# Supplementary material for: The HSV-1 ICP22 protein selectively impairs histone repositioning upon Pol II transcription downstream of genes
Source: Nat Commun. 2023 Jul 31;14:4591. doi: 10.1038/s41467-023-40217-w (PMC10390501; doi:10.1038/s41467-023-40217-w)
Supplement: Supplementary file 3 — Supplementary Data 1 [file 41467_2023_40217_MOESM3_ESM.xlsx]

## Sheet: Sup. Table 1
Suppl. Table 1: Statistics on all (Omni-)ATAC-seq samples obtained for this study. Peaks were identified using F-Seq. Peaks were annotated using the R/Bioconductor package ChIPseeker to determine the fraction of peaks in promoters (TSS +/- 3kb), gene bodies (5’ UTR/3’ UTR/Exon/Intron), immediate downstream of a gene (within 3kb) or in distal intergenic regions. Peaks either annotated as downstrea…
Sample	Description	no. reads	no. mapped reads	no. human reads	perc. human reads	no. HSV-1 reads	no. chrM reads	no. peaks	FRiP	median PT Score (=log2 ratio promoter/gene body)	promoter frac. peaks	gene body frac. peaks	downstream / dOCR frac. peaks	distal frac. peaks
Mock_1	mock infection, replicate 1	17054688	16305079	16304975	0.999994	104	5617725	475910	0.521395	1.15147	0.15	0.33	0.27	0.25
Mock_2	mock infection, replicate 2	42688504	40904549	40904483	0.999998	66	14754582	433023	0.526397	1.21325	0.16	0.33	0.28	0.23
WT_1	HSV-1 wt, strain 17, replicate 1	41937306	40011022	18591328	0.464655	21419694	615938	367718	0.514679	1.48487	0.14	0.28	0.39	0.2
WT_2	HSV-1 wt, strain 17, replicate 2	40697472	38798920	18799648	0.48454	19999272	704254	367169	0.507658	1.43425	0.14	0.28	0.39	0.2
WT_plus_PAA_1	HSV-1 wt, strain 17, +PAA, replicate 1	44372764	41185480	39556706	0.960453	1628774	607373	432154	0.512305	0.876479	0.12	0.25	0.45	0.17
WT_plus_PAA_2	HSV-1 wt, strain 17, +PAA, replicate 2	43614168	40301172	38589459	0.957527	1711713	516059	432807	0.504491	0.864087	0.13	0.26	0.45	0.17
dICP0_1	HSV-1 lacking expression of ICP0, replicate 1	39535234	37316778	16347941	0.438086	20968837	965423	367604	0.526167	1.35593	0.14	0.29	0.37	0.2
dICP0_2	HSV-1 lacking expression of ICP0, replicate 2	47910168	44826507	19024958	0.424413	25801549	1434979	380875	0.526482	1.32177	0.14	0.29	0.37	0.2
dICP22_1	HSV-1 lacking expression of ICP22, HSV-1 strain F mutant R325, replicate 1	42982064	38112526	2246968	0.0589562	35865558	331375	482557	1.00588	1.99919	0.13	0.32	0.29	0.26
dICP22_2	HSV-1 lacking expression of ICP22, HSV-1 strain F mutant R325, replicate 2	42969276	38485210	2339119	0.0607797	36146091	478163	473908	0.987318	1.80658	0.13	0.32	0.29	0.26
dICP22_3	HSV-1 lacking expression of ICP22, HSV-1 strain F mutant R325, replicate 3	35701214	30538244	8937995	0.292682	21600249	4464499	471535	0.534843	0.997841	0.13	0.3	0.26	0.31
dICP22_4	HSV-1 lacking expression of ICP22, HSV-1 strain F mutant R325, replicate 4	31874322	27795348	6328419	0.227679	21466929	2307697	675835	0.768353	1.06994	0.12	0.33	0.27	0.28
dICP22_plus_PAA_1	HSV-1 lacking expression of ICP22, HSV-1 strain F mutant R325, +PAA, replicate 1	59738822	49933383	47999117	0.961263	1934266	1348509	429517	0.407257	1.04771	0.15	0.33	0.27	0.25
dICP22_plus_PAA_2	HSV-1 lacking expression of ICP22, HSV-1 strain F mutant R325, +PAA, replicate 2	41743882	34331906	32864600	0.957261	1467306	1047824	419194	0.395134	1.04359	0.15	0.33	0.26	0.26
dICP27_1	HSV-1 lacking expression of ICP27, KOS, replicate 1	35658582	33000499	25329054	0.767535	7671445	853626	328188	0.513058	1.48083	0.16	0.33	0.28	0.22
dICP27_2	HSV-1 lacking expression of ICP27, KOS, replicate 2	39632126	36425529	28207310	0.774383	8218219	1385404	327419	0.513755	1.46627	0.17	0.33	0.29	0.22
dVHS_1	HSV-1 lacking expression of UL41, replicate 1	41327272	39063060	14349726	0.367348	24713334	1097133	366599	0.522467	1.51831	0.15	0.29	0.36	0.21
dVHS_2	HSV-1 lacking expression of UL41, replicate 2	37055782	35024468	12617110	0.360237	22407358	661602	379977	0.530075	1.5424	0.14	0.3	0.35	0.21
Mock_8h_2	HFFF cells mock infected (8 hpi), replicate 2	45616400	42199162	42199142	1	20	11093071	327624	0.549956	1.54228	0.17	0.34	0.27	0.23
Mock_8h_plus_8hPAA_2	HFFF cells mock infected (8 hpi), treated with PAA, replicate 2	44125948	40822124	40822099	0.999999	25	11194072	338661	0.535471	1.52854	0.17	0.34	0.26	0.24
Mock_12h_1	HFFF cells mock infected (12 hpi), replicate 1	17749382	16254317	16253812	0.999969	505	5919871	426322	0.491267	1.23668	0.15	0.33	0.26	0.26
Mock_12h_2	HFFF cells mock infected (12 hpi), replicate 2	35178166	32682002	32681984	0.999999	18	10587374	322053	0.556553	1.65506	0.17	0.34	0.27	0.23
Mock_12h_plus_12hPAA_1	HFFF cells mock infected (12 hpi), treated with PAA, replicate 1	31026328	28762547	28762053	0.999983	494	7365340	344764	0.578753	1.68301	0.16	0.34	0.27	0.23
Mock_12h_plus_12hPAA_2	HFFF cells mock infected (12 hpi), treated with PAA, replicate 2	26032746	24047540	24047532	1	8	6359555	320515	0.578082	1.79406	0.17	0.34	0.26	0.24
Wt_F_8_hpi_1	HFFF cells infected with HSV-1 WT (8 hpi), replicate 1	35735972	32742586	11188695	0.341717	21553891	549897	388279	0.502095	1.68166	0.14	0.32	0.3	0.24
Wt_F_8_hpi_2	HFFF cells infected with HSV-1 WT (8 hpi), replicate 2	13962548	12742144	5525433	0.433634	7216711	191291	366694	0.50459	1.71707	0.14	0.32	0.28	0.25
Wt_F_8_hpi_plus_8hPAA_1	HFFF cells infected with HSV-1 WT (8 hpi), treated with PAA, replicate 1	80128382	71721687	66460398	0.926643	5261289	1145938	423978	0.615837	1.18833	0.14	0.31	0.36	0.2
Wt_F_8_hpi_plus_8hPAA_2	HFFF cells infected with HSV-1 WT (8 hpi), treated with PAA, replicate 2	57339070	51287058	47160849	0.919547	4126209	995459	405557	0.601599	1.1537	0.14	0.31	0.35	0.19
Wt_F_12_hpi_1	HFFF cells infected with HSV-1 WT (12 hpi), replicate 1	39156404	35991238	11827284	0.328616	24163954	768402	350494	0.486911	1.81048	0.15	0.32	0.28	0.26
Wt_F_12_hpi_2	HFFF cells infected with HSV-1 WT (12 hpi), replicate 2	19927964	18155846	7493477	0.412731	10662369	381948	382294	0.469801	1.76492	0.14	0.32	0.26	0.28
Wt_F_12_hpi_plus_12hPAA_1	HFFF cells infected with HSV-1 WT (12 hpi), treated with PAA, replicate 1	86585338	76798414	70713568	0.920769	6084846	1274937	451002	0.568963	1.10219	0.13	0.3	0.37	0.2
Wt_F_12_hpi_plus_12hPAA_2	HFFF cells infected with HSV-1 WT (12 hpi), treated with PAA, replicate 2	61180648	54515757	49857766	0.914557	4657991	539129	441549	0.54502	0.99973	0.13	0.31	0.36	0.2
Delta_ICP22_8hpi_1	HFFF cells infected with ICP22-null mutant (8 hpi), replicate 1	55518058	44610954	11160595	0.250176	33450359	777389	317692	0.578435	2.01531	0.16	0.33	0.26	0.25
Delta_ICP22_8hpi_2	HFFF cells infected with ICP22-null mutant (12 hpi), replicate 2	32371106	25620538	9286183	0.362451	16334355	539970	335819	0.538221	1.99784	0.16	0.33	0.24	0.27
Delta_ICPP22_8hpi_plus_8hPAA_1	HFFF cells infected with ICP22-null mutant (8 hpi), treated with PAA, replicate 1	58373286	33637055	25740978	0.765257	7896077	1072385	359200	0.595365	1.64611	0.16	0.34	0.25	0.25
Delta_ICPP22_8hpi_plus_8hPAA_2	HFFF cells infected with ICP22-null mutant (8 hpi), treated with PAA, replicate 2	70785572	37663478	25505314	0.67719	12158164	1018123	381224	0.537376	1.4852	0.16	0.34	0.24	0.26
Delta_ICP22_12hpi_1	HFFF cells infected with ICP22-null mutant (12 hpi), replicate 1	51432518	43999429	5637180	0.128119	38362249	623599	349180	0.63609	2.13934	0.15	0.31	0.26	0.28
Delta_ICP22_12hpi_2	HFFF cells infected with ICP22-null mutant (12 hpi), replicate 2	20314384	17534346	2477458	0.141292	15056888	289817	454661	0.813952	2.66175	0.14	0.34	0.25	0.28
Delta_ICPP22_12hpi_plus_12hPAA_1	HFFF cells infected with ICP22-null mutant (12 hpi), treated with PAA, replicate 1	98734310	62017431	49209951	0.793486	12807480	1467272	409149	0.52704	1.44532	0.15	0.34	0.25	0.25
Delta_ICPP22_12hpi_plus_12hPAA_2	HFFF cells infected with ICP22-null mutant (12 hpi), treated with PAA, replicate 2	61502136	43292553	33953538	0.784281	9339015	916209	388777	0.521463	1.50464	0.15	0.35	0.24	0.26
Mock_HFFF_plus_PAA_1	primary HFFF cells, Mock-infected, PAA 350ug/ml, replicate 1	2421550	1689827	1689827	1	0	42207	536413	0.915571	0.999279	0.13	0.33	0.29	0.26
Mock_HFFF_plus_PAA_2	primary HFFF cells, Mock infected, PAA 350ug/ml, replicate 2	2694946	2008949	2008949	1	0	72697	504686	0.874512	1.41324	0.13	0.33	0.3	0.24
KOS_1_1_Wt_plus_PAA_1	primary HFFF cells, infected with KOS 1.1 strain, PAA 350ug/ml, replicate 1	2618160	1994467	1691077	0.847884	303390	23424	368022	0.902571	1.26979	0.14	0.29	0.37	0.2
KOS_1_1_Wt_plus_PAA_2	primary HFFF cells, infected with KOS 1.1 strain, PAA 350ug/ml, replicate 2	3505914	2806577	2473929	0.881476	332648	28657	452582	0.855256	1.41324	0.13	0.3	0.36	0.21
dICP22_lac_Z_V22_plus_PAA_1	primary HFFF cells, infected with KOS 1.1 strain derived US1 knock-out, PAA 350ug/ml, replicate 1	2687376	2057251	1929875	0.938084	127376	21383	587903	0.877706	1.48431	0.13	0.32	0.3	0.25
dICP22_lac_Z_V22_plus_PAA_2	primary HFFF cells, infected with KOS 1.1 strain derived US1 knock-out, PAA 350ug/ml, replicate 2	3176458	2444785	2270921	0.928884	173864	41288	506489	0.855663	1.87237	0.14	0.32	0.31	0.24
TH4_Mock1_1	GFP-expressing HH-TERT cells, mock-infected, 8 hpi, replicate 1	30934632	25927212	25927187	0.999999	25	456560	350609	0.497612	1.12291	0.16	0.3	0.31	0.23
TH4_Mock1_2	GFP-expressing HH-TERT cells, mock-infected, 8 hpi, replicate 2	29491876	24645597	24645469	0.999995	128	324472	503792	0.338454	0.695067	0.14	0.29	0.32	0.25
TH4_WT_1	GFP-expressing HH-TERT cells, infected with BAC-derived WT HSV-1 strain 17, 8 hpi, replicate 1	390662	165896	159823	0.963393	6073	228	27710	0.953705	0	0.24	0.22	0.37	0.17
TH4_WT_2	GFP-expressing HH-TERT cells, infected with BAC-derived WT HSV-1 strain 17, 8 hpi, replicate 2	27060488	21737021	21316161	0.980639	420860	29337	382136	0.511427	0.999981	0.14	0.28	0.36	0.22
TH4_ICP22_1	GFP-expressing HH-TERT cells, infected with US1 deletion mutant HSV-1 strain 17, 8 hpi, replicate 1	25322080	20872638	20515503	0.98289	357135	379153	365648	0.522432	1.39031	0.16	0.29	0.31	0.24
TH4_ICP22_2	GFP-expressing HH-TERT cells, infected with US1 deletion mutant HSV-1 strain 17, 8 hpi, replicate 2	17873646	14616780	14388056	0.984352	228724	239633	391200	0.481017	1.22157	0.15	0.3	0.29	0.26
V5_ICP27_plus_HA_ICP22_minus_DOX_1	HA-ICP22+V5-ICP27 cells, no DOX, replicate 1	120355352	99341015	99335846	0.999948	5169	1583213	684023	0.300834	0.766322	0.11	0.32	0.3	0.27
V5_ICP27_plus_HA_ICP22_minus_DOX_2	HA-ICP22+V5-ICP27 cells, no DOX, replicate 2	88192936	72273422	72268355	0.99993	5067	1204323	682715	0.342608	0.915324	0.11	0.32	0.3	0.27
V5_ICP27_plus_HA_ICP22_plus_DOX_2	HA-ICP22+V5-ICP27 cells, DOX, replicate 2	98086092	78143689	78070933	0.999069	72756	3263044	668919	0.375215	0.877342	0.11	0.31	0.33	0.25
V5_ICP27_plus_HA_ICP22_plus_DOX_1	HA-ICP22+V5-ICP27 cells, DOX, replicate 1	71450300	56620730	56612374	0.999852	8356	3666689	508424	0.4721	1.11031	0.12	0.31	0.34	0.23
HA_ICP22_Salt_Stress_2h_minus_DOX_1	HA-ICP22 cells, salt stress, no DOX, replicate 1	72365586	62095979	62095553	0.999993	426	3729742	536588	0.464237	1.26404	0.13	0.33	0.29	0.25
HA_ICP22_Salt_Stress_2h_minus_DOX_2	HA-ICP22 cells, salt stress, no DOX, replicate 2	78665436	65701197	65700891	0.999995	306	2464906	660225	0.448302	1.18843	0.12	0.33	0.29	0.27
HA_ICP22_Salt_stress_2h_plus_DOX_1	HA-ICP22 cells, salt stress, DOX, replicate 1	69954892	59412472	59411972	0.999992	500	2944826	687929	0.37862	0.968627	0.11	0.32	0.31	0.25
HA_ICP22_Salt_stress_2h_plus_DOX_2	HA-ICP22 cells, salt stress, DOX, replicate 2	107777160	92016722	92015283	0.999984	1439	4042043	487499	0.511146	1.32411	0.13	0.33	0.32	0.22
KD_SSRP1_Mock_minus_dox_1	T-HF cells, with no SSRP1 KD, mock, replicate 1	81115924	75256476	75256397	0.999999	79	44228897	394758	0.496935	1.20915	0.16	0.33	0.25	0.27
KD_SSRP1_Mock_minus_dox_2	T-HF cells, with no SSRP1 KD, mock, replicate 2	70198282	65281950	65281760	0.999997	190	37317558	383278	0.505263	1.32169	0.16	0.33	0.25	0.26
KD_SSRP1_Mock_plus_dox_1	T-HF cells, with SSP1 KD, mock, replicate 1	34640660	31549822	31549777	0.999999	45	13898413	452610	0.453521	0.968107	0.15	0.33	0.25	0.28
KD_SSRP1_Mock_plus_dox_2	T-HF cells, with SSRP1 KD, mock, replicate 2	74788484	69684382	69684349	1	33	43854482	379018	0.504025	1.40115	0.16	0.33	0.25	0.26
KD_SSRP1_Wt_minus_dox_1	T-HF cells, with no SSRP1 KD, infected with WT strain F, replicate 1	59386932	52034321	38186691	0.733875	13847630	806322	427764	0.509494	1.0819	0.14	0.32	0.3	0.24
KD_SSRP1_Wt_minus_dox_2	T-HF cells, with no SSRP1 KD, infected with WT strain F, replicate 2	97865764	86595358	67950249	0.784687	18645109	1240024	443080	0.532929	1.08543	0.14	0.32	0.31	0.23
KD_SSRP1_Wt_plus_dox_1	T-HF cells, with SSRP1 KD, infected with WT strain F, replicate 1	53755282	47030271	35469955	0.754194	11560316	993779	445805	0.509085	0.972068	0.13	0.3	0.35	0.22
KD_SSRP1_Wt_plus_dox_2	T-HF cells, with SSRP1 KD, infected with WT strain F, replicate 2	106980214	93643765	69370373	0.74079	24273392	1715213	480056	0.511996	0.945518	0.13	0.3	0.35	0.22
KD_SSRP1_ICP22_minus_dox_1	T-HF cells, with no SSRP1 KD, infected with ICP22-null mutant, replicate 1	114190982	59231969	32342797	0.546036	26889172	1691352	414741	0.524953	1.32171	0.16	0.34	0.23	0.28
KD_SSRP1_ICP22_minus_dox_2	T-HF cells, with no SSRP1 KD, infected with ICP22-null mutant, replicate 2	99272514	52704925	31359226	0.594996	21345699	1350041	399913	0.52378	1.26042	0.16	0.34	0.23	0.27
KD_SSRP1_ICP22_plus_dox_1	T-HF cells, with SSRP1 KD, infected with ICP22-null mutant, replicate 1	70201830	34637561	17386501	0.501955	17251060	903870	391424	0.476791	1.13719	0.16	0.33	0.23	0.28
KD_SSRP1_ICP22_plus_dox_2	T-HF cells, with SSRP1 KD, infected with ICP22-null mutant, replicate 2	143872284	79985205	47115434	0.589052	32869771	2267900	438591	0.479594	1.1467	0.15	0.33	0.24	0.28
KD_SPT6_Mock_minus_dox_1	T-HF cells, with no SPT6 KD, mock, replicate 1	37113112	34515119	34514243	0.999975	876	18151152	377811	0.511398	1.25606	0.16	0.33	0.25	0.27
KD_SPT6_Mock_minus_dox_2	T-HF cells, with no SPT6 KD, mock, replicate 2	83764648	78177320	78176476	0.999989	844	39190197	363819	0.493073	1.12751	0.16	0.33	0.25	0.26
KD_SPT6_Mock_plus_dox_1	T-HF cells, with SPT6 KD, mock, replicate 1	28047632	25845217	25844570	0.999975	647	11392977	432589	0.458653	1.06934	0.15	0.33	0.24	0.29
KD_SPT6_Mock_plus_dox_2	T-HF cells, with SPT6 KD, mock, replicate 2	60769824	57630434	57629602	0.999986	832	41677247	353812	0.518489	1.41485	0.16	0.33	0.24	0.28
KD_SPT6_Wt_minus_dox_1	T-HF cells, with no SPT6 KD, infected with WT strain F, replicate 1	66313684	59304866	43912164	0.740448	15392702	832564	414729	0.494013	1.09095	0.14	0.31	0.33	0.23
KD_SPT6_Wt_minus_dox_2	T-HF cells, with no SPT6 KD, infected with WT strain F, replicate 2	94063492	84365349	67170139	0.796182	17195210	1418140	430070	0.535949	1.15639	0.14	0.31	0.33	0.22
KD_SPT6_Wt_plus_dox_1	T-HF cells, with SPT6 KD, infected with WT strain F, replicate 1	92389878	82694676	63804891	0.771572	18889785	1709827	452550	0.513882	1.10814	0.14	0.3	0.32	0.24
KD_SPT6_Wt_plus_dox_2	T-HF cells, with SPT6 KD, infected with WT strain F, replicate 2	89586012	80233463	60038349	0.748296	20195114	1905499	425241	0.553029	1.24783	0.14	0.3	0.33	0.23
KD_SPT6_ICP22_minus_dox_1	T-HF cells, with no SPT6 KD, infected with ICP22-null mutant, replicate 1	97381946	55186948	30388438	0.550645	24798510	1061517	401786	0.533859	1.36181	0.16	0.34	0.24	0.27
KD_SPT6_ICP22_minus_dox_2	T-HF cells, with no SPT6 KD, infected with ICP22-null mutant, replicate 2	100636886	61046174	38408016	0.629163	22638158	2196790	396442	0.537177	1.42842	0.15	0.34	0.24	0.27
KD_SPT6_ICP22_plus_dox_2	T-HF cells, with SPT6 KD, infected with ICP22-null mutant, replicate 2	102386314	57879419	28766132	0.497001	29113287	1731858	404478	0.513802	1.07783	0.16	0.32	0.26	0.26
KD_SPT6_ICP22_plus_dox_1	T-HF cells, with SPT6 KD, infected with ICP22-null mutant, replicate 1	99227002	58838093	33227441	0.564727	25610652	2232124	430936	0.56289	1.28276	0.16	0.33	0.25	0.26
ICP22_dox_KCl_R1	HFF-tert, doxycycline-inducible ICP22, 5ug/ml doxycycline for 24h, 200mM KCl for 2h, rep1	84933862	62453723	62452468	0.99998	1255	6379181	622275	0.347024	0.474747	0.11	0.25	0.49	0.15
ICP22_dox_KCl_R2	HFF-tert, doxycycline-inducible ICP22, 5ug/ml doxycycline for 24h, 200mM KCl for 2h, rep2	76001506	61776282	61775550	0.999988	732	5400731	591369	0.303371	0.424791	0.11	0.25	0.48	0.16
ICP22_dox_R1	HFF-tert, doxycycline-inducible ICP22, 5ug/ml doxycycline for 24h, no KCl, rep1	117220576	87603651	87601528	0.999976	2123	2509758	336788	0.543771	1.16821	0.15	0.31	0.29	0.25
ICP22_dox_R2	HFF-tert, doxycycline-inducible ICP22, 5ug/ml doxycycline for 24h, no KCl, rep2	61836358	48743160	48742412	0.999985	748	919422	435649	0.41001	0.872691	0.14	0.31	0.29	0.26
ICP22_no_dox_KCl_R1	HFF-tert, doxycycline-inducible ICP22, no doxycycline, 200mM KCl for 2h, rep1	60195134	43191023	43190916	0.999998	107	3664595	647973	0.326831	0.420078	0.11	0.27	0.44	0.18
ICP22_no_dox_KCl_R2	HFF-tert, doxycycline-inducible ICP22, no doxycycline, 200mM KCl for 2h, rep2	52381660	40265895	40265844	0.999999	51	3278839	589164	0.279706	0.382452	0.12	0.26	0.43	0.19
ICP22_no_dox_R1	HFF-tert, doxycycline-inducible ICP22, no doxycycline, no KCl, rep1	73520932	56084336	56084019	0.999994	317	2156121	283468	0.624669	1.41996	0.16	0.32	0.28	0.25
ICP22_no_dox_R2	HFF-tert, doxycycline-inducible ICP22, no doxycycline, no KCl, rep2	89404286	23313862	23313578	0.999988	284	1089551	927755	0.619756	0.815169	0.1	0.31	0.31	0.28
ICP27_dox_R1	HFF-tert, doxycycline-inducible ICP27, 5ug/ml doxycycline for 24h, no KCl, rep1	67883236	45617296	45616715	0.999987	581	2559655	289557	0.652729	1.61822	0.15	0.32	0.25	0.27
ICP27_dox_R2	HFF-tert, doxycycline-inducible ICP27, 5ug/ml doxycycline for 24h, no KCl, rep2	105001294	57628292	57627760	0.999991	532	3014613	466425	0.543021	1.25297	0.13	0.32	0.26	0.29
ICP27_no_dox_R1	HFF-tert, doxycycline-inducible ICP27, no treatment, rep1	71599278	49529939	49529663	0.999994	276	2482489	431523	0.481341	1.0836	0.14	0.31	0.28	0.26
ICP27_no_dox_R2	HFF-tert, doxycycline-inducible ICP27, no treatment, rep2	80895840	52545332	52545195	0.999997	137	2150069	434366	0.52185	1.14767	0.14	0.32	0.28	0.27
