# Supplementary material for: The HSV-1 ICP22 protein selectively impairs histone repositioning upon Pol II transcription downstream of genes
Source: Nat Commun. 2023 Jul 31;14:4591. doi: 10.1038/s41467-023-40217-w (PMC10390501; doi:10.1038/s41467-023-40217-w)
Supplement: Supplementary file 4 — Supplementary Data 2 [file 41467_2023_40217_MOESM4_ESM.xlsx]

## Sheet: Sup. Table 2
Suppl. Table 2: Statistics on all ChIPmentation samples obtained for this study. Peaks were identified using F-Seq. Peaks were annotated using the R/Bioconductor package ChIPseeker to determine the fraction of peaks in promoters (TSS +/- 3kb), gene bodies (5’ UTR/3’ UTR/Exon/Intron), immediate downstream of a gene (within 3kb) or in distal intergenic regions. PT Score was calculated the R/Biocond…
Sample	Description	no. reads	no. mapped reads	no. human reads	no. HSV-1 reads	no. chrM reads	no. peaks	FRiP	median PT Score (=log2 ratio promoter/gene body)	promoter frac. peaks	gene body frac. peaks	downstream frac. peaks	distal frac. peaks
H3_total_mock_1	HFFF cells mock infected, histone H3, replicate 1	42079380	33870701	33870683	18	349	1138387	0.412182	-0.208088	0.16	0.4	0.01	0.43
H3_total_mock_2	HFFF cells mock infected, histone H3, replicate 2	34785104	28412720	28412720	0	391	746372	0.269507	-0.25373	0.16	0.4	0.01	0.44
H3_total_WT17_1	HFFF cells infected with HSV-1 WT (17), histone H3, replicate 1	42500960	34503551	34407273	96278	43	1183413	0.433541	-0.208561	0.15	0.42	0.01	0.42
H3_total_WT17_2	HFFF cells infected with HSV-1 WT (17), histone H3, replicate 2	45044572	36696336	36372712	323624	42	802280	0.252431	-0.144368	0.21	0.39	0.01	0.39
H3K27me3_mock_1	HFFF cells mock infected, histone H3K27me3, replicate 1	47397442	38833215	38833215	0	847	837692	0.308089	-0.0617739	0.18	0.34	0.01	0.47
H3K27me3_mock_2	HFFF cells mock infected, histone H3K27me3, replicate 2	47061120	39606836	39606306	530	1490	888038	0.329606	-0.0146033	0.18	0.34	0.01	0.46
H3K27me3_wt_1	HFFF cells infected with HSV-1 WT (17), histone H3K27me3, replicate 1	48231260	39734204	39691795	42409	207	815005	0.296293	-0.106868	0.17	0.34	0.01	0.47
H3K27me3_wt_2	HFFF cells infected with HSV-1 WT (17), histone H3K27me3, replicate 2	60010888	50636342	50312951	323391	239	865298	0.360031	0	0.19	0.34	0.01	0.46
H3K36me3_mock_1	HFFF cells mock infected, histone H3K36me3, replicate 1	49204956	40933512	40933512	0	1202	732353	0.370804	-0.618558	0.34	0.56	0.01	0.09
H3K36me3_mock_2	HFFF cells mock infected, histone H3K36me3, replicate 2	41339144	34644015	34643999	16	1551	679151	0.292967	-0.575057	0.34	0.54	0.01	0.11
H3K36me3_mock_3	HFFF cells mock infected, histone H3K36me3, replicate 3	85573916	71210530	71208771	1759	4546	805663	0.23332	-0.440265	0.3	0.52	0.01	0.17
H3K36me3_wt_1	HFFF cells infected with HSV-1 WT (17), histone H3K36me3, replicate 1	49534832	41254331	41189360	64971	212	769416	0.325328	-0.632217	0.3	0.57	0.01	0.11
H3K36me3_wt_2	HFFF cells infected with HSV-1 WT (17), histone H3K36me3, replicate 2	53286634	44648241	44331938	316303	263	696521	0.362308	-0.559391	0.33	0.58	0.01	0.08
H3K36me3_wt_3	HFFF cells infected with HSV-1 WT (17), histone H3K36me3, replicate 3	99827878	82580496	82051629	528867	550	855657	0.259755	-0.44276	0.29	0.53	0.01	0.16
Mock_8h_PAA_H1_1	HFFF cells mock infected, PAA treated, histone H1, replicate 1	32888008	16913181	16913181	0	340	568642	0.24924	-0.414934	0.12	0.39	0.01	0.48
Mock_8h_PAA_H1_2	HFFF cells mock infected, PAA treated, histone H1, replicate 2	40517394	21186260	21186260	0	554	589485	0.236111	-0.414857	0.13	0.39	0.01	0.48
HSV1_17_WT_8h_PAA_H1_1	HFFF cells infected with HSV-1 WT (17), 8hpi, PAA treated, histone H1, replicate 1	37509350	19308106	19308042	64	58	573982	0.242769	-0.46555	0.13	0.39	0.01	0.47
HSV1_17_WT_8h_PAA_H1_2	HFFF cells infected with HSV-1 WT (17), 8hpi, PAA treated, histone H1, replicate 2	30942892	16050435	16050435	0	29	578036	0.262831	-0.47796	0.12	0.39	0.01	0.48
Mock_8h_PAA_H3_1	HFFF cells mock infected, PAA treated, histone H3, replicate 1	31232378	16237078	16237078	0	341	614984	0.27699	-0.25373	0.14	0.4	0.01	0.45
Mock_8h_PAA_H3_2	HFFF cells mock infected, PAA treated, histone H3, replicate 2	50977760	26285310	26285310	0	635	705117	0.260187	-0.262977	0.14	0.4	0.01	0.45
HSV1_17_WT_8h_PAA_H3_1	HFFF cells infected with HSV-1 WT (17), 8hpi, PAA treated, histone H3, replicate 1	61391594	28433877	28433685	192	62	786512	0.286644	-0.262977	0.14	0.41	0.01	0.44
HSV1_17_WT_8h_PAA_H3_2	HFFF cells infected with HSV-1 WT (17), 8hpi, PAA treated, histone H3, replicate 2	48170730	24724098	24724000	98	86	735938	0.285809	-0.280053	0.13	0.41	0.01	0.45
HSV1_17_WT_8h_PAA_H4_1	HFFF cells infected with HSV-1 WT (17), 8hpi, PAA treated, histone H4, replicate 1	66838600	33703124	33702754	370	78	672977	0.225451	-0.19701	0.15	0.42	0.01	0.43
HSV1_17_WT_8h_PAA_H4_2	HFFF cells infected with HSV-1 WT (17), 8hpi, PAA treated, histone H4, replicate 2	64858314	33457447	33457232	215	114	768107	0.261003	-0.183429	0.14	0.42	0.01	0.43
Mock_8h_PAA_H4_1	HFFF cells mock infected, PAA treated, histone H4, replicate 1	63411484	31484503	31484503	0	1975	710962	0.246869	-0.140842	0.15	0.42	0.01	0.41
Mock_8h_PAA_H4_2	HFFF cells mock infected, PAA treated, histone H4, replicate 2	64556146	33030145	33030145	0	990	749225	0.252934	-0.169908	0.15	0.41	0.01	0.42
Mock_8h_PAA_K27_1	HFFF cells mock infected, PAA treated, histone H3K27me3, replicate 1	54872698	29584390	29584390	0	1374	1053047	0.405275	-0.0789485	0.15	0.37	0.01	0.46
Mock_8h_PAA_K27_2	HFFF cells mock infected, PAA treated, histone H3K27me3, replicate 2	57368088	30867269	30867269	0	897	1014198	0.385631	-0.0443914	0.17	0.36	0.01	0.46
HSV1_17_WT_8h_PAA_K27_1	HFFF cells infected with HSV-1 WT (17), 8hpi, PAA treated, histone H3K27me3, replicate 1	86285404	44234664	44234091	573	219	1028146	0.327541	-0.145833	0.16	0.37	0.01	0.46
HSV1_17_WT_8h_PAA_K27_2	HFFF cells infected with HSV-1 WT (17), 8hpi, PAA treated, histone H3K27me3, replicate 2	60558470	32761741	32761645	96	104	968201	0.337099	-0.144942	0.15	0.37	0.01	0.47
Mock_8h_PAA_K36_1	HFFF cells mock infected, PAA treated, histone H3K36me3, replicate 1	37130340	19517401	19517401	0	1344	685772	0.422456	-0.669491	0.3	0.55	0.01	0.14
Mock_8h_PAA_K36_2	HFFF cells mock infected, PAA treated, histone H3K36me3, replicate 2	40371712	21171382	21171382	0	1038	608544	0.579401	-0.79465	0.32	0.59	0.01	0.08
HSV1_17_WT_8h_PAA_K36_1	HFFF cells infected with HSV-1 WT (17), 8hpi, PAA treated, histone H3K36me3, replicate 1	36379450	18472932	18472775	157	50	626363	0.506115	-0.777093	0.31	0.58	0.01	0.1
HSV1_17_WT_8h_PAA_K36_2	HFFF cells infected with HSV-1 WT (17), 8hpi, PAA treated, histone H3K36me3, replicate 2	41691644	21312557	21312471	86	73	690154	0.422409	-0.751887	0.28	0.57	0.01	0.14
MOCK_H1_1	HFFF cells mock infected, PAA treated, histone H1, replicate 1	117075058	62503137	62502926	211	8308	605960	0.165122	-0.247078	0.11	0.38	0.01	0.5
MOCK_H1_2	HFFF cells mock infected, PAA treated, histone H1, replicate 2	59611380	22567164	22566918	246	947	636882	0.252001	-0.240968	0.21	0.37	0.01	0.41
HSV-1_Wt_str_F_H1_1	HFFF cells infected with HSV-1 WT (F), 8hpi, PAA treated, histone H1, replicate 1	95462622	51012571	51010796	1775	332	530216	0.162884	-0.333713	0.11	0.37	0.01	0.51
HSV-1_Wt_str_F_H1_2	HFFF cells infected with HSV-1 WT (F), 8hpi, PAA treated, histone H1, replicate 2	45601578	18415052	18414196	856	127	434369	0.195613	-0.347892	0.14	0.39	0.01	0.47
ICP22_H1_1	HFFF cells infected with ΔICP22 (F), 8hpi, PAA treated, histone H1, replicate 1	77402504	41105920	41099104	6816	657	479106	0.161967	-0.300492	0.14	0.38	0.01	0.47
ICP22_H1_2	HFFF cells infected with ΔICP22 (F), 8hpi, PAA treated, histone H1, replicate 2	51481988	20583787	20581014	2773	310	458589	0.196216	-0.289463	0.18	0.39	0.01	0.42
