# Supplementary material for: The HSV-1 ICP22 protein selectively impairs histone repositioning upon Pol II transcription downstream of genes
Source: Nat Commun. 2023 Jul 31;14:4591. doi: 10.1038/s41467-023-40217-w (PMC10390501; doi:10.1038/s41467-023-40217-w)
Supplement: Supplementary file 5 — Supplementary Data 3 [file 41467_2023_40217_MOESM5_ESM.xlsx]

## Sheet: Suppl. Table 3
Suppl. Table 3: List of PCR primers and sequencing adaptors (i5, i7)
Name	Sequence
prW64	gctgagctagcgttaactgatcagaattccctagggtttaaacttcgaaacgcgtgtcgactacgtaaccggtgctag
prW65	ctagcaccggttacgtagtcgacacgcgtttcgaagtttaaaccctagggaattctgatcaGttaacgctagctcagc
prW110	GACTAACCGGTTAGTTAGCTAACCGCGGTTACCTATTTACCCGGGCAATG
prW111	CATTGCCCGGGTAAATAGGTAACCGCGGTTAGCTAACTAACCGGTTAGTC
prW196	GAGTCAAGCTTCTAGAGCCGCCACCATGGACTACAAAGACCATGACGGTGATTATAAAGATCATGATATCGATTACAAGGATGACGATGACAAGATTGGTGGAAAGCCGATCCCAAACCC
prW197	CTGAGAAAGGACAGCGACGA
prW365	AGCTTGGATCCGCGACTGACATTGATATGC
prW366	AGATCTTTAGCTAACTAACCGGTTACGTAGTCGACACGCGTTTCGAAGTTTAAACCCTAGGGAATTCCCTAAAACAGGGAGTTGC
prW1656	TCGCCTGGAGAATTGGCTAGCGCCACCATGTACCCCTACGACGTGCCCGACTACGCCGGTGGAGCCGACATTTCCCCAGGC
prW1657	GGTTACGTAGTCGACACGCGTTCACGGCCGGAGAAACGTGTC
hSPT6_amiRNA_1	TGCTGTTGACAGTGAGCGACAGCACAATTCAGAAGATCAATAGTGAAGCCACAGATGTATTGATCTTCTGAATTGTGCTGGTGCCTACTGCCTCGGA
hSPT6_ amiRNA_2	TGCTGTTGACAGTGAGCGATAGGAGCATCTTTGAAATGTATAGTGAAGCCACAGATGTATACATTTCAAAGATGCTCCTACTGCCTACTGCCTCGGA
hSSRP1_ amiRNA_1	TGCTGTTGACAGTGAGCGAAAAGAAGAAGAAGAAAGTAAATAGTGAAGCCACAGATGTATTTACTTTCTTCTTCTTCTTTGTGCCTACTGCCTCGGA
hSSRP1_ amiRNA_2	TGCTGTTGACAGTGAGCGAGTCTGTGAAAATGATTTAATATAGTGAAGCCACAGATGTATATTAAATCATTTTCACAGACCTGCCTACTGCCTCGGA
amiRNA_XhoI	TACAATACTCGAGAAGGTATATTGCTGTTGACAGTGAGCG
amiRNA_EcoRI	TTAGATGAATTCTAGCCCCTTGAAGTCCGAGGCAGTAGGCA
Index 1 Read (i5)	5′ AATGATACGGCGACCACCGAGATCTACAC [i5] TCGTCGGCAGCGTC
Index 2 Read (i7)	5′ CAAGCAGAAGACGGCATACGAGAT [i7] GTCTCGTGGGCTCGG
I5 Index Name	I5 Bases in Adaptor
i5_1	ATATGCGC
i5_2	TGGTACAG
i5_3	AACCGTTC
i5_4	TAACCGGT
i5_5	GAACATCG
i5_6	CCTTGTAG
i5_7	TCAGGCTT
i5_8	GTTCTCGT
i5_9	AGAACGAG
i5_10	TGCTTCCA
i5_11	CTTCGACT
i5_12	CACCTGTT
i5_13	ATCACACG
i5_14	CCGTAAGA
i5_15	TACGCCTT
i5_16	CGACGTTA
i5_17	ATGCACGA
i5_18	CCTGATTG
i5_19	GTAGGAGT
i5_20	ACTAGGAG
i5_21	CACTAGCT
i5_22	ACGACTTG
i5_23	CGTGTGTA
i5_24	GTTGACCT
i5_25	ACTCCATC
i5_26	CAATGTGG
i5_27	TTGCAGAC
i5_28	CAGTCCAA
i5_29	ACGTTCAG
i5_30	AACGTCTG
i5_31	TATCGGTC
i5_32	CGCTCTAT
i5_33	GATTGCTC
i5_34	GATGTGTG
i5_35	CGCAATCT
i5_36	TGGTAGCT
i5_37	GATAGGCT
i5_38	AGTGGATC
i5_39	TTGGACGT
i5_40	ATGACGTC
I7 Index name	I7 Bases in Adaptor
i7_1	ACGATCAG
i7_2	TCGAGAGT
i7_3	CTAGCTCA
i7_4	ATCGTCTC
i7_5	TCGACAAG
i7_6	CCTTGGAA
i7_7	ATCATGCG
i7_8	TGTTCCGT
i7_9	ATTAGCCG
i7_10	CGATCGAT
i7_11	GATCTTGC
i7_12	AGGATAGC
i7_13	GTAGCGTA
i7_14	AGAGTCCA
i7_15	GCTACTCT
i7_16	CTCTGGAT
i7_17	AGATCGTC
i7_18	GCTCAGTT
i7_19	GTCCTAAG
i7_20	TATGGCAC
i7_21	TCGGATTC
i7_22	AACAGCGA
i7_23	CCAACGAA
i7_24	CAGTGCTT
i7_25	GATCAAGG
i7_26	TCTTCGAC
i7_27	ATCGTGGT
i7_28	CGGTAATC
i7_29	AGTTGTGC
i7_30	AATGACGC
i7_31	TACCGGAT
i7_32	TTGCAACG
i7_33	CACTTCAC
i7_34	TAGCCATG
i7_35	ACAGGCAT
i7_36	AGGTGTTG
i7_37	CAGTCACA
i7_38	TCGATGAC
i7_39	GAAGTGCT
i7_40	CTTCCTTC
