# Supplementary material for: The HSV-1 ICP22 protein selectively impairs histone repositioning upon Pol II transcription downstream of genes
Source: Nat Commun. 2023 Jul 31;14:4591. doi: 10.1038/s41467-023-40217-w (PMC10390501; doi:10.1038/s41467-023-40217-w)
Supplement: Supplementary file 8 — Source Data [file 41467_2023_40217_MOESM8_ESM.zip]

Archive with 82 entries (82 files):
- Fig1a.tsv
- Fig1b.tsv
- Fig1c.tsv
- Fig1d.tsv
- Fig2a.tsv
- Fig2b.tsv
- Fig2c.tsv
- Fig2d.tsv
- Fig2e.tsv
- Fig2f.tsv
- Fig3a.tsv
- Fig3c.tsv
- Fig4a.tsv
- Fig4b.tsv
- Fig4c.tsv
- Fig4d.tsv
- Fig4e.tsv
- Fig4f.tsv
- Fig4g.tsv
- Fig4h.tsv
- Fig5a.tsv
- Fig5b.tsv
- Fig5c.tsv
- Fig5e.tsv
- Fig5f.tsv
- Fig5g.tsv
- Source Data for Figures S8 and S13.xlsx
- SupFig10a.tsv
- SupFig10b.tsv
- SupFig10c.tsv
- SupFig10d.tsv
- SupFig10e.tsv
- SupFig11a.tsv
- SupFig11b.tsv
- SupFig11c.tsv
- SupFig11d.tsv
- SupFig11e.tsv
- SupFig11f.tsv
- SupFig11g.tsv
- SupFig11h.tsv
- SupFig11i.tsv
- SupFig11j.tsv
- SupFig11k.tsv
- SupFig11l.tsv
- SupFig11m.tsv
- SupFig11n.tsv
- SupFig12a.tsv
- SupFig12b.tsv
- SupFig12c.tsv
- SupFig12d.tsv
- SupFig12e.tsv
- SupFig12f.tsv
- SupFig13e.tsv
- SupFig13f.tsv
- SupFig1b.tsv
- SupFig1c.tsv
- SupFig1d.tsv
- SupFig1e.tsv
- SupFig2a.tsv
- SupFig2b.tsv
- SupFig2c.tsv
- SupFig3a.tsv
- SupFig3b.tsv
- SupFig3c.tsv
- SupFig3d.tsv
- SupFig3e.tsv
- SupFig3f.tsv
- SupFig6a.tsv
- SupFig6b.tsv
- SupFig7a.tsv
- SupFig7b.tsv
- SupFig7c.tsv
- SupFig7d.tsv
- SupFig7e.tsv
- SupFig7f.tsv
- SupFig7g.tsv
- SupFig8e.tsv
- SupFig8f.tsv
- SupFig9a.tsv
- SupFig9d.tsv
- SupFig9e.tsv
- SupFig9f.tsv
