# Supplementary material for: The HSV-1 ICP22 protein selectively impairs histone repositioning upon Pol II transcription downstream of genes
Source: Nat Commun. 2023 Jul 31;14:4591. doi: 10.1038/s41467-023-40217-w (PMC10390501; doi:10.1038/s41467-023-40217-w)
Supplement: Supplementary file 8 — Source Data [file 41467_2023_40217_MOESM8_ESM.zip › Fig1a.tsv]

minimum_dOCR_length	Mock_1	Mock_2	Mock_8h_2	Mock_12h_1	Mock_12h_2	Mock_8h_plus_8hPAA_2	Mock_12h_plus_12hPAA_1	Mock_12h_plus_12hPAA_2	WT_1	WT_2	Wt_F_8_hpi_1	Wt_F_8_hpi_2	Wt_F_12_hpi_1	Wt_F_12_hpi_2	WT_plus_PAA_1	WT_plus_PAA_2	Wt_F_8_hpi_plus_8hPAA_1	Wt_F_8_hpi_plus_8hPAA_2	Wt_F_12_hpi_plus_12hPAA_1	Wt_F_12_hpi_plus_12hPAA_2
0	3455	3353	2979	3297	2973	2924	3115	2939	3076	3086	3038	3129	2899	2979	3112	3154	3268	3180	3267	3173
2	3454	NA	2977	3296	2970	NA	3114	NA	3072	3084	3037	NA	NA	NA	3106	3151	3264	3179	3266	NA
5	3453	3343	2973	3295	2963	NA	3109	2933	3065	3070	3034	3127	2890	2972	NA	3141	3260	NA	3262	3172
6	3452	3340	2970	NA	2959	2920	3106	2932	3059	3064	3033	3126	2885	2970	3095	3138	3255	3174	3260	3170
9	3451	3335	2967	3289	2957	2911	3102	NA	3045	3060	3024	3123	2881	2965	3090	3128	3249	3171	3256	3164
10	3449	3334	2965	3285	2955	2906	3100	NA	3044	3058	3022	NA	2880	2964	3082	NA	3248	3170	3255	3161
11	3444	3325	2960	3277	2952	2901	3097	2922	3029	3052	3019	3122	2875	2962	3071	3120	3243	3164	3252	NA
12	3441	3324	2959	NA	2948	2898	3094	2919	3026	3050	3017	3121	2874	2960	3069	3118	3242	3162	NA	3160
13	3439	3322	2955	3276	2941	2897	NA	2918	3024	3047	NA	3120	2872	2958	3064	3117	3241	3161	3251	3157
14	3438	3320	NA	3273	2939	2895	3090	2916	3020	3045	3015	3119	2871	NA	3063	3116	3240	NA	NA	3156
15	3435	3319	NA	3269	2937	2891	3088	NA	3016	3043	3012	3117	2867	NA	3062	3114	NA	NA	3250	3153
16	3432	3313	2954	3266	2935	2890	3085	NA	3013	3038	3007	NA	2861	2957	3061	3110	3239	3158	3249	3151
18	3431	3305	NA	3260	2932	2889	3080	2910	3009	3028	3001	3115	2857	2954	3054	3106	3236	3153	3246	3147
19	3428	3302	2951	3256	NA	2888	NA	2909	3007	3027	2998	3114	NA	2952	3051	3105	3233	3152	3245	NA
20	3427	3300	2949	3251	2931	2887	3078	2907	3005	3024	2996	3112	2855	2950	3049	3099	3230	3150	3244	NA
22	3426	3291	2941	3240	NA	2882	3074	2902	2995	3017	2993	NA	2850	2943	NA	3094	3225	3148	3241	3143
23	3424	3289	2937	3234	2929	2879	3073	2901	2991	3015	2991	3107	2848	2941	NA	3092	3223	NA	3239	3139
24	3421	3287	2935	3231	2925	2878	3071	2899	2988	3012	2984	NA	2844	2940	3046	3089	3221	3146	NA	NA
25	3419	3285	2931	3229	2923	2876	3068	2896	2983	3010	2980	NA	2842	2938	3044	3087	3220	3143	3235	3138
26	3417	3284	2928	3227	NA	2873	3067	2894	NA	3005	2978	3106	2839	2936	3042	3081	3218	NA	3233	NA
27	3414	3278	2923	3224	NA	2872	3066	2892	2980	2999	2977	3105	2835	2935	3039	3078	NA	3140	3230	NA
28	3410	3276	2922	3218	2921	NA	3062	2891	2976	2993	2976	3103	2831	2933	NA	3077	3216	3136	3228	3135
29	3408	3275	2917	3211	2919	2870	3060	2889	2971	2988	2973	NA	2830	2930	3034	3075	NA	3133	3225	3132
30	3406	3272	2916	3203	2917	NA	3057	2887	2968	2984	2969	3102	2827	2929	3032	3073	NA	3131	3223	3128
31	3403	3267	2914	3200	2916	NA	3053	2885	2966	2980	2967	3101	2825	2928	3027	3072	3213	3130	3218	NA
33	3400	3261	2909	3195	2913	2864	3048	NA	2958	2974	2963	NA	2822	2923	3023	3069	3212	3125	3214	3123
34	3396	3259	NA	3189	NA	2862	3046	2882	2953	2970	2957	NA	2818	2922	3022	3065	NA	3124	3212	3122
35	3394	3258	2907	3187	NA	2860	NA	2880	2948	2968	2955	3094	2817	2921	3020	3063	3209	3123	3211	3119
36	3390	3252	2905	3184	2909	NA	3044	NA	2947	2961	2952	3093	2813	2916	3017	3062	3205	3121	3208	3117
37	3386	3250	2904	3183	2906	2858	3043	NA	2939	2957	2951	3092	2811	2907	3012	3061	NA	3118	3207	NA
38	3384	3246	2903	NA	2905	2854	3041	2879	2936	2954	2949	3090	2809	2905	3010	3058	3201	3116	NA	3116
39	3379	3242	NA	3178	2903	2848	NA	2877	2935	2945	2945	3089	2807	2903	3009	3057	3200	NA	3206	3114
40	3374	3240	NA	3174	2901	2847	3040	2875	2927	2943	2939	3087	2802	NA	3006	3056	3198	3115	3203	3112
42	3366	3232	2898	3163	2900	2842	3035	2873	2919	2935	2932	3086	2796	2896	3002	3049	3194	NA	NA	3110
43	3357	3228	2894	3156	2899	NA	3033	NA	2911	2930	2928	3084	2788	2891	NA	3046	3191	NA	3202	3108
44	3352	3220	2892	3154	NA	2839	3030	2872	2902	2924	2918	3083	2787	2888	3000	3042	3189	3109	NA	3104
45	3344	3216	2889	3150	2898	2836	3027	2871	2899	2919	2913	3080	2783	2877	2996	3040	3186	3108	3200	3100
46	3340	3212	NA	3146	2896	2835	3023	2869	2895	2909	2908	3079	2776	2870	2992	3036	3183	NA	3198	3099
47	3337	3208	2887	3145	2892	2833	3022	2868	2893	2908	2902	3076	NA	2866	2991	3034	3180	3107	3197	NA
48	3331	3205	2885	NA	2891	2832	3020	2863	2890	2905	2899	3075	2773	2863	2989	3033	NA	3104	3195	3097
49	3327	NA	2883	3139	2889	2829	3018	2861	2886	2903	2894	NA	2768	2860	2986	NA	3179	3102	3191	NA
50	3323	3200	2881	3136	2885	2826	3014	2859	2881	2898	2888	3074	2765	2857	2983	3032	3178	NA	3190	3095
51	3317	3196	2880	3133	2881	2825	3011	2854	2875	2893	2883	3073	2764	2855	2982	3025	3174	3101	NA	3094
52	3310	3192	2878	3124	2877	2822	3007	2850	2874	2888	2881	3070	NA	2852	2980	3021	3172	3100	3189	3093
53	3294	3188	2873	3120	2873	2818	3004	2848	2868	2884	2873	3069	2761	2849	2977	3016	NA	3099	NA	3092
54	3287	3186	2872	3118	2871	2815	NA	2846	2864	2879	2869	3065	2760	2843	2975	3015	3170	3097	3188	3091
55	3280	3181	2869	3112	2869	NA	3001	2844	2861	2873	2867	3063	2757	2840	2974	3011	3169	3095	3185	3089
56	3271	3177	2867	3107	2866	2813	2999	2843	2853	2868	NA	3061	2750	2836	2971	3007	3168	3094	3181	3087
57	3264	3171	2863	3104	2864	2812	2996	2842	2848	2860	2861	3060	2743	2829	2969	3005	3166	3092	3178	3085
58	3259	3168	2862	3098	2860	2810	2993	NA	2845	2858	2858	3058	2736	2825	2967	3003	3165	3091	NA	3081
59	3250	3164	2861	3093	2859	2808	2991	2837	2844	2852	2856	3056	2727	2819	2963	3001	3163	3088	NA	3080
60	3247	3159	2860	3087	2858	2806	2987	2834	2841	2850	2850	NA	2724	2809	2962	2997	NA	NA	3177	3079
61	3241	3156	2858	3081	2854	2803	2981	2833	2833	2844	2841	NA	2721	2804	2961	2988	3161	3087	3174	NA
62	3238	3152	2855	3068	2853	2802	2978	NA	2829	2839	2834	3053	2718	2798	2958	2985	3160	NA	3172	3077
63	3231	3146	NA	3064	2847	2801	2976	2831	2823	2835	2826	3051	2714	2794	2954	2983	NA	3085	3171	3075
64	3224	3144	2854	3057	NA	2800	2972	2828	2820	2829	2820	3049	2710	2793	2951	2980	NA	NA	3168	3072
65	3220	3139	2851	3056	2845	2795	2968	2823	2817	2826	2816	3047	2708	2791	2949	2977	3158	3083	3167	3070
66	3218	3135	2848	3052	NA	2794	2965	2819	2812	2824	2812	3046	2706	2790	2947	2974	3156	3081	3166	3069
67	3210	3133	2846	3043	2844	2791	2962	2818	2805	2817	2808	3042	2701	2788	2945	2972	NA	3080	3164	3068
68	3207	3126	2844	3031	2842	2790	2961	2815	2802	2813	2804	3039	2696	2786	2942	2969	3154	3079	3163	3066
69	3206	3124	2840	3025	2840	2789	2958	2814	2799	2807	2800	3036	2691	2782	2936	NA	3152	3077	3161	NA
70	3199	3122	2838	3023	2839	2787	2957	2807	2793	2804	2797	3033	2689	2778	2933	2965	3151	3075	3159	3063
71	3196	3118	2836	3019	2836	2785	2956	NA	2790	2800	2792	3031	NA	2774	2932	NA	3150	3074	3158	3061
72	3190	3112	2835	3016	2834	2782	2954	NA	2786	2794	2790	3025	2682	2764	2925	2960	3149	3071	NA	3060
73	3186	3108	2832	3012	2833	2781	2951	2805	2782	2791	2787	3023	2675	2759	2924	2957	3147	3069	3157	3059
74	3184	3103	2830	3009	2831	2780	2947	2803	2773	2789	2783	3020	2672	2755	2922	2956	3144	NA	3155	3056
75	3181	3099	NA	3007	2827	2777	2944	2798	2772	2785	2781	3015	2667	2749	2921	2950	3143	3068	3149	3054
76	3178	3096	2829	3002	2821	2772	2940	2794	NA	2782	2774	3014	2663	2745	2920	2947	3142	3067	3147	3053
77	3174	3089	2825	3000	NA	2769	2936	2791	2770	2774	2773	3009	2658	2740	2919	2946	3138	3066	3146	3051
78	3173	3084	2823	2995	2819	2764	2931	NA	2767	2767	2771	3004	2650	2736	2915	2943	3136	3064	3145	3049
79	3168	3079	2818	2993	2818	2762	2930	2790	2761	2763	2768	3002	2646	2733	2913	2936	3135	3063	3142	3048
80	3164	3075	2817	2989	2817	2760	2926	2787	2760	2756	2762	2995	2643	2728	2911	2933	3134	3061	3138	NA
81	3159	3071	2814	2984	2816	2758	2924	2785	2756	2752	NA	2994	2638	2721	2908	2930	3132	3059	3135	3046
82	3153	3070	NA	2981	2813	2755	2923	2782	2754	2749	2760	2992	2637	2713	2907	2928	3128	3058	3134	3045
83	3151	3066	2812	2973	2811	2752	2921	2778	2750	2747	2754	2986	2631	2710	2905	2925	3127	3054	NA	3043
84	3149	3061	2811	2966	2806	NA	2918	2774	2742	2741	2751	NA	2624	NA	2901	2922	NA	3052	NA	NA
85	3147	3058	2809	2962	2804	2749	2915	2770	2735	2739	2743	2985	2615	2707	2899	2920	NA	3050	3132	NA
86	3145	3056	2808	2955	2802	2746	2911	2764	2729	2734	2739	2980	2609	2705	2897	2918	3125	3049	3131	3039
87	3140	3055	2807	2943	2797	2743	2908	2760	2727	2727	2735	2978	2606	2700	2890	2917	3123	NA	3129	3037
88	3136	3053	2806	2942	2794	2741	2904	2756	2725	2725	2732	2973	2602	2697	2887	2916	3120	3046	NA	3036
89	3132	3046	2804	2937	2791	2738	NA	2752	2723	2717	2728	2969	2598	2689	2886	2909	3119	3043	3127	3034
90	3127	3038	NA	2935	2790	2737	2901	2750	2721	2713	2722	2966	2590	2688	2884	2904	3114	3041	3124	NA
91	3121	NA	2802	2933	2788	2734	2898	2747	2718	2709	2721	2957	2584	2685	2879	2903	NA	3040	3123	3032
92	3113	3033	2801	2928	2786	2731	2893	2744	2715	2707	2716	2953	2580	2680	NA	2899	NA	3037	3121	3031
93	3108	3032	2798	2926	2785	NA	2886	2741	2711	2705	2711	2951	2578	2672	2873	2893	3111	3036	3120	3030
94	3106	3029	2795	2920	2782	2728	2881	2739	2709	2704	2707	2946	2575	2667	2867	2891	3110	3035	3117	NA
95	3101	3021	2792	2915	2779	2724	2877	2737	2707	2703	2702	2939	2567	2663	2862	2889	3109	3034	3116	3026
96	3099	3018	2789	2910	2775	2720	2873	2735	2704	2699	2700	2938	2563	2656	NA	2887	NA	3032	3113	3023
97	3092	3015	2787	2905	2771	2717	2869	2731	2700	NA	2697	2934	2560	2653	2860	2881	NA	NA	3112	NA
98	3088	3011	2783	2898	2770	2714	2865	2729	2698	2696	2692	2931	2554	2652	2858	2877	3108	3030	3111	3022
99	3084	3002	2782	2892	2769	2713	2863	2728	2696	2692	2690	2929	2548	2644	2855	2873	3107	3029	3109	3018
100	3080	2997	2780	2884	2768	2712	2858	2725	2692	2690	2688	2927	2539	2638	2852	2869	NA	3028	3108	3013
101	3073	2994	2776	2877	2767	2707	2856	2722	2689	2685	2686	2923	2536	2635	2850	2866	3106	NA	NA	3009
102	3067	2993	2775	2873	2766	2701	2855	2720	2684	2681	2685	2920	2530	2627	2846	2865	3104	3027	3107	3006
103	3065	2991	2774	2870	2764	2698	2851	2717	2682	2679	2676	2916	2528	2625	2844	2861	NA	3025	3106	3005
104	3060	NA	2773	2868	2760	2696	2847	2716	2680	2678	NA	2910	2519	2620	2841	NA	3100	3024	3103	3000
105	3054	2990	2769	2867	2758	2695	2845	2712	2678	2674	2672	2909	2513	2617	2839	2859	3099	3022	3102	2999
106	3053	2988	2765	2858	2756	2690	2843	NA	2673	2671	2668	2905	2507	2612	2838	2858	3098	3021	3101	2997
107	3050	2984	2763	2852	2754	2687	2842	2706	2668	2666	2663	2901	2501	2609	2837	2856	3095	NA	3098	2991
108	3045	NA	2762	2844	2752	2684	2841	2704	2666	2663	2658	2896	2495	2603	2833	2855	3093	3019	NA	2990
109	3041	2979	2760	2840	2750	2683	NA	2702	2663	2660	2654	2895	2492	2597	2829	NA	3092	3017	3095	2989
110	3039	NA	2757	2834	NA	2678	2837	NA	2659	2653	2650	2891	2489	2592	2826	2854	3091	3014	3093	NA
111	3036	2975	2754	2832	2749	2672	2834	2701	2658	2647	2645	2885	2482	2587	2824	2851	3090	NA	3089	2988
112	3032	2973	2752	2831	2748	2669	2831	2700	2653	2646	2639	2877	2478	2583	2819	2848	3087	3011	NA	NA
113	3027	2970	NA	2827	2746	2667	2827	2699	2649	2643	2633	2874	2473	2576	NA	2843	3085	3010	3088	2986
114	3023	2968	2749	2824	2744	2666	2824	2698	2647	2639	2629	2872	2469	2570	2818	2839	NA	3008	3086	2984
115	3018	2967	2748	2820	2741	2662	NA	2694	2642	2638	2624	2869	2466	2567	2816	2836	3081	3007	3084	2983
116	3017	2963	NA	2815	2740	2659	2822	2693	2640	2631	2619	2866	2458	2566	2811	2834	3077	NA	3082	2978
117	3014	2962	2745	2813	2738	NA	2817	2688	2636	2626	2617	2860	2450	2562	2807	2832	3076	3005	NA	2975
118	3011	2956	2742	2805	NA	2657	NA	2684	2634	2624	2612	2854	2448	2557	2806	2831	3075	3004	3078	2973
119	3008	2951	2739	2802	2737	2654	2815	2680	2632	2620	2610	2851	2442	2547	2803	2830	3074	3001	3073	2971
120	3003	2948	2737	2800	2736	2653	2813	2679	2627	2617	2604	2848	2436	2542	2801	2828	NA	3000	3071	2968
121	2996	2943	2736	2797	NA	2652	2804	2675	2623	2612	2601	2846	2434	2537	2800	NA	3070	2998	3070	2965
122	2992	2939	2732	2795	2733	2649	2801	2669	2622	2608	2595	2840	2427	2531	2798	2827	3069	2997	3067	2964
123	2989	2937	2727	2791	2732	2646	2796	2666	2615	2605	2592	2838	2421	2524	2796	2825	3065	2991	3064	2958
124	2985	2932	2723	2787	2729	2644	2792	2663	2611	2601	2588	2834	2417	2515	NA	2821	3064	2987	3063	2954
125	2979	2926	NA	2785	2725	2641	2786	2658	2606	2598	2580	2831	2414	2513	2794	2820	3061	2986	3059	2953
126	2974	2924	2719	2780	2723	2640	2783	2653	2599	2594	2574	2827	2406	2506	2790	2815	3059	NA	3056	2950
127	2972	2921	2714	2771	2715	2638	2781	2650	2596	2589	2569	2821	2398	2497	2785	2814	NA	NA	NA	2947
128	2968	2915	2710	2768	2714	2637	2776	2647	2593	2588	2560	2816	2394	2491	2784	2809	3057	2984	3055	2944
129	2963	2909	2708	2763	2711	2634	2775	2645	2592	2582	2550	2810	2391	2483	2782	2804	3056	2982	3050	2943
130	2959	2905	2707	2761	2710	2632	NA	NA	2588	2579	2545	2806	2387	2479	NA	2801	3054	2979	3047	2942
131	2953	2897	2705	2756	NA	2631	2772	2643	2583	2570	2544	2801	2379	2474	2779	2800	3053	2978	NA	2940
132	2949	2893	2702	2751	2708	NA	2768	2640	2579	2568	2539	2797	2373	2468	2778	2796	3050	NA	3044	2939
133	2947	2887	2698	2744	2705	2630	2766	2639	2577	2565	2534	2794	2368	2464	2775	2793	3049	2971	3043	2935
134	2944	2883	2696	2742	2702	2628	2763	2638	2576	2563	2531	2790	2363	2458	2773	2792	3048	2969	3041	2934
135	2942	2879	2693	2733	2700	NA	2760	2637	2574	2558	2529	2786	2362	2450	2772	2788	3045	NA	3039	2932
136	2937	2878	2691	2728	2698	2627	2757	2636	2572	2551	2521	2779	2361	2445	2770	2786	3044	NA	3038	NA
137	2934	2869	2689	2726	2693	2624	2754	2631	2569	2548	2517	2775	2355	2440	2766	2782	NA	2967	NA	2930
138	2932	2867	2688	2723	2689	2622	2752	2630	2567	2545	2514	2768	2350	2434	2761	2779	NA	2966	NA	2926
139	2925	2863	2686	2720	2688	2618	2748	2626	2563	2539	2512	NA	2340	2429	2760	2776	3042	2964	3037	2923
140	2918	2857	2683	2715	2684	2616	2745	2625	2558	2537	2505	2762	2336	2424	NA	2775	NA	2963	3035	2920
141	2911	2855	2682	2712	2679	2610	2742	2624	2557	2533	2503	2752	2332	2415	2759	2771	3040	2962	3033	2918
142	2907	2852	2680	2709	2678	2609	2738	2623	2552	2528	2501	2748	2323	2405	2758	2766	3039	2961	3032	2917
143	2902	2851	2679	2707	2673	2606	2735	2619	2545	2526	2494	2745	2317	2393	NA	2763	3036	2958	3031	2915
144	2898	2846	2676	2703	2671	2605	2733	2616	2543	2522	2489	2735	2316	2386	2757	2762	NA	2956	3030	2913
145	2896	2843	2674	2696	2669	2602	2730	2614	2537	2517	2488	2731	2312	2378	2755	2759	3033	2954	NA	2910
146	2893	2839	2669	2691	2668	2598	2727	2613	2534	2512	2485	2730	2311	2371	2753	2754	3031	2953	3026	2908
147	2889	2832	2666	2686	NA	2595	2726	2610	2530	2509	2477	2727	2303	2362	2751	2751	NA	2952	3024	2905
148	2883	2828	2663	2682	2666	NA	2719	2607	2528	2506	2474	2724	2295	2359	2749	2750	3030	2948	3022	2904
149	2879	2825	2662	2674	2664	2592	2714	2605	2523	2501	2471	2715	2289	2355	2746	2749	3029	NA	3020	2903
150	2875	2824	2659	2670	2659	2589	2712	NA	2519	2496	2464	2705	2285	2353	2745	2747	NA	2946	3018	2901
151	2872	2821	2658	2667	2657	2587	2709	2602	NA	2491	2460	2695	2282	2350	2744	2744	3028	2945	NA	2899
152	2870	2820	2656	2664	2651	NA	2706	2599	2517	2485	2458	2687	2278	2346	2743	2741	3025	2944	3014	NA
153	2865	2817	2655	2661	2644	2586	2702	2597	2512	2479	2455	2679	2273	2342	2742	2740	3023	NA	NA	2896
154	2864	2812	2654	2659	2642	2583	2699	2592	2509	2475	2451	2677	2268	2338	2740	2738	NA	2940	NA	2894
155	2857	2806	2649	2654	2641	NA	2695	2589	2504	2474	2448	2672	NA	2336	NA	2734	NA	NA	NA	2891
156	2855	2803	2644	2652	2640	2580	2692	NA	2498	2470	2443	2665	2260	2327	2738	2729	NA	2939	3011	2888
157	2848	2801	2642	2648	2637	2576	2691	2588	2494	2467	2438	2659	2256	2324	2735	2728	3022	2938	3009	2885
158	2841	2800	2640	2645	2635	2575	2690	2586	2493	2464	2432	2655	2251	2322	2732	2723	3021	2937	3005	2881
159	2838	2798	2635	2639	2633	2573	2686	2584	2487	2459	2429	2652	2247	2319	2731	NA	3018	2935	3001	NA
160	2831	2793	2634	2636	2631	2566	2679	2582	2484	2456	2425	2644	NA	2313	2730	2721	3016	2934	NA	2880
161	2824	2791	2631	2629	2629	NA	2672	2578	2478	2453	2419	2640	2244	2305	2728	2718	NA	NA	2998	NA
162	2818	2789	2630	2626	2625	NA	2670	2575	2475	2451	2414	2632	2239	2302	2725	2717	3015	2933	2996	2878
163	2815	2785	2628	2621	2622	2565	2667	NA	2472	2449	2412	2623	2235	2301	2723	2716	3012	2930	NA	NA
164	2808	2779	2624	2617	2619	NA	2665	2571	2470	2448	2408	2616	2232	2297	2722	2714	3010	2927	2995	2876
165	2803	2777	2621	2616	2617	2564	NA	2568	2466	2443	2403	2609	2225	2289	2720	2713	3009	NA	2993	2873
166	2802	2776	2620	2613	2614	2563	2662	2567	2464	2435	2402	2604	2220	2285	2717	2710	NA	2925	2992	NA
167	2796	2773	2618	2609	2613	NA	2657	2566	2458	2432	2395	2602	2215	2279	NA	2707	3007	2918	2989	2871
168	2792	2767	2615	2605	2611	2560	2654	2563	2455	2429	2393	2597	2211	2270	2715	2703	3006	2915	2988	2870
169	2788	2764	2613	2601	2608	2558	2649	2562	2453	2427	2388	2590	2207	2262	2713	2701	3003	2909	2987	2868
170	2783	2762	2612	2595	2603	2555	2647	NA	2449	2424	2386	2582	2204	2256	2710	2699	3001	2908	2986	2866
171	2780	2760	2609	2587	2601	2553	2641	2560	2446	2422	2384	2578	2200	2252	2709	2697	2998	NA	2985	2862
172	2776	2757	2606	2584	NA	2549	NA	NA	2443	2419	2381	2575	2198	2247	2706	2693	NA	NA	NA	2861
173	2770	2751	2604	2578	2599	2547	2637	2558	2442	2415	2378	2569	2193	2244	2704	NA	2997	2905	2983	2860
174	2769	2746	2602	2576	2597	2543	2632	2557	2436	2407	2376	2565	2188	2238	2701	2688	2995	2904	2982	2856
175	2764	2744	2599	2570	2594	2537	2630	2553	2431	2404	2375	2555	2178	2237	2698	2683	2992	2902	2978	2855
176	2759	2743	2598	2569	2591	2535	2627	2549	2428	NA	2368	2550	2169	2233	2696	2680	2988	2901	2977	2852
177	2756	2741	2597	2563	2590	NA	2625	2548	NA	2400	2363	2541	2164	2226	2693	2677	NA	2900	2972	2851
178	2749	2738	2594	2561	2589	2532	2622	2547	2425	2398	2358	2537	2154	2221	2692	2676	2985	2899	2969	2849
179	2744	2735	2592	2558	2588	2528	2617	2543	2423	2396	2356	2533	2147	2219	2689	2674	2981	NA	2968	2848
180	2741	2731	2588	2554	2587	2527	NA	2541	2419	2392	2351	2527	2139	2217	2687	2671	2980	2897	2966	2846
181	2732	2730	2586	2546	2585	2522	2615	2539	2418	NA	2346	2522	2135	2212	NA	2666	2976	2896	2965	2845
182	2730	2722	2583	2542	2583	2518	2613	2535	2414	2389	2341	2519	2131	2210	NA	2664	2971	2894	2962	2842
183	2725	2717	2580	2535	2581	2517	2609	2534	2410	2388	2334	2513	2122	2205	2683	2662	NA	NA	2959	2841
184	2724	2713	2579	2530	NA	2514	2606	2532	2409	2387	2330	2509	2118	2204	2682	2658	2970	2891	2955	2840
185	2715	2710	2578	2524	2579	2513	2604	2530	2405	2382	2325	2505	2116	2199	2679	2653	2969	2890	2951	2838
186	2709	NA	2577	2516	2575	2512	2601	2527	2402	2379	2319	2496	2115	2196	2676	2649	2966	2889	2950	NA
187	2706	NA	NA	2512	2572	2507	2597	2524	2396	2376	2316	2492	2107	2195	2674	2648	2964	2886	2947	2836
188	2700	2707	2575	2509	2567	2505	2595	2523	2395	2375	2311	2484	2102	2193	2673	2644	2962	2885	2945	2835
189	2695	2704	2573	2507	2563	2503	2593	2521	2391	2373	2308	2475	2098	2188	2668	2643	2959	2884	2943	NA
190	2688	2702	2567	2506	2561	NA	2590	2518	2388	2371	2302	2464	2092	2184	2665	2641	2957	2883	2942	2834
191	2685	2698	2566	2501	2557	2500	2589	2515	2387	2368	2299	2458	2089	2178	NA	2637	2955	NA	NA	2830
192	2681	2697	2564	2500	2552	2498	2585	2513	2385	2364	2295	2449	2085	2170	2662	NA	2952	2882	2938	2828
193	2678	2693	2559	2499	2551	2497	2581	2508	2382	2359	2291	2445	2081	2167	2658	2635	2947	2879	2935	2823
194	2674	2687	2556	2497	2549	2493	2578	2507	2379	2356	2289	2441	2076	2163	2657	2634	2945	2877	2934	2818
195	2668	2686	2549	2495	2547	2487	2576	2505	2378	2353	2285	2437	2071	2158	2653	2630	2941	2875	2933	2814
196	2666	2684	2545	2488	2545	2485	2574	NA	2374	2349	2282	2431	2068	2156	2652	2628	2938	2873	2929	2812
197	2662	2680	2543	2485	NA	2483	2572	2504	NA	2348	2281	2427	2065	2153	2650	2624	2937	2872	2928	2811
198	2660	2678	2542	2481	2543	2479	2571	2502	2371	2347	NA	2423	2062	2145	2645	2623	2935	2868	2927	2809
199	2655	NA	2539	2476	2541	2475	2567	2500	2368	2344	2278	2419	2060	2142	2642	NA	2934	2867	2925	2808
200	2652	2676	NA	2471	2538	2473	2564	2498	2366	2342	2274	2417	2057	2140	2641	2618	2931	2866	2924	2805
202	2650	2668	2537	2465	2533	2470	2560	2494	2363	2337	2269	2413	2051	2133	2633	2613	NA	2863	2918	2800
203	2645	2664	2531	2460	NA	2467	2557	2492	2361	2334	2266	2407	2047	2126	2632	2610	NA	2862	2917	2798
204	2644	2660	2530	2457	2529	NA	2555	NA	2359	2332	2264	2404	2040	2120	2629	2606	2928	NA	NA	2795
205	2639	2658	NA	2453	2525	NA	NA	2491	2357	2325	2261	NA	2037	2117	2626	2602	2926	2857	2916	2794
206	2637	2652	2528	2447	2523	2464	2551	2489	2355	NA	2259	2402	NA	2110	2625	2601	NA	2856	2914	2791
207	2630	2649	2524	2441	2520	2462	2550	2483	2352	2319	2258	2399	2035	2098	2622	2599	2922	2854	2913	NA
208	2624	2646	2520	2439	2518	2457	2548	2480	2351	2317	2256	2397	2031	2091	2619	NA	2920	2853	NA	NA
209	2615	2642	2518	2437	2517	2456	2546	2477	2349	2315	2253	2395	2028	2087	2617	2597	2918	2849	2908	2790
210	2612	2640	2515	2433	2516	2454	2544	2476	2348	2312	2250	2392	2027	2084	2616	2595	2915	2846	2905	NA
211	2611	NA	2511	2428	2512	2452	2542	2474	2344	2307	2247	2391	2023	2077	2612	NA	2914	2845	2902	2787
212	2609	NA	2510	2427	2509	2449	2539	2470	2340	2304	2242	2387	2020	2071	2607	2594	2913	2843	2901	2784
213	2606	2638	2508	2422	2505	2447	NA	2467	2337	2300	2240	2383	2017	2068	2606	2593	2911	2840	2899	NA
214	2603	2633	2503	2413	NA	2446	NA	NA	2336	2297	2237	2380	2013	2062	2603	2592	NA	2838	2897	2783
215	2600	2628	2500	2410	2504	NA	2537	2464	2331	2296	2234	2376	2009	2058	2600	2588	2908	2837	2894	2779
216	2596	2621	2496	2408	2501	2445	2534	2463	2330	2294	2229	2372	2007	2056	NA	2586	2904	2833	2893	2778
217	2593	2620	2493	2404	2500	2443	2533	2459	2325	2290	2225	2371	2002	2053	2598	2582	2902	2829	NA	2777
218	2589	2615	2492	2399	2497	2442	2529	2458	2322	2288	2222	2369	1996	2051	2596	2581	2901	2826	2889	NA
219	2583	2614	2491	2395	NA	2439	2526	2453	2319	NA	2219	2360	1993	2046	2594	2578	2899	2825	2888	2775
220	2580	2610	NA	2394	2496	2431	2523	2450	NA	NA	2218	2357	1990	2042	2593	NA	2896	2821	2886	NA
221	2575	2607	2490	2389	2494	2430	2521	2448	2315	2286	2216	2354	1987	2038	2591	2574	2895	2819	NA	NA
222	2571	2606	2488	2384	2489	2425	2519	2447	2312	2282	2213	2352	1986	2036	2587	NA	NA	2816	2885	2772
223	2567	2605	2485	2382	2487	2424	2518	2446	NA	2280	2212	2347	1984	2032	2583	2570	NA	NA	2884	2771
224	2565	2602	2484	2378	2485	2421	2516	2443	2307	2278	2206	2345	1981	2029	2577	2568	2894	2814	2883	2767
225	2562	2599	2481	2374	2484	2417	2513	2441	2306	2276	2198	2341	1977	2025	NA	2567	2893	2811	NA	2765
226	2557	2598	2478	2371	2480	NA	2512	2440	2304	2275	2197	2338	1975	2021	2574	2565	2892	2808	2881	2764
227	2555	2596	2477	2369	2478	2415	2511	2437	2298	2274	2192	2334	1973	2018	2571	2564	2889	NA	NA	2763
228	2550	2595	2475	2366	2472	2413	2509	NA	NA	2271	2188	2331	1970	2011	2569	NA	2888	2805	2878	2760
229	2548	2592	2470	2365	2470	2410	2506	2435	2296	2269	2184	2328	1967	2008	2565	2558	2887	2804	2876	2753
230	2547	NA	2467	2363	2469	2406	2505	NA	2292	2265	2179	2325	1965	2006	2562	2555	2885	2803	2872	2750
231	2543	2591	2464	2361	2468	NA	2503	2433	2291	2262	2175	2322	1958	NA	2559	2552	2883	2798	2871	2746
232	2538	2589	2462	2357	2467	NA	2502	2429	2288	2259	2174	2321	1951	1999	2555	2547	2880	2795	2870	2744
233	2537	2587	2459	2352	2465	2405	2499	2426	2284	2254	2172	2319	1945	1997	2552	NA	2877	2792	2869	2741
234	2534	2585	2455	2351	NA	2401	NA	2423	2281	2250	2170	2317	1942	1996	2551	2545	2876	NA	NA	NA
235	2531	2583	2454	2347	2464	2399	2497	2419	NA	2249	2166	2316	1940	1987	2549	2542	2873	2789	2868	2739
236	2525	2580	NA	2343	2461	2397	2496	2418	2279	2246	2164	2314	1936	1981	2547	2541	2872	2787	2866	2736
237	2524	2576	2452	2340	2460	NA	NA	2415	2278	2243	2159	2309	1931	1976	2543	2540	2870	2784	NA	2732
238	2521	2573	2450	2335	2457	NA	2494	2411	2277	2241	2156	2308	1929	1973	2542	NA	2866	2783	2865	2730
239	2519	2568	2448	2332	2454	NA	2492	2407	2276	2238	2153	2303	1927	1966	2540	2536	2865	2782	2863	2727
240	2515	2567	2445	2329	2453	2396	2490	2405	2273	2237	2148	2300	1925	1964	2537	2535	2863	2781	2857	2726
241	2514	2566	2443	2324	2450	2393	NA	2403	2270	2234	2147	2299	1921	1962	2535	2532	2861	NA	2854	2721
242	2511	2564	NA	2322	NA	2390	2488	2402	2268	2231	2144	2296	1918	1960	2534	2530	NA	2780	2850	2717
243	2508	2561	2440	2320	NA	NA	2486	2400	2265	2229	2140	2293	1912	1959	2531	NA	2857	2779	2847	2716
244	2505	2560	2439	2315	2448	NA	2483	NA	2264	2226	2135	2289	1909	NA	2529	2529	2856	2778	2845	2715
245	2502	2557	2436	2314	2446	2388	2479	2398	2261	2223	2131	2285	1908	1955	2526	2525	2853	2775	2842	2712
246	2500	2554	2435	2309	2445	2385	NA	2395	2260	2222	2129	2280	1905	NA	2521	2524	2850	NA	2839	2711
247	2497	2553	2434	2307	2442	2383	2474	NA	2258	2220	2125	2274	1901	1950	2520	2523	NA	2773	2838	2708
248	2494	2549	2433	2305	2438	2380	2471	2390	2256	2218	2122	2271	1898	1948	2518	2522	2848	2772	2837	NA
249	2493	2547	2431	NA	2436	2379	2468	2389	2254	2217	NA	2270	1897	1946	2514	NA	2847	2770	2835	NA
250	2489	2545	2427	2302	2433	2377	2464	2388	2248	NA	2121	NA	1893	1940	2513	NA	2845	2768	2834	NA
251	2484	2541	2423	NA	2432	2376	2457	NA	2245	2216	2119	2267	1890	1937	2512	2516	2844	2765	2833	2707
252	2481	2538	2422	2300	2431	2373	NA	2386	2241	2214	2115	2265	NA	1936	2510	2515	2841	2764	NA	NA
253	2477	2537	2421	2298	2428	2371	2454	2385	2237	2213	2114	2262	1887	1934	2507	2513	2839	2762	2832	2706
254	2473	NA	2420	2294	2420	2369	2453	2382	NA	2212	2111	2258	1882	1930	2506	NA	2838	2758	2829	2704
255	2472	2535	2417	2292	2419	2368	2450	2379	2234	2211	2109	2254	1879	1927	NA	2508	2836	2754	2826	2703
256	2469	2532	2413	2288	2415	2365	NA	2377	2226	2206	NA	2249	NA	1925	2503	2506	2835	2753	2824	NA
257	2467	2529	2410	2284	2411	2361	NA	NA	2222	2203	2106	2243	1876	1922	2502	2500	2833	2752	2822	2702
258	2462	2526	2409	2281	2407	2359	2446	2373	2218	2202	2103	2240	1873	1919	2501	2497	NA	2751	NA	2701
259	2459	2522	2408	2279	2404	2356	2444	2367	NA	2201	2100	2238	1871	1918	2500	2496	2828	2749	2820	2698
260	2455	2521	2407	2276	2400	2355	2442	2365	NA	2199	2096	2235	1870	1913	2498	2493	2827	2746	2817	2696
261	2451	2517	2406	2273	2398	2353	2438	2361	2216	2197	2094	2233	1868	1910	NA	2491	NA	2743	2814	2693
262	2448	NA	2405	NA	2395	2350	2437	2357	NA	2196	2089	2231	1866	1907	2495	2487	2825	2742	NA	NA
263	2447	2516	2401	2272	2394	2347	NA	2356	2214	2195	NA	NA	1862	1904	2492	2485	2824	NA	2810	2691
264	2445	2514	2398	2267	2392	2346	2436	2355	2213	2192	2088	2225	1860	1903	2489	2484	2823	2740	2809	2690
265	2441	2512	2395	2261	2389	2344	2432	2352	2212	2191	2086	2222	NA	1897	2485	2479	2819	2738	2807	2688
266	2439	2510	2394	2259	2387	2342	2430	2350	2211	2188	2085	2219	1857	1896	2484	2478	2818	2734	2806	2687
267	2434	2507	2392	2256	2384	2339	2428	2347	2208	NA	2083	2211	1856	1893	2483	2475	NA	2731	2802	2684
268	2432	2503	2386	2254	2383	2338	NA	2343	2205	2185	2080	NA	1852	1887	2480	2472	2817	2729	2800	2682
269	2431	NA	2385	2250	NA	2336	2425	2341	2200	2184	NA	2208	1849	1883	2479	2467	2816	2725	2798	2681
270	2426	2500	2384	2244	2381	NA	2424	2340	2199	2180	2079	2206	1848	1879	2478	2466	2815	NA	2794	2680
271	2422	2493	2382	2243	2380	2335	2422	NA	2198	2177	NA	NA	1846	1876	2474	2465	2812	2724	2792	2677
272	2419	2491	2381	2242	2379	2334	2419	2338	2191	2175	2072	2200	1845	1874	NA	2461	2809	2721	2791	2674
273	2417	2489	2380	2237	2377	2332	2417	2337	2189	2172	2069	2199	1844	1870	2472	2460	2808	NA	2787	2673
275	2413	2487	2375	2232	2371	2328	2412	2332	2185	2167	2064	2193	1840	1862	2464	2449	2803	2718	2784	2669
276	2411	NA	2373	2230	2370	NA	2411	2331	2184	NA	2062	2190	1834	1860	2460	2442	2802	2714	2782	2668
277	2407	2486	2372	2227	2366	2326	2408	NA	2181	NA	2060	2185	1833	1855	2456	NA	2799	2712	2779	NA
278	2402	2484	2370	2224	2365	2325	2405	NA	2180	2165	2059	2183	1831	1850	2454	2438	2798	NA	2776	2667
279	2398	2481	NA	2223	2362	2323	2403	2330	2179	2164	2055	2181	1829	1848	2453	2437	2795	2710	2774	2665
280	2397	2478	2369	NA	NA	2319	2402	2327	2177	2163	2054	2179	1823	1843	2451	2433	2793	2709	2771	2661
281	2391	2477	2367	2222	2358	2318	2399	2324	2173	2160	2052	2177	1822	1839	2448	2432	NA	2708	2769	2659
282	2389	2474	2365	2218	2357	2316	NA	2323	NA	2156	2049	2172	1820	1834	2445	2431	2790	2705	2767	2658
283	2386	NA	2361	2216	2356	2315	2395	2320	2171	NA	NA	2168	1819	1831	2441	2429	NA	2704	2765	2655
284	2383	2472	2360	2213	2355	2313	2392	2318	NA	2155	2047	2164	1815	1829	2440	2426	2789	2703	2764	2654
285	2381	2470	NA	2212	2354	2311	2389	2316	2170	2154	2046	2160	1812	1823	2436	2423	2787	2699	2760	2651
286	2380	NA	NA	2208	2350	2310	2385	2315	2168	2152	2045	2155	1811	1822	NA	2419	2784	2698	NA	NA
287	2379	2468	2358	2206	2349	2307	2382	2311	2167	2151	2036	2153	1806	1816	2433	NA	2781	2697	NA	2650
288	2374	2465	2356	2204	2348	2306	2378	2308	2163	2149	2034	2150	1802	1813	2432	2418	2778	2693	2758	2649
289	2370	NA	2352	2202	2345	2304	2376	NA	2158	2147	2031	2147	1797	1808	NA	NA	NA	2690	2754	2648
290	2368	2463	2351	2200	2344	2303	2371	2304	NA	2140	2027	2144	1795	1805	2430	NA	2776	2688	2753	NA
291	2366	2462	2349	2199	2342	2302	2368	NA	2156	2139	2026	2140	1792	1800	2429	2416	2774	2685	2752	2646
293	2362	2456	2344	NA	NA	NA	2364	2301	2149	2131	2020	2137	1788	1794	2425	2411	NA	2679	2750	2641
294	2353	2453	NA	2194	2339	2301	2363	2299	2147	2127	2017	NA	1787	1790	2422	2408	NA	NA	2748	2640
295	2349	2448	2343	2192	2337	2299	2359	2295	2146	2126	2016	2134	1783	1782	2421	2405	2770	2676	2746	2638
296	2344	2445	2342	2191	2336	2298	2356	2290	2143	2125	2012	2130	1780	1779	2420	2399	NA	NA	NA	2637
297	2341	2444	2335	2189	2335	2295	2355	2288	2140	2124	2011	2127	1776	1773	2419	2397	2769	NA	NA	2635
298	2335	2442	2332	2187	2333	2292	2352	2285	2138	NA	2008	2124	1773	NA	2417	NA	2768	2675	2743	NA
299	2334	2441	NA	2186	2331	NA	2351	2284	2134	2123	2006	2121	1768	1771	2415	2392	2766	NA	2742	2632
300	2332	2440	2329	2185	2330	NA	2350	NA	NA	2121	2003	2117	1766	1769	2414	2391	2763	2674	2741	2628
301	2330	2438	2327	2182	NA	2289	2348	2282	2133	2118	2001	2114	1764	1767	2412	2388	2759	2672	NA	2625
302	2328	2432	2325	2179	2329	2287	2347	NA	NA	NA	2000	2112	1762	1763	2411	2386	NA	2669	NA	NA
303	2324	2431	2322	2176	2326	2284	NA	2281	2132	2117	1995	2111	NA	1760	NA	2384	2758	2668	NA	2623
305	2320	2427	NA	2169	2324	2283	2345	2276	2126	2115	1990	2108	1753	1758	2407	2380	2756	2665	2737	2619
306	2318	2423	2317	2167	NA	2277	NA	2273	2125	2114	1986	2105	NA	1757	2404	2379	2755	NA	2736	2617
308	2311	2415	2314	2162	2319	2275	2338	NA	2119	NA	1980	2099	1748	1752	2398	2374	2750	NA	NA	2611
309	2306	2410	2313	2159	2317	NA	NA	2268	2116	2110	1979	2096	1747	1750	2395	2373	2748	2661	2733	2609
310	2301	2408	2311	2157	2314	2272	NA	2266	2115	2109	1977	2094	1743	1748	2394	2372	NA	2660	2729	2608
311	2296	2405	2308	2153	2312	2271	NA	2262	2113	2108	NA	2091	1741	1744	2393	2371	NA	2658	2727	2607
312	2292	2400	2307	2152	NA	NA	2336	2259	2112	2106	1973	2086	1740	1741	2391	2366	2744	2655	2725	2606
313	2291	2397	2304	2149	2311	2267	2332	2256	2111	2105	1969	NA	1737	1739	2390	2363	NA	2652	NA	2605
314	2288	NA	2302	2146	2309	2266	2331	2253	2110	2103	1967	2083	1735	1737	NA	2361	2743	2650	2723	2603
315	2283	2394	NA	NA	2306	2265	2328	2249	NA	2098	1964	2080	1732	1734	2388	NA	2740	2649	2721	2600
316	2279	2393	2298	2142	2303	NA	2324	2247	2109	2096	1961	2076	1729	1732	2384	2358	2738	2648	NA	NA
317	2274	2392	2297	2140	2301	NA	2321	2245	2106	2092	NA	2073	1726	1730	2382	NA	2735	2645	2720	2599
319	2271	2386	NA	2132	2298	2263	2319	2239	2100	2088	1951	2069	1725	1724	2380	2355	2728	2638	2716	2597
320	2268	2382	2292	2130	NA	2261	2317	2238	2099	2086	1950	2065	1723	1720	2378	2353	2724	NA	2714	NA
322	2266	NA	2290	2124	2296	2253	2312	2233	2096	2085	1945	2060	1712	1714	2375	2349	2721	2634	2711	2592
323	2262	2381	NA	2121	2295	NA	2310	2230	2095	2082	1944	NA	1709	1713	2369	2345	2720	NA	2709	NA
324	2259	2380	2289	2119	2292	2250	2307	2228	2094	2081	1942	2054	NA	1710	2368	2343	2719	2632	2707	2589
325	2256	2377	2287	2118	2291	NA	2301	2225	2092	2079	1941	2051	1705	1707	2367	2342	2718	2631	2702	2588
326	2255	2376	2284	2117	2287	2247	2298	2224	2091	2078	1940	2049	1701	1705	NA	2336	2716	2628	2700	2584
327	2254	2375	2281	2115	2286	2246	2297	NA	2089	2076	1938	2047	1698	1703	2362	2334	2714	NA	NA	NA
328	2251	2373	2280	2113	2285	NA	2294	2223	2088	2075	1933	2046	1696	NA	NA	NA	2710	2627	2697	2582
329	2247	2370	2277	2109	NA	2245	2292	2222	2087	NA	1930	2042	1693	1702	2359	2331	2707	2623	2695	2580
330	2244	2368	2274	2107	2282	2241	2288	2219	2086	2074	1927	2039	1690	1695	2356	2329	2705	2621	2693	2579
331	2239	2367	2273	2104	2278	2238	2286	2218	2082	2072	1924	2034	NA	1694	2353	2324	2702	2619	2691	2577
332	2235	2365	2269	2103	2276	2233	2285	2215	2081	2070	NA	2032	1687	1693	NA	2321	2701	2618	NA	2575
333	2233	2364	2266	2102	2275	2231	2284	NA	2078	2067	1921	2030	1686	NA	2352	2320	2698	NA	2687	2574
334	2232	2363	2262	2098	2272	2229	2283	2213	2076	2064	1915	2029	1682	1692	2349	2319	2696	2617	2686	2573
335	2230	2361	2260	2097	2271	2228	2280	NA	2074	2061	NA	2026	1680	1689	2347	2313	2693	2615	NA	NA
336	2226	2360	2257	2095	2269	2226	2277	2209	2073	2060	1913	2025	NA	1688	2346	2311	2691	2613	2684	2571
337	2224	2358	2256	2094	2268	2224	2276	2207	2072	2057	1911	2023	1678	1686	2344	2310	2690	2611	2683	NA
338	2219	NA	2252	2092	NA	2223	NA	NA	2070	2055	1909	2020	1676	1684	2343	2308	2689	2609	2681	2570
339	2215	2357	2249	2090	2267	2221	2275	2205	2069	2052	1907	2019	1674	1683	2341	2307	2688	2605	2677	2568
341	2213	2351	2243	2081	2266	2214	NA	2195	2064	NA	1903	2012	NA	1678	NA	2302	2684	2600	2673	2565
343	2209	2345	NA	2076	2263	2208	2272	NA	2060	NA	1896	2008	1668	1673	2336	2300	NA	2597	2668	2563
344	2205	2344	2240	2075	2262	2207	2266	2187	2058	2043	1891	2004	1666	1670	2332	2299	2681	2595	NA	2561
345	2202	2343	2237	2071	NA	2206	2265	2185	2057	2041	1890	2001	1664	1668	NA	NA	NA	2593	2665	2558
346	2197	NA	2236	2069	2261	2203	NA	2183	NA	2040	1889	1999	NA	1664	2328	2298	2680	2592	2660	2556
347	2195	2341	2234	2066	2260	2199	2263	2182	2055	NA	1885	1997	1663	1662	2326	NA	2677	NA	2659	2555
348	2194	2338	NA	2064	2259	NA	2261	2179	2054	NA	1883	1996	1659	1657	2324	2296	2673	2590	2657	2552
349	2191	2335	NA	2062	2257	2195	2259	2176	2053	NA	1882	1992	1658	1655	NA	2294	NA	2588	2656	2549
351	2190	2330	2230	2058	2253	2191	2256	2172	2048	2037	1878	1987	1654	1651	2321	2292	2671	2584	2649	2545
352	2185	2327	2228	2056	2251	2190	2255	2170	NA	2034	1873	1985	1651	1648	2318	2291	2669	2582	2647	2542
354	2183	2322	NA	2048	NA	2186	2249	2165	2043	2030	1865	1981	1645	1642	2312	2289	2664	2579	2645	2538
355	2179	2320	2224	2045	2246	2185	2246	NA	2042	2028	1864	1979	1641	1639	2308	NA	2663	2577	2643	2537
356	2176	2319	NA	2043	2245	2181	2245	2162	2040	2024	1862	1975	1638	1635	2306	2287	2660	2575	2640	NA
358	2174	2316	NA	2041	2241	2177	2243	2160	2032	2023	1860	1970	1634	1631	2298	2282	2659	2571	2638	2535
359	2171	2313	2221	2039	2239	2172	NA	2158	2029	2020	1859	1969	1632	1628	NA	2280	2657	2569	2636	2533
360	2169	2310	2217	2037	2236	2170	2240	2154	2028	2015	NA	1967	1631	NA	2295	NA	2655	NA	2633	2530
361	2168	2308	2214	2032	2234	NA	2237	2153	2026	2013	NA	NA	1629	NA	2293	2278	2651	2567	2632	2528
362	2164	2305	2212	2030	2233	NA	2236	NA	NA	2011	NA	1966	1625	1626	2292	2276	2650	NA	2630	2527
363	2163	2304	2208	2027	2232	2169	NA	2152	2023	2010	1858	1961	NA	1625	2288	2275	2649	NA	2629	NA
364	2158	2301	NA	2024	2231	2167	NA	2150	NA	2008	1856	1959	1622	1621	2286	NA	2648	2566	2626	2524
365	2153	2298	2205	2023	2227	2163	2235	2148	2022	NA	1853	1958	1618	1619	2285	2274	2647	2565	NA	2522
366	2152	NA	2202	2022	2222	2158	2234	2146	2021	NA	1852	1955	1617	1617	NA	2271	2645	2563	2625	2521
367	2151	2294	NA	2021	2220	2157	NA	2141	2019	2003	1850	1953	1615	1616	2283	2270	2641	2561	2624	2519
368	2147	2291	2199	2019	2219	NA	2233	2139	2016	2002	1845	1951	1614	1614	2280	NA	2638	2559	2621	2518
369	2146	2289	NA	2014	2218	2155	NA	2135	2013	1998	1843	1947	1613	1613	2279	2269	NA	2558	2619	2517
370	2140	2286	2197	2009	2215	2150	2231	NA	2009	1995	1842	1944	1612	NA	2277	2267	NA	NA	2616	NA
371	2131	2284	2193	2007	2214	2148	2228	NA	NA	1994	1840	1942	1611	1611	NA	2265	2636	2557	2615	2516
372	2130	2282	2189	2005	2213	2147	2223	NA	NA	1991	1839	1938	NA	1608	2276	NA	2635	2555	2613	NA
373	2125	2280	NA	2002	NA	2144	2221	2133	2008	NA	1835	1936	1607	1604	2274	2264	NA	2553	2612	2515
374	2121	2277	2187	2000	2212	2142	NA	2132	2006	1988	1831	1933	NA	1603	2272	NA	2634	2552	2610	2511
375	2120	2276	NA	1998	2207	2136	2218	2131	2005	1987	1830	1928	1604	NA	2271	2263	NA	2549	2607	2509
376	2119	2275	NA	1993	2206	NA	2216	2128	NA	1985	1829	1926	1602	1602	2270	2261	2631	2548	2604	2506
377	2117	NA	2183	1989	2204	2135	2215	NA	2004	1984	1827	1924	1598	1601	NA	2258	NA	2546	NA	2504
378	2113	2271	2181	1985	2201	2133	NA	2125	2000	1983	1826	1922	1596	1600	2268	2253	2630	2543	2601	2502
379	2109	2269	2178	1983	2197	2132	2211	2122	1996	1982	1823	1918	1593	1597	2267	NA	2629	2542	2600	2501
380	2108	NA	2176	1982	2195	2131	2210	2120	1994	1981	1821	1916	1590	1596	2265	2252	NA	NA	NA	2500
381	2104	2267	2175	1981	2194	2129	2207	2115	1992	1980	NA	1913	1587	1594	2262	2250	2627	2539	NA	2499
383	2103	2262	2169	1976	2190	NA	2203	2113	1988	1977	1815	NA	1583	1590	2255	2244	2623	2535	2596	NA
384	2099	2260	NA	NA	2188	2125	2200	2109	1986	1975	1814	1911	1582	1589	2253	2243	2622	NA	2593	2493
386	2098	2252	2165	1973	NA	2119	2192	NA	1982	1972	1810	1908	1578	1583	2249	2239	NA	2533	2590	2489
387	2097	2249	NA	1968	2183	NA	NA	2105	NA	1970	1808	1907	1575	1582	2248	2235	2618	2531	2586	2487
388	2093	2247	2164	1965	NA	2117	2191	2102	1979	1969	1806	1902	NA	1578	2244	2232	2615	2527	2584	NA
389	2091	2246	NA	1962	NA	2116	NA	2100	1978	1968	1805	NA	1573	1574	2241	2231	2614	NA	2583	2485
390	2088	2244	2160	1960	2182	2114	2190	2098	1976	1967	NA	1900	NA	1572	2235	2230	2613	2523	NA	2484
391	2085	2240	2157	1957	NA	2113	2189	2097	1974	1965	1803	1897	1572	NA	2231	2228	2611	2521	2581	2483
392	2081	2238	2155	1953	2181	2110	2187	2093	1969	1964	1802	1896	1570	1570	2229	2226	2608	2519	NA	2480
393	2077	2235	2150	1950	2178	2109	2184	2092	1968	1960	1799	1893	1568	1567	2228	NA	2604	2516	2580	2478
394	2073	2231	NA	1947	2177	2108	2181	2091	1965	1956	1796	1892	1565	1564	2222	2222	2601	2514	2577	2476
395	2070	2229	2149	1945	2175	2106	NA	NA	1964	1955	1794	1891	1564	1560	2220	2220	NA	2512	2571	NA
396	2067	2227	2146	1943	2173	2103	2178	2089	1962	NA	1793	1888	1562	1559	2215	2217	2600	2511	2569	2474
397	2066	2226	2145	1940	2171	2101	2177	2088	1960	1952	1790	1882	1561	1557	2212	2216	2597	2510	2565	NA
398	2065	2223	2143	1937	2167	2100	2175	2082	1959	1950	1788	1880	NA	1552	2208	2214	2595	NA	NA	NA
399	2060	2220	2141	1935	2165	2099	2174	2080	1958	1948	1787	1877	1558	1550	2207	NA	2594	2508	2563	2473
400	2058	2217	NA	1934	2162	2098	2173	2078	NA	1945	1786	1873	1554	1548	2204	2212	2593	2505	2562	2471
401	2056	NA	2140	1931	2160	NA	2172	2077	1957	1944	NA	1871	1553	1545	2201	2210	NA	2504	2561	2470
402	2054	2215	2139	1929	2157	2095	2169	NA	1956	1941	1782	1869	1551	1542	NA	NA	2590	2503	2559	2469
403	2052	2214	2138	1928	2154	2093	2167	2074	NA	1940	NA	1868	1546	1541	2198	2208	2587	2501	2558	2465
404	2049	2212	NA	1927	2152	2090	2165	NA	NA	1937	1781	NA	1543	1538	2195	2207	2585	2500	2557	2463
406	2048	2206	2135	1924	NA	NA	2160	2070	1954	1934	1777	1862	1537	1534	2191	2202	2581	2497	2554	2460
407	2046	2202	2131	1923	2150	2086	2158	2064	1951	1929	NA	NA	1535	NA	2190	NA	2579	2495	2553	2456
409	2044	2197	2126	NA	2145	2081	2155	NA	1945	NA	1774	1854	1533	1528	2183	2195	2576	2493	2546	2453
410	2041	2196	2123	1915	2144	NA	2154	NA	1944	1927	1773	1852	1529	1527	2182	2193	2573	2491	2541	2452
411	2040	2194	NA	1913	2143	2080	2151	2062	1941	1925	1772	1849	NA	1523	2181	2188	2571	2490	2540	2451
412	2036	2191	2122	1909	2139	2079	2148	2058	1939	NA	NA	1848	1528	1521	2179	2186	2567	2489	2539	NA
413	2035	2189	2118	1908	2138	2077	2147	2056	1936	1922	1768	1846	1527	1519	NA	2182	2566	2485	NA	2450
414	2033	2188	2115	1903	2137	2075	2145	2055	1935	1921	1765	1843	NA	1517	2176	2180	2563	2480	NA	2449
415	2030	2187	2114	1902	NA	2074	2143	2050	1931	NA	1761	1840	1524	1514	NA	2179	2562	2478	2537	2447
416	2028	2185	NA	1901	2133	NA	2141	2048	1930	1916	1758	1837	1521	1512	2174	2175	2559	NA	2535	2445
418	2024	2179	2109	1894	2129	2070	2140	2046	1928	1911	NA	NA	1519	1508	2171	2167	2555	2477	NA	2441
419	2022	2178	2107	1892	NA	2067	2139	2044	1926	NA	1755	1829	1516	1505	2169	NA	2552	2474	2530	2440
420	2020	2177	2105	1890	2126	2065	2132	2043	1925	1910	NA	1828	1514	1501	2168	2166	NA	2471	2529	2438
421	2018	2175	2103	1888	2125	NA	2130	2042	1924	1909	1753	NA	1512	1500	NA	2163	2550	2469	2527	2435
422	2013	2174	2100	1885	NA	2063	2129	2040	1923	1908	NA	1826	1511	1499	2165	2161	2549	2467	NA	2434
423	2010	NA	2098	NA	NA	2062	NA	2039	1919	1907	NA	NA	1509	1498	NA	2160	2546	2463	2523	NA
424	2005	2172	2096	NA	2124	2059	NA	2038	1918	1904	1749	1824	NA	NA	2161	2159	NA	2462	2520	2430
425	2003	2169	2095	1883	2123	2058	2126	2036	1917	1902	1747	1823	1504	NA	2160	2156	2545	2457	2514	NA
426	1999	NA	NA	1880	NA	2055	2125	NA	1915	NA	1746	1819	1503	1497	2157	2153	2539	2455	2512	2429
427	1998	2167	NA	1879	2120	2053	2123	2032	1914	1900	1745	1817	1501	1496	NA	2150	2538	2453	NA	NA
428	1996	2161	2090	1875	2119	NA	2119	2031	1912	1899	1743	1816	1498	1494	2156	NA	2536	2451	NA	2426
429	1994	2157	2089	1872	NA	2052	2117	2028	NA	NA	1741	1815	1496	1492	2153	2148	2532	NA	NA	2424
430	1991	2154	2087	1868	2118	2051	2115	NA	NA	1898	1740	1811	1494	1488	2152	2146	2529	2450	2511	2418
431	1989	2153	2085	1865	2115	2048	NA	2022	1911	NA	NA	1809	1490	1486	2151	2142	2528	NA	2509	2416
433	1986	2150	2082	1860	2110	2045	2109	2015	NA	1893	NA	1804	1487	1484	2146	2137	NA	2442	2506	2411
434	1982	2149	2079	1859	2109	2043	2105	2013	1907	1892	1735	1803	NA	1479	2145	2136	2522	2440	NA	NA
435	1981	2148	2078	1858	NA	NA	2102	2012	1905	1889	1733	1801	NA	1476	2144	2135	2518	2439	2504	2409
436	1976	2143	2076	NA	2108	2042	2100	2010	1903	1888	1731	NA	NA	1474	2142	2132	2515	2436	2502	2406
437	1974	2139	2074	1854	NA	NA	2098	2008	1900	1887	1730	NA	NA	NA	2139	2129	2513	2434	2501	NA
438	1973	2137	2073	1852	2106	2040	2096	2005	1899	1885	1727	1799	1484	1473	2137	2128	2510	2430	2499	NA
439	1971	2136	NA	NA	NA	2039	2095	NA	NA	1883	1726	1796	1482	1472	2136	2127	2509	NA	2498	2404
441	1969	2133	2067	1848	2100	NA	2092	NA	1897	1880	1720	NA	NA	1465	2134	2123	2508	2428	2494	2400
442	1965	2130	NA	1847	2098	2036	2091	2001	1896	1877	1719	1790	NA	1461	2133	2120	2505	2425	2491	2399
444	1961	2126	NA	1840	2092	NA	NA	1996	1893	1874	1716	NA	1476	1457	2130	2113	2500	2424	2488	2392
445	1959	NA	2060	NA	2090	NA	2089	1994	NA	1871	1715	1784	1474	1455	2127	NA	NA	2421	2484	2389
446	1955	2125	2059	1839	2087	2033	NA	1992	NA	1868	1714	1783	1472	1453	2126	2112	2498	2418	2482	NA
448	1954	2120	2055	1834	2079	2029	2087	1986	1887	1867	1708	1774	1468	1445	2125	2108	2496	NA	2479	2387
449	1950	NA	2053	1833	2076	NA	2086	1985	1886	1866	1706	1772	1466	1443	2123	NA	2495	2414	NA	2384
450	1949	2119	2050	1828	2074	2027	2084	NA	1885	1862	1703	1771	1465	1442	2119	2106	2493	2410	2477	2380
451	1946	2117	2049	1825	NA	2026	2080	1980	1882	NA	1700	1767	1463	1440	2117	2103	2492	2405	2476	2378
452	1944	2115	2047	1822	2073	2024	2078	1979	1876	1861	1697	1764	1462	1436	2116	2102	2488	2404	2475	NA
454	1942	NA	2046	1816	2069	NA	2074	1976	1875	1856	1695	1762	1458	NA	NA	2097	2485	2403	2468	2372
455	1941	2112	2045	1813	2067	2019	2073	1974	NA	1853	1694	1760	1456	NA	2113	2096	NA	NA	2464	2370
456	1938	2111	2044	1812	2065	2018	2069	1972	1873	1851	NA	1757	1454	1434	2112	2095	2480	2401	2463	2368
458	1937	2105	2040	1808	2058	2016	2065	1963	1871	1848	NA	1755	1451	1426	2109	2090	NA	2394	2460	2364
459	1934	NA	2038	1806	2054	2015	2064	1961	1869	NA	1691	NA	1449	1424	2108	2089	2476	2392	2457	2362
461	1932	2097	NA	1802	2048	2013	2059	1955	NA	NA	1686	1752	NA	1421	2105	NA	2470	NA	2452	2360
462	1931	2095	2037	1800	2047	2012	2058	1954	1866	1845	1685	1751	1444	NA	NA	2088	2468	2386	NA	2358
463	1929	2093	2034	1799	NA	2010	2057	1951	1864	1844	1684	NA	1443	1420	2102	NA	2465	2385	2451	NA
464	1928	2090	2033	NA	2045	2005	NA	1948	1863	1843	1683	1747	1442	NA	2101	2086	2464	2382	2449	2356
465	1926	2088	2032	1796	NA	2004	2055	1946	1860	1841	1681	1745	NA	1417	2098	2084	2463	2379	2448	2354
466	1920	NA	2031	1795	2042	2001	2053	1944	1859	1839	1679	1744	1439	1415	2096	2082	2461	2378	2446	2353
467	1916	2085	2027	1792	2040	1998	2051	1943	NA	NA	1678	1742	1436	1414	2095	NA	2459	2375	2445	2352
468	1915	2084	2025	NA	2038	1997	2048	1941	1858	1838	1677	1741	1433	1413	2093	2081	2457	2373	NA	2351
469	1911	2081	2024	1791	2036	1993	NA	1940	NA	NA	NA	1740	NA	1412	NA	2076	2455	2365	2443	NA
470	1907	2078	2023	1789	2031	1991	2047	1938	NA	1835	1675	1736	NA	1410	2090	2075	2454	2362	2441	2348
471	1904	2076	NA	1788	2025	1990	2044	NA	1857	1833	1674	NA	1431	1409	2087	2074	2451	2360	2439	2345
472	1902	2073	2021	1786	2021	1985	2043	1936	1856	1831	1670	NA	1429	1407	NA	2073	2449	2359	2436	2344
474	1901	2071	2017	1781	2020	NA	2040	NA	1853	1828	1664	1735	NA	1400	2083	2069	2447	NA	2434	2341
475	1898	2068	2013	1780	2017	1978	2039	1933	1852	NA	1663	1733	1423	1397	2081	2068	2445	2355	2430	2340
476	1896	2065	2011	1779	2016	1976	NA	NA	NA	NA	NA	1730	NA	1395	2079	2065	2444	2354	2428	NA
477	1894	2063	2008	1778	2014	1969	NA	1932	1850	1827	1662	1727	1421	NA	NA	NA	NA	2353	2427	2339
480	1891	NA	2004	1774	NA	1961	NA	1923	1848	1822	NA	1721	1416	1386	2074	2058	2441	2348	2421	NA
481	1889	2056	2002	1773	2007	1960	2034	1921	NA	1820	1657	1719	1414	NA	2073	2051	2440	2347	2420	2327
482	1885	NA	2001	1771	2006	NA	2032	1919	NA	1818	1656	1716	1412	1384	2072	2050	NA	2344	2419	2325
483	1883	2054	2000	1768	2004	1959	2031	1918	1847	1815	1655	1715	1410	NA	NA	NA	2439	2343	2417	2322
484	1880	2053	1998	NA	NA	NA	2026	NA	1846	1813	1654	NA	1409	1383	2070	2049	2436	NA	2415	2320
485	1878	2052	NA	1766	2003	1956	2025	1917	1842	1811	1652	1710	1407	1378	NA	2046	2435	NA	2413	2319
486	1877	NA	1997	1763	2001	1954	2023	NA	1839	1808	1651	NA	1404	1376	2069	2044	2432	NA	NA	2318
487	1876	NA	NA	1762	1997	NA	2019	1913	1837	1807	1650	NA	NA	1374	2067	NA	2431	2336	2411	2315
488	1873	2049	1994	NA	1996	NA	2017	1912	1834	1805	1649	1706	1403	1373	2064	2043	2428	2335	NA	2314
489	1871	2046	1992	1761	1993	1953	2016	NA	1833	NA	1645	1704	1402	1372	2063	2040	2427	NA	2409	2313
490	1869	NA	1991	1757	1991	1950	NA	NA	1832	1803	1642	1703	1401	1370	2061	2037	2426	2333	2404	2308
491	1867	2043	1987	1755	1989	1949	2014	1910	NA	1801	1641	1701	1400	NA	2059	2036	2425	NA	2403	2303
492	1863	2042	NA	1751	NA	1947	2013	NA	1830	1799	NA	1697	1399	1367	NA	NA	2422	2332	NA	2301
496	1862	2034	NA	1749	1983	1940	2008	1905	1821	1791	1635	1691	1391	1362	2053	2025	2416	2328	2396	2296
497	1859	2032	1983	1745	1981	1937	2007	1903	1820	NA	1632	1690	1390	1361	2052	NA	2415	2324	NA	2295
498	1855	2027	1980	1744	1978	1935	2004	1901	1819	NA	NA	1689	1387	NA	2051	2023	2413	2323	NA	2293
499	1849	2024	1979	1740	1976	1930	2001	1899	1818	1789	NA	1685	1382	1359	2048	2022	2409	2321	2394	2292
501	1847	2019	1973	1733	1970	1927	1995	1895	NA	1787	1628	1680	NA	NA	2046	NA	2407	2315	2389	2287
503	1843	2014	1968	1728	NA	1923	1993	1892	1814	1785	1626	1677	1379	1353	2042	2013	2400	2313	2381	2285
504	1841	2012	1966	1726	1966	NA	NA	1890	1813	NA	1623	1674	NA	1352	2040	2009	2396	NA	2379	2283
505	1839	2011	1964	1724	1965	1922	NA	1888	1811	1784	1622	1672	1377	1350	2039	2004	NA	2312	2377	2281
506	1837	NA	1961	1722	NA	1920	1992	1885	1809	1783	1617	1670	1374	1348	2038	2003	2395	2311	2375	2277
507	1835	2009	1958	1721	1962	1918	1991	1882	1807	1779	1615	1667	NA	1345	2036	2001	2391	2307	2374	2275
508	1830	2005	1956	1719	1961	NA	NA	1879	1806	1778	NA	1663	1373	1342	2034	2000	2390	NA	2373	NA
510	1829	2002	1950	NA	1957	NA	1987	1876	1799	1776	1612	1659	1371	1337	2030	NA	2384	2305	2370	2270
511	1826	2001	1948	1717	1954	1914	NA	1875	NA	1774	1611	1658	1367	1335	NA	1996	2383	NA	NA	NA
513	1823	1997	1947	1712	1949	NA	1983	NA	NA	NA	NA	NA	NA	NA	2026	NA	2381	2301	2362	NA
514	1820	1996	1946	1708	1948	1908	1981	NA	1796	NA	1607	1653	NA	1332	2024	1993	2379	NA	2359	2266
515	1817	1994	NA	1706	NA	1906	1980	NA	1794	NA	1603	NA	1365	1331	2023	1992	2377	2300	2357	2264
516	1816	1992	1944	1703	1947	1905	1978	NA	1793	1773	1602	1649	1363	1330	2022	1990	2373	2297	2351	2263
517	1815	1989	1942	1700	1944	NA	1975	1872	1792	1771	1601	1647	1360	1328	NA	1988	2371	2296	2350	2261
518	1813	NA	1938	1697	1941	1903	1972	1870	NA	NA	1599	NA	1356	1325	NA	1987	2367	2295	2349	2259
519	1809	1988	1937	1693	1940	1901	1970	1869	NA	1769	NA	1645	NA	NA	2021	1985	2364	2294	2345	2255
520	1803	1987	1934	NA	1938	1899	1969	1865	1790	1768	1597	NA	NA	1322	NA	1983	2363	2292	2343	2252
522	1801	1985	1929	1690	NA	NA	1963	1861	1786	NA	NA	1640	NA	1318	2018	1982	2359	2291	2338	2247
523	1797	1982	1925	1687	1937	1897	1961	NA	1784	1764	1593	NA	NA	1317	2017	1977	2358	2288	2336	2244
524	1795	1979	1924	1686	NA	1893	NA	1859	1782	1762	1592	NA	1353	1316	2016	1975	2357	2286	2334	NA
525	1792	1975	NA	1685	1933	NA	1960	1858	1781	1760	1590	1639	1352	1314	NA	1972	2356	NA	2331	2242
526	1789	1971	NA	1681	NA	1889	1958	NA	1777	1757	NA	NA	NA	1313	2015	1971	2354	2285	2330	NA
527	1788	1970	1922	1678	NA	1885	NA	1856	1776	1756	NA	NA	1351	1309	2010	1968	2351	2283	2327	2238
528	1784	1967	1921	1676	1932	1884	1957	1855	1775	NA	NA	1635	1349	1305	NA	1966	2350	2280	2326	2236
529	1781	1964	1920	1673	1930	NA	NA	1854	1773	1755	1589	NA	1347	1302	NA	1964	2349	2279	2323	NA
530	1780	1961	NA	1672	1928	1882	1956	1852	1772	1752	1586	NA	1344	NA	2007	1963	2347	2278	2321	2235
533	1779	1954	1914	1662	1922	1878	NA	1848	1770	NA	1582	NA	1339	1291	2003	1955	2345	NA	2315	2231
534	1777	1952	1913	1659	1916	1875	1951	1845	1767	1747	1581	1632	1337	1290	2002	1952	NA	2274	2313	2230
535	1775	NA	1912	1656	1914	1873	1950	1844	1765	1746	NA	1631	1336	1289	2000	1951	2342	2272	2309	2229
536	1773	1950	1909	1655	1907	NA	1947	1840	1763	1743	1579	1630	1333	NA	1999	NA	2341	2271	2307	2227
537	1771	1945	1908	1653	1903	1868	1944	1839	1761	NA	1578	NA	NA	NA	NA	NA	NA	NA	2305	2225
538	1769	1944	1906	1652	1898	1867	1943	1837	NA	1742	1577	1629	1332	1288	1997	1950	2338	NA	2303	NA
539	1766	1942	1904	1650	NA	1865	1939	1835	1757	1738	NA	NA	NA	1287	1994	1949	NA	2269	NA	NA
541	1765	1938	1900	NA	1891	1862	NA	1834	NA	1735	1573	1625	NA	1283	1989	1946	2337	2266	2296	NA
542	1764	1936	1898	1644	1889	1861	1935	1831	1754	1734	1570	NA	1328	NA	NA	1945	2332	2264	2292	NA
543	1763	NA	1897	1643	1887	1859	1932	1829	1751	1733	1567	1624	NA	1281	1988	1943	2328	2262	2291	2222
544	1761	1935	1896	1641	1885	1857	1931	1828	NA	1731	1566	NA	1327	1278	NA	1942	NA	2260	2289	NA
545	1760	1934	1894	1638	1881	1856	1929	1826	1749	1730	1565	1622	1324	NA	1987	1940	2327	2258	2285	2219
546	1757	1931	NA	1633	NA	1853	NA	1825	1748	NA	1562	1621	1322	1276	NA	1935	2326	2257	2283	NA
547	1755	1929	NA	1632	1880	NA	NA	1822	NA	1727	1559	1616	1319	NA	1986	NA	NA	2254	NA	2217
548	1754	1928	1890	1629	NA	1850	1927	1820	1747	1725	1558	1612	1318	1274	1983	NA	2325	2252	NA	NA
549	1751	1926	1889	1625	NA	NA	1925	1819	1745	1722	NA	NA	1314	NA	NA	NA	NA	NA	NA	2215
550	1750	NA	1888	NA	NA	NA	1924	1818	NA	NA	1556	1605	1313	NA	1981	1934	NA	NA	2280	2212
551	1748	1924	1887	1622	NA	NA	1922	1815	1744	1721	1555	1604	1311	1273	1980	1932	NA	2250	2278	2211
552	1745	1923	1885	1620	1878	1849	NA	1812	NA	1718	1552	NA	1310	NA	1979	1930	2324	2248	2276	2208
553	1743	1921	1884	1619	1876	1848	1920	1809	1743	NA	1551	NA	1308	NA	1978	1926	2320	2246	2271	NA
555	1738	1916	1878	1618	1870	1845	NA	1804	1739	1717	1546	1601	NA	1271	1972	1922	NA	2241	NA	NA
556	1735	1915	1876	1617	1869	1843	1912	1803	NA	1715	NA	1599	1303	1270	1971	1920	2315	2239	NA	2205
557	1734	1913	1874	1612	1868	1841	1910	1801	1737	1714	1544	1597	1302	1269	1968	1919	NA	NA	2266	2203
558	1730	1912	1873	1611	1866	1840	NA	1799	1736	1713	1539	1595	1301	NA	1966	NA	2312	2238	2263	2202
559	1727	1909	NA	1609	1863	1839	1909	1797	1734	1710	1538	1591	1299	1267	1965	1918	NA	2237	2260	2201
560	1725	1908	NA	1607	NA	NA	NA	1795	NA	1709	1537	1587	1298	1263	1964	1917	NA	2235	2257	2200
561	1723	1904	1872	1606	1862	1836	1907	1793	1732	1708	1536	1586	1295	1262	1963	NA	2310	2233	NA	NA
563	1719	1898	1870	1603	1858	1831	1904	1791	1729	1707	1534	1584	NA	NA	NA	1914	NA	NA	2255	NA
564	1718	1897	1867	1599	NA	1830	1903	NA	1727	1704	NA	1581	1291	1260	NA	1912	2305	2229	2254	2194
565	1715	1895	1865	1598	1856	1827	1900	1789	1724	1703	1532	1580	1290	1259	1961	1911	2304	2225	2253	NA
566	1714	1893	1864	NA	NA	1826	1898	NA	1723	NA	NA	1579	1287	1258	1959	NA	NA	2223	2250	NA
567	1712	1892	NA	1597	NA	NA	1894	1786	1722	1701	1531	1576	1286	1255	1958	1909	2303	NA	2249	2193
568	1706	1891	NA	1595	1853	1823	1893	1784	1721	1700	1530	1575	1285	1254	NA	1905	NA	NA	NA	2191
569	1702	NA	1862	1594	NA	1821	NA	1779	1719	1699	1528	1573	NA	NA	NA	1902	2302	2221	2246	2189
570	1700	NA	1861	NA	1850	1820	1892	1775	1713	1697	1527	1570	NA	NA	1957	1900	2299	NA	2244	2184
572	1697	NA	1858	1588	1847	NA	1888	1772	1711	NA	1526	1567	1279	1251	NA	1897	2296	2218	2237	2182
573	1696	1886	1857	NA	1845	1818	1886	1770	NA	NA	1525	NA	1278	1249	1953	1893	2294	2216	2235	2181
574	1694	NA	1855	1584	NA	1816	1885	1769	1710	1695	1524	1565	1277	1246	1952	1892	2293	NA	2234	2178
575	1693	1885	1852	1583	1842	1815	1882	1765	1709	1694	NA	NA	NA	1242	1950	NA	2292	2211	2233	2177
576	1691	1883	1847	NA	1840	1813	NA	1763	NA	1692	NA	1564	1275	1239	1949	1889	2289	2209	NA	2173
578	1690	1880	1845	1579	1837	NA	1878	NA	1706	1689	1522	NA	NA	1237	NA	1885	NA	2205	2230	NA
579	1688	NA	1842	1576	1835	1811	NA	1758	NA	1687	NA	1559	1273	1236	1948	1882	2286	NA	2229	NA
580	1687	1877	NA	NA	1833	1808	1877	1757	1705	NA	1521	1555	1269	1235	1946	1879	2285	2204	NA	2170
581	1686	1873	1839	1574	1831	NA	1876	1756	1703	1686	NA	1554	1268	1234	1943	1876	2284	NA	2226	2168
584	1685	1867	1836	1567	NA	NA	1873	1753	1699	1683	1518	1548	1265	1230	1936	1873	2279	2199	2217	NA
585	1682	1866	1835	1562	NA	1801	1872	1751	1698	NA	1517	1547	1262	1229	NA	1871	2278	NA	2214	NA
586	1681	1865	1834	1558	NA	1800	1869	1750	1697	1682	1514	NA	NA	1228	1934	NA	2277	NA	NA	2164
587	1677	1861	1832	1555	1829	NA	NA	1749	1695	NA	1510	1546	1261	NA	1930	1870	NA	NA	2211	2163
588	1676	1860	1831	1554	1828	NA	1867	1748	1694	1681	1509	NA	1258	NA	1925	1869	2276	2196	2210	2161
589	1675	1859	1829	NA	1826	NA	1866	1742	NA	NA	1507	NA	NA	1226	NA	1868	2275	2194	2208	NA
590	1673	1858	1828	1552	1825	1798	1864	1740	NA	NA	NA	NA	NA	NA	1924	NA	2272	NA	2206	2160
591	1671	1857	1827	1548	NA	1796	1862	1739	1693	1679	1505	NA	1257	1225	1923	NA	2270	2192	2204	2157
592	1670	1851	1826	1544	NA	1793	1857	1738	1690	NA	1503	1545	1256	1223	NA	NA	2269	2191	2203	2156
595	1668	NA	1814	1540	1816	1791	1852	1733	1687	1677	1502	1540	1250	NA	1918	1866	2263	2184	2199	2152
596	1665	1850	1810	NA	1814	1789	1850	1732	1686	NA	NA	1538	NA	NA	NA	1864	2262	2183	2196	2151
597	1664	NA	1807	1536	1811	1787	1847	1730	1685	1676	1501	1537	1249	1222	NA	1863	2259	2181	2195	NA
598	1663	1848	1806	1534	1810	1783	1846	1728	1684	1675	NA	1535	NA	1220	NA	1862	2258	2180	2194	2146
600	1662	NA	1805	1529	1809	1779	1844	1725	1679	NA	NA	NA	1248	NA	1915	1860	2256	2178	NA	NA
601	1660	1847	NA	1527	1808	1776	1843	1723	1677	1671	1498	1532	1247	1217	1912	1858	2255	2177	2191	2142
602	1658	1845	1801	1525	1807	1774	1842	NA	1673	1669	1496	NA	NA	NA	NA	NA	2254	2174	2189	2138
604	1657	NA	1799	1524	NA	1771	1838	1720	NA	NA	NA	1528	NA	NA	1909	1855	NA	2171	NA	2137
606	1656	1840	NA	1522	NA	1767	1835	1715	1670	NA	1492	1522	1243	1214	NA	1852	2245	NA	2183	2136
607	1654	1839	1797	1519	1802	NA	1834	1713	1668	NA	1490	1521	1242	1213	1908	1851	2241	2164	2181	NA
609	1653	1836	1794	NA	1800	NA	NA	1708	1662	NA	1489	NA	NA	NA	1903	NA	2239	2163	NA	2134
610	1651	1830	1792	1513	NA	1764	1829	1705	1660	1659	1488	NA	1239	1209	1900	NA	2238	2162	2177	2131
611	1650	1827	1790	1511	1798	NA	1828	1704	1658	NA	1485	1520	1237	1207	1897	NA	2236	2160	NA	2129
612	1644	1825	1788	1510	1797	1763	1826	1702	NA	1658	NA	NA	1236	NA	1896	NA	2235	2159	2176	2125
613	1641	1820	NA	1506	NA	1762	1823	1700	1656	1657	1484	1518	NA	1206	1895	1846	2232	2158	2173	2122
614	1640	1817	1786	NA	1795	NA	1821	1699	1653	NA	NA	1515	NA	NA	1893	NA	2231	2157	2170	2121
615	1637	1816	1783	1503	1794	1761	1819	1698	1651	1656	1483	1513	NA	1205	NA	1844	2229	2156	2167	2120
616	1635	1813	1782	1501	1792	1760	1815	NA	1650	1654	1481	1512	1235	1204	1892	1843	2228	NA	2162	2117
617	1633	NA	1781	1497	1791	1759	1814	1694	1648	1651	1480	1511	1234	1203	NA	NA	2225	2155	NA	2113
618	1632	1810	1780	1494	1790	1757	1812	NA	1646	1650	1479	NA	1232	1202	1888	1838	2224	2154	2161	2110
619	1629	1808	1778	1493	NA	NA	1809	1693	NA	NA	1478	NA	1229	1201	1886	1836	2222	2153	NA	NA
620	1627	1807	1775	1492	NA	NA	1806	1690	1644	1648	1477	1509	NA	1197	1885	NA	2221	2152	NA	2109
622	1622	NA	NA	1491	1788	1752	1803	1686	1640	NA	NA	NA	1224	1193	1883	NA	2218	NA	2160	NA
623	1621	1804	1773	NA	1786	NA	1799	1685	1639	NA	1474	1507	1223	NA	NA	1834	2217	NA	2159	2107
624	1618	1802	1770	1490	NA	1751	1797	1684	1636	1645	NA	1506	1220	NA	1882	1833	2214	NA	NA	2106
625	1616	NA	1769	1488	1784	1747	1796	1683	NA	1642	1473	NA	1218	1190	1881	1832	2213	2147	NA	2104
626	1613	NA	1768	1486	1781	1746	1795	1682	1635	1641	1471	NA	NA	NA	1880	1830	2211	2145	2155	2102
628	1612	1796	1765	1483	1775	1745	NA	NA	1633	NA	NA	1502	NA	1187	1874	1822	NA	2144	2150	2100
629	1609	1794	1764	1482	1774	1743	1793	1677	NA	1639	1467	1500	1214	NA	1873	1821	2208	2143	2149	2099
630	1607	1792	1763	1480	1773	1741	1790	NA	1632	NA	NA	1499	NA	NA	1871	1820	2207	2142	2146	2098
631	1605	1791	1762	1478	1770	1738	1784	NA	NA	1638	1465	1497	1213	1186	1870	1819	2205	2141	NA	2093
632	1601	1789	1759	NA	1769	1737	1782	1676	NA	NA	NA	1496	1211	1185	1869	1818	NA	2140	2144	2092
633	1600	1788	1756	1477	1768	1736	1778	1674	1631	1637	1462	1494	NA	NA	1868	NA	2202	2139	2143	NA
634	1599	1785	1755	1475	1767	1735	1775	NA	1629	1635	1461	1492	NA	1184	1866	1816	2201	NA	NA	2091
635	1596	1784	NA	1473	1766	1733	NA	1673	1628	NA	1459	1489	1210	NA	1863	NA	2200	2138	2141	2089
637	1593	NA	1748	NA	1764	1726	1772	1668	1627	1632	1458	1485	NA	NA	1858	1815	2199	2136	NA	2087
638	1591	1782	1747	1472	1762	NA	1771	1667	NA	1630	1457	NA	NA	NA	1856	1814	2198	NA	2137	2083
639	1589	NA	1745	1468	1761	1724	1769	1666	NA	NA	NA	1482	1205	NA	1854	1809	NA	2135	2136	2082
640	1585	1781	1744	1467	1760	1721	NA	1665	1624	1629	1455	1481	1202	1183	1850	1806	NA	2131	2133	NA
641	1582	1778	1743	1466	NA	1719	1768	NA	NA	1628	1453	1479	1200	1181	1848	1805	2197	NA	2131	2081
642	1578	NA	NA	1462	1757	1716	1767	1663	NA	1625	1451	1478	NA	NA	1847	1804	2192	2129	NA	2079
643	1576	NA	NA	1460	1756	1714	1766	1661	NA	NA	NA	1477	1198	NA	NA	1803	2190	2127	2130	2078
644	1574	1775	1739	1458	NA	1711	NA	NA	1623	NA	NA	NA	1196	1180	NA	NA	2188	2125	NA	2077
645	1570	1772	NA	1455	1755	1708	NA	1660	1622	NA	1450	1475	1195	1179	1846	1802	2186	2123	2129	2075
646	1568	NA	1736	1452	NA	NA	NA	1658	NA	1624	1449	1474	NA	1178	1844	NA	NA	2122	2125	2074
649	1566	1768	1735	1445	1751	1698	1762	1656	1617	1618	NA	1470	NA	1176	1841	NA	NA	2120	2118	NA
650	1564	NA	NA	1443	1749	1697	NA	1655	1616	NA	1444	1467	1188	1175	1840	1799	2185	NA	2117	2072
651	1563	1765	1732	1440	NA	1696	1760	1652	NA	1617	1442	1463	1186	1173	1838	NA	2184	2119	2116	2070
653	1561	1757	1728	1437	NA	1695	1756	NA	1613	NA	NA	1462	NA	NA	1835	1797	NA	NA	NA	2069
655	1560	1751	1725	1434	NA	1693	1753	1648	NA	1616	1440	NA	NA	1170	1831	1792	2174	2115	2113	NA
657	1559	1746	1724	1432	NA	1691	1749	1645	1611	NA	1437	1458	1180	NA	NA	NA	2172	2112	NA	2063
658	1558	NA	1723	1431	NA	1689	NA	1643	1610	1613	1436	1457	NA	1169	1830	NA	2169	2109	2110	NA
659	1556	NA	1721	1428	1745	NA	1747	1640	1607	1612	1435	1456	1178	NA	1829	1790	NA	NA	2108	2060
661	1554	1743	1720	1426	1737	NA	1742	1639	1604	1611	1433	NA	1174	1167	NA	NA	2167	2108	2107	2057
662	1552	1740	1718	1424	1736	1687	1739	1638	1603	NA	1431	1451	1172	1164	NA	1788	2166	NA	NA	2056
665	1549	1735	NA	1416	1728	1683	1735	1633	1601	1606	1427	1447	1166	1163	NA	NA	2162	2102	2102	NA
667	1547	1734	NA	NA	NA	1680	1730	NA	NA	NA	NA	NA	NA	1158	NA	1784	NA	NA	2099	2055
668	1545	1733	1714	1412	1725	1677	1729	1631	1599	1601	1423	1442	1164	NA	NA	1783	2160	2097	NA	2054
670	1544	NA	1712	1409	1722	1673	1726	1629	1598	1598	1420	NA	NA	1156	NA	NA	2157	2094	NA	NA
673	1543	1727	1705	1406	1713	1669	1722	NA	NA	1597	1418	1437	1161	1155	1812	NA	NA	2089	2094	2049
674	1541	1726	1704	1405	1712	NA	1720	1624	1595	1595	NA	NA	NA	NA	1811	1776	NA	NA	2091	2048
675	1540	1723	NA	1401	NA	1667	1719	1623	NA	1594	NA	NA	NA	1154	1810	NA	2154	NA	2089	2045
676	1538	1720	1702	NA	1711	1662	1718	1622	1594	1593	1416	1435	1159	1153	NA	1773	2153	2088	2088	NA
677	1536	1719	1701	1398	1710	NA	1717	1618	1593	1591	NA	1434	NA	1152	1808	1772	NA	2086	NA	NA
678	1535	1718	NA	NA	1709	NA	1715	1616	1592	NA	1412	NA	NA	1151	NA	1771	2152	2085	NA	2043
679	1532	1717	NA	1393	NA	1660	NA	1613	NA	1589	NA	1431	1158	1149	NA	1769	2151	2084	2086	2042
680	1531	1716	1699	1389	1707	1658	1713	NA	1589	NA	NA	NA	NA	NA	1806	NA	2150	NA	2085	2039
681	1529	1715	1697	1388	1706	1655	1711	1612	NA	1588	1410	NA	NA	NA	1804	1766	NA	2083	2084	2037
687	1527	NA	1687	1380	1688	1649	1705	NA	1583	NA	1404	1424	NA	NA	1791	1759	2144	2076	2074	2030
688	1525	1708	1686	1378	1687	1647	1704	1607	NA	1579	NA	1423	1151	1146	1788	1758	NA	2075	2072	2029
689	1524	1707	1684	1377	1686	1646	1700	NA	1582	1576	1401	NA	1150	NA	1786	NA	2143	2073	2070	NA
690	1522	1705	1683	NA	1684	1643	1698	1605	NA	1574	NA	1422	NA	NA	NA	1757	2141	2070	2069	2028
691	1521	NA	NA	1375	1682	1642	1697	1602	1581	1572	NA	NA	NA	1145	NA	NA	2139	2068	2066	2026
692	1520	1702	1681	NA	NA	1641	1696	1600	1579	NA	NA	1421	1149	NA	1785	1754	2137	2066	2065	NA
693	1519	NA	1677	NA	1679	1639	NA	1599	1578	1570	NA	1420	NA	1144	1784	1753	2136	2065	2064	NA
694	1517	NA	1674	1373	1678	1636	NA	1597	NA	NA	NA	1419	1148	NA	1783	NA	2134	NA	2063	2023
696	1515	1698	NA	NA	1674	1631	1692	1594	1577	1568	1398	1417	NA	NA	1780	1751	2130	2062	NA	2019
697	1514	1696	1670	NA	1673	1628	1690	1592	NA	1565	1395	1415	1145	1142	1779	1748	2129	2057	NA	NA
699	1512	1694	NA	1366	1670	1625	1689	1590	NA	1562	1392	NA	1144	1140	1778	NA	NA	NA	2060	2016
700	1510	NA	NA	NA	1669	1623	1686	1589	NA	1561	NA	1412	1143	1139	1776	1745	2127	2054	2059	2015
702	1509	1692	1663	NA	1664	NA	NA	1586	NA	NA	1389	NA	NA	NA	1775	1740	2125	NA	2056	2012
704	1507	1687	1660	NA	1662	NA	1679	1584	1573	1559	1387	1410	NA	NA	1773	1738	2119	NA	NA	NA
705	1506	NA	1659	NA	1659	1617	1676	1581	1571	1558	NA	1409	NA	NA	1772	NA	NA	NA	2051	2009
706	1504	1685	1658	NA	1655	1615	NA	1579	1569	NA	1386	1408	NA	NA	NA	1735	2118	NA	2049	2007
708	1502	NA	1653	1359	1649	1611	1671	NA	1566	NA	1382	1405	1142	NA	NA	1732	2115	NA	2047	2005
709	1499	NA	1649	NA	1646	1609	1670	1575	NA	1557	1380	NA	NA	NA	1770	NA	2113	2051	2045	2002
710	1497	1683	NA	1357	1645	1607	1669	NA	NA	NA	1379	1403	1140	1136	NA	NA	NA	2049	2043	2000
711	1495	1681	NA	1355	1641	1606	1667	1573	1562	1556	1377	1400	NA	1135	1769	1730	2111	NA	2039	NA
712	1494	NA	1646	1354	1639	NA	1666	1571	NA	1555	NA	NA	1139	NA	NA	NA	NA	2048	NA	NA
713	1493	NA	1643	NA	1638	NA	NA	NA	NA	NA	NA	1398	NA	NA	NA	1729	2110	NA	2038	NA
714	1492	1678	1640	1351	1636	1605	NA	1570	1560	NA	NA	1396	1138	NA	NA	1727	2108	2046	2036	1999
715	1490	1677	1639	NA	1632	1602	1663	1569	1559	NA	1376	NA	1137	1134	1768	NA	2106	2044	NA	NA
717	1489	NA	1632	1348	NA	1598	1659	NA	1556	NA	NA	1394	1135	NA	NA	NA	NA	2042	2035	1996
718	1488	1675	NA	1346	1629	1597	1658	NA	1554	1553	NA	1391	NA	NA	NA	1724	2104	2041	2034	1995
720	1487	1674	1628	NA	NA	1592	1655	1564	1552	1552	1373	NA	NA	NA	NA	1720	2098	2040	NA	1991
721	1486	NA	1627	1341	1626	NA	1653	1562	NA	1551	1370	1387	NA	NA	1765	1719	NA	2038	NA	NA
722	1482	1672	1624	1340	NA	NA	1651	1559	NA	1547	NA	1385	NA	1129	1763	1718	2095	2036	2033	1990
723	1479	1671	1621	1339	1625	1591	NA	1558	1551	1546	NA	1381	1133	NA	1761	1715	2094	NA	2032	1989
724	1475	1670	NA	NA	1624	1589	1649	NA	NA	NA	1368	1380	NA	1128	NA	1713	NA	NA	2028	NA
725	1474	1668	1618	1337	NA	1587	1648	NA	1549	NA	NA	NA	1132	1127	NA	1712	2093	NA	NA	NA
726	1472	1666	1617	1336	1622	1585	NA	1557	NA	NA	1367	1377	1131	NA	NA	1711	NA	NA	2027	1987
727	1470	1665	1615	NA	NA	1584	1647	1556	NA	NA	1366	NA	NA	NA	1759	1710	2092	2033	NA	NA
728	1467	1663	1614	NA	NA	NA	NA	NA	1545	NA	1365	1376	NA	1126	1757	NA	2091	2032	NA	1985
729	1466	1662	1610	1335	NA	1582	NA	1553	1543	1544	NA	1374	NA	1125	NA	1708	2090	NA	2026	1983
730	1465	NA	NA	1334	1621	1580	1646	1552	NA	NA	1364	1373	NA	NA	1756	1707	NA	2030	2025	1981
731	1464	NA	1609	1333	1620	NA	NA	NA	NA	1542	1363	NA	NA	NA	1755	1705	2089	2029	2023	1979
732	1463	NA	1606	1331	1619	1577	NA	1550	NA	NA	NA	1372	NA	1123	1753	1703	2087	2028	2021	NA
733	1460	NA	NA	1329	NA	NA	1645	NA	1541	NA	1361	1371	NA	NA	1752	1701	NA	2027	2018	1978
734	1458	1659	1604	1326	1618	NA	1643	1548	1540	1541	1359	NA	1130	1122	1750	1700	2086	2024	NA	1977
736	1456	NA	NA	NA	NA	1574	1639	NA	1536	NA	1357	NA	NA	1120	NA	1698	NA	NA	2017	NA
737	1452	1657	1599	NA	1615	1573	1638	1543	1533	NA	1355	1367	NA	NA	NA	1697	NA	2023	2016	1973
738	1450	1656	NA	1324	NA	1570	NA	1542	1532	NA	1354	1366	1129	NA	1747	NA	NA	NA	2015	NA
739	1449	NA	NA	1323	1613	1569	1635	NA	1531	NA	1353	1364	1128	1119	NA	1696	NA	2021	2014	1972
740	1447	1655	1598	1320	1610	1566	1630	NA	NA	1539	NA	NA	1127	NA	NA	1694	NA	2020	2011	NA
741	1446	NA	1596	1319	1609	1564	NA	1538	1530	1537	1352	1363	NA	NA	NA	1693	2081	2016	2009	NA
742	1444	1653	1593	1318	1607	NA	1626	1535	NA	1536	1350	NA	1125	1116	NA	1692	NA	NA	2007	1971
743	1441	NA	1590	1317	1604	NA	1623	NA	NA	1535	1349	1362	NA	NA	1744	NA	2078	2015	NA	1968
745	1440	NA	NA	1316	NA	1560	1618	1533	1526	1534	NA	1360	1124	NA	1740	NA	NA	2012	NA	1965
747	1439	NA	1584	1313	NA	NA	NA	1529	1522	NA	1348	1358	1122	NA	1738	NA	2072	2007	2002	NA
748	1437	NA	1581	1311	NA	1557	1616	1527	NA	1533	1347	1357	1120	1112	1737	1684	NA	2006	NA	1961
749	1436	1650	1579	NA	NA	1556	1615	1526	NA	NA	1346	1356	1118	1111	1735	1681	2071	2003	2001	NA
750	1435	1648	NA	1310	1599	1554	1614	1523	1521	1532	1343	1355	1116	1109	NA	1680	2070	2002	NA	1959
751	1433	1646	1577	1306	1598	NA	1612	1522	1519	1531	1342	1354	1115	1107	1734	NA	2069	2000	NA	1956
752	1431	1643	1576	1305	NA	NA	1610	1520	NA	1529	NA	1353	1114	NA	1733	1679	NA	1999	NA	NA
753	1429	NA	1575	1303	1595	1551	NA	1517	1517	NA	NA	1352	1113	NA	1732	NA	2067	1998	NA	1954
754	1428	1642	1573	1301	1594	1549	1609	1514	1516	1527	1341	1350	1112	1106	1731	1678	2066	1996	1999	NA
755	1425	1641	NA	NA	1593	NA	1608	1513	1515	1526	1339	1349	1111	NA	1730	1676	2065	1995	1998	1953
756	1424	NA	NA	1300	NA	NA	1607	1512	NA	1525	NA	1346	1110	NA	NA	1675	2063	1994	NA	1951
757	1423	1639	1571	1298	1592	1548	1604	NA	1514	1523	1338	NA	NA	1105	1729	1673	2060	1993	1996	1950
758	1420	1635	1569	NA	NA	1545	1603	1511	NA	1522	NA	1345	1109	1104	NA	1671	2058	1992	1995	1949
760	1416	1632	1565	1294	NA	1543	NA	1505	1512	1520	NA	1344	1104	1103	1728	1669	2053	1991	1989	1946
761	1415	1631	1564	1291	1590	NA	NA	1504	NA	NA	1336	NA	1103	1101	1726	1667	2052	NA	NA	1944
762	1413	1630	1563	NA	1586	1542	1601	NA	NA	NA	NA	1342	1101	NA	NA	1666	2049	1990	NA	NA
763	1412	NA	NA	1290	NA	NA	NA	NA	NA	NA	NA	NA	1100	NA	1723	NA	2048	1989	1988	1943
765	1411	1626	1561	1288	1582	1541	1599	1502	NA	1518	1333	1339	1099	1100	1721	1662	NA	NA	1985	1938
766	1406	NA	1560	1286	1581	1540	1597	1501	NA	NA	NA	1337	NA	NA	1720	1661	2046	NA	1984	1937
769	1404	1623	NA	1285	1572	1538	1593	1496	NA	NA	1328	1333	1096	1099	NA	1656	2043	1985	1978	NA
770	1400	NA	NA	NA	NA	NA	1592	1495	NA	1512	NA	NA	NA	1098	NA	1655	2042	1984	1977	1933
773	1399	1619	1552	1281	NA	1535	1590	1490	NA	1508	1323	1332	NA	1095	1713	NA	NA	NA	NA	NA
776	1398	1615	1547	NA	1568	1528	NA	NA	NA	NA	1320	NA	NA	1091	1710	1652	2038	1975	1972	NA
777	1397	1614	1546	1279	NA	1525	1587	NA	1502	NA	1319	1329	NA	1089	1707	1651	2036	NA	NA	1925
778	1396	1613	NA	NA	1567	1522	1586	NA	NA	NA	1317	NA	NA	1088	NA	NA	2032	1974	NA	1923
779	1393	1611	NA	1278	1563	1521	1584	1486	NA	NA	NA	1328	NA	1087	NA	1650	NA	NA	1971	1920
780	1391	1609	NA	1276	1562	NA	1581	1484	1501	NA	1314	1327	NA	1086	1705	NA	2029	NA	NA	1918
781	1390	NA	1544	1274	1559	1520	1580	1482	NA	NA	1313	NA	NA	1084	NA	1649	2028	1973	1969	NA
782	1389	1608	NA	1273	NA	NA	1578	NA	1500	NA	1312	1326	NA	1082	1704	1647	2027	1971	NA	1917
783	1388	1606	NA	1271	1558	1519	1576	NA	NA	1506	NA	1325	1093	NA	NA	1645	2022	1970	1968	1915
784	1387	1602	1542	1269	1557	1518	1575	1480	1499	1503	1311	1324	NA	NA	1701	1644	NA	1969	1963	NA
787	1386	NA	NA	1263	1556	NA	1570	NA	1496	1501	1306	1321	NA	1080	NA	NA	2018	1965	NA	1910
788	1385	NA	1536	1262	1555	NA	1568	1476	NA	NA	1304	NA	NA	1079	1697	1641	2017	1963	1959	1904
789	1383	NA	1534	1260	1553	1514	1567	1474	NA	1500	1303	1319	1092	NA	1692	1640	2016	1962	1957	1901
790	1382	1597	NA	NA	NA	NA	NA	1470	NA	1499	1302	1318	1090	NA	NA	1639	2013	1960	1954	NA
791	1381	1594	1532	1259	1551	1512	NA	NA	NA	1498	NA	1316	1089	1077	1691	1638	NA	1959	1952	1899
792	1378	1592	1530	1257	1549	NA	1566	NA	1493	1497	NA	NA	NA	1076	1688	1637	2012	NA	1951	1898
793	1377	1590	NA	NA	1547	NA	NA	1468	1492	NA	1299	NA	NA	1075	1686	1635	NA	1958	NA	1896
794	1375	1588	1527	1256	NA	1511	NA	1467	1489	NA	NA	1315	NA	1073	1684	NA	2010	1956	1950	1895
796	1373	NA	1526	1252	1544	1506	1565	NA	NA	1495	NA	1309	1086	1070	1682	NA	2007	1955	NA	NA
797	1371	NA	1520	NA	1543	1503	1562	1465	1488	NA	1295	NA	NA	NA	1681	1634	2006	1954	1946	1893
799	1367	1587	1517	1246	1540	1498	1557	NA	1484	1493	NA	1305	1085	NA	1679	NA	2003	NA	1944	1885
800	1366	NA	1515	1245	1539	NA	1555	NA	NA	1492	1293	1304	1084	NA	1678	1630	2001	NA	NA	1884
801	1362	1584	1514	1244	1538	1497	1554	1461	1483	1490	1291	NA	1083	NA	1677	1628	1999	1952	1939	1883
802	1360	1583	1512	1242	1534	1496	1553	1460	1481	1489	1290	1303	1081	NA	NA	NA	1997	1951	1937	1881
803	1358	1582	1511	1239	NA	1494	1550	1456	1480	NA	NA	NA	NA	1067	1675	1627	1995	1950	NA	1879
804	1355	NA	NA	1237	1533	1493	1549	1453	NA	1488	NA	1299	NA	1066	NA	NA	1991	1947	1933	1877
805	1353	1581	1510	1235	1532	1491	1547	1452	1476	1487	NA	1295	1080	NA	1674	NA	1990	1946	1932	1875
806	1351	1580	NA	1234	1529	1490	1546	1449	NA	NA	1289	1294	1079	NA	NA	1626	1988	1943	1931	1872
807	1349	NA	1507	1233	1526	1488	NA	NA	1475	NA	1288	1292	1077	1065	1673	1625	1987	NA	1929	NA
808	1347	1579	1506	1231	1525	NA	1544	NA	NA	NA	NA	NA	1076	1064	1672	NA	1985	1942	NA	1870
809	1343	1578	NA	1230	1524	1485	1541	1447	1474	1486	1287	1290	NA	NA	1671	1621	1984	NA	NA	1866
811	1341	1574	1502	1226	NA	1482	1538	1444	NA	1484	NA	1288	1073	1061	1670	1618	1980	1941	1926	1864
812	1339	1571	1501	NA	1519	1479	1537	1440	NA	1482	1282	NA	1072	NA	1669	NA	1978	1938	1922	NA
813	1337	1569	NA	NA	NA	NA	1536	1439	NA	NA	1281	1287	NA	NA	1665	1617	1976	1935	1920	1863
814	1335	1568	NA	1224	1518	NA	1534	1438	1473	1480	1280	NA	NA	NA	1664	1616	NA	1934	1919	1861
817	1333	1558	1496	1219	1512	1473	NA	1431	NA	NA	1278	NA	NA	NA	NA	1613	1973	1931	1915	1857
819	1332	1554	1495	1217	NA	1472	1524	1428	NA	1476	1276	1281	1067	1059	1661	NA	1969	NA	1912	1853
822	1331	1548	1487	1213	1509	1466	1519	NA	NA	NA	NA	NA	1066	NA	1656	1611	1960	1928	1907	NA
823	1330	1546	1485	NA	1505	1464	NA	1427	1471	1474	1274	1277	NA	NA	1654	NA	NA	NA	1906	1849
825	1328	1542	1480	NA	1501	NA	NA	1424	1466	1473	1271	NA	NA	1055	NA	1608	NA	1925	1902	1848
827	1326	1537	1478	1209	1500	1460	NA	NA	NA	NA	1269	1274	NA	1052	1650	NA	1957	NA	1896	NA
830	1324	1532	1470	NA	NA	1458	1514	1416	NA	NA	1268	NA	NA	NA	NA	1600	1952	1922	1895	1843
831	1319	NA	NA	1204	1497	1457	1512	1414	NA	1469	1267	1271	NA	1049	NA	1598	1951	1919	1891	1840
832	1317	1531	1466	1203	1495	NA	1511	1413	NA	NA	1266	1270	NA	1048	1646	1596	NA	1918	NA	NA
833	1315	1526	NA	1201	1490	1456	1510	1411	1463	1468	1265	NA	NA	NA	1645	NA	NA	1917	1890	1839
834	1314	1525	1463	1199	1489	1455	1508	NA	1462	NA	1264	1268	1063	1047	NA	NA	NA	1915	1889	NA
835	1313	1523	1459	1198	1487	1454	1507	NA	NA	NA	NA	1265	1062	1046	NA	NA	1948	1914	1887	1838
836	1312	NA	NA	1196	NA	NA	1505	NA	NA	NA	NA	1264	NA	1044	1643	NA	NA	1912	NA	1836
838	1311	1517	1457	1193	1486	1452	1503	1409	1460	1467	NA	1262	1060	NA	1642	1595	1944	NA	NA	1835
839	1310	1516	NA	1192	NA	1451	NA	1408	NA	NA	1262	NA	NA	1040	1640	1593	1942	1907	1884	1833
840	1308	1513	1456	1191	NA	NA	NA	1407	NA	1466	1261	1260	NA	1039	NA	NA	1941	1906	1882	1832
841	1306	1511	1454	1190	1485	1450	1502	1405	NA	NA	NA	1258	NA	1038	1639	NA	NA	1904	NA	1830
842	1305	1510	1452	1188	1483	1449	1500	1404	1458	NA	NA	NA	NA	1036	NA	1591	1939	1902	1881	1828
844	1303	NA	NA	NA	1482	1448	1498	1401	1456	1465	1259	NA	NA	NA	NA	1588	1935	1899	1879	NA
845	1300	1506	1449	1183	1481	1446	NA	NA	1455	NA	1257	NA	NA	1031	1638	1587	NA	1897	1876	NA
846	1298	1501	1446	1180	1480	NA	1496	1400	NA	NA	NA	1255	NA	1030	1636	NA	1934	1895	NA	1827
847	1297	1498	1444	1177	NA	1443	1495	1399	NA	NA	NA	1254	NA	NA	1635	1586	NA	1894	1874	1825
848	1296	1495	NA	1176	1477	NA	NA	NA	1454	1464	1256	1253	NA	1029	NA	NA	1931	1890	1873	1822
850	1295	NA	NA	1173	NA	1437	1494	NA	1452	NA	NA	1251	1059	1026	1632	1583	1928	1887	NA	1819
851	1294	1484	NA	1172	1475	1432	1493	NA	NA	1462	NA	1249	1058	1023	NA	NA	1927	1886	1872	NA
852	1293	1482	1437	1171	1474	1430	NA	1395	NA	1461	NA	NA	1056	NA	1631	NA	1926	1885	NA	1818
853	1290	1481	NA	1167	1472	NA	1492	1394	NA	NA	NA	1247	NA	1022	1629	1582	1925	NA	NA	1816
854	1288	1479	1435	1166	1470	1429	1491	1393	NA	1459	1252	NA	NA	NA	1628	1580	NA	1882	NA	1814
855	1287	NA	1433	1162	NA	1427	NA	1390	NA	1458	1251	NA	1055	NA	NA	NA	NA	1881	1870	1812
856	1286	1477	1432	1159	1468	1426	1489	1385	1451	1457	NA	1246	NA	NA	NA	1579	1922	1880	1869	NA
857	1285	1475	1431	NA	1466	1425	1487	1383	1449	NA	NA	1244	NA	1020	1627	1578	1921	1879	NA	1811
859	1283	1473	1430	1153	NA	1424	1483	1374	NA	1456	1248	NA	1053	NA	NA	NA	1920	1876	1866	NA
860	1280	NA	NA	1151	1464	1423	1481	1372	NA	1455	NA	NA	NA	1019	NA	1577	1918	NA	1864	1809
861	1278	1470	1428	NA	1463	NA	1480	1370	NA	1454	1246	1241	NA	1018	NA	NA	1917	1875	NA	NA
862	1275	1469	1426	1150	1460	1419	1479	1368	1447	NA	1245	NA	NA	NA	NA	1576	1914	NA	1862	NA
866	1274	1461	1420	1149	NA	1411	1477	NA	1445	1452	1239	1235	NA	NA	NA	1573	1908	NA	1858	1805
867	1271	1458	1419	1148	NA	1409	1476	1358	NA	1451	1238	1234	1051	NA	NA	NA	1907	NA	1857	NA
869	1270	1455	NA	1146	1456	1408	NA	NA	NA	NA	1235	NA	1049	NA	NA	1570	NA	NA	1855	1803
870	1268	1453	1416	NA	1455	1406	NA	1354	NA	NA	1233	NA	NA	1017	1623	1568	1903	NA	1854	1802
871	1266	1450	NA	1144	1454	NA	NA	1353	1443	1449	1232	1233	NA	NA	1622	NA	NA	NA	NA	NA
872	1264	1447	NA	NA	1449	1405	1473	1351	1441	1448	1231	NA	1048	1016	NA	1567	NA	NA	1853	1800
873	1263	1445	1415	NA	NA	1401	NA	1349	NA	NA	1230	1231	NA	NA	NA	NA	NA	1866	1851	NA
874	1262	1444	NA	1141	1448	1399	1470	NA	NA	NA	1228	1230	NA	1015	1621	NA	1902	1865	1849	1799
875	1261	1441	NA	1140	NA	NA	1468	NA	NA	1447	1225	NA	1047	1014	1620	NA	1900	1863	1848	NA
877	1260	NA	1413	NA	NA	NA	1465	1346	1440	1446	NA	1228	NA	1010	1619	NA	1897	1860	NA	1795
878	1258	NA	NA	NA	NA	1397	NA	1344	1439	1445	1224	1227	1045	1009	NA	1562	1896	1859	NA	1794
879	1256	1436	1412	1137	NA	1396	1462	NA	1436	NA	1223	1225	NA	1008	NA	NA	1895	NA	1843	NA
880	1255	NA	1411	NA	1443	1395	NA	1341	NA	NA	1222	NA	1044	1007	1617	1561	NA	NA	1841	1793
881	1254	1435	NA	1136	1442	1393	1459	NA	NA	1444	1220	NA	1042	1006	1616	1560	1893	NA	1840	1792
883	1252	1432	NA	NA	1439	1388	1457	1337	1433	1442	1218	1220	NA	1005	NA	1555	1891	NA	NA	1791
884	1251	1431	NA	NA	1438	1387	1455	1335	1430	NA	NA	1218	1040	NA	NA	1553	1888	1855	1838	NA
885	1249	1430	NA	1134	NA	1386	NA	NA	NA	1441	1217	1217	NA	NA	1615	1552	1887	1854	1837	1790
886	1247	1429	1408	NA	NA	1385	NA	1333	NA	NA	NA	NA	NA	NA	NA	NA	1884	NA	1836	1789
887	1246	NA	1403	1131	1437	1383	1453	NA	1429	1439	NA	1215	1039	NA	NA	1550	1882	1852	1835	NA
890	1244	NA	NA	1126	1431	1380	1448	1331	NA	1432	NA	NA	1035	NA	1609	1545	NA	NA	1833	NA
893	1243	1425	NA	NA	1426	NA	1446	1329	NA	NA	1214	NA	NA	1003	1606	NA	1876	NA	NA	1783
894	1240	1423	1398	1121	1425	1376	1445	1327	NA	1426	NA	NA	1033	NA	NA	1543	1873	1842	NA	1780
895	1239	1422	1397	1120	1424	1375	NA	1326	1427	1425	NA	1208	1032	NA	1604	1542	1870	NA	1830	NA
896	1238	1421	1396	1118	1423	1374	1442	1322	1424	1424	1212	NA	1031	1002	1603	1541	1869	NA	NA	1778
897	1235	1420	NA	NA	1422	1370	1440	1320	NA	NA	1211	NA	NA	NA	NA	1540	1867	NA	NA	NA
898	1233	1418	1394	1117	NA	1369	1438	1318	1423	NA	NA	NA	1030	NA	1602	1539	1865	1841	NA	1776
900	1232	NA	1392	1115	NA	1365	NA	1315	NA	NA	NA	NA	NA	NA	1597	NA	NA	1840	1826	1773
901	1231	1414	NA	1114	NA	NA	NA	NA	NA	1422	1208	1204	1028	1001	NA	1538	1860	NA	1825	1772
902	1230	NA	NA	1112	NA	1363	1437	1313	NA	1421	NA	NA	1026	998	NA	1536	1858	1839	1824	1771
904	1229	1412	NA	1110	1419	1360	1435	1308	1420	NA	1204	1203	1024	996	NA	NA	1854	1837	1820	NA
905	1228	1411	1390	1109	1418	1359	1434	1306	NA	NA	1203	NA	NA	995	NA	1535	NA	1835	1819	1767
906	1227	NA	1388	NA	NA	1357	1430	1305	NA	1418	1202	NA	NA	994	1592	NA	NA	1834	1818	NA
907	1226	1408	NA	1107	1416	NA	1429	1303	1417	1416	NA	NA	1023	NA	NA	NA	NA	1833	1816	1766
908	1225	NA	NA	1106	1411	1355	NA	1299	1416	1413	1199	1202	1022	993	NA	1532	1853	NA	1814	NA
910	1224	1403	1383	1102	NA	NA	1425	1297	1414	NA	NA	1199	NA	990	1588	1526	1850	NA	NA	NA
911	1223	1401	NA	NA	NA	1351	1424	NA	NA	NA	1198	1198	1020	NA	1585	1523	1849	1831	1812	NA
912	1222	1400	NA	NA	NA	NA	1421	1296	1413	1412	1197	1196	NA	989	NA	NA	1847	1828	NA	1763
916	1221	1391	1379	NA	1405	1349	1419	NA	1407	NA	NA	1189	NA	988	1577	NA	NA	1825	NA	1758
917	1219	1390	1378	1098	NA	1347	1418	NA	1406	NA	NA	1188	NA	NA	NA	NA	NA	1823	NA	1756
918	1218	NA	NA	1095	1404	1345	1416	1290	NA	NA	NA	1186	NA	NA	NA	1519	1843	NA	NA	1754
920	1215	1387	1375	NA	NA	NA	NA	1288	1404	NA	NA	NA	NA	NA	1572	NA	1841	1820	NA	1753
921	1213	NA	1373	1094	1403	1344	1410	1286	1401	1408	NA	1185	1017	985	NA	1517	1840	NA	NA	NA
922	1212	NA	NA	1093	NA	1343	1409	1284	1400	NA	1190	1184	NA	NA	1571	NA	1839	1819	1809	1752
923	1210	NA	1372	NA	1402	1342	1408	1282	NA	NA	1189	1183	NA	984	1570	NA	NA	NA	1807	1750
924	1208	NA	NA	1092	1401	NA	1406	1280	1399	NA	1188	1180	1015	983	1569	1516	1837	1818	1805	1749
925	1207	NA	NA	1090	NA	NA	1405	1278	1398	NA	NA	1179	NA	NA	NA	NA	1834	1817	NA	1747
926	1206	1386	NA	NA	1400	1341	1404	NA	1397	1407	NA	1178	NA	NA	NA	NA	NA	1816	NA	1745
928	1202	NA	NA	1089	NA	1339	1401	NA	NA	NA	1186	NA	NA	NA	1564	NA	NA	1813	NA	1742
929	1200	1382	1367	1085	1398	1337	1400	1275	1396	1406	NA	NA	NA	NA	1563	1514	1833	1812	1802	NA
930	1198	1380	1366	1084	NA	1334	1397	1274	1395	NA	NA	1177	NA	981	NA	1512	NA	1811	1799	NA
931	1196	NA	1364	1083	1397	1333	NA	1273	1393	NA	1184	1176	1012	NA	1561	1509	NA	1810	1798	NA
932	1193	1379	1363	NA	NA	1331	NA	1272	1392	1405	NA	NA	NA	NA	NA	1508	1832	1807	NA	1741
933	1190	NA	1362	1082	1393	1329	NA	NA	1390	NA	NA	1175	1010	980	1559	NA	1831	1805	1796	1740
935	1189	NA	1360	1081	NA	1327	1396	1270	1387	1404	1182	NA	1009	978	1557	1504	NA	1803	NA	1739
937	1186	1376	NA	NA	1390	1322	1393	1266	NA	1400	NA	1171	NA	977	1553	NA	NA	1802	1795	NA
939	1184	1375	1359	NA	1388	1318	NA	NA	NA	NA	1179	NA	NA	NA	NA	NA	1828	1793	1789	1734
940	1181	1374	NA	1079	NA	NA	1390	NA	NA	NA	1178	1170	NA	975	NA	NA	NA	1792	NA	NA
941	1177	1373	1358	1077	NA	1316	NA	1263	1383	1398	1177	NA	NA	NA	NA	1500	1826	1790	1785	1732
942	1175	1372	NA	NA	1387	1315	NA	1261	NA	1397	NA	NA	1007	974	1551	NA	NA	1788	1782	NA
944	1174	1366	1355	1075	1382	1313	1389	1260	1381	NA	NA	1168	NA	973	NA	NA	NA	NA	1780	1729
945	1172	NA	NA	1071	1381	1312	NA	1259	NA	1393	1176	NA	1005	972	1549	1497	1825	1785	1779	NA
946	1170	1365	1354	1068	NA	1310	1388	NA	1380	1392	1175	1167	1004	NA	1548	NA	1824	NA	1778	NA
947	1169	NA	1353	1067	1380	1308	NA	1257	NA	NA	1174	NA	NA	NA	NA	NA	NA	1784	1776	NA
948	1167	1362	NA	NA	1378	1307	NA	1256	1379	NA	NA	1164	NA	971	1547	NA	1822	NA	NA	NA
950	1166	1360	NA	1062	1375	1305	1387	NA	NA	NA	1172	1163	NA	969	1544	1495	NA	1780	NA	NA
951	1165	NA	1349	1061	NA	NA	NA	NA	NA	NA	1171	1162	NA	NA	1543	NA	1821	1779	NA	NA
952	1163	1358	NA	1060	NA	1304	1383	NA	1375	NA	1170	NA	NA	NA	NA	NA	NA	NA	1772	1727
955	1162	1353	1346	1058	1372	NA	1382	1249	NA	NA	NA	NA	1003	963	NA	NA	NA	NA	1769	1725
957	1161	1349	1344	NA	1370	1299	NA	NA	NA	NA	NA	1160	1001	NA	1540	NA	NA	1773	NA	1722
959	1159	1347	1340	1055	1364	1297	NA	1243	NA	NA	NA	1158	NA	961	NA	1491	NA	1770	NA	1718
961	1158	1343	1338	NA	1361	1293	NA	1241	NA	1390	NA	NA	994	959	1538	1490	NA	1769	NA	1715
962	1157	NA	NA	1052	NA	NA	1375	1240	NA	NA	NA	1156	992	NA	NA	NA	NA	1768	NA	NA
963	1155	1338	NA	1051	NA	1292	1374	NA	1369	NA	NA	1155	NA	NA	NA	1489	1815	NA	1762	1714
964	1153	1335	NA	NA	1359	NA	1372	NA	1368	1389	1164	1153	NA	NA	1537	1488	NA	NA	NA	1713
965	1151	1333	1337	1050	1358	1289	1371	1239	NA	1388	1162	1152	990	NA	NA	1486	NA	NA	1759	1712
967	1150	1332	1334	1049	1355	NA	1367	1234	NA	NA	NA	NA	989	957	1534	1484	1813	1762	1757	1708
970	1148	1328	1327	1044	1352	NA	NA	NA	NA	1383	NA	1150	NA	955	1533	1481	NA	NA	NA	NA
971	1146	1327	1326	1042	1351	NA	1359	1231	NA	NA	NA	1149	NA	NA	NA	NA	1811	1758	1753	1705
972	1144	1326	NA	1039	1350	NA	1358	1230	NA	1382	NA	1147	NA	NA	1531	NA	1810	NA	1752	1704
973	1142	1325	NA	1037	NA	1287	NA	1229	1366	1380	1159	NA	NA	NA	NA	NA	1808	1757	1750	1702
974	1141	1324	NA	1036	NA	NA	1357	1228	NA	1379	NA	NA	986	954	1530	NA	1807	NA	1748	NA
976	1140	1323	1323	1035	1345	1285	1353	1225	1365	1376	NA	1143	NA	952	1527	1478	NA	1753	1746	1701
977	1137	1320	1321	1033	1344	1282	1352	1224	NA	NA	NA	1141	983	NA	1525	NA	1806	1752	1745	1698
978	1136	1318	1319	1032	1342	1281	NA	NA	1363	1375	1157	1140	982	NA	1524	1475	1804	NA	1744	NA
980	1135	1316	1317	1030	NA	NA	NA	1223	1362	NA	NA	1135	NA	949	1522	1472	1802	1750	1743	1696
981	1133	1315	1316	1028	NA	NA	1351	1222	1361	NA	1156	1134	981	NA	1521	NA	NA	1747	NA	NA
982	1132	1314	1315	NA	1339	1278	NA	NA	1360	1373	1155	1131	978	NA	NA	1470	NA	NA	1741	1695
983	1131	1312	NA	1027	NA	1277	NA	1219	1359	NA	NA	NA	977	NA	NA	1468	NA	NA	1738	NA
984	1128	NA	NA	1025	1337	1274	1350	NA	NA	NA	NA	NA	NA	NA	1520	1467	1800	1745	NA	1694
985	1127	1309	1314	1023	1336	1271	1348	NA	1357	NA	1154	NA	NA	NA	NA	NA	NA	1744	1735	1693
986	1126	1307	1312	1021	NA	1270	1347	NA	NA	NA	NA	1129	NA	948	NA	NA	1799	1742	1733	1692
987	1123	NA	1310	1020	1335	1269	1342	1218	NA	NA	NA	1128	NA	NA	NA	1465	1797	1739	NA	NA
988	1121	1305	1308	1019	1334	NA	1340	1217	NA	1372	1153	NA	976	NA	1519	1462	1796	1737	1732	1690
989	1120	1304	NA	NA	1333	1268	1339	1216	1356	NA	1151	NA	975	NA	1518	NA	1795	NA	NA	1689
991	1119	NA	NA	NA	NA	1267	NA	1215	NA	NA	NA	NA	NA	NA	NA	1459	1793	NA	1730	NA
992	1116	1303	1306	1015	1331	1265	1337	1214	1353	NA	1150	NA	NA	NA	NA	1458	1791	1736	NA	1686
995	1114	1298	1304	1012	1328	1262	1331	NA	1350	NA	1148	1125	NA	947	NA	1457	1789	NA	NA	NA
996	1113	NA	1303	NA	NA	1261	1330	NA	1349	1366	NA	1124	971	946	1514	1456	NA	1729	1726	1680
997	1112	NA	1302	NA	NA	1259	1328	1211	1348	NA	NA	1123	NA	945	NA	NA	1787	1727	1723	NA
999	1109	1297	1297	1008	NA	1253	1324	NA	NA	NA	NA	NA	NA	943	NA	NA	1784	NA	NA	1679
1000	1108	1294	1296	1005	1325	1251	1322	NA	NA	NA	1147	NA	970	NA	NA	NA	NA	1726	NA	NA
1002	1107	NA	NA	NA	1322	NA	1320	1206	1346	NA	1145	1120	969	942	1512	1452	1782	1723	NA	NA
1003	1105	1291	NA	1004	1321	NA	1318	1204	1345	NA	NA	NA	NA	NA	1510	1450	1781	1722	NA	NA
1005	1104	NA	NA	1002	1318	1248	NA	1201	1344	NA	1143	1117	NA	NA	1509	NA	NA	1721	NA	1677
1006	1103	NA	1291	1000	1317	1247	1317	1200	NA	NA	NA	1116	NA	NA	NA	1449	1779	NA	1719	NA
1008	1101	1286	1288	994	1315	1245	1315	1198	1341	NA	1141	1113	968	937	1507	1445	1777	1720	1716	1676
1009	1100	1285	1287	NA	NA	1243	NA	1196	NA	NA	NA	NA	967	936	1505	NA	1775	NA	NA	1675
1010	1099	1282	1285	993	1313	1242	1314	1195	1338	1364	1139	NA	966	935	1504	1443	1774	1719	NA	1674
1011	1097	1279	1284	991	1312	1241	1311	1194	NA	NA	1138	1112	965	933	NA	1441	1772	NA	NA	1673
1012	1095	1278	NA	988	1310	NA	1310	1193	1336	1363	1137	NA	NA	932	NA	NA	NA	NA	1714	NA
1013	1094	NA	1283	NA	1309	NA	1309	1190	NA	NA	NA	1110	963	NA	NA	NA	1770	1715	1713	1671
1017	1093	NA	NA	NA	NA	1239	1307	1184	NA	NA	NA	NA	961	NA	NA	NA	NA	1712	1707	1667
1018	1092	1274	1282	NA	1299	1236	1306	1183	1334	NA	1132	NA	NA	NA	1501	NA	NA	NA	1706	1666
1020	1091	1272	NA	984	1297	NA	1303	NA	NA	NA	NA	NA	958	927	NA	NA	1764	1711	NA	NA
1021	1090	1271	1279	982	1296	NA	1302	NA	1332	1359	NA	1107	NA	926	1499	1437	NA	NA	NA	NA
1022	1089	1270	NA	979	1293	1232	1301	1182	NA	1358	NA	NA	NA	NA	1498	1436	1763	1710	NA	NA
1024	1088	1266	NA	976	1291	NA	1299	1177	NA	NA	NA	1105	NA	NA	NA	NA	NA	1708	1703	NA
1026	1087	1263	1275	NA	1288	1230	1297	1174	NA	NA	NA	NA	956	NA	1496	NA	1759	1704	1701	NA
1027	1086	1261	NA	973	NA	NA	1295	NA	1329	1357	1130	1103	NA	NA	1495	NA	1758	1702	1699	1661
1028	1085	1258	1274	972	NA	NA	1294	1172	NA	NA	NA	1101	955	NA	NA	NA	1757	NA	1698	NA
1030	1082	1256	1271	NA	1286	1229	1290	1169	NA	1356	1128	1099	953	NA	NA	NA	1756	1700	NA	1659
1031	1081	1255	1269	969	NA	1228	1287	NA	1328	1355	1127	1094	952	NA	1494	NA	1754	1699	1695	NA
1034	1078	NA	NA	967	1283	1226	1283	NA	NA	NA	1122	1091	951	NA	NA	1427	1751	NA	1692	NA
1035	1077	1254	1264	966	1282	1224	1281	1166	1326	1352	1120	NA	NA	NA	NA	1426	1749	1696	1691	1655
1036	1075	NA	1263	NA	NA	1222	NA	1163	NA	1350	NA	NA	950	NA	NA	1425	NA	NA	NA	1653
1038	1074	NA	1261	965	NA	NA	NA	1161	1324	1348	NA	NA	949	922	1490	1423	NA	1694	1690	NA
1039	1070	NA	1260	964	1278	1220	1278	1159	NA	1347	1118	NA	948	920	1489	1421	1747	NA	1688	1651
1040	1068	NA	NA	962	1277	1219	1277	NA	NA	NA	NA	NA	NA	919	NA	1420	NA	1693	1686	1650
1041	1067	1253	1259	NA	1276	NA	NA	1158	1323	1346	1117	NA	946	918	NA	NA	1746	NA	NA	1646
1042	1065	1252	NA	961	1274	NA	1276	NA	1322	NA	NA	1089	NA	NA	1486	NA	1745	1692	1685	1645
1043	1064	NA	1258	NA	1273	NA	1275	1155	1319	NA	NA	NA	NA	917	NA	NA	NA	1691	NA	1643
1045	1063	NA	NA	NA	1270	1218	NA	1153	1318	1345	1114	NA	NA	914	NA	NA	1742	1689	1684	1641
1049	1060	1249	NA	NA	1265	NA	NA	1142	NA	NA	1109	NA	NA	911	1481	1418	1739	1686	NA	1637
1051	1058	1243	NA	952	NA	1211	1266	1138	NA	NA	NA	NA	NA	909	1480	NA	NA	NA	NA	NA
1052	1057	1240	1247	951	1264	1208	1265	NA	NA	1341	1108	NA	942	907	1479	1417	NA	NA	NA	1631
1053	1054	NA	1246	950	1262	NA	1263	1136	NA	1339	1106	NA	941	905	1476	1416	NA	1685	1677	NA
1055	1053	1239	1244	947	1257	NA	1261	NA	1314	NA	1103	NA	NA	NA	NA	1414	NA	NA	NA	NA
1056	1051	NA	1242	NA	1256	1206	NA	1134	NA	NA	NA	1082	NA	903	1474	NA	1737	NA	NA	NA
1057	1050	1237	1240	946	1252	NA	1259	1133	NA	NA	1100	1081	940	NA	1472	1413	1736	1683	NA	1629
1059	1049	NA	1237	941	1247	1205	1256	1128	NA	1337	1098	NA	NA	901	1470	NA	NA	NA	NA	NA
1060	1048	NA	1236	940	1246	1204	1253	1125	NA	1335	NA	1076	NA	NA	1469	1412	NA	NA	1673	1628
1061	1047	1236	1234	939	1244	NA	NA	NA	1313	1334	NA	1074	939	NA	1468	NA	1732	1679	NA	NA
1063	1046	1233	NA	NA	1243	1201	NA	1122	1311	NA	NA	1073	937	NA	1465	NA	1730	NA	NA	NA
1065	1044	1231	1231	936	1237	1197	NA	1120	NA	NA	NA	1071	936	NA	NA	1407	NA	1676	1666	1626
1071	1043	NA	NA	NA	1227	1188	1247	1113	NA	1323	NA	NA	933	NA	1459	NA	1722	NA	NA	1617
1072	1041	1225	1225	929	1226	1185	1245	1112	NA	1322	1087	NA	932	NA	NA	1403	1721	1671	NA	NA
1074	1039	1223	1222	927	1223	1183	1244	1107	NA	1319	NA	1066	NA	898	1456	NA	1720	1670	NA	NA
1079	1038	1218	NA	NA	1221	NA	1239	NA	NA	1315	1086	NA	930	895	1450	1398	1714	1665	1655	1606
1080	1037	NA	NA	NA	1220	NA	1238	1102	NA	NA	1085	1060	929	NA	1449	NA	1713	1664	NA	NA
1081	1035	1216	NA	921	NA	1174	1237	NA	1301	NA	NA	1058	927	894	1447	NA	NA	1662	NA	NA
1085	1034	NA	NA	NA	1213	NA	1228	NA	1297	1313	NA	NA	925	891	1442	NA	NA	NA	NA	1595
1087	1032	NA	1213	NA	1212	1169	1226	1098	1294	NA	NA	NA	NA	889	NA	NA	1704	1655	1650	1591
1088	1031	1203	1211	NA	NA	1168	NA	NA	NA	NA	1078	NA	923	NA	NA	1394	NA	NA	1648	1590
1089	1030	NA	NA	NA	NA	1167	1224	1097	NA	NA	NA	NA	922	NA	1438	NA	1703	1654	NA	NA
1092	1028	1197	NA	910	NA	NA	NA	NA	NA	NA	1074	NA	NA	886	NA	NA	NA	1651	NA	1587
1095	1027	NA	1205	NA	NA	1161	NA	1091	NA	NA	1070	1050	918	884	1435	1390	NA	1650	1643	1583
1096	1026	1194	1203	907	1209	1159	NA	1087	1290	NA	NA	NA	NA	NA	NA	NA	NA	1649	NA	1579
1097	1022	1193	NA	906	NA	NA	1217	1085	NA	1312	1068	1049	NA	883	1434	NA	1697	NA	1642	1578
1099	1021	1192	NA	904	NA	1157	1212	1080	NA	1311	NA	1047	NA	880	1432	NA	1693	NA	NA	1575
1100	1017	1191	1199	902	NA	1156	1211	1079	NA	NA	1067	1046	915	879	NA	1389	NA	NA	1639	NA
1101	1016	NA	1197	901	NA	1152	1210	1077	NA	NA	1066	NA	914	NA	NA	NA	1691	NA	1638	1574
1104	1015	NA	NA	NA	1204	1151	1206	1072	1288	NA	1064	NA	NA	NA	1429	1388	1688	NA	NA	1571
1105	1014	1187	1194	NA	NA	1150	1205	1071	1286	NA	1062	1043	NA	NA	NA	NA	1687	NA	NA	NA
1108	1013	1183	NA	896	1201	1146	NA	NA	NA	1309	1061	NA	NA	877	NA	NA	NA	1642	1629	1570
1109	1012	1182	NA	894	NA	1145	1201	NA	1285	1308	1059	NA	NA	NA	NA	1385	NA	NA	NA	1568
1110	1011	NA	NA	NA	1200	NA	NA	1063	1282	NA	NA	NA	NA	NA	NA	1384	NA	1641	NA	1565
1114	1009	NA	NA	890	1195	1140	1198	1061	1276	NA	1055	1037	NA	NA	NA	NA	1685	1639	1625	1562
1115	1007	1174	1185	887	1194	1138	NA	1060	NA	1306	1054	NA	911	NA	1426	NA	1684	NA	NA	NA
1116	1006	1171	NA	885	NA	NA	1197	1057	NA	1305	NA	NA	NA	NA	1425	NA	NA	1638	NA	NA
1118	1004	NA	NA	883	1191	NA	NA	NA	NA	1303	NA	NA	909	872	1424	1377	NA	1636	NA	NA
1119	1002	1170	NA	882	1189	NA	1196	1054	1271	NA	NA	NA	NA	NA	NA	NA	1681	1635	NA	NA
1120	1001	1169	1183	880	NA	NA	NA	1050	1270	1302	NA	NA	908	871	NA	1376	1680	1633	NA	1560
1121	1000	NA	1182	879	NA	1137	1195	1049	NA	NA	NA	NA	907	870	NA	NA	NA	1632	1623	NA
1122	997	NA	1181	878	1188	1136	1193	1048	1269	NA	1053	1035	NA	867	NA	1375	1679	NA	1622	1558
1123	996	NA	NA	NA	NA	NA	NA	NA	NA	1300	NA	1033	NA	865	NA	1374	1678	1631	1621	1557
1125	995	NA	1179	875	1184	1134	NA	1047	1267	1299	NA	1031	NA	NA	1421	1372	1677	1628	NA	NA
1126	994	NA	1177	874	1183	1133	NA	1046	NA	NA	NA	1030	NA	NA	1420	NA	NA	1624	1618	1554
1128	993	NA	1174	NA	1182	NA	1189	1041	NA	1297	NA	1028	904	NA	NA	1371	NA	1621	1616	1551
1133	989	1159	NA	869	NA	1126	1182	NA	NA	NA	1049	NA	901	861	NA	NA	1670	NA	1615	1545
1134	988	NA	1167	NA	1177	1125	1181	1032	1265	NA	NA	1024	NA	NA	1416	NA	1669	1614	1614	NA
1135	987	1158	NA	NA	NA	1124	1180	1031	NA	NA	NA	1023	NA	858	NA	NA	NA	1611	1613	NA
1136	986	1156	NA	868	1176	1120	1178	NA	NA	1292	NA	NA	NA	856	1415	NA	NA	1609	1611	1543
1138	985	NA	1164	NA	NA	NA	NA	1029	1262	1289	1048	1019	900	NA	1413	NA	NA	1605	1609	NA
1141	984	NA	1161	NA	NA	1116	1174	1028	1260	1287	1045	1017	898	854	1412	NA	1664	NA	1606	NA
1142	983	1150	1158	861	1170	1115	1173	1027	NA	1286	NA	NA	NA	NA	1411	1364	NA	1602	1604	NA
1143	982	1149	1157	NA	1166	1113	1172	NA	NA	NA	NA	NA	NA	853	1410	NA	NA	NA	1603	1542
1144	981	NA	NA	NA	NA	NA	1170	1025	NA	1285	NA	NA	897	NA	1409	NA	NA	1600	NA	NA
1146	980	NA	NA	857	1164	1112	NA	1022	NA	NA	NA	1012	NA	852	1407	NA	NA	1597	1600	NA
1148	978	NA	NA	853	NA	NA	1167	1018	NA	1283	NA	NA	NA	NA	1403	NA	NA	1596	1596	NA
1149	976	1146	1153	NA	1161	1109	NA	1016	NA	NA	1042	1010	NA	NA	NA	NA	1657	NA	NA	NA
1153	975	1141	1147	NA	1157	NA	1164	NA	NA	NA	1040	1008	894	848	1399	NA	NA	NA	1594	1537
1156	973	1135	1142	851	NA	NA	NA	1011	1256	1280	1037	1006	NA	846	NA	1357	1649	1590	1592	NA
1157	972	1134	NA	NA	1155	1104	1160	NA	NA	NA	NA	NA	892	845	1396	1356	NA	1588	NA	1535
1158	971	NA	1141	850	1154	NA	1159	1010	1255	NA	1034	NA	891	844	NA	NA	1648	NA	NA	1534
1159	969	1131	1139	NA	1153	NA	1158	NA	NA	NA	1032	NA	889	NA	1395	1355	1646	1587	1591	NA
1162	968	1129	1135	NA	1150	NA	1151	1009	NA	NA	NA	NA	888	NA	1393	NA	NA	1586	NA	NA
1163	967	NA	1134	NA	NA	NA	NA	1008	1253	1277	1029	1001	887	841	NA	NA	NA	1584	1584	1531
1164	965	NA	1132	NA	1147	NA	NA	NA	NA	NA	NA	NA	NA	840	1392	1353	1642	1583	NA	1530
1165	964	1128	1131	848	1146	NA	1150	1007	NA	NA	1028	NA	886	839	1390	NA	1641	1578	NA	1529
1166	963	NA	1130	NA	NA	1101	NA	1006	NA	1276	NA	999	NA	NA	NA	1350	1639	NA	1582	1528
1168	962	NA	NA	NA	NA	1097	NA	NA	NA	NA	1027	997	883	NA	1387	1347	1635	NA	NA	1527
1169	961	1127	1125	NA	1144	NA	1148	NA	NA	1273	NA	NA	882	NA	1386	1346	1633	1577	NA	1526
1172	959	NA	1122	NA	NA	NA	NA	NA	1251	1272	NA	NA	NA	NA	NA	1345	1631	1572	NA	1521
1174	956	1121	1120	841	1140	NA	1141	998	1249	1271	NA	NA	880	NA	NA	NA	1628	1570	1578	1519
1175	952	NA	NA	840	NA	NA	1140	997	NA	NA	1025	993	NA	NA	1380	1343	1627	NA	1577	NA
1176	951	1120	1119	839	NA	NA	NA	996	1248	NA	1023	991	879	NA	NA	1341	NA	NA	NA	NA
1177	950	1119	NA	NA	1138	1094	NA	995	1247	NA	1021	989	NA	NA	NA	1340	1626	1569	1576	1517
1178	949	NA	NA	NA	NA	1091	NA	NA	NA	1269	1020	NA	878	836	1379	NA	1625	NA	1575	1515
1184	948	NA	1111	NA	1132	1078	1135	NA	NA	1263	NA	NA	872	NA	NA	1336	1623	1566	NA	NA
1186	947	NA	1106	NA	1130	1075	1133	987	NA	NA	1017	NA	NA	NA	NA	NA	NA	1564	1567	NA
1188	944	NA	NA	834	1128	1074	1129	986	NA	NA	NA	986	870	833	NA	1335	NA	NA	NA	NA
1195	943	NA	1097	826	NA	NA	1125	980	NA	1258	NA	NA	NA	NA	NA	NA	1616	1559	NA	NA
1196	942	1106	NA	NA	1124	1068	NA	NA	1240	NA	1015	972	NA	829	1370	NA	NA	NA	NA	1505
1197	940	1104	NA	NA	1123	NA	NA	979	NA	1256	NA	971	NA	NA	NA	1331	1613	1558	1563	NA
1198	939	1103	1096	824	1122	NA	1123	NA	NA	1255	1014	970	865	826	1369	1330	NA	1557	1562	NA
1199	937	1102	1095	823	NA	NA	NA	NA	NA	1254	NA	NA	NA	825	NA	1328	1611	1556	1560	NA
1201	936	1100	NA	820	1119	NA	1122	977	1238	NA	NA	968	864	NA	NA	NA	1606	NA	1557	1503
1203	934	NA	1093	NA	NA	1064	NA	NA	NA	1253	1012	NA	863	824	1366	NA	NA	NA	NA	1501
1207	933	1095	NA	NA	NA	NA	1116	NA	1236	1252	NA	NA	NA	820	1362	NA	NA	1550	1555	NA
1208	931	NA	NA	814	1115	NA	1115	973	1235	NA	NA	964	861	NA	NA	NA	NA	NA	NA	NA
1211	930	1092	NA	NA	1112	NA	1114	970	NA	NA	NA	961	NA	NA	1359	NA	NA	NA	1550	1497
1217	928	1083	1081	810	NA	NA	NA	NA	NA	1249	NA	NA	853	812	NA	1318	1588	NA	1543	NA
1218	927	1082	NA	NA	1107	NA	NA	964	1229	1248	NA	NA	NA	811	NA	1317	NA	1543	1542	NA
1219	926	1081	1079	808	1106	NA	NA	961	1228	NA	1005	955	NA	NA	NA	1316	1586	NA	NA	NA
1221	925	1078	1076	NA	NA	1049	1109	958	NA	1246	NA	954	NA	807	NA	NA	1583	1542	NA	1492
1224	924	1076	NA	805	NA	1047	NA	NA	NA	1244	NA	951	NA	805	NA	NA	NA	1538	NA	1491
1228	922	1072	1070	NA	1095	1044	1105	953	1221	1239	NA	946	848	NA	1351	NA	NA	1531	NA	1487
1229	921	NA	1066	NA	1092	1043	1104	951	NA	NA	1002	945	847	NA	NA	1311	NA	1530	NA	NA
1230	920	1071	1064	NA	NA	NA	1103	950	NA	NA	NA	NA	NA	802	NA	NA	1578	1528	NA	1486
1231	919	NA	1063	799	NA	NA	1100	948	NA	NA	1001	944	846	NA	NA	NA	NA	NA	NA	1485
1232	917	1070	1062	797	1090	1041	1099	947	1220	1237	1000	943	844	801	NA	NA	NA	1527	NA	NA
1233	916	NA	1061	796	NA	1039	1098	946	NA	NA	NA	NA	843	NA	NA	NA	1577	NA	1533	1483
1234	915	1068	1060	NA	1088	NA	1097	945	1219	NA	997	NA	NA	NA	1348	NA	NA	1526	1530	1482
1238	913	NA	1057	NA	NA	1033	NA	943	1216	NA	994	939	NA	NA	1345	NA	NA	NA	NA	1474
1239	910	1064	1055	791	1081	1031	1091	NA	1215	NA	NA	NA	NA	799	NA	1309	1573	1524	NA	1473
1243	908	1060	NA	789	1073	NA	NA	938	1214	1230	NA	NA	839	796	1341	NA	1570	NA	1522	NA
1244	907	NA	NA	NA	NA	NA	NA	937	NA	NA	989	NA	838	794	1340	NA	1569	1519	NA	NA
1245	906	1058	NA	788	1072	1027	1089	936	1213	1228	NA	NA	NA	NA	NA	NA	NA	1518	1521	1468
1249	905	NA	NA	786	1068	1021	1086	933	1211	NA	984	NA	NA	NA	NA	1303	1566	1511	NA	1465
1251	904	NA	1045	785	1065	1020	NA	NA	NA	NA	982	930	837	NA	NA	1300	NA	1508	NA	1464
1252	902	NA	NA	784	1064	1018	1083	NA	NA	1227	NA	929	NA	NA	NA	1299	1563	1506	NA	1463
1254	901	1053	1044	NA	1063	1016	NA	NA	NA	1224	980	NA	836	NA	NA	NA	1562	1505	NA	NA
1256	898	NA	NA	783	NA	NA	NA	930	NA	NA	NA	NA	835	786	NA	1298	NA	NA	1519	NA
1257	897	1052	NA	NA	1059	NA	NA	929	1205	NA	NA	NA	832	785	1337	NA	1559	NA	1518	NA
1261	896	1048	NA	NA	NA	NA	1076	924	NA	NA	978	NA	830	781	1334	NA	1557	NA	1514	1459
1263	895	1047	1035	NA	NA	NA	1072	922	NA	1220	977	925	NA	NA	NA	1295	1554	NA	1513	1456
1264	894	1046	NA	775	1050	1011	1071	NA	NA	1219	NA	924	NA	NA	NA	1294	NA	NA	NA	1455
1266	892	1045	1032	774	1048	NA	1068	921	NA	NA	975	NA	NA	NA	1333	NA	1551	1500	NA	NA
1267	891	1044	1031	NA	NA	1007	NA	NA	NA	NA	974	NA	NA	NA	1332	1292	1550	1499	1512	NA
1268	890	NA	1030	773	NA	NA	NA	NA	NA	NA	973	923	829	NA	1330	1291	NA	NA	NA	1452
1270	888	NA	1028	NA	1044	1003	1065	920	NA	NA	NA	NA	NA	NA	1329	NA	1548	NA	NA	1450
1272	887	1043	1025	771	NA	NA	NA	919	1202	NA	969	921	828	779	NA	NA	NA	NA	1510	1448
1273	885	1041	NA	770	1041	NA	NA	NA	1201	NA	968	920	NA	777	NA	1289	1545	1495	1509	1447
1279	882	1034	1015	764	1035	996	NA	915	1196	NA	NA	NA	NA	774	1324	NA	1543	1491	1504	NA
1281	881	1032	NA	761	NA	995	NA	912	NA	1212	NA	NA	823	771	1321	NA	NA	NA	NA	1440
1283	878	1030	1013	759	1030	NA	NA	911	NA	NA	965	910	NA	NA	1320	NA	NA	1488	1501	NA
1285	875	NA	1011	756	1025	990	1051	908	NA	NA	963	906	NA	770	NA	NA	NA	1486	1495	1439
1287	874	NA	1010	755	NA	987	1049	907	NA	NA	961	NA	NA	769	NA	1284	1538	1484	1492	1437
1288	872	NA	NA	NA	NA	986	1048	NA	NA	1209	960	NA	821	767	NA	1283	1537	NA	NA	1436
1290	871	1019	1006	NA	NA	NA	1046	NA	NA	NA	959	NA	818	NA	1316	1281	1536	1481	1491	1434
1291	870	NA	NA	753	1023	NA	1045	906	1194	1208	958	NA	817	NA	NA	NA	1534	NA	NA	1432
1292	869	1017	1004	NA	1022	984	NA	904	1193	NA	NA	905	816	NA	1315	1280	NA	1480	NA	1431
1295	868	NA	NA	750	1018	NA	1043	NA	1192	NA	956	903	813	NA	1314	1278	NA	1475	NA	NA
1297	867	1014	999	NA	1016	NA	NA	899	NA	NA	954	NA	812	764	NA	1274	NA	NA	NA	1428
1301	866	NA	996	746	NA	NA	NA	NA	NA	1203	NA	898	809	NA	1310	NA	1529	1473	1482	1424
1302	864	NA	994	NA	1013	974	NA	NA	1190	NA	NA	897	NA	NA	1309	1271	NA	NA	1481	NA
1303	863	1009	992	745	NA	NA	1037	NA	NA	NA	950	896	NA	NA	NA	NA	1527	1472	NA	1423
1305	861	1007	991	NA	1012	NA	1035	895	NA	NA	948	893	NA	761	1305	NA	NA	NA	1479	NA
1306	860	1006	NA	742	NA	973	1034	NA	1189	NA	947	NA	NA	NA	1304	1270	NA	1471	NA	1421
1307	859	NA	990	740	NA	971	1030	NA	NA	1199	946	892	NA	NA	1303	NA	NA	1469	NA	1420
1308	858	1005	989	739	1011	NA	NA	NA	NA	1198	NA	NA	NA	NA	NA	NA	1523	1468	1478	NA
1313	856	1002	NA	736	1004	965	1026	891	NA	1194	NA	NA	805	756	1302	NA	1520	1464	NA	1417
1315	853	NA	NA	NA	999	964	1025	889	1182	1192	939	888	801	NA	NA	1269	1517	1462	NA	1416
1316	852	NA	982	NA	998	963	1024	NA	1179	1191	NA	NA	NA	753	NA	NA	1516	NA	NA	1414
1318	851	1000	981	734	996	NA	NA	NA	1176	1188	NA	NA	800	752	1300	1266	1514	1460	NA	NA
1322	849	996	NA	732	994	960	1018	NA	NA	NA	935	882	796	NA	1299	NA	1511	1459	NA	NA
1323	847	995	NA	NA	993	NA	NA	883	NA	1185	NA	881	795	748	1298	1265	NA	NA	NA	1413
1324	845	NA	976	NA	NA	959	1017	882	1174	NA	NA	NA	794	NA	NA	NA	NA	1458	1471	NA
1325	844	994	NA	731	NA	NA	1016	880	NA	1183	934	NA	793	746	1297	NA	NA	NA	NA	NA
1327	841	992	NA	726	NA	958	NA	NA	1173	NA	NA	877	NA	NA	1294	1262	NA	NA	NA	NA
1329	840	NA	NA	NA	991	955	NA	NA	NA	NA	927	NA	NA	NA	NA	NA	NA	NA	1470	1410
1330	837	NA	NA	NA	NA	952	NA	879	NA	NA	NA	876	791	745	NA	NA	1508	1456	1469	1409
1331	836	989	NA	NA	989	951	1012	NA	1171	1181	926	873	NA	NA	NA	NA	1507	1455	NA	NA
1332	834	986	NA	723	988	NA	1011	NA	NA	NA	925	NA	NA	744	NA	1260	1506	NA	NA	1408
1334	833	NA	973	721	987	NA	1009	NA	NA	NA	923	870	NA	743	NA	NA	1502	1453	1466	NA
1337	831	NA	971	718	NA	NA	1008	NA	NA	NA	920	NA	NA	NA	1289	1259	NA	NA	1464	NA
1338	830	NA	970	NA	NA	949	NA	NA	NA	NA	NA	868	789	NA	NA	NA	1501	1451	1463	1401
1339	829	983	968	716	986	948	NA	877	NA	NA	NA	867	NA	740	NA	1258	NA	NA	1462	NA
1340	827	982	967	715	984	NA	1007	876	1167	NA	NA	NA	NA	NA	1286	NA	1499	1450	NA	1400
1346	825	NA	961	708	978	942	NA	873	NA	1173	NA	863	NA	NA	NA	1251	1497	1446	1459	1393
1347	824	977	959	NA	NA	941	NA	NA	NA	NA	917	NA	NA	NA	NA	NA	NA	1445	NA	1391
1349	823	NA	956	705	976	940	1002	872	1164	NA	916	860	786	NA	NA	1250	1495	1444	NA	1390
1351	822	975	NA	NA	NA	939	1001	870	1163	NA	914	858	782	NA	NA	1249	1494	1441	1458	NA
1354	819	974	952	NA	NA	936	NA	868	1159	NA	912	852	NA	734	1280	NA	1492	NA	1455	NA
1356	817	973	NA	NA	NA	934	NA	865	1157	NA	910	851	781	NA	NA	NA	1489	NA	NA	1386
1357	816	971	951	NA	NA	933	998	864	NA	1171	NA	NA	NA	729	NA	NA	1488	NA	1453	NA
1358	815	NA	950	NA	NA	931	NA	862	1156	NA	NA	NA	NA	728	NA	NA	1487	1438	1451	NA
1359	814	968	NA	NA	973	929	997	861	NA	NA	909	850	NA	NA	1278	NA	1486	1437	NA	NA
1362	813	NA	948	NA	NA	NA	993	858	1152	1170	906	846	779	NA	1277	NA	NA	1434	NA	NA
1363	811	NA	947	696	NA	NA	992	NA	NA	1169	904	NA	778	NA	NA	NA	NA	1433	NA	1380
1364	810	966	NA	695	968	NA	NA	NA	NA	NA	NA	NA	NA	725	NA	NA	1482	1432	1447	NA
1367	809	NA	NA	694	NA	NA	988	NA	NA	NA	NA	844	NA	NA	1273	NA	1480	1430	1442	1374
1368	806	963	945	NA	966	NA	NA	854	NA	NA	901	NA	NA	NA	NA	1244	NA	NA	NA	NA
1369	805	NA	942	NA	NA	923	987	853	1149	1167	NA	843	776	NA	1271	NA	NA	NA	NA	NA
1371	802	962	939	NA	965	920	NA	852	1148	NA	899	NA	775	722	NA	NA	1477	1427	NA	1373
1372	801	NA	937	NA	NA	919	984	NA	1147	NA	NA	839	774	721	NA	NA	1476	NA	1441	1372
1373	799	NA	936	NA	NA	NA	983	NA	NA	1165	898	838	NA	NA	NA	1243	NA	1426	NA	1371
1374	797	960	NA	693	NA	916	982	850	NA	1164	NA	NA	NA	NA	NA	NA	NA	NA	NA	NA
1376	795	NA	NA	NA	961	NA	978	849	1146	1160	NA	NA	773	718	NA	1242	1474	1425	1440	1370
1377	794	959	933	NA	960	913	975	NA	1145	NA	897	NA	772	717	NA	NA	1472	NA	NA	NA
1381	793	953	NA	NA	953	NA	973	NA	1141	NA	891	835	771	713	1267	NA	1469	1423	1436	1365
1386	792	948	927	690	949	906	965	NA	NA	1156	NA	832	767	712	NA	NA	1464	NA	1433	1362
1387	791	NA	926	NA	947	NA	961	845	NA	NA	NA	NA	765	710	NA	NA	1463	1417	NA	NA
1389	790	NA	924	NA	946	NA	NA	843	1135	NA	887	NA	NA	NA	1264	NA	1460	1412	NA	1360
1390	789	945	923	NA	945	905	NA	NA	NA	1154	NA	NA	NA	NA	1263	NA	NA	NA	NA	1359
1391	788	944	NA	688	NA	NA	NA	NA	NA	NA	NA	831	NA	709	NA	1237	NA	1411	NA	NA
1392	787	NA	NA	NA	943	NA	959	842	NA	NA	886	NA	764	NA	NA	1235	1459	1410	1432	1358
1393	786	943	921	NA	942	NA	NA	NA	NA	1153	885	NA	NA	NA	NA	NA	1458	NA	1431	1356
1395	785	940	NA	NA	940	NA	956	NA	1134	NA	883	828	NA	NA	NA	1234	NA	1407	1430	NA
1396	783	939	920	686	939	NA	954	NA	NA	NA	882	NA	NA	NA	1261	1233	NA	1405	NA	NA
1397	781	938	918	NA	NA	904	NA	836	NA	1148	NA	827	NA	NA	NA	NA	NA	NA	1429	1355
1400	779	NA	NA	NA	NA	NA	NA	835	1131	NA	NA	824	758	NA	1257	NA	NA	NA	1425	NA
1407	778	931	NA	NA	NA	NA	948	NA	NA	NA	878	818	NA	NA	NA	1229	NA	NA	1416	1341
1408	777	930	NA	NA	934	896	945	NA	NA	NA	NA	NA	NA	NA	1253	1227	1449	NA	NA	1339
1410	776	928	908	NA	933	894	NA	830	1125	NA	NA	816	756	NA	NA	NA	1447	NA	NA	1334
1411	775	927	NA	676	931	893	NA	829	NA	NA	NA	815	755	NA	NA	NA	NA	1397	1415	1332
1412	774	926	906	675	929	NA	941	828	1123	NA	876	NA	754	NA	NA	NA	1444	1395	1414	NA
1416	773	NA	902	NA	NA	890	938	827	NA	1142	874	808	753	698	NA	1222	1440	1389	NA	NA
1417	771	NA	901	673	NA	NA	937	826	NA	1140	873	NA	NA	NA	NA	NA	NA	1388	NA	NA
1419	768	NA	897	669	NA	NA	935	825	NA	1138	NA	NA	751	NA	NA	1219	1439	NA	1411	NA
1423	766	919	NA	NA	NA	NA	NA	NA	NA	1135	NA	803	749	693	NA	NA	NA	1384	NA	NA
1425	765	915	893	665	925	NA	930	NA	1119	NA	NA	802	NA	691	NA	NA	NA	1383	1403	NA
1426	762	912	892	664	NA	883	NA	823	1116	1134	NA	801	NA	689	NA	NA	NA	NA	NA	1327
1427	761	911	NA	663	923	882	NA	822	1115	1133	867	NA	NA	688	NA	NA	NA	NA	1401	NA
1429	760	NA	NA	662	NA	NA	NA	NA	NA	NA	865	NA	NA	687	1246	NA	NA	NA	NA	NA
1430	758	909	NA	NA	919	880	928	819	NA	1132	864	800	NA	NA	NA	NA	1432	1377	NA	1326
1434	757	NA	888	NA	NA	NA	NA	817	NA	NA	861	NA	747	NA	1245	NA	NA	1376	NA	1323
1435	756	NA	NA	659	915	877	924	816	1112	NA	860	796	NA	NA	1244	NA	NA	NA	1395	1321
1436	755	907	NA	NA	912	876	922	815	NA	NA	859	NA	745	NA	1243	NA	NA	1375	1394	1320
1439	754	NA	NA	656	NA	NA	NA	812	NA	NA	NA	NA	741	NA	NA	NA	NA	1374	NA	NA
1440	753	NA	NA	NA	NA	NA	919	NA	NA	1127	NA	795	739	NA	1241	NA	NA	NA	1393	NA
1442	752	NA	884	NA	906	NA	917	NA	NA	NA	NA	NA	NA	NA	1239	1209	1426	NA	1391	1319
1444	750	902	883	NA	904	NA	NA	809	1111	1125	NA	792	NA	NA	NA	NA	NA	1370	1388	NA
1448	747	NA	878	NA	NA	866	NA	NA	1110	NA	NA	NA	NA	NA	1236	NA	NA	1365	1384	NA
1449	745	NA	877	NA	898	864	914	NA	NA	NA	NA	NA	733	NA	NA	NA	1418	1363	1383	NA
1455	744	895	NA	649	NA	NA	907	NA	1109	1118	NA	NA	NA	677	NA	NA	1411	1356	NA	1312
1456	741	893	NA	NA	NA	861	NA	804	1108	NA	850	786	NA	676	1233	1202	1409	NA	1381	1310
1463	739	NA	NA	NA	NA	NA	898	NA	1102	NA	NA	NA	NA	672	1228	NA	1404	NA	NA	NA
1464	738	888	869	NA	885	854	NA	798	NA	1113	844	NA	NA	NA	NA	NA	NA	NA	1374	NA
1466	737	NA	NA	646	882	NA	895	NA	NA	NA	842	NA	NA	NA	NA	1195	NA	NA	1372	NA
1471	735	887	864	641	NA	NA	891	NA	1097	NA	840	NA	725	NA	NA	1193	1401	1349	NA	1305
1474	734	NA	863	NA	875	844	889	790	NA	1105	837	NA	722	NA	NA	1192	NA	NA	1367	NA
1477	733	NA	862	635	NA	NA	NA	783	1096	NA	835	779	NA	666	NA	1191	NA	NA	1364	NA
1478	732	883	859	NA	872	843	887	781	NA	1100	834	NA	NA	664	1222	1190	NA	1347	NA	1300
1479	730	881	NA	NA	871	NA	886	NA	NA	1099	832	NA	NA	NA	1219	NA	NA	NA	NA	1297
1481	729	879	857	633	869	841	NA	780	NA	1097	NA	NA	NA	NA	NA	NA	1398	NA	NA	1296
1482	728	NA	855	632	NA	NA	885	NA	1095	NA	NA	NA	NA	663	1215	NA	1397	NA	1362	NA
1483	727	877	854	NA	NA	838	884	NA	1094	NA	NA	777	718	NA	NA	1187	1396	1346	NA	1294
1484	726	NA	NA	NA	868	837	NA	779	NA	NA	830	776	NA	662	1214	NA	1393	NA	1360	1293
1485	725	NA	853	631	NA	836	883	NA	1093	1096	829	775	NA	NA	NA	NA	1392	1345	1359	1292
1486	723	876	NA	NA	NA	833	882	776	NA	1095	NA	NA	716	NA	NA	NA	NA	1344	NA	1289
1487	722	875	NA	630	867	832	NA	NA	1092	1094	NA	NA	NA	NA	1213	1186	1390	NA	1358	NA
1488	721	874	NA	629	NA	NA	881	775	1091	NA	828	774	NA	661	1212	1185	NA	1343	NA	1288
1490	720	NA	852	626	NA	NA	879	NA	NA	NA	826	NA	713	NA	NA	NA	1388	NA	NA	1283
1491	719	873	NA	625	NA	NA	NA	773	1088	NA	NA	NA	712	NA	NA	NA	NA	1341	1355	1282
1492	718	NA	851	624	865	831	NA	772	1087	NA	825	NA	NA	660	1210	1184	1386	NA	NA	NA
1494	716	NA	NA	622	863	828	NA	NA	NA	1093	NA	NA	NA	657	NA	NA	1385	NA	NA	NA
1495	715	NA	NA	621	NA	NA	NA	NA	1085	1092	823	770	NA	NA	NA	NA	NA	NA	NA	NA
1497	714	867	NA	NA	859	826	NA	770	NA	1091	819	768	NA	NA	1209	1183	NA	1338	NA	1279
1498	713	866	850	NA	NA	NA	NA	NA	1084	NA	NA	767	709	NA	1208	NA	NA	NA	1352	NA
1499	712	865	NA	619	857	NA	877	NA	NA	NA	NA	NA	NA	655	NA	NA	NA	NA	NA	NA
1501	711	862	846	NA	856	NA	NA	NA	1081	1089	816	NA	707	NA	1207	NA	NA	NA	NA	1277
1505	710	NA	NA	NA	NA	NA	NA	768	1078	1086	NA	NA	NA	NA	NA	NA	NA	1336	NA	NA
1506	707	NA	NA	615	NA	NA	872	767	1077	NA	NA	NA	NA	NA	NA	NA	1383	NA	NA	NA
1507	706	NA	839	NA	NA	NA	871	NA	NA	1085	NA	762	704	653	NA	1181	1382	1335	1348	NA
1508	705	860	NA	614	852	NA	870	NA	1076	NA	813	761	NA	NA	NA	NA	NA	1331	1347	1271
1509	703	NA	NA	611	NA	NA	NA	NA	NA	1083	812	NA	NA	652	NA	NA	1381	1329	NA	NA
1510	702	859	838	NA	850	822	868	766	1075	NA	NA	NA	NA	651	NA	1180	NA	NA	1346	1270
1512	701	858	835	NA	NA	821	NA	NA	NA	NA	NA	NA	NA	648	NA	1179	NA	1327	1343	NA
1513	699	857	NA	NA	NA	820	NA	NA	NA	1082	811	759	703	NA	1200	NA	1379	NA	NA	1265
1514	698	NA	NA	NA	848	819	NA	NA	1073	1080	809	NA	701	NA	NA	NA	NA	1326	1342	1264
1516	697	NA	NA	NA	845	817	NA	762	1071	NA	NA	NA	700	NA	NA	NA	NA	NA	NA	NA
1517	696	NA	834	NA	844	816	866	761	NA	NA	806	NA	NA	NA	NA	1177	NA	1325	1340	NA
1519	695	NA	NA	610	NA	813	NA	759	1069	NA	NA	NA	NA	NA	1198	1175	NA	NA	1339	NA
1521	694	854	NA	NA	NA	NA	865	NA	NA	NA	NA	756	696	644	1195	1173	NA	NA	NA	1261
1525	693	NA	NA	607	835	806	NA	NA	NA	1074	801	NA	693	NA	NA	1169	1373	NA	NA	NA
1529	691	848	828	NA	834	803	NA	753	1068	1070	NA	NA	NA	NA	NA	NA	1371	NA	1333	NA
1530	690	846	NA	NA	832	NA	NA	752	1067	NA	NA	NA	689	NA	NA	NA	1370	1321	NA	1252
1534	689	843	NA	NA	NA	797	NA	750	NA	1067	NA	NA	687	NA	NA	NA	NA	NA	1329	1250
1535	688	NA	822	NA	829	NA	859	749	NA	NA	798	748	686	NA	NA	1167	1367	NA	1328	1249
1536	687	NA	NA	601	NA	795	NA	NA	1064	NA	NA	NA	685	639	NA	NA	1365	1318	NA	NA
1537	686	NA	821	600	NA	NA	NA	748	NA	1066	795	NA	683	NA	NA	NA	NA	1316	NA	NA
1546	685	NA	816	NA	NA	787	NA	744	NA	1060	NA	744	679	NA	1185	NA	1358	1308	1322	1237
1547	682	833	NA	NA	NA	NA	854	NA	NA	1059	791	743	677	NA	1183	NA	1356	NA	NA	1235
1549	681	830	814	595	818	NA	852	743	NA	NA	NA	742	NA	636	NA	NA	NA	1304	NA	1232
1550	680	NA	812	NA	NA	NA	NA	NA	NA	NA	NA	NA	NA	NA	1182	NA	NA	1302	1320	NA
1552	679	NA	811	NA	815	783	NA	NA	1059	1056	NA	NA	NA	635	NA	NA	NA	NA	1319	NA
1553	678	NA	810	594	814	782	NA	741	1057	NA	NA	740	NA	NA	1181	1162	1353	NA	NA	NA
1562	677	NA	NA	591	NA	775	843	NA	1051	NA	782	NA	673	NA	1171	1156	1345	NA	1314	1229
1563	675	NA	NA	NA	NA	774	842	NA	NA	NA	NA	731	NA	NA	NA	NA	NA	NA	1313	NA
1568	674	NA	800	NA	NA	772	839	735	1046	1051	NA	729	NA	NA	1166	NA	1342	NA	1310	1225
1570	673	821	798	586	NA	771	838	732	1045	NA	776	NA	NA	NA	NA	1152	NA	1293	NA	NA
1573	672	NA	NA	NA	NA	768	837	NA	NA	1050	NA	NA	668	627	1165	1149	1340	NA	NA	NA
1574	671	818	797	NA	802	NA	835	728	1043	NA	773	727	667	NA	1162	1147	1339	1289	1308	1220
1575	669	817	NA	585	801	767	833	NA	1042	NA	771	726	666	NA	1161	NA	NA	1288	NA	NA
1577	668	NA	NA	NA	800	765	NA	NA	NA	NA	NA	NA	NA	NA	1160	NA	NA	1285	NA	NA
1578	667	NA	794	583	NA	NA	NA	NA	1041	NA	770	NA	664	NA	NA	NA	NA	1284	1306	1219
1579	666	816	792	NA	798	763	831	726	NA	1049	NA	NA	663	NA	NA	NA	1338	1283	1304	NA
1580	665	NA	791	NA	797	NA	NA	NA	NA	1046	NA	NA	662	625	1159	1146	NA	1282	1303	1218
1581	664	815	790	NA	NA	762	NA	725	NA	NA	769	NA	661	NA	NA	NA	NA	NA	NA	NA
1583	663	NA	789	580	795	NA	NA	NA	NA	1045	NA	NA	NA	NA	1157	NA	NA	1281	NA	1215
1586	662	NA	786	577	791	NA	830	NA	1037	1042	768	NA	NA	621	NA	NA	1333	1279	1301	NA
1587	661	813	785	NA	790	761	829	NA	NA	NA	NA	723	NA	619	NA	NA	1332	NA	NA	1212
1590	660	809	NA	574	NA	NA	827	NA	NA	NA	764	NA	NA	NA	NA	1139	1328	1278	1296	NA
1595	659	NA	778	NA	NA	NA	821	NA	NA	NA	NA	NA	659	NA	NA	NA	NA	NA	1292	NA
1596	658	807	NA	NA	NA	NA	820	719	1032	NA	NA	NA	NA	616	1152	1132	NA	1271	NA	1210
1605	657	NA	NA	568	NA	750	815	NA	NA	1034	NA	711	NA	NA	1148	1128	1318	1267	1285	NA
1609	656	800	765	567	NA	746	NA	714	NA	1032	NA	NA	NA	611	1146	1125	NA	NA	1282	1206
1610	655	799	763	NA	NA	744	NA	713	1027	1030	755	NA	NA	NA	NA	NA	1313	1262	NA	1205
1611	654	NA	762	565	NA	NA	NA	712	1026	NA	NA	710	NA	NA	NA	NA	NA	NA	1281	NA
1613	653	NA	NA	NA	NA	742	NA	NA	NA	1029	NA	707	654	609	NA	NA	NA	NA	NA	1204
1614	652	797	NA	NA	NA	NA	811	709	1024	NA	751	NA	653	608	NA	1123	1311	1259	NA	NA
1617	651	NA	759	NA	777	NA	NA	NA	NA	NA	NA	NA	652	NA	1144	1122	NA	1255	NA	NA
1619	650	NA	758	NA	NA	739	805	708	1023	NA	749	704	651	NA	NA	1121	1307	NA	NA	1203
1622	648	795	753	NA	NA	NA	NA	NA	NA	NA	747	NA	649	605	1139	NA	NA	NA	NA	1201
1623	646	NA	NA	NA	NA	737	NA	NA	1021	NA	NA	NA	647	NA	NA	1118	NA	NA	1275	NA
1626	645	NA	NA	NA	767	NA	NA	NA	1020	1021	746	702	NA	NA	NA	1117	NA	1248	NA	1198
1627	644	NA	748	NA	766	736	801	NA	1019	NA	NA	NA	NA	NA	NA	NA	NA	NA	NA	NA
1632	643	NA	NA	NA	NA	735	NA	703	NA	1015	NA	699	644	NA	NA	NA	NA	NA	1270	NA
1633	642	NA	NA	556	NA	NA	NA	702	1015	1014	744	698	643	600	NA	1113	1297	1246	NA	1193
1635	641	NA	747	NA	NA	734	797	NA	NA	1012	NA	NA	642	599	NA	1112	1296	NA	NA	NA
1636	640	NA	744	NA	763	733	796	NA	NA	1011	743	NA	NA	NA	1134	NA	NA	NA	1269	1192
1645	639	NA	NA	NA	761	NA	787	NA	1013	NA	NA	NA	NA	NA	NA	NA	NA	1240	NA	NA
1646	638	NA	741	547	760	728	786	691	1012	1006	NA	NA	637	NA	NA	NA	1290	NA	NA	NA
1649	637	NA	NA	NA	NA	726	NA	NA	NA	1004	NA	NA	633	NA	NA	1108	NA	1238	NA	NA
1652	635	NA	739	NA	758	724	NA	NA	NA	NA	NA	NA	NA	NA	NA	1104	1286	1235	NA	NA
1653	634	NA	738	542	NA	723	780	NA	1009	NA	NA	NA	NA	594	NA	NA	1285	NA	NA	NA
1657	633	NA	NA	NA	NA	NA	772	NA	1005	NA	NA	694	NA	593	1130	1103	1283	NA	1262	NA
1659	630	NA	NA	538	757	NA	771	NA	1002	NA	NA	NA	NA	592	NA	NA	1282	NA	NA	NA
1661	628	NA	735	535	NA	717	769	686	1001	995	NA	NA	630	590	1127	1101	NA	1232	NA	NA
1663	627	769	734	534	NA	NA	NA	NA	NA	NA	731	NA	NA	588	NA	1100	NA	NA	NA	NA
1664	626	NA	NA	NA	756	NA	NA	683	1000	993	730	692	627	NA	1126	NA	1277	NA	NA	1179
1665	625	NA	NA	NA	NA	NA	NA	682	NA	992	NA	NA	NA	NA	1125	1099	NA	NA	NA	1178
1673	624	NA	NA	NA	749	710	NA	679	NA	NA	NA	683	NA	NA	NA	NA	NA	NA	NA	NA
1674	622	760	NA	528	NA	NA	761	678	NA	NA	NA	NA	NA	NA	NA	NA	NA	NA	1253	NA
1679	619	758	NA	NA	NA	707	759	675	995	NA	NA	NA	622	NA	1123	1095	1268	NA	NA	1171
1683	618	756	729	NA	NA	NA	752	NA	NA	NA	NA	679	619	NA	1120	NA	NA	NA	NA	NA
1686	617	755	NA	NA	745	704	NA	NA	NA	NA	721	676	NA	584	NA	NA	1262	NA	NA	1165
1687	616	754	726	NA	743	NA	NA	NA	NA	NA	NA	NA	NA	NA	NA	NA	NA	1220	NA	NA
1688	615	753	NA	NA	742	703	NA	NA	990	NA	NA	NA	616	583	NA	NA	1261	1219	NA	NA
1691	614	752	722	NA	NA	NA	NA	NA	NA	NA	719	674	614	NA	NA	NA	NA	NA	NA	NA
1693	612	NA	NA	NA	741	699	NA	670	NA	984	NA	NA	613	NA	NA	NA	NA	NA	NA	1159
1696	610	NA	719	NA	NA	NA	746	NA	NA	NA	715	671	NA	580	1118	1090	NA	NA	NA	1157
1697	609	748	718	NA	734	NA	744	668	NA	NA	714	NA	611	579	NA	NA	NA	NA	NA	1156
1698	608	NA	NA	524	NA	NA	NA	666	NA	NA	NA	670	NA	NA	NA	NA	NA	1213	NA	NA
1700	607	744	717	NA	NA	NA	743	664	NA	NA	NA	NA	NA	NA	NA	NA	NA	NA	NA	NA
1701	606	742	NA	NA	733	NA	NA	NA	NA	NA	NA	NA	NA	576	1115	NA	NA	1211	NA	1153
1702	604	NA	716	NA	732	695	NA	NA	NA	NA	NA	NA	NA	NA	NA	1089	1260	1209	1241	1152
1703	602	741	NA	NA	731	NA	742	663	987	NA	713	668	610	NA	NA	NA	1258	NA	1238	NA
1705	601	740	715	520	NA	693	NA	662	NA	981	NA	NA	NA	571	1113	1087	NA	1208	NA	NA
1706	600	NA	NA	NA	NA	692	NA	661	986	980	NA	667	NA	570	NA	NA	NA	1207	NA	NA
1710	599	NA	NA	518	728	NA	733	NA	NA	NA	NA	NA	609	NA	NA	NA	NA	1205	1235	1145
1712	598	NA	NA	515	NA	NA	731	NA	NA	NA	NA	NA	NA	566	1106	NA	NA	1204	NA	1144
1715	596	734	NA	NA	NA	689	728	NA	NA	NA	NA	664	NA	564	1103	1082	1255	NA	NA	NA
1716	594	733	NA	NA	726	687	727	NA	983	NA	NA	663	NA	563	NA	1081	NA	NA	1231	NA
1718	593	NA	706	511	725	685	726	NA	NA	974	NA	659	606	562	1101	NA	NA	NA	1230	NA
1719	592	NA	705	NA	NA	NA	NA	654	NA	NA	NA	658	NA	561	NA	NA	NA	NA	NA	1143
1720	590	NA	704	NA	NA	NA	725	653	980	973	NA	657	605	NA	NA	NA	NA	NA	NA	NA
1726	589	NA	697	509	717	681	718	NA	NA	NA	NA	653	603	NA	NA	NA	1251	NA	NA	NA
1731	588	NA	NA	NA	714	NA	714	644	976	NA	NA	648	NA	558	NA	1077	NA	NA	1228	NA
1733	587	728	NA	NA	713	NA	711	NA	NA	NA	NA	647	NA	NA	1092	NA	NA	NA	1226	1137
1736	586	NA	NA	501	NA	675	708	NA	NA	NA	NA	644	NA	NA	NA	1075	NA	1192	NA	NA
1737	585	727	NA	NA	711	NA	NA	NA	NA	NA	NA	NA	NA	555	NA	NA	1245	1191	NA	NA
1739	584	726	692	NA	NA	NA	NA	641	NA	NA	NA	NA	NA	553	NA	NA	1244	NA	1223	1135
1740	583	NA	NA	NA	NA	NA	707	NA	NA	NA	708	643	599	NA	NA	NA	1243	NA	NA	1133
1742	582	725	NA	499	NA	NA	NA	640	NA	NA	706	641	NA	NA	NA	1072	1242	NA	NA	1132
1743	581	NA	691	498	NA	NA	NA	639	NA	964	705	NA	598	552	NA	NA	NA	NA	NA	NA
1744	580	724	NA	496	709	NA	704	638	NA	NA	704	NA	NA	NA	NA	NA	1241	NA	NA	1129
1745	579	NA	690	493	NA	NA	703	637	NA	963	703	NA	596	550	NA	NA	NA	1189	NA	NA
1749	576	722	NA	NA	704	672	NA	NA	NA	NA	NA	NA	NA	547	NA	NA	1238	1187	1220	1127
1750	575	721	686	NA	703	670	NA	NA	NA	958	NA	NA	NA	NA	1090	NA	NA	1186	1219	NA
1751	574	720	NA	NA	702	669	NA	NA	NA	NA	702	637	NA	NA	NA	NA	1236	1185	1218	NA
1752	572	NA	NA	NA	701	NA	NA	635	NA	957	NA	NA	NA	NA	NA	1071	NA	NA	NA	1126
1755	571	718	683	NA	699	NA	700	NA	NA	NA	699	NA	NA	546	NA	NA	1234	NA	1216	1124
1757	569	NA	680	488	NA	NA	698	632	966	NA	NA	NA	NA	NA	1084	1068	1230	NA	NA	NA
1760	568	NA	679	NA	697	662	NA	NA	964	952	697	636	NA	NA	NA	1067	1229	NA	1213	1119
1761	567	714	NA	NA	NA	661	697	630	962	NA	696	NA	NA	NA	NA	NA	1228	NA	1212	NA
1762	566	713	678	486	696	659	696	NA	NA	NA	695	635	NA	NA	1080	NA	NA	NA	NA	NA
1766	565	709	NA	485	NA	NA	694	NA	NA	949	692	NA	NA	NA	NA	1064	1225	1177	NA	1116
1767	564	706	NA	NA	694	657	NA	628	NA	NA	691	633	NA	543	NA	NA	NA	1176	NA	NA
1769	563	NA	674	NA	NA	NA	NA	NA	NA	947	690	NA	NA	NA	1078	1063	NA	1174	NA	NA
1772	562	703	NA	NA	693	NA	692	NA	NA	NA	NA	NA	NA	542	NA	NA	NA	NA	1208	NA
1773	561	702	670	NA	690	NA	NA	NA	NA	NA	NA	631	NA	541	1077	NA	NA	NA	1207	1113
1775	559	700	668	484	NA	NA	690	626	NA	NA	684	NA	NA	NA	NA	1058	NA	NA	NA	NA
1776	558	NA	667	483	NA	654	NA	NA	NA	945	683	629	NA	NA	NA	1057	NA	1172	1205	1111
1780	557	697	665	478	NA	651	NA	623	959	NA	677	NA	NA	NA	NA	NA	NA	1170	1200	NA
1781	556	696	663	NA	NA	650	NA	622	NA	NA	676	NA	NA	NA	NA	NA	1221	NA	1198	1109
1783	554	NA	NA	476	NA	648	NA	620	NA	NA	NA	626	NA	540	NA	1051	NA	1169	1196	NA
1787	553	688	NA	NA	NA	NA	NA	NA	955	NA	NA	NA	NA	NA	NA	NA	1219	1165	NA	1103
1789	551	685	656	475	685	646	686	NA	953	NA	NA	NA	583	NA	NA	1048	NA	NA	NA	NA
1790	550	NA	655	NA	NA	645	NA	612	NA	NA	NA	NA	NA	NA	NA	1047	1217	NA	NA	NA
1791	549	NA	NA	NA	NA	NA	NA	611	NA	NA	NA	NA	582	NA	1072	1046	NA	1163	1190	1102
1792	548	683	NA	474	684	644	NA	NA	NA	NA	671	NA	NA	NA	NA	1045	NA	1162	NA	1101
1801	545	NA	NA	467	NA	NA	NA	NA	NA	NA	NA	616	NA	534	NA	NA	1207	1156	NA	1094
1802	544	677	NA	NA	681	NA	NA	NA	NA	935	NA	NA	NA	533	NA	NA	1206	1155	1186	NA
1808	543	671	648	NA	NA	636	NA	NA	NA	930	NA	NA	NA	528	1064	1040	1203	NA	1179	NA
1810	542	669	NA	464	NA	634	678	600	NA	NA	NA	613	576	NA	NA	1039	NA	1152	NA	1088
1815	541	664	NA	460	NA	NA	NA	NA	943	NA	666	611	574	NA	NA	1038	NA	1149	1176	NA
1820	540	NA	NA	NA	674	NA	NA	NA	NA	NA	NA	NA	572	NA	1061	1035	NA	NA	1175	1082
1821	539	NA	NA	NA	673	NA	NA	NA	NA	924	NA	609	571	NA	NA	NA	NA	NA	1174	1081
1827	538	NA	641	456	669	NA	NA	NA	NA	NA	NA	NA	NA	NA	NA	1033	NA	NA	NA	1077
1828	537	NA	640	NA	NA	NA	667	NA	NA	NA	NA	NA	567	522	1059	1032	1193	NA	NA	NA
1829	536	NA	639	455	668	627	NA	NA	NA	922	NA	NA	NA	NA	NA	NA	NA	NA	NA	1075
1832	535	656	633	NA	667	NA	NA	NA	939	921	NA	606	566	NA	NA	NA	NA	1146	1168	NA
1834	534	655	632	NA	NA	NA	NA	593	NA	920	657	NA	562	NA	1058	1030	NA	NA	1167	NA
1835	532	NA	NA	NA	NA	NA	NA	NA	938	NA	NA	NA	561	NA	NA	1029	NA	1143	1166	NA
1845	530	NA	628	448	661	NA	659	587	934	NA	NA	602	NA	NA	NA	NA	NA	NA	1162	NA
1847	529	647	NA	445	NA	NA	656	586	NA	917	NA	601	NA	NA	NA	1025	1185	NA	NA	1068
1853	527	640	NA	NA	NA	613	652	580	NA	NA	646	NA	NA	NA	1051	NA	NA	NA	NA	NA
1854	526	639	624	441	NA	612	651	NA	NA	912	NA	599	NA	518	NA	NA	NA	1139	NA	NA
1855	525	NA	NA	NA	655	NA	NA	NA	930	911	NA	NA	NA	NA	NA	NA	1182	1138	1157	NA
1856	524	NA	NA	NA	654	610	NA	NA	929	NA	NA	NA	NA	516	NA	NA	1181	1137	1156	NA
1858	523	NA	NA	440	NA	608	NA	578	NA	NA	643	NA	554	514	NA	1021	NA	1135	NA	NA
1860	522	638	NA	NA	NA	607	649	576	NA	NA	NA	NA	551	NA	NA	NA	NA	NA	1152	1065
1861	521	637	NA	436	NA	NA	NA	NA	NA	NA	642	NA	NA	NA	NA	NA	1179	1134	NA	1063
1862	520	636	NA	435	NA	NA	NA	NA	927	NA	NA	NA	NA	NA	NA	1018	1177	1131	NA	NA
1863	518	NA	NA	NA	652	NA	648	NA	926	NA	NA	NA	NA	NA	1048	NA	1176	NA	1150	NA
1871	517	NA	618	432	646	NA	NA	NA	921	NA	NA	596	543	509	NA	NA	1172	NA	1146	1059
1873	516	NA	NA	NA	645	NA	NA	NA	NA	907	639	NA	NA	NA	1044	NA	1170	1125	NA	1058
1875	515	NA	611	NA	NA	600	645	NA	NA	NA	NA	NA	542	NA	NA	NA	NA	NA	NA	1057
1877	514	NA	NA	NA	NA	598	643	NA	NA	NA	NA	NA	NA	NA	NA	1012	NA	1124	1145	NA
1881	513	NA	NA	NA	NA	NA	637	NA	NA	NA	637	NA	NA	NA	1040	NA	NA	1121	1142	1054
1882	512	630	NA	429	NA	NA	NA	568	918	NA	NA	NA	NA	506	NA	1011	NA	1120	1141	NA
1885	511	NA	609	428	NA	NA	NA	NA	NA	904	636	NA	NA	NA	NA	NA	NA	NA	NA	1051
1886	510	NA	608	NA	NA	596	NA	NA	NA	NA	635	NA	539	NA	NA	1009	NA	NA	NA	NA
1888	509	NA	607	NA	NA	595	635	563	NA	NA	NA	NA	NA	NA	NA	1008	NA	1117	NA	1050
1896	507	620	NA	NA	NA	NA	633	NA	NA	NA	NA	587	536	NA	NA	1003	NA	NA	NA	NA
1898	506	619	604	NA	NA	590	630	NA	NA	901	628	586	NA	501	NA	NA	1161	1113	NA	NA
1900	505	NA	NA	NA	630	588	NA	556	NA	NA	627	NA	NA	NA	1034	1001	NA	NA	NA	1043
1901	504	NA	NA	425	629	NA	627	NA	NA	899	NA	584	NA	NA	1033	NA	NA	NA	NA	1042
1906	503	615	NA	421	NA	NA	623	NA	NA	NA	NA	NA	NA	499	NA	998	NA	NA	1134	NA
1910	502	NA	NA	NA	NA	NA	619	554	NA	898	624	NA	NA	NA	1030	NA	NA	NA	1133	NA
1912	501	613	NA	419	621	584	NA	553	NA	896	623	576	531	NA	1028	NA	NA	NA	NA	1038
1913	500	612	NA	418	NA	NA	NA	552	907	NA	621	NA	530	NA	NA	996	NA	1106	NA	1037
1914	499	NA	601	NA	620	NA	617	NA	906	NA	620	NA	NA	496	1027	NA	NA	NA	NA	NA
1917	498	610	NA	NA	618	NA	NA	550	903	NA	618	NA	NA	NA	1024	994	1156	NA	NA	NA
1920	497	609	NA	NA	615	NA	NA	NA	901	NA	NA	NA	529	NA	NA	NA	NA	NA	NA	NA
1921	496	NA	598	416	NA	NA	612	548	NA	895	NA	574	NA	NA	NA	NA	NA	1102	NA	1035
1922	494	607	NA	NA	NA	NA	NA	547	900	894	616	NA	NA	NA	NA	990	1154	1101	1130	1034
1925	493	604	597	NA	NA	NA	NA	545	NA	NA	NA	573	NA	494	1020	989	NA	NA	1127	1033
1931	492	600	NA	409	NA	NA	NA	544	NA	893	614	NA	NA	NA	1015	NA	1151	1097	1123	NA
1936	491	NA	594	NA	NA	578	NA	NA	NA	NA	NA	NA	NA	NA	NA	NA	NA	NA	NA	1028
1941	489	596	NA	NA	605	576	NA	NA	890	891	NA	566	NA	490	NA	NA	1143	1091	NA	1026
1943	488	NA	593	NA	NA	NA	607	NA	NA	NA	NA	565	523	NA	1012	978	NA	NA	1120	NA
1944	486	593	592	NA	NA	NA	606	NA	NA	NA	NA	NA	NA	NA	NA	NA	1141	NA	NA	NA
1946	485	592	NA	405	NA	NA	NA	NA	NA	NA	NA	NA	521	NA	1007	NA	1140	NA	1119	NA
1947	484	590	NA	NA	602	NA	605	NA	NA	NA	NA	563	NA	489	NA	977	NA	1089	NA	NA
1953	483	587	589	399	NA	NA	NA	NA	NA	NA	NA	560	NA	NA	1005	974	NA	NA	1117	1022
1954	482	NA	588	NA	NA	NA	NA	NA	NA	888	NA	NA	517	NA	NA	NA	1136	1086	NA	NA
1957	481	NA	NA	396	598	571	NA	NA	NA	NA	605	NA	514	NA	NA	NA	NA	NA	NA	NA
1958	480	NA	NA	395	NA	NA	NA	NA	NA	NA	604	NA	NA	NA	1004	971	1134	NA	1114	1019
1959	479	585	586	NA	NA	570	NA	531	882	887	603	NA	NA	NA	NA	970	1133	1084	NA	NA
1961	478	NA	584	NA	NA	NA	NA	529	NA	NA	601	NA	NA	485	1003	NA	NA	1083	NA	1018
1966	477	NA	581	NA	NA	NA	NA	NA	NA	NA	599	NA	NA	NA	NA	NA	NA	NA	1111	NA
1968	476	NA	NA	NA	NA	567	NA	NA	NA	NA	NA	NA	NA	NA	NA	968	NA	1078	1109	NA
1971	475	577	NA	NA	593	NA	NA	NA	879	880	NA	555	NA	NA	NA	NA	NA	NA	NA	1012
1976	474	575	577	390	591	562	NA	NA	876	NA	NA	NA	NA	NA	NA	NA	1126	NA	NA	NA
1979	472	NA	NA	NA	NA	559	NA	NA	NA	876	597	NA	NA	481	1000	NA	NA	NA	NA	NA
1981	471	572	NA	387	589	NA	NA	NA	NA	NA	596	551	503	NA	NA	NA	NA	1071	NA	NA
1982	470	NA	NA	NA	NA	NA	NA	NA	NA	875	NA	550	NA	NA	NA	NA	1119	1070	NA	NA
1985	469	570	NA	NA	NA	NA	NA	NA	NA	NA	NA	NA	NA	480	NA	962	NA	NA	1102	NA
1986	468	NA	NA	NA	588	557	592	NA	873	872	NA	NA	NA	479	NA	NA	NA	NA	1101	NA
1987	467	NA	NA	386	NA	NA	591	NA	NA	NA	595	NA	NA	NA	NA	NA	1116	1069	NA	1006
1989	466	NA	572	NA	NA	NA	NA	NA	NA	NA	NA	NA	NA	NA	NA	960	NA	NA	NA	1005
1994	465	NA	568	383	580	NA	588	522	NA	NA	NA	NA	NA	476	NA	NA	1113	1067	1096	1003
1995	462	568	NA	NA	NA	NA	NA	521	NA	NA	NA	NA	500	NA	NA	NA	NA	1066	NA	NA
1996	460	567	NA	NA	579	554	NA	NA	NA	NA	NA	NA	NA	NA	NA	NA	NA	NA	NA	1002
1998	459	566	567	NA	NA	553	NA	520	NA	869	NA	548	NA	NA	996	954	NA	NA	NA	NA
2002	458	NA	NA	NA	577	NA	NA	NA	NA	NA	NA	547	NA	NA	NA	NA	1110	NA	1092	NA
2005	456	NA	NA	NA	NA	NA	NA	515	866	NA	NA	NA	497	471	NA	NA	1105	1062	1091	NA
2006	455	565	NA	NA	NA	NA	NA	NA	NA	867	588	NA	496	NA	993	NA	NA	1061	NA	NA
2007	454	NA	563	NA	NA	NA	NA	NA	NA	865	587	NA	NA	470	992	NA	1103	NA	1090	NA
2009	453	NA	NA	NA	576	NA	NA	514	864	NA	NA	NA	494	NA	NA	NA	1101	NA	NA	997
2011	452	NA	561	NA	575	552	583	NA	863	NA	NA	NA	NA	NA	NA	NA	1100	1060	NA	996
2022	451	NA	NA	NA	568	NA	NA	NA	NA	NA	NA	NA	NA	NA	989	NA	1096	NA	NA	NA
2026	450	NA	555	377	NA	NA	NA	508	856	NA	NA	NA	NA	NA	NA	NA	NA	1054	NA	NA
2027	449	559	NA	376	564	546	NA	507	NA	NA	580	NA	488	464	986	NA	1090	NA	1082	NA
2034	448	NA	551	373	NA	NA	572	500	NA	NA	577	537	487	461	981	948	NA	1049	NA	986
2040	447	NA	NA	NA	NA	NA	NA	497	NA	NA	NA	NA	485	NA	979	NA	NA	NA	NA	NA
2042	446	554	NA	370	554	NA	NA	NA	NA	NA	NA	NA	484	NA	NA	NA	1082	NA	NA	NA
2047	445	552	541	NA	NA	540	569	495	NA	NA	NA	NA	NA	NA	NA	NA	NA	NA	1076	981
2048	444	550	NA	NA	550	NA	568	NA	847	NA	NA	532	NA	NA	NA	NA	NA	NA	NA	NA
2050	443	NA	NA	NA	NA	539	NA	493	NA	848	NA	NA	NA	NA	NA	NA	1081	1044	1075	NA
2053	442	NA	NA	364	NA	NA	NA	NA	NA	847	NA	530	NA	NA	NA	NA	NA	1042	NA	980
2057	440	547	NA	363	NA	NA	NA	NA	843	NA	NA	526	NA	452	NA	NA	NA	NA	NA	NA
2059	439	544	NA	NA	NA	538	NA	489	NA	NA	NA	NA	NA	NA	974	NA	NA	NA	1071	NA
2060	438	542	540	362	546	537	NA	487	NA	NA	571	NA	NA	NA	973	945	1076	NA	1070	NA
2062	437	541	538	NA	NA	536	566	486	NA	NA	NA	523	NA	NA	NA	NA	NA	NA	NA	NA
2064	436	539	NA	NA	NA	NA	564	NA	NA	NA	NA	NA	NA	NA	971	NA	NA	NA	NA	NA
2065	435	538	NA	NA	541	NA	NA	NA	NA	NA	NA	NA	NA	NA	NA	NA	NA	NA	NA	NA
2066	434	536	NA	NA	540	NA	563	485	NA	NA	569	NA	NA	450	NA	NA	NA	1040	1067	NA
2067	433	NA	NA	NA	NA	NA	562	NA	NA	842	568	521	NA	NA	NA	NA	1074	1039	NA	975
2068	432	NA	NA	358	NA	NA	NA	NA	NA	NA	567	520	NA	NA	NA	NA	NA	NA	NA	974
2069	431	535	NA	357	NA	NA	NA	NA	NA	NA	NA	NA	NA	NA	NA	NA	NA	NA	NA	972
2076	430	NA	NA	355	NA	NA	558	483	838	840	NA	NA	NA	NA	965	NA	NA	NA	1065	970
2082	429	NA	NA	NA	534	NA	NA	NA	NA	NA	NA	NA	NA	NA	961	NA	1068	NA	1064	967
2083	428	526	NA	351	533	NA	NA	NA	NA	NA	NA	NA	NA	NA	NA	NA	NA	NA	NA	NA
2085	427	NA	532	NA	NA	530	NA	479	NA	NA	NA	513	466	NA	NA	NA	1067	NA	1061	NA
2092	426	523	528	NA	531	528	NA	NA	NA	NA	NA	NA	461	NA	NA	NA	NA	1022	NA	NA
2096	424	NA	NA	347	NA	NA	NA	NA	832	834	NA	NA	NA	NA	956	NA	NA	1021	NA	NA
2097	423	NA	NA	NA	NA	523	548	NA	831	NA	558	NA	NA	NA	954	NA	NA	NA	NA	964
2099	421	520	NA	346	NA	522	NA	NA	830	833	NA	NA	NA	443	NA	NA	NA	1018	NA	963
2101	419	NA	NA	NA	NA	NA	547	NA	NA	NA	NA	NA	NA	NA	NA	NA	NA	NA	NA	NA
2105	418	NA	NA	NA	NA	NA	NA	NA	NA	831	NA	509	NA	NA	NA	NA	1060	NA	NA	962
2106	417	516	524	NA	NA	520	543	NA	NA	NA	556	NA	NA	441	NA	NA	1059	NA	NA	NA
2107	416	515	523	NA	521	NA	542	NA	NA	NA	NA	NA	NA	NA	NA	NA	NA	1015	NA	NA
2108	415	514	NA	NA	520	519	540	473	NA	830	555	508	NA	NA	NA	NA	1058	NA	NA	961
2110	414	NA	NA	NA	NA	NA	NA	469	NA	NA	NA	NA	NA	NA	NA	NA	NA	1014	NA	NA
2112	413	NA	522	NA	NA	NA	537	NA	NA	NA	NA	505	458	440	952	NA	NA	NA	NA	NA
2121	412	NA	520	341	NA	NA	534	465	NA	NA	553	NA	NA	NA	NA	936	1053	1006	1050	NA
2129	411	NA	516	NA	512	NA	530	459	NA	NA	NA	NA	453	NA	948	NA	NA	NA	1047	NA
2130	410	506	515	NA	510	510	NA	458	NA	827	551	NA	451	436	NA	NA	NA	NA	1046	NA
2141	409	NA	NA	329	NA	505	NA	NA	815	NA	NA	NA	NA	NA	NA	NA	NA	NA	NA	NA
2144	408	500	NA	327	505	NA	524	451	NA	822	549	NA	NA	432	NA	927	NA	NA	1040	NA
2145	407	NA	NA	NA	NA	502	NA	NA	NA	821	547	NA	448	NA	NA	NA	NA	NA	NA	NA
2146	406	499	NA	NA	NA	NA	NA	NA	NA	NA	545	497	NA	431	943	NA	1042	996	1039	946
2147	405	498	NA	NA	NA	501	NA	NA	813	NA	NA	NA	NA	NA	NA	NA	NA	NA	1038	NA
2148	404	NA	NA	326	NA	500	522	NA	NA	820	544	496	NA	NA	942	NA	1041	NA	NA	NA
2153	403	NA	NA	NA	503	NA	521	NA	NA	819	NA	NA	NA	NA	NA	NA	NA	992	NA	NA
2157	402	NA	NA	322	NA	NA	519	443	809	815	NA	NA	NA	NA	NA	922	NA	987	NA	941
2162	401	490	NA	NA	497	NA	NA	NA	808	NA	NA	NA	442	NA	NA	NA	NA	NA	NA	NA
2165	400	NA	NA	NA	495	491	NA	NA	NA	NA	542	NA	NA	NA	NA	919	1035	984	NA	NA
2170	399	487	NA	NA	NA	485	513	NA	NA	809	NA	NA	NA	NA	934	NA	1032	982	NA	NA
2173	398	NA	NA	NA	NA	NA	NA	440	802	807	538	NA	NA	NA	NA	NA	NA	NA	1034	NA
2177	396	NA	NA	NA	NA	NA	509	NA	NA	NA	NA	NA	NA	NA	NA	916	NA	NA	NA	NA
2178	395	NA	NA	NA	NA	NA	NA	NA	800	806	537	NA	437	425	NA	NA	NA	978	NA	NA
2183	394	483	NA	311	NA	480	NA	NA	NA	NA	536	NA	434	424	NA	NA	NA	975	NA	NA
2191	393	476	NA	309	NA	478	504	435	NA	800	NA	NA	NA	NA	NA	NA	NA	971	NA	NA
2196	392	474	486	NA	NA	475	503	NA	NA	NA	532	NA	NA	NA	929	NA	NA	NA	NA	927
2197	390	NA	NA	NA	NA	NA	502	NA	NA	NA	NA	NA	NA	NA	NA	NA	1028	NA	NA	926
2203	389	NA	NA	NA	NA	NA	499	NA	NA	NA	NA	NA	NA	NA	NA	NA	NA	NA	1027	NA
2204	388	NA	485	NA	NA	NA	NA	NA	NA	NA	NA	NA	NA	NA	NA	NA	NA	NA	NA	NA
2205	387	NA	NA	NA	NA	NA	NA	NA	NA	NA	NA	480	NA	NA	927	907	NA	NA	NA	924
2207	386	NA	NA	NA	NA	NA	NA	NA	NA	NA	530	NA	NA	NA	NA	NA	NA	NA	NA	NA
2211	384	NA	483	NA	NA	469	NA	NA	NA	NA	NA	NA	424	NA	NA	903	NA	NA	NA	NA
2217	383	NA	NA	NA	NA	NA	NA	430	NA	NA	525	NA	422	415	NA	NA	NA	963	NA	NA
2223	382	469	NA	303	NA	NA	493	NA	NA	NA	NA	NA	NA	412	918	NA	NA	NA	1025	NA
2224	381	467	478	NA	477	465	NA	NA	NA	791	NA	NA	NA	NA	NA	NA	1020	957	1024	916
2226	380	466	NA	302	NA	NA	NA	NA	NA	789	NA	NA	419	NA	NA	NA	NA	NA	NA	915
2227	379	465	NA	NA	NA	NA	492	NA	NA	NA	519	NA	NA	NA	NA	NA	1019	NA	1023	NA
2232	377	463	NA	NA	NA	462	NA	NA	788	785	NA	475	NA	NA	NA	NA	NA	NA	1021	NA
2238	376	458	NA	NA	475	NA	490	NA	NA	NA	NA	NA	NA	NA	915	NA	NA	NA	1020	913
2241	374	457	NA	NA	NA	459	NA	NA	NA	NA	NA	NA	NA	NA	NA	NA	NA	NA	1019	911
2243	373	NA	NA	NA	NA	NA	NA	NA	NA	NA	NA	NA	NA	409	912	NA	NA	NA	NA	NA
2245	372	NA	NA	NA	474	NA	488	419	NA	NA	NA	NA	NA	NA	911	NA	NA	NA	NA	NA
2246	371	455	470	NA	NA	NA	NA	NA	NA	NA	NA	470	NA	NA	NA	893	1013	NA	NA	NA
2247	370	NA	468	NA	473	NA	486	NA	NA	NA	514	NA	411	NA	910	NA	NA	NA	NA	NA
2248	369	NA	467	NA	472	NA	485	NA	NA	778	NA	NA	NA	NA	NA	NA	NA	NA	1018	NA
2254	368	454	NA	292	470	457	NA	NA	784	NA	NA	NA	NA	NA	NA	NA	NA	NA	1017	NA
2255	367	NA	NA	NA	469	NA	NA	416	NA	NA	NA	NA	NA	406	907	892	NA	NA	NA	NA
2262	366	NA	463	NA	465	NA	NA	NA	NA	NA	511	NA	NA	NA	905	NA	NA	NA	1010	NA
2269	365	449	NA	NA	461	NA	NA	414	NA	NA	NA	469	404	NA	901	NA	NA	NA	NA	905
2273	364	NA	NA	286	460	NA	474	NA	777	NA	506	468	NA	NA	NA	NA	NA	948	NA	NA
2274	363	447	460	285	459	448	NA	NA	775	777	NA	NA	402	404	900	886	NA	947	1009	NA
2276	362	NA	458	NA	457	NA	472	NA	NA	NA	NA	NA	NA	NA	NA	NA	NA	NA	NA	NA
2287	361	NA	NA	NA	NA	NA	NA	NA	NA	NA	NA	NA	NA	401	NA	NA	1005	NA	999	NA
2289	360	440	450	NA	451	NA	NA	NA	NA	774	NA	NA	NA	NA	NA	NA	NA	NA	NA	NA
2290	358	NA	NA	NA	NA	NA	467	408	NA	NA	NA	465	NA	400	NA	NA	NA	941	NA	901
2291	357	439	NA	278	NA	NA	NA	NA	NA	NA	NA	464	NA	NA	NA	NA	1002	940	996	NA
2293	356	NA	NA	275	NA	NA	NA	NA	769	NA	NA	NA	399	NA	NA	878	NA	936	NA	900
2297	355	436	NA	NA	NA	438	NA	NA	NA	NA	NA	NA	NA	NA	NA	NA	NA	934	993	NA
2300	353	NA	NA	NA	NA	NA	NA	405	NA	772	NA	NA	NA	397	NA	NA	NA	NA	NA	NA
2307	352	NA	NA	NA	NA	NA	463	400	764	NA	504	460	NA	NA	NA	NA	996	932	NA	NA
2316	351	NA	NA	NA	NA	NA	NA	394	NA	NA	NA	457	NA	394	NA	NA	NA	929	NA	NA
2319	350	NA	NA	NA	440	NA	NA	393	NA	NA	NA	NA	389	NA	889	NA	NA	NA	NA	895
2325	349	NA	438	NA	NA	433	NA	NA	NA	NA	NA	NA	NA	NA	NA	873	NA	NA	986	NA
2329	348	NA	NA	271	NA	NA	NA	NA	NA	NA	500	NA	NA	NA	NA	NA	NA	NA	NA	NA
2333	347	NA	NA	NA	NA	NA	NA	NA	NA	NA	NA	452	NA	NA	NA	NA	NA	NA	NA	NA
2334	346	NA	NA	NA	434	NA	NA	NA	NA	NA	NA	NA	NA	NA	NA	NA	985	NA	NA	891
2336	345	NA	NA	269	433	431	NA	NA	NA	764	NA	NA	NA	NA	883	NA	NA	NA	NA	889
2340	343	NA	NA	NA	NA	426	NA	NA	755	NA	NA	NA	NA	381	NA	868	982	NA	NA	NA
2345	342	NA	NA	NA	NA	423	NA	NA	754	762	494	NA	NA	NA	NA	NA	NA	NA	NA	NA
2348	341	NA	NA	NA	429	420	NA	NA	NA	NA	NA	NA	384	NA	NA	NA	978	NA	979	NA
2351	340	NA	NA	264	NA	NA	NA	NA	NA	760	492	NA	382	377	NA	NA	NA	918	NA	887
2357	339	NA	NA	NA	NA	414	NA	NA	NA	757	490	NA	NA	NA	NA	NA	NA	NA	NA	NA
2361	338	NA	NA	NA	423	NA	NA	383	NA	NA	NA	NA	379	NA	NA	NA	NA	NA	NA	NA
2362	336	NA	NA	NA	422	NA	447	NA	NA	752	NA	NA	NA	373	NA	NA	NA	NA	NA	881
2366	335	NA	NA	NA	NA	NA	NA	382	NA	748	486	446	NA	NA	NA	865	NA	914	NA	NA
2383	334	413	427	NA	NA	NA	442	NA	NA	NA	NA	NA	NA	369	874	855	NA	911	NA	NA
2385	331	NA	NA	NA	NA	NA	NA	NA	NA	NA	483	NA	NA	NA	NA	NA	970	NA	NA	873
2387	330	412	NA	NA	414	404	NA	374	741	744	NA	442	NA	365	NA	854	968	NA	962	NA
2396	329	411	NA	NA	409	NA	441	NA	737	NA	NA	NA	NA	NA	868	NA	NA	NA	NA	NA
2409	328	407	NA	NA	NA	NA	NA	NA	NA	741	477	NA	NA	NA	NA	NA	NA	NA	954	NA
2410	327	NA	NA	NA	NA	NA	NA	NA	NA	NA	NA	NA	365	NA	NA	NA	958	NA	NA	NA
2411	326	NA	NA	252	NA	NA	NA	NA	NA	740	NA	NA	NA	358	863	NA	957	NA	952	NA
2416	325	NA	417	NA	NA	NA	436	NA	NA	NA	NA	NA	NA	NA	NA	848	NA	905	NA	NA
2417	324	NA	NA	NA	NA	NA	NA	NA	NA	NA	NA	NA	NA	NA	NA	846	NA	NA	949	NA
2419	323	NA	NA	NA	404	NA	NA	NA	NA	739	NA	NA	NA	NA	NA	845	NA	NA	NA	NA
2420	322	403	NA	NA	402	396	435	NA	NA	NA	NA	NA	NA	355	NA	843	NA	904	NA	NA
2422	319	NA	416	NA	401	NA	NA	NA	733	NA	NA	435	NA	NA	NA	NA	NA	NA	NA	NA
2423	318	NA	NA	NA	NA	NA	NA	NA	NA	NA	NA	434	NA	354	NA	NA	NA	903	NA	NA
2432	317	NA	NA	NA	NA	393	NA	NA	NA	NA	NA	433	NA	NA	NA	NA	NA	900	944	NA
2441	316	397	NA	NA	NA	NA	NA	NA	724	NA	466	430	NA	NA	855	NA	949	NA	NA	NA
2442	315	NA	NA	NA	396	NA	NA	357	NA	734	NA	NA	NA	350	NA	NA	NA	NA	NA	860
2451	314	NA	NA	NA	NA	NA	NA	NA	NA	NA	NA	NA	NA	NA	850	NA	945	NA	NA	NA
2455	313	NA	NA	NA	NA	389	NA	NA	NA	NA	462	NA	NA	NA	NA	NA	NA	NA	932	NA
2456	312	NA	NA	NA	393	NA	NA	NA	NA	NA	NA	NA	NA	NA	NA	NA	941	896	NA	NA
2464	311	NA	NA	246	389	NA	NA	NA	NA	NA	459	NA	NA	NA	NA	NA	NA	NA	929	853
2466	310	NA	402	NA	388	NA	424	NA	NA	NA	NA	423	NA	NA	848	NA	NA	NA	NA	NA
2472	309	NA	400	NA	NA	NA	NA	NA	NA	728	456	NA	357	NA	NA	830	937	892	925	NA
2475	308	NA	NA	245	NA	NA	NA	345	NA	NA	NA	NA	NA	NA	NA	NA	NA	NA	NA	NA
2477	307	NA	398	244	385	NA	NA	NA	NA	NA	NA	NA	356	NA	NA	NA	NA	NA	NA	NA
2481	306	387	396	NA	NA	NA	NA	343	NA	NA	NA	421	NA	NA	NA	NA	NA	NA	923	NA
2482	305	386	NA	NA	NA	384	NA	NA	718	NA	NA	NA	NA	337	NA	NA	NA	NA	NA	NA
2486	304	NA	NA	NA	NA	NA	NA	NA	NA	723	NA	NA	354	NA	845	829	NA	887	920	NA
2490	303	382	NA	NA	382	NA	NA	NA	715	NA	NA	419	NA	NA	NA	NA	NA	NA	NA	NA
2497	302	NA	NA	NA	NA	NA	NA	NA	NA	NA	NA	NA	NA	335	NA	NA	932	NA	NA	NA
2501	301	380	NA	NA	381	NA	NA	NA	NA	NA	NA	NA	NA	NA	NA	NA	NA	882	NA	NA
2507	300	NA	NA	237	378	NA	NA	NA	708	717	NA	413	NA	NA	NA	NA	NA	NA	NA	842
2513	299	NA	NA	NA	NA	370	NA	NA	NA	NA	NA	NA	NA	333	NA	NA	NA	NA	NA	NA
2514	298	NA	NA	234	NA	NA	NA	333	NA	NA	448	NA	NA	NA	NA	823	NA	NA	NA	NA
2515	297	NA	NA	NA	373	NA	NA	NA	NA	NA	447	NA	NA	NA	841	NA	NA	NA	NA	NA
2519	296	NA	389	NA	NA	NA	413	331	706	NA	NA	NA	NA	332	NA	NA	NA	NA	NA	NA
2522	293	NA	387	NA	NA	369	NA	NA	NA	NA	NA	411	NA	331	NA	NA	NA	880	NA	NA
2528	292	NA	NA	NA	NA	NA	NA	NA	NA	NA	441	NA	344	NA	NA	819	NA	NA	NA	NA
2532	291	NA	NA	229	NA	NA	NA	NA	700	NA	NA	NA	343	NA	NA	818	NA	877	NA	838
2533	290	NA	NA	NA	NA	NA	408	NA	NA	NA	NA	NA	NA	NA	NA	NA	NA	NA	NA	NA
2537	289	NA	NA	226	NA	NA	NA	NA	NA	NA	NA	407	NA	NA	840	NA	NA	NA	NA	NA
2538	287	NA	384	NA	366	NA	NA	NA	NA	NA	NA	NA	NA	NA	839	NA	NA	NA	NA	NA
2547	284	NA	NA	NA	NA	NA	NA	NA	NA	NA	NA	NA	NA	NA	NA	NA	NA	873	NA	NA
2548	283	NA	NA	NA	NA	NA	404	NA	NA	NA	NA	NA	339	NA	834	NA	NA	872	NA	NA
2550	282	NA	382	223	NA	NA	NA	NA	695	NA	NA	404	NA	NA	NA	812	915	NA	NA	NA
2552	281	370	NA	222	361	NA	402	321	NA	NA	NA	NA	NA	NA	NA	NA	NA	NA	NA	NA
2554	280	NA	NA	NA	NA	NA	NA	NA	NA	NA	NA	NA	NA	NA	831	NA	NA	869	NA	NA
2556	279	369	NA	NA	NA	NA	NA	NA	NA	709	439	NA	338	NA	NA	NA	NA	NA	891	NA
2558	278	NA	NA	NA	NA	NA	NA	320	NA	NA	NA	NA	NA	NA	NA	NA	NA	866	NA	834
2561	277	NA	NA	NA	358	NA	397	NA	NA	NA	NA	NA	337	NA	NA	NA	NA	864	NA	833
2568	276	NA	NA	220	NA	NA	394	NA	NA	706	NA	402	NA	NA	829	NA	NA	NA	NA	NA
2598	275	NA	NA	NA	NA	NA	NA	314	NA	NA	NA	NA	NA	NA	NA	NA	NA	NA	NA	NA
2600	274	NA	362	NA	NA	NA	NA	NA	NA	NA	NA	NA	NA	324	NA	NA	900	NA	NA	821
2606	273	NA	NA	NA	NA	NA	NA	310	NA	NA	NA	NA	NA	NA	NA	NA	NA	NA	NA	NA
2610	272	NA	NA	NA	NA	NA	NA	NA	680	NA	NA	NA	NA	323	819	804	NA	850	NA	NA
2625	271	NA	357	NA	NA	NA	NA	NA	NA	NA	NA	NA	NA	NA	815	NA	NA	NA	NA	814
2627	270	NA	NA	NA	NA	341	NA	NA	NA	NA	NA	389	NA	NA	NA	NA	NA	NA	NA	NA
2635	269	NA	NA	NA	NA	NA	372	NA	NA	NA	NA	NA	NA	NA	NA	NA	NA	NA	NA	NA
2641	268	NA	352	208	339	NA	NA	NA	NA	693	NA	NA	325	317	811	NA	NA	NA	870	NA
2652	267	NA	NA	NA	NA	334	NA	303	NA	NA	427	NA	NA	NA	NA	NA	NA	NA	866	NA
2654	266	NA	NA	205	336	NA	NA	300	NA	691	NA	NA	NA	NA	NA	NA	NA	837	NA	NA
2656	265	NA	NA	204	334	332	NA	NA	670	NA	426	NA	NA	NA	NA	NA	880	NA	NA	805
2659	264	NA	NA	NA	NA	331	NA	NA	NA	689	424	NA	NA	NA	NA	796	878	NA	NA	NA
2662	263	NA	NA	NA	NA	NA	NA	NA	NA	NA	NA	NA	NA	NA	NA	NA	NA	NA	NA	NA
2663	262	NA	NA	202	NA	329	NA	NA	NA	NA	NA	NA	NA	NA	804	NA	NA	NA	861	NA
2679	261	NA	NA	NA	NA	NA	NA	NA	666	NA	NA	NA	NA	NA	800	NA	874	NA	NA	NA
2680	260	NA	NA	NA	331	NA	NA	NA	NA	NA	NA	NA	NA	NA	799	NA	NA	NA	NA	NA
2683	259	346	NA	197	NA	320	365	NA	NA	NA	NA	NA	NA	NA	NA	NA	871	NA	NA	NA
2687	258	NA	NA	NA	NA	NA	NA	NA	NA	NA	NA	NA	NA	NA	NA	NA	NA	833	855	NA
2689	257	NA	NA	NA	NA	NA	NA	298	NA	NA	NA	NA	NA	NA	798	NA	NA	NA	NA	797
2692	256	NA	NA	NA	NA	NA	NA	NA	665	NA	NA	NA	NA	309	NA	NA	NA	NA	NA	NA
2694	254	NA	NA	NA	NA	NA	NA	NA	NA	NA	NA	NA	NA	NA	NA	NA	NA	832	NA	NA
2701	253	NA	341	NA	327	NA	NA	NA	NA	679	NA	NA	313	NA	NA	NA	NA	NA	NA	NA
2703	252	344	NA	NA	NA	NA	NA	NA	NA	NA	NA	NA	NA	NA	NA	NA	NA	NA	NA	NA
2709	251	NA	NA	NA	NA	NA	NA	294	NA	NA	NA	372	NA	NA	794	NA	NA	NA	849	NA
2711	250	NA	NA	NA	NA	NA	NA	NA	660	676	421	NA	NA	NA	NA	NA	863	NA	NA	NA
2717	248	NA	NA	NA	NA	309	NA	NA	NA	NA	NA	371	NA	NA	NA	NA	NA	NA	NA	NA
2721	247	NA	331	190	NA	308	NA	NA	NA	673	NA	NA	NA	NA	NA	NA	NA	NA	NA	NA
2722	245	NA	329	188	NA	307	NA	NA	NA	NA	NA	NA	NA	NA	NA	NA	NA	NA	NA	NA
2766	244	325	NA	NA	NA	299	NA	NA	NA	NA	NA	NA	NA	NA	NA	NA	NA	NA	835	NA
2778	243	321	NA	178	311	NA	341	NA	NA	666	NA	362	NA	NA	NA	NA	842	NA	NA	NA
2797	242	314	NA	NA	NA	NA	336	NA	641	659	NA	359	304	294	NA	NA	NA	NA	NA	775
2798	241	NA	NA	NA	305	291	NA	278	NA	NA	NA	NA	301	NA	NA	778	NA	808	NA	NA
2800	240	NA	306	NA	NA	NA	NA	NA	NA	NA	NA	NA	NA	293	777	NA	NA	NA	NA	NA
2801	239	NA	NA	NA	NA	290	334	277	NA	658	NA	358	NA	NA	NA	NA	NA	NA	828	NA
2802	238	NA	NA	NA	NA	288	332	NA	NA	NA	NA	357	NA	NA	NA	777	NA	NA	NA	NA
2803	237	NA	NA	NA	NA	NA	NA	NA	NA	NA	NA	NA	NA	NA	NA	NA	NA	806	NA	NA
2804	236	313	NA	175	304	NA	NA	NA	NA	NA	NA	NA	300	NA	NA	NA	839	NA	NA	NA
2806	235	312	305	NA	NA	NA	331	276	640	NA	NA	NA	NA	NA	NA	NA	NA	804	NA	NA
2810	234	NA	NA	NA	301	NA	NA	NA	NA	NA	NA	NA	NA	NA	NA	NA	NA	NA	NA	774
2813	232	NA	303	NA	NA	NA	328	NA	NA	NA	NA	NA	NA	NA	NA	NA	NA	NA	NA	NA
2814	230	NA	NA	NA	NA	NA	NA	NA	NA	NA	NA	NA	NA	NA	774	NA	NA	NA	NA	NA
2817	229	NA	NA	NA	NA	NA	NA	NA	NA	NA	NA	354	NA	NA	NA	NA	NA	NA	NA	NA
2818	228	NA	NA	NA	NA	NA	325	NA	NA	NA	402	353	297	291	NA	NA	NA	NA	NA	NA
2822	227	NA	NA	NA	298	287	NA	NA	638	NA	NA	NA	NA	NA	NA	NA	NA	NA	NA	NA
2823	226	308	NA	NA	NA	NA	NA	274	NA	NA	NA	NA	NA	NA	772	NA	835	NA	NA	NA
2826	225	NA	NA	173	297	286	NA	NA	NA	656	NA	352	NA	NA	NA	NA	832	NA	825	NA
2840	223	NA	NA	NA	NA	NA	NA	268	NA	NA	399	NA	NA	288	NA	NA	NA	NA	NA	764
2842	222	NA	NA	NA	294	283	NA	NA	NA	NA	NA	NA	NA	NA	NA	NA	NA	NA	823	NA
2847	221	NA	298	NA	NA	NA	318	NA	NA	649	NA	NA	NA	NA	NA	771	NA	NA	NA	NA
2852	220	NA	297	166	NA	NA	NA	NA	NA	NA	NA	NA	NA	NA	NA	NA	NA	NA	NA	NA
2862	219	NA	NA	NA	NA	NA	NA	NA	NA	646	394	348	NA	NA	NA	NA	NA	NA	NA	NA
2864	218	295	295	164	NA	NA	NA	NA	630	NA	NA	NA	285	NA	NA	NA	NA	790	NA	NA
2869	216	NA	NA	162	288	NA	NA	NA	NA	NA	NA	NA	NA	NA	NA	NA	NA	789	817	NA
2872	215	NA	NA	NA	NA	NA	NA	NA	NA	NA	392	NA	NA	NA	NA	NA	NA	NA	NA	NA
2874	214	293	NA	NA	NA	NA	315	NA	NA	NA	NA	NA	283	NA	NA	NA	NA	NA	NA	NA
2878	213	NA	NA	NA	NA	NA	NA	NA	NA	NA	NA	NA	NA	NA	NA	NA	NA	788	815	NA
2905	212	NA	NA	NA	NA	NA	NA	NA	625	NA	NA	NA	279	NA	NA	NA	NA	NA	NA	NA
2907	211	NA	NA	NA	NA	NA	NA	259	NA	NA	NA	337	NA	NA	NA	NA	812	NA	803	NA
2926	210	NA	NA	NA	NA	NA	NA	NA	NA	NA	NA	NA	NA	NA	NA	NA	NA	NA	NA	NA
2939	209	NA	NA	152	NA	NA	NA	254	NA	NA	NA	NA	NA	NA	NA	758	806	NA	NA	NA
2941	208	NA	NA	NA	NA	NA	NA	252	NA	NA	NA	NA	NA	NA	NA	NA	NA	780	NA	NA
2952	207	NA	NA	NA	NA	NA	NA	NA	NA	NA	NA	NA	NA	NA	754	NA	800	777	794	NA
2954	206	NA	NA	NA	265	NA	NA	NA	NA	NA	NA	NA	NA	NA	NA	NA	NA	776	NA	727
2957	205	275	NA	NA	264	NA	NA	NA	NA	NA	NA	NA	NA	NA	752	NA	NA	NA	NA	NA
2964	204	273	NA	149	261	NA	NA	NA	NA	NA	NA	NA	NA	NA	NA	NA	NA	NA	790	NA
2970	203	NA	NA	NA	NA	NA	NA	NA	NA	NA	NA	NA	NA	NA	NA	NA	NA	772	NA	NA
2973	202	271	NA	NA	NA	NA	NA	244	NA	630	NA	NA	NA	NA	NA	NA	792	771	NA	NA
2974	201	NA	NA	NA	NA	NA	NA	NA	618	NA	NA	NA	NA	NA	747	NA	NA	NA	NA	NA
2980	200	NA	NA	NA	NA	NA	NA	NA	NA	NA	NA	NA	NA	NA	NA	NA	NA	NA	NA	NA
2993	198	NA	NA	NA	NA	NA	NA	NA	614	625	NA	NA	NA	NA	NA	NA	NA	NA	778	NA
2994	197	NA	275	NA	NA	NA	NA	NA	NA	NA	NA	NA	NA	NA	NA	NA	NA	NA	NA	NA
2996	196	NA	273	NA	NA	NA	NA	NA	NA	624	NA	NA	NA	NA	NA	753	NA	NA	NA	NA
3010	195	NA	NA	NA	NA	249	NA	NA	NA	NA	NA	NA	NA	NA	NA	NA	790	NA	NA	NA
3018	194	NA	NA	NA	NA	NA	NA	NA	NA	NA	NA	NA	NA	NA	NA	749	789	NA	NA	NA
3019	193	261	NA	NA	NA	NA	NA	NA	606	NA	NA	NA	NA	NA	NA	748	NA	761	772	NA
3020	191	NA	NA	NA	NA	NA	NA	239	NA	NA	NA	NA	NA	NA	NA	NA	NA	NA	771	715
3023	190	NA	NA	NA	NA	NA	NA	NA	NA	NA	371	NA	NA	NA	NA	NA	NA	759	NA	NA
3029	189	NA	NA	NA	NA	NA	NA	NA	NA	618	NA	NA	NA	269	NA	746	NA	NA	NA	NA
3031	188	NA	NA	NA	NA	245	NA	NA	NA	NA	NA	NA	NA	NA	NA	NA	786	757	NA	NA
3039	187	NA	NA	NA	NA	NA	287	237	602	613	NA	NA	NA	NA	NA	NA	NA	NA	NA	NA
3059	186	NA	NA	NA	249	NA	283	NA	NA	NA	367	NA	NA	NA	NA	NA	NA	NA	NA	NA
3061	185	NA	NA	NA	NA	NA	NA	NA	NA	NA	366	NA	NA	NA	NA	NA	NA	753	NA	NA
3068	184	NA	NA	137	246	NA	281	NA	600	608	NA	318	NA	NA	NA	NA	NA	751	NA	NA
3070	183	NA	NA	NA	NA	NA	NA	227	NA	NA	NA	NA	NA	NA	NA	NA	774	NA	NA	NA
3071	182	NA	NA	NA	NA	240	NA	NA	NA	NA	NA	316	NA	NA	NA	NA	772	NA	764	NA
3096	181	NA	254	132	243	NA	NA	220	NA	NA	NA	NA	NA	NA	NA	NA	NA	NA	NA	NA
3105	180	NA	NA	NA	NA	NA	NA	NA	NA	600	NA	NA	NA	NA	NA	NA	759	NA	NA	NA
3116	179	NA	NA	NA	NA	NA	NA	NA	NA	NA	NA	NA	NA	NA	NA	NA	NA	746	NA	NA
3137	178	NA	NA	NA	234	230	NA	211	NA	NA	NA	NA	NA	NA	NA	NA	NA	NA	NA	NA
3172	177	NA	NA	NA	NA	NA	NA	NA	NA	NA	NA	NA	NA	NA	NA	NA	NA	NA	751	NA
3179	176	235	NA	NA	NA	NA	NA	205	585	NA	NA	NA	NA	NA	NA	NA	NA	NA	750	NA
3180	175	NA	NA	NA	NA	NA	NA	NA	NA	NA	NA	NA	NA	NA	NA	NA	NA	NA	NA	NA
3184	174	NA	236	NA	NA	226	NA	NA	NA	NA	NA	NA	NA	NA	719	NA	NA	728	NA	NA
3186	173	NA	NA	NA	NA	NA	NA	NA	NA	NA	349	NA	NA	NA	NA	NA	NA	NA	NA	693
3189	172	NA	NA	NA	NA	NA	NA	NA	NA	NA	NA	NA	NA	NA	NA	728	NA	NA	748	NA
3190	171	NA	NA	NA	NA	NA	NA	203	NA	NA	NA	NA	NA	NA	NA	NA	NA	727	NA	NA
3207	170	NA	NA	NA	NA	NA	NA	NA	NA	NA	NA	NA	NA	NA	NA	NA	743	NA	NA	NA
3209	169	NA	NA	NA	NA	NA	NA	NA	NA	NA	348	NA	NA	NA	NA	723	NA	NA	739	NA
3221	168	223	NA	NA	222	NA	NA	NA	NA	NA	347	308	NA	NA	NA	NA	NA	NA	NA	NA
3236	167	NA	NA	119	220	NA	NA	NA	NA	NA	NA	NA	235	NA	NA	NA	NA	NA	734	NA
3237	166	NA	231	NA	NA	NA	NA	NA	574	NA	NA	NA	NA	NA	NA	NA	NA	NA	NA	NA
3241	165	NA	NA	NA	NA	NA	NA	NA	NA	NA	NA	NA	NA	NA	NA	NA	739	NA	NA	NA
3244	164	NA	NA	NA	NA	NA	NA	194	NA	NA	341	NA	NA	NA	714	NA	738	NA	NA	NA
3245	163	NA	NA	NA	NA	NA	NA	NA	NA	NA	NA	NA	NA	NA	NA	NA	NA	NA	NA	NA
3251	162	NA	NA	NA	NA	NA	NA	NA	NA	NA	NA	NA	NA	NA	NA	NA	NA	NA	NA	NA
3261	161	NA	NA	NA	NA	NA	NA	NA	570	NA	NA	NA	NA	NA	NA	NA	735	NA	NA	NA
3282	160	NA	NA	NA	NA	212	NA	NA	566	NA	NA	NA	NA	NA	NA	NA	NA	NA	NA	NA
3286	159	NA	NA	NA	NA	NA	NA	NA	NA	NA	332	302	NA	NA	NA	NA	731	NA	NA	NA
3291	158	NA	NA	NA	NA	NA	NA	183	NA	NA	NA	NA	NA	NA	NA	NA	NA	NA	NA	NA
3292	157	213	NA	115	NA	NA	NA	182	NA	NA	NA	NA	NA	NA	NA	NA	727	NA	NA	NA
3311	156	NA	NA	NA	NA	208	NA	NA	NA	NA	NA	NA	NA	NA	706	NA	723	NA	NA	NA
3325	155	NA	NA	NA	NA	NA	NA	NA	558	NA	NA	NA	229	NA	703	NA	NA	NA	NA	NA
3329	154	NA	NA	NA	NA	203	NA	NA	NA	NA	NA	NA	NA	NA	NA	NA	NA	702	NA	NA
3338	153	NA	NA	NA	201	NA	232	NA	NA	NA	327	NA	NA	NA	NA	NA	NA	NA	NA	NA
3342	152	206	218	NA	200	NA	NA	NA	NA	NA	NA	NA	NA	232	701	NA	717	700	NA	NA
3349	151	NA	216	NA	NA	NA	NA	NA	NA	NA	NA	NA	NA	NA	699	703	NA	699	NA	NA
3358	150	NA	214	NA	NA	NA	NA	172	NA	566	NA	297	NA	NA	NA	NA	NA	NA	NA	NA
3380	148	198	NA	NA	NA	NA	NA	NA	NA	NA	NA	NA	NA	NA	NA	NA	NA	690	NA	NA
3388	147	NA	NA	NA	NA	NA	NA	169	NA	NA	NA	NA	NA	NA	697	NA	NA	NA	712	NA
3390	146	NA	NA	NA	NA	194	NA	NA	NA	NA	NA	292	NA	NA	NA	NA	NA	687	NA	NA
3399	145	NA	NA	NA	NA	NA	NA	NA	NA	NA	NA	NA	NA	NA	NA	695	708	NA	NA	NA
3412	144	NA	203	NA	NA	NA	NA	NA	NA	NA	NA	NA	NA	223	NA	NA	NA	NA	707	NA
3421	143	NA	NA	NA	NA	NA	NA	NA	NA	NA	NA	NA	NA	NA	NA	NA	NA	NA	NA	NA
3422	142	NA	NA	NA	187	NA	NA	NA	NA	555	NA	NA	NA	NA	NA	NA	NA	NA	NA	NA
3432	141	NA	NA	102	186	NA	NA	NA	NA	554	NA	NA	NA	NA	NA	NA	NA	680	704	NA
3441	140	NA	197	NA	NA	NA	NA	NA	NA	NA	NA	287	NA	NA	NA	691	NA	676	NA	NA
3448	139	NA	NA	NA	NA	NA	NA	NA	NA	NA	NA	NA	NA	NA	NA	NA	NA	674	NA	NA
3450	138	NA	NA	NA	183	NA	NA	NA	NA	NA	NA	NA	NA	NA	NA	688	700	673	NA	NA
3462	137	NA	NA	NA	NA	NA	NA	NA	NA	NA	NA	NA	NA	NA	690	NA	NA	671	NA	NA
3465	136	NA	NA	NA	180	183	NA	155	NA	NA	NA	NA	219	NA	NA	NA	NA	NA	NA	NA
3469	135	NA	NA	NA	NA	NA	NA	NA	NA	NA	NA	NA	NA	NA	NA	NA	NA	NA	NA	NA
3490	134	186	NA	NA	178	NA	NA	NA	NA	NA	NA	NA	NA	NA	NA	NA	NA	666	696	NA
3504	133	NA	NA	NA	NA	NA	NA	NA	NA	NA	NA	NA	NA	NA	NA	NA	688	NA	693	NA
3508	132	NA	NA	NA	NA	NA	NA	NA	NA	NA	304	NA	216	NA	NA	NA	NA	NA	NA	NA
3516	131	NA	NA	NA	NA	NA	NA	NA	NA	NA	303	NA	NA	215	NA	NA	NA	NA	NA	NA
3563	130	NA	NA	NA	NA	NA	NA	NA	NA	NA	NA	NA	NA	NA	NA	NA	671	NA	NA	NA
3568	129	NA	NA	NA	NA	NA	NA	NA	NA	535	297	NA	NA	NA	NA	NA	NA	NA	NA	633
3593	128	180	NA	NA	NA	160	NA	NA	NA	NA	293	NA	NA	NA	NA	NA	668	NA	NA	627
3612	127	NA	NA	NA	NA	158	NA	NA	NA	NA	NA	NA	NA	NA	NA	NA	NA	NA	NA	NA
3616	126	NA	NA	NA	NA	NA	NA	NA	NA	NA	289	NA	NA	NA	NA	NA	NA	NA	NA	NA
3650	125	174	169	NA	NA	NA	NA	NA	NA	NA	NA	NA	NA	NA	NA	NA	NA	NA	NA	620
3709	124	NA	NA	NA	NA	NA	NA	NA	NA	NA	NA	NA	NA	NA	NA	NA	NA	NA	NA	NA
3723	123	NA	NA	NA	NA	NA	NA	NA	NA	NA	NA	NA	NA	NA	NA	NA	647	NA	NA	NA
3732	122	NA	NA	NA	NA	147	NA	NA	NA	NA	NA	NA	NA	NA	NA	NA	NA	NA	NA	NA
3734	121	NA	163	NA	NA	NA	NA	NA	NA	NA	NA	264	NA	NA	665	NA	NA	639	NA	NA
3740	120	164	NA	NA	NA	NA	NA	NA	NA	NA	NA	NA	NA	NA	NA	NA	NA	635	NA	606
3744	119	NA	161	NA	NA	NA	NA	NA	NA	NA	NA	NA	NA	NA	NA	NA	NA	NA	NA	NA
3769	118	NA	NA	84	NA	NA	NA	NA	NA	NA	NA	NA	NA	NA	NA	NA	643	NA	NA	NA
3775	117	NA	NA	NA	150	NA	NA	NA	NA	NA	277	NA	NA	NA	NA	NA	NA	NA	NA	NA
3782	116	161	NA	NA	NA	NA	NA	NA	NA	NA	NA	261	NA	NA	NA	NA	NA	NA	NA	NA
3801	115	NA	NA	NA	NA	NA	NA	NA	NA	NA	NA	NA	NA	NA	NA	NA	NA	628	NA	NA
3844	114	NA	NA	NA	NA	NA	NA	NA	504	NA	NA	NA	NA	NA	NA	NA	NA	NA	NA	NA
3864	112	NA	NA	NA	NA	NA	NA	NA	NA	503	NA	NA	NA	NA	NA	NA	NA	NA	641	NA
3885	111	NA	NA	NA	135	NA	NA	NA	NA	NA	269	NA	NA	NA	NA	NA	NA	NA	NA	594
3891	110	NA	148	NA	NA	NA	NA	NA	NA	NA	NA	NA	NA	NA	NA	NA	624	NA	NA	NA
3893	109	NA	147	NA	NA	NA	NA	NA	NA	NA	NA	NA	NA	NA	NA	NA	623	NA	NA	NA
3915	107	NA	NA	NA	NA	NA	NA	111	NA	497	NA	NA	NA	187	NA	NA	NA	NA	633	NA
3940	106	NA	NA	NA	NA	NA	167	NA	NA	NA	NA	NA	NA	NA	643	NA	NA	NA	NA	NA
3941	105	NA	NA	NA	NA	NA	NA	NA	NA	NA	NA	NA	NA	NA	NA	NA	NA	NA	NA	NA
3943	104	NA	NA	69	NA	NA	166	NA	NA	NA	NA	NA	NA	NA	NA	NA	NA	NA	NA	NA
3947	103	146	NA	NA	NA	NA	NA	NA	NA	NA	NA	NA	NA	NA	NA	NA	NA	NA	NA	NA
3976	102	NA	136	NA	NA	NA	NA	NA	NA	492	NA	NA	NA	NA	640	NA	NA	NA	NA	NA
3986	101	NA	135	NA	NA	NA	NA	NA	NA	NA	NA	NA	NA	NA	NA	NA	NA	NA	NA	NA
4012	100	NA	NA	NA	NA	NA	NA	NA	NA	486	NA	NA	NA	NA	NA	NA	NA	NA	NA	NA
4027	99	NA	NA	NA	NA	NA	NA	NA	NA	NA	NA	NA	NA	NA	NA	NA	607	NA	NA	NA
4033	98	NA	NA	NA	NA	NA	NA	NA	NA	482	NA	NA	NA	NA	NA	NA	NA	NA	NA	NA
4057	97	NA	NA	NA	NA	NA	NA	NA	NA	NA	NA	NA	NA	NA	NA	NA	NA	NA	NA	NA
4073	96	NA	NA	NA	NA	NA	NA	NA	473	NA	NA	NA	NA	NA	NA	NA	NA	NA	NA	NA
4077	95	NA	NA	NA	NA	NA	NA	NA	NA	NA	NA	NA	NA	NA	NA	NA	NA	NA	NA	NA
4088	94	NA	NA	NA	114	NA	NA	NA	NA	NA	NA	NA	NA	NA	NA	621	NA	NA	NA	NA
4089	93	134	NA	NA	NA	NA	NA	NA	NA	NA	253	NA	NA	NA	NA	NA	NA	NA	NA	NA
4102	92	NA	NA	NA	NA	NA	NA	NA	470	NA	NA	NA	NA	NA	NA	NA	NA	NA	NA	NA
4104	91	NA	NA	NA	NA	NA	NA	NA	NA	NA	NA	NA	NA	NA	NA	NA	NA	NA	NA	NA
4193	90	NA	NA	NA	NA	NA	NA	86	NA	NA	NA	NA	NA	NA	NA	NA	NA	NA	NA	NA
4202	89	NA	NA	NA	NA	NA	NA	NA	NA	NA	NA	NA	NA	NA	625	NA	NA	586	NA	NA
4207	88	NA	NA	NA	NA	NA	NA	NA	NA	NA	NA	NA	NA	NA	NA	NA	NA	585	NA	NA
4208	87	NA	NA	NA	NA	NA	NA	NA	NA	NA	NA	NA	NA	NA	NA	NA	NA	NA	NA	NA
4230	86	NA	NA	NA	NA	96	NA	84	461	NA	NA	NA	NA	NA	NA	NA	NA	NA	NA	NA
4231	85	NA	NA	NA	NA	NA	NA	NA	NA	NA	NA	NA	NA	NA	NA	NA	NA	NA	602	NA
4249	83	NA	106	NA	NA	NA	NA	NA	NA	NA	NA	NA	NA	NA	NA	NA	NA	NA	NA	NA
4304	82	NA	NA	NA	NA	91	NA	NA	NA	NA	NA	NA	NA	NA	NA	NA	NA	NA	NA	NA
4361	81	NA	NA	NA	NA	NA	NA	NA	NA	NA	NA	NA	157	NA	NA	604	NA	NA	NA	NA
4380	80	NA	NA	NA	NA	NA	NA	74	NA	NA	NA	NA	155	NA	NA	NA	NA	NA	NA	NA
4390	79	NA	NA	NA	96	NA	NA	NA	NA	NA	NA	NA	NA	NA	NA	NA	NA	NA	NA	NA
4456	78	NA	NA	NA	NA	NA	NA	NA	NA	NA	NA	NA	NA	NA	NA	NA	NA	NA	NA	NA
4457	77	NA	NA	NA	NA	NA	NA	NA	NA	NA	NA	NA	NA	NA	NA	NA	NA	NA	NA	NA
4465	76	NA	92	NA	NA	NA	NA	NA	442	NA	NA	NA	NA	NA	NA	NA	NA	NA	NA	553
4466	75	NA	NA	NA	NA	NA	NA	NA	NA	NA	NA	NA	NA	NA	NA	NA	NA	561	NA	NA
4511	74	NA	NA	NA	NA	NA	NA	NA	NA	NA	NA	NA	NA	NA	NA	NA	NA	NA	NA	NA
4522	73	NA	NA	NA	NA	NA	NA	NA	NA	NA	NA	NA	NA	NA	NA	NA	NA	NA	NA	NA
4542	72	NA	85	NA	NA	NA	NA	NA	437	NA	NA	NA	NA	NA	NA	NA	NA	NA	NA	NA
4554	71	NA	NA	NA	NA	NA	NA	NA	NA	NA	NA	NA	NA	NA	NA	NA	NA	NA	NA	NA
4606	70	NA	NA	NA	NA	NA	NA	NA	NA	NA	NA	NA	NA	NA	NA	NA	NA	NA	NA	538
4629	69	NA	NA	NA	NA	NA	NA	NA	NA	NA	NA	NA	NA	NA	NA	NA	553	NA	NA	NA
4641	68	NA	NA	NA	NA	NA	NA	NA	NA	NA	NA	NA	NA	NA	NA	NA	NA	NA	NA	NA
4663	67	NA	NA	NA	NA	NA	NA	NA	NA	NA	NA	NA	NA	NA	NA	NA	NA	NA	NA	NA
4673	66	NA	NA	44	NA	NA	NA	NA	NA	NA	214	NA	NA	NA	NA	NA	NA	NA	NA	535
4677	65	88	NA	NA	NA	NA	NA	NA	NA	NA	NA	NA	NA	NA	NA	NA	NA	NA	NA	NA
4693	64	NA	NA	NA	79	NA	NA	NA	NA	NA	NA	NA	NA	NA	NA	NA	NA	NA	558	531
4709	63	NA	NA	NA	NA	NA	NA	NA	NA	NA	NA	NA	NA	NA	NA	NA	NA	NA	NA	NA
4717	62	NA	NA	NA	NA	NA	NA	NA	NA	NA	NA	NA	NA	NA	NA	NA	NA	NA	NA	NA
4736	61	NA	NA	43	NA	NA	NA	NA	NA	NA	NA	NA	137	NA	NA	NA	NA	NA	NA	NA
4756	60	NA	NA	NA	NA	NA	NA	NA	NA	NA	NA	NA	NA	NA	NA	NA	NA	NA	NA	NA
4788	59	NA	NA	NA	NA	NA	NA	NA	NA	NA	NA	NA	NA	NA	596	NA	NA	NA	NA	NA
4805	58	NA	NA	NA	NA	NA	NA	NA	420	NA	208	NA	NA	NA	NA	NA	NA	NA	545	NA
4831	57	NA	NA	NA	NA	NA	NA	NA	NA	424	NA	NA	NA	NA	591	NA	NA	NA	NA	NA
4881	56	NA	NA	NA	NA	NA	NA	NA	NA	NA	NA	NA	NA	NA	NA	NA	NA	NA	NA	523
4965	55	NA	NA	NA	NA	NA	NA	NA	NA	NA	NA	NA	NA	NA	NA	NA	NA	NA	NA	517
4993	54	NA	NA	NA	NA	NA	NA	NA	NA	NA	201	NA	NA	NA	NA	NA	NA	NA	NA	NA
5037	53	NA	NA	NA	NA	NA	75	NA	NA	NA	198	NA	NA	NA	NA	NA	NA	NA	NA	NA
5113	52	NA	NA	NA	NA	NA	NA	NA	NA	NA	NA	NA	NA	NA	NA	NA	NA	NA	NA	504
5122	51	NA	NA	NA	61	NA	NA	NA	NA	NA	NA	184	NA	NA	NA	NA	NA	522	NA	NA
5158	50	NA	NA	NA	NA	NA	NA	NA	399	NA	NA	NA	NA	NA	NA	NA	NA	NA	NA	NA
5257	49	NA	NA	NA	NA	NA	NA	NA	NA	NA	NA	NA	NA	NA	NA	NA	NA	NA	NA	NA
5315	48	NA	NA	NA	NA	NA	NA	NA	NA	NA	NA	NA	NA	NA	NA	NA	NA	NA	NA	NA
5333	47	NA	NA	NA	NA	NA	NA	NA	NA	395	NA	NA	NA	NA	NA	NA	NA	NA	NA	NA
5351	46	NA	NA	NA	NA	NA	NA	NA	NA	NA	NA	NA	NA	NA	NA	NA	NA	NA	NA	NA
5362	45	NA	NA	NA	NA	NA	NA	NA	NA	NA	NA	NA	NA	NA	NA	NA	NA	NA	513	NA
5367	44	NA	NA	NA	NA	NA	NA	NA	NA	NA	NA	NA	NA	NA	NA	NA	NA	NA	NA	483
5498	43	NA	NA	NA	NA	NA	NA	NA	NA	NA	NA	NA	NA	NA	NA	NA	NA	NA	NA	NA
5504	42	NA	NA	NA	NA	NA	NA	NA	NA	NA	NA	NA	NA	NA	NA	NA	NA	NA	NA	NA
5539	41	NA	NA	NA	NA	NA	NA	NA	NA	NA	NA	NA	NA	NA	NA	NA	NA	NA	NA	NA
5540	40	NA	NA	NA	48	NA	NA	NA	NA	NA	NA	NA	NA	NA	NA	NA	NA	NA	NA	NA
5631	39	NA	NA	NA	NA	42	NA	NA	NA	NA	NA	NA	NA	NA	NA	NA	488	NA	NA	NA
5650	38	NA	NA	NA	NA	NA	NA	NA	NA	NA	NA	NA	NA	NA	NA	NA	NA	NA	NA	472
5660	37	NA	NA	NA	NA	NA	NA	NA	NA	NA	NA	NA	117	NA	NA	NA	NA	NA	NA	NA
5714	36	NA	NA	NA	NA	NA	NA	NA	NA	NA	NA	NA	NA	NA	NA	NA	NA	NA	NA	NA
6048	35	NA	NA	NA	NA	NA	NA	NA	NA	NA	NA	NA	NA	NA	NA	NA	NA	NA	NA	NA
6298	34	NA	NA	NA	NA	NA	NA	NA	NA	NA	NA	NA	NA	NA	NA	NA	NA	NA	NA	NA
6304	33	NA	NA	NA	NA	NA	NA	NA	NA	NA	NA	NA	NA	NA	NA	NA	NA	NA	NA	NA
6357	32	NA	NA	NA	NA	NA	NA	NA	NA	NA	NA	NA	NA	NA	NA	NA	NA	NA	NA	NA
6454	31	NA	NA	NA	NA	NA	NA	NA	NA	NA	NA	NA	NA	NA	NA	NA	NA	NA	NA	NA
6506	30	NA	NA	NA	NA	NA	NA	NA	NA	NA	NA	140	NA	NA	NA	500	NA	NA	NA	NA
6507	29	NA	NA	NA	NA	NA	NA	NA	NA	NA	NA	NA	NA	NA	NA	NA	451	NA	NA	NA
6533	28	NA	NA	NA	NA	NA	NA	NA	NA	NA	NA	NA	NA	NA	NA	NA	NA	NA	NA	NA
6555	27	NA	NA	NA	NA	NA	NA	NA	NA	NA	NA	NA	NA	NA	NA	NA	NA	NA	NA	NA
6664	26	NA	NA	NA	NA	NA	NA	NA	NA	NA	NA	NA	NA	NA	NA	NA	NA	NA	NA	NA
6734	25	NA	NA	NA	NA	NA	NA	NA	NA	NA	NA	NA	NA	NA	NA	NA	444	NA	NA	NA
6780	24	NA	NA	NA	NA	NA	NA	NA	NA	NA	NA	NA	NA	NA	NA	NA	NA	443	NA	NA
6846	23	NA	NA	NA	NA	NA	27	NA	NA	327	NA	NA	NA	NA	NA	NA	NA	NA	NA	NA
6908	22	NA	NA	NA	NA	NA	NA	NA	NA	NA	NA	NA	NA	NA	NA	NA	NA	NA	NA	413
6918	21	NA	NA	NA	NA	NA	NA	NA	332	326	NA	NA	NA	NA	NA	NA	NA	NA	NA	NA
6990	20	NA	NA	NA	NA	NA	NA	NA	NA	NA	NA	NA	NA	NA	NA	NA	NA	NA	NA	NA
7164	19	NA	NA	NA	NA	NA	NA	NA	NA	NA	NA	NA	NA	NA	NA	NA	NA	NA	NA	NA
7234	18	NA	NA	NA	NA	NA	NA	NA	NA	NA	NA	NA	NA	NA	NA	NA	NA	NA	NA	NA
7412	17	NA	NA	NA	NA	NA	NA	NA	NA	NA	NA	NA	NA	NA	NA	NA	NA	NA	NA	NA
7526	16	NA	NA	NA	NA	NA	NA	NA	NA	NA	NA	NA	NA	NA	NA	NA	NA	NA	NA	NA
7641	15	NA	NA	NA	NA	NA	NA	NA	NA	NA	NA	NA	NA	NA	NA	NA	NA	NA	NA	NA
7777	14	NA	NA	NA	NA	NA	NA	NA	NA	NA	NA	NA	NA	NA	NA	NA	NA	NA	NA	NA
7788	13	NA	NA	NA	NA	NA	NA	NA	NA	NA	NA	NA	NA	NA	NA	NA	NA	NA	NA	NA
7808	12	NA	NA	NA	NA	NA	NA	NA	NA	NA	NA	NA	NA	NA	NA	NA	NA	NA	NA	NA
7926	11	NA	NA	NA	NA	NA	NA	NA	NA	NA	NA	NA	NA	84	NA	NA	NA	NA	NA	NA
8201	10	NA	NA	NA	NA	NA	NA	NA	NA	NA	NA	NA	NA	NA	NA	NA	NA	NA	NA	NA
8410	9	NA	NA	NA	NA	NA	NA	NA	NA	NA	NA	NA	NA	NA	NA	NA	NA	NA	NA	NA
8541	8	NA	NA	NA	NA	NA	NA	NA	NA	NA	NA	NA	NA	NA	NA	NA	NA	NA	NA	NA
8646	7	NA	NA	NA	NA	NA	NA	NA	NA	NA	NA	NA	NA	NA	449	NA	NA	NA	NA	NA
8692	6	NA	NA	NA	NA	NA	NA	NA	NA	NA	NA	NA	NA	NA	NA	NA	NA	NA	NA	NA
9300	5	NA	NA	NA	NA	NA	NA	NA	NA	NA	NA	NA	NA	NA	NA	NA	NA	NA	NA	NA
9713	4	NA	NA	NA	NA	NA	NA	NA	NA	NA	NA	NA	NA	NA	NA	NA	NA	NA	NA	NA
9725	3	NA	NA	NA	NA	NA	NA	NA	NA	NA	NA	NA	NA	NA	NA	NA	NA	NA	NA	NA
10048	2	NA	NA	NA	NA	NA	NA	NA	NA	NA	NA	NA	NA	NA	NA	NA	NA	NA	NA	NA
10256	1	NA	NA	NA	NA	NA	NA	NA	NA	NA	NA	NA	NA	NA	NA	NA	NA	NA	NA	NA
11257	0	NA	NA	NA	NA	NA	NA	NA	NA	NA	NA	NA	NA	NA	NA	NA	NA	NA	NA	NA
3	NA	3347	2975	NA	2968	2923	3113	2938	3070	3075	NA	NA	2894	NA	3102	3148	3262	3178	3265	NA
4	NA	3345	2974	NA	2967	2922	3112	2936	3066	3074	3036	3128	2893	2976	3097	3143	3261	3176	3263	NA
7	NA	3339	NA	NA	NA	2917	3104	2929	3056	3062	3031	NA	2884	NA	NA	3134	NA	3172	3259	NA
8	NA	3338	2968	3291	2958	2913	3103	2928	3049	3061	3028	3125	2882	2969	3092	3132	3252	NA	3257	3169
17	NA	3310	NA	3264	2933	NA	3082	2912	3011	3033	3003	3116	2860	2956	3059	3107	3237	3156	3248	NA
21	NA	3292	2943	3247	NA	2883	3076	2906	3000	3021	2994	3110	2853	2944	3047	3097	3228	NA	3243	3145
32	NA	3262	2912	3198	2914	2869	3051	2884	2964	2976	2965	3099	2824	2925	3026	3070	NA	3128	3216	NA
41	NA	3238	2901	3168	NA	2843	3039	2874	2924	2938	2934	NA	2798	2898	3004	3053	3195	3114	NA	3111
201	NA	2672	2538	2466	NA	2472	2561	2495	NA	2340	2273	2415	2053	2137	2638	NA	2929	2865	2922	2803
274	NA	2488	2379	2236	2374	2331	2414	2334	2187	2169	2066	2197	1841	1868	2468	2453	2806	2720	2785	2671
292	NA	2461	2345	2196	NA	NA	2367	2303	2150	2134	2022	NA	1790	1798	2428	2412	2772	2681	2751	2644
304	NA	2429	2321	2173	2325	NA	2346	2277	2129	NA	1993	2110	1757	1759	2408	2382	2757	2667	2738	2621
307	NA	2418	2315	2165	2322	2276	2343	2272	2120	2111	1983	2103	1752	1755	2400	2375	2752	2662	2735	2616
318	NA	2388	2295	2135	2300	2264	NA	2242	2104	2091	1957	2072	NA	1727	2381	2356	2730	2643	2719	2598
340	NA	2355	2247	2087	NA	2217	NA	2201	2066	2049	1905	2017	1671	1682	2338	2304	2686	2601	2675	2566
342	NA	2348	2241	2078	2265	2211	2274	2191	2061	2046	1901	2011	1669	1674	2337	2301	2683	2598	2670	NA
350	NA	2332	2232	2059	2255	2192	2258	2174	2050	NA	1879	1988	1656	NA	2322	NA	NA	2585	2654	2546
353	NA	2326	2226	2051	2248	2188	2253	2167	2045	2032	1870	1984	1648	1643	2317	2290	2667	2580	2646	2540
357	NA	2317	2223	NA	2242	2179	NA	2161	2034	NA	1861	1971	1635	NA	2302	2285	NA	2572	2639	2536
382	NA	2266	2172	1979	NA	2127	2205	2114	1991	1979	1817	1912	1585	1592	2259	2249	2626	2537	2598	2496
385	NA	2257	2167	NA	2186	2123	2196	2107	1985	NA	1813	1910	1581	1585	2252	2241	2619	NA	2591	2491
405	NA	2209	NA	1925	NA	2088	2164	2073	1955	NA	1779	1865	1540	1535	2192	2204	2582	2498	2556	NA
417	NA	2181	2112	1897	2130	2072	NA	NA	NA	1914	1757	1833	1520	1511	2172	2172	2558	NA	2533	2442
432	NA	2152	2084	1862	2113	2046	2114	2018	1910	1896	1736	1807	1488	NA	2150	2140	2523	2444	2508	2413
440	NA	2134	2071	1850	2104	NA	2094	2003	1898	1881	1722	1791	1480	1467	NA	2126	NA	NA	2496	2401
443	NA	2128	2064	1841	2097	2035	2090	2000	1894	1875	1717	1786	1479	1459	2132	2116	2501	NA	2490	2395
447	NA	2123	2056	1836	2082	NA	NA	1990	1888	NA	1711	1780	1469	1448	NA	2109	2497	2416	2480	2388
453	NA	2113	NA	1818	2070	2021	2077	1977	NA	1858	1696	1763	1460	1435	2115	2100	2486	NA	2472	2373
457	NA	2108	2042	NA	2063	2017	2067	1967	NA	1850	NA	NA	NA	1430	2110	2091	2477	2399	2461	2367
460	NA	2101	NA	1803	2049	NA	2061	1958	NA	1847	1688	1753	1445	1423	2106	NA	2474	2390	2455	2361
478	NA	2062	NA	1777	2012	1965	NA	1928	1849	1825	1660	1724	1420	1391	2078	2063	2443	2352	2425	2335
479	NA	2060	2007	1776	2010	1963	2037	1925	NA	1824	1658	NA	1419	1389	2077	2060	2442	2350	2423	2330
493	NA	2041	NA	1750	1986	1943	2012	1909	1828	1798	1640	1696	1396	1365	NA	2034	2421	2330	2402	2300
494	NA	2040	1986	NA	1984	1942	NA	1906	NA	1793	1639	1695	1394	1364	2057	2030	2417	2329	2400	2298
495	NA	2036	1984	NA	NA	NA	NA	NA	1824	NA	1637	1693	NA	1363	2055	2027	NA	NA	2398	2297
500	NA	2023	1975	1737	1974	1928	1996	1896	1816	1788	1630	1683	1380	1357	2047	2018	NA	2318	2392	2289
502	NA	2017	1971	1729	1968	1924	1994	1893	1815	1786	NA	1679	NA	1355	2044	2015	2404	2314	2385	2286
509	NA	2004	1954	1718	1960	1916	NA	1877	1801	NA	1613	1662	1372	1340	2033	1999	2388	2306	NA	2274
521	NA	1986	1931	1691	NA	1898	1966	NA	1787	1765	1595	1642	1354	1320	2019	NA	2360	NA	2340	2249
531	NA	1960	1918	1669	1926	NA	1954	1851	1771	1749	NA	1634	1342	1298	2006	1962	NA	NA	2320	2234
532	NA	1957	1917	1665	1925	1879	1953	1850	NA	1748	1585	1633	1341	1294	2005	1958	2346	2276	2318	NA
540	NA	1939	1901	1648	1896	1863	1937	NA	1755	1737	1575	1628	1331	1286	1992	1948	NA	2268	2301	2223
554	NA	1917	1883	NA	1875	1846	1918	1806	1742	NA	NA	1603	1306	NA	1975	1925	2318	2243	2267	2206
562	NA	1902	1871	1604	1861	1835	1905	1792	1730	NA	1535	1585	1293	1261	1962	1916	2308	2231	NA	2196
571	NA	1890	NA	1591	1849	1819	1891	1773	1712	1696	NA	1569	1284	1252	1955	NA	2297	NA	2239	2183
577	NA	1882	1846	1581	1839	1812	1880	1761	1708	1690	1523	1563	NA	1238	NA	1886	2288	2207	2232	2172
582	NA	1872	NA	1571	1830	1807	1875	NA	1702	NA	NA	1551	NA	1232	NA	1875	2283	NA	2223	2166
583	NA	1869	1837	1568	NA	1804	1874	1755	1700	1685	1519	1549	1267	1231	NA	1874	2281	2200	2222	2165
603	NA	1842	1800	NA	1806	1772	1840	NA	1672	1667	NA	1530	1244	NA	1911	1857	2250	2172	2187	NA
608	NA	1837	1795	1516	1801	1766	1832	1711	1667	1663	NA	NA	NA	1210	1904	1847	2240	NA	2179	NA
627	NA	1798	1766	1485	1780	NA	1794	1678	NA	1640	1469	1503	1215	1189	1876	1826	2210	NA	2154	2101
636	NA	1783	1753	NA	NA	1730	1773	1670	NA	1633	NA	1486	1207	NA	1860	NA	NA	2137	2138	2088
648	NA	1770	NA	NA	1752	1702	1763	1657	1618	1620	1446	1471	1191	1177	1843	NA	NA	NA	2121	NA
652	NA	1761	1729	NA	1746	NA	1757	1651	1614	NA	NA	NA	1184	1172	NA	1798	2178	2118	2115	NA
654	NA	1753	1727	1436	NA	NA	1755	1649	NA	NA	1441	1460	NA	1171	1834	1794	2176	2117	NA	2067
656	NA	1750	NA	NA	NA	1692	1750	NA	1612	NA	NA	1459	1181	NA	NA	1791	2173	2113	2112	2064
660	NA	1745	NA	1427	1743	NA	1746	NA	1606	NA	1434	1455	1177	1168	1827	1789	NA	NA	NA	2059
663	NA	1739	1717	1421	1733	1686	NA	1637	NA	1609	1430	1450	1169	NA	1826	1787	2165	2107	2103	NA
664	NA	1738	1715	1418	1731	1684	1737	1635	NA	1607	1428	1448	1167	NA	1825	1786	NA	2105	NA	NA
669	NA	1732	1713	1410	1724	1675	1727	NA	NA	1600	1422	1441	NA	1157	1822	1782	2158	2096	2097	NA
671	NA	1731	1711	NA	1719	1671	1725	1627	1597	NA	1419	1440	NA	NA	1819	1779	2156	2091	2096	2053
672	NA	1728	1709	NA	1716	1670	1723	1626	1596	NA	NA	NA	NA	NA	1817	NA	NA	2090	2095	2051
683	NA	1714	NA	NA	1701	1654	NA	NA	NA	1584	1408	1428	NA	NA	1803	NA	2148	2080	2082	2035
685	NA	1711	1692	1382	1695	1652	1708	1610	NA	1583	1406	1426	1155	1148	1797	1762	2147	2078	2078	NA
686	NA	1710	1688	1381	1692	1651	1706	1609	1584	1581	1405	1425	1152	NA	1793	1761	2145	2077	2076	2032
695	NA	1701	1671	1369	1676	1633	1693	1596	NA	1569	1400	1418	1147	1143	1782	1752	2133	2063	NA	2020
701	NA	1693	NA	1364	1667	1619	1685	1588	NA	1560	1390	1411	NA	NA	NA	1742	2126	NA	2058	NA
703	NA	1689	NA	NA	1663	1618	1683	1585	NA	NA	NA	NA	NA	1138	1774	1739	2120	2052	2054	2011
707	NA	1684	1655	1363	1650	1613	1673	1578	1568	NA	1384	1407	NA	1137	NA	1733	NA	NA	2048	2006
746	NA	1652	1586	NA	1601	1559	1617	1530	1524	NA	NA	1359	1123	1114	NA	1685	2074	2009	2003	1963
759	NA	1634	1567	1296	NA	NA	NA	1507	NA	NA	1337	NA	1107	NA	NA	1670	2056	NA	1991	1948
764	NA	1628	NA	1289	1584	NA	1600	1503	1509	1519	1335	1341	NA	NA	1722	1665	NA	1988	1986	1939
768	NA	1624	1557	NA	NA	NA	1595	1497	1505	1513	1330	1336	1097	NA	1716	1657	NA	1986	NA	NA
771	NA	1621	1555	NA	1570	1537	1591	1494	1504	1511	1327	NA	1095	NA	1715	NA	2040	1983	1976	NA
774	NA	1617	1551	1280	1569	1532	1589	1489	NA	1507	NA	NA	NA	1094	1712	1654	NA	1978	1975	1929
785	NA	1601	1541	1267	NA	1516	1572	1478	1498	NA	1310	NA	NA	NA	1699	1643	NA	1968	1962	1914
786	NA	1598	1540	NA	NA	1515	1571	1477	1497	NA	1308	1322	NA	1081	1698	NA	2021	1967	1960	1911
810	NA	1577	1505	1229	1520	1483	NA	1445	NA	1485	1283	NA	1074	NA	NA	1620	1982	NA	1928	NA
815	NA	1563	1499	1222	1516	1477	1532	1436	1472	1479	NA	1283	1070	NA	NA	1614	1975	NA	1918	1859
816	NA	1559	1497	NA	1514	1475	1527	1434	NA	NA	1279	NA	1069	1060	NA	NA	NA	NA	1917	1858
818	NA	1555	NA	1218	1511	NA	1525	1429	NA	1477	1277	1282	1068	NA	1662	1612	1970	NA	1913	1855
820	NA	1552	1494	NA	NA	1471	1521	NA	NA	NA	NA	NA	NA	1058	1660	NA	1965	1930	1911	NA
821	NA	1550	1493	NA	1510	1470	NA	NA	NA	1475	1275	1280	NA	NA	1658	NA	1963	1929	1910	1850
824	NA	1545	1482	1211	1503	1462	1517	NA	1469	NA	1272	1275	NA	1057	1652	1610	1959	1926	1905	NA
829	NA	1534	1471	NA	NA	NA	NA	1417	NA	1470	NA	1272	NA	1051	1647	1604	1953	1924	NA	1844
837	NA	1520	NA	1195	NA	1453	1504	1410	1461	NA	NA	1263	NA	1043	NA	NA	1947	1911	1886	NA
843	NA	1509	1450	1185	NA	NA	NA	1403	1457	NA	1260	1256	NA	1033	NA	NA	1936	1900	1880	NA
849	NA	1489	1442	1174	NA	1441	NA	1397	1453	1463	1253	NA	NA	NA	1633	NA	1929	1889	NA	1820
858	NA	1474	NA	1156	1465	NA	1486	1380	1448	NA	1249	1242	1054	NA	1626	NA	NA	1877	1867	NA
863	NA	1468	1425	NA	NA	1418	NA	1367	1446	1453	1244	NA	1052	NA	NA	1574	NA	1870	NA	NA
864	NA	1466	1424	NA	1457	NA	NA	1363	NA	NA	1243	1240	NA	NA	NA	NA	1911	1869	1861	1806
865	NA	1465	1422	NA	NA	1416	NA	1362	NA	NA	1242	1237	NA	NA	NA	NA	1909	1868	1860	NA
876	NA	1437	NA	1138	1445	1398	NA	1347	NA	NA	NA	1229	NA	NA	NA	1565	NA	1861	1845	1797
882	NA	1433	1410	1135	NA	1392	NA	1339	1434	NA	1219	1222	1041	NA	NA	1557	1892	1858	NA	NA
888	NA	1428	NA	NA	1436	NA	NA	NA	NA	1436	1216	NA	1038	NA	1614	NA	NA	1851	NA	1788
889	NA	1427	1402	1129	1432	NA	1450	NA	NA	1435	1215	NA	1037	NA	1611	1549	1881	1849	NA	1787
891	NA	1426	1401	1124	1430	1379	1447	NA	1428	1430	NA	1211	NA	NA	NA	NA	1880	1846	NA	1786
903	NA	1413	1391	NA	1420	1361	NA	1311	1421	1419	1205	NA	1025	997	1595	NA	1856	1838	1822	1770
909	NA	1406	1384	1104	1410	1353	1428	NA	NA	NA	NA	1201	1021	NA	1591	1528	1852	1832	NA	1765
913	NA	1398	1382	1101	NA	1350	NA	NA	NA	1411	NA	1194	NA	NA	1583	1522	NA	1826	NA	1761
914	NA	1394	NA	NA	1408	NA	1420	1294	1411	1410	1194	1191	1019	NA	1581	NA	NA	NA	1811	1759
915	NA	1393	NA	1100	NA	NA	NA	1293	1408	NA	1192	1190	1018	NA	1579	1521	1845	NA	1810	NA
927	NA	1383	1370	NA	NA	1340	1403	1276	NA	NA	1187	NA	1014	982	1568	1515	NA	1815	1804	1743
936	NA	1377	NA	1080	NA	1325	1395	1268	1385	1403	1181	NA	NA	NA	1555	NA	NA	NA	NA	1737
943	NA	1371	1356	1076	1384	1314	NA	NA	1382	1395	NA	1169	NA	NA	1550	1499	NA	1787	NA	1731
949	NA	1361	1351	1066	1376	NA	NA	1254	NA	NA	1173	NA	NA	970	NA	1496	NA	1783	1774	NA
953	NA	1356	NA	1059	1374	1302	NA	1253	1373	1391	1168	NA	NA	965	1542	NA	NA	NA	1771	1726
954	NA	1354	1347	NA	1373	1301	NA	NA	1372	NA	1167	NA	NA	NA	NA	1494	1820	1778	1770	NA
960	NA	1345	NA	1054	1362	1296	NA	NA	1370	NA	1166	1157	997	960	1539	NA	NA	NA	1764	1716
968	NA	1329	1331	NA	NA	NA	1365	NA	1367	1386	1160	NA	988	NA	NA	1483	1812	NA	NA	NA
993	NA	1302	NA	1014	1330	NA	1334	1213	1352	1370	1149	NA	973	NA	1516	NA	NA	1734	NA	1685
994	NA	1300	1305	NA	1329	NA	1333	1212	1351	NA	NA	1126	972	NA	1515	NA	1790	1733	1728	1682
1001	NA	1293	1293	NA	NA	1249	1321	1208	NA	1365	NA	1121	NA	NA	1513	1453	NA	1724	NA	1678
1004	NA	1289	NA	1003	1319	NA	NA	1203	NA	NA	1144	1119	NA	938	NA	NA	1780	NA	1722	NA
1007	NA	1288	1290	995	1316	1246	1316	1199	1342	NA	1142	1114	NA	NA	1508	1448	NA	NA	NA	NA
1014	NA	1277	NA	NA	1308	NA	NA	1189	NA	NA	NA	1108	NA	931	NA	NA	NA	1714	1711	NA
1015	NA	1276	NA	987	1306	NA	NA	1187	NA	NA	1136	NA	962	930	1503	1440	1768	1713	1709	1670
1016	NA	1275	NA	NA	1301	NA	1308	1185	NA	1362	1135	NA	NA	NA	1502	1439	1766	NA	1708	NA
1019	NA	1273	1280	985	NA	1235	NA	NA	1333	1360	NA	NA	NA	928	1500	1438	1765	NA	NA	1663
1023	NA	1267	1278	977	1292	NA	1300	1180	NA	NA	1131	NA	NA	925	NA	NA	1760	1709	1705	NA
1025	NA	1264	1276	974	1290	NA	1298	1176	NA	NA	NA	NA	957	NA	1497	NA	NA	1705	NA	NA
1029	NA	1257	1272	971	NA	NA	1292	1170	NA	NA	1129	1100	954	NA	NA	1434	NA	1701	1697	1660
1047	NA	1250	1253	NA	1268	NA	NA	1148	1316	NA	1111	1085	NA	912	1484	NA	1740	NA	1681	1640
1050	NA	1248	1250	955	NA	1212	1267	1140	NA	1342	NA	1083	NA	NA	NA	NA	NA	NA	1678	1633
1062	NA	1234	NA	938	NA	1203	1252	1123	1312	NA	1097	NA	NA	NA	1466	1411	1731	1678	1671	NA
1064	NA	1232	1233	937	1241	1199	1251	1121	1309	1332	1095	NA	NA	NA	1464	1409	NA	NA	1668	1627
1066	NA	1230	NA	NA	1235	NA	NA	NA	NA	1330	1094	NA	934	NA	NA	NA	1729	1673	1665	NA
1067	NA	1229	NA	935	NA	NA	1248	1117	NA	1329	1092	1068	NA	NA	NA	1406	1728	NA	1662	1622
1068	NA	1227	1229	934	1233	1193	NA	1116	1308	1327	1091	NA	NA	NA	1461	1405	1726	NA	NA	NA
1070	NA	1226	1226	NA	1229	1189	NA	1114	1306	1326	NA	NA	NA	NA	NA	1404	1725	1672	NA	1619
1073	NA	1224	1224	928	1224	NA	NA	1110	NA	1321	NA	1067	NA	899	NA	1401	NA	NA	NA	1615
1075	NA	1222	NA	926	NA	1181	1243	NA	NA	NA	NA	NA	NA	896	NA	1400	1718	1669	1661	1614
1077	NA	1219	1221	NA	NA	NA	1242	1105	NA	NA	NA	1063	NA	NA	1454	NA	NA	NA	1660	1610
1082	NA	1214	1219	920	1217	1173	1233	NA	1300	1314	1083	NA	NA	893	1445	NA	1711	NA	NA	1602
1083	NA	1212	1218	917	1216	NA	1230	NA	NA	NA	1082	1057	NA	NA	1443	NA	NA	1660	1654	1600
1084	NA	1211	NA	NA	1214	1172	NA	1099	1298	NA	1079	1056	926	892	NA	1397	1708	NA	1652	1599
1086	NA	1206	1217	914	NA	1170	1227	NA	1295	NA	NA	1055	NA	890	1440	1396	1707	1657	1651	1592
1090	NA	1201	NA	913	NA	NA	1222	NA	1291	NA	1077	1052	921	888	1437	NA	1702	1653	1647	NA
1091	NA	1200	1210	912	1211	1165	1219	1094	NA	NA	1076	NA	NA	887	NA	NA	1701	1652	1646	NA
1102	NA	1189	1195	900	NA	NA	1209	1075	NA	NA	1065	1044	NA	878	1431	NA	1690	1646	1637	1573
1103	NA	1188	NA	898	1207	NA	1208	1074	1289	1310	NA	NA	NA	NA	1430	NA	1689	1644	1635	1572
1107	NA	1184	1188	NA	NA	1147	1203	1065	NA	NA	NA	1042	NA	NA	NA	1386	NA	NA	1632	NA
1111	NA	1179	NA	NA	1198	1143	1200	NA	NA	NA	NA	NA	913	876	NA	1382	NA	NA	1627	1563
1112	NA	1178	NA	892	1196	1142	1199	NA	NA	NA	1058	1040	912	NA	NA	1379	NA	1640	NA	NA
1113	NA	1177	1187	891	NA	NA	NA	NA	1278	1307	1057	1038	NA	874	NA	NA	NA	NA	1626	NA
1124	NA	1167	1180	876	1186	1135	1191	NA	1268	NA	NA	1032	906	NA	1422	NA	NA	1630	1619	1555
1127	NA	1164	1176	NA	NA	NA	1190	1042	NA	1298	NA	NA	905	863	1419	NA	NA	1622	1617	1553
1129	NA	1163	1173	872	1181	NA	NA	1038	NA	1296	1052	1027	NA	NA	1418	NA	1676	1617	NA	1550
1130	NA	1162	1172	NA	1179	1132	1188	NA	NA	1294	1051	NA	NA	NA	NA	1369	1675	NA	NA	1548
1131	NA	1161	1170	871	1178	1130	NA	1036	NA	NA	NA	1025	NA	NA	1417	1368	1674	1616	NA	1547
1132	NA	1160	1169	870	NA	1128	1185	1035	1266	NA	1050	NA	903	862	NA	NA	NA	NA	NA	1546
1137	NA	1155	1166	866	1175	1119	1176	NA	1264	1290	NA	1020	NA	NA	1414	NA	1668	1607	NA	NA
1139	NA	1153	1163	863	1173	NA	NA	NA	1261	NA	1046	NA	NA	855	NA	1366	1667	NA	1608	NA
1147	NA	1148	NA	854	1163	NA	1169	1019	NA	1284	1043	1011	NA	851	1405	1362	1660	NA	1598	NA
1151	NA	1145	1152	NA	1159	1107	NA	1013	NA	NA	NA	NA	NA	849	NA	NA	1655	1593	NA	1538
1154	NA	1140	1145	NA	NA	NA	1163	NA	1258	NA	1039	1007	893	NA	1397	1359	1651	1591	1593	1536
1155	NA	1138	1144	NA	1156	NA	1162	NA	NA	1282	1038	NA	NA	NA	NA	1358	1650	NA	NA	NA
1170	NA	1125	1124	845	NA	NA	1146	1000	NA	NA	NA	996	NA	NA	1384	NA	NA	NA	1579	1524
1171	NA	1123	NA	844	1143	NA	1144	NA	NA	NA	NA	995	881	837	1383	NA	1632	1574	NA	1522
1173	NA	1122	NA	NA	NA	NA	1142	NA	1250	NA	1026	NA	NA	NA	1381	1344	1630	NA	NA	1520
1179	NA	1118	NA	NA	NA	1090	NA	994	1246	NA	NA	988	877	834	1378	NA	NA	NA	1574	1514
1181	NA	1116	1117	NA	1136	1086	NA	991	NA	1268	NA	NA	874	NA	1377	1339	NA	NA	1573	NA
1183	NA	1114	1112	837	1133	1081	1136	989	NA	1265	1019	NA	NA	NA	NA	NA	NA	1567	1570	1509
1187	NA	1112	NA	835	NA	NA	1132	NA	NA	NA	NA	NA	871	NA	NA	NA	NA	NA	NA	NA
1189	NA	1110	1102	833	NA	1073	NA	985	NA	1262	NA	984	868	NA	1372	NA	NA	1563	NA	1508
1193	NA	1109	1098	829	1126	NA	1127	984	NA	NA	NA	975	NA	NA	NA	NA	1617	NA	1564	NA
1202	NA	1099	1094	819	NA	1067	1121	NA	NA	NA	1013	966	NA	NA	NA	1325	1605	1554	NA	NA
1204	NA	1098	NA	NA	NA	NA	1120	976	NA	NA	1011	NA	NA	NA	1365	NA	1603	1553	NA	1500
1205	NA	1097	1092	NA	1118	1063	NA	975	NA	NA	NA	NA	NA	822	1364	1324	1602	NA	1556	NA
1209	NA	1094	1089	NA	1114	1062	NA	972	NA	1251	1008	962	NA	817	1361	1323	1599	1549	1554	1498
1212	NA	1090	1087	813	1110	1061	NA	969	1233	NA	NA	NA	859	816	NA	1321	1596	1545	1549	1496
1214	NA	1089	1085	NA	NA	1058	NA	NA	NA	NA	NA	NA	856	NA	1357	1320	NA	NA	1547	1495
1215	NA	1087	1083	NA	NA	1056	1113	967	1230	NA	NA	957	854	814	1356	1319	1593	NA	1546	NA
1216	NA	1085	1082	NA	1108	1052	NA	NA	NA	1250	1006	956	NA	813	NA	NA	NA	NA	1544	1494
1220	NA	1079	1077	NA	1104	1051	1111	960	NA	1247	NA	NA	852	809	NA	NA	1584	NA	1541	1493
1223	NA	1077	NA	806	1101	NA	NA	957	1224	1245	NA	NA	850	NA	1354	NA	1582	1540	1537	NA
1225	NA	1074	1073	803	1099	NA	1107	956	NA	NA	1004	NA	849	NA	NA	1312	1581	1537	NA	1489
1226	NA	1073	1072	802	1098	NA	1106	955	1222	1241	1003	949	NA	NA	1353	NA	1580	1536	1535	1488
1235	NA	1067	NA	795	1087	1036	1095	NA	NA	1235	996	942	NA	NA	NA	NA	NA	NA	1529	1477
1236	NA	1066	1058	NA	1085	1035	NA	NA	1218	1234	NA	941	NA	NA	NA	NA	1576	NA	NA	1476
1237	NA	1065	NA	794	NA	NA	1093	944	1217	NA	995	940	841	800	1346	NA	1574	NA	1528	1475
1240	NA	1063	1053	NA	1076	NA	NA	942	NA	1232	NA	937	840	797	1343	1307	1571	NA	1527	1472
1241	NA	1062	1051	790	NA	1029	1090	NA	NA	NA	993	NA	NA	NA	1342	NA	NA	1523	1524	1469
1242	NA	1061	1050	NA	1075	1028	NA	940	NA	NA	991	935	NA	NA	NA	1306	NA	1521	NA	NA
1247	NA	1057	NA	787	NA	1024	1087	934	1212	NA	NA	933	NA	NA	NA	1305	1568	NA	NA	NA
1248	NA	1055	NA	NA	NA	NA	NA	NA	NA	NA	987	932	NA	NA	1338	NA	1567	1515	NA	1466
1253	NA	1054	NA	NA	NA	1017	1081	NA	1208	NA	981	NA	NA	788	NA	NA	NA	NA	NA	1462
1258	NA	1051	1040	NA	1057	NA	1080	927	NA	1222	NA	NA	831	784	NA	NA	NA	1504	1517	NA
1260	NA	1050	1038	780	NA	1014	NA	925	NA	1221	NA	NA	NA	NA	1335	1297	1558	1503	1515	1460
1274	NA	1039	1024	NA	NA	1000	1064	NA	NA	1217	NA	919	827	NA	NA	NA	NA	NA	NA	1445
1275	NA	1038	1021	767	1040	NA	1062	918	1199	NA	967	NA	NA	776	1325	NA	NA	NA	NA	1444
1276	NA	1036	1020	766	1039	999	NA	NA	NA	1215	NA	916	826	775	NA	1288	NA	NA	1507	1443
1280	NA	1033	NA	762	1034	NA	1058	913	NA	NA	NA	912	824	772	1322	NA	NA	1489	1503	NA
1282	NA	1031	NA	NA	1031	993	1055	NA	NA	NA	NA	911	NA	NA	NA	1287	1542	NA	NA	NA
1284	NA	1026	NA	758	1029	991	1053	NA	1195	NA	NA	908	NA	NA	1319	1285	1540	1487	1500	NA
1286	NA	1025	NA	NA	1024	988	1050	NA	NA	1211	NA	NA	NA	NA	1318	NA	NA	NA	1493	1438
1289	NA	1021	1008	754	NA	985	NA	NA	NA	NA	NA	NA	819	766	1317	1282	NA	NA	NA	1435
1293	NA	1016	NA	752	1021	982	1044	NA	NA	NA	NA	904	NA	NA	NA	NA	1533	1478	1490	NA
1298	NA	1013	998	NA	NA	976	1039	898	1191	NA	953	901	811	NA	1311	NA	1531	NA	NA	1427
1300	NA	1010	NA	NA	1015	NA	NA	NA	NA	NA	951	900	810	763	NA	1273	1530	NA	NA	1425
1309	NA	1004	NA	NA	1009	970	NA	NA	NA	NA	945	NA	NA	760	NA	NA	NA	1467	1477	1419
1312	NA	1003	984	737	1005	967	1028	NA	NA	NA	940	890	NA	NA	NA	NA	NA	1465	1476	NA
1314	NA	1001	983	735	1001	NA	NA	890	1184	1193	NA	NA	803	NA	NA	NA	1518	1463	NA	NA
1319	NA	997	980	NA	NA	NA	NA	887	NA	1186	NA	885	799	751	NA	NA	NA	NA	NA	NA
1326	NA	993	NA	728	NA	NA	1015	NA	NA	1182	933	879	792	NA	1295	1264	1510	NA	NA	NA
1328	NA	991	975	724	992	956	NA	NA	1172	NA	932	NA	NA	NA	NA	1261	NA	1457	NA	1412
1333	NA	984	NA	722	NA	NA	NA	878	1170	1179	NA	871	NA	NA	1293	NA	1503	NA	1467	1406
1342	NA	981	965	713	982	NA	1006	874	NA	1176	NA	NA	NA	739	NA	1255	NA	NA	NA	1397
1343	NA	980	NA	NA	980	944	NA	NA	NA	NA	NA	NA	788	NA	1284	NA	NA	NA	NA	NA
1345	NA	978	962	709	NA	NA	NA	NA	NA	1174	918	NA	NA	NA	NA	1252	NA	NA	NA	1396
1348	NA	976	957	707	977	NA	1003	NA	1165	NA	NA	861	NA	NA	NA	NA	1496	NA	NA	NA
1361	NA	967	NA	697	971	NA	NA	NA	NA	NA	907	848	NA	NA	NA	NA	1483	1436	1449	1384
1365	NA	965	NA	NA	967	926	991	855	1151	NA	903	NA	777	NA	1274	NA	NA	NA	1444	NA
1378	NA	958	931	692	959	911	974	848	1144	1159	896	NA	NA	716	NA	NA	1470	NA	NA	1367
1379	NA	954	930	NA	958	910	NA	NA	1142	NA	895	837	NA	NA	NA	NA	NA	1424	NA	1366
1382	NA	951	NA	NA	NA	908	970	847	1139	1157	890	NA	NA	NA	1266	NA	1468	1421	NA	1364
1383	NA	950	NA	NA	NA	907	969	NA	NA	NA	NA	NA	770	NA	NA	1241	1466	1420	NA	NA
1385	NA	949	928	691	952	NA	966	NA	1136	NA	889	834	768	NA	NA	NA	NA	NA	1435	1363
1394	NA	941	NA	687	NA	NA	NA	837	NA	1150	884	830	761	707	1262	NA	NA	1409	NA	NA
1398	NA	937	NA	685	NA	901	NA	NA	1133	1147	NA	825	760	NA	1260	NA	NA	1404	1426	1354
1399	NA	935	917	NA	NA	NA	953	NA	NA	NA	881	NA	759	706	1258	NA	1457	1403	NA	1352
1404	NA	934	911	679	937	NA	949	834	NA	NA	NA	821	NA	703	NA	1232	1451	1401	1421	NA
1405	NA	933	910	NA	935	898	NA	NA	1130	NA	880	NA	757	702	NA	NA	1450	NA	1419	1344
1406	NA	932	909	678	NA	897	NA	831	1129	NA	879	820	NA	NA	NA	1231	NA	1400	1418	1343
1409	NA	929	NA	677	NA	895	942	NA	1127	NA	NA	NA	NA	NA	1251	1225	1448	1398	NA	1336
1414	NA	924	904	NA	928	NA	940	NA	NA	NA	NA	NA	NA	NA	NA	1223	NA	1392	1413	NA
1418	NA	922	899	671	NA	889	936	NA	1122	1139	871	NA	NA	697	NA	1221	NA	NA	NA	1330
1420	NA	921	896	668	927	888	NA	NA	1121	1137	NA	807	NA	696	1250	1217	1438	NA	1409	NA
1424	NA	918	894	666	NA	884	931	NA	1120	NA	868	NA	NA	692	1248	1213	1436	NA	1405	NA
1437	NA	904	886	NA	910	875	NA	813	NA	NA	NA	NA	743	NA	NA	NA	1428	NA	NA	NA
1441	NA	903	885	NA	NA	871	NA	811	NA	NA	858	NA	738	NA	1240	1210	1427	1372	1392	NA
1450	NA	901	876	652	895	NA	913	NA	NA	1122	NA	NA	NA	680	1235	1205	1417	NA	NA	NA
1452	NA	900	NA	NA	893	NA	909	NA	NA	1120	853	NA	NA	678	NA	NA	NA	1359	NA	1316
1453	NA	899	NA	NA	891	863	908	NA	NA	NA	852	787	NA	NA	NA	NA	1415	NA	NA	1315
1454	NA	896	NA	650	890	862	NA	NA	NA	1119	851	NA	731	NA	NA	NA	1414	1358	1382	NA
1458	NA	892	NA	NA	NA	859	904	NA	1107	1117	849	NA	NA	NA	NA	NA	1407	NA	1380	NA
1461	NA	891	871	NA	NA	856	900	799	1105	1114	NA	NA	NA	674	1231	1200	NA	1353	1376	1307
1462	NA	890	NA	NA	886	855	NA	NA	1104	NA	NA	785	NA	673	1229	1198	1405	NA	NA	NA
1472	NA	886	NA	NA	NA	846	NA	NA	NA	1106	NA	NA	724	670	NA	NA	NA	NA	NA	NA
1476	NA	885	NA	NA	NA	NA	888	787	NA	1102	836	NA	719	667	NA	NA	1400	1348	1365	NA
1480	NA	880	NA	NA	870	842	NA	NA	NA	NA	NA	778	NA	NA	1216	1188	NA	NA	1363	NA
1493	NA	871	NA	NA	864	NA	878	771	1086	NA	824	771	711	658	NA	NA	NA	1340	NA	1281
1496	NA	870	NA	NA	860	827	NA	NA	NA	NA	821	NA	710	656	NA	NA	NA	NA	1354	NA
1500	NA	864	847	NA	NA	823	NA	769	1082	1090	818	NA	708	NA	NA	NA	NA	1337	1351	1278
1515	NA	856	NA	NA	847	818	NA	764	1072	NA	808	NA	NA	645	NA	NA	NA	NA	1341	1262
1520	NA	855	NA	NA	843	NA	NA	758	NA	NA	NA	NA	698	NA	1197	1174	1377	NA	NA	NA
1522	NA	853	NA	NA	839	811	NA	757	NA	1079	805	755	695	NA	1194	NA	NA	NA	1338	NA
1523	NA	851	NA	609	838	809	864	756	NA	1078	803	NA	694	NA	NA	NA	1375	NA	NA	1260
1526	NA	850	833	606	NA	NA	863	755	NA	NA	NA	754	691	NA	1193	NA	NA	NA	1335	1255
1527	NA	849	831	NA	NA	805	862	NA	NA	NA	800	752	690	641	NA	NA	NA	1324	NA	NA
[truncated: 7,237 more rows]
