# Supplementary material for: The HSV-1 ICP22 protein selectively impairs histone repositioning upon Pol II transcription downstream of genes
Source: Nat Commun. 2023 Jul 31;14:4591. doi: 10.1038/s41467-023-40217-w (PMC10390501; doi:10.1038/s41467-023-40217-w)
Supplement: Supplementary file 8 — Source Data [file 41467_2023_40217_MOESM8_ESM.zip › Fig1b.tsv]

ID	cluster	mock 8 h (1)	mock 8 h (2)	mock 8 h (3)	mock 12 h (1)	mock 12 h (2)	WT str. F 8 h (1)	WT str. F 8 h (2)	WT str. F 12 h (1)	WT str. F 12 h (2)	WT str. 17 8 h (1)	WT str. 17 8 h (2)	WT str. F + PAA 8 h (1)	WT str. F + PAA 8 h (2)	WT str. F + PAA 12 h (1)	WT str. F + PAA 12 h (2)	WT str. 17 + PAA 8 h (1)	WT str. 17 + PAA 8 h (2)
ENSG00000000460	3	2.64542226934909	2.75891189239797	2.55630250076729	2.81358098856819	2.51054501020661	2.47275644931721	2.11394335230684	0	0	2.41830129131975	2.3096301674259	2.85733249643127	2.9434945159061	3.25333800532611	2.87157293554588	2.74741180788642	2.7979596437372
ENSG00000000971	9	0	0	0	0	0	2.13672056715641	0	0	0	0	0	0	0	0	2.07188200730613	0	0
ENSG00000001036	2	2.25527250510331	1.83250891270624	2.43775056282039	0	0	1.54406804435028	0	1.92941892571429	0	2.33445375115093	0	3.08098704691089	3.09691001300806	2.94546858513182	3.17318626841227	2.60745502321467	2.55870857053317
ENSG00000001167	7	2.61804809671209	2.40140054078154	2.46686762035411	0	1.20411998265592	2.32221929473392	2.32428245529769	1.79934054945358	0	2.09342168516224	0	0	2.59549622182557	0	0	0	0
ENSG00000001461	9	0	2.12710479836481	0	0	2.31175386105575	0	2.23044892137827	0	1.27875360095283	0	0	0	0	0	0	0	0
ENSG00000001497	1	0	0	2.5092025223311	2.90955602924118	2.14301480025409	2.76863810124761	2.83758843823551	0	2.55144999797288	2.67486114073781	2.24551266781415	2.54654266347813	2.51851393987789	2.02530586526477	2.36921585741014	2.42488163663107	2.95999483832842
ENSG00000001629	4	2.15228834438306	2.72997428569956	2.9484129657786	2.57170883180869	2.77451696572855	0	2.20411998265592	0	2.84385542262316	2.31175386105575	3.60573589387675	2.13672056715641	2.52113808370404	2.50650503240487	2.66838591669	0	1.93951925261862
ENSG00000002549	6	3.57100967230931	3.51414913447544	3.53364497879876	3.3701428470511	3.48187241031066	3.47275644931721	3.42111012979343	3.4432629874587	3.3055663135153	3.3386556655787	3.37291200297011	3.77641058880734	3.80672250307618	3.75097098443732	3.7199938263676	3.61961500574281	3.58782317131896
ENSG00000002586	8	0	0	0	2.24551266781415	2.54900326202579	0	2.0899051114394	0	1.79239168949825	2.20951501454263	0	1.66275783168157	0	1.90848501887865	2.12385164096709	2.42813479402879	2.13987908640124
ENSG00000003056	1	2.79657433321043	1.76342799356294	2.47856649559384	2.95085145888855	2.32428245529769	0	2.35024801833416	2.63144376901317	0	2.47712125471966	0	2.29003461136252	2.92582757462474	2.40823996531185	2.38381536598043	1.50514997831991	2.05307844348342
ENSG00000003436	7	2.0899051114394	0	2.46686762035411	0	2.22788670461367	1.78532983501077	2.56110138364906	0	2.35024801833416	2.53529412004277	0	0	0	2.20139712432045	0	0	0
ENSG00000003509	8	0	0	0	0	0	0	0	2.14301480025409	2.15228834438306	0	0	2.21748394421391	0	2.41497334797082	2.50785587169583	0	0
ENSG00000003989	6	3.07371835034612	3.28555730900777	3.20194306340165	3.1832698436828	3.29446622616159	3.18977095634687	3.0920184707528	3.14581771449183	3.16016829295851	3.14050804303818	3.19479175772192	3.17114115102838	3.14301480025409	3.20303288701471	3.08813608870055	3.10754912974469	3.10209052551184
ENSG00000004399	3	2.82477646247555	3.03059972196595	2.91698004732038	2.77524625974024	2.89153745767256	1.66275783168157	2.27875360095283	2.24303804868629	1.80617997398389	2.78461729263288	2.99869515831166	2.70842090013471	2.79657433321043	2.82216807936802	2.68304703823885	2.69460519893357	2.70757017609794
ENSG00000004478	6	3.2417954312952	3.31722734917642	3.22737244228964	3.16967443405881	3.24575935596728	3.20601587676334	3.13449585583467	3.16435285578444	3.10105935490812	3.14798532068381	3.19173039336286	3.20139712432045	3.20844135643857	3.20655604409903	3.18012587516405	3.13672056715641	3.09760432887441
ENSG00000004487	9	1.70757017609794	1.66275783168157	0	0	0	0	2.35602585719312	0	0	0	0	0	0	0	0	0	0
ENSG00000004700	8	2.84323277809801	0	0	2.48287358360875	0	0	0	0	1.57978359661681	0	0	0	0	0	3.3654879848909	0	0
ENSG00000004766	2	0	0	0	0	0	0	1.96378782734556	0	0	0	2.18184358794477	3.3096301674259	3.24797326636181	3.27207378750001	3.31048089146268	1.86332286012046	2.44247976906445
ENSG00000004864	7	1.79239168949825	2.02938377768521	0	0	2.67942789661212	2.06069784035361	2.02118929906994	2.24551266781415	2.4456042032736	0	1.92941892571429	0	0	0	2.02938377768521	0	0
ENSG00000004897	9	0	0	0	0	0	0	0	0	2.02938377768521	2.68663626926229	2.06445798922692	0	0	0	0	0	0
ENSG00000004961	3	2.40483371661994	3.08529057823006	2.22788670461367	2.75281643118827	1.93449845124357	2.47275644931721	2.86510397464113	0	2.84260923961056	1.93951925261862	2.55266821611219	2.66558099101795	2.9106244048892	2.68841982200271	2.69460519893357	2.22271647114758	0.903089986991944
ENSG00000005007	9	2.37657695705651	2.0899051114394	0.698970004336019	0	0	0	2.14921911265538	0	2.16136800223497	0	0	0	0	0	0	1.04139268515823	0
ENSG00000005022	6	3.22063101944809	3.19920647916166	3.45636603312904	3.04532297878666	3.16879202031418	3.21932250841934	3.70320537069549	3.21058602490516	2.5910646070265	3.22010808804005	3.18012587516405	2.97266559226611	3.64532400156229	3.962984584317	3.76072397214195	3.35506820634885	3.89558827566626
ENSG00000005189	3	3.15014216184856	3.20330491613848	3.13735411137073	3.10754912974469	2.94051648493257	2.85125834871908	2.48995847942483	2.75815462196739	2.67669360962487	3.09236969962912	3.03342375548695	3.28847280059978	3.19893186993221	3.25163822044821	3.23248786635299	3.17055505852121	2.99956548822598
ENSG00000005194	3	2.87157293554588	3.001733712809	3.00086772153123	3.00346053210951	3.11494441571258	2.90091306773767	2.69635638873333	2.38021124171161	2.57170883180869	3.04688519083771	3.12807601266872	3.21192108430851	3.15136985024746	3.01661554755718	3.09166695759568	3.15503222879097	3.20682587603185
ENSG00000005249	6	3.26623169668989	3.38667728396084	3.42764837118693	3.18355453361886	3.42340972773309	3.4360035356699	3.47523522260413	3.44855173920158	3.62592949271629	3.98574074105007	3.99475694458763	4.04387291239142	4.13129779659762	3.9631264410819	4.0681116170273	3.45848676379821	3.87529282537101
ENSG00000005302	3	3.17493159352844	2.65513843481138	2.68930885912362	0	2.88649072517248	2.25285303097989	2.52633927738984	2.25767857486918	0	2.98632377705077	1.90848501887865	3.13321945673249	2.72997428569956	3.00389116623691	1.14612803567824	2.36361197989214	2.38381536598043
ENSG00000005436	6	3.47639682672533	3.0542299098634	3.01535975540921	2.9566485792052	3.08386080086657	3.15381486434453	2.85973856619715	3.03019478535675	3.05690485133647	2.99387691494121	2.95230800966213	3.03941411917614	3.0565237240791	3.08564728829686	3.0982975364947	3.02284061087653	3.07954300740291
ENSG00000005469	8	1.98677173426624	1.68124123737559	2.73719264270474	0	2.72098574415374	0	0	0	2.29666519026153	0	0	2.52633927738984	2.54654266347813	2.62736585659273	2.26007138798507	0	0
ENSG00000005483	7	1.69897000433602	1.70757017609794	0	2.24551266781415	2.32014628611105	2.85186960072977	2.25285303097989	2.22271647114758	2.38021124171161	3.07224989761351	2.81157500587059	0	0	0	0	0	0
ENSG00000005486	9	0	2.46538285144842	0	0	1.53147891704226	2.30749603791321	0	0	0	2.06445798922692	0	2.40823996531185	0	1.46239799789896	1.6232492903979	2.21218760440396	1.73239375982297
ENSG00000005700	9	0	0	0	0	0	0	0	0	0	0	0	0	0	0	0	0	0
ENSG00000005801	8	0	0	0	1.41497334797082	0	1.81291335664286	0	0	0	0	2.22010808804005	2.47421626407626	0	2.81888541459401	2.24303804868629	0	0
ENSG00000005810	6	3.57783634129274	3.08350261983027	3.10585067438514	3.16435285578444	3.75913881628117	2.83505610172012	3.45969397647797	2.38560627359831	2.07188200730613	3.579554960401	3.5705429398819	3.7976829349149	3.83442070368153	3.79636615497752	3.85594294623232	2.80685802951882	3.09447112864164
ENSG00000006042	9	0	0	1.73239375982297	2.86391737695786	2.09691001300806	0	2.07188200730613	2.80071707828239	2.59549622182557	0	0	0	0	0	2.29446622616159	0	0
ENSG00000006453	6	3.68024483704261	3.77959649125782	3.83897495495547	3.579554960401	3.7900739484263	3.72916478969277	3.62551822897164	3.69434191036418	3.6098077693287	3.75181778773688	3.76989403581217	3.90531006211609	3.9217384836846	3.88772979728803	3.80119783445915	3.77254173264094	3.72189301621496
ENSG00000006459	4	1.84509804001426	2.72427586960079	2.86213137931304	2.34635297445064	2.80277372529198	1.90848501887865	2.46089784275655	2.71432975974523	1.66275783168157	2.56466606425209	0	2.13353890837022	2.84010609445676	2.44870631990508	2.55022835305509	0	2.24551266781415
ENSG00000006530	7	2.3096301674259	0	2.7041505168398	2.61489721603313	2.71011736511182	2.77232170672292	2.18184358794477	2.35218251811136	1.5910646070265	2.51054501020661	1.86332286012046	0	0	2.45636603312904	0	0	0
ENSG00000006712	8	3.03059972196595	2.39619934709574	0	2.20411998265592	0	0	2.39445168082622	0	1.89209460269048	0	0	2.2718416065365	2.67209785793572	0	2.48287358360875	2.7427251313047	1.77085201164214
ENSG00000006715	9	0	0	0	0	0	0	2.3096301674259	0	0	1.55630250076729	1.41497334797082	0	0	0	0	0	0
ENSG00000006831	6	3.04060234011407	3.3336487565147	3.36417563277062	3.2148438480477	3.36116099519503	3.24821856119007	3.48330195235817	3.23578087032756	3.30059548388996	3.35679046035172	3.24328614608345	3.18155777386279	3.1978316933289	3.19395897801919	3.13065534902203	3.08955188288645	3.20357677497797
ENSG00000007341	6	3.066698550423	3.3070679506613	3.41946007278607	3.41043978621035	3.40071063677323	3.71382642438052	3.62551822897164	2.68304703823885	2.38021124171161	4.01749244647728	4.06250677520868	3.70918512955025	3.75602721297344	3.66435987455114	3.44684771015581	3.93368970895789	3.88575688106927
ENSG00000007923	6	3.16316137497702	3.14798532068381	3.19920647916166	3.15259407792747	3.22010808804005	3.05346260492546	3.14581771449183	3.03382569395331	3.12188798510368	3.13924921757161	3.16613397030511	3.20655604409903	3.20924684875337	3.19256745333655	3.18752072083646	3.24328614608345	3.2132520521964
ENSG00000007944	3	2.42324587393681	2.68124123737559	2.75815462196739	2.26007138798507	2.72916478969277	0	2.62117628177504	2.74115159885178	2.37106786227174	2.90036712865647	2.95616843047536	4.0511139167776	4.08181520063228	4.29196792332413	4.44112932051478	4.38564201652923	4.35770621078464
ENSG00000008018	3	2.56820172406699	3.15381486434453	3.26197619139781	2.99299509843134	3.07700432679335	2.81224469680037	3.03261876085072	2.76342799356294	2.57634135020579	2.78318869107526	2.59549622182557	3.38952046584638	3.28668096935493	3.4379090355395	3.21404867941194	2.90525604874845	2.94497590841205
ENSG00000008083	9	2.56348108539441	2.34439227368511	1.75587485567249	2.40993312333129	0	2.85247999363686	0	2.0899051114394	2.78461729263288	2.71767050300226	0	0	0	1.90848501887865	0	0	0
ENSG00000008086	1	0	2.931457870689	2.93550726582471	2.35793484700045	2.77378644498119	0	0	2.39269695325967	2.28330122870355	2.45024910831936	2.51054501020661	2.06445798922692	2.16435285578444	2.79865064544527	0	1.04139268515823	2.62940959910272
ENSG00000008256	3	2.59659709562646	2.74036268949424	2.85913829729453	2.55870857053317	2.86391737695786	2.82412583391655	2.89486965674525	2.73479982958885	2.75966784468963	2.99913054128737	2.83442070368153	2.78318869107526	2.67209785793572	2.78746047451842	2.38201704257487	2.59988307207369	2.65224634100332
ENSG00000008282	9	0	1.74036268949424	0	0	1.7160033436348	0	0	0	0	0	1.77815125038364	0	0	0	0	0	0
ENSG00000008294	6	3.12221587827283	3.14829409743475	3.24821856119007	3.11461098423217	3.20978301484852	3.9307962629833	3.88218288763027	3.66689221106654	3.76878604690801	4.18878791263747	4.19758376903578	3.81331405894583	3.87343686322204	3.65867902858245	3.76492298464989	3.81511265818981	3.80461641698726
ENSG00000008311	2	2.28555730900777	2.11058971029925	0	2.13353890837022	1.88649072517248	2.45788189673399	0	2.74350976472843	2.28103336724773	0	2.12710479836481	3.02448566769917	2.9415114326344	3.24993175663419	3.13065534902203	2.59659709562646	2.32428245529769
ENSG00000008324	6	3.34713478291002	3.31827208021163	3.26245108973043	3.22063101944809	3.3285834497142	3.20601587676334	3.20574554094266	3.18695633546541	3.3285834497142	3.26458172923808	3.1832698436828	3.42488163663107	3.44279322593977	3.35063560825895	3.4184670209466	3.19256745333655	3.37364747220922
ENSG00000008394	1	2.43616264704076	0	0	2.37657695705651	2.27875360095283	0	2.69983772586725	2.21218760440396	2.81358098856819	1.38021124171161	1.47712125471966	2.87909587950007	2.72263392253381	2.76715586608218	2.72263392253381	2.28780172993023	1.63346845557959
ENSG00000008513	6	2.98497712641549	2.97497199429807	3.20057692675485	3.05918461763137	3.15075643986031	3.07809415040641	2.93399316383124	3.00902574208691	2.72591163229505	3.20709554041922	3.18610837981321	3.03782475058834	2.92737036303902	3.14581771449183	2.9903388547876	3.06370855939142	2.99475694458763
ENSG00000008853	5	2.41161970596323	0	2.35602585719312	2.25042000230889	0	2.99694924849538	1.96848294855394	2.78103693862113	2.95616843047536	3.95477298968972	3.3727279408856	4.4201208480857	4.46627432178929	4.9345539969855	4.31521439316526	5.01487320729183	5.00586231718099
ENSG00000008952	1	2.95230800966213	3.07114529045108	2.87966920563205	2.82865989653532	2.98989456371877	2.88817949391832	2.25527250510331	0	1.88649072517248	1.85125834871908	0	3.26007138798507	3.09656243837414	2.89320675305985	3.20085049809108	2.71850168886727	2.96754797621886
ENSG00000008988	5	2.78816837114117	2.53402610605613	2.42813479402879	2.76789761601809	2.60205999132796	3.38721180031373	2.80208925788173	2.66931688056611	2.79309160017658	3.94309862300549	4.01123201031937	4.63775982870722	4.57719297598312	4.72412015121269	4.67415357363766	4.65935515129666	4.68738625375195
ENSG00000009335	6	3.31597034545692	3.49526674438781	3.56466606425209	3.45514952117983	3.56537550271407	3.50987428500472	3.53681086599154	3.50009919191572	3.4500950758716	3.85156408226349	3.80955971463527	3.54715912132742	3.54207814633563	3.94403828005442	3.49954962590515	3.41647407910022	3.38542751480513
ENSG00000009413	9	2.39619934709574	0	1.76342799356294	2.38916608436453	0	2.48000694295715	0	0	0	3.04727486738418	2.39093510710338	0	0	0	0	2.12057393120585	2.22271647114758
ENSG00000009780	6	3.11092624226642	3.10277661488344	3.10037054511756	2.93247376467715	3.16879202031418	3.10277661488344	3.01241537476243	3.05766610390983	3.08813608870055	3.14952701375435	3.11293997608408	3.09691001300806	3.05192391604611	3.19562294358694	2.98227123303957	3.0927206446841	3.08026562733984
ENSG00000009844	1	0	2.92788341033071	2.69722934275972	2.54530711646582	2.69108149212297	0	2.23299611039215	0	1.66275783168157	0	0	2.78247262416629	2.6170003411209	2.5705429398819	2.46686762035411	2.56110138364906	2.37106786227174
ENSG00000009954	6	3.01828430842653	3.10002573010786	3.17084820364331	3.04727486738418	2.98452731334379	3.28914283593233	3.16731733474818	3.18892848376085	3.17695898058691	3.28352736486169	3.31952244906545	3.40585839931764	3.4519398693651	3.47654180902743	3.24895361549571	3.38667728396084	3.29225607135648
ENSG00000010072	3	2.83122969386706	2.81822589361396	2.85125834871908	2.78461729263288	2.72997428569956	2.26245108973043	2.33445375115093	2.62940959910272	2.12385164096709	2.73559889969818	2.73158876518674	3.07990446766672	2.96094619573383	3.088844562727	3.1078880251828	2.89762709129044	2.82736927305383
ENSG00000010270	9	2.41830129131975	0	2.21748394421391	0	0	0	0	1.86332286012046	0	0	0	0	2.05307844348342	0	0	0	0
ENSG00000010810	3	2.64246452024212	2.94051648493257	2.71349054309394	2.68214507637383	2.80345711564841	0	2.9604707775343	0	2.28330122870355	2.6414741105041	2.15836249209525	2.92324401863028	2.80685802951882	2.85430604180108	2.85430604180108	2.69983772586725	2.63144376901317
ENSG00000011114	6	3.29203443599474	3.26810972980848	3.4401216031878	3.37602918172818	3.46701581843844	3.14457420760962	3.1300119496719	3.25863728272408	3.11958577496178	3.2678754193189	3.37309598707873	3.4963760540124	3.51547644138238	3.48472680429866	3.40414924920969	3.46014581749175	3.37694175714676
ENSG00000011198	5	2.02118929906994	3.88280904139244	3.98762158212548	3.74083620705731	2.71683772329952	4.65137494391304	4.73459983212646	4.59257643535619	4.78500221070792	4.91871690223103	4.92531724936073	4.76006042047444	4.78377498621239	4.76362263367323	4.77882388567281	4.97846812465263	4.98920501306358
ENSG00000011258	3	3.21031851982623	3.32551566336315	3.34635297445064	0	3.30642502755069	3.27137687189407	3.2817149700273	3.30984300471607	3.2692793897719	3.29600666931367	3.34556975605639	3.41279642871654	3.39567578526994	3.37180645850742	3.37291200297011	3.38863396935179	3.31407799177921
ENSG00000011275	5	2.69019608002851	2.81491318127507	2.26007138798507	2.07554696139253	0	4.39109396627063	4.33148803276053	4.34435296923856	4.27728824492103	4.46960113211383	4.44746813094976	4.41823498175676	4.43770300972635	5.01887517970249	4.33683982531461	5.16594433240814	5.1486365827372
ENSG00000011295	9	0	1.8750612633917	0	2.12710479836481	0	0	2.45178643552429	0	1.91381385238372	0	0	0	0	0	0	0	0
ENSG00000011422	7	2.29446622616159	0	0	0	0	2.24303804868629	2.33243845991561	2.25285303097989	2.49276038902684	2.61172330800734	0.903089986991944	2.00860017176192	1.65321251377534	2.30535136944662	0	0	0
ENSG00000011426	1	2.20682587603185	2.00860017176192	2.71767050300226	2.24551266781415	1.77815125038364	0	0	2.06818586174616	0	0	1.96378782734556	2.90091306773767	2.78031731214015	2.22271647114758	2.58319877396862	0.477121254719662	2.42813479402879
ENSG00000011465	3	3.21853550521653	3.48472680429866	3.51507867507592	3.49941212567228	3.51375015008182	2.94200805302231	3.08026562733984	0.602059991327962	2.68214507637383	3.08493357493672	3.07736790528416	3.54530711646582	3.8077379220141	3.49498897368317	3.76789761601809	3.38291713508753	3.15075643986031
ENSG00000011523	8	2.8055008581584	2.55266821611219	0	2.03342375548695	0	2.25042000230889	0	0	0	0	0	2.28330122870355	2.48429983934679	1.98227123303957	0	3.35140975192544	3.37621185028267
ENSG00000011566	6	2.74741180788642	2.93951925261862	3.13129779659762	2.58883172559421	3.08134730780413	3.09691001300806	3.05076631123304	3.07261747654524	3.01703333929878	2.96941591235398	2.92116605063774	3.1152775913959	3.19838213000829	3.00302947055362	3.03261876085072	2.89597473235906	2.83821922190763
ENSG00000011638	6	3.21958452621425	3.22942584792069	3.41463914673701	3.2692793897719	3.29490691060519	3.06069784035361	2.88649072517248	2.87794695162919	3.13703745478951	2.92634244662566	3.088844562727	3.28824922557199	3.19228861256812	3.29819786710982	3.27554168840131	3.05766610390983	3.00389116623691
ENSG00000012174	7	2.85853719756964	2.72345567203519	0	2.96661098668193	0	0	2.43296929087441	0	2.02938377768521	2.00860017176192	1.70757017609794	2.68484536164441	2.61909333062674	2.44870631990508	0	0	0
ENSG00000012660	1	2.82151352840477	2.9329808219232	2.8668778143375	3.25767857486918	2.94299959336604	0	0	0	2.10720996964787	1.14612803567824	2.24303804868629	2.77742682238931	2.78390357927274	2.83442070368153	2.69196510276736	2.34044411484012	2.78461729263288
ENSG00000012822	1	2.85491302230786	3.16583762469013	3.24895361549571	2.71180722904119	3.30449052777349	2.35983548233989	0	2.9216864754836	2.72754125702856	2.68663626926229	2.55144999797288	2.80753502806885	2.65991620006985	2.8494194137969	2.60638136511061	3.29092455938275	2.75204844781944
ENSG00000013016	3	3.70225816316209	3.37199091146491	3.31722734917642	3.22271647114758	3.24402958903002	2.63144376901317	2.42488163663107	0	2.15228834438306	2.85064623518307	1.84509804001426	3.2973227142053	3.29424571613812	3.16583762469013	3.16316137497702	2.91328390176042	2.81690383937566
ENSG00000013288	9	3.43488812086732	2.35218251811136	0	2.37291200297011	0	2.27875360095283	0	0	1.90848501887865	2.25767857486918	0	0	1.46239799789896	0	0	0	2.1846914308176
ENSG00000013374	7	2.61278385671974	0	0	1.83250891270624	0	3.11793383503964	3.15411952551585	2.81756536955978	2.47421626407626	2.79379038469082	1.91381385238372	0	0	2.43296929087441	0	1.07918124604762	2.16136800223497
ENSG00000013503	1	2.90741136077459	2.96236933567002	3.03822263836872	2.79934054945358	3.0068937079479	2.64836001098093	2.95036485437612	2.91169015875386	2.85186960072977	0	2.63144376901317	2.90525604874845	2.89042101880091	2.72263392253381	2.79657433321043	2.58319877396862	2.63144376901317
ENSG00000013573	7	2.92220627743902	2.98452731334379	3.25382243870807	2.57863920996807	3.16908635748702	2.30102999566398	0	0	0	2.26481782300954	0	0	3.32510498297141	2.11727129565576	0	0	1.90308998699194
ENSG00000013583	9	0	0	0	0	0	2.3384564936046	0	1.90308998699194	0	0	1.94448267215017	0	0	0	0	2.50650503240487	0
ENSG00000013619	3	2.66651798055488	2.75050839485135	2.76492298464989	2.99607365448528	2.66181268553726	3.00130093302042	3.08278537031645	2.29225607135648	2.60422605308447	3.001733712809	3.03140846425162	2.93751789201735	2.99869515831166	2.89597473235906	3.00774777800074	2.37657695705651	2.76342799356294
ENSG00000013810	3	3.08206693428511	3.31889771462749	2.99387691494121	2.74896286125616	3.14798532068381	2.89707700320942	2.48713837547719	2.79448804665917	2.63848925695464	2.97405090279288	2.90417436828416	2.95568775031351	2.3384564936046	3.52166101511207	2.84323277809801	4.53558524032191	3.73751069067348
ENSG00000014123	9	1.81291335664286	1.47712125471966	0	0	2.23299611039215	0	0	2.25285303097989	2.29666519026153	0	0	2.41497334797082	0	0	0	0	0
ENSG00000014641	3	2.92479599579791	3.04532297878666	3.05842602445701	3.00043407747932	3.19645254170339	2.95712819767681	3.08278537031645	2.70671778233676	2.99166900737995	2.98989456371877	2.97589113640179	3.08386080086657	3.05804623039528	3.06595298031387	3.05576046468773	2.98091193777684	3.01494034979294
ENSG00000014919	3	2.5705429398819	2.9237619608287	3.06445798922692	2.6232492903979	3.05115252244738	2.26481782300954	2.2148438480477	2.45939248775923	0	2.15836249209525	2.38021124171161	2.8926510338773	2.75815462196739	2.93751789201735	2.8561244442423	2.5092025223311	2.46089784275655
ENSG00000015153	9	2.22010808804005	1.73239375982297	0	0	0	3.29907126002741	0	0	2.3541084391474	0	0	0	0	0	0	3.40449161775869	3.40790054014264
ENSG00000015171	3	2.88479536394898	3.04610478724604	0	2.85853719756964	2.91592721169712	3.15472820744016	3.19089171692217	3.16672605558005	3.20085049809108	3.54604886640173	3.39304846641678	3.41780372263988	3.31952244906545	3.31005573775089	3.1832698436828	3.84422858130163	3.76663588631027
ENSG00000015479	6	3.20574554094266	3.23678909940929	3.24402958903002	3.08742645703629	3.22245633667925	3.14270224573762	3.15654915133178	3.17522180034305	3.26881190373978	3.46044678388072	3.39967372148104	3.32242605240595	3.34498141392726	3.38863396935179	3.22865695810894	3.30621050816776	3.31827208021163
ENSG00000015676	7	1.72427586960079	2.49554433754645	0	2.44090908206522	0	2.71933128698373	2.29003461136252	2.10720996964787	2.01283722470517	2.67577834167409	2.07918124604762	2.40654018043396	2.40483371661994	2.43136376415899	2.44715803134222	2.55870857053317	0
ENSG00000016082	6	3.03422726077055	3.32118402730231	3.48713837547719	3.19975517725347	3.34733001531695	3.18639121569549	3.07664044367034	3.08955188288645	3.17609125905568	3.13161866434913	3.02857125269254	3.53300902249549	3.4963760540124	3.42422807069598	3.50826030551233	3.29512708525219	3.33945144130644
ENSG00000017260	6	3.11627558758054	3.41463914673701	3.11327469246435	3.32756326018728	3.22942584792069	3.12385164096709	3.14952701375435	3.25430633233129	3.20057692675485	3.13193929521042	3.25382243870807	3.26078666865498	3.20057692675485	3.19005141775921	3.19033169817029	2.98317507203781	2.98181860717066
ENSG00000018510	6	3.22401481137286	3.18610837981321	3.29003461136252	3.19975517725347	3.23146959043068	3.37948681371727	3.29490691060519	3.26150077319828	3.31090562937614	3.18184358794477	3.20520436394814	3.4224256763712	3.52218331761869	3.44529276942597	3.51560894923448	3.25647720624168	3.27137687189407
ENSG00000019549	1	2.88024177589548	3.67006021747313	2.90308998699194	2.49136169383427	2.9304395947667	1.95904139232109	1.76342799356294	1.78532983501077	1.84509804001426	0	2.36172783601759	3.70646173763135	3.2895889525426	3.08314414314305	3.07664044367034	2.91592721169712	3.04178731897175
ENSG00000020256	4	2.16136800223497	2.60205999132796	2.84260923961056	2.36921585741014	2.75663610824585	2.54900326202579	2.25767857486918	2.38916608436453	0	2.44715803134222	2.06069784035361	2.8208579894397	2.89652621748956	2.73719264270474	2.25527250510331	2.19865708695442	0
ENSG00000020922	2	2.10380372095596	2.17318626841227	2.52633927738984	1.90848501887865	0	2.36172783601759	0	1.77085201164214	0	0	1.79934054945358	1.91907809237607	2.78816837114117	2.50514997831991	2.71011736511182	2.04921802267018	0
ENSG00000021574	6	2.98227123303957	3	3.04218159451577	2.90145832139611	2.98677173426624	3.16643011384328	3.01241537476243	3.09933527768596	3.05576046468773	3.123198075032	3.10209052551184	3.35430056234536	3.42504487455139	3.37930551775058	3.39654803798713	3.20601587676334	3.27021285489624
ENSG00000021762	7	2.58433122436753	0	1.43136376415899	1.67209785793572	1.20411998265592	2.11727129565576	2.40823996531185	0	1.97772360528885	2.04921802267018	0	0	0	0	2.16731733474818	0	0
ENSG00000022267	6	3.60573589387675	3.65350194696293	3.61940641088678	3.64962688684053	3.64394591274807	3.11126251365907	3.24079877111733	2.91009054559407	2.92890769024395	3.37511468469223	3.26054837263698	3.602168551379	3.68788552484871	3.57611089412084	3.67117284271508	3.47914324797861	3.44059426183983
ENSG00000023041	7	2.47275644931721	1.34242268082221	0	2.37839790094814	1.91907809237607	2.05307844348342	2.52762990087134	0	0	0	0	0	0	0	0	0	0
ENSG00000023171	4	2.52113808370404	2.39269695325967	2.82865989653532	2.42160392686983	2.72997428569956	2.5092025223311	2.73957234445009	2.63245729218472	2.93500315145365	2.96473092105363	2.98855895687862	2.26245108973043	2.4983105537896	0	2.33445375115093	1.68124123737559	1.25527250510331
ENSG00000023287	3	3.03582982525283	3.16286299332193	3.1274287778516	3.0386201619497	3.10002573010786	2.74973631556906	2.72098574415374	2.50650503240487	2.31386722036915	2.86805636182304	2.87794695162919	3.08778141780954	3.34654855854847	3.18041263283832	3.1296898921993	2.86451108105839	2.88138465677057
ENSG00000023734	6	3.09968064110925	3.22993768590793	3.09725730969342	2.95904139232109	3.15654915133178	3.04060234011407	2.99211148778695	3.02242837118549	3.04610478724604	3.17868923977559	2.97634997900327	3.38560627359831	3.34419571587144	3.25647720624168	3.28847280059978	3.19340290306242	3.13097669160562
ENSG00000023909	6	2.80140371001736	3.06818586174616	3.0542299098634	2.71180722904119	3.10140335055533	3.0696680969116	3.04649516433471	3.08493357493672	3.00216606175651	3.18525876529658	3.15806079393661	3.27114431794908	3.22737244228964	3.21058602490516	3.29928933408768	3.2380461031288	3.20330491613848
ENSG00000024048	3	2.89431606268444	2.92324401863028	2.89042101880091	2.92272545799326	3.12936759572299	3.11826472608948	3.32035403281767	0	0	3.77829599108883	3.54604886640173	3.06744284277638	2.91115760873998	3.11461098423217	2.88705437805096	3.16016829295851	3.2132520521964
ENSG00000024526	8	1.20411998265592	2.04139268515822	2.41830129131975	0	2.17897694729317	1.56820172406699	2.48995847942483	0	0	0	1.79239168949825	2.55870857053317	2.46834733041216	2.16731733474818	2.44090908206522	0	0
ENSG00000025156	1	2.55630250076729	2.04921802267018	0	0	2.64933485871214	2.05307844348342	1.83250891270624	1.56820172406699	2.17318626841227	2.73239375982297	0	3.18977095634687	3.36604920980024	2.8394780473742	3.17084820364331	2.70671778233676	1.54406804435028
ENSG00000025796	1	2.54777470538782	2.40140054078154	2.6730209071289	2.58433122436753	2.16731733474818	2.39093510710338	0	0	0	0	2.55750720190566	2.27646180417324	2.29885307640971	1.81291335664286	0	2.01283722470517	0
ENSG00000026025	6	3.34202768808747	3.3747483460101	3.29380435991934	3.16967443405881	3.27415784926368	3.06295783408451	3.14050804303818	2.96614173273903	3.06892761168207	3.16494737262184	3.30297993674825	3.72501272534116	3.09447112864164	3.62654565902713	3.07954300740291	3.66228551572213	3.59747578987038
ENSG00000026508	4	2.8318697742805	2.80277372529198	2.70070371714502	3.33344727449675	2.93399316383124	2.11394335230684	2.4456042032736	2.69983772586725	2.67760695272049	2.64542226934909	2.82216807936802	2.74741180788642	2.63245729218472	2.36735592102602	2.65513843481138	2.21218760440396	0
ENSG00000026652	3	2.86451108105839	2.79518458968242	2.98989456371877	2.80617997398389	2.89320675305985	2.91222205653242	3.088844562727	2.88309335857569	2.83250891270624	2.86746748785905	2.9484129657786	3.0618293072947	3.07003786660776	3.1092409685882	3.0733517023869	2.97173959088778	2.95904139232109
ENSG00000027697	9	1.64345267648619	2.47275644931721	0	0	0	0	2.03742649794062	0	2.2718416065365	0	0	0	0	0	0.778151250383644	0	0
ENSG00000028116	9	0	1.07918124604762	0	2.31386722036915	0	2.73479982958885	2.16136800223497	2.33445375115093	2.51054501020661	0	0	0	2.54406804435028	1.93951925261862	2.00860017176192	0	0
ENSG00000028203	1	2.29225607135648	2.56584781867352	2.71432975974523	2.93901977644867	2.8208579894397	2.26951294421792	2.78958071216443	2.67117284271508	2.13987908640124	2.79169064902012	0	3.06445798922692	3.04805317311561	2.98855895687862	3.02938377768521	2.63245729218472	2.76715586608218
ENSG00000028528	6	3.41680687182294	2.93550726582471	3.19589965240923	3.33525725643453	3.066698550423	3.80174661921946	3.72304499164344	3.63748972951251	3.68448629218873	3.97520196225785	3.99589832364644	3.41413736218448	3.65001595247184	3.46508528755743	3.34576569311449	3.90520202866232	3.84235957333068
ENSG00000028839	3	3.05153839051533	3.17435059747938	3.31910605930978	3.00259798071991	3.20057692675485	2.41830129131975	2.63042787502502	2.69372694892365	2.29446622616159	2.70757017609794	2.46686762035411	3.19672872262329	3.12417805547468	3.18892848376085	3.16046853111904	2.97034687623009	3.01452053875792
ENSG00000029363	6	3.31534047662729	3.33905373570914	3.49623754516674	3.42699895875654	3.457730548246	3.17172645365323	3.46014581749175	3.25188145455253	3.26881190373978	3.36379994547911	3.34811006848024	3.86284665998294	3.86278709823534	3.80522891420343	3.84329508273651	3.57089303621839	3.62520952538188
ENSG00000029364	3	2.90794852161227	3.01325866528352	3.01703333929878	2.85672889038288	2.96848294855394	2.80821097292422	3.39216914948974	2.75204844781944	2.71683772329952	2.85491302230786	3.07003786660776	2.94645226501307	2.90145832139611	2.88536122003151	2.8668778143375	2.89486965674525	2.94299959336604
ENSG00000029725	8	0	0	0	0	0	2.25042000230889	0	2.06818586174616	2.43296929087441	0	1.80617997398389	2.46686762035411	0	2.48429983934679	0	2.38738982633873	2.35218251811136
ENSG00000029993	2	2.04532297878666	2.91169015875386	2.34830486304816	2.45484486000851	0	2.31806333496276	3.03382569395331	0	2.30535136944662	2.34044411484012	2.21218760440396	3.41946007278607	3.37309598707873	3.27044590801796	0	2.96941591235398	3.03181227133037
ENSG00000030066	3	3.40363518979055	3.4661258704182	3.45453998496482	3.35698140099313	3.4399639359209	0	3.36716948853468	0	3.41979058610636	3.48273070007994	3.48287358360875	3.49192171258615	3.47538059314336	3.46478751964594	3.45954325828041	3.46493642912173	3.50528567414413
ENSG00000030110	6	3.09342168516224	2.98317507203781	2.88252453795488	2.98811284026835	2.93601079571521	2.88649072517248	3.01367969729119	3.06781451116184	3.02242837118549	2.99607365448528	2.95279244304409	2.86332286012046	2.81888541459401	2.83884909073726	2.74663419893758	3.03342375548695	2.82607480270083
ENSG00000030582	7	2.55266821611219	2.65513843481138	0	1.69897000433602	0	2.97173959088778	3.05384642685225	3.12678057701201	1.60205999132796	3.03302144468291	2.66838591669	0	0	0	0	0	0
ENSG00000031003	7	2.67209785793572	2.60852603357719	2.91960102378411	2.63648789635337	2.75281643118827	2.29225607135648	0	2.28103336724773	2.58658730467176	2.09691001300806	2.39619934709574	0	1.69897000433602	0	0	0	0
ENSG00000031691	9	2.70926996097583	1.54406804435028	0	2.61804809671209	0	1.7160033436348	0	1.99563519459755	0	2.33445375115093	0	0	0	0	0	0	1.75587485567249
ENSG00000031698	6	3.12548126570059	2.70243053644553	2.59769518592551	2.93449845124357	3.09864372581706	2.88649072517248	2.73798732633343	2.81358098856819	2.74896286125616	3.61836193110988	3.36398782974849	3.58726184969253	3.5736836930938	3.50542132758328	3.12352498094273	3.5956064348656	3.68205477707381
ENSG00000032219	8	0	0	0	0	0	0	2.17897694729317	0	1.69897000433602	3.26316246496222	1.63346845557959	2.09342168516224	2.44090908206522	0	0	3.30254737248749	3.24723654950676
ENSG00000032742	7	0	0	0	0	0	3.68178376646788	3.15594301797184	1.88081359228079	0	2.00432137378264	3.72304499164344	3.58058287681437	0	0	3.46523409498801	0	3.54481191175778
ENSG00000033050	3	2.24551266781415	0	0	2.26717172840301	0	2.9106244048892	1.93951925261862	2.54654266347813	2.45636603312904	2.10037054511756	3.82936810798882	3.13033376849501	3.09725730969342	2.71011736511182	2.84198480459011	3.02407498730743	2.50105926221775
ENSG00000033170	9	2.2405492482826	0	1.53147891704226	2.27415784926368	0	1.93449845124357	0	2.40654018043396	2.44870631990508	1.84509804001426	2.50514997831991	0	0	0	0	0	0
ENSG00000033178	2	2.86213137931304	0	1.95424250943932	2.53147891704225	1.80617997398389	2.39619934709574	0	2.78604121024255	0	2.20411998265592	0	3.20655604409903	3.25935492730803	2.96567197122011	3.04020662757471	2.51982799377572	2.74663419893758
ENSG00000033627	3	2.30102999566398	3.25791845031406	2.8481891169914	2.71349054309394	3.30663944102426	0	2.42813479402879	3.16286299332193	3.22865695810894	3.28824922557199	3.24699069924155	3.10822665637493	2.99211148778695	3.31048089146268	2.98855895687862	3.22167499707077	3.15198239545747
ENSG00000034152	6	3.35314654621398	3.36567514045592	3.5327543789925	3.33223641549144	3.44963265047007	3.26410915630581	3.38453261549425	3.45163294745699	3.38898878512471	3.41630758705988	3.4987239707479	3.66558099101795	3.5278875659527	3.54294984881418	3.58916739054605	3.52724311638809	3.53681086599154
ENSG00000034510	5	3.17609125905568	3.2148438480477	2.87215627274829	2.95520653754194	3.17260293120986	3.28284860283464	3.5854607295085	3.0542299098634	3.46746010950726	3.35698140099313	3.51693180886801	3.91603261018857	3.85751341477669	4.08479069140791	4.06546767246565	4.24985847241737	3.92803720640688
ENSG00000034533	1	2.95999483832842	0	2.14301480025409	1.90848501887865	2.3747483460101	1.97772360528885	2.37106786227174	1.64345267648619	2.49554433754645	0.954242509439325	0	3.17084820364331	3.31111784266251	3.28869626059026	3.29534714833362	2.91803033678488	3.10311925354571
ENSG00000034677	8	3.20817252666712	1.86332286012046	0	1.07918124604762	0	0	2.55022835305509	0	0	0	0	3.08564728829686	0	0	0	0	1.79934054945358
ENSG00000034713	8	0	0	3.35659943572497	1.04139268515823	1.91381385238372	2.20139712432045	0	0	2	2.29885307640971	0	3.4379090355395	3.85070748537454	3.83372069044463	2.63447727016073	1.07918124604762	2.51188336097887
ENSG00000035115	1	2.60314437262018	2.62531245096167	2.76042248342321	2.53147891704225	2.5854607295085	2.56348108539441	0	2.59549622182557	2.6232492903979	2.27875360095283	2.16731733474818	2.28780172993023	2.65801139665711	2.55022835305509	2.4345689040342	0	1.81291335664286
ENSG00000035499	2	0	0	0	2.60097289568675	0	2.18184358794477	2.05307844348342	0	0	0	0	1.07918124604762	1.39794000867204	2.4345689040342	2.53781909507327	3.19893186993221	3.17055505852121
ENSG00000035862	1	0	3.2464985807958	0	3.37548071461857	0	1.86923171973098	0	3.36342393291718	0	2.17609125905568	0	3.36530074863799	3.39672227850377	3.37876117531637	3.3174364965351	3.24501887073775	3.34478512263266
ENSG00000036257	1	0	1.57978359661681	2.28780172993023	1.38021124171161	0	1.49136169383427	2.28330122870355	0	2.71432975974523	1.79239168949825	2.16435285578444	2.63042787502502	2.84757265914211	2.61172330800734	2.75434833571102	1.44715803134222	2.3096301674259
ENSG00000037474	6	2.34635297445064	2.80753502806885	2.8992731873176	2.74663419893758	2.67024585307412	2.48287358360875	3.04688519083771	2.04921802267018	3.36940141369662	2.33445375115093	2.56937390961505	3.87633332908638	3.91232835796041	3.85817613798234	3.70825088859138	3.15866398081399	3.78823909738217
ENSG00000037637	6	2.98811284026835	3.17026171539496	3.14952701375435	3.05153839051533	3.16046853111904	2.89097959698969	2.8228216453031	2.99869515831166	2.74507479158206	3.06333335895175	3.19865708695442	3.17753649992986	3.17318626841227	3.27114431794908	3.08386080086657	3.13449585583467	3.01661554755718
ENSG00000038002	3	2.8926510338773	3.07845681805329	2.88081359228079	2.78390357927274	2.78958071216443	1.85733249643127	2.63245729218472	2.62531245096167	2.19033169817029	2.45788189673399	1.90848501887865	2.98766626492627	2.64246452024212	2.97909290063833	2.67486114073781	2.31386722036915	2.66086547800387
ENSG00000038219	1	3.09551804232315	3.18977095634687	3.17638069224327	3.00346053210951	3.18639121569549	2.29666519026153	0	0	2.57749179983723	0	0	3.18892848376085	3.09795107099415	2.93851972517649	2.79588001734408	2.69635638873333	2.71683772329952
ENSG00000038382	7	2.08278537031645	0	0	0	2.10720996964787	2.53529412004277	2.72916478969277	1.83250891270624	2.57978359661681	2.19865708695442	0	0	0	0	0	0	0
ENSG00000039123	6	2.64836001098093	2.57170883180869	2.54900326202579	2.52374646681156	2.49415459401844	3.37162192717602	3.62859325585126	3.29003461136252	1.66275783168157	3.97409700379413	4.00488000724063	3.14238946611884	3.52711411163981	3.47625179600703	3.53160663193272	3.63838940766534	3.4798631130231
ENSG00000039319	6	3.18241465243455	3.26410915630581	3.33264041038746	3.17376882313665	3.2718416065365	3.17868923977559	3.08421868673924	3.11793383503964	3.3392526340327	3.21058602490516	3.25935492730803	3.32531037171106	3.32674537956532	3.33183204443625	3.33745926129066	3.29776051109913	3.34360550810417
ENSG00000039523	3	3.07040732174012	3.01199311465926	3.01283722470517	3.29710365014926	2.85973856619715	2.61804809671209	3.52621000384166	2.40823996531185	3.44731310882357	2.52374646681156	2.79934054945358	2.90741136077459	3.03622954408629	2.97543180850926	2.82477646247555	3.0068937079479	2.63848925695464
ENSG00000039560	6	2.97034687623009	2.94448267215017	2.9484129657786	2.86628733908419	3.16375752398196	3.07114529045108	3.09447112864164	3.05269394192497	3.07809415040641	3.09968064110925	3.14550717140966	3.06929801211553	3.05499586152914	3.05918461763137	3.32221929473392	3.00945089579869	3.12352498094273
ENSG00000040275	1	2.63447727016073	2.73078227566639	2.67760695272049	2.56937390961505	2.90741136077459	0	0	1.78532983501077	0	1.79239168949825	1.99563519459755	2.62634036737504	2.62531245096167	2.44404479591808	2.44870631990508	2.69108149212297	2.58319877396862
ENSG00000040531	4	3.26997967664532	3.28690535297237	3.32118402730231	3.23502315949522	3.28057837036808	3.58983794314746	3.51679970408162	3.60390183173167	3.59911856505536	3.60195140413352	3.57449426828533	0	3.30124708863621	0	0	3.70560716340461	4.09036387947172
ENSG00000040933	3	3.4500950758716	2.95279244304409	2.86093662070009	2.50379068305718	3.462248215355	0	2.07554696139253	0	0	1.34242268082221	1.83884909073726	3.55690526905545	3.07773117965239	3.57818060962778	3.56193576331378	3.02530586526477	2.51587384371168
ENSG00000041880	6	3.81344754426482	3.32325210017169	3.27114431794908	3.7388598020722	3.28284860283464	3.57703198562603	2.96614173273903	2.98677173426624	3.43806745045349	4.00787574376759	3.74725639744214	3.29556709996248	3.25647720624168	3.28578227377939	3.26245108973043	3.18440748541232	3.07736790528416
ENSG00000042062	1	0	3.03342375548695	2.67760695272049	2.46389298898591	2.32837960343874	0	0	2	0	2.34242268082221	2.18184358794477	2.53781909507327	0	2.66086547800387	1.98677173426624	2.69196510276736	2.36172783601759
ENSG00000042088	4	2.47421626407626	2.67209785793572	2.99956548822598	2.70757017609794	3.07298474462793	2.40823996531185	1.85733249643127	3.50987428500472	3.4814426285023	1.83250891270624	0	2.83058866868514	2.79865064544527	2.8992731873176	2.83758843823551	0	2.31175386105575
ENSG00000042445	9	1.81954393554187	1.89209460269048	0	2.08635983067475	0	2.17897694729317	0	0	2.09691001300806	1.44715803134222	0	0	0	0	1.89209460269048	0	0
ENSG00000042493	3	2.84323277809801	2.8234742291703	2.8109042806687	3.22865695810894	2.72835378202123	2.41161970596323	2.75434833571102	0	0	2.65513843481138	2.22788670461367	2.72181061521255	2.66745295288995	2.35218251811136	1.46239799789896	2.40993312333129	2.33445375115093
ENSG00000042753	1	2.50650503240487	2.78816837114117	2.75815462196739	2.65801139665711	2.87563993700417	0	0	0	0	2.32633586092875	0	2.23044892137827	2.22530928172586	2.28103336724773	2.07188200730613	2.04139268515822	0
ENSG00000043514	9	0	0	0	0	0	0	0	0	0	0	0	0	0	0	0	0	0
ENSG00000044459	4	2.42975228000241	2.67851837904011	2.63245729218472	2.61384182187607	2.78532983501077	1.82607480270083	2.28330122870355	2.64443858946784	2.76117581315573	1.14612803567824	2.33645973384853	2.58658730467176	2.76417613239033	1.96378782734556	2.61278385671974	0	2.08278537031645
ENSG00000044574	5	2.78604121024255	2.84323277809801	2.87794695162919	2.74036268949424	2.77742682238931	2.79934054945358	2.84198480459011	2.87448181769947	2.20951501454263	3.04532297878666	3.06818586174616	3.47334096418594	3.61384182187607	3.18554215485437	3.55870857053317	4.06133936683707	4.12635872706927
ENSG00000047188	1	0	0	3.52853106063541	1.85733249643127	2.03342375548695	2.71264970162721	2.8750612633917	0	2.29885307640971	0	2.02938377768521	3.55010599934759	3.59350758933177	3.65628990119136	3.65628990119136	3.66931688056611	2.43136376415899
ENSG00000047315	6	3.89086793881144	4.0695571045827	4.10126578499133	3.5540043210119	3.67449371729635	3.12123145514962	1.95424250943932	2.8555191556678	3.07736790528416	3.32531037171106	3.3174364965351	4.38840318355264	3.60357736815147	3.54986118847194	3.60584353905809	4.27018954270418	3.48925516836926
ENSG00000047346	8	0	3.27600198996205	0	0	0	2.33243845991561	3.2513948500401	0	0	2.71933128698373	2.43933269383026	1.86332286012046	0	0	0	3.17405980772503	2.79169064902012
ENSG00000047410	8	0	2.02530586526477	2.09342168516224	0	0	0	0	0	0	0	0	2.63042787502502	0	1.9731278535997	2.45636603312904	0	2.43616264704076
ENSG00000047578	7	1.74036268949424	2.42813479402879	2.77670118398841	2.31175386105575	2.58092497567562	2.86746748785905	2.92634244662566	2.75739602879302	2.46239799789896	2.97081161087252	2.3384564936046	0	0	1.90308998699194	2.4456042032736	0	0
ENSG00000047579	7	3.04178731897175	0	1.57978359661681	2.32221929473392	2.41830129131975	3.39689644914252	0	3.42618582524451	2.72754125702856	2.79448804665917	2.52113808370404	0	0	1.67209785793572	0	0	0
ENSG00000047621	8	2.39445168082622	1.83884909073726	0	2.55750720190566	0	0	0	0	0	2.00860017176192	0	2.60852603357719	2.92531209149965	2.69196510276736	2.93701610746481	2.20139712432045	0
ENSG00000047644	7	1.78532983501077	0	0	1.27875360095283	3.20057692675485	3.1215598441875	2.17026171539496	3.27577190016493	3.10482840365366	3.01199311465926	0	0	0	0	3.28375338333253	0	0
ENSG00000047849	4	2.79448804665917	2.9304395947667	2.51587384371168	2.92427928606188	3.00817418400643	3.37125262912494	3.23146959043068	2.44090908206522	2.8109042806687	3.69714212627546	3.61246596395314	0	2.29003461136252	1.49136169383427	0	3.24674470972384	3.20139712432045
ENSG00000048028	1	0	2.60745502321467	2.74663419893758	2.54530711646582	2.75511226639507	2	0	0	0	2.2405492482826	2.14301480025409	2.68841982200271	2.64836001098093	2.65417654187796	2.51982799377572	2.58206336291171	2.51454775266029
ENSG00000048342	1	0	2.40993312333129	0	2.00860017176192	0	2.67486114073781	0	1.83884909073726	0	2.50514997831991	0	2.68752896121463	2.60852603357719	2.66651798055488	2.72754125702856	2.37291200297011	2.38021124171161
ENSG00000048471	7	1.44715803134222	0	2.02938377768521	2.10380372095596	1.85733249643127	2.17318626841227	3.04099769242349	2.60745502321467	2.70757017609794	3.31048089146268	3.59670702968145	0	0	0	0	0	0
ENSG00000048707	3	2.78675142214556	2.85430604180108	3.004751155591	2.70329137811866	2.93196611472817	2.8494194137969	2.86153441085904	2.84385542262316	1	2.9566485792052	2.31386722036915	2.71011736511182	2.9484129657786	2.62428209583567	2.72098574415374	2.26951294421792	2.72672720902657
ENSG00000048828	6	3.5963771439976	3.83638741932641	3.7614767795447	3.57645653240562	3.75739602879302	3.87719851527179	3.68939766282128	3.78082117585347	3.70440792738684	3.87771680086498	3.6746774678732	3.9048777669634	3.985426474083	3.82256033694269	3.98317507203781	3.8117760216029	3.74756716273762
ENSG00000048991	9	2.39967372148104	2.29003461136252	1.46239799789896	0	0	0	0	0	1.70757017609794	1.73239375982297	2.03742649794062	0	0	1.66275783168157	0	0	0
ENSG00000049130	8	1.77085201164214	0	0	0	0	0	0	2.07188200730613	0	0	0	2.66558099101795	2.90417436828416	2.63948648926859	2.50785587169583	0	1.34242268082221
ENSG00000049167	9	0	0	0	0	0	1.17609125905568	0	0	0	0.698970004336019	0	0	0	0	0	0	0
ENSG00000049323	9	2.31386722036915	1.73239375982297	0	1.60205999132796	0	0	0	0	0	2.2718416065365	3.39392600658584	0	0	0	0	1.5910646070265	2.32221929473392
ENSG00000049449	1	2.72098574415374	2.78031731214015	3.37309598707873	3.03302144468291	3.42829681398288	2.48429983934679	0	2.11727129565576	2.16435285578444	0	0	3.13257984765974	3.08314414314305	3.38506977633193	3.38969754820639	3.11627558758054	3.19728055812562
ENSG00000049540	3	3.3070679506613	3.20030318298158	3.23527587668705	3.03782475058834	3.28148788794008	3.53819657834945	3.20520436394814	3.33605927786635	0	3.68331726192188	3.40773072802634	3.22141423784234	3.2380461031288	3.28600712207947	3.10105935490812	3.35256838617931	3.50174372962799
ENSG00000049541	3	2.73239375982297	0	0	1.81954393554187	1.90308998699194	3.22505069613805	3.123198075032	2.47275644931721	2.26951294421792	3.65772495420511	3.73695395378315	3.2973227142053	2.93701610746481	2.81157500587059	2.46982201597816	3.72296280894249	3.8278214276828
ENSG00000049618	6	3.01367969729119	3.4224256763712	3.35198945543563	3.17114115102838	3.35812528527665	4.08536194368613	4.10588470866923	4.06501921413625	3.95765516694349	4.26953629275597	4.30608174565798	4.06254438134646	3.97648753730519	3.90183959205123	3.84110908446815	4.22510242557434	4.20782279900151
ENSG00000049656	4	2.14612803567824	2.66651798055488	2.3654879848909	2.69722934275972	2.48995847942483	2.04532297878666	2.04921802267018	2.79098847508882	2.24551266781415	2.51587384371168	0	1.43136376415899	2.37657695705651	2.27415784926368	1.86923171973098	0	0
ENSG00000049759	3	2.31386722036915	2.84509804001426	2.91169015875386	2.63245729218472	2.97680833733807	3.09061070782841	2.63548374681491	3.13893394025692	2.80277372529198	2.66838591669	3.23779499327392	2.84323277809801	2.85186960072977	2.90417436828416	2.63447727016073	2.45636603312904	2.8318697742805
ENSG00000049860	9	0	0	0	0	0	0	2.07188200730613	0	0	2.10037054511756	1.98227123303957	0.845098040014257	0	0	0	0	0
ENSG00000050165	1	2.69722934275972	2.70156798505593	2.76715586608218	3.00043407747932	2.45788189673399	0	2.5327543789925	0	0	1.56820172406699	2.1846914308176	3.27230584440209	3.14829409743475	3.22865695810894	3.263399331334	0	2.79657433321043
ENSG00000050393	8	2.20682587603185	1.7160033436348	0	0	0	0	0	1.80617997398389	1.36172783601759	1.83250891270624	2.22010808804005	2.59659709562646	2.67760695272049	0	0	0	0
ENSG00000050405	6	3.01325866528352	3.21272015441784	3.03901732199741	3.00518051250378	3.16166741243774	3.03462845662532	3.06892761168207	3.13481437032046	3.11760269169008	3.16524432612531	3.15106325335375	3.01029995663981	2.97863694838447	3.07664044367034	2.99782308074573	3.12775251583297	3.08635983067475
ENSG00000051009	1	3.05037975626146	3.33284226699435	3.16790781000148	3.19033169817029	3.23704079137919	2.72754125702856	3.00216606175651	2.45636603312904	2.18752072083646	2.65609820201283	0	3.10311925354571	3.3701428470511	3.17983892802319	3.28623185402855	2.79865064544527	2.63042787502502
ENSG00000051108	3	2.20682587603185	2.96754797621886	2.80140371001736	2.73798732633343	2.7979596437372	2.36172783601759	2.6730209071289	2.26481782300954	0	2.83569057149243	2.97220283837906	4.32174337820423	4.28126068705501	4.3575155886151	4.22313236247159	4.44109786471627	4.47407050321504
ENSG00000051341	9	0	0	0	0	0	1.69897000433602	0	0	0	0	0	0	0	0	0	0	0
ENSG00000051382	7	2.43296929087441	0	0	1.39794000867204	0	2.07554696139253	2.12057393120585	0	0	0	1.90848501887865	0	1.86332286012046	2.0899051114394	2.53655844257153	0	0
ENSG00000051620	3	2.87852179550121	2.76117581315573	2.93449845124357	2.59439255037543	2.82865989653532	2.38021124171161	2.78318869107526	3.0565237240791	2.34242268082221	2.13672056715641	2.81888541459401	2.88309335857569	2.92737036303902	2.69635638873333	2.81358098856819	2.59549622182557	2.45788189673399
ENSG00000052126	3	3.02448566769917	2.66558099101795	2.75050839485135	2.60852603357719	2.73078227566639	2.51454775266029	2.70842090013471	2.5092025223311	2.45331834004704	2.63848925695464	2.69108149212297	2.79588001734408	2.81888541459401	2.75815462196739	2.80002935924413	2.69460519893357	2.67669360962487
ENSG00000052723	2	1.54406804435028	0	0	0	0	3.27276958655176	2.39445168082622	0	0	0.602059991327962	0	3.55022835305509	0	3.53957788334531	3.5540043210119	3.40500466505037	2.13353890837022
ENSG00000052850	4	2.75587485567249	2.80277372529198	2.79588001734408	2.78746047451842	2.85003325768977	2.13987908640124	2.19865708695442	1.98227123303957	0	2.37839790094814	2.46686762035411	2.67209785793572	2.62736585659273	2.27415784926368	2.52374646681156	2.74507479158206	0
ENSG00000053770	8	2.48000694295715	0	0	2.46686762035411	0	0	0	0	0	0	0	0	2.60314437262018	0	2.69108149212297	1.57978359661681	1.5910646070265
ENSG00000054277	9	0	0	0	0	0	0	0	0	0	0	1.83250891270624	0	0	0	0	0	1.32221929473392
ENSG00000054282	3	2.8109042806687	2.69722934275972	2.54654266347813	2.42488163663107	2.28103336724773	0	2.44247976906445	2.47567118832443	0	2.47567118832443	2.13353890837022	2.76192783842053	2.8208579894397	2.76937732607614	2.84260923961056	2.67577834167409	2.60314437262018
ENSG00000054356	6	3.51679970408162	3.46374372124706	3.55315454816963	3.41879829059035	3.58160836603206	3.39794000867204	3.35679046035172	3.33465476688324	3.43023635341151	3.43711609304808	3.41463914673701	3.55810830163055	3.53957788334531	3.55339751012388	3.45408227073109	3.56984189940376	3.56655533088305
ENSG00000054598	5	3.14050804303818	0	3.23299611039215	3.21853550521653	3.16076856186113	3.26126286879249	3.20221577580113	2.32014628611105	3.20924684875337	3.18780263871842	3.23502315949522	3.28981183911762	3.12613140726198	2.74115159885178	3.14176323027579	3.12287092286444	2.62531245096167
ENSG00000054611	7	2.25285303097989	1.98227123303957	0	0	2.06445798922692	2.65513843481138	2.33645973384853	2.61384182187607	2.07918124604762	0	2.19589965240923	0	0	0	0	0	0
ENSG00000054654	3	2.88024177589548	3.04766419460156	3.0565237240791	3.04257551244019	2.96614173273903	2.78318869107526	3.06855689507236	2.73719264270474	3.00902574208691	2.76192783842053	1.94939000664491	3.19865708695442	3.08813608870055	2.94299959336604	2.88138465677057	2.83632411570675	2.70243053644553
ENSG00000054793	1	3.001733712809	2.96142109406645	3.08278537031645	1.83884909073726	3.10277661488344	2.71432975974523	0	2.38738982633873	2.67117284271508	2.91698004732038	3.01786771896351	3.07591176148278	3.066698550423	3.12123145514962	3.00259798071991	3.00432137378264	3.06445798922692
ENSG00000055044	8	2.80753502806885	0	0	2.56466606425209	0	0	0	1.49136169383427	2.42488163663107	1.93449845124357	0	2.01283722470517	2.30749603791321	2.48429983934679	0	0	0
ENSG00000055070	7	0	0	1.98677173426624	1.86923171973098	2.2148438480477	0	2.51851393987789	1.94939000664491	0	0	0	0	0	2.29885307640971	0	0	1.86332286012046
ENSG00000055130	2	0	2.30535136944662	0	2.56584781867352	0	2.56820172406699	2.37657695705651	2.90145832139611	2.92324401863028	2.46089784275655	2.83505610172012	3.53920159929413	3.71307032585564	2.69983772586725	3.34202768808747	2.94939000664491	3.27160930137883
ENSG00000055147	8	1.81291335664286	2.14921911265538	0	0	0.778151250383644	1.70757017609794	2.54900326202579	0	0	0	0	3.42716140292597	0	0	2.30319605742049	0	1.60205999132796
ENSG00000055609	7	0	1.92941892571429	1.64345267648619	2.02938377768521	0	3.56572978783113	3.77836834335587	2.98317507203781	0.778151250383644	4.18258582545729	4.12430855261565	1.5910646070265	0	0	0	1.07918124604762	1.79239168949825
ENSG00000056050	4	2.86033800657099	2.68304703823885	2.89707700320942	2.71180722904119	2.91328390176042	2.48572142648158	2.18184358794477	2.76715586608218	2.49136169383427	2.29446622616159	2.20139712432045	2.64738297011462	2.49554433754645	2.73158876518674	2.38560627359831	2.32633586092875	0
ENSG00000056097	8	2.54032947479087	2.33445375115093	0	0	0	0	2.55509444857832	1.92941892571429	2.01703333929878	0	0	0	0	2.34044411484012	0	0	2.2148438480477
ENSG00000056277	3	2.64048143697042	2.8318697742805	2.98989456371877	2.71516735784846	2.83758843823551	2.48855071650044	3.25575478664304	0	1.78532983501077	2.90036712865647	3.59139855128125	3.10277661488344	2.22530928172586	3.19228861256812	3.25983269906348	3.17580163284828	3.84148460933539
ENSG00000057019	1	0	2.12710479836481	1.9731278535997	2.12710479836481	3.08671566394488	0	0	0	2.16435285578444	0	0	2.17609125905568	2.40483371661994	3.19423674872383	2.18752072083646	1.89762709129044	2.02938377768521
ENSG00000057252	6	3.03662889536216	3.16226561429802	3.15381486434453	2.99956548822598	3.18355453361886	3.02077548819356	2.98272338766855	3.08778141780954	2.9576072870601	3.12775251583297	3.11925588927794	3.24427712080184	3.24328614608345	3.23146959043068	3.21510858105309	3.13861843389949	3.12024479554637
ENSG00000057608	3	2.04139268515822	1.97772360528885	0	0	0	2.38916608436453	3.19728055812562	2.62013605497376	2.40823996531185	3.15259407792747	3.4814426285023	3.18298496700358	3.60021030640933	3.02816441942447	2.95279244304409	3.2027606873932	3.28194193344082
ENSG00000057663	3	2.93500315145365	3.10720996964787	3.0899051114394	2.88649072517248	2.99519629159718	2.23044892137827	2.68663626926229	2.38916608436453	2.65609820201283	2.6954816764902	2.93651374247889	2.95085145888855	2.93751789201735	2.99607365448528	2.97909290063833	2.91645394854993	2.85853719756964
ENSG00000057935	2	2.92685670894969	2.13353890837022	1.99563519459755	1.83250891270624	0	3.09656243837414	0	0	0	0	1.83250891270624	2.21218760440396	2.43136376415899	0	1.91381385238372	2.06445798922692	2.22788670461367
ENSG00000058063	2	2.00860017176192	2.42813479402879	0	1.86923171973098	2.41497334797082	2.19589965240923	2.96142109406645	0	2.42488163663107	3.12580645813953	3.00732095292274	2.78247262416629	2.87909587950007	2.98272338766855	2.91381385238372	2.73957234445009	2.86746748785905
ENSG00000058272	1	2.51054501020661	2.93701610746481	2.85369821177617	2.50379068305718	3.03822263836872	0	0	0	2.40654018043396	4.60587582741035	1.89762709129044	2.8481891169914	2.97266559226611	2.92427928606188	2.89153745767256	4.39736636126529	4.43324164111268
ENSG00000058668	2	2.30749603791321	1.39794000867204	0.954242509439325	1.61278385671974	0	2.30319605742049	0	2.24551266781415	0	3.08742645703629	3.18355453361886	2.54777470538782	2.56348108539441	2.56229286445647	2.65417654187796	3.00732095292274	2.63548374681491
ENSG00000059758	1	0	2.72181061521255	2.59328606702046	2.03742649794062	2.41329976408125	2.11058971029925	0	0	0	1	0	2.63447727016073	2.68841982200271	2.62940959910272	2.70329137811866	2.4345689040342	2.10380372095596
ENSG00000059804	3	3.19700472802305	3.24526583945746	3.15106325335375	2.3384564936046	3.20897851727625	2.8998205024271	2.58092497567562	2.69460519893357	2.3541084391474	2.8481891169914	2.91009054559407	3.42061577062577	3.38845645270027	3.42553422049826	3.45408227073109	3.26221370547642	3.16879202031418
ENSG00000060069	7	2.58994960132571	0	0	2.17318626841227	2.90902085421116	0	2.57978359661681	2.5854607295085	2.40483371661994	1.91381385238372	2.65609820201283	0	0	2.15836249209525	0	0	0
ENSG00000060237	6	2.21218760440396	2.79518458968242	2.05307844348342	2.23044892137827	2.73639650227664	3.64374868545953	3.91434315711944	3.59769518592551	3.6158448828747	4.1992339305369	4.30945982246121	2.66745295288995	2.76042248342321	2.70070371714502	2.78532983501077	3.14921911265538	2.88536122003151
ENSG00000060339	1	2.36735592102602	2.65991620006985	2.20139712432045	2.41161970596323	2.59769518592551	0	0	0	2.20682587603185	2.08278537031645	0	2.80482067872116	2.5705429398819	2.64933485871214	2.63245729218472	2.70070371714502	2.6170003411209
ENSG00000060688	9	1.60205999132796	0	0	0	0	0	0	0	0	0	0	0	0	0	0	0	0
ENSG00000060718	9	0	0	0	0	0	0	2.07188200730613	0	0	0	0	0	0	0	0	0	0
ENSG00000060749	1	2.77524625974024	2.8394780473742	2.9484129657786	2.61384182187607	3.11892575282578	1.8750612633917	0	0	2.57978359661681	1.46239799789896	2.10380372095596	2.76492298464989	2.58433122436753	2.66370092538965	2.64345267648619	2.5092025223311	2.24303804868629
ENSG00000060982	7	2.35983548233989	0	2.07188200730613	2.39269695325967	1.94448267215017	2.50379068305718	2.28103336724773	0	0	0	0	0	0	0	0	0	0
ENSG00000061337	7	2.81358098856819	0	1.83884909073726	0	2.18184358794477	3.16583762469013	2.00860017176192	3.01661554755718	2.08635983067475	3.46478751964594	2.29446622616159	1.36172783601759	0	0	0	3.33000770087276	0
ENSG00000061676	8	3.31344537042641	2.12710479836481	0	2.92324401863028	3.07700432679335	0	2.95036485437612	2.07554696139253	0	0	0	3.48401496266756	2.39967372148104	3.44653716707364	0	3.16672605558005	0
ENSG00000061936	3	2.84571801796666	3.03422726077055	2.987219229908	2.91275330367132	3.10380372095596	2.52374646681156	2.75204844781944	2.29003461136252	2.63848925695464	2.16731733474818	2.6222140229663	2.91645394854993	2.98091193777684	3.15503222879097	2.85793526471943	3.10957854690439	2.97589113640179
ENSG00000062194	7	0	0	0	1.85733249643127	0	0	1.80617997398389	0	2.32014628611105	2.05307844348342	2.45178643552429	0	2.16731733474818	2.94299959336604	2.76042248342321	0	0
ENSG00000062650	9	2.2148438480477	2.10037054511756	0	1.32221929473392	0	0	2.34242268082221	2.11058971029925	0	1.50514997831991	2.8481891169914	1.39794000867204	0	0	0	2.08278537031645	0
ENSG00000062725	3	2.97726621242729	2.49554433754645	2.78958071216443	2.62531245096167	2.98181860717066	2.51719589794997	2.59879050676312	1.57978359661681	2.45024910831936	2.33445375115093	2.49276038902684	2.32428245529769	2.12710479836481	2.41161970596323	2.79028516403324	2.28103336724773	2.28780172993023
ENSG00000063322	5	3.6730209071289	3.83097339732265	3.87157293554588	3.74873055609849	3.87978378009042	4.26152455647267	4.16990944190107	3.94398887507377	3.98082116664434	4.29745409961907	4.28978955560691	4.84933340637372	4.69273238433251	4.89562141400376	4.90758869730985	4.98066227149696	4.70738279296138
ENSG00000063660	4	2.62736585659273	2.54777470538782	3.12090281761453	2.95808584852109	3.22427401429426	2.04532297878666	2.29446622616159	2.41830129131975	0	2.35793484700045	2.19312459835446	0	0	2.26717172840301	0	2.35218251811136	0
ENSG00000064393	2	2.26481782300954	1.98227123303957	0	2.88479536394898	0	2.91009054559407	2.33041377334919	0	2.03342375548695	2.39967372148104	0	2.55266821611219	2.3654879848909	2.56702636615906	2.73878055848437	2.2718416065365	2.0899051114394
ENSG00000064490	3	2.85308952985187	2.86805636182304	2.85003325768977	2.77158748088126	2.84695532501982	2.92427928606188	2.90091306773767	2.74036268949424	2.78318869107526	2.92890769024395	2.94890176097021	2.87215627274829	2.97081161087252	3.09551804232315	2.93348728784871	2.97451169273733	2.88592633980143
ENSG00000064545	4	2.75127910398334	3.03140846425162	2.80955971463527	2.73479982958885	3.01072386539177	1.65321251377534	2.90091306773767	0	2.11394335230684	2.77305469336426	0	2.7160033436348	0	0	2.19033169817029	0	0
ENSG00000064607	1	2.51719589794997	2.49692964807321	2.61384182187607	2.58433122436753	2.58433122436753	0	0	0	0	0	1.97772360528885	2.29446622616159	1.94939000664491	2.36361197989214	2.30535136944662	2.32633586092875	2.35024801833416
ENSG00000064651	5	2.67209785793572	2.88366143515362	3.06744284277638	2.72835378202123	2.931457870689	4.51999852911885	4.55539677680626	4.36980935867354	4.62041716184373	4.70994801651076	4.82393045512556	4.45768513341264	4.58255195348747	4.41303139115017	4.60090758333503	4.81113244348101	4.76963575778975
ENSG00000064763	1	1.81954393554187	2.76492298464989	2.84447717574568	2.33041377334919	2.90687353472207	0	2.39445168082622	0	2.46538285144842	0	0	2.78390357927274	2.62736585659273	2.67577834167409	2.64738297011462	2.12710479836481	2.51054501020661
ENSG00000064961	4	2.79028516403324	2.72997428569956	2.70156798505593	2.71432975974523	2.78675142214556	2.11394335230684	1.55630250076729	1.99563519459755	0	2.53781909507327	2.62117628177504	2.28780172993023	2.09691001300806	0	1.38021124171161	2.43775056282039	1.27875360095283
ENSG00000064995	9	0	2.07554696139253	0	1.34242268082221	2.48855071650044	1.94448267215017	0	2.04921802267018	0	0	0	0	0	0	0	0	0
ENSG00000065154	5	2.96941591235398	3.04139268515822	3.09096307659573	2.89376176205794	3.10209052551184	3.83250891270624	3.71650416377322	3.52257463269118	3.51930284923543	3.71281800020785	3.56026539786271	4.03257847192431	3.90536406876689	4.44689427247187	4.28323336488875	4.36864012857649	4.34993769714775
ENSG00000065183	8	1.66275783168157	2.61278385671974	2.51587384371168	2.26481782300954	2.28555730900777	0	0	0	0	0	0	2.39269695325967	2.6730209071289	0	2.08635983067475	0	2.14301480025409
ENSG00000065243	5	0	0	0	0	0	3.223236273103	2.98497712641549	2.79239168949825	3.20790353038605	3.87087189506774	3.91923503792325	4.69760417418553	4.7299581105573	4.68802806837404	4.72856478975302	4.72323395285797	4.72890543197715
ENSG00000065268	6	2.31597034545692	2.86153441085904	2.4814426285023	2.60422605308447	1.68124123737559	2.88874096068289	3.00346053210951	3.05880548667591	2.65417654187796	3.26387267686522	3.12024479554637	3.43328968519503	2.97680833733807	3.35755371974308	3.14674801363064	3.92916338320506	4.34394005764571
ENSG00000065308	3	3.25066391946324	3.088844562727	3.17666993266815	3.03422726077055	3.20547503674089	2.40312052117582	2.34635297445064	2.67577834167409	2.32633586092875	1.5910646070265	2.41830129131975	2.64048143697042	2.70586371228392	2.52891670027765	2.6730209071289	1.96378782734556	2.46686762035411
ENSG00000065491	1	2.72754125702856	2.76267856372744	2.81424759573192	2.43136376415899	2.43775056282039	1.81954393554187	0	0.845098040014257	2.65127801399814	2.3654879848909	2.38916608436453	2.73158876518674	2.78031731214015	2.78247262416629	2.71432975974523	2.40140054078154	2.16435285578444
ENSG00000065518	1	2.67024585307412	3.14082218010931	2.73399928653839	2.4814426285023	2.86981820797933	2.28555730900777	0	2.06445798922692	0	0	1.25527250510331	2.53147891704225	2.55388302664387	2.52113808370404	2.46834733041216	2.60638136511061	2.69897000433602
ENSG00000065526	6	3.56937390961505	3.502836638621	3.49401537475714	3.5321171162488	3.45316539252586	3.28126068705501	3.29688447553855	3.36059341356525	3.00518051250378	3.69451745381116	3.52917360326172	3.51174971134498	3.5321171162488	3.72591163229505	3.49886168899288	3.74934976059748	3.69757803365111
ENSG00000065534	6	2.9982593384237	3.31154195840119	3.13033376849501	2.77815125038364	3.18269990333604	2.95999483832842	3.12936759572299	2.96941591235398	3.27646180417324	4.00590944649456	4.05751396010659	3.18525876529658	3.2135177569963	3.23044892137827	3.21537315278342	3.22556771343947	3.35564305022087
ENSG00000065548	3	3.19755621315354	3.0927206446841	3.37180645850742	3.23299611039215	3.28847280059978	2.76715586608218	2.83250891270624	2.24551266781415	0	2.27415784926368	2.50379068305718	3.52035250408332	3.39040515648008	3.49262072204319	3.4963760540124	2.94987770403687	2.64640372622307
ENSG00000065559	9	0	0	0	1.89762709129044	0	0	2.3654879848909	0	1.96848294855394	0	0	0	0	0	0	0	0
ENSG00000065613	2	2.73957234445009	0	1.55630250076729	2.64443858946784	0	1.92941892571429	0	2.37106786227174	0	1.91907809237607	1.43136376415899	2.70842090013471	2.45178643552429	2.56937390961505	2.19865708695442	2.94051648493257	2.98227123303957
ENSG00000065665	2	1.50514997831991	0	0	2.15228834438306	0	0	0	1.99563519459755	0	0	2.30535136944662	2.7427251313047	2.67942789661212	2.71850168886727	2.45024910831936	2.29885307640971	2.14612803567824
ENSG00000065809	2	0	1.92941892571429	0	0	0	1.68124123737559	2.21748394421391	0	0	3.8992731873176	0	3.7300551523755	3.6036855496147	3.69170020829016	3.95448371715555	4.15247181033604	4.0815273262448
ENSG00000065833	8	0	0	3.58557351862273	0	3.54294984881418	0	0	3.3807537708039	0	0	0	3.81304696516011	3.66445392858116	3.69635638873333	3.64659975172037	0	1.79239168949825
ENSG00000065883	7	2.34044411484012	0	0	0	0	2.80345711564841	3.7488080049586	0	1.85733249643127	4.11534419587144	4.12544873306026	0	1.99563519459755	2.32221929473392	2.65321251377534	0.845098040014257	0
ENSG00000065911	2	2.67209785793572	0	0	2.02938377768521	2.26007138798507	2.15228834438306	0	1.92427928606188	2.44090908206522	1.8750612633917	2.5092025223311	3.1832698436828	3.10890312766731	2.66931688056611	2.08278537031645	3.30642502755069	0
ENSG00000065923	3	3.20897851727625	1.69019608002851	2.23552844690755	2.24303804868629	0	2.67942789661212	2.46538285144842	1.91907809237607	2.41161970596323	2.69635638873333	3.79091819521458	2.44404479591808	2.21748394421391	2.46239799789896	2.29885307640971	2.07188200730613	2.45636603312904
ENSG00000065970	8	2.86746748785905	0	2.58092497567562	2.57634135020579	0	0	0	2.19589965240923	0	2.10380372095596	0	2.41497334797082	2.10037054511756	2.35983548233989	2.36921585741014	0	0
ENSG00000066027	3	2.60205999132796	2.48572142648158	2.59217675739587	2.61384182187607	2.60638136511061	2.67024585307412	2.60852603357719	2.66931688056611	0	2.73078227566639	2.56937390961505	2.77959649125782	2.63245729218472	2.8842287696326	2.62838893005031	2.67117284271508	2.66086547800387
ENSG00000066044	2	2.35602585719312	0	1.47712125471966	3.24501887073775	0	0	0	1.23044892137827	0	0	2.2148438480477	3.4111144185509	3.47173165148005	3.40654018043396	3.55485243437205	3.3654879848909	3.3142886609475
ENSG00000066136	8	2.05690485133647	0	0	0	0	0	0	3.0948203803548	0	2.18752072083646	0	2.24551266781415	0	2.32633586092875	0	1.78532983501077	2.31175386105575
ENSG00000066455	1	2.83378437465648	2.98766626492627	3.07408468902824	2.72427586960079	2.99607365448528	2.17026171539496	2.32837960343874	0	2.58994960132571	2.31175386105575	0	2.72263392253381	2.85430604180108	2.89817648349768	2.7427251313047	2.56702636615906	2.5705429398819
ENSG00000066557	1	2.60097289568675	2.73078227566639	2.76789761601809	2.30319605742049	2.97034687623009	2.01703333929878	0	0	2.36735592102602	1.54406804435028	1.41497334797082	3.10687054447865	3.10311925354571	3.05804623039528	2.9698816437465	2.73158876518674	2.80685802951882
ENSG00000066629	2	2.3747483460101	2.83821922190763	0	0	2.71516735784846	3.03822263836872	1.99563519459755	2.68484536164441	0	2.68930885912362	2.58433122436753	3.01953168453126	2.61066016308988	3.05728564441821	2.24303804868629	2.89376176205794	2.7041505168398
ENSG00000066651	1	3.24079877111733	3.29512708525219	3.24674470972384	3.03901732199741	3.2895889525426	2.6170003411209	2.35218251811136	2.27415784926368	2.73559889969818	0	2.89486965674525	2.90794852161227	3.04571405894087	2.67209785793572	2.75587485567249	2.63346845557959	2.60852603357719
ENSG00000066827	3	2.28555730900777	3.02775720469055	3.13161866434913	3.21879799811174	2.72098574415374	3.7637274037657	3.10754912974469	3.46597736828582	2.17609125905568	3.37912414607039	1.79239168949825	3.19700472802305	3.04649516433471	3.1846914308176	2.8668778143375	2.61172330800734	2.56584781867352
ENSG00000066855	3	2.931457870689	2.94250410616808	2.97543180850926	2.61804809671209	2.88761730033574	1.95424250943932	2.25767857486918	2.04532297878666	2.29003461136252	2.13672056715641	2.75587485567249	3.17172645365323	3.1296898921993	3.20303288701471	3.05918461763137	3.03261876085072	2.94398887507377
ENSG00000066933	7	1.91907809237607	0	0	0	0	2.99211148778695	3.24625231229932	2.49136169383427	2.23552844690755	3.55990662503611	3.48557947698468	0	0	1.88649072517248	0	3.14581771449183	1.93449845124357
ENSG00000067048	5	3.47625179600703	2.81756536955978	2.92634244662566	2.76863810124761	2.99255351783214	4.01803440270453	2.71180722904119	3.29292029960001	4.22224811685893	4.62650460845931	2.3384564936046	4.59470186120636	4.60622008721735	4.42745364940132	4.42649499534903	4.45924166487808	4.4661258704182
ENSG00000067064	5	1.79934054945358	1.57978359661681	2.09691001300806	2.30535136944662	0	3.83499260373303	3.89337333024602	3.44793286559218	3.80037335489135	4.34822695570525	4.37821614974988	4.42651126136457	4.35671406058339	4.33235765342511	4.35894321963233	4.68643963054231	4.69040874361649
ENSG00000067082	3	2.85430604180108	3.38363586836188	2.74350976472843	2.86628733908419	3.6232492903979	2.26245108973043	2.41329976408125	2.52244423350632	2.29885307640971	3.03622954408629	2.72015930340596	3.64962688684053	3.5388249889379	3.62138402848165	3.55557807277295	3.44653716707364	2.72835378202123
ENSG00000067113	3	2.76492298464989	3.14612803567824	2.90036712865647	2.68394713075151	2.93094903116752	2.37839790094814	2.89762709129044	2.07918124604762	2.78461729263288	2.59659709562646	2.84447717574568	3.01029995663981	3.1274287778516	3.19117145572856	3.34064237756071	3.08134730780413	2.84135947045485
ENSG00000067141	3	2.61909333062674	2.61066016308988	2.8767949762007	2.52113808370404	2.67486114073781	2.20682587603185	1.95424250943932	0.778151250383644	2.20682587603185	1.7160033436348	2.3654879848909	2.63042787502502	2.42813479402879	2.65896484266443	2.61066016308988	1.95904139232109	2.62940959910272
ENSG00000067167	3	3.31407799177921	3.36021461329535	3.42078061954857	3.31597034545692	3.48344464809854	2.61278385671974	2.28555730900777	2.26951294421792	0	2.59217675739587	2.10380372095596	3.4996870826184	3.54654266347813	3.53554727917667	2.88479536394898	3.42471833733157	3.36586221540255
ENSG00000067177	6	3.26857797188284	3.30384377488865	3.30941722577814	3.17201880942456	3.14019367857863	3.24821856119007	3.20493352235414	3.17435059747938	3.32056168019524	3.12024479554637	3.12515582958053	3.34143452457814	3.36567514045592	3.32469391386177	3.32735893438633	3.36417563277062	3.29754166781816
ENSG00000067208	3	2.48572142648158	2.3384564936046	2.52504480703685	2.3384564936046	2.11394335230684	0	2.78887511577542	0	0	2.58206336291171	2.41830129131975	2.93751789201735	2.99475694458763	2.97220283837906	2.98272338766855	3.8348020540487	2.78390357927274
ENSG00000067365	3	2.86272752831797	3.11427729656159	3.04178731897175	0	2.98136550907854	2.45939248775923	2.51982799377572	1.91381385238372	0	2.41329976408125	0	3.12024479554637	2.85853719756964	2.8561244442423	2.83569057149243	2.68841982200271	2.7427251313047
ENSG00000067533	6	3.50147007210041	3.51798720302508	3.65050179487837	3.52153034127871	3.62808226099068	3.45147940512486	3.37456506072277	3.50365451924296	3.43520710324075	3.5219222448835	3.46014581749175	3.81344754426482	3.85442750578786	3.80929030117632	3.83052451409726	3.66801297164183	3.69975103168951
ENSG00000067704	9	1.94448267215017	0	0	1.61278385671974	0	0	2.46239799789896	0	0	0	0	0	0	0	0.954242509439325	0	0
ENSG00000067798	9	2.10380372095596	2.34044411484012	0	2.27415784926368	0	0	0	2.19865708695442	2.76042248342321	2.86805636182304	2.70842090013471	0	0	0	0	0	0
ENSG00000067829	5	3.07040732174012	2.99255351783214	3.16613397030511	3.0068937079479	3.39216914948974	3.6652994994999	4.49850353067876	3.61919771579295	3.38453261549425	4.64755899976585	3.64335396197686	4.85570688536568	3.35964579267454	4.89536728877336	3.66370092538965	4.95006775767345	4.95240978550493
ENSG00000067900	6	4.00212284622516	4.00453631785132	3.99646789026172	3.99541579854242	3.99409708958821	4.01207759953101	3.99541579854242	4.01106269472973	4.00393420617371	4.03965202358192	4.04414762087872	4.03554980301006	4.0520009801013	4.03722723458227	4.03778494175364	4.03965202358192	4.05511063785415
ENSG00000067955	6	3.34772021703404	3.19005141775921	3.24254142829838	3.3384564936046	3.26717172840301	3.13640344813399	3.1914510144649	3.16849748352303	3.09968064110925	3.28284860283464	3.20844135643857	3.36153897126928	3.27276958655176	3.43980621139333	3.32551566336315	3.50487845941022	3.28623185402855
ENSG00000068024	9	2.09691001300806	1.85125834871908	0	0	0	1.25527250510331	0	2.4983105537896	1.99563519459755	1.57978359661681	0	0	0	0	0	0	0
ENSG00000068078	5	3.15411952551585	2.9216864754836	2.60638136511061	2.28330122870355	2.75891189239797	3.20709554041922	3.13703745478951	3.33385014510255	3.10585067438514	3.01828430842653	3.16166741243774	3.82672252016899	3.83129374437701	3.93135615046793	3.92880537089328	4.00156065264257	3.90869943235222
ENSG00000068305	4	2.54406804435028	3.50785587169583	2.80413943233535	2.84198480459011	2.6730209071289	3.4933186082321	3.41630758705988	3.46657107238635	2.39967372148104	3.40483371661994	3.6605809124273	2.31806333496276	2.58206336291171	1.79239168949825	1.04139268515823	3.24427712080184	2.05307844348342
ENSG00000068323	8	2.9532763366673	2.22010808804005	0	0	2.2718416065365	0	2.53907609879278	0	0	1.61278385671974	2.46834733041216	2.44090908206522	0	1.84509804001426	0	3.11293997608408	3.06929801211553
ENSG00000068383	6	2.69108149212297	2.92064500140679	3.02036128264771	2.81557774832427	2.73319726510657	3.57403126772772	3.23401081758718	3.5572665288699	3.2319790268315	3.59328606702046	3.55618184665291	3.52646851246948	3.26881190373978	3.50474263627169	3.14860265480609	3.37930551775058	3.38934331125208
ENSG00000068438	6	3.52904517076577	3.72932680964686	3.61076659477327	3.79705969469997	3.61034071145216	3.39181692361325	3.31470969295517	2.73957234445009	3.23854788768133	3.36342393291718	3.25887662937213	3.65030752313194	3.58081097266095	3.50609895992844	3.47158505418519	3.46627432178929	3.28510702956681
ENSG00000068650	4	2.60745502321467	2.95375969173323	2.95085145888855	3.05307844348342	2.96567197122011	3.14829409743475	2.82542611776782	3.43071988786328	2.39967372148104	3.43854234878611	3.2817149700273	2.88705437805096	0	3.03702787975578	2.10037054511756	2.68033551341456	2.8842287696326
ENSG00000068654	3	2.47567118832443	2.7664128471124	2.88024177589548	2.73719264270474	2.91645394854993	2.43933269383026	2.79098847508882	2.82216807936802	2.91907809237607	3.17955179116519	3.14457420760962	2.7664128471124	2.67760695272049	2.80002935924413	2.71683772329952	2.8842287696326	3.00130093302042
ENSG00000068697	2	2.47129171105894	2.69897000433602	0	2.16731733474818	2.68841982200271	0	0	0	2.15228834438306	1.53147891704226	2.03342375548695	3.00302947055362	3.26717172840301	3.44638181222244	3.14860265480609	2.48429983934679	3.09725730969342
ENSG00000068724	5	2.92890769024395	3.00389116623691	3.01870049866624	3.14736710779379	3.06445798922692	4.09124476590796	4.35435818273532	4.44377913892142	4.52583489280063	4.7965049515533	4.81009804068114	4.96058492537495	4.96685479850207	4.94599021295882	4.94048660125661	4.82178201362918	4.82653478153439
ENSG00000068784	1	0	2.33041377334919	2.53019969820308	2.73798732633343	2.55266821611219	1.72427586960079	2.62117628177504	0	2.25285303097989	0	0	2.74429298312268	2.66370092538965	2.78318869107526	2.77158748088126	2.41995574848976	2.4456042032736
ENSG00000068793	7	2.36361197989214	2.8767949762007	2.53019969820308	2.29446622616159	2.68930885912362	0	2.22271647114758	0	0	2.8234742291703	2.14612803567824	0	0	0	0	0	0
ENSG00000068912	3	2.49136169383427	2.71933128698373	2.47856649559384	2.43296929087441	0	2.51587384371168	1.86923171973098	2.55990662503611	2	1.92941892571429	2.97220283837906	2.63648789635337	2.57287160220048	2.53907609879278	2.62531245096167	2.67760695272049	2.50105926221775
ENSG00000069020	1	2.9216864754836	2.89486965674525	2.91907809237607	2.31806333496276	3.07408468902824	1.99122607569249	0	2.2148438480477	1.74036268949424	0	1.64345267648619	2.74350976472843	2.78390357927274	2.77451696572855	0	0	0
ENSG00000069329	1	2.11058971029925	2.7664128471124	2.51982799377572	2.80002935924413	2.62428209583567	0	0	0	0	0	0	2.71180722904119	2.75587485567249	2.4456042032736	2.76566855475901	2.30749603791321	0
ENSG00000069345	1	2.46089784275655	2.91803033678488	2.52504480703685	2.72015930340596	2.68841982200271	1.69897000433602	0	0	2.68124123737559	0	1.76342799356294	3.9645895874899	3.96013767486379	3.78204241662055	3.41329976408125	3.25719842613934	3.34439227368511
ENSG00000069509	9	0	2.55022835305509	0	2.42813479402879	0	0	2.17609125905568	0	0	2.20411998265592	0	0	1.85125834871908	0	0	0	0
ENSG00000069702	9	0	0	0	0	0	0	2.11394335230684	0	0.778151250383644	0	0	0	0	0	0	0	0
ENSG00000069849	7	1.72427586960079	2.19312459835446	1.07918124604762	0	1.88649072517248	3.37254380075907	3.26126286879249	3.07736790528416	2.73239375982297	2.78532983501077	3.45285933579585	2.09342168516224	2.39093510710338	0	2.28330122870355	2.48429983934679	3.08742645703629
ENSG00000070018	8	2.38201704257487	0	0	2.05690485133647	0	2.3541084391474	2.02118929906994	1.9731278535997	0	1.57978359661681	0	2.49554433754645	2.71432975974523	2.06818586174616	1.98227123303957	2.37657695705651	0
ENSG00000070047	6	3.20951501454263	3.16286299332193	3.1476763242411	3.11826472608948	3.03582982525283	4.12923861013193	4.01607181673402	4.07199240712418	3.93099994195615	4.29413541912625	4.34196840817994	3.79211140908717	3.97547776316587	3.75823040845775	3.78074923110355	4.24388100221832	4.15008068623349
ENSG00000070214	6	3.44684771015581	3.74162425750381	3.6170003411209	3.59406090127042	3.60227708430019	3.46582881535744	3.27692113206577	3.36304759452109	3.44839710345777	3.33745926129066	3.37803432245733	3.55882852481701	3.59725628292514	3.50474263627169	3.51468054412498	3.34654855854847	3.35812528527665
ENSG00000070367	1	2.16731733474818	2.98855895687862	3.04178731897175	2.80345711564841	2.96331551138611	0	0	0	2.54777470538782	2.07554696139253	2.2380461031288	3.09725730969342	3.066698550423	3.07003786660776	3.17231096852195	2.70243053644553	2.59659709562646
ENSG00000070404	2	2.25767857486918	0	0	0	0	2.63447727016073	2.74741180788642	2.79169064902012	2.33645973384853	2.40993312333129	2.12057393120585	2.64738297011462	3.19617618503997	3.02325245963371	3.17143390094301	2.86569605991607	3.14829409743475
ENSG00000070423	5	3.3392526340327	2.90955602924118	2.8228216453031	2.34439227368511	2.50514997831991	3.32283927268632	0	3.4029488293444	2.1846914308176	2.90848501887865	2.80482067872116	4.86498546065979	2.85913829729453	4.86245340140783	4.8670017122078	4.92251786024461	4.91633285563214
ENSG00000070476	2	1.73239375982297	2.64542226934909	2.28103336724773	0	0	0	0	0	0	1.07918124604762	1.89209460269048	2.74350976472843	2.7664128471124	2.71683772329952	2.79028516403324	2.46538285144842	2.3384564936046
ENSG00000070540	7	2.19865708695442	2.17026171539496	1.6232492903979	1.9731278535997	0	1.93449845124357	2.1846914308176	2.02118929906994	0	2.36361197989214	0	2.03342375548695	0	2.13672056715641	0	0	2.64246452024212
ENSG00000070756	5	2.52762990087134	2.30749603791321	2.76342799356294	3.09131515969722	2.78887511577542	4.17814206983774	3.93545688071161	3.97423527744303	3.80147231352147	4.73179820737598	4.7395090546683	4.50294577840468	4.31731102020681	4.66404935165443	4.18545715740193	4.86972442306682	4.87971503904267
ENSG00000070778	8	0	2.84073323461181	0	2.46982201597816	2.18752072083646	1.67209785793572	0	0	0	0	1.77815125038364	2.28555730900777	2.47129171105894	2.25767857486918	1.63346845557959	0	1.90848501887865
ENSG00000070785	5	2.73399928653839	2.9304395947667	2.79239168949825	2.77158748088126	2.8494194137969	4.1469028699282	3.04453976039241	3.42028588494192	3.09898963940118	4.3720277926574	4.39970832524042	4.71711271717635	4.70148163562093	4.66412465032294	4.65505195163607	4.73879640835871	4.69757803365111
ENSG00000070814	3	3.001733712809	3.00043407747932	3.07224989761351	2.69108149212297	2.98317507203781	2.63648789635337	2.31597034545692	2.64345267648619	2.86628733908419	2.99738638439731	2.8767949762007	2.9532763366673	2.66086547800387	2.93601079571521	2.30749603791321	2.9106244048892	3.004751155591
ENSG00000070831	8	2.46089784275655	1.86332286012046	0	0	0	0	0	0	1.91381385238372	0	0	2.48287358360875	2.59217675739587	2	0	2.57518784492766	0
ENSG00000070950	6	3.93686545897562	4.07700432679335	3.87500335360004	3.98063956744374	3.49568306761692	3.46314613672635	3.60031932975166	3.4996870826184	3.44310645673727	3.42127479121035	3.45408227073109	3.69346312721953	3.51574141666937	3.64246452024212	3.58126680527367	3.44279322593977	3.45514952117983
ENSG00000071051	9	1.5910646070265	0	0	1.92427928606188	0	2.40140054078154	2.60422605308447	2.05690485133647	2.51321760006794	1.07918124604762	0	0	0	0	0	0	2.15533603746506
ENSG00000071189	1	2.52244423350632	2.49554433754645	2.78532983501077	1.88081359228079	2.30749603791321	1.99563519459755	0	2.05307844348342	0	1.53147891704226	0	3.59039594718401	3.56336240948661	3.55242484570409	3.63437649408837	3.18723861983148	3.26481782300954
ENSG00000071205	4	2.70671778233676	2.66745295288995	2.70757017609794	2.64738297011462	2.71683772329952	2.96614173273903	2.84385542262316	2.75358305889291	2.76492298464989	3.40157284567645	1.44715803134222	1.36172783601759	2.07918124604762	1.44715803134222	0	0	1.61278385671974
ENSG00000071243	3	2.96614173273903	3.11826472608948	3.96132615593471	3.04766419460156	3.10822665637493	0	3.38649896555065	0	2.53402610605613	2.58092497567562	2.7419390777292	3.9054720619247	3.8774865280696	3.82917507391709	3.75709222011893	2.57170883180869	3.4814426285023
ENSG00000071246	1	2.7427251313047	2.67394199863409	2.86510397464113	2.86864443839483	2.71011736511182	1.79239168949825	2.0899051114394	0	2.31597034545692	0	0	2.69722934275972	2.6730209071289	2.71349054309394	2.64443858946784	2.73239375982297	2.66086547800387
ENSG00000071462	5	2.30102999566398	3.46686762035411	0	0	2.11394335230684	3.85817613798234	3.91597991414022	3.25791845031406	3.76469906379837	4.11587666426844	4.13817633957304	4.46010065453885	4.52626171787863	4.61313327021615	4.61775497985448	4.66739691127662	4.73166127583699
ENSG00000071537	6	2.91960102378411	2.94250410616808	3.07298474462793	2.80617997398389	3.05956341790127	2.73319726510657	2.5705429398819	2.68930885912362	2.90145832139611	2.70586371228392	2.81291335664286	3.61563446887742	3.50009919191572	3.54937115233318	3.66968870805621	3.01661554755718	2.75815462196739
ENSG00000071539	3	2.60530504614111	3.12839926871781	3.1092409685882	2.73319726510657	3.07809415040641	2.8926510338773	3.12287092286444	2.95616843047536	2.85003325768977	3.02694162795903	3.1078880251828	3.12515582958053	3.02612451674545	3.05994188806195	2.80071707828239	2.90794852161227	2.97405090279288
ENSG00000071794	1	0	3.72156331835748	2.34044411484012	3.31993843998031	3.58126680527367	0	2.10380372095596	0	3.05994188806195	3.0640834359636	0	2.77524625974024	3.31534047662729	3.67495294804857	3.80092318181322	3.7279477095448	3.6787004349983
ENSG00000071994	8	0	1.97772360528885	2.39093510710338	2.53907609879278	0.477121254719662	0	0	0	2.42160392686983	1.61278385671974	0	0	1.95424250943932	3.67440181284528	2.57634135020579	0	1.5910646070265
ENSG00000072110	2	2.74741180788642	2.8767949762007	0	2.34242268082221	2.51454775266029	0	0	0	2.63948648926859	2.65127801399814	1.5910646070265	2.50650503240487	2.50785587169583	0.954242509439325	1.47712125471966	2.91487181754005	2.77959649125782
ENSG00000072121	9	0	1.7160033436348	0	1.93449845124357	0	2.76789761601809	2.86033800657099	0	2.56229286445647	2.14612803567824	1.83250891270624	0	0	0	0	0	0
ENSG00000072210	9	0	0	2.38738982633873	0	0	2.3747483460101	2.46389298898591	0	1.07918124604762	0	2.24303804868629	0	0	0	0	0	0
ENSG00000072274	5	2.21218760440396	2.26951294421792	2.14921911265538	2.34635297445064	2.26007138798507	2.75281643118827	2.02938377768521	3.41043978621035	2.44404479591808	3.26693691115917	3.49651451869775	4.28298444013395	4.41304816931788	4.28976727095278	4.2674064187529	4.51264437952577	4.5002227484873
ENSG00000072364	6	3	3.23248786635299	3.24821856119007	3.12872228433843	3.12710479836481	4.38363586836188	4.45259901788554	4.31194448508462	4.36580610137936	4.63032615480395	4.63858908329272	3.62961344537818	4.22149248205152	3.55750720190566	3.43184604569873	4.43300134094504	4.38356404853669
ENSG00000072422	8	0	0	0	0.954242509439325	0	0	0	0	0	0	0	0	0	2.29666519026153	0	0	0
ENSG00000072506	6	3.27044590801796	3.14550717140966	3.21404867941194	3.15320490008428	3.10209052551184	3.32407657973949	3.14550717140966	3.29710365014926	3.33984878303764	3.25478968739721	3.36191661866864	3.31827208021163	3.27646180417324	3.28330122870355	3.24821856119007	3.24797326636181	3.28035069304601
ENSG00000072778	6	3.50242711998443	3.61172330800734	3.5910646070265	3.54157924394658	3.57263929704281	3.60916737430202	3.53895056201436	3.66539335027971	3.6456187382427	3.77276164714403	3.7504312486602	3.71407816498186	3.67541169371486	3.72312715879569	3.70876072369032	3.72214012545742	3.67338957818831
ENSG00000072840	7	2.49554433754645	2.4456042032736	2.4983105537896	2.17609125905568	1.79239168949825	2.55022835305509	2.38738982633873	0	2.26951294421792	0	0	0	0	0	1.27875360095283	0	0
ENSG00000073536	6	3.30984300471607	3.33965015761368	3.47041049097593	3.20736503746907	3.42797271360821	3.13033376849501	3.2132520521964	3.19865708695442	3.07188200730613	3.19534605834842	3.17260293120986	3.25671774597749	3.3155505344219	3.21958452621425	3.26197619139781	3.13193929521042	3.12807601266872
ENSG00000073578	6	3.24501887073775	3.5327543789925	3.44153803870216	3.36059341356525	3.3654879848909	3.21537315278342	3.05766610390983	2.0899051114394	2.59217675739587	3.59250984790068	3.56312496033804	3.69801350393918	3.72460351539672	3.76087463805219	3.66086547800387	3.75579865697383	3.77473588255175
ENSG00000073711	1	2.84010609445676	2.76715586608218	2.75891189239797	2.66370092538965	2.80071707828239	1.60205999132796	2.39445168082622	0	2.20411998265592	0	2.53781909507327	2.74350976472843	2.74350976472843	2.71516735784846	2.72754125702856	2.5854607295085	2.69019608002851
ENSG00000073756	1	1.94448267215017	2.42651126136458	2.26951294421792	2.10720996964787	2.24797326636181	2.11394335230684	0	0	0	0	0	2.62940959910272	2.84010609445676	2.66370092538965	2.68574173860226	2.45024910831936	0
ENSG00000073803	6	3.1360860973841	3.2143138974244	3.19838213000829	3.11293997608408	3.19005141775921	3.28780172993023	3.11594317693906	3.34752515999869	3.38863396935179	3.17782497186468	3.23628527744803	3.20924684875337	3.20924684875337	3.20520436394814	3.17695898058691	3.14082218010931	3.20139712432045
ENSG00000073921	6	2.6222140229663	3.15411952551585	3.31993843998031	3.14983469671578	3.27508089845686	2.93651374247889	3.34024576156793	2.64443858946784	3.13576851456782	4.05257852504466	4.06985302111362	3.64018319192134	3.51507867507592	3.60895369927586	3.42699895875654	3.61752453488629	3.60119053261533
ENSG00000074047	7	2.2405492482826	1.98227123303957	0	2.72754125702856	0	2.62013605497376	2.85247999363686	2.39967372148104	1.91907809237607	1.07918124604762	2.12057393120585	0	0	0	0	2.80345711564841	1.23044892137827
ENSG00000074054	3	2.47275644931721	2.67760695272049	0	2.97680833733807	2.21218760440396	3.5321171162488	3.54195347445824	2.95904139232109	3.80942502879703	4.17516377449195	4.26505378850401	2.56584781867352	2.18184358794477	1.56820172406699	1.66275783168157	3.37364747220922	3.15289959639375
ENSG00000074181	1	2.15533603746506	2.45178643552429	2.71432975974523	2.59328606702046	3.32633586092875	2.24797326636181	0	2.48572142648158	0	2.10037054511756	2.20411998265592	3.01029995663981	2.88366143515362	2.78604121024255	2.80821097292422	2.64048143697042	2.57749179983723
ENSG00000074266	9	0	0	2.07554696139253	0	0	0	2.06445798922692	0	2.8750612633917	0	0	3.10890312766731	0	0	0	0	0
ENSG00000074416	3	2.98317507203781	2.91222205653242	2.92220627743902	0	2.78247262416629	3.03702787975578	2.44090908206522	2.6232492903979	3.44404479591808	3.33825723024626	3.23248786635299	2.79657433321043	2.55388302664387	2.70586371228392	2.65321251377534	2.65030752313194	3.6238692683503
ENSG00000074657	3	3.35736303061514	3.41346741298582	3.462248215355	3.29336255471145	3.59780484240429	0	3.52309583825257	3.25478968739721	1.98227123303957	2.74507479158206	3.31302311032324	3.45117215751254	3.3982873053574	3.54431614174743	3.34635297445064	3.23704079137919	3.2610248339924
ENSG00000074696	1	2.84695532501982	2.85491302230786	2.98181860717066	2.75966784468963	3.06069784035361	2.05690485133647	0	2.37291200297011	2.39967372148104	2.19589965240923	2.17318626841227	2.45636603312904	2.41830129131975	2.26717172840301	2.4996870826184	2.39445168082622	2.52244423350632
ENSG00000074800	1	2.81690383937566	2.94299959336604	2.70243053644553	2.68663626926229	2.70842090013471	0	0	2.04532297878666	2.28555730900777	0	2.28103336724773	2.73479982958885	2.58771096501891	2.75739602879302	2.36361197989214	2.52504480703685	2.68752896121463
ENSG00000074964	9	0	0	1.50514997831991	2.37839790094814	0	2.81224469680037	2.60205999132796	2.79379038469082	2.46239799789896	1.07918124604762	0	0	0	0	2.36172783601759	0	0
ENSG00000075089	1	2.41664050733828	2.86213137931304	2.80413943233535	2.67024585307412	2.64246452024212	2.04139268515822	0	0	2.12057393120585	0	2.48713837547719	2.99343623049761	2.96661098668193	3.02775720469055	3.17666993266815	2.98944981766669	2.8494194137969
ENSG00000075142	7	2.26007138798507	2.15533603746506	2.55870857053317	1.81291335664286	1.79934054945358	0	2.28103336724773	1.88649072517248	1.83250891270624	0	0	0	0	0	0	0	2.03342375548695
ENSG00000075151	9	0	0	0	2.0899051114394	0	1.07918124604762	0	2.22788670461367	0	0	0	0	0	0	0	0	0
ENSG00000075188	1	2.85064623518307	2.91009054559407	3.39410130204004	3.26764098234592	3.05842602445701	3.1092409685882	3.36078268987328	3.28194193344082	2.15228834438306	0	2.52504480703685	2.8733206018154	3.44700289846616	2.88479536394898	3.38792346697344	3.30770992340481	3.26387267686522
ENSG00000075213	2	0	0	0	2.04532297878666	0	0	2.09691001300806	2.5092025223311	2.56229286445647	0	2.28330122870355	2.04139268515822	0	2.63748972951251	2.5327543789925	2.43136376415899	2.71850168886727
ENSG00000075223	3	2.83058866868514	3.5164031484474	2.88986172125819	2.7664128471124	2.9216864754836	0	2.45484486000851	2.59988307207369	2.52113808370404	0.954242509439325	2.55630250076729	2.94250410616808	3.0111473607758	2.94101424370557	3.0386201619497	2.91803033678488	2.65513843481138
ENSG00000075292	9	3.41929472175346	1.86923171973098	0	1.64345267648619	0	0	0	0	0	0	0	0	0	0	0	0	0
ENSG00000075303	1	2.34439227368511	2.3747483460101	2.48287358360875	1.84509804001426	2.55144999797288	0	0	0	2.29225607135648	0	0	2.84073323461181	2.85430604180108	2.66275783168157	3.00603795499732	2.60852603357719	1.88649072517248
ENSG00000075336	7	2.43775056282039	0	0	2.85733249643127	2.21748394421391	2.08635983067475	2.74507479158206	2.40654018043396	2.72345567203519	2.69372694892365	1.72427586960079	1	1.49136169383427	2.10037054511756	0	0	0.845098040014257
ENSG00000075407	1	1.61278385671974	2.33243845991561	2.65896484266443	1.75587485567249	2.3747483460101	0	0	0	1.75587485567249	0	0	2.51587384371168	2.19033169817029	2.14612803567824	2.15533603746506	0	2.30319605742049
ENSG00000075420	5	2.52244423350632	2.32221929473392	2.38201704257487	2.56937390961505	2.42813479402879	4.39238034797756	4.48198694699806	4.30397320254031	4.50358642132327	5.00345191507001	5.02995164203684	3.97400479689741	4.13363469805893	4.31527743947181	4.37399638426233	4.67496212771232	4.67702263445959
ENSG00000075426	7	2.80208925788173	0	2.83695673705955	1.77085201164214	2.78746047451842	1.98227123303957	1.89762709129044	0	0	2.02938377768521	0	0	0	1.8750612633917	0	0	0
ENSG00000075539	6	2.34242268082221	1.60205999132796	2.84695532501982	2.50105926221775	2.6222140229663	3.72172819857279	3.73655584716264	3.45591024038274	3.6220066730068	4.14229558828976	4.06186697213856	3.22427401429426	3.20601587676334	3.29136885045158	3.14301480025409	3.15715443990628	3.18355453361886
ENSG00000075568	3	2.79726754083072	3.08529057823006	2.86805636182304	1.83884909073726	2.94645226501307	2.7979596437372	2.16435285578444	2.45178643552429	2.53781909507327	2.86093662070009	2.76192783842053	3.25406445291434	3.15411952551585	3.1092409685882	3.1360860973841	2.92941892571429	2.83250891270624
ENSG00000075618	5	2.6414741105041	3.68376726142531	2.26007138798507	2.60205999132796	2.13672056715641	4.07177157941676	4.06606489745968	4.11180000689834	4.03945377896174	4.46904105634516	4.39464426873532	4.38469383351821	4.35795389458634	4.40796844640216	4.60226623222853	4.52907086030361	4.41720588676433
ENSG00000075624	5	3.58714949825434	3.64689362416774	3.39164070349239	3.13385812520333	3.57852460527499	3.93023565276629	3.63948648926859	3.57460994134019	3.81941231120933	4.33304402982349	4.52863393136057	4.70111878039602	4.33939180867959	4.83204243437262	4.85800151818567	5.03339560585826	5.00831480616307
ENSG00000075711	6	3.15167623084705	3.21272015441784	3.35850591149024	3.24723654950676	3.3151303171836	4.13465514227765	4.01757586839107	3.98073037653595	3.99189030393602	4.44927779057916	4.40390943053336	3.74507479158206	3.6353832040475	3.69381485388942	3.64728514502537	4.0134271270707	4.13030159734184
ENSG00000075785	9	2.49276038902684	0	0	1.75587485567249	0	0	1.93951925261862	2.59549622182557	0	3.03542973818455	2.46982201597816	0	0	0	0	2.32221929473392	0
ENSG00000075856	6	3.37346372163237	3.53655844257153	3.53617953213723	3.35353155907776	3.45788189673399	3.3096301674259	3.40500466505037	3.37639444203727	3.08493357493672	3.55930801090701	3.42406452541749	3.91003712355305	3.85901814388889	3.61521333480136	3.47610671684019	3.85570083083544	3.56584781867352
ENSG00000075945	8	0	0	0	0	0	0	1.51851393987789	0	0	0	0	2.50242711998443	2.32221929473392	2.60314437262018	2.59549622182557	0	0
ENSG00000075975	3	2.68484536164441	2.85793526471943	2.78031731214015	3.0542299098634	2.79448804665917	2.78318869107526	2.8488047010518	2.73479982958885	2.72672720902657	3.18041263283832	3.24402958903002	3.01199311465926	3.066698550423	2.89762709129044	2.99607365448528	3.03981055414835	2.88705437805096
ENSG00000076067	6	3.09342168516224	3.14457420760962	3.03901732199741	2.83442070368153	3.0884904701824	3.50297305906563	3.22634208716363	3.00389116623691	3.01953168453126	3.8059084550742	3.78668045319665	3.45147940512486	3.3356584522893	3.17172645365323	3.01703333929878	3.78894572702375	3.73271534034999
ENSG00000076242	3	2.95520653754194	3.08350261983027	3.01325866528352	3.00987563371216	2.98091193777684	2.3096301674259	2.73559889969818	2.62428209583567	2.12710479836481	2.88366143515362	2.8055008581584	3.40414924920969	3.25839780409551	3.29380435991934	3.17435059747938	3.21218760440396	3.20248831706009
ENSG00000076356	4	2.45178643552429	2.69897000433602	2.67024585307412	2.68484536164441	2.59879050676312	2.49692964807321	2.73957234445009	0	2.2405492482826	2.60959440922522	2.46686762035411	2.51982799377572	2.17318626841227	0.845098040014257	2.14301480025409	0	2.75511226639507
ENSG00000076513	6	3.11859536522376	3.10720996964787	3.19228861256812	3.10209052551184	3.13893394025692	3.20167017964658	2.96567197122011	3.14798532068381	3.05842602445701	2.99387691494121	3.10957854690439	3.1300119496719	3.08778141780954	3.05956341790127	2.95520653754194	3.10277661488344	2.99519629159718
ENSG00000076641	3	2.75511226639507	2.80277372529198	2.92064500140679	2.77670118398841	3.02325245963371	2.83442070368153	2.22788670461367	0	2.34439227368511	1.98677173426624	2.3541084391474	3.1360860973841	3.14144977340047	3.11193427633268	3.07554696139253	2.94987770403687	2.8819549713396
ENSG00000076685	7	2.02530586526477	0	0	0	0	2.31386722036915	2.85853719756964	2.39619934709574	2.07918124604762	3.14643813528577	2.87157293554588	1.56820172406699	1.7481880270062	1.79934054945358	2.14612803567824	2.40312052117582	2.26717172840301
ENSG00000077063	7	2.14921911265538	0	0	0	0	2.17026171539496	2.86391737695786	2.4996870826184	2.36735592102602	2.48429983934679	0	0	0	2.48855071650044	2.28780172993023	0	0
ENSG00000077150	3	3.5108130105125	2.77305469336426	2.85853719756964	2.30535136944662	1.17609125905568	3.50866436305294	3.07881918309885	3.58703711774346	2.91222205653242	3.66426580014768	3.66548718078281	3.99166900737995	3.74123041102547	3.85418454383361	3.61521333480136	4.06344595312303	4.00620924053766
ENSG00000077152	9	2.17318626841227	0	0	0	0	1.83884909073726	1.7481880270062	0	0	0	0	0	0	0	0	0	0
ENSG00000077157	1	2.11727129565576	2.72098574415374	2.67669360962487	1.92427928606188	2.60422605308447	2.78390357927274	2.67760695272049	2.27875360095283	0	2.24303804868629	0	2.63346845557959	2.34242268082221	2.60852603357719	2.4983105537896	2.41329976408125	2.40483371661994
ENSG00000077232	7	0	0	0.602059991327962	1.78532983501077	0	3.18695633546541	3.45408227073109	0	3.34713478291002	3.72892164637286	3.82891756161669	0	0	0	0	2.10380372095596	0
ENSG00000077235	3	2.96520170102591	2.82994669594164	3.23729233756746	2.49692964807321	3.09725730969342	2.68574173860226	2.23044892137827	2.67394199863409	2.20951501454263	2.56702636615906	2.68033551341456	2.74741180788642	2.57863920996807	2.63042787502502	2.42975228000241	2.60314437262018	2.4983105537896
ENSG00000077254	8	3.20682587603185	0	0	0	0	0	0	0	0	0	0	3.60841905131729	0	0	3.64443858946784	0	0
ENSG00000077312	9	2.04139268515822	3.31407799177921	0	1.07918124604762	0	0	0	0	0	0	0	0	0	0	0	0	0
ENSG00000077380	3	2.67394199863409	2.83250891270624	2.56937390961505	2.25767857486918	2.54157924394658	2.03342375548695	2.66370092538965	2.25527250510331	2.3096301674259	2.54654266347813	3.50037371435337	2.51188336097887	2.50785587169583	2.47567118832443	2.40654018043396	2.26951294421792	2.29225607135648
ENSG00000077549	3	2.44090908206522	2.62013605497376	2.43933269383026	0	2.51982799377572	2.67577834167409	3.17753649992986	2.84198480459011	1.93951925261862	3.34222522936079	3.45438746714695	2.95085145888855	3.01661554755718	2.91750550955255	2.79934054945358	2.99738638439731	3.07261747654524
ENSG00000077585	5	0	0	0	1.96848294855394	0	1.9731278535997	2.6730209071289	2.56348108539441	2.69897000433602	2.53019969820308	2.48000694295715	4.53917650209502	4.64835025144471	4.51138865175769	4.63569481089192	4.65674963427794	4.67318684783597
ENSG00000077684	8	1.11394335230684	2.10380372095596	0	2.41161970596323	2.35024801833416	0	0	0	0	0	2.31806333496276	1.67209785793572	2.33645973384853	0	2.08635983067475	0	1.32221929473392
ENSG00000077721	2	2.26007138798507	0	2.19312459835446	0	2.41664050733828	0	3.15563963375978	0	0	2.21748394421391	1.54406804435028	2.78103693862113	2.36921585741014	0	2.45024910831936	2.40483371661994	3.51335079880596
ENSG00000077809	9	0	0	0	0	0	0	0	0	0	0	0	0	0	0	0	0	0
ENSG00000077942	3	3.18949031369937	3.2678754193189	3.28891960566173	3.22063101944809	3.24625231229932	2.28103336724773	2.85369821177617	2.38738982633873	0	2.72591163229505	2.77815125038364	3.26481782300954	3.2169572073611	3.22271647114758	3.10551018476997	2.81424759573192	2.57863920996807
ENSG00000078061	6	3.38952046584638	3.65485009056139	3.5280163411892	3.40001963506516	3.52827377716704	3.09691001300806	3.31680875205302	3.68015414173437	3.54007908880417	3.51904003864834	3.48287358360875	3.71957985771372	3.60841905131729	3.61919771579295	3.53402610605613	3.43472854177976	3.43980621139333
ENSG00000078070	1	2.27875360095283	1.75587485567249	2.66181268553726	2.6414741105041	2.48287358360875	2.38738982633873	0	0	0	2.30319605742049	2.12057393120585	2.63346845557959	2.09342168516224	2.54032947479087	2.87215627274829	2.31806333496276	2.57863920996807
ENSG00000078124	7	0	2.52244423350632	0	0	1.99122607569249	1.60205999132796	3.48742121135947	3.43168534468601	2.89097959698969	0.903089986991944	3.59228781595213	1.41497334797082	0	0	3.42439155441028	3.49037992000318	0
ENSG00000078140	7	2.62428209583567	2.09691001300806	0	2.2405492482826	0	3.82052984852352	3.78894572702375	1.99563519459755	2.37291200297011	4.33008894574848	4.34670496243309	0	0	0	0	0	1.07918124604762
ENSG00000078142	2	1.9731278535997	0	0	2.38201704257487	2.33041377334919	2.81624129999178	2.98811284026835	0	2.66275783168157	2.44870631990508	2.89652621748956	2.77670118398841	2.88930170250631	2.72835378202123	2.94101424370557	2.78746047451842	2.80140371001736
ENSG00000078177	9	2.17609125905568	0	2.00860017176192	0	0.845098040014257	0	0	0	2.69983772586725	0	0	0	0	0	0	0	0
ENSG00000078237	2	2.21218760440396	2.45178643552429	0	0	2.23552844690755	2.44715803134222	0	2.46686762035411	0	2.68841982200271	2.67577834167409	2.83758843823551	2.95568775031351	2.81157500587059	2.81624129999178	2.86213137931304	2.60422605308447
ENSG00000078304	8	0	0	0	0	0	0	0	0	0	2.23299611039215	2.9304395947667	0	1.65321251377534	0	0	3.34674405460485	2.07554696139253
ENSG00000078618	9	0	1.81954393554187	0	2.02938377768521	0	0	0	0	0	1.7160033436348	0	0	0.698970004336019	0	0	0	0
ENSG00000078674	9	0	0	0	2.58771096501891	0	0	0	2.04921802267018	2.28555730900777	0.778151250383644	2.28555730900777	0	0	0	0	0	0
ENSG00000078699	3	3.71256552787331	2.48995847942483	2.73479982958885	0	2.92788341033071	3.78297399494405	0	2.69897000433602	2.67760695272049	0	2.59659709562646	4.45046466200715	4.42462032827065	4.44704944414778	4.37223058325011	4.37259905099538	4.41791987299774
ENSG00000078747	6	3.21058602490516	3.27021285489624	3.2312146479626	2.98407703390283	3.23527587668705	3.32180548385754	3.07627625540422	3.21748394421391	3.51838231554534	3.32014628611105	3.50609895992844	3.27783833300205	3.22659990520736	3.29556709996248	3.22711508258913	3.28735377271475	3.26363606858811
ENSG00000078804	1	2.13033376849501	2.76863810124761	0	2.66558099101795	2.2148438480477	1.73239375982297	1.8750612633917	1.66275783168157	0	0	2.57518784492766	2.58319877396862	2.58994960132571	2.69019608002851	2.72345567203519	2.96094619573383	3.03100428136354
ENSG00000078902	1	3.09131515969722	3.06333335895175	3.13956426617585	1.70757017609794	3.15411952551585	2.73798732633343	1.46239799789896	2.24551266781415	1.8750612633917	1.07918124604762	2.02938377768521	3.01367969729119	3.05956341790127	3.6941662959332	3.13798673272353	3.13353890837022	3.03941411917614
ENSG00000079102	7	2.17897694729317	2.07918124604762	0	2.41664050733828	1.86923171973098	1.96848294855394	0	0	2.46089784275655	1.80617997398389	0	0	0	0	0	1.61278385671974	0
ENSG00000079150	9	0	0	0	0	0	3.28600712207947	1.69019608002851	0	3.42926766643317	0	0	0	0	0	0	0	0
ENSG00000079308	6	3.14891099310936	3.28194193344082	3.24699069924155	2.58883172559421	3.37712404234646	3.4399639359209	3.33525725643453	3.32817566143832	3.37748838337613	3.70009770461305	3.77210156927701	3.01325866528352	3.03422726077055	3.17724783625562	3.02118929906994	3.41664050733828	3.51361707378787
ENSG00000079387	1	2.77597433112937	2.57287160220048	2.72754125702856	2.57287160220048	2.73639650227664	2.5327543789925	0	2.52504480703685	0	2.66558099101795	2.82672252016899	2.72427586960079	2.65321251377534	2.9576072870601	2.24797326636181	2.77451696572855	2.4456042032736
ENSG00000079459	6	3.39410130204004	3.41329976408125	3.55473137667597	3.81304696516011	3.49665293925092	3.00518051250378	1.86332286012046	2.88138465677057	2.05307844348342	3.87297163073844	3.9253636673541	3.99180179884464	4.02477291307963	4.03614962974585	3.38987455839099	3.31090562937614	4.00625205136936
ENSG00000079482	7	0	2.26717172840301	2.09342168516224	2.51188336097887	0	2.20951501454263	3.28510702956681	0	2.14612803567824	3.21932250841934	2.29003461136252	0	1.84509804001426	1.79239168949825	0	0	1.17609125905568
ENSG00000079691	7	2.29225607135648	2.28555730900777	1.41497334797082	0	0	2.72835378202123	2.59328606702046	2.8208579894397	1.67209785793572	2.72015930340596	0	0	0.845098040014257	2.11394335230684	0	0	0
ENSG00000079785	3	3.32159843046534	3.5210072524086	3.53096768157191	3.31407799177921	3.5641924606262	2.64048143697042	2.92479599579791	2.39794000867204	2.68214507637383	2.71683772329952	2.82672252016899	3.41128291301738	3.45788189673399	3.37438169805088	3.22685757028872	3.14921911265538	2.90741136077459
ENSG00000079819	2	0	0	1.7481880270062	0	1.80617997398389	2.73399928653839	2.43136376415899	2.12057393120585	0	0	0	2.95182303531591	2.92941892571429	2.99299509843134	2.92012332629072	2.76937732607614	2.6159500516564
ENSG00000079950	4	2.7419390777292	2.97220283837906	2.72015930340596	2.87098881376058	3.12188798510368	2.15836249209525	2.61278385671974	2.55870857053317	1.85733249643127	2.81023251799508	2.74036268949424	2.84198480459011	0	0	0	2.83632411570675	2.83758843823551
ENSG00000079999	3	2.53655844257153	2.59328606702046	2.33041377334919	1.56820172406699	2.29446622616159	2.69019608002851	2.42324587393681	2.23552844690755	2.20951501454263	2.74036268949424	2.69196510276736	2.48572142648158	2.22788670461367	2.59769518592551	2.44715803134222	2.59328606702046	2.47275644931721
ENSG00000080345	9	0	2.54654266347813	0	0	0	0	2.53781909507327	0	0	2.12057393120585	0	0	0	0	0	0	0
ENSG00000080503	7	1.64345267648619	0	0	1.94448267215017	2.33041377334919	2.35218251811136	2.2718416065365	2.45939248775923	1.68124123737559	2.87273882747267	1.6232492903979	0	0	0	0	2.33445375115093	1.88081359228079
ENSG00000080546	9	2.45024910831936	2.06818586174616	0	0	0	0	0	0	1.89209460269048	2.09691001300806	2.30749603791321	0	0	0	1.95424250943932	0	0
ENSG00000080561	6	3.06333335895175	3.23044892137827	3.05230909964732	3.17695898058691	3.11826472608948	3.13225968953104	2.99431715266964	3.09968064110925	2.61278385671974	2.7481880270062	2.85672889038288	3.19228861256812	3.17376882313665	3.15259407792747	3.13987908640124	3.14457420760962	3.10140335055533
ENSG00000080573	1	2.7701152947871	2.67209785793572	2.64933485871214	2.61384182187607	2.80482067872116	2.18752072083646	2.63748972951251	0	2.31806333496276	2.21218760440396	0	2.48000694295715	2.72672720902657	2.26245108973043	1.77085201164214	0	0
ENSG00000080608	7	2.43296929087441	0	0	2.26951294421792	2.06445798922692	2.06445798922692	2.24797326636181	2.29003461136252	2.26951294421792	2.73239375982297	0	0	0	1.98677173426624	2.22010808804005	0	2.16435285578444
ENSG00000080709	8	2.04921802267018	0	1.76342799356294	0	0	0	2.05307844348342	2.64933485871214	2.41664050733828	0	0	2.08635983067475	0	0	2.30319605742049	2.28555730900777	0
ENSG00000080802	7	2.37106786227174	1.90308998699194	1.34242268082221	1.65321251377534	0	2.09691001300806	2.20951501454263	0	2.22010808804005	1.82607480270083	0	0	0	0	2.08278537031645	0	0
ENSG00000080839	9	0	0	0	0	0	0	0	0	1.98677173426624	2.06445798922692	0	0	0	0	0	0	0
ENSG00000080845	8	0	3.64038204470957	0	0	3.70952435587634	1.07918124604762	0	0	2.54900326202579	2.58433122436753	2.11394335230684	2.69810054562339	0	0.698970004336019	0	3.6158448828747	3.60325266198165
ENSG00000081014	9	2.25042000230889	2.28780172993023	0	1.46239799789896	0	1.20411998265592	0	0	0	2.08635983067475	1.81291335664286	0	0	0	0	0	0
ENSG00000081026	1	2.55509444857832	2.48429983934679	2.46686762035411	2.54530711646582	2.34635297445064	2.51719589794997	0	2.12057393120585	0	0	2.45484486000851	2.45178643552429	2.50379068305718	2.20411998265592	2.68124123737559	0	2.31386722036915
ENSG00000081087	9	0	0	0	0	0	2.24797326636181	2.17897694729317	1.77085201164214	0	0	0	0	0	0	0	0	0
ENSG00000081181	9	0	2.11058971029925	0	0	0	0	0	2	0	3.38578495884334	0	0	0	0	0	0	0
ENSG00000081721	6	2.79588001734408	2.88761730033574	2.91645394854993	2.83758843823551	2.98766626492627	2.86272752831797	3.08493357493672	3.07261747654524	3.11058971029925	3.2132520521964	3.29490691060519	3.15594301797184	3.21085336531489	3.23854788768133	3.19589965240923	3.0948203803548	3.20817252666712
ENSG00000081760	6	3.12417805547468	2.81557774832427	3.00086772153123	3.02530586526477	3.00130093302042	3.20844135643857	2.26007138798507	3.19284611518884	3.02201573981772	2.61489721603313	2.83122969386706	3.36604920980024	3.34596154181314	3.09412159584056	3.14674801363064	3.31238894937059	3.17926446433903
ENSG00000081791	4	2.44715803134222	2.59328606702046	2.63245729218472	2.58994960132571	2.36921585741014	2.95133751879592	2.71349054309394	2.6159500516564	2.73639650227664	2.77815125038364	2.49415459401844	2.56702636615906	1.91381385238372	2.53147891704225	0	2.56820172406699	2.5092025223311
ENSG00000081913	3	2.15836249209525	2.69810054562339	2.53402610605613	2.40312052117582	2.10720996964787	3.03542973818455	2.82216807936802	2.83569057149243	2.4983105537896	2.84447717574568	2.83821922190763	2.63245729218472	2.67209785793572	2.71011736511182	2.60422605308447	2.53147891704225	2.66275783168157
ENSG00000081923	4	2.93601079571521	2.4456042032736	2.3654879848909	2.62117628177504	2.24551266781415	2.06445798922692	2.50242711998443	2.07188200730613	2.51982799377572	0	2.69897000433602	2.38381536598043	0	2.53402610605613	2.18184358794477	2.10720996964787	2.70156798505593
ENSG00000082014	6	3.43328968519503	3.51759173071191	3.51507867507592	3.37857957611577	3.55424680816611	3.52853106063541	3.44994098877334	3.49540556314619	3.45591024038274	3.55266821611219	3.46389298898591	3.63888842470508	3.60487377055264	3.66152874013198	3.65011316444357	3.49498897368317	3.46760810558363
ENSG00000082068	2	2.34242268082221	0	2.15228834438306	0	0	1.65321251377534	2.41161970596323	0	2.55266821611219	2.66558099101795	1.75587485567249	2.48000694295715	2.83695673705955	2.85064623518307	2.94200805302231	4.63336744511701	2.64836001098093
ENSG00000082212	1	2.69722934275972	2.90417436828416	2.86628733908419	2.73798732633343	2.8055008581584	2.26007138798507	0	1.64345267648619	2.17609125905568	2.28555730900777	0	2.92941892571429	2.8394780473742	2.84073323461181	2.83758843823551	2.79657433321043	2.72916478969277
ENSG00000082213	7	1.46239799789896	2.57518784492766	2.29225607135648	0	2.38381536598043	2.18184358794477	2.46538285144842	0	0	1.46239799789896	0	0	2.42813479402879	0	0	1.76342799356294	0
ENSG00000082258	1	2.6222140229663	2.40823996531185	2.3541084391474	2.71516735784846	1.41497334797082	0	2.55144999797288	2.05690485133647	1.85125834871908	0	2.37106786227174	3.25017594808393	3.13703745478951	2.83569057149243	3.18554215485437	2.92788341033071	2.86510397464113
ENSG00000082438	7	2.64933485871214	1.7481880270062	2.25527250510331	0	0	0	2.14301480025409	2.24797326636181	2.22788670461367	1.70757017609794	0	0	0	0	0	0	2.20951501454263
ENSG00000082482	9	0	0	2.3096301674259	1.89209460269048	0	1.93951925261862	2.83632411570675	0	0	0	1.60205999132796	0	0	0	0	0	1.65321251377534
ENSG00000082516	9	0	0	0	1.6232492903979	0	0	2.29885307640971	0	2.3096301674259	2.96142109406645	3.11991541025799	0	0	2.03342375548695	0	2.58206336291171	2.41329976408125
ENSG00000082641	1	2.46239799789896	2.73479982958885	2.72345567203519	2.8228216453031	2.70586371228392	0	0	0	2.43775056282039	2.40823996531185	1.67209785793572	2.47856649559384	2.65030752313194	2.54032947479087	2.36172783601759	2.59659709562646	2.65801139665711
ENSG00000082701	3	3.24378191609379	1.99122607569249	0	1.98677173426624	1.11394335230684	3.57737689191701	3.06258198422816	3.32014628611105	3.1476763242411	3.68529378138678	3.64394591274807	2.80821097292422	2.81023251799508	2.92220627743902	2.82865989653532	3.17753649992986	2.70243053644553
ENSG00000082898	6	3.23223352111473	3.36398782974849	3.37712404234646	3.41713940972733	3.38916608436453	3.27461961909124	3.31260043926126	3.38219721037745	3.39776625612645	3.38273726576133	3.36455099535397	3.4345689040342	3.40636983546927	3.40959501939682	3.44482519950975	3.51877706892677	3.45055700941833
ENSG00000082996	6	3.3932241163613	3.47856649559384	3.49886168899288	3.41597441137657	3.41912930774198	3.43376983392487	3.46508528755743	3.5219222448835	3.57403126772772	3.57240686755806	3.51067903103221	3.63144376901317	3.63042787502502	3.69355108559591	3.68547301972276	3.55205953418788	3.57622613744961
ENSG00000083093	6	3.01786771896351	3.36847283844036	3.0111473607758	2.80955971463527	3.09342168516224	3.12352498094273	3.07554696139253	3.10105935490812	3.0982975364947	3.29907126002741	3.0948203803548	3.27852496473702	3.18949031369937	3.22349594096239	3.18383903705642	3.06781451116184	3.07077646284343
ENSG00000083097	4	2.16136800223497	0	2.55630250076729	1.49136169383427	2.67209785793572	2.31175386105575	2.49136169383427	0	2.4345689040342	2.32837960343874	2.31806333496276	0	2.41830129131975	2.19589965240923	2.16136800223497	0	2.3654879848909
ENSG00000083168	9	1.69019608002851	0	0	1.07918124604762	0	0	1.9731278535997	0	0	0	0	0	0	0	0	0	0
ENSG00000083312	3	2.38381536598043	2.7664128471124	2.83884909073726	1.88081359228079	2.67117284271508	0	2.8234742291703	1.46239799789896	2.23044892137827	3.76320330037077	3.79155030502733	2.73719264270474	2.33645973384853	2.45636603312904	2.26717172840301	3.52087638168834	3.83537345247001
ENSG00000083520	5	0	0	2.48995847942483	3.03059972196595	0	2.85247999363686	3.37162192717602	2.71432975974523	3.11760269169008	2.74741180788642	1.51851393987789	4.26178608656575	4.33655979017472	4.14466759423118	4.31993843998031	4.09867832957644	4.09117436070688
ENSG00000083535	3	2.55990662503611	2.8481891169914	2.59879050676312	2.62117628177504	2.63648789635337	3.09691001300806	2.53402610605613	0	2.36735592102602	1.57978359661681	2.53147891704225	2.95520653754194	3.07881918309885	3.04493154614916	3.12515582958053	2.89762709129044	3.27783833300205
ENSG00000083544	7	2.73878055848437	0	2.985426474083	2.17897694729317	3.03100428136354	2.84695532501982	2.04921802267018	2.07188200730613	2.65609820201283	1.81291335664286	0	1.89209460269048	0	0	0	0	0
ENSG00000083642	1	2.13672056715641	2.52113808370404	2.16435285578444	2.25042000230889	2.55388302664387	2.15533603746506	1.99122607569249	0	2.77232170672292	1.85733249643127	0	2.31806333496276	2.47129171105894	2.91275330367132	3.07151380509509	0	2.01703333929878
ENSG00000083720	1	1.9731278535997	2.42651126136458	2.34635297445064	2.75127910398334	0	0	2.55750720190566	2.25767857486918	1.86923171973098	0	2.20682587603185	0	0	2.40483371661994	2.29446622616159	2.29885307640971	2.68124123737559
ENSG00000083750	1	2.38201704257487	2.66464197555613	3.10071508657308	2.83632411570675	2.68484536164441	2.51188336097887	2.39269695325967	2.65127801399814	0	0	0	3.16046853111904	3.17782497186468	2.985426474083	3.11327469246435	2.63748972951251	2.41497334797082
ENSG00000083817	9	0	1.07918124604762	0	2.06445798922692	0	0	0	0	0	0	1.64345267648619	0	0	0	0	0	0
ENSG00000083844	9	0	0	0	0	0	0	0	2.07188200730613	0	0	0	0	0	0	0	0	0
ENSG00000083857	4	2.96284268120124	2.32221929473392	1.97772360528885	3.08919836680515	2.70070371714502	3.04375512696868	3.11925588927794	2.39093510710338	2.6222140229663	2.57287160220048	3.03059972196595	0.477121254719662	0	2.49415459401844	2.10380372095596	2.32428245529769	1.89209460269048
ENSG00000083896	3	2.63548374681491	0	0	2.21748394421391	0	2.04532297878666	2.25285303097989	2.6232492903979	2.92012332629072	2.72427586960079	3.20057692675485	2.88138465677057	3.11461098423217	2.91698004732038	2.92582757462474	3.0618293072947	2.959518376973
ENSG00000083937	1	2.56937390961505	2.38738982633873	2.6222140229663	2.41497334797082	0	0	2.42651126136458	1.95424250943932	2.43136376415899	0	2.41664050733828	2.40823996531185	2.64542226934909	2.57403126772772	3.04257551244019	2.48855071650044	2.48995847942483
ENSG00000084072	3	2.53147891704225	1.88081359228079	2.92220627743902	2.63346845557959	2.78031731214015	3.72435780422643	3.7383047930741	3.13257984765974	3.35945602012099	3.17289469775218	3.15986784709257	3.31323429169472	3.22089224921952	3.40993312333129	3.10243370568134	2.90145832139611	2.7427251313047
ENSG00000084093	1	2.9532763366673	2.86033800657099	2.91592721169712	2.8228216453031	2.70586371228392	2.73559889969818	0	2.19033169817029	2.73639650227664	2.59659709562646	2.82930377283102	2.82607480270083	2.88761730033574	2.91169015875386	2.71850168886727	2.88930170250631	2.79169064902012
ENSG00000084207	8	0	0	0	0	0	2.46686762035411	0	0	1.77815125038364	0	0	2.55022835305509	2.77742682238931	0	2.23299611039215	2.51587384371168	2.19589965240923
ENSG00000084636	6	3.12188798510368	3.27852496473702	3.13481437032046	3.17724783625562	3.24303804868629	3.15563963375978	3.12417805547468	3.21298618473667	3.06220580881971	3.19506899646859	3.16316137497702	3.27021285489624	3.21906033244886	3.19893186993221	3.18639121569549	3.1981069988734	3.23477029516092
ENSG00000084676	8	2.12385164096709	0	2.28103336724773	0	2.42813479402879	0	2.37106786227174	0	1.66275783168157	2.49136169383427	0	2.33445375115093	2.40140054078154	2.40654018043396	2.47856649559384	0	2.28330122870355
ENSG00000084731	3	2.73559889969818	2.69196510276736	2.56348108539441	2.10720996964787	2.73719264270474	2.30102999566398	2.61804809671209	0	0	2.3384564936046	2.22530928172586	2.54282542695918	2.62940959910272	2.80413943233535	2.57287160220048	2.82865989653532	2.44090908206522
ENSG00000084733	8	0	0	0	1.85125834871908	2.45788189673399	0	2.8394780473742	2.31175386105575	0	2.78675142214556	3.16076856186113	2.2405492482826	1.36172783601759	2.38201704257487	0	2.46982201597816	2.54406804435028
ENSG00000084754	3	2.94987770403687	2.39794000867204	3.25743856685981	2.19589965240923	2.66181268553726	3.52724311638809	3.25382243870807	3.46568021159828	3.01029995663981	2.91698004732038	3.39932753215868	2.82542611776782	2.7701152947871	2.83695673705955	2.63042787502502	2.68574173860226	2.43933269383026
ENSG00000085117	3	2.80617997398389	2.87563993700417	3.00432137378264	3.08170727009735	3.15775888604686	2.51719589794997	2.92992956008459	2.79657433321043	2.34439227368511	2.55388302664387	3.14457420760962	2.75891189239797	2.75815462196739	2.85247999363686	3.04020662757471	2.60852603357719	2.73798732633343
ENSG00000085185	6	3.26810972980848	3.15442397311465	3.20520436394814	3.13385812520333	3.15654915133178	3.56702636615906	3.87650650426588	3.61076659477327	3.85678928875332	4.08500499907665	4.06348347802753	2.80888586735981	3.25163822044821	3.62242127397567	3.51375015008182	3.7880268840958	3.75058552734101
ENSG00000085231	2	2.34242268082221	1.90308998699194	0	0	0	2.9982593384237	0	1.78532983501077	0	2.27875360095283	2.36921585741014	3.54468802230268	3.60638136511061	3.64630568028476	2.94299959336604	3.59955559098598	3.6232492903979
ENSG00000085365	7	2.56937390961505	1.86332286012046	2.26717172840301	0	2.33645973384853	0	3.5232260419657	0	0	2.24797326636181	1.20411998265592	0	0	0	0	0	1.86332286012046
ENSG00000085382	1	2.53781909507327	2.52244423350632	2.63447727016073	2.08278537031645	2.58883172559421	2.32428245529769	2.64738297011462	2.70926996097583	2.06069784035361	0	2.04139268515822	2.87390159786446	2.87157293554588	2.91009054559407	2.87273882747267	2.49276038902684	2.62838893005031
ENSG00000085491	3	2.86272752831797	2.75511226639507	2.87098881376058	2.83884909073726	2.93500315145365	2.72509452108147	2.65224634100332	2.77959649125782	2.53019969820308	2.71767050300226	2.67669360962487	3.31026836663245	3.32960124835652	2.98000337158375	3.04493154614916	2.78887511577542	3.00389116623691
ENSG00000085511	9	1.68124123737559	0	0	0	0	0	2.32014628611105	0	0	2.86746748785905	0	0	0	0	0	0	0
ENSG00000085662	6	3.16106838547117	3.22556771343947	3.18412335423967	3.11260500153457	3.16613397030511	2.96941591235398	2.90308998699194	3.01241537476243	3.10037054511756	2.94645226501307	3.03462845662532	3.15106325335375	3.17289469775218	3.16643011384328	3.21031851982623	2.96801571399364	2.96894968098134
ENSG00000085832	2	2.08635983067475	0	1.84509804001426	0	0	2.67669360962487	2.31175386105575	2.92992956008459	0	3.83090929954644	3.28757780907871	2.16435285578444	2.2405492482826	2.57287160220048	1.78532983501077	3.28126068705501	2.30749603791321
ENSG00000085982	4	1.61278385671974	1.98227123303957	2.39619934709574	2.31806333496276	2.56466606425209	3.01367969729119	2.60422605308447	2.17318626841227	2.79657433321043	2.41161970596323	1.89762709129044	2.11394335230684	2.09342168516224	2.46834733041216	2.24797326636181	0	0
ENSG00000086015	5	2.88479536394898	2.86272752831797	2.85793526471943	2.81358098856819	2.85491302230786	3.19089171692217	3.27091163941048	3.38934331125208	3.01452053875792	3.23879856271392	3.41313205043487	4.85924040155926	4.90260113066653	4.79732987527791	4.83154985199576	4.87278539811042	4.89307900060065
ENSG00000086061	6	3.04532297878666	3.26670196688409	3.17840134153376	2.93801909747621	3.0640834359636	3.64650175003161	3.59095323518799	3.30535136944662	3.64542226934909	3.82956105629939	3.7863964613723	3.95837273247861	3.71717102683231	3.92142634101527	4.1502343589579	4.17105328755938	4.34360550810417
ENSG00000086062	3	2.85973856619715	3.02201573981772	2.96425963019685	3.02077548819356	3.00902574208691	2.65417654187796	2.65513843481138	2.42651126136458	2.72015930340596	2.61278385671974	2.90308998699194	3.00216606175651	3.01029995663981	3.01703333929878	3.06892761168207	4.57471402075426	3.3356584522893
ENSG00000086065	6	3.17201880942456	3.29600666931367	3.19479175772192	3.29841638006129	3.23095955574857	3.17753649992986	3.13417710757677	3.20303288701471	3.16820274684263	3.29003461136252	3.18298496700358	3.42878251149695	3.34927752746796	3.2513948500401	3.28103336724773	3.18892848376085	3.2692793897719
ENSG00000086189	1	1.86332286012046	3.07918124604762	2.58658730467176	2.20951501454263	2.14921911265538	0	2.82542611776782	2.11058971029925	0	2.38201704257487	0	2.79098847508882	2.81888541459401	2.75891189239797	2.75663610824585	2.77815125038364	2.64542226934909
ENSG00000086232	1	3.26245108973043	2.58433122436753	2.62117628177504	2.30102999566398	2.69019608002851	0	3.2496874278053	3.26316246496222	0	2.15533603746506	1.66275783168157	2.37291200297011	0	2.10380372095596	2.22010808804005	2.32014628611105	0
ENSG00000086475	9	2.41830129131975	2.10720996964787	1.79239168949825	3.25575478664304	1.67209785793572	0	0	2.57978359661681	0	0	0	0	0	0	0	0	0
ENSG00000086544	6	3.14983469671578	3.35983548233989	3.38183679999834	3.16046853111904	3.41212440617332	3.24723654950676	3.25959387888595	3.25115134317535	3.24254142829838	3.26528962586083	3.30254737248749	3.25575478664304	3.24723654950676	3.2405492482826	3.19589965240923	3.19256745333655	3.19645254170339
ENSG00000086619	5	0	0	0	2.73639650227664	0	4.28703992751724	4.26503019772306	3.30297993674825	4.3439793994776	4.54549267275231	4.51129499469627	4.70240468481411	4.69671451213851	4.8283956310791	4.82225309857973	4.86608048293268	4.83824443420811
ENSG00000086758	4	2.26007138798507	2.6730209071289	2.04139268515822	2.51982799377572	2.0899051114394	1.23044892137827	2.89597473235906	2.22788670461367	2.63948648926859	3.17811325231463	3.33825723024626	1.91907809237607	0	0	1.77085201164214	2.44870631990508	2.2380461031288
ENSG00000086827	1	2.71096311899528	2.89597473235906	3.27300127206374	2.59988307207369	3.04883008652835	2.28555730900777	0	1.64345267648619	1.98227123303957	2.20411998265592	1.89209460269048	3.21192108430851	3.36586221540255	3.24427712080184	3.27276958655176	2.71011736511182	2.78461729263288
ENSG00000087008	1	2.5705429398819	2.80208925788173	2.79726754083072	2.22271647114758	2.79657433321043	2.64246452024212	0	2.13987908640124	1.86923171973098	3.14921911265538	1.89209460269048	2.69897000433602	2.43616264704076	2.54900326202579	2.42488163663107	2.6730209071289	2.24551266781415
ENSG00000087074	5	0	2.05307844348342	0	0	0	2.83632411570675	3.05918461763137	2.28555730900777	1.91381385238372	2.8481891169914	2.70586371228392	4.05449814663668	3.95640857119583	4.33753912419671	5.03262681818751	5.05589413195079	5.01824266745791
ENSG00000087095	3	0	2.45939248775923	2.53529412004277	2.74896286125616	2.59217675739587	0	2.52374646681156	2.36921585741014	0	2.27415784926368	2.41161970596323	2.72509452108147	2.70070371714502	2.59328606702046	2.72754125702856	2.59659709562646	2.54900326202579
ENSG00000087116	9	0	0	0	0	0	0	0	0	0	2.23552844690755	0	0	0	0	0	0	0
ENSG00000087206	7	1.70757017609794	2.46834733041216	1.04139268515823	2.49415459401844	1.73239375982297	3.97016084303731	2.87215627274829	2.55509444857832	2.92634244662566	1.93449845124357	1.55630250076729	2.29885307640971	0	0	1.47712125471966	0	1.6232492903979
ENSG00000087263	1	2.49276038902684	2.41497334797082	2.68124123737559	2.36921585741014	2.48429983934679	2.26717172840301	0	0	2.30749603791321	1.92941892571429	1.51851393987789	2.24551266781415	2.6159500516564	2.41161970596323	2.51321760006794	2.33445375115093	2.39093510710338
ENSG00000087302	9	0	0	3.21984638602436	0	0	0	2.42324587393681	2.75050839485135	2.78390357927274	3.03782475058834	0	3.16524432612531	1.56820172406699	0	0	0	3.05384642685225
ENSG00000087303	7	0	1.69019608002851	1.76342799356294	2.11727129565576	0	0	2.23299611039215	0	2.34635297445064	2.40483371661994	1.84509804001426	2.46389298898591	0	1.76342799356294	2.28780172993023	0	2.26007138798507
ENSG00000087460	8	0	0	1.82607480270083	0	2.24303804868629	0	2.56110138364906	1.95904139232109	2.47129171105894	0	0	2.79309160017658	3.07954300740291	0	2.15228834438306	2.89762709129044	2.4983105537896
ENSG00000087470	6	3.40036527334994	3.42160392686983	3.38291713508753	3.24625231229932	3.40466270087372	3.38774565960886	3.52840243795362	3.41813549842523	3.37675939540488	3.77749931959037	3.71121652432109	3.85576137233995	3.96876304819725	3.54900326202579	3.72981250716094	3.68033551341456	3.76633847525129
ENSG00000087510	8	2.23552844690755	0	0	0	0	0	0	0	0	0	2.14612803567824	3.08421868673924	0	0	3.17551181336345	0	0
ENSG00000087586	6	3.45453998496482	3.57518784492766	3.35926616460675	3.30770992340481	3.37602918172818	3.446070935701	3.30470589821277	3.31069331234336	3.33243845991561	3.3541084391474	3.24772783290972	3.37712404234646	3.44824241263444	3.39005149645899	3.38417413880703	3.35602585719312	3.34752515999869
ENSG00000087884	2	0	0	2.19865708695442	2.24303804868629	0	0	2.52113808370404	2.71349054309394	1.7481880270062	0	1.60205999132796	3.17405980772503	0	2.79726754083072	3.23653726148869	2.56702636615906	2.48000694295715
ENSG00000087995	9	0.477121254719662	0	0	0	0	0	0	2.25285303097989	2.55990662503611	1.54406804435028	1.73239375982297	0	0	0	0	0	0
ENSG00000088179	9	0	0	0	0	0	0	2.25767857486918	0	0	0	0	0	2.53402610605613	0	0	0	2.28330122870355
ENSG00000088256	8	2.08635983067475	2.6170003411209	0	1.77085201164214	0	1.9731278535997	2.21218760440396	1.94448267215017	0	2.44404479591808	2.17026171539496	0	0.602059991327962	2.30102999566398	0	2.40654018043396	2.04921802267018
ENSG00000088325	3	3.01661554755718	3.22505069613805	3.08493357493672	3.00302947055362	3.19728055812562	3.15167623084705	2.88649072517248	2.81023251799508	2.4345689040342	3.23678909940929	2.84509804001426	2.9434945159061	2.63948648926859	2.66275783168157	2.57863920996807	2.58433122436753	2.36172783601759
ENSG00000088356	9	2.26951294421792	1.38021124171161	0	0	0	0	0	2.24797326636181	0	0	0	0	0	0	0	0	0
ENSG00000088387	7	1.65321251377534	3.0696680969116	0	2.89486965674525	1.23044892137827	2.78604121024255	2.81822589361396	2.8733206018154	2.02118929906994	1.44715803134222	2.66181268553726	0	0	0	1.36172783601759	0	1.95424250943932
ENSG00000088448	6	3.48172919696002	3.50324577146511	3.5975855017522	3.39093510710338	3.54592532935584	3.51468054412498	3.42667388802137	3.24477176149529	3.23223352111473	3.38756777941719	3.56193576331378	3.3023309286844	3.30254737248749	3.39898106665813	3.26670196688409	3.28239550474253	3.35353155907776
ENSG00000088451	7	0	2.84509804001426	2.44090908206522	0	1.7481880270062	0	0	2.05307844348342	2.31597034545692	1.50514997831991	2.45178643552429	0	0	0	0	0	0
ENSG00000088812	7	2.52762990087134	0	0	1.79934054945358	2.43616264704076	2.26481782300954	2.91645394854993	2.63748972951251	2.42975228000241	2.52633927738984	2.71767050300226	0	2.22788670461367	2.63548374681491	0	0	1.88081359228079
ENSG00000088832	7	2.55630250076729	2.26245108973043	0	2.58883172559421	2.83378437465648	2.26481782300954	1.99122607569249	2.56348108539441	2.72263392253381	2.66275783168157	0	0	2.44247976906445	2.86033800657099	1.81291335664286	2.49554433754645	2.43933269383026
ENSG00000088854	6	3.3003780648707	3.28936595152003	3.32899085544943	3.29622628726116	3.32139127831169	3.52361641905437	3.68833081811227	3.55181582235102	3.54207814633563	3.72189301621496	3.62869538271402	4.14129296008159	4.27868502272568	4.18383903705642	4.41350093500212	3.77720925814568	3.5232260419657
ENSG00000088930	6	2.10380372095596	2.38560627359831	3.24993175663419	2.99387691494121	3.09760432887441	3.17026171539496	3.28510702956681	3.35024801833416	3.11327469246435	3.21669359916975	3.3155505344219	3.30663944102426	3.33905373570914	3.26030994579492	3.26670196688409	3.19506899646859	3.13576851456782
ENSG00000089009	3	1.85733249643127	2.16136800223497	2.07918124604762	1.54406804435028	2.42651126136458	0	2.28780172993023	0	1.57978359661681	1.55630250076729	2.13672056715641	3.89713204338209	2.92992956008459	2.75739602879302	1.79934054945358	2.29666519026153	2.06069784035361
ENSG00000089048	9	0	1.7481880270062	1.55630250076729	0	1.93951925261862	0	2.36921585741014	0	0	0	0	0	2.38021124171161	0	0	0	0
ENSG00000089060	3	3.1152775913959	2.99299509843134	2.76492298464989	2.99211148778695	2.74507479158206	2.47856649559384	2.40483371661994	0	2.37291200297011	2.5327543789925	2.55144999797288	3.51666755909904	3.45621415535799	3.63245729218472	3.27669152884504	3.7691556907144	3.57978359661681
ENSG00000089094	7	2.74507479158206	2.26717172840301	0	0	2.36172783601759	0	0	0	0	2.40993312333129	0.602059991327962	0	0	0	0	1.9731278535997	0
ENSG00000089177	7	1.46239799789896	2.85913829729453	0	2.82151352840477	2.75511226639507	2.31386722036915	3.07518185461869	2.72672720902657	0	0	0	0	0	0	0	0	0
ENSG00000089220	9	1.57978359661681	0	0	1.79934054945358	0	0	2.62838893005031	0	2.42324587393681	1.7160033436348	2.28780172993023	0	0	1.95904139232109	0	1.27875360095283	0
ENSG00000089225	4	3.40191725051757	3.55557807277295	3.56181666431896	3.53262700122889	3.62592949271629	0	2.6232492903979	2.20139712432045	2.51982799377572	2.64443858946784	2.76342799356294	3.39950066131461	3.38453261549425	3.38667728396084	3.28555730900777	0	2.76342799356294
ENSG00000089234	3	2.79028516403324	3.04375512696868	3.13672056715641	2.76863810124761	2.98181860717066	3.0884904701824	2.52113808370404	2.96941591235398	3.09377178149873	3.00560944536028	2.94398887507377	2.93449845124357	2.95182303531591	2.64738297011462	2.54777470538782	0.845098040014257	2.83058866868514
ENSG00000089289	6	3.39040515648008	3.48000694295715	3.52621000384166	3.37621185028267	3.54245194737598	3.25042000230889	3.29003461136252	3.15014216184856	3.11793383503964	3.14581771449183	3.22063101944809	3.55169391512722	3.51995918075207	3.50023647482564	3.46254772880266	3.26717172840301	3.30102999566398
ENSG00000089335	9	0	0	0	0	1.91907809237607	0.903089986991944	2.54777470538782	0	0	0	0	0	2.57749179983723	0	0	0	0
ENSG00000089693	2	2.21748394421391	1.98227123303957	2.00432137378264	2.48713837547719	0	2.59439255037543	0	0	0	2.59439255037543	0	3.07954300740291	3.17868923977559	3.45132580848952	3.33984878303764	3.42390091852842	3.05037975626146
ENSG00000089737	6	3.25743856685981	3.21722065564452	3.93222001387712	3.24129738710999	3.11126251365907	2.81358098856819	3.02612451674545	1.92427928606188	2.87966920563205	2.76042248342321	2.55750720190566	3.95293766775098	3.62757066418054	4.1989593386702	4.05095945977165	3.42209716313171	3.99895644047049
ENSG00000089818	9	1.70757017609794	0	0	0	0	0	0	0	0	1.75587485567249	0	0	0	0	0	0	0
ENSG00000089902	9	2.61909333062674	1.89209460269048	0	0	0	0	2.44404479591808	0	2.03742649794062	1.85733249643127	0	0	0	0	0	0	0
ENSG00000090020	3	2.04532297878666	2.23044892137827	2.1846914308176	1.93951925261862	2.20411998265592	2.41995574848976	2.80277372529198	1.14612803567824	0	2.90471554527868	2.87563993700417	2.43933269383026	2.42975228000241	2.94299959336604	2.66370092538965	2.35218251811136	2.36735592102602
ENSG00000090061	6	2.94792361983173	3.04178731897175	2.95904139232109	3.088844562727	3.14301480025409	3.01703333929878	2.91645394854993	3.09516935143176	2.67577834167409	3.19395897801919	3.12254352406875	3.09725730969342	3.03662889536216	3.1360860973841	2.91487181754005	3.26717172840301	3.19284611518884
ENSG00000090273	2	0	1.46239799789896	0	2.61172330800734	0	1.6232492903979	0	0	0	0	2.02530586526477	1.6232492903979	2.32428245529769	2.27415784926368	1.56820172406699	1.50514997831991	2.30319605742049
ENSG00000090432	6	3.31576049066573	3.39445168082622	3.43901672838751	3.28600712207947	3.40654018043396	3.24821856119007	3.10209052551184	3.326949994166	2.74973631556906	3.17143390094301	3.25623653320592	3.41430468812833	3.38399478944173	3.44482519950975	3.34556975605639	3.27943878828702	3.29885307640971
ENSG00000090520	1	1.80617997398389	2.24551266781415	2.50105926221775	2.2718416065365	2.44247976906445	2.41664050733828	2.20682587603185	0	0	2.04532297878666	0	2.75050839485135	2.77378644498119	2.63948648926859	2.80140371001736	2.44090908206522	2.09342168516224
ENSG00000090530	1	0	2.62117628177504	2.5705429398819	1.89762709129044	2.72997428569956	2.52891670027765	2.19589965240923	2.27415784926368	2.91698004732038	0	0	3.38987455839099	2.77085201164214	2.71933128698373	2.07918124604762	1.73239375982297	1.91381385238372
ENSG00000090621	6	2.63748972951251	2.16136800223497	2.64933485871214	2.26717172840301	1.92941892571429	2.78958071216443	2.84073323461181	2.9804578922761	2.81224469680037	3.13449585583467	2.98452731334379	3.33223641549144	4.32982484431292	3.02160271602824	2.89707700320942	4.57393860835423	4.57324303218412
ENSG00000090776	6	2.95182303531591	2.98900461569854	3.28239550474253	3.06855689507236	3.23426412437879	3.51507867507592	3.585799009013	3.18383903705642	3.34064237756071	3.59988307207369	3.24204423936955	3.49150176623733	3.6787004349983	3.41246054742996	3.73909744611748	4.23060217474053	3.92142634101527
ENSG00000090857	6	3.0899051114394	3.19865708695442	3.27253777737524	3.04060234011407	3.27531135454181	2.95616843047536	3.10482840365366	3.11925588927794	3.08529057823006	3.00389116623691	3.16702179579026	3.13956426617585	3.06892761168207	3.13545069934551	3.04139268515822	3.02284061087653	3.02775720469055
ENSG00000090905	3	3.18012587516405	3.20601587676334	3.12024479554637	3.62859325585126	3.09691001300806	2.47856649559384	2.68033551341456	1.34242268082221	2.48000694295715	2.70586371228392	2.60530504614111	2.89097959698969	2.76192783842053	3.04099769242349	2.8842287696326	3.48444220764241	2.69372694892365
ENSG00000090989	3	2.65896484266443	3.01786771896351	3.0618293072947	3.18723861983148	3.02489596010748	2.59769518592551	2.13353890837022	2.47856649559384	2.74663419893758	1.93951925261862	2.26245108973043	2.99078269180314	2.94596070357757	2.99869515831166	2.99869515831166	2.83758843823551	2.70329137811866
ENSG00000091136	1	1.75587485567249	2.71933128698373	2.69983772586725	1.46239799789896	2.78247262416629	0	0	2.08278537031645	1.9731278535997	2.19865708695442	2.40993312333129	2.98181860717066	2.73239375982297	3.04688519083771	3.16849748352303	2.2405492482826	2.23552844690755
ENSG00000091140	3	3.74350976472843	3.43264866001311	3.84534613741141	3.28012289630231	3.46149852678302	2.18752072083646	2.44715803134222	2.80413943233535	2.65127801399814	3.03662889536216	3.11660774398825	3.42813479402879	3.47261019759604	3.39567578526994	3.43885865942056	3.4782778319196	3.06781451116184
ENSG00000091164	3	2.75281643118827	2.31597034545692	2.35024801833416	2.22530928172586	0	2.20411998265592	2.38021124171161	2.04139268515822	2.08278537031645	2.34830486304816	1.86332286012046	3.11461098423217	3.11925588927794	3.07445071895459	3.13576851456782	2.88592633980143	2.97266559226611
ENSG00000091409	1	2.8494194137969	2.82151352840477	2.66745295288995	2.62428209583567	2.83884909073726	1.96848294855394	1.94939000664491	2.60638136511061	0	0	1.79934054945358	2.95568775031351	2.9731278535997	3.12710479836481	3.17289469775218	2.80685802951882	2.62428209583567
ENSG00000091436	8	0	0	0	2.13672056715641	0	2.05690485133647	2.76342799356294	0	1.83884909073726	0	2.22271647114758	2.20411998265592	0	2.43296929087441	2.24303804868629	0	1.72427586960079
ENSG00000091483	9	0	0	0	1.79934054945358	0	0	0	0	0	0	0	0	0	0	1.7481880270062	0	0
ENSG00000091527	6	3.21827285357145	3.35005409357903	3.23628527744803	3.12483014941386	3.29950729870049	3.02448566769917	3.05994188806195	2.80888586735981	2.66181268553726	3.15014216184856	3.18949031369937	3.20030318298158	3.14519640611418	3.18184358794477	3.16316137497702	3.22634208716363	3.19089171692217
ENSG00000091592	9	0	0	0	0	0	0	0	0	2.02530586526477	0	0	0	0	0	0	0	0
ENSG00000091651	9	2.41830129131975	1.93449845124357	0	1.83884909073726	0	0	0	0	0	0	2.06818586174616	0	0	0	0	0	1.73239375982297
ENSG00000091656	8	0	1.38021124171161	0	2.80955971463527	1.56820172406699	0	0	0	1.72427586960079	2.20139712432045	0	2.33645973384853	0	1.61278385671974	2.07918124604762	1.92941892571429	2.25767857486918
ENSG00000091732	6	3.23477029516092	3.18864729599972	3.25212455250564	3.19340290306242	3.28668096935493	3.15956719323362	3.28375338333253	3.03342375548695	3.066698550423	3.14144977340047	3.223236273103	3.23146959043068	3.18949031369937	3.24846371755103	3.24303804868629	3.21774707326279	3.17551181336345
ENSG00000092020	9	0	2.2405492482826	0	2.13353890837022	0	2.17897694729317	0	0	0	0	2.09691001300806	0	0	0	0	0	0
ENSG00000092148	3	3.04060234011407	2.91698004732038	3.07554696139253	2.75966784468963	3.07809415040641	2.56229286445647	2.59549622182557	2.81491318127507	0	2.35218251811136	2.17318626841227	3.00603795499732	2.77670118398841	2.87852179550121	3.11293997608408	2.3747483460101	2.73399928653839
ENSG00000092203	7	2.67851837904011	2.41497334797082	2.71516735784846	2.19312459835446	2.60097289568675	0	0	0	1.66275783168157	3.17435059747938	0	0	0.903089986991944	0	0	2.07188200730613	3.14270224573762
ENSG00000092330	6	3.40807028588719	3.36229393796423	3.31407799177921	3.40122816749811	3.36455099535397	3.21906033244886	3.13672056715641	3.30254737248749	3.05037975626146	3.30770992340481	3.31260043926126	3.48869169831694	3.49954962590515	3.47173165148005	3.40517554621799	3.40071063677323	3.40414924920969
ENSG00000092439	3	2.98136550907854	2.85672889038288	2.83314711191279	2.63245729218472	2.99475694458763	2.46089784275655	2.90955602924118	0.602059991327962	3.21590181320403	4.04754743307863	3.06295783408451	2.70586371228392	2.73719264270474	2.51454775266029	2.59549622182557	2.85125834871908	2.64048143697042
ENSG00000092978	2	2.22530928172586	2.14921911265538	0	0	1.07918124604762	2.69019608002851	2.89097959698969	0	1.80617997398389	0	2.33243845991561	2.71933128698373	2.46686762035411	3.1092409685882	2.98317507203781	2.9237619608287	2.44247976906445
ENSG00000093009	6	2.73639650227664	2.76937732607614	3.10140335055533	3.04805317311561	3.09968064110925	3.32056168019524	3.25017594808393	3.26974637313077	3.09933527768596	3.16554107672237	3.14581771449183	3.48812749624746	3.46731206298055	3.47231754631684	3.27461961909124	3.38863396935179	3.2397998184471
ENSG00000093010	1	2.67669360962487	1	2.70842090013471	2.66370092538965	2.65896484266443	1.80617997398389	1.93951925261862	2.29003461136252	0	2.63042787502502	2.50514997831991	2.37291200297011	1.7481880270062	2.90579588036787	1.94448267215017	2.25527250510331	2.54777470538782
ENSG00000093144	2	2.18752072083646	1.82607480270083	0	1.73239375982297	0	0	0	2.27875360095283	2.01283722470517	0	0	2.71516735784846	2.68841982200271	2.72263392253381	2.7481880270062	1.86923171973098	0
ENSG00000094841	9	0	0	0	2.17318626841227	0	2.48000694295715	2.43136376415899	2.05690485133647	2.15533603746506	0	0	0	0	0	0	1.92427928606188	0
ENSG00000094880	6	3.11925588927794	3.31217735643978	3.32919441508845	3.17897694729317	3.31302311032324	3.42439155441028	3.32469391386177	3.40585839931764	3.37346372163237	3.33000770087276	3.34927752746796	3.34458874257871	3.28914283593233	3.36679638328673	3.30792370361188	3.28216877830464	3.23653726148869
ENSG00000094916	6	3.79927160834987	3.67687643197314	3.64933485871214	3.56157836830096	3.70688839498162	3.51295107997249	3.44870631990508	2.57634135020579	3.40140054078154	3.61087300038005	3.63918755993575	3.6607706435277	3.58849580100721	3.64826240574804	3.53160663193272	3.64355136856295	3.71525102887885
ENSG00000094975	8	0	0	0	2.22788670461367	0	0	2.33041377334919	0	0	0	0	1.81954393554187	0	0	2.05690485133647	0	1.99122607569249
ENSG00000095002	6	2.6159500516564	2.69722934275972	3.23754373814287	2.83122969386706	3.14238946611884	3.3451776165427	3.01199311465926	3.34123662323869	3.14238946611884	3.27760921430409	3.20709554041922	3.29622628726116	3.31659930209386	3.35888620440587	3.27114431794908	3.26528962586083	3.27207378750001
ENSG00000095015	1	2.55750720190566	3.38201704257487	2.82216807936802	1.83884909073726	2.82736927305383	2.60530504614111	3.31449922797315	2.64738297011462	3.36754227352058	0	2.50514997831991	2.51719589794997	2.57863920996807	2.77597433112937	2.7160033436348	2.71180722904119	2.77524625974024
ENSG00000095303	6	3.22141423784234	3.36958689073634	3.25478968739721	3.2132520521964	3.3647385550554	3.18355453361886	3.13097669160562	2.87563993700417	3.11958577496178	2.95279244304409	3.07845681805329	3.32014628611105	3.33765889102614	3.20520436394814	3.25188145455253	3.00389116623691	2.86569605991607
ENSG00000095321	8	3.53945249154946	2.63948648926859	1.36172783601759	3.2417954312952	0	3.32118402730231	3.30856441356124	0	2.07554696139253	0	0	3.07040732174012	0	3.18610837981321	0	0	2.30319605742049
ENSG00000095380	6	3.09342168516224	2.81224469680037	3.03140846425162	2.54157924394658	2.81023251799508	3.05690485133647	2.91169015875386	2.76117581315573	2.92737036303902	3.17926446433903	2.81224469680037	3.67541169371486	3.82393045512556	3.62808226099068	3.86599180012628	3.58478337899651	3.59339684230021
ENSG00000095383	6	3.1092409685882	3.44341946178282	3.29885307640971	3.32980452216407	3.32797162362301	3.37419825792908	3.41077723337721	3.22089224921952	3.27966694404846	3.33081946649584	3.24797326636181	3.34556975605639	3.34674405460485	3.35698140099313	3.28465628278852	3.12613140726198	3.21748394421391
ENSG00000095564	9	0	0	1.47712125471966	0	0	2.22788670461367	2.20951501454263	2.02938377768521	0	0	2.62838893005031	0	0	0	0	0	0
ENSG00000095574	6	2.94101424370557	3.31597034545692	3.33984878303764	2.99078269180314	3.32325210017169	3.07445071895459	2.90254677931399	3.10619089726342	3.16996817399689	3.11494441571258	3.14332712999205	3.36604920980024	3.30449052777349	3.32776748990273	3.39846084960822	3.23350376034113	3.12024479554637
ENSG00000095637	6	3.19117145572856	3.21879799811174	3.93841964579319	3.14363923527454	3.25261034056737	2.93801909747621	2.96094619573383	2.78604121024255	2.62013605497376	2.70156798505593	3.52087638168834	3.71474876072506	3.9230885154424	4.03678853310772	3.91190299604403	3.4970679363985	3.57414706415072
ENSG00000095787	6	2.74507479158206	3.0884904701824	3.09061070782841	2.83821922190763	3.09586645347854	3.13703745478951	3.34674405460485	2.80413943233535	3.13513265137677	3.28780172993023	3.47129171105894	3.24919835739111	3.15044940946088	3.14705767102836	3.21085336531489	3.06520612805431	2.96473092105363
ENSG00000096060	9	0	2.40312052117582	0	0	0	2.64933485871214	2.26245108973043	0	0	2.3384564936046	0	0	0	0	0	1.86332286012046	0.602059991327962
ENSG00000096063	9	2.29225607135648	0	0	0	0	0	0	0	1.57978359661681	1.65321251377534	0	0	0	0	0	0	0
ENSG00000096080	6	2.97034687623009	3.11360915107303	2.98677173426624	2.9237619608287	3.22271647114758	4.0633708935857	3.73727217653554	3.90864583890711	3.28080592839367	4.41685676874373	4.42941310729248	3.45117215751254	3.32980452216407	3.45939248775923	3.2405492482826	4.46389298898591	4.41878173310806
ENSG00000096384	5	3.4798631130231	3.63578523553365	3.51161602056914	3.15442397311465	3.63518204865627	4.16097846012001	4.01384799587183	4.12797898891691	3.83039617648347	4.52891670027766	4.51130837551312	4.15363196500222	4.30631778110443	4.30835094858673	4.37350047796787	4.31573949960834	4.42610442809651
ENSG00000096401	6	2.9484129657786	3.27760921430409	3.22993768590793	3.12807601266872	3.2027606873932	3.27852496473702	2.7481880270062	3.04178731897175	2.8555191556678	3.07408468902824	3.02242837118549	3.32345836684947	3.24993175663419	3.32674537956532	3.33945144130644	3.18383903705642	3.04883008652835
ENSG00000096654	9	0	0	0	0	0	0	1.65321251377534	0	0	0	2.0899051114394	0	0	0	0	0	0
ENSG00000096717	6	3.04020662757471	3.29358351349612	3.16879202031418	3.05614226205905	3.18723861983148	2.52762990087134	2.99166900737995	2.51719589794997	2.82412583391655	3.52048353274079	3.53339070801755	3.28735377271475	3.34615730223201	3.28578227377939	3.21085336531489	3.19312459835446	3.16524432612531
ENSG00000096746	3	2.69810054562339	2.27646180417324	2.37106786227174	2.26245108973043	2.44715803134222	2.59549622182557	2.45178643552429	2.69810054562339	0	3.45651785780526	3.58523506336578	3.52994340165867	3.51201696949613	3.6652994994999	3.63184946215982	3.98394185898389	4.02620629708312
ENSG00000096968	9	2.55144999797288	2.00432137378264	0	0	0	2.2718416065365	0	0	0	1.85125834871908	0	0	0	0	2.11058971029925	0	0
ENSG00000097033	1	0	2.4345689040342	2.45939248775923	2.41497334797082	2.30102999566398	0	2.04921802267018	1.98227123303957	0	2.22788670461367	0	3.05499586152914	2.96425963019685	2.86033800657099	2.82801506422398	2.6570558528571	2.27646180417324
ENSG00000097046	1	2.57978359661681	2.9982593384237	2.53147891704225	2.29446622616159	2.60745502321467	0	0	0	0	0	2.15533603746506	2.9566485792052	2.69108149212297	2.60638136511061	2.78675142214556	0	0
ENSG00000099139	6	3.40191725051757	3.57863920996807	3.66717267247887	3.23527587668705	3.52413637659257	3.19005141775921	3.16046853111904	2.37657695705651	2.62634036737504	3.19534605834842	3.20221577580113	3.72965066833592	3.84929654083473	3.73782850589578	3.77597433112937	3.58092497567562	3.53781909507327
ENSG00000099203	3	3.47334096418594	1.44715803134222	0	0	0	2.68033551341456	2.77815125038364	2.60530504614111	2.98989456371877	2.9604707775343	3.78333176288742	3.28397928423848	3.35583449588494	2.26481782300954	2.78031731214015	3.14891099310936	3.16761267272753
ENSG00000099204	9	0	0	0	2.28555730900777	0	1.47712125471966	2.02938377768521	0	2.04532297878666	1.65321251377534	0	0	2.04532297878666	2.61384182187607	0	0	0
ENSG00000099246	1	2.2148438480477	0.698970004336019	1.41497334797082	2.47856649559384	0	0	1.89762709129044	0	0	0	0	2.91539983521227	2.95036485437612	2.73319726510657	2.81954393554187	2.34830486304816	2.29666519026153
ENSG00000099250	8	1.44715803134222	2.38916608436453	0	0	0	0	0	0	0	0	1.84509804001426	2.16731733474818	2.02530586526477	2.10037054511756	0	1.34242268082221	0
ENSG00000099256	9	0	0	0	0	0	0	0	0	2.09691001300806	0	0	1.64345267648619	0	0	0	0	0
ENSG00000099284	1	0	2.24797326636181	1.69897000433602	1.36172783601759	2.18752072083646	2.18184358794477	2.68484536164441	0	0	2.28780172993023	2.46239799789896	2.34242268082221	0	2.54406804435028	2.06818586174616	2.23299611039215	2.44870631990508
ENSG00000099290	9	0	0	0	0	0	0	0	0	0	0	0	0	0	0	0	0	0
ENSG00000099783	2	0	2.17318626841227	0	0	0	1.81954393554187	2.33243845991561	0	2.4814426285023	0	0	2.7701152947871	3.24204423936955	3.75663610824585	3.94556705344239	2.88986172125819	3.09760432887441
ENSG00000099795	3	2.85672889038288	3.2145789535705	3.10311925354571	2.93951925261862	3.08600370561838	2.53907609879278	2.26717172840301	2.68214507637383	2.62736585659273	2.75815462196739	2.60959440922522	2.81023251799508	2.80002935924413	2.81358098856819	2.62838893005031	2.73559889969818	2.66181268553726
ENSG00000099860	5	2.44404479591808	2.92839585225671	1.98227123303957	3.26951294421792	2.26481782300954	4.25887662937213	4.12814068312999	3.98095731622962	4.00919585351952	4.3913938751357	4.34449051924189	4.77776020935506	4.78464581678525	4.93456914459132	4.94289063467508	4.74296067021415	4.73460783379354
ENSG00000099917	7	2.17026171539496	2.63748972951251	2.21748394421391	2.59879050676312	2.80002935924413	1.79934054945358	2.07188200730613	2.55630250076729	2.51188336097887	2.16731733474818	2.55870857053317	0	0	0	0	1.67209785793572	0
ENSG00000099940	9	2.44715803134222	1.68124123737559	0	0	0	0	0	1.76342799356294	0	0	1.76342799356294	0	0	0	0	0	0
ENSG00000099968	1	2.78816837114117	3.15075643986031	3.27091163941048	2.97818051693741	3.18892848376085	0	2.70757017609794	1.27875360095283	0	0	1.93951925261862	3.03662889536216	2.71349054309394	2.12710479836481	2.02118929906994	0	0
ENSG00000099977	6	3.53681086599154	3.43695733066945	3.39164070349239	3.19395897801919	3.35736303061514	3.33162971762993	3.03622954408629	3.42520805113866	3.32221929473392	3.61637047229127	3.49762064978129	3.71717102683231	3.84701709793535	3.88155582979331	3.90655051910145	4.04968308908825	4.05736176298504
ENSG00000100030	8	2.24797326636181	0	0	0	0	3.27783833300205	2.64933485871214	0	0	3.68178376646788	2.24303804868629	0	1.57978359661681	0	1.74036268949424	2.06818586174616	1.32221929473392
ENSG00000100068	1	2.28103336724773	2.77232170672292	2.92788341033071	2.63548374681491	2.99694924849538	2.20951501454263	2.55750720190566	2.43136376415899	0	1.64345267648619	2.26951294421792	2.06445798922692	2.46089784275655	2.57518784492766	2.48713837547719	1.77085201164214	1.44715803134222
ENSG00000100104	1	2.50105926221775	2.38201704257487	2.42488163663107	2.56937390961505	2.46538285144842	1.98227123303957	0	0	1.77815125038364	2.05690485133647	2.14612803567824	2.49136169383427	2.58994960132571	2.42160392686983	1.98227123303957	0	1.9731278535997
ENSG00000100124	3	2.25527250510331	2.73798732633343	2.59549622182557	0	2.55144999797288	3.19920647916166	2.76566855475901	2.50785587169583	2.29225607135648	3.29512708525219	3.36958689073634	3.79726754083072	3.82105475504689	3.90145832139611	3.79518458968242	4.06235631808544	3.99431715266964
ENSG00000100129	2	0	2.48000694295715	0	3.23502315949522	0	2.67669360962487	2.28330122870355	0	3.4963760540124	2.83695673705955	3.56679091238159	3.6144753660904	3.13449585583467	3.24452451157008	3.17376882313665	3.81217777415875	3.90923500336831
ENSG00000100138	6	3.11925588927794	3.32469391386177	3.26292546933183	3.16286299332193	3.32387060654051	2.94546858513182	2.74115159885178	2.79448804665917	2.82477646247555	3.20248831706009	3.03019478535675	3.16316137497702	3.12872228433843	3.19838213000829	3.12936759572299	3.21005084987514	3.27021285489624
ENSG00000100154	2	2.05690485133647	2.0899051114394	0	0	1.38021124171161	0	2.99255351783214	0	0	2.27415784926368	2.59328606702046	3.06892761168207	3.11092624226642	2.93247376467715	3.06892761168207	0	2.35024801833416
ENSG00000100196	9	2.32014628611105	0	0	0	0	0	0	0	0	0	0	0	0	2.07918124604762	0	0	0
ENSG00000100201	1	2.33041377334919	3.15259407792747	2.23044892137827	2.00432137378264	2.69897000433602	1.90848501887865	0	0	0	2.27646180417324	0	2.65609820201283	2.61384182187607	1.07918124604762	1.53147891704226	2.51054501020661	2.26245108973043
ENSG00000100207	9	1.81291335664286	2.29003461136252	0	2.26481782300954	2.19312459835446	2.11058971029925	0	2.34439227368511	0	0	2.31806333496276	0	0	0	0	0	0
ENSG00000100209	9	0	0	0	0	0	3.16790781000148	0	1.77085201164214	0	0	1.7481880270062	2.05307844348342	1.27875360095283	0	0	0	0
ENSG00000100216	9	2.14921911265538	0	0	0	0	1.56820172406699	0	0	1.65321251377534	0	0	0	1.5910646070265	0	0	0	0
ENSG00000100219	9	0	2.28330122870355	0	2.35602585719312	0	0	0	0	0	0	0	0	1.77815125038364	0	0	0	2.13672056715641
ENSG00000100234	1	2.4456042032736	2.69810054562339	2.92531209149965	0	3.0899051114394	0	0	0	2.32014628611105	1.78532983501077	0	2.91855453055027	3.15350998930084	2.93399316383124	2.69635638873333	3.18184358794477	2.86391737695786
ENSG00000100241	6	2.71516735784846	2.64048143697042	2.83378437465648	3.20844135643857	2.33645973384853	3.20057692675485	3.27646180417324	3.30449052777349	3.04178731897175	3.74499667403856	3.62490060220449	3.65533055800934	3.74927240829842	3.4072208929274	3.33183204443625	3.66940986728778	3.62828673108951
ENSG00000100258	1	2.38738982633873	2.77305469336426	2.44090908206522	0	2.67209785793572	0	0	0	0	0	2.4345689040342	1.14612803567824	2.40993312333129	2.52374646681156	0	2.32633586092875	2.41161970596323
ENSG00000100263	9	0	2.51587384371168	0	2.32633586092875	0	0	2.2718416065365	1.94448267215017	2.71683772329952	0	0	2.30535136944662	0	1.69897000433602	0	0	0
ENSG00000100280	7	1.88649072517248	0	2.00860017176192	0	0	2.21748394421391	3.50406288267869	0	3.4895366294821	1.74036268949424	3.55071742346928	0	0	0	0	0	0
ENSG00000100285	8	2.41497334797082	0	0	2.23552844690755	0	2.0899051114394	0	0	2.48000694295715	0	0	2.54282542695918	2.45636603312904	2.55990662503611	0	2.38916608436453	2.91698004732038
ENSG00000100294	3	2.0899051114394	2.84633711212981	2.96754797621886	0	2.64836001098093	2.86153441085904	2.59549622182557	2.60638136511061	2.60852603357719	2.77378644498119	2.73239375982297	2.90902085421116	2.81690383937566	2.68124123737559	2.6730209071289	2.98811284026835	2.85973856619715
ENSG00000100304	7	3.34340859380386	2.22788670461367	2.64542226934909	2.17318626841227	2.64640372622307	0	0	3.28869626059026	0	3.30297993674825	1.39794000867204	0	1.95904139232109	1.85125834871908	0	1.53147891704226	0
ENSG00000100316	5	3.50379068305718	3.36847283844036	3.37948681371727	3.34713478291002	3.37894269861344	4.30259064830655	4.13411332984232	4.03710763266793	4.06896466594445	4.56354041118945	4.56101785744784	4.80380523110154	4.7807276453543	4.92375160803589	4.91262586361116	4.69995040243209	4.7461435894489
ENSG00000100320	9	0	0	0	2.07554696139253	0	0	0	2.02530586526477	2.60205999132796	3.83026780093364	3.39567578526994	2.32014628611105	2.60205999132796	0	2.4983105537896	0	0
ENSG00000100324	1	2.75587485567249	2.65127801399814	2.82151352840477	2.2148438480477	2.84633711212981	0	0	2.78746047451842	0	0	0	2.13353890837022	1.56820172406699	2.76267856372744	1.49136169383427	2.59879050676312	2.26717172840301
ENSG00000100325	3	3.43296929087441	3.14082218010931	3.08457627793433	2.94596070357757	2.98181860717066	2.93247376467715	2.7481880270062	3.06220580881971	2.40823996531185	3.4895366294821	3.05307844348342	2.90036712865647	2.74350976472843	3.5092025223311	3.01870049866624	2.79239168949825	3.4970679363985
ENSG00000100330	2	3	1.89209460269048	0	2.12057393120585	0	2.38916608436453	2.16136800223497	0	2.34044411484012	1.77085201164214	2.5705429398819	2.81491318127507	2.98766626492627	2.71096311899528	2.95712819767681	2.70842090013471	2.86093662070009
ENSG00000100345	7	2.45636603312904	2.91645394854993	2.09342168516224	2.28330122870355	2.72754125702856	0	2.26717172840301	0	0	2.8494194137969	2.43775056282039	1.91381385238372	1.90308998699194	0	0	0	2.62531245096167
ENSG00000100348	6	2.80140371001736	3.34143452457814	3.0899051114394	3.31470969295517	3.14207646107328	3.21616590228599	2.83505610172012	2.8842287696326	2.58319877396862	3.33405144034689	3.05614226205905	3.14270224573762	3.09516935143176	3.15106325335375	3.14891099310936	3.10311925354571	3.31952244906545
ENSG00000100360	1	0	2.70671778233676	2.70243053644553	2.64640372622307	2.4814426285023	2.37291200297011	2.53402610605613	2.33445375115093	0	0	2.14921911265538	2.43933269383026	2.54777470538782	2.51719589794997	1.23044892137827	2.39093510710338	2.42488163663107
ENSG00000100364	9	0	0	0	0	0	0	0	1.88081359228079	0	0	0	0	0	0	0	0	0
ENSG00000100376	8	0	1.91381385238372	0	0	0	0	0	0	0	0	0	0	2.63648789635337	2.58433122436753	0	2.39269695325967	2.62117628177504
ENSG00000100379	8	0	1.04139268515823	0	0	2.02938377768521	1.90308998699194	0	0	2.24797326636181	0	0	2.8055008581584	1.80617997398389	3.38845645270027	2.5705429398819	0	0
ENSG00000100393	3	2.72263392253381	2.83058866868514	2.96378782734556	2.57749179983723	2.86923171973098	0	2.42651126136458	2.11394335230684	0	0	1.83250891270624	2.51851393987789	2.22530928172586	1.67209785793572	2.48429983934679	2.63346845557959	2.43933269383026
ENSG00000100410	5	3.4568213480216	0	0	0	0	3.71197585435176	3.7036352375839	0	0	4.26152455647267	0	4.72436599683887	4.7264419313573	4.9017851453036	4.92452221620859	5.02859158435528	5.02455954894455
ENSG00000100412	3	1.99122607569249	3.24477176149529	2.49136169383427	0	2.4456042032736	2.50785587169583	2.80617997398389	2.55990662503611	1.74036268949424	2.8561244442423	2.75663610824585	2.74585519517373	2.80888586735981	3.45285933579585	2.35983548233989	3.5182506513085	4.04406915046891
ENSG00000100425	3	2.64640372622307	3.22271647114758	3.44870631990508	2.12385164096709	3.22427401429426	2.47567118832443	3.02036128264771	2.96614173273903	2.37291200297011	2.60852603357719	2.66838591669	2.87737134586977	2.67024585307412	2.77524625974024	2.65417654187796	2.7419390777292	2.72835378202123
ENSG00000100439	6	3.15442397311465	3.21218760440396	3.26007138798507	3.13033376849501	3.35755371974308	2.94939000664491	2.89872518158949	2.94250410616808	3.11427729656159	2.99166900737995	3.10243370568134	3.14113609012074	3.16316137497702	3.15289959639375	3.15442397311465	3.11260500153457	3.14891099310936
ENSG00000100441	6	3.27623195792183	3.28420506770179	3.27323283404305	3.24551266781415	3.27898211686544	3.10277661488344	3.16849748352303	3.09760432887441	3.24748226067705	3.24600590407603	3.16076856186113	3.29114676173189	3.25478968739721	3.28035069304601	3.27508089845686	3.17055505852121	3.19893186993221
ENSG00000100445	6	3.49373680227684	3.48072537898849	3.60895369927586	3.56972494922616	3.56157836830096	3.48995847942483	3.46582881535744	3.46760810558363	3.44138088491651	3.4929000111087	3.47899913167336	3.70303330473369	3.65040466986803	3.66940986728778	3.63387226265833	3.51454775266029	3.50650503240487
ENSG00000100503	9	0	0	0	1.74036268949424	0	0	0	0	0	0	2.34044411484012	0	0	1.95904139232109	0	0.477121254719662	2.20951501454263
ENSG00000100523	1	3.01870049866624	3.07481644064517	3.08457627793433	2.87390159786446	3.1300119496719	0	3.01911629044707	0	2.90741136077459	0	0	3.1156105116743	2.94743372188705	2.83884909073726	3.10174707394637	0	0
ENSG00000100526	1	0	2.31806333496276	2.62428209583567	0	2.60745502321467	0	0	0	2.53147891704225	2.41329976408125	1.73239375982297	2.46089784275655	2.44090908206522	2.46239799789896	2.69460519893357	2.52113808370404	2.45788189673399
ENSG00000100532	7	1.89209460269048	0	0	2.23299611039215	0	2.60530504614111	2.3654879848909	0	0	0	0	0	0	0	0	0	0
ENSG00000100554	1	2.21748394421391	1.99122607569249	2.27646180417324	0	2.31597034545692	2.2148438480477	0	2.28330122870355	2.72263392253381	2.56702636615906	1.27875360095283	0	2.34439227368511	2.3654879848909	0	2.28555730900777	1.23044892137827
ENSG00000100575	2	2.99211148778695	0	0	0	0	3.12548126570059	3.21616590228599	0	0	3.2771506139638	1.56820172406699	3.28891960566173	3.2087100199064	3.37657695705651	3.26997967664532	3.30254737248749	3.24723654950676
ENSG00000100591	4	2.42651126136458	2.28330122870355	2.3541084391474	3.21563756343506	2.39619934709574	2.8318697742805	2.23552844690755	2.17609125905568	2.44715803134222	2.71432975974523	3.05804623039528	2.8926510338773	2.91907809237607	2.6570558528571	2.64048143697042	0	2.49136169383427
ENSG00000100592	4	2.84385542262316	2.90308998699194	2.91539983521227	2.82216807936802	2.98944981766669	2.02938377768521	2.57170883180869	1.61278385671974	2.75434833571102	2.49136169383427	2.78031731214015	1.98227123303957	2.56702636615906	1.88081359228079	0	0	0
ENSG00000100599	1	2.64640372622307	2.92737036303902	2.79309160017658	2.69019608002851	2.31597034545692	2.28330122870355	3.51441492058037	2.73878055848437	2.62428209583567	0	2.09691001300806	3.17897694729317	3.00130093302042	3.06483221973857	2.72591163229505	4.66167073604036	3.09342168516224
ENSG00000100600	3	3.45071087814692	3.17231096852195	3.39585037601878	3.23829706787539	0	3.14798532068381	3.05115252244738	3.15289959639375	3.36903022180915	2.69108149212297	3.29928933408768	3.71248133780192	3.44700289846616	3.80821097292422	3.71206014246107	3.57437856441308	3.58365210854204
ENSG00000100605	1	2.4456042032736	2.18752072083646	2.81491318127507	2.91328390176042	3.13924921757161	1.81291335664286	2.97220283837906	2.80617997398389	0	2.54282542695918	0	2.63848925695464	2.88649072517248	2.91009054559407	2.48287358360875	2.34044411484012	2.24551266781415
ENSG00000100612	9	2.27415784926368	2.11058971029925	0	2.42324587393681	0	1.41497334797082	1.86332286012046	0	2.27875360095283	0	0	0	1.41497334797082	1.75587485567249	2.25285303097989	0	0
ENSG00000100614	1	0	0	2.79239168949825	2.39967372148104	2.71516735784846	2.44247976906445	2.21748394421391	2.19865708695442	2.81690383937566	0	0	3.07627625540422	3.24029958200271	2.96520170102591	3.30642502755069	2.84073323461181	2.90417436828416
ENSG00000100625	7	0	2.04139268515822	0	1.94448267215017	2.10720996964787	2.20951501454263	0	0	0	2.27415784926368	1.7481880270062	0	0	0	1.46239799789896	0	0
ENSG00000100629	1	2.97405090279288	3.14050804303818	3.20411998265592	3.05994188806195	3.19089171692217	2.56110138364906	2.40654018043396	2.58771096501891	2.88874096068289	0	2.35024801833416	3.14705767102836	2.98091193777684	3.01828430842653	3.0884904701824	2.81624129999178	2.8555191556678
ENSG00000100632	7	1.44715803134222	1.77085201164214	0	3.18184358794477	0	2.12710479836481	2.42813479402879	2.25285303097989	2.6170003411209	2.38381536598043	1.77085201164214	2.48713837547719	2.19865708695442	2.56229286445647	2.21748394421391	2.54282542695918	2.15533603746506
ENSG00000100647	6	3.45347123372294	3.22762964957101	3.31090562937614	3.07954300740291	3.30920417967041	2.84385542262316	3.15044940946088	2.72509452108147	3.17926446433903	2.95230800966213	3.00945089579869	3.2169572073611	3.16136800223497	3.15411952551585	3.15745676813423	3.14519640611418	2.99255351783214
ENSG00000100650	5	2.14921911265538	2.8750612633917	2.3096301674259	1.49136169383427	2.34830486304816	4.51364369230904	4.47849434766081	4.3273998072377	4.57362573693412	4.9134111488993	4.92323883608764	4.88420042050358	4.72366907246148	5.00128361285523	4.90086396131405	5.00931489188874	5.01336396155798
ENSG00000100664	5	2.79239168949825	3.05804623039528	2.38916608436453	2.07554696139253	2.38021124171161	3.15320490008428	2.7979596437372	2.88138465677057	2.96378782734556	3.48798633112939	3.65021035466036	4.31904356639911	4.31249470718967	4.30263391981378	4.33980906521952	4.49694347888744	4.52969977976432
ENSG00000100697	7	2.27875360095283	2.19312459835446	0	2.01283722470517	2.93348728784871	2.06445798922692	0	0	0	2.20411998265592	1.32221929473392	0	2.27875360095283	0	1.86332286012046	0	2.00860017176192
ENSG00000100722	3	2.71264970162721	1.72427586960079	3.18949031369937	3.11461098423217	3.09342168516224	2.30535136944662	2.85973856619715	0	2.84571801796666	2.81491318127507	2.56584781867352	3.33984878303764	2.58433122436753	3.24328614608345	3.22582599146189	3.0111473607758	2.99299509843134
ENSG00000100731	1	2.73078227566639	2.96848294855394	2.95712819767681	2.6570558528571	2.91009054559407	2.14301480025409	2.60852603357719	0.845098040014257	1.75587485567249	2.58771096501891	0	3.08564728829686	2.9670797341445	2.98407703390283	3.06370855939142	3.39567578526994	3.23628527744803
ENSG00000100764	6	3.23477029516092	3.31534047662729	3.29269900304393	3.39427652676782	3.33324569896196	2.89153745767256	2.97034687623009	3.03901732199741	3.0068937079479	2.959518376973	3.05153839051533	3.55193769536484	3.56714404519566	3.54468802230268	3.43312951758049	3.36379994547911	3.24821856119007
ENSG00000100796	3	2.38916608436453	2.74663419893758	2.25767857486918	2.20411998265592	1.51851393987789	3.40243334621931	3.36285930295868	2.7481880270062	3.27669152884504	3.41077723337721	3.34084054981233	2.98811284026835	3.08026562733984	2.99519629159718	2.74115159885178	2.31175386105575	2.63648789635337
ENSG00000100804	6	3.37254380075907	3.17143390094301	3.18383903705642	3.20057692675485	3.20655604409903	3.15198239545747	2.90848501887865	3.07881918309885	3.14457420760962	3.34281731463573	3.28397928423848	3.32756326018728	3.23375736296551	3.26974637313077	3.29885307640971	3.27067883614471	3.33102217104183
ENSG00000100811	6	3.13289976994448	3.15775888604686	3.06818586174616	3.50731604007641	3.14488541828714	3.2417954312952	3.24748226067705	3.15866398081399	3.03422726077055	3.37966803403365	3.33041377334919	3.16405529189345	3.16996817399689	3.18920948958231	3.08278537031645	3.24402958903002	3.29863478312444
ENSG00000100852	3	2.5092025223311	2.62940959910272	2.30102999566398	2.34044411484012	2.48855071650044	2.40140054078154	2.80413943233535	0	2.79239168949825	2.8561244442423	3.2380461031288	3.13353890837022	3.19033169817029	3.04727486738418	3.09691001300806	3.03462845662532	3.06520612805431
ENSG00000100865	9	2.08635983067475	1.51851393987789	0	2.19033169817029	0	2.17026171539496	0	2.06818586174616	2.09342168516224	2.43616264704076	0	0	0	0	0	0	0
ENSG00000100883	2	2.31806333496276	0	0	0	0	3.29203443599474	2.48000694295715	2.1846914308176	0	2.43136376415899	2.32633586092875	3.4291060083327	3.45301239112146	3.38237730346811	2.89707700320942	2.00860017176192	2.75891189239797
ENSG00000100906	5	3.64991871873542	2.4996870826184	2.42160392686983	2.70156798505593	2.38916608436453	3.40105572577184	2.98181860717066	3.10754912974469	3.08421868673924	3.62376600013393	3.4854374810763	4.33947131702928	4.34707619606973	4.5677554626959	4.65635697591814	4.53160663193272	4.59228781595213
ENSG00000100938	6	3.28375338333253	3.47538059314336	3.28012289630231	3.2380461031288	3.28352736486169	3.26810972980848	3.46014581749175	3.26646689544024	3.21085336531489	3.31344537042641	3.27875360095283	3.50623435961213	3.52074547151948	3.53756725715268	3.3155505344219	3.29269900304393	3.45848676379821
ENSG00000100941	3	2.86569605991607	2.61278385671974	2.57170883180869	2.62634036737504	2.61384182187607	0	2.13987908640124	0	2.33041377334919	0	2.50242711998443	3.5063697170955	3.73988865508454	3.40654018043396	3.11159852488039	2.44247976906445	2.34635297445064
ENSG00000100991	4	2.57634135020579	2.45636603312904	1.98677173426624	1.23044892137827	2.5092025223311	2.73078227566639	1.80617997398389	2.35024801833416	0	2.96189547366785	3.14705767102836	0	0	0	2.38381536598043	3.47041049097593	3.52439612210384
ENSG00000100997	7	2.47856649559384	2.78746047451842	0	2.42813479402879	0	2.79379038469082	1.96378782734556	2.19589965240923	2.52633927738984	1.69019608002851	2.11058971029925	0	2.38201704257487	2.02118929906994	0	0	0
ENSG00000101019	7	2.29225607135648	2.69810054562339	2.54654266347813	1.73239375982297	0	0	2.00860017176192	0	0	1.89209460269048	0	0	2.13987908640124	1.75587485567249	0	1.88649072517248	0
ENSG00000101040	1	3.13193929521042	2.91169015875386	2.78604121024255	2.83314711191279	2.8481891169914	2.46389298898591	2.39269695325967	0	0	2.14921911265538	0	3.29994290002277	3.16046853111904	2.73479982958885	2.71767050300226	3.07188200730613	2.68752896121463
ENSG00000101132	1	2.98227123303957	0	2.60530504614111	2.63447727016073	2.44404479591808	2.05690485133647	0	0	0	1.11394335230684	2.13033376849501	2.71264970162721	2.73319726510657	2.73639650227664	2.88930170250631	2.11394335230684	2.06445798922692
ENSG00000101138	9	3.75289315488459	1.54406804435028	0	3.34084054981233	3.32076922833869	0	0	0	2.55630250076729	0	0	0	0	0	0	0	0
ENSG00000101146	3	3.24154648059655	3.39269695325967	3.44090908206522	3.45818443557026	3.35140975192544	1.88649072517248	3.43424945239648	3.39567578526994	0	3.40534636017571	3.35869609957381	4.15998805038199	4.23844757714112	4.18850663381811	4.17978151583698	3.84329508273651	3.80359366477134
ENSG00000101158	3	3.51215053692203	3.61352470285365	0	2.80277372529198	3.62128016755041	3.33162971762993	3.26623169668989	3.34654855854847	3.29972515397564	3.28914283593233	1.25527250510331	3.95303445725036	3.90341558576909	3.86622824737965	2.62838893005031	3.15866398081399	2.52891670027765
ENSG00000101182	2	2.22530928172586	2.2405492482826	0	0	0	2.24797326636181	2.24551266781415	0	3.49485002168009	0	2.32837960343874	2.6222140229663	2.53781909507327	2.03342375548695	0	5.14563141529033	5.15307669867457
ENSG00000101191	6	3.00987563371216	2.88138465677057	2.84447717574568	2.52633927738984	2.96236933567002	2.96520170102591	2.97818051693741	3.11058971029925	3.10619089726342	3.40140054078154	3.73447978942558	3.28802553538836	3.21642983087625	3.3174364965351	2.99607365448528	3.35179630689702	3.36940141369662
ENSG00000101216	2	2.11727129565576	2.29666519026153	0	1.8750612633917	0	2.17897694729317	0	3.2137832993353	0	2.07554696139253	4.17666993266815	4.66669578025691	4.67000451131637	4.70825939074938	4.67850927423856	4.7539352537215	4.75862428516012
ENSG00000101224	6	3.32387060654051	3.45392959205773	3.47668674294564	3.58748646541096	3.41212440617332	3.24993175663419	3.18582535961296	3.15624619039734	3.26150077319828	3.34380233316165	3.35121634533934	3.85582190540603	3.80787313200333	3.77458995026479	3.41178800454387	3.70926996097583	3.63968566124268
ENSG00000101236	3	2.75966784468963	2.46389298898591	2.31597034545692	2.70070371714502	0	2.40654018043396	2.64640372622307	2.6232492903979	2.16731733474818	3.13987908640124	3.13893394025692	2.72672720902657	2.92479599579791	2.55870857053317	2.23044892137827	2.14301480025409	3.10243370568134
ENSG00000101247	1	2.67024585307412	2.8842287696326	3.10551018476997	2.8926510338773	3.01786771896351	2.3654879848909	0	2.02938377768521	1.70757017609794	2.57863920996807	2.62531245096167	2.99343623049761	2.82672252016899	2.9216864754836	2.75050839485135	2.73719264270474	2.71933128698373
ENSG00000101266	7	2.05690485133647	2.44090908206522	1.7160033436348	2.16136800223497	1.04139268515823	0	2.28103336724773	2.46538285144842	2.20139712432045	2.22788670461367	2.04921802267018	0	2.00432137378264	2.25285303097989	0	0	0
ENSG00000101294	6	3.35602585719312	3.47202469770028	3.43870053290074	3.32510498297141	3.30427505047713	3.1646502159343	3.19755621315354	3.14952701375435	3.20248831706009	3.3021143769562	3.33945144130644	3.24079877111733	3.26576091671761	3.26974637313077	3.23375736296551	3.35044185653506	3.39199307225971
ENSG00000101333	7	0	2.74896286125616	1.8750612633917	0	2.31386722036915	3.45606222445495	2.57403126772772	2.54157924394658	2.99166900737995	3.99211148778695	4.07258073264895	2.94694327069783	3.23044892137827	2.75587485567249	2.88024177589548	0	2.83378437465648
ENSG00000101335	7	3.26363606858811	3.15411952551585	3.15198239545747	2.78958071216443	3.16908635748702	0	0	0	0	0	2.02118929906994	0	0	0	2.17318626841227	2.46686762035411	2.47129171105894
ENSG00000101337	7	2.08635983067475	2.30319605742049	1.79934054945358	2.34830486304816	2.33445375115093	0	2.63948648926859	0	0	0	2.18752072083646	2.15836249209525	0	0	0	0	0
ENSG00000101343	1	3.38435341413751	2.78675142214556	2.81491318127507	2.71011736511182	3.29928933408768	2.26717172840301	3.24575935596728	2.81224469680037	1.83250891270624	0	2.57403126772772	3.42926766643317	3.47363292687384	3.37748838337613	3.52775875252097	2.53147891704225	2.55990662503611
ENSG00000101361	6	2.84198480459011	2.85186960072977	2.8561244442423	3.07481644064517	2.95712819767681	3.19728055812562	3.19228861256812	3.21218760440396	3.22010808804005	3.37125262912494	3.22141423784234	3.29928933408768	3.39602489660859	3.33705972632052	3.34654855854847	3.47158505418519	3.40414924920969
ENSG00000101365	6	3.25911584418507	3.29092455938275	3.31806333496276	3.29994290002277	3.34301449715077	3.31281182621209	3.33344727449675	3.4222614508136	3.4295908022233	3.34044411484012	3.42797271360821	3.66181268553726	3.65791593682995	3.55882852481701	3.51600623038605	3.41995574848976	3.43184604569873
ENSG00000101367	2	2.77742682238931	1.9731278535997	2.51454775266029	2.17026171539496	0	0	0	2.33243845991561	2.72181061521255	0	0	4.51090677156189	4.4869402807047	4.62590893877598	4.63510156040475	4.79996741108074	4.78746755919932
ENSG00000101384	3	2.78746047451842	3.11193427633268	3.32387060654051	3.19451434188247	3.1646502159343	2.61804809671209	2.54157924394658	2.93851972517649	0	2.46239799789896	2.40483371661994	3.05994188806195	3.24402958903002	3.00302947055362	2.77378644498119	2.87390159786446	1.97772360528885
ENSG00000101400	6	2.89376176205794	3.17638069224327	2.92941892571429	3.05192391604611	3.11859536522376	3.2496874278053	3.00518051250378	3.13033376849501	3.13289976994448	3.13449585583467	3.22582599146189	3.05076631123304	3.004751155591	3.07954300740291	2.931457870689	2.959518376973	2.98989456371877
ENSG00000101407	9	0	1.89762709129044	0	0	0	0	0	2.23299611039215	0	0.954242509439325	2.01283722470517	0	0	0	0	0	0
ENSG00000101413	1	2.70329137811866	2.54157924394658	2.86628733908419	2.84509804001426	2.50105926221775	1.32221929473392	2.45331834004704	2.32837960343874	0	2.65609820201283	0	2.80002935924413	2.65609820201283	2.61909333062674	2.30749603791321	2.50105926221775	2.71432975974523
ENSG00000101421	7	1.30102999566398	0	2.28103336724773	0	2.27415784926368	2.64738297011462	0	2.65991620006985	2.90254677931399	2.7664128471124	2.60097289568675	0	0	2.26481782300954	0	0	0
ENSG00000101439	3	2.88874096068289	3.12515582958053	3.14519640611418	2.88309335857569	3.14519640611418	2.80482067872116	2.9670797341445	2.77378644498119	2.64345267648619	2.72427586960079	2.75204844781944	3.22505069613805	3.16226561429802	3.0484418035504	3.14921911265538	2.92116605063774	2.7979596437372
ENSG00000101442	8	2.57749179983723	0	0	2.33243845991561	2.12385164096709	2.05690485133647	2.2380461031288	0	2.51188336097887	0	0	2.85672889038288	0	2.54157924394658	3.28780172993023	0	2.58994960132571
ENSG00000101474	4	2.01283722470517	2.96754797621886	3.0899051114394	2.69897000433602	3.01911629044707	3.004751155591	2.57749179983723	2.23044892137827	0	2.97634997900327	2.02530586526477	2.8394780473742	2.8318697742805	2.7419390777292	2.84571801796666	0.698970004336019	2.35024801833416
ENSG00000101493	6	3.5398285583779	3.41497334797082	3.40088321554836	3.47231754631684	3.57240686755806	3.29380435991934	3.26481782300954	3.27067883614471	3.16226561429802	3.25212455250564	2.84010609445676	3.43964842956347	3.40191725051757	3.45924166487808	3.37748838337613	3.24501887073775	3.38399478944173
ENSG00000101557	7	1.20411998265592	2.3747483460101	1.90308998699194	2.00432137378264	2.41664050733828	2.08635983067475	0	0	2.22530928172586	1.91907809237607	0	0	0	0.903089986991944	1.64345267648619	1.84509804001426	0
ENSG00000101574	3	2.98855895687862	2.98136550907854	3.10687054447865	2.88479536394898	2.94546858513182	2.71767050300226	2.73399928653839	1.90848501887865	2.83821922190763	2.85973856619715	2.83695673705955	3.10890312766731	3.0884904701824	3.11494441571258	3.14581771449183	2.96567197122011	2.97589113640179
ENSG00000101577	6	3.5729877081982	3.65108408924301	3.59350758933177	3.46463855909503	3.59228781595213	3.4854374810763	3.66586230020316	3.51201696949613	3.57772152450902	3.77224833997185	3.75853342223729	3.48855071650044	3.5280163411892	3.56561172490206	3.55157197367425	3.28623185402855	3.42324587393681
ENSG00000101596	3	2.74585519517373	2.91434315711944	2.8733206018154	2.71180722904119	2.90902085421116	3.9599472157085	1.94939000664491	2.34044411484012	0	4.32921476580572	4.32684769891599	3.06632592536204	3.31722734917642	2.86569605991607	3.04610478724604	3.16761267272753	3.36172783601759
ENSG00000101654	7	0	2.29446622616159	2.0899051114394	1.46239799789896	0	0	2.51321760006794	2.02118929906994	2.29885307640971	0	1.95424250943932	1.07918124604762	2.82216807936802	0	2.06818586174616	2.17026171539496	1.43136376415899
ENSG00000101665	3	2.85793526471943	2.56229286445647	2.73957234445009	3.05614226205905	2.59988307207369	2.06445798922692	2.3096301674259	2.61172330800734	2.5327543789925	2.50242711998443	2.6730209071289	3.28824922557199	3.24699069924155	3.31323429169472	3.36097188372594	2.96189547366785	3.60691852594829
ENSG00000101773	6	3.13193929521042	3.34966598409663	3.06220580881971	3.26623169668989	3.26951294421792	2.55022835305509	3.14983469671578	2.93399316383124	2.69983772586725	3.11360915107303	3.05076631123304	3.18667386749975	3.16672605558005	3.20601587676334	3.21245396104028	3.24625231229932	3.20248831706009
ENSG00000101782	1	2.00860017176192	3.35983548233989	2.86332286012046	2.76342799356294	2.27646180417324	2.32633586092875	0	2.01703333929878	2.63042787502502	2.96236933567002	2.50650503240487	3.43806745045349	3.39392600658584	3.44746813094976	3.48015072527328	2.41995574848976	2.60314437262018
ENSG00000101811	1	0	2.88024177589548	2.13672056715641	2.55266821611219	2.25527250510331	0	3.05614226205905	0	2.15533603746506	0	2.39093510710338	1.8750612633917	2.35983548233989	1.69019608002851	2.10380372095596	0	1.55630250076729
ENSG00000101825	7	2.06818586174616	0	2.41664050733828	2.22530928172586	2.44404479591808	2.06818586174616	2.17318626841227	2.52891670027765	0	0	0	0	2.34830486304816	0	0	0	0
ENSG00000101843	8	0	2.47129171105894	0	0	0	0	2.47567118832443	0	1.43136376415899	0	1.07918124604762	0	0	2.61384182187607	2.16136800223497	2.37291200297011	1.95424250943932
ENSG00000101844	5	2.96848294855394	0	2.23299611039215	3.07003786660776	3.05499586152914	3.01786771896351	3.57229060615142	2.75434833571102	3.52296559549199	2.99078269180314	2.3747483460101	3.96468381497604	4.05157695847254	3.6917885244027	3.92695948838028	3.63618689519872	3.62252486240357
ENSG00000101849	6	2.62634036737504	3.09377178149873	2.84198480459011	2.72672720902657	2.87098881376058	3.66501782541247	3.00646604224923	3.48401496266756	3.12254352406875	4.0386201619497	3.99493273673004	3.03019478535675	2.95808584852109	2.79726754083072	2.95712819767681	2.83821922190763	3.19700472802305
ENSG00000101856	3	3.05076631123304	2.98497712641549	3.20547503674089	2.2405492482826	3.17172645365323	1.90848501887865	3.27600198996205	2.41995574848976	2.8926510338773	2.49276038902684	2.46389298898591	3.04099769242349	3.01199311465926	2.99782308074573	2.88986172125819	2.67394199863409	2.94743372188705
ENSG00000101868	6	2.08635983067475	3.09342168516224	3.64137494519213	3.18667386749975	3.72786644946749	3.39689644914252	3.64532400156229	3.35082927358297	3.52413637659257	3.25935492730803	3.37984917876283	3.83657727484065	3.8394780473742	3.48215869541128	3.79497574405113	3.68412692561308	3.28578227377939
ENSG00000101901	8	0	2.76417613239033	2.47567118832443	0	2.17897694729317	0	2.65127801399814	2.24551266781415	1.86923171973098	0	0	1.90308998699194	1.82607480270083	2.32221929473392	0	0	0
ENSG00000101911	3	2.42813479402879	2.91434315711944	2.80955971463527	1	2.5705429398819	2.33445375115093	2.70329137811866	2.72997428569956	2.29225607135648	2.38916608436453	2.00432137378264	2.90308998699194	2.91434315711944	2.96567197122011	2.87966920563205	2.81557774832427	2.75281643118827
ENSG00000101935	5	2.38201704257487	0	3.31048089146268	2.77670118398841	2.52113808370404	2.77085201164214	3.15866398081399	2.28103336724773	2.31806333496276	0	3.57460994134019	2.88649072517248	3.00086772153123	2.5854607295085	3.01786771896351	3.64355136856295	2.55388302664387
ENSG00000101966	3	2.64836001098093	2.77305469336426	2.8668778143375	2.46686762035411	2.88649072517248	2.54406804435028	2.75127910398334	2.46538285144842	3.13956426617585	2.63648789635337	2.83122969386706	2.90145832139611	2.88930170250631	2.75739602879302	3.09760432887441	2.97818051693741	2.99607365448528
ENSG00000101972	7	2.57287160220048	2.4345689040342	0	2.23299611039215	0	2.67760695272049	3.02489596010748	2.50105926221775	2.68214507637383	2.41161970596323	2.68752896121463	0	0	0	0	0	0
ENSG00000101974	3	3	2.94051648493257	2.93348728784871	2.8819549713396	3.09691001300806	3.07591176148278	2.3096301674259	2.65991620006985	2.73957234445009	2.52244423350632	2.75204844781944	2.89652621748956	3.26834391395106	2.8488047010518	2.88309335857569	2.86628733908419	2.85913829729453
ENSG00000102024	4	2.44090908206522	2.36921585741014	2.36172783601759	2.72181061521255	2.74663419893758	2.47712125471966	2.59217675739587	2.93901977644867	2.60852603357719	1.07918124604762	2.78604121024255	2.41497334797082	2.7664128471124	2.25042000230889	2.63648789635337	0	2.70586371228392
ENSG00000102038	4	2.71850168886727	2.9304395947667	2.61804809671209	2.48572142648158	2.39967372148104	2.71516735784846	2.57170883180869	0	2.99956548822598	0	0	2.08635983067475	0	2.19865708695442	0	2.36921585741014	1.86923171973098
ENSG00000102054	6	3.44746813094976	3.5798978696031	3.68466586402586	3.15411952551585	3.57806588383609	2.64443858946784	3.44870631990508	3.09968064110925	3.12188798510368	3.34458874257871	3.26245108973043	3.63588568528127	3.53019969820308	3.70517924487368	3.65915528094063	3.44027921323559	2.93196611472817
ENSG00000102081	3	3.04960561259497	3.13830269816628	3.1296898921993	3.04688519083771	3.19200959265367	2.83884909073726	2.80753502806885	2.98272338766855	2.79448804665917	2.21748394421391	2.55990662503611	3.17143390094301	3.41680687182294	3.07298474462793	3.24079877111733	2.82865989653532	2.98587535730839
ENSG00000102103	5	3.61002102466415	3.66332393362821	3.60648885044265	3.70774045427377	3.6182573448404	3.86213137931304	3.80753502806885	3.85302861471299	3.8746557325981	4.07664044367034	4.04170842089144	4.57265091525236	4.62321826825553	4.57990929524817	4.6281538364761	4.41515704908682	4.41319914366564
ENSG00000102158	2	2.3654879848909	2.22788670461367	0	0	0	0	2.47567118832443	0	2.06069784035361	2.88761730033574	2.37657695705651	2.9237619608287	2.78887511577542	2.60530504614111	2.6730209071289	2.20682587603185	2.85064623518307
ENSG00000102172	7	2.25527250510331	1.79239168949825	2.38738982633873	3.05461305455689	2.69635638873333	0	2.24551266781415	2.26481782300954	3.15806079393661	2.58994960132571	0	0	0	0	0	0	0
ENSG00000102181	4	2.45939248775923	2.26717172840301	3	2.91539983521227	3.13735411137073	2.86569605991607	3.06520612805431	2.69722934275972	2.47275644931721	2.20951501454263	2.36361197989214	2.68930885912362	0	2.53019969820308	1.70757017609794	2.2148438480477	2.58883172559421
ENSG00000102189	2	0	3.02816441942447	2.89707700320942	0	0	0	0	2.65513843481138	2.56348108539441	0	0	0	3.12024479554637	3.12123145514962	3.15198239545747	2.95904139232109	0
ENSG00000102218	9	2.68304703823885	0	0	0	1.94939000664491	0	2.9434945159061	0	2.31806333496276	2.28103336724773	2.66181268553726	0	0	0	0	0	1.79934054945358
ENSG00000102287	3	0	2.54900326202579	3.02775720469055	1.38021124171161	2.90200289135073	0	2.74585519517373	1.92941892571429	0	0	2.09691001300806	3.57100967230931	3.55702572238638	3.45408227073109	3.7155855518932	3.32776748990273	3.25911584418507
ENSG00000102309	6	3.18667386749975	3.44341946178282	3.41178800454387	3.05307844348342	3.49359744900053	3.38845645270027	3.39880773020326	3.40363518979055	3.38934331125208	3.44653716707364	3.45591024038274	3.38237730346811	3.33485568961729	3.50242711998443	3.28824922557199	3.28936595152003	3.11494441571258
ENSG00000102316	4	2.96848294855394	3.08493357493672	3.41010207664286	3.24427712080184	3.42439155441028	2.81888541459401	3.30770992340481	2.35602585719312	2.80753502806885	2.27415784926368	2.83442070368153	2.64836001098093	2.86923171973098	2.88761730033574	2.8668778143375	0	2.76192783842053
ENSG00000102317	6	3.0948203803548	3.47741068790725	3.34340859380386	3.07040732174012	3.18864729599972	1.99122607569249	3.40277706961035	2.22530928172586	2.87794695162919	3.10585067438514	3.03582982525283	4.00290006861139	4.09135035231358	3.925208921412	3.54195347445824	3.90200289135073	3.91073109804338
ENSG00000102390	3	2.85125834871908	2.89542254603941	3.06707085604537	2.98855895687862	3.21085336531489	0	2.17609125905568	2.21218760440396	2.8998205024271	2.39619934709574	2.16731733474818	3.15014216184856	3.15896526038341	2.78461729263288	2.931457870689	2.68304703823885	2.43933269383026
ENSG00000102393	5	3.29181268746712	3.3911116137028	3.23779499327392	3.0618293072947	3.35198945543563	3.0920184707528	3.36153897126928	3.40243334621931	3.49596039488171	3.42520805113866	3.33665982345442	4.09222924216286	4.27283910518413	4.28420506770179	4.32434419893904	4.33897415086708	4.51861921062908
ENSG00000102409	7	2.46239799789896	2.28103336724773	2.72591163229505	2.25767857486918	1.25527250510331	2.59328606702046	3.48072537898849	2.27646180417324	2.58658730467176	2.63848925695464	2.57170883180869	0	2.50514997831991	2.32221929473392	2.29225607135648	0	0
ENSG00000102471	1	2.86805636182304	2.42324587393681	2.5705429398819	2.43616264704076	2.6159500516564	2.2718416065365	0	0	2.08278537031645	0	0	2.89153745767256	2.82801506422398	2.65801139665711	2.6570558528571	2.51054501020661	2.61172330800734
ENSG00000102531	6	3.22530928172586	2.21748394421391	3.16166741243774	2.6570558528571	3.15745676813423	3.46314613672635	3.44388854677737	3.49498897368317	3.44684771015581	3.63346845557959	3.48230176722344	3.36940141369662	3.30728204703335	3.36078268987328	3.37548071461857	3.27276958655176	3.33525725643453
ENSG00000102572	6	3.32489949705231	3.17868923977559	3.26904570965762	3.21669359916975	3.46044678388072	3.90493182739565	3.79260178116497	3.73013600399668	3.24303804868629	4.02596090985638	3.90173069172922	3.49303958831765	3.49373680227684	3.55436800099009	3.44963265047007	3.75633176732106	3.62767303176662
ENSG00000102580	3	2.53655844257153	2.73239375982297	2.84198480459011	2.84509804001426	2.74350976472843	3.04532297878666	2.56937390961505	2.46239799789896	2.66931688056611	2.97909290063833	2.88536122003151	2.9434945159061	3.08314414314305	2.72015930340596	2.91222205653242	2.76492298464989	2.81624129999178
ENSG00000102595	6	2.60745502321467	2.89153745767256	2.93247376467715	2.71850168886727	2.82412583391655	3.3451776165427	2.69897000433602	2.72754125702856	3.31827208021163	2.95279244304409	3.27276958655176	3.54530711646582	3.49954962590515	3.09131515969722	3.10482840365366	2.90200289135073	2.90955602924118
ENSG00000102606	4	2.66931688056611	3.16583762469013	3.31069331234336	3.02734960777476	3.07990446766672	3.75572244490346	0	3.58534791109459	3.59050746200858	3.8972971220595	3.80760266991649	3.30792370361188	3.27829620809127	3.39794000867204	0	3.34360550810417	2.30319605742049
ENSG00000102699	1	2.48713837547719	2.48713837547719	2.52762990087134	0	2.80208925788173	0	0	2.42975228000241	0	1.8750612633917	0	2.52633927738984	2.45484486000851	2.63548374681491	2.68752896121463	2.25527250510331	0
ENSG00000102710	6	3.55786796156802	3.54629583512144	3.56442932699798	3.41630758705988	3.4933186082321	3.57310378316399	3.4323277922616	3.5753033334224	3.49178177558417	3.58251788360406	3.55303301620244	3.62572390952576	3.65301945109961	3.64325522502477	3.66548718078281	3.58331215198308	3.51401618040065
ENSG00000102753	6	3.06929801211553	3.09166695759568	3.20384846374623	3.33645973384853	3.27692113206577	3.4896772916637	3.21005084987514	3.3070679506613	3.18069920129603	3.16494737262184	3.1646502159343	3.30642502755069	3.2319790268315	3.27230584440209	3.28194193344082	3.11159852488039	3.20167017964658
ENSG00000102755	7	2.45024910831936	2.10720996964787	0	2.17609125905568	2.41995574848976	2.04139268515822	0	2.24797326636181	2.45636603312904	1.86332286012046	2.57403126772772	2.38738982633873	0	2.44404479591808	1.8750612633917	0	2.05690485133647
ENSG00000102780	3	3.40671045860979	3.35564305022087	3.43838410703471	0	3.46463855909503	2.51851393987789	0	0	3.51414913447544	3.39898106665813	3.4568213480216	3.37309598707873	2.60422605308447	2.65896484266443	3.34733001531695	2.56229286445647	3.28533222764388
ENSG00000102781	7	3.13640344813399	2.99299509843134	2.81888541459401	2.79098847508882	2.86451108105839	2.75891189239797	2.47856649559384	0	0	2.66838591669	0	2.99956548822598	0	3.08778141780954	0	0	0
ENSG00000102786	5	0	2.81624129999178	0	3.00987563371216	0	4.75716059560276	4.74118312543754	4.74182891660769	4.78187739067073	5.06106777717879	5.06648246683042	4.53979096634574	4.50718097726024	4.81814008227571	4.73511963408187	4.83577932333921	4.857290271304
ENSG00000102804	7	2.40483371661994	0	0	0	0	2.39093510710338	2.47129171105894	0	2.23044892137827	2.13353890837022	1.98677173426624	1.66275783168157	2.28780172993023	2.0899051114394	2.35218251811136	0	2.14921911265538
ENSG00000102805	1	2.20411998265592	2.55990662503611	2.44090908206522	1.94448267215017	2.84633711212981	2.0899051114394	0	0	2.00432137378264	2.2718416065365	2.65030752313194	3.00902574208691	2.75204844781944	2.97451169273733	2.79028516403324	2.14301480025409	1.95424250943932
ENSG00000102870	6	3.17405980772503	3.34084054981233	3.24919835739111	3.27783833300205	3.31026836663245	3.18298496700358	3.19340290306242	3.16938049531195	3.13289976994448	3.20547503674089	3.32899085544943	3.17172645365323	3.16076856186113	3.13385812520333	2.91750550955255	3.16524432612531	3.0696680969116
ENSG00000102893	9	1.65321251377534	0	2.67117284271508	2.17897694729317	0	0	0	0	1.63346845557959	0	2.57170883180869	2.05690485133647	0	0	0	0	0
ENSG00000102901	1	2.41497334797082	2.74429298312268	2.53019969820308	2.80617997398389	2.66931688056611	2.03742649794062	0	0	2.05307844348342	0	0	2.37839790094814	2.17318626841227	2.40654018043396	1.96378782734556	1.57978359661681	0
ENSG00000102908	3	2.40140054078154	2.81023251799508	0	2.16136800223497	2.18184358794477	3.51969676715985	3.61689542640076	2.94890176097021	3.69539410829111	4.19103160884862	4.22144032081174	3.51969676715985	3.75951675946219	3.19173039336286	3.49886168899288	3.48230176722344	3.56561172490206
ENSG00000102910	6	3.11594317693906	3.66940986728778	3.43504764133996	3.31048089146268	3.4661258704182	3.13924921757161	2.98811284026835	3.1646502159343	3.08278537031645	3.13257984765974	3.2380461031288	3.47871075551276	3.46746010950726	3.34163233577805	3.38542751480513	2.99782308074573	3.06707085604537
ENSG00000102921	6	3.12417805547468	3.31534047662729	3.31827208021163	3.30813737863804	3.37456506072277	3.12904505988796	2.94743372188705	3.12417805547468	2.99869515831166	3.11991541025799	2.97497199429807	3.42061577062577	3.31302311032324	3.04296907339318	3	2.94546858513182	2.14301480025409
ENSG00000102974	2	2.34439227368511	1.76342799356294	1.41497334797082	1.91381385238372	0	3.1215598441875	3.71866773531621	2.60314437262018	3.23095955574857	3.26623169668989	3.77033644109515	3.04727486738418	0	2.04139268515822	2.38560627359831	3.00259798071991	2.5327543789925
ENSG00000102984	1	2.63042787502502	2.47712125471966	3.27253777737524	2.56820172406699	2.79028516403324	1.39794000867204	2.32837960343874	0	2.10037054511756	0	0	3.35850591149024	2.34830486304816	2.50379068305718	2.81624129999178	0	0
ENSG00000103035	1	2.98452731334379	2.54530711646582	3.06220580881971	1.25527250510331	2.67486114073781	0	0	2.60422605308447	2.39967372148104	1.79239168949825	2.51054501020661	2.67209785793572	2.64542226934909	2.69372694892365	2.54282542695918	2.70586371228392	2.74115159885178
ENSG00000103042	3	2.90848501887865	3.21590181320403	3.07918124604762	2.7701152947871	2.83632411570675	2.44090908206522	2.33645973384853	2.18184358794477	2.49415459401844	2.62838893005031	2.6570558528571	2.74585519517373	2.83250891270624	2.7481880270062	2.75204844781944	2.72509452108147	2.74350976472843
ENSG00000103047	9	1.64345267648619	0	0	2.40993312333129	0	0	2.15533603746506	2.35983548233989	0	1.92941892571429	2.14921911265538	0	0	0	2.30535136944662	0	0
ENSG00000103051	3	2.56229286445647	2.76417613239033	2.76042248342321	3.15014216184856	2.8733206018154	2.65127801399814	2.28555730900777	2.64836001098093	2.38381536598043	2.75511226639507	2.49554433754645	2.80208925788173	2.75587485567249	2.77524625974024	2.62531245096167	2.62117628177504	2.39619934709574
ENSG00000103091	1	2.48572142648158	2.89042101880091	2.69983772586725	2.50242711998443	2.64443858946784	2.73559889969818	0	2.24551266781415	2.5092025223311	2.92116605063774	0	2.54157924394658	2.57863920996807	2.92890769024395	2.48855071650044	1.97772360528885	2.50379068305718
ENSG00000103168	3	3.11126251365907	3.13924921757161	3.17114115102838	2.82994669594164	0	2.95856388322197	2.78390357927274	2.87098881376058	2.90036712865647	3.07664044367034	3.01953168453126	2.60314437262018	2.55022835305509	2.58319877396862	2.26245108973043	2.85973856619715	2.89872518158949
ENSG00000103175	9	2.33645973384853	2.16731733474818	0	2.24551266781415	0	2.39619934709574	0	0	0	1.93951925261862	0	2.20411998265592	2.3541084391474	2.41830129131975	0	0	0
ENSG00000103187	8	1.8750612633917	1.76342799356294	0	0	0	0	2.51719589794997	1.93449845124357	0	1.85733249643127	0	0	0	1.78532983501077	1	0	2.61278385671974
ENSG00000103194	3	2.65801139665711	2.92788341033071	2.81557774832427	3.04960561259497	2.93196611472817	2.86033800657099	2.51454775266029	2.48000694295715	2.13672056715641	2.74973631556906	2.66931688056611	2.70586371228392	2.5092025223311	1.54406804435028	2.39445168082622	2.59217675739587	1.8750612633917
ENSG00000103196	4	2.63748972951251	2.20139712432045	0	2.09342168516224	2.42160392686983	2.15836249209525	2.50785587169583	2.20411998265592	2.60314437262018	2.87621784059164	1.95904139232109	2.03342375548695	0	2.54654266347813	2.18184358794477	2.05307844348342	2.35024801833416
ENSG00000103222	3	2.70243053644553	2.82801506422398	2.65127801399814	2.34830486304816	2.72098574415374	3.14612803567824	3.12515582958053	2.57978359661681	3.22063101944809	3.19089171692217	3.43520710324075	2.94694327069783	2.78247262416629	2.90308998699194	2.72997428569956	2.78175537465247	2.85003325768977
ENSG00000103241	6	3.14488541828714	3.00086772153123	3.15228834438306	3.12872228433843	3.07114529045108	3.26173854735254	3.02857125269254	3.1078880251828	3.1832698436828	3.30470589821277	3.31048089146268	3.14050804303818	2.70243053644553	3.16849748352303	2.55990662503611	3.08314414314305	2.96189547366785
ENSG00000103257	5	0	1.85733249643127	0	2.26717172840301	0	4.27726530945684	4.18287096398891	4.09687526805969	4.03426739703803	4.43843158561449	4.35548983290338	3.87811948469717	3.78376069574392	4.41006829123836	4.48377267048031	4.30120367872245	4.37408815665282
ENSG00000103274	8	1.57978359661681	1.78532983501077	0	1.96848294855394	0	0	0	0	2	1.17609125905568	0	2.30319605742049	0.903089986991944	0	0	0	0
ENSG00000103275	4	3.29380435991934	2.48855071650044	2.29003461136252	2.29446622616159	2.54900326202579	3.09096307659573	2.50785587169583	2.59659709562646	1.69897000433602	3.40329214515825	3.43933269383026	3.41664050733828	0	3.7346398389877	0	3.7106250150608	3.81537848496592
ENSG00000103335	6	3.38614210893082	3.24402958903002	3.28869626059026	3.31764554322116	3.27508089845686	3.63387226265833	3.60605874941031	3.35372393758895	3.45591024038274	3.8926510338773	3.8624891669059	3.98181860717066	3.94586232448962	3.99541579854242	3.95568775031351	4.2227424760266	4.00710738297406
ENSG00000103342	3	2.81424759573192	2.92116605063774	2.6170003411209	2.54900326202579	2.62940959910272	2.46686762035411	2.60959440922522	2.02530586526477	1.9731278535997	2.6170003411209	2.62013605497376	3.44122367424261	2.77232170672292	2.81690383937566	2.63447727016073	2.67117284271508	2.63548374681491
ENSG00000103353	7	1.32221929473392	3.3727279408856	0	1.6232492903979	3.09377178149873	2.22271647114758	2.16136800223497	2.03742649794062	1.91907809237607	3.29907126002741	0	0	0	0	1.55630250076729	0	0
ENSG00000103363	7	2.65417654187796	2.16136800223497	0	2.65609820201283	2.51188336097887	2.07188200730613	0	0	0	0	0	0	0	2.78390357927274	2.21218760440396	1.30102999566398	2.35218251811136
ENSG00000103381	7	3.13798673272353	1.8750612633917	2.35602585719312	3.09760432887441	0	0	2.10037054511756	0	0	2.31806333496276	0	2.16731733474818	0	0	0	0	0
ENSG00000103429	2	2.90145832139611	2.25285303097989	0	2.69635638873333	2.2405492482826	2.86569605991607	2.16136800223497	0	2	0	1.86923171973098	2.80345711564841	2.81157500587059	2.91539983521227	2.90254677931399	2.72509452108147	2.82477646247555
ENSG00000103449	1	2.45024910831936	3.08707120590654	3.09377178149873	2.57634135020579	3.08386080086657	1.11394335230684	0	2.68574173860226	2.45178643552429	2.54654266347813	2.56584781867352	2.25285303097989	2.84447717574568	2.35602585719312	0	2.02530586526477	0
ENSG00000103489	7	0	2.41830129131975	0	2.5705429398819	2.57978359661681	2.50514997831991	2.56937390961505	1.23044892137827	2.71516735784846	3.84041977773649	3.85703079827262	0	0	0	0	2.73399928653839	1.79239168949825
ENSG00000103494	9	1.77815125038364	0	0	2.38381536598043	0	1.83884909073726	0	0	0	0	0	0	0	0	0	0	0
ENSG00000103512	9	2.41329976408125	2.78604121024255	0	0	0	0	0	0	0	0	2.25527250510331	0	0	0	0	0	0
ENSG00000103591	3	3.56241183294973	3.66407759018507	3.69055046151036	3.0111473607758	3.26173854735254	2.28330122870355	2.3096301674259	2.25042000230889	2.48855071650044	3.41497334797082	3.54095480892613	3.13924921757161	2.81023251799508	3.01367969729119	2.90308998699194	2.47567118832443	2.69460519893357
ENSG00000103647	9	1.60205999132796	2.26245108973043	0	0	1.56820172406699	0	2.45178643552429	2.32633586092875	0	0	0	0.602059991327962	0	1.98677173426624	0	0	0
ENSG00000103653	2	2.26951294421792	0	2.35793484700045	0	2.41161970596323	0	2.25042000230889	0	0	1.83250891270624	2.43933269383026	2.23044892137827	1.53147891704226	0	0	2.44247976906445	2.20139712432045
ENSG00000103657	6	3.17026171539496	3.28352736486169	3.36455099535397	3.16790781000148	3.35314654621398	3.40925665203891	3.38129562300383	3.29578694025161	3.27438879555038	3.36248247475117	3.37069809257558	3.30920417967041	3.11193427633268	3.24699069924155	3.22556771343947	3.20574554094266	3.12483014941386
ENSG00000103671	6	3.05880548667591	3.12483014941386	3.19228861256812	2.8109042806687	3.10720996964787	3.17638069224327	3.20112389720738	3.3932241163613	3.25188145455253	3.25815819334079	3.28126068705501	3.17347764345299	3.11193427633268	3.20248831706009	3.08707120590654	3.11360915107303	3.16166741243774
ENSG00000103769	9	2.35793484700045	0	0	0	0	0	2.3096301674259	0	0	0	2.66086547800387	0	0	0	0	0	0
ENSG00000103888	3	3.01325866528352	2.98811284026835	3.16967443405881	2.8926510338773	2.90687353472207	2.93550726582471	2.9903388547876	2.65513843481138	2.65127801399814	3.02978947083186	3.17551181336345	3.08635983067475	3.13735411137073	3.02857125269254	2.93701610746481	3.03261876085072	2.90525604874845
ENSG00000104067	6	3.18977095634687	3.28690535297237	3.50174372962799	3.27160930137883	3.33745926129066	3.26810972980848	3.56466606425209	2.7979596437372	3.03181227133037	3.69222983577276	3.51917146382166	3.56808433131539	3.57898284270279	3.94973145231571	3.53819657834945	3.58240429801903	3.5087989654039
ENSG00000104093	7	2.77959649125782	0	0	2.26481782300954	2.00432137378264	2.61909333062674	2.68663626926229	2.01283722470517	1.66275783168157	1.97772360528885	0	2.44404479591808	1.88649072517248	2.41830129131975	0	0	0
ENSG00000104129	6	3.34791518650169	3.46344503177043	3.30728204703335	3.29070224328785	3.36078268987328	3.21932250841934	3.11925588927794	3.19645254170339	3.25743856685981	3.20736503746907	3.22167499707077	3.14395111642396	3.29402509409532	3.22556771343947	3.01199311465926	3.19451434188247	3.51108084553912
ENSG00000104177	9	0	0	0	0	0	0	0	0	2.2380461031288	0	0	2.21748394421391	0	0	0	0	0
ENSG00000104221	3	2.73239375982297	3.56276854301652	2.85430604180108	2.20682587603185	3.08671566394488	3.34693946269899	2.55388302664387	2.51454775266029	3.03462845662532	2.96189547366785	2.7041505168398	3.10140335055533	2.70070371714502	2.93951925261862	2.49415459401844	3.17753649992986	3.56062387454993
ENSG00000104228	6	3.16996817399689	3.24895361549571	3.26717172840301	3.11892575282578	3.21138755293686	3.15896526038341	3.05956341790127	2.8561244442423	2.70156798505593	3.02734960777476	3.10551018476997	3.27091163941048	3.24353410183206	3.24575935596728	3.19672872262329	3.18012587516405	2.85430604180108
ENSG00000104312	3	3.07003786660776	3.36097188372594	3.34004731766139	3.47784447633876	3.30362797638389	2.4996870826184	2.67851837904011	1.39794000867204	0	2.15836249209525	2.16731733474818	3.44870631990508	3.45255306322893	3.41077723337721	3.33405144034689	3.27392678010053	3.12775251583297
ENSG00000104320	3	2.90308998699194	3.26997967664532	3.3236645356081	3.63225477668471	3.32878720035453	2.85003325768977	2.82865989653532	2.79239168949825	2.70586371228392	2.61489721603313	2.22530928172586	3.24353410183206	3.10856502373283	3.22788670461367	3.1360860973841	2.89542254603941	2.93951925261862
ENSG00000104331	9	1.79239168949825	2.54530711646582	0	2.60097289568675	2.52244423350632	1.69019608002851	0	0	1.68124123737559	0	1.6232492903979	0	2.09691001300806	2.04921802267018	0	0	0
ENSG00000104332	1	3.6773331514199	3.60455003257126	3.62490060220449	3.47304880508854	3.67154308526257	3.11092624226642	0	2.93651374247889	2.51587384371168	3.22453306260609	3.31764554322116	3.59428202881181	3.50270017531056	3.41979058610636	3.24452451157008	3.25887662937213	3.03059972196595
ENSG00000104365	6	2.93601079571521	2.95712819767681	3.01283722470517	2.67024585307412	3.07371835034612	3.08278537031645	2.96473092105363	3.1102529173534	3.01703333929878	3.07809415040641	3.15624619039734	3.05346260492546	3.088844562727	3.10890312766731	3.04336227802113	3.07298474462793	2.97081161087252
ENSG00000104388	1	2.21748394421391	2.60530504614111	2.02938377768521	2.3096301674259	2.76492298464989	1.93449845124357	0	2.20139712432045	2.24797326636181	1.92427928606188	0	2.05307844348342	2.17318626841227	0	2.14921911265538	0	0
ENSG00000104408	1	2.71264970162721	2.86628733908419	3.01367969729119	2.96848294855394	2.96848294855394	2.75511226639507	2.55022835305509	1.66275783168157	2.16731733474818	0	2.40654018043396	2.96473092105363	2.72835378202123	2.76566855475901	2.85973856619715	2.44715803134222	1.97772360528885
ENSG00000104412	8	0	2.39619934709574	0	2.51054501020661	0	1.23044892137827	1.74036268949424	0	2.29885307640971	1.79934054945358	0	2.20139712432045	2.32221929473392	2.48429983934679	2.23552844690755	0	0
ENSG00000104419	4	2.36735592102602	2.2380461031288	2.49692964807321	2.23299611039215	2	2.43775056282039	2.71180722904119	2.58883172559421	0	3.05614226205905	2.73957234445009	3.06145247908719	0	3.8729134416204	2.97909290063833	3.69161187421442	3.79996052740598
ENSG00000104442	7	2.08278537031645	2.61066016308988	2.4345689040342	0	2.47712125471966	2.14921911265538	1.90308998699194	0	0	0.845098040014257	2.15228834438306	2.39093510710338	2.37291200297011	1.99563519459755	0	0	1.95424250943932
ENSG00000104447	8	0	1.07918124604762	0	1.99122607569249	0	2.48287358360875	0	0	0	0	0	1.91907809237607	0	1.91381385238372	1.93951925261862	0	1.32221929473392
ENSG00000104497	9	0	2.30535136944662	1.92427928606188	2.36735592102602	0	1.41497334797082	0	0	2.11727129565576	0	1.44715803134222	0	0	0	0	0	0
ENSG00000104517	3	3.29885307640971	3.35564305022087	1.34242268082221	1.82607480270083	1.7160033436348	0	3.43663963169266	3.37291200297011	3.40260524191991	3.59879050676312	3.53351786201697	0	3.4224256763712	3.59372899870791	3.47187819930729	3.47026344696508	3.47856649559384
ENSG00000104611	7	2.52113808370404	0	3.30685374869301	2.22010808804005	3.24895361549571	2.03742649794062	2.25042000230889	3.04960561259497	2.79309160017658	0	3.20384846374623	0	0	0	0	2.95279244304409	0
ENSG00000104613	7	2.3384564936046	1.88081359228079	0	2.53019969820308	0	2.8109042806687	2.44090908206522	2.11727129565576	0	0	1.95424250943932	0	0	0	0	0	0
ENSG00000104626	9	1.77815125038364	0	0	0	0	0	2.26481782300954	2.30749603791321	0	2.29885307640971	0	0	0	0	0	0	0
ENSG00000104695	9	0	2.06818586174616	0	1.49136169383427	0	0	2.40654018043396	0	1.6232492903979	1.66275783168157	2.18752072083646	0	0	0	0	1.30102999566398	1.72427586960079
ENSG00000104714	9	0	1.98227123303957	1.38021124171161	1.66275783168157	0	1.68124123737559	2.11727129565576	0	0	0	0	0	0	0	0	0	0
ENSG00000104722	2	0	2.74350976472843	0	1.82607480270083	0	1.93449845124357	2.92531209149965	2.76937732607614	2.2718416065365	2.67577834167409	2.53019969820308	4.1156105116743	3.85576137233995	4.21505564736031	3.94334609835659	4.22546435920721	4.17713231704177
ENSG00000104723	2	2.13672056715641	0	2.04921802267018	2.959518376973	0	0	0	0	2.08278537031645	0	1.89209460269048	4.07085025342757	2.99869515831166	3.26387267686522	3.77988496319264	2.43933269383026	2.65513843481138
ENSG00000104728	7	1.77085201164214	2.2380461031288	3.56038492297202	2.97909290063833	3.52361641905437	2.33645973384853	2.24797326636181	0	0	2.6232492903979	0	2.59879050676312	2.27415784926368	2.2405492482826	0	0	2.10380372095596
ENSG00000104738	9	1.95904139232109	2.5327543789925	0	0	0	1.84509804001426	1.90848501887865	0	0.698970004336019	0	1.74036268949424	0	0	0	0	0	1.46239799789896
ENSG00000104763	9	0	0	0	0	0	2.74741180788642	2.66464197555613	0	0	1.04139268515823	0	0	0	2.7419390777292	0	0	1.7160033436348
ENSG00000104812	5	3.27323283404305	3.3911116137028	3.25527250510331	3.25695815256093	3.33705972632052	3.37876117531637	3.44762309776029	3.44700289846616	3.26951294421792	3.58489634413745	3.68412692561308	3.22556771343947	3.40363518979055	3.33000770087276	4.60400993241223	4.67855479633768	4.66317304524594
ENSG00000104825	9	1.46239799789896	0	0	2.29225607135648	0	0	2.54530711646582	2.0899051114394	2.14921911265538	0	2.08635983067475	0	0	0	0	0	0
ENSG00000104904	5	2.79448804665917	2.91539983521227	2.70329137811866	2.48855071650044	3.02118929906994	3.92489926401428	3.57783634129274	3.22036963245139	3.54654266347813	4.07331502056063	4.00642325250764	4.66239891840758	4.6087719928092	4.84442125440107	4.84459520827641	4.8239434831132	4.82831180600531
ENSG00000104960	6	3.69600671521855	3.74523098452814	3.39462676427221	3.31217735643978	3.7435881501599	3.38506977633193	3.67577834167409	3.3142886609475	3.25430633233129	3.33685982091681	3.70731463358871	3.98654781341472	4.01481444908705	3.98439227852427	3.99550357026501	3.80167805903589	3.82994669594164
ENSG00000104964	1	2.43616264704076	2.26481782300954	2.42160392686983	2.36361197989214	2.35602585719312	1.96848294855394	0	1.61278385671974	2.17026171539496	2.5327543789925	2.0899051114394	2.28103336724773	1.07918124604762	1.81291335664286	0	1.79934054945358	2.26481782300954
ENSG00000104969	8	0	1.67209785793572	0	0	0	2.23044892137827	2.11394335230684	0	2.28330122870355	2.55022835305509	2.22010808804005	2.36361197989214	0	2.17318626841227	0	2.27875360095283	2.17609125905568
ENSG00000105053	8	0	0	0	0	1.63346845557959	0	2.12710479836481	2.68214507637383	0	0.845098040014257	2.38021124171161	0	0	0	0	2.14301480025409	1.44715803134222
ENSG00000105088	1	2.8109042806687	2.95133751879592	2.97772360528885	2.89762709129044	2.98497712641549	2.4996870826184	0	1.75587485567249	2.39093510710338	2.90417436828416	2.79169064902012	3.21510858105309	3.2132520521964	3.23401081758718	3.14550717140966	3.03582982525283	2.92737036303902
ENSG00000105137	4	3.33203427702752	3.27067883614471	3.46314613672635	3.36417563277062	3.4360035356699	3.16016829295851	3.23552844690755	3.18610837981321	3.23044892137827	3.15503222879097	3.20221577580113	3.20655604409903	3.23401081758718	3.17955179116519	3.19312459835446	0	0
ENSG00000105171	1	2.27646180417324	2.61066016308988	2.85369821177617	2.52113808370404	2.84323277809801	1.47712125471966	2.48572142648158	0	0	0	0	2.62013605497376	2.4996870826184	2.19589965240923	0	0	0
ENSG00000105173	8	0	0	1.94939000664491	2.73878055848437	1.78532983501077	0	0	1.44715803134222	0	0	0	2.6232492903979	2.51851393987789	2.42975228000241	2.5910646070265	0	0
ENSG00000105176	9	0	0	0	0	0	0	0	2.76789761601809	0	0	0	0	0	0	0	0	0
ENSG00000105186	9	0	2.11058971029925	0	0	0	0	0	0	0	0	0	0	0	0	0	0	0
ENSG00000105223	2	0	0	0	0	1.99563519459755	3.16967443405881	2.13987908640124	2.3096301674259	2.10720996964787	2.04532297878666	0	4.5628992633333	4.59912949606509	4.58913383572301	4.59484539495704	4.61136213066625	4.60449605277107
ENSG00000105229	9	1.86923171973098	1.96848294855394	0	2.11394335230684	0	0	2.53019969820308	2.34830486304816	2.73399928653839	3.9231403560252	3.81304696516011	0	0	0	0	1.57978359661681	0
ENSG00000105248	9	0	0	0	0	0	0	0	0	2.34439227368511	0	0	0	0	0	0	0	0
ENSG00000105281	5	2.20139712432045	2.59549622182557	0	0	0	2.95279244304409	2.6170003411209	2.74585519517373	2.49692964807321	3.07990446766672	2.95182303531591	4.70621408417565	4.70336017179565	4.71463148119294	4.72625436108982	4.76897830095112	4.75906318816049
ENSG00000105339	4	2.10720996964787	2.96425963019685	3.11826472608948	3.06333335895175	3.02897770520878	3.19312459835446	2.98407703390283	3.11461098423217	2.95568775031351	3.17376882313665	3.05576046468773	3.11892575282578	3.06145247908719	3.14395111642396	2.98855895687862	0	3.11427729656159
ENSG00000105355	3	2.46982201597816	2.6159500516564	2.78031731214015	2.13672056715641	2.53147891704225	2.77232170672292	2.88252453795488	2.8750612633917	2.73559889969818	3.01410032151962	3.08062648692181	2.67117284271508	2.68033551341456	2.80685802951882	2.65417654187796	2.72181061521255	2.69635638873333
ENSG00000105401	6	3.04921802267018	2.92116605063774	1.90308998699194	1.86332286012046	1.94448267215017	3.25983269906348	3.10551018476997	3.23426412437879	2.22271647114758	3.44653716707364	3.4920616045126	3.46448954743397	3.33385014510255	3.36021461329535	3.18241465243455	3.60724050383174	3.55218133883934
ENSG00000105426	7	1.76342799356294	1.7481880270062	0	2.16731733474818	0	1.70757017609794	1.90848501887865	2.43296929087441	2.24303804868629	1.90308998699194	2.1846914308176	0	0	0	0	0	0
ENSG00000105438	9	0	1.68124123737559	0	0	0	2.10037054511756	0	0	0	0	0	0	0	0	0	0	0
ENSG00000105497	6	2.99387691494121	3.02036128264771	3.02366391819779	3.12710479836481	3.04020662757471	2.97127584873811	2.97726621242729	3.01577875638904	3.15381486434453	2.93348728784871	2.98989456371877	3.04099769242349	3.06892761168207	2.94743372188705	3.08062648692181	2.89872518158949	2.90363251608424
ENSG00000105556	7	3.08564728829686	3.06557971472845	1.93449845124357	1.20411998265592	1.66275783168157	3.19589965240923	0	1.98677173426624	0	0	0	0	0	1.98677173426624	0	0	0
ENSG00000105568	8	1.73239375982297	2.3096301674259	0	0	0	0	0	0	0	1.60205999132796	0	2.29225607135648	2.41161970596323	2.44247976906445	2.50242711998443	0	0
ENSG00000105618	6	3.44731310882357	3.4344092075875	3.3933996952931	3.28035069304601	3.4291060083327	3.40088321554836	3.42078061954857	3.35179630689702	3.31470969295517	3.43727479741012	3.42488163663107	4.05979053957396	3.96440107116273	3.54394394248291	3.47304880508854	3.45651785780526	3.4661258704182
ENSG00000105640	3	2.51587384371168	2.7481880270062	2.48713837547719	2.48000694295715	1.73239375982297	2.92941892571429	2.62013605497376	0	2.58433122436753	3.04921802267018	2.94987770403687	3.76537048029165	3.72843495097425	3.82665779187587	3.69293500253114	3.92778084934737	3.94684511396062
ENSG00000105664	6	3.09025805293132	3.03181227133037	3.09725730969342	3.01745072951054	3.07003786660776	3.06781451116184	3.19033169817029	2.81756536955978	2.94001815500766	3.35314654621398	3.02734960777476	3.15896526038341	3.43648069500949	3.13097669160562	3.11859536522376	3.49762064978129	3.41813549842523
ENSG00000105671	2	0	0	0	0	0	0	3.07554696139253	0	0	1.54406804435028	0	2.48855071650044	2.53019969820308	2.38201704257487	2.16435285578444	2.66181268553726	2.48287358360875
ENSG00000105701	6	3.2523675144599	3.27438879555038	3.25090769970086	3.26951294421792	3.32097667734282	3.36735592102602	3.25791845031406	3.35602585719312	3.24870873560092	3.39932753215868	3.42520805113866	3.30168094929358	3.23095955574857	3.35888620440587	3.31260043926126	3.33465476688324	3.32919441508845
ENSG00000105708	9	2.18752072083646	0	0	0	0	0	0	0	0	0	0	0	0	0	0	0	0
ENSG00000105732	3	2.85247999363686	2.90794852161227	2.84447717574568	2.81424759573192	3.07114529045108	2.70070371714502	2.90579588036787	2.26245108973043	2.2380461031288	2.77670118398841	2.65896484266443	2.33445375115093	2.39794000867204	2.32221929473392	2.41497334797082	2.51587384371168	2.42813479402879
ENSG00000105738	4	2.74896286125616	2.54157924394658	2.98227123303957	2.53907609879278	2.99122607569249	2.6170003411209	2.55388302664387	3.11859536522376	2.90525604874845	3.04571405894087	2.9434945159061	2.41497334797082	2.51454775266029	2.40823996531185	2.46834733041216	0	0
ENSG00000105750	9	0	0	0	0	0	0	0	0	0	0	0	0	0	0	0	0	0
ENSG00000105810	3	3.3023309286844	3.47552591503928	3.45848676379821	3.29600666931367	3.41212440617332	3.36921585741014	3.28824922557199	0	0	3.64894518216567	3.68268647824977	3.88035619941924	3.91434315711944	3.79379038469082	3.93951925261862	4.61782827761775	3.88309335857569
ENSG00000105819	9	0	1.07918124604762	0	0	0	0	1.43136376415899	0	0	0	3.49540556314619	0	0	0	1.17609125905568	0	0
ENSG00000105821	2	0	2.26717172840301	0	0	0	0	0	2.14612803567824	0	0	0	3.46879026209961	3.44357587975026	3.38345629652475	3.42390091852842	2.31175386105575	2.49554433754645
ENSG00000105829	3	2.33645973384853	2.75127910398334	2.76042248342321	0	2.68033551341456	0	2.07554696139253	2.24797326636181	0	0	2.13672056715641	3.61773403536402	3.55473137667597	3.56276854301652	3.54937115233318	2.33243845991561	2.51054501020661
ENSG00000105835	3	0	1.6232492903979	1.85125834871908	1.79934054945358	1.88081359228079	0	2.42324587393681	0	0	2.4345689040342	2.32428245529769	3.10243370568134	3.16938049531195	2.89597473235906	3.16375752398196	2.60638136511061	1.80617997398389
ENSG00000105849	1	2.57287160220048	2.49136169383427	2.87621784059164	2.31806333496276	2.89431606268444	2.06069784035361	0	0	0	2.16435285578444	0	2.85491302230786	3.09096307659573	2.78816837114117	2.96331551138611	2.36361197989214	2.54654266347813
ENSG00000105856	4	2.72835378202123	2.61804809671209	2.40140054078154	2.33445375115093	1.77085201164214	2.62940959910272	2.81358098856819	2.33243845991561	2.63447727016073	2.79865064544527	2.84010609445676	2.88479536394898	3.2464985807958	2.34044411484012	3.11660774398825	2.16731733474818	0
ENSG00000105866	9	0	0	0	2.08278537031645	0	0	1.70757017609794	0.845098040014257	2.66464197555613	0	0	0	1.88081359228079	0	0	0	0
ENSG00000105875	3	1.93951925261862	3.34733001531695	0	1.51851393987789	0	3.5532760461371	3.71491624799358	3.49954962590515	3.37493155397819	4.71275910312304	4.35810624520642	2.7979596437372	2.61278385671974	2.89486965674525	2.47421626407626	1.9731278535997	0
ENSG00000105879	8	0	0	2.4456042032736	0	1.76342799356294	0	2.93851972517649	2.03342375548695	2.0899051114394	0	0	2.81888541459401	2.9698816437465	2.83569057149243	2.89097959698969	2.30535136944662	2.44870631990508
ENSG00000105887	1	2.90848501887865	2.78103693862113	2.99782308074573	2.82994669594164	2.83058866868514	2.52374646681156	0	1.11394335230684	2.54654266347813	2.15533603746506	2.53147891704225	2.92220627743902	2.99211148778695	3.02571538390134	3.24551266781415	2.68841982200271	2.75587485567249
ENSG00000105926	6	3.45132580848952	3.31090562937614	3.50051091052634	3.34927752746796	3.40466270087372	3.34556975605639	3.3911116137028	3.48643047885443	3.02201573981772	3.10243370568134	2.91328390176042	3.39898106665813	3.36604920980024	3.2674064187529	3.29688447553855	2.98452731334379	2.55509444857832
ENSG00000105939	6	2.96801571399364	3.19033169817029	3.33243845991561	3.23729233756746	3.20466251174822	3.25863728272408	3.22349594096239	3.31175386105575	3.22036963245139	3.28578227377939	3.27392678010053	3.4222614508136	3.37419825792908	3.5632437011404	3.57795112772976	3.64315646561971	3.63113925025681
ENSG00000105953	4	2.54282542695918	2.58771096501891	2.56348108539441	2.48000694295715	2.45636603312904	1.80617997398389	3.07664044367034	2.07918124604762	3.14207646107328	2.85003325768977	2.68304703823885	2.14612803567824	0	2.92012332629072	2.49554433754645	2.12385164096709	2.04921802267018
ENSG00000105968	5	2.79448804665917	2.8992731873176	2.93701610746481	2.90794852161227	2.87737134586977	3.70208572143583	3.70001106232211	2.66370092538965	3.7965049515533	4.14107332626747	4.1542717759931	4.37428998767531	4.37132651386175	4.36903022180915	4.36836127587215	2.45024910831936	4.24427712080184
ENSG00000105971	3	3.84453930212901	2.94890176097021	3.10380372095596	3.01367969729119	3.20085049809108	2.77085201164214	2.8561244442423	2.51054501020661	1.94448267215017	2.88536122003151	2.68930885912362	3.25115134317535	3.15563963375978	3.15896526038341	3.18780263871842	2.91592721169712	2.94101424370557
ENSG00000105974	3	3.65542658774592	3.76282855318909	3.82118588260885	3.69425411202528	3.80821097292422	2.43775056282039	2.83250891270624	2.57634135020579	1.96848294855394	2.74663419893758	3.2674064187529	3.68806369694634	3.60702587843479	3.62930764007375	3.22245633667925	3.18525876529658	3.21192108430851
ENSG00000105976	6	3.12936759572299	3.50037371435337	3.48273070007994	3.20574554094266	3.45666962942376	3.37309598707873	3.13193929521042	3.06258198422816	3.14798532068381	3.28578227377939	3.60530504614111	3.58512218630682	3.53300902249549	3.48756256025638	3.56737930765098	3.26904570965762	3.19617618503997
ENSG00000105983	2	2.11058971029925	0	0	2.50650503240487	2.30749603791321	2.38021124171161	0	1.69019608002851	2.54157924394658	1.63346845557959	2.1846914308176	2.37839790094814	2.40823996531185	2.26951294421792	2.60959440922522	2.17026171539496	1.98227123303957
ENSG00000105993	6	3.40976410426635	2.4814426285023	3.50201721482715	3.10890312766731	3.51468054412498	3.43870053290074	3.31659930209386	2.99782308074573	2.33243845991561	3.45712462630341	2.96094619573383	2.90579588036787	3.52633927738984	3.9631264410819	3.49387611085282	3.37912414607039	2.77959649125782
ENSG00000106003	5	2.86923171973098	2.9903388547876	2.85733249643127	3.00945089579869	2.86805636182304	3.90346982850717	3.14674801363064	3.54518336821541	3.41780372263988	3.99786672623914	3.99038325890623	4.93446815057154	4.95120633622248	5.01265587944385	5.00456640153348	5.06440931556615	5.04518210367641
ENSG00000106009	5	3.69844853801533	3.74756716273762	3.84812751056787	3.76715586608218	3.78197067391255	4.02978947083186	3.82046419057768	3.92147838037569	3.80706123991724	4.04785872740746	4.04555766913655	4.33316504254388	4.32041633745617	4.43866890068674	4.50290485419986	4.28530971309027	4.35140975192544
ENSG00000106052	7	2.05307844348342	0	0	1.7481880270062	0	2.75966784468963	1.98677173426624	2.8819549713396	2.80685802951882	3.56925683332861	3.46209838113516	1.89209460269048	1.65321251377534	0	0	2.3384564936046	2.25285303097989
ENSG00000106070	7	2.5705429398819	1.95904139232109	2.38381536598043	0	2.41161970596323	1.95424250943932	2.06445798922692	2.25042000230889	2.20682587603185	2.17318626841227	0	0	0	0	0	0	0
ENSG00000106080	2	0	2.46834733041216	0	0	2.20682587603185	0	0	0	2.41329976408125	0	1.67209785793572	3.66398345460827	3.15167623084705	3.59350758933177	3.6628522332648	2.42975228000241	2.32221929473392
ENSG00000106105	9	0	2.73878055848437	0	0	0	0	0	0	0	1.89209460269048	0	0	0	0	0	0	0
ENSG00000106153	3	3.3059958827708	3.25815819334079	3.26481782300954	2.9795483747041	3.26197619139781	2.19589965240923	2.59439255037543	2.72835378202123	1.78532983501077	2.90308998699194	3.05346260492546	3.73158876518674	3.73367865567709	3.56442932699798	3.29446622616159	3.77836834335587	3.32899085544943
ENSG00000106211	6	2.77670118398841	3.54257647626053	3.50310943667137	3.40671045860979	3.48685535527694	3.48600518636224	3.40449161775869	3.50555693866382	3.46164856806346	3.73575853744374	3.70977860184823	3.54057971650445	3.77713671250417	3.64107731332537	3.4291060083327	3.63407402548747	3.60648885044265
ENSG00000106236	5	2.07188200730613	0	0	0	0	3.3356584522893	3.32345836684947	2.88081359228079	2.82477646247555	2.53529412004277	3.21984638602436	3.89109122646772	4.02036128264771	4.35051936759754	4.32907229075473	4.31674592767093	4.34556975605639
ENSG00000106261	6	2.99166900737995	2.97405090279288	3.00346053210951	2.70070371714502	3.02734960777476	2.96941591235398	3.04688519083771	3.03742649794062	2.97358962342726	3.36921585741014	3.24104815067164	3.23954972084047	3.16286299332193	3.40414924920969	3.21563756343506	3.30770992340481	3.39567578526994
ENSG00000106266	6	3.18977095634687	3.29972515397564	3.35121634533934	3.11660774398825	3.2417954312952	3.25188145455253	3.09377178149873	3.32469391386177	3.58160836603206	3.38435341413751	3.44638181222244	3.24129738710999	3.17231096852195	3.31386722036915	3.14736710779379	3.28330122870355	3.2496874278053
ENSG00000106268	2	2.05690485133647	0	0	2.29003461136252	0	2.62013605497376	2.94051648493257	0	2.53907609879278	2.46538285144842	2.89486965674525	2.59439255037543	3.02775720469055	2.52374646681156	2.14612803567824	3.06445798922692	3.123198075032
ENSG00000106299	1	2.8394780473742	2.85913829729453	3.03261876085072	2.66181268553726	2.91169015875386	0	0	0	0	0	0	2.89431606268444	3.19005141775921	2.44715803134222	2.88366143515362	1.85125834871908	2.10037054511756
ENSG00000106305	9	1.88081359228079	2.40140054078154	2.22010808804005	2.52762990087134	0	2.72098574415374	2.27415784926368	0	0	0	2.51587384371168	0	0	0	0	1.53147891704226	1.85125834871908
ENSG00000106344	9	0	1.78532983501077	0	0	2.36921585741014	0	0	0	0	0	0	0	0	0	0	0	0
ENSG00000106346	7	3.02284061087653	2.98497712641549	0	2.81690383937566	2.2718416065365	3.066698550423	2.91592721169712	0	0	2.61909333062674	2.46538285144842	0	1.47712125471966	0	0	0	1.92941892571429
ENSG00000106348	3	1.94939000664491	2.60530504614111	2.98632377705077	2.74663419893758	3.02036128264771	2.53147891704225	2.73719264270474	2.6570558528571	2.98091193777684	2.72181061521255	2.77670118398841	2.77378644498119	2.77524625974024	2.75281643118827	2.66838591669	2.58319877396862	2.44247976906445
ENSG00000106366	3	2.97863694838447	2.92788341033071	2.70926996097583	2.51054501020661	2.65321251377534	2.19589965240923	2.20682587603185	0	0	2.78958071216443	2.84571801796666	3.52374646681156	3.55882852481701	3.20057692675485	3.48273070007994	4.18321288329425	4.12978653452034
ENSG00000106392	8	2.54032947479087	0	2.25285303097989	1.77815125038364	0	0	0	1.95904139232109	0	0	0	0	0	0	2.65991620006985	0	0
ENSG00000106399	2	1.73239375982297	2.18752072083646	0	1.41497334797082	0	2.52762990087134	0	0	0	1.77085201164214	1.88081359228079	2.67394199863409	2.64048143697042	2.7160033436348	2.69897000433602	2.06818586174616	2.47712125471966
ENSG00000106443	1	2.92012332629072	3.03622954408629	3.04453976039241	2.58771096501891	3.07445071895459	1.61278385671974	0	1.75587485567249	0	0	1.65321251377534	2.41161970596323	2.82412583391655	2.30749603791321	2.63948648926859	2.00432137378264	2.26951294421792
ENSG00000106459	5	2.79239168949825	0	0	0	0	3.79553244271015	3.78675142214556	2.12385164096709	0	4.22554187718723	4.18940608552923	4.29666519026153	4.26773477232186	4.29776051109913	4.22029118566516	4.25290155279235	4.22896467740516
ENSG00000106460	8	0	2.60205999132796	2.52244423350632	0	2.40654018043396	1.49136169383427	2.27875360095283	2.05307844348342	1.75587485567249	0	0	2.50242711998443	2.30102999566398	2.46982201597816	2.55870857053317	0	2.10720996964787
ENSG00000106462	3	2.14301480025409	2.30535136944662	0	2.48287358360875	2.19033169817029	2.3096301674259	2.37657695705651	2.90145832139611	2.31597034545692	1.61278385671974	2.7427251313047	2.79726754083072	3.13097669160562	2.39967372148104	2.40654018043396	2.57403126772772	2.47275644931721
ENSG00000106524	1	2.86569605991607	3.01157044359728	2.89872518158949	2.74663419893758	3.08278537031645	1.93449845124357	0	0	0	0	1.92941892571429	2.87966920563205	2.75891189239797	2.91328390176042	2.79169064902012	2.27415784926368	2.15836249209525
ENSG00000106546	8	0	0	0	1.47712125471966	0	0	0	1.77085201164214	0	0	1.46239799789896	0	0	0	3.66332393362821	0	1.83250891270624
ENSG00000106554	6	3.12710479836481	3.2417954312952	3.28712962071911	3.28936595152003	3.3003780648707	2.9566485792052	2.9982593384237	2.59769518592551	3.3070679506613	3.07990446766672	2.90254677931399	3.48330195235817	4.11028660840357	3.65715150190097	3.61679048632972	3.68376726142531	3.83954089296897
ENSG00000106571	3	2.93550726582471	2.98632377705077	3.05346260492546	2.93500315145365	2.96236933567002	2.63346845557959	2.65991620006985	2.88081359228079	2.94398887507377	2.72835378202123	2.86332286012046	2.84695532501982	2.85491302230786	2.76937732607614	2.90687353472207	2.64345267648619	2.59879050676312
ENSG00000106591	8	0	0	0	0	0	0	0	0	0	1.78532983501077	0	2.02118929906994	1.96378782734556	1.81291335664286	0	2.19033169817029	0
ENSG00000106603	9	0	0	0	2.23299611039215	0	0	2.22010808804005	0	2.34635297445064	2.0899051114394	0	0	0	0	0	0	0
ENSG00000106609	3	2.86628733908419	2.81822589361396	2.66275783168157	2.54900326202579	2.79865064544527	0	2.12710479836481	2.44870631990508	2.31806333496276	2.78604121024255	2.41161970596323	2.67760695272049	2.6170003411209	2.62117628177504	2.71933128698373	3.02571538390134	3.15320490008428
ENSG00000106624	6	3.26030994579492	3.16494737262184	3.06744284277638	3.13161866434913	3.16643011384328	3.13545069934551	3.16345955176999	3.14395111642396	3.12580645813953	3.22010808804005	3.18892848376085	3.0618293072947	3.13987908640124	3.1092409685882	3.10174707394637	3.05307844348342	3.11092624226642
ENSG00000106636	1	1.99563519459755	2.22530928172586	2.16731733474818	1.7160033436348	2.64542226934909	2.27415784926368	2.11727129565576	2.09342168516224	2.27646180417324	0	2.46239799789896	2.75204844781944	2.71516735784846	2.76342799356294	2.17897694729317	2.56937390961505	2.53781909507327
ENSG00000106638	3	3.33665982345442	3.29710365014926	3.28012289630231	3.24204423936955	3.33385014510255	3.31576049066573	2.29446622616159	2.30102999566398	2.33645973384853	3.36361197989214	3.37694175714676	3.35640832703898	3.34262004255335	3.37069809257558	3.27692113206577	3.31848072517452	3.3055663135153
ENSG00000106683	9	1.14612803567824	0	0	0	0	0	0	0	0	0	0	0	0	0	0	0	0
ENSG00000106701	6	3.03981055414835	2.99211148778695	3.11058971029925	3.12254352406875	3.08529057823006	3.14019367857863	3.03502928220237	3.20897851727625	3.23172438332852	3.0982975364947	3.04688519083771	3.17464119266045	3.23019337886905	3.18892848376085	3.11727129565576	3.08062648692181	3.01535975540921
ENSG00000106723	1	1.90308998699194	2.59659709562646	0	2.43775056282039	2.41497334797082	2.35983548233989	0	1.88081359228079	2.6570558528571	0	2.47129171105894	2.60959440922522	2.8228216453031	2.49554433754645	2.71264970162721	0	0
ENSG00000106772	1	2.10037054511756	2.9237619608287	2.49692964807321	2.6232492903979	0	2.29225607135648	2.27646180417324	2	0	0	1.94448267215017	2.47712125471966	2.45939248775923	2.30102999566398	3.03342375548695	1.6232492903979	2.12385164096709
ENSG00000106799	3	2.931457870689	3.0265332645233	2.79309160017658	3.29688447553855	2.85125834871908	1.98677173426624	2.24303804868629	2.52244423350632	0	4.14420046018388	4.15207420276823	3.58669980162405	3.66931688056611	2.55388302664387	3.3859635706007	3.85961857877218	1.43136376415899
ENSG00000106829	3	2.02118929906994	3.06145247908719	2.8561244442423	2.86628733908419	2.62013605497376	2.43933269383026	2.28103336724773	2.20411998265592	2.65030752313194	3.47842218774008	3.34908316877959	3.4072208929274	3.52504480703685	3.41329976408125	3.45423489574827	3.06744284277638	3.21774707326279
ENSG00000106853	7	2.23044892137827	0	0	2.26717172840301	0	2.27646180417324	2.29003461136252	2.15836249209525	2.45024910831936	2.65127801399814	1.90308998699194	0	2.51188336097887	2.39269695325967	2.59879050676312	0	0
ENSG00000106976	1	2.68574173860226	2.35218251811136	2.58433122436753	2.43136376415899	0	0	0	1.96848294855394	2.67209785793572	2.48855071650044	0	2.47856649559384	2.42651126136458	2.43616264704076	2.42160392686983	2.33243845991561	2.58092497567562
ENSG00000106993	3	2.4345689040342	2.74429298312268	2.3384564936046	0	2.05307844348342	2.36361197989214	2.9304395947667	0	2.49554433754645	2.24551266781415	2.45024910831936	2.49554433754645	2.67760695272049	2.51719589794997	2.4996870826184	2.75739602879302	2.67851837904011
ENSG00000107021	5	3.47348697006457	3.17084820364331	3.17347764345299	3.20493352235414	3.10957854690439	3.56276854301652	3.49415459401844	3.19700472802305	3.22788670461367	3.50501424008411	3.59933713299249	4.19708749544989	4.25068830364572	4.12208475071087	4.13595909212456	4.46034146936777	4.35177698731776
ENSG00000107036	6	2.56110138364906	3.02160271602824	2.44247976906445	3.00346053210951	2.63144376901317	3.03542973818455	3.52153034127871	1.97772360528885	1.91907809237607	4.73759016628572	4.72978014422028	3.33605927786635	3.35679046035172	3.34301449715077	3.79133970396514	3.42797271360821	4.18170070441596
ENSG00000107104	6	3.58001211252942	3.59295357154787	3.68087917442681	3.59450304382009	3.5794405971398	3.17201880942456	2.83442070368153	2.79588001734408	3.23044892137827	3.32159843046534	3.07554696139253	3.53794495929149	3.59417147911491	3.34888872307144	3.40908736944783	3.40942586867144	3.33102217104183
ENSG00000107140	5	2.75127910398334	3.02897770520878	2.61066016308988	2.53781909507327	3.0068937079479	3.02242837118549	2.94596070357757	3.02612451674545	3.06145247908719	3.32899085544943	3.29534714833362	2.98587535730839	3.36772854608698	3.47914324797861	4.75566146561637	4.88997923350428	4.88033903781244
ENSG00000107164	9	1.83884909073726	1.79934054945358	0	0	0	1.80617997398389	0	1.76342799356294	2.08278537031645	2.18752072083646	0	0	0	0	0	1.86332286012046	1.43136376415899
ENSG00000107175	3	3.65436909097529	2.68663626926229	0	2.21218760440396	1.95424250943932	3.4854374810763	3.43248825577051	2.39967372148104	3.32551566336315	3.60863298949004	3.34830486304816	3.36567514045592	3.3933996952931	3.39602489660859	3.40363518979055	3.5854607295085	2.86033800657099
ENSG00000107186	9	1.9731278535997	2.32014628611105	0	3.18695633546541	1.47712125471966	0	0	1.5910646070265	0	0	0	0	0	0	0	0	0
ENSG00000107223	5	3.81338080673386	3.95851610342304	3.79399980098447	3.64532400156229	3.79021477024398	4.20038532423239	4.14980393822702	4.03614962974585	3.95477298968972	4.39680937255438	4.33857600774981	4.49134768410889	4.52405842263623	4.4623380910802	4.43608309864198	4.75191006647125	4.76027166054206
ENSG00000107249	3	3.00774777800074	2.77305469336426	2.20682587603185	2.79169064902012	0	0.954242509439325	2.50514997831991	1.64345267648619	2.84509804001426	3.37839790094814	3.23578087032756	3.02118929906994	2.92582757462474	2.61278385671974	2.48429983934679	2.62634036737504	3.16524432612531
ENSG00000107263	9	2.11394335230684	0	0	2.04532297878666	0	2.06069784035361	0	2.23299611039215	2.22530928172586	1.82607480270083	0	0	0	0	0	0	0
ENSG00000107290	6	3.32448823330766	3.01241537476243	2.8733206018154	3.34849957028384	2.92064500140679	3.64107731332537	3.4500950758716	2.33645973384853	2.71264970162721	3.8355637516691	3.82242962377936	2.79588001734408	2.29885307640971	2.71767050300226	2.7041505168398	3.0265332645233	3.52465571235778
ENSG00000107338	6	3.45712462630341	2.79934054945358	2.90902085421116	3.42406452541749	3.57437856441308	3.55654370848351	2.73158876518674	3.52968695377292	3.50960570461156	2.91645394854993	3.58500927990246	2.78103693862113	2.81756536955978	2.72916478969277	3.60314437262018	3.5449357658815	3.62500360101486
ENSG00000107341	3	2.74741180788642	2.94101424370557	0	1.20411998265592	2.63447727016073	2.84385542262316	2.56348108539441	2.57749179983723	2.53019969820308	3.09898963940118	3.07736790528416	2.81690383937566	3.00603795499732	2.85125834871908	2.7427251313047	3.16375752398196	3.25358028956218
ENSG00000107372	5	3.01828430842653	3.14113609012074	2.14921911265538	2.54406804435028	2.47275644931721	2.71011736511182	1.95904139232109	2.97127584873811	3.12710479836481	3.51441492058037	4.62657644440681	4.63371078487923	4.69396425150904	4.49803472368703	4.6478131389221	4.85945054066527	4.85936049349856
ENSG00000107554	1	2.47567118832443	2.17318626841227	2.57863920996807	2.31597034545692	2.53655844257153	0	0	0	0	0	1.96848294855394	2.27646180417324	2.26951294421792	2.33041377334919	2.11058971029925	1.89209460269048	2.15533603746506
ENSG00000107560	1	2.45788189673399	2.49136169383427	2.57863920996807	2.04532297878666	2.65030752313194	0	2.39093510710338	1.90308998699194	2.12710479836481	0	0	2.89431606268444	2.91275330367132	2.74350976472843	2.92941892571429	2.25042000230889	1.88649072517248
ENSG00000107581	6	3.55834850876162	3.66247450375031	3.65791593682995	3.51759173071191	3.66501782541247	3.51401618040065	3.63134228648393	3.37948681371727	3.55690526905545	3.54567814979203	3.89724210280537	3.36398782974849	3.36116099519503	3.79399980098447	3.76320330037077	3.77407880075252	3.83206161459073
ENSG00000107625	6	2.90036712865647	3.11427729656159	3.11793383503964	3.06520612805431	3.18127177155946	3.05994188806195	3.1034616220947	3.26363606858811	3.16849748352303	3.26646689544024	3.29025726939452	3.29336255471145	3.22814360759774	3.26126286879249	3.25719842613934	3.25743856685981	3.26693691115917
ENSG00000107643	6	3.10174707394637	3.12450422483428	3.24154648059655	2.72345567203519	3.15775888604686	3.85835670529777	3.78031731214015	3.68448629218873	3.37803432245733	4.2750347925614	4.22346998116192	3.86308482532036	3.60433407310291	3.72973159528704	3.32817566143832	3.88166990767206	3.94428522068875
ENSG00000107651	7	0	2.37106786227174	2.07188200730613	1.77815125038364	0	1.89762709129044	2.13672056715641	2.03342375548695	1.88081359228079	0	0	0	0	0	0	0	0
ENSG00000107669	3	2.57403126772772	2.59439255037543	2.29446622616159	2.03342375548695	2.66558099101795	2.25042000230889	2.67851837904011	0	2.60314437262018	1.93449845124357	2.4983105537896	2.3747483460101	2.15836249209525	2.45024910831936	2.0899051114394	2.24551266781415	1.23044892137827
ENSG00000107731	1	0	2.43933269383026	2.35983548233989	2.56937390961505	3.36772854608698	0	1.96378782734556	0	0	2.03342375548695	1.7481880270062	1.89762709129044	0	1.95424250943932	2.36735592102602	2.16435285578444	1.77085201164214
ENSG00000107738	7	1.90848501887865	3.00043407747932	2.40312052117582	2.38738982633873	2.71096311899528	2.81358098856819	0	0	2.00860017176192	2.42813479402879	0	0	0	0	0	0	0
ENSG00000107745	5	2.94694327069783	2.89486965674525	3.01452053875792	2.93094903116752	3.01535975540921	2.89153745767256	2.67942789661212	2.76342799356294	2.68574173860226	2.83314711191279	3.06333335895175	2.96331551138611	2.9304395947667	4.74074943414471	4.68525792484103	4.63784982445572	4.61518173327702
ENSG00000107771	1	0	2.39619934709574	2.79588001734408	2.67851837904011	2.64048143697042	2.02938377768521	2.65609820201283	1.89209460269048	0	2.08635983067475	0	2.5092025223311	2.60959440922522	2.75358305889291	2.70070371714502	1.25527250510331	2.16731733474818
ENSG00000107779	6	3.14643813528577	3.19755621315354	3.11092624226642	2.93247376467715	3.13861843389949	3.07114529045108	3.20139712432045	2.99607365448528	2.61804809671209	3.41780372263988	3.52218331761869	3.12872228433843	2.91698004732038	3.17724783625562	2.68484536164441	3.34183005692051	3.19395897801919
ENSG00000107796	3	2.75511226639507	3.16996817399689	3.27323283404305	2.92479599579791	3.20112389720738	2.28103336724773	2.38738982633873	2.56937390961505	0	2.75663610824585	2.31806333496276	2.70329137811866	2.4345689040342	2.66745295288995	2.56348108539441	2.56937390961505	2.6222140229663
ENSG00000107854	8	0	0	0	2.00860017176192	0	0	0	0	0	0	0	2.39794000867204	2.14612803567824	2.41664050733828	2.10720996964787	0	0
ENSG00000107863	4	2.75511226639507	2.12710479836481	2.54157924394658	1.95424250943932	3.00302947055362	2.81424759573192	3.24821856119007	0	0	3.20030318298158	3.29446622616159	1.61278385671974	1.25527250510331	1.41497334797082	0	1.66275783168157	2.06818586174616
ENSG00000107864	9	0	0	1.47712125471966	0	0	2.21218760440396	1.66275783168157	2.2148438480477	0	1.79934054945358	2.62838893005031	0	0	0	0	0	0
ENSG00000107897	3	2.92788341033071	2.70243053644553	2.67942789661212	2.72263392253381	2.74507479158206	2.30749603791321	2.51188336097887	2.30535136944662	2.31597034545692	2.62013605497376	2.5327543789925	2.96661098668193	2.69897000433602	2.86864443839483	2.69983772586725	2.65417654187796	2.76937732607614
ENSG00000107929	7	2.14921911265538	2.67760695272049	0	2.92531209149965	2.39967372148104	2.40654018043396	2.40140054078154	0	1.80617997398389	2.8992731873176	3.17493159352844	1.76342799356294	0	0	0	2.65321251377534	2.46686762035411
ENSG00000107938	7	0	2.69983772586725	0	2.44404479591808	2.56348108539441	1.78532983501077	1.88081359228079	2.09342168516224	2.40993312333129	2.02118929906994	0	1.77815125038364	0	0	0	0	0.954242509439325
ENSG00000107957	3	2.19865708695442	1.8750612633917	2.66838591669	1.91381385238372	1.92941892571429	2.70586371228392	3.04257551244019	2.70500795933334	2.22010808804005	3.02325245963371	2.61066016308988	2.9434945159061	2.86510397464113	2.93247376467715	2.87621784059164	2.96425963019685	2.959518376973
ENSG00000107959	5	0	2.66181268553726	2.83442070368153	2.20139712432045	2.67486114073781	2.41329976408125	2.97726621242729	2.14921911265538	2.01283722470517	2.97266559226611	2.61384182187607	3.94860854987644	3.93115263852329	3.83651399889067	3.76425087543877	3.99118175766787	4.04824753180397
ENSG00000107968	1	0	2.55388302664387	2.32428245529769	2.04921802267018	2.46089784275655	2.55266821611219	2.27875360095283	1.8750612633917	2.43616264704076	2.82801506422398	2.55266821611219	2.75739602879302	2.62634036737504	2.76715586608218	2.74115159885178	2.58994960132571	2.62531245096167
ENSG00000108010	6	3.02694162795903	3.14332712999205	3.53160663193272	3.23350376034113	3.4295908022233	3.39022836246913	3.36492603378998	3.40857912540867	3.31827208021163	3.45606222445495	3.64522571153542	3.99502060612476	3.99131469817661	3.85357654361964	3.72411195396121	3.72181061521255	3.72312715879569
ENSG00000108021	2	0	0	0	0	0	1.55630250076729	2.82865989653532	2.52244423350632	1.98677173426624	2.8733206018154	2.97589113640179	3.07700432679335	3.055378331375	2.90308998699194	2.73878055848437	2.76715586608218	2.95568775031351
ENSG00000108039	1	2.75663610824585	2.32014628611105	2.57749179983723	1.17609125905568	1.38021124171161	2.22530928172586	0	0	2.55630250076729	0	2.79098847508882	2.84757265914211	2.94939000664491	2.76492298464989	2.88536122003151	1.27875360095283	0
ENSG00000108061	7	0	0	0	2.11058971029925	0	0	2.28103336724773	1.96848294855394	2.67669360962487	2.05307844348342	0	2.52244423350632	2.86628733908419	2.3747483460101	2.70842090013471	0	0
ENSG00000108091	9	2.12057393120585	0	2.57749179983723	0	0	1.95424250943932	0	0	0	1.32221929473392	0	0	0	0	0	1.67209785793572	0
ENSG00000108094	3	2.9434945159061	2.92531209149965	2.90200289135073	2.72672720902657	2.8228216453031	2.57403126772772	2.56702636615906	1.60205999132796	2.09691001300806	2.82412583391655	2.71432975974523	3.13417710757677	3.14082218010931	3.08350261983027	3.10071508657308	3.02448566769917	2.87215627274829
ENSG00000108107	4	3.15228834438306	3.2895889525426	3.11360915107303	3.19948091486236	3.09377178149873	3.44404479591808	3.30899102900016	3.29336255471145	3.27737997466725	3.48287358360875	3.50609895992844	3.65676877926602	3.659631011607	3.63326641115542	3.64226661890267	1.17609125905568	1
ENSG00000108175	3	3.35063560825895	3.59250984790068	3.50745106090197	3.52139962811538	3.5009222391903	2.96189547366785	2.56229286445647	2.87273882747267	2.71683772329952	3.16405529189345	3.16879202031418	3.33021078457153	3.20248831706009	3.24526583945746	3.05576046468773	3.20330491613848	3.17055505852121
ENSG00000108179	1	2.68841982200271	2.13353890837022	2.30749603791321	2.05690485133647	2.31386722036915	0	0	0	2.09342168516224	2.24303804868629	1.76342799356294	3.43964842956347	3.27021285489624	3.41229250932305	3.3096301674259	3.29092455938275	3.25115134317535
ENSG00000108239	6	3.29225607135648	3.37383114507383	3.34733001531695	3.2397998184471	3.35698140099313	3.33021078457153	3.23019337886905	3.3023309286844	3.25647720624168	3.33203427702752	3.39058187855044	3.45818443557026	3.40959501939682	3.38810120157052	3.44185217577329	3.36304759452109	3.26363606858811
ENSG00000108256	5	3.13735411137073	2.88592633980143	2.78958071216443	2.67760695272049	2.68484536164441	3.61214783832649	3.97524794124068	3.45117215751254	3.44138088491651	4.61265672753449	4.6335997340679	4.46101804604597	4.42615326821598	4.74215145244272	4.66603099829272	5.02961101253536	5.03714750363255
ENSG00000108278	2	0	0	0	2.71011736511182	1.60205999132796	0	0	1.07918124604762	1.51851393987789	2.55388302664387	0	2.50105926221775	2.46538285144842	2.84509804001426	2.54654266347813	2.54777470538782	2.35602585719312
ENSG00000108298	3	2.20139712432045	2.6570558528571	2.35983548233989	2.72181061521255	2.55870857053317	2.90902085421116	2.9415114326344	2.97451169273733	2.9795483747041	3.03622954408629	2.92685670894969	3.01911629044707	3.05269394192497	3.16494737262184	3.25815819334079	2.82865989653532	2.90254677931399
ENSG00000108384	1	2.52762990087134	2.21748394421391	2.47421626407626	0	2.39445168082622	2.32837960343874	0	2.3654879848909	2.45331834004704	2.08635983067475	1.5910646070265	2.6570558528571	2.62940959910272	2.75358305889291	2.72509452108147	2.36921585741014	0
ENSG00000108406	1	3.07845681805329	3.16405529189345	3.29688447553855	3.10071508657308	3.15472820744016	2.13672056715641	0	0	3.36921585741014	0	3.44498111208794	3.31701810104811	3.25333800532611	3.33000770087276	3.21272015441784	0	0
ENSG00000108424	6	2.99211148778695	2.9304395947667	3.15014216184856	2.79239168949825	3.21616590228599	3.33685982091681	3.25406445291434	3.38969754820639	3.33142729652074	3.51027684441735	3.40688067004912	3.18497519069826	3.27461961909124	3.22814360759774	3.18497519069826	3.31722734917642	3.14395111642396
ENSG00000108448	9	0	0	0	0	2.76042248342321	0	0	0	0	0	0	1.6232492903979	0	0	0	0	0
ENSG00000108468	1	3.39216914948974	2.78318869107526	2.84135947045485	2.92788341033071	2.75739602879302	0	0	0	2.43775056282039	2.40823996531185	1.67209785793572	2.47856649559384	2.65030752313194	2.54032947479087	2.36172783601759	3.5219222448835	2.65801139665711
ENSG00000108469	1	2.80821097292422	0	2.35218251811136	0	2.77524625974024	2.78031731214015	2.5705429398819	2.62428209583567	2.8819549713396	1.75587485567249	0	3.16790781000148	2.58319877396862	3.46538285144842	3.22865695810894	3.33525725643453	3.3932241163613
ENSG00000108510	7	0	0	0	2.77742682238931	0	2.38021124171161	3.33183204443625	2.0899051114394	0	3.20112389720738	3.36847283844036	0	0	0	0	0	0
ENSG00000108518	6	3.34360550810417	3.2169572073611	3.35237549500052	3.07554696139253	3.22711508258913	3.28600712207947	3.19256745333655	3.37364747220922	3.24452451157008	3.23829706787539	3.24821856119007	3.21958452621425	3.29950729870049	3.26904570965762	3.14952701375435	3.17026171539496	3.27369558793009
ENSG00000108551	5	1.86332286012046	1.51851393987789	0	0	2.07918124604762	3.20248831706009	3.06520612805431	3.19755621315354	2.9804578922761	2.3541084391474	3.37401474029191	4.00414934190006	3.89164894387056	4.64640372622307	4.47892705558292	4.61379955271628	4.6072297750806
ENSG00000108557	3	2.76937732607614	3.05115252244738	3.2087100199064	0	3.12839926871781	3.20167017964658	3.00259798071991	3.19728055812562	2.79098847508882	3.41697317260304	3.58692470814482	2.70070371714502	2.36361197989214	2.77451696572855	2.92220627743902	3.30276370847298	3.13385812520333
ENSG00000108582	3	2.52762990087134	2.65127801399814	2.79657433321043	2.7419390777292	2.88536122003151	3.03502928220237	2.98452731334379	3.23729233756746	3.09342168516224	3.14144977340047	3.06707085604537	3.07918124604762	3.07918124604762	3.08206693428511	3.05269394192497	2.95999483832842	3.03622954408629
ENSG00000108599	3	2.99519629159718	3.07261747654524	3.15503222879097	2.92116605063774	3.15289959639375	2.58658730467176	2.29446622616159	2.62940959910272	2.59769518592551	2.75663610824585	2.68663626926229	2.91328390176042	2.94200805302231	2.91381385238372	2.98587535730839	2.87966920563205	2.68663626926229
ENSG00000108691	1	2.83058866868514	2.46834733041216	3.15775888604686	2.35024801833416	3.14238946611884	0	2.91381385238372	0	0	0	0	3.29292029960001	3.20978301484852	3.13513265137677	3.21138755293686	0	0
ENSG00000108821	5	3.53440689913788	3.64767631324087	3.49122157623928	3.2397998184471	3.3096301674259	3.63858908329272	3.6330642726915	3.65686449154892	3.75860914265974	4.51452118949432	4.56105365635829	4.22217000868176	4.48628876096057	4.47933052770768	4.44013736676676	4.83791656008094	4.85244339424513
ENSG00000108828	1	2.51719589794997	2.4814426285023	2.7419390777292	3.0948203803548	2.73559889969818	0	0	0	2.28780172993023	0	2.07188200730613	2.55990662503611	2.23044892137827	3.18127177155946	0	2.38738982633873	1.54406804435028
ENSG00000108840	6	3.14332712999205	3.25188145455253	3.16702179579026	3.24993175663419	3.20139712432045	3.24625231229932	3.21272015441784	3.32076922833869	3.21085336531489	3.43408963841789	3.39672227850377	3.1846914308176	3.05804623039528	3.16076856186113	3.03302144468291	3.20248831706009	3.10619089726342
ENSG00000108848	3	1.50514997831991	2.79169064902012	2.48713837547719	2.56702636615906	2.68752896121463	0	3.37803432245733	2.66931688056611	2.23299611039215	4.323582079849	4.3379581636797	3.58455736052567	3.63103769653674	3.27415784926368	3.29490691060519	2.9576072870601	4.57472558359407
ENSG00000108854	3	2.63042787502502	2.5854607295085	2.56466606425209	2.49276038902684	2.97034687623009	2.35793484700045	2.47275644931721	2.02530586526477	1.89209460269048	2.08278537031645	3.09864372581706	2.23299611039215	2.62736585659273	1.88081359228079	2.12710479836481	3.04060234011407	2.60422605308447
ENSG00000108950	1	1.66275783168157	0	2.38021124171161	2.3654879848909	2.43933269383026	0	2.57518784492766	2.22271647114758	0	0	0	2.02118929906994	0	3.6158448828747	3.73231332747124	3.41564097989615	0
ENSG00000108953	9	0	1.60205999132796	0	0	0	0	2.20682587603185	0	2.14612803567824	0.477121254719662	2.69460519893357	0	0	0	0	0	2.06818586174616
ENSG00000108960	7	2.06069784035361	0	0	0	0	2.29446622616159	2.15228834438306	0	2.36172783601759	0	0	1	2.35218251811136	2.43933269383026	2.90363251608424	0	0
ENSG00000108963	6	3.43424945239648	3.74099393158489	3.43488812086732	3.22865695810894	3.53617953213723	3.659631011607	3.55303301620244	3.67191301244159	3.5992278627738	4.00203640225953	4.0258381642297	3.99471298543157	3.85545858038604	3.78575679996264	3.70808081046823	4.07239696652176	4.03554980301006
ENSG00000109079	6	2.86864443839483	2.88761730033574	2.98944981766669	2.74585519517373	3.26717172840301	3.24600590407603	3.2792105126014	3.24846371755103	3.23451728351269	3.23401081758718	3.20978301484852	3.38898878512471	3.18582535961296	3.33585891131982	3.28712962071911	3.26030994579492	2.51851393987789
ENSG00000109089	6	3.05576046468773	3.15442397311465	3.1914510144649	3.10720996964787	3.18864729599972	3.18412335423967	3.15136985024746	3.11892575282578	3.29666519026153	3.13449585583467	3.14019367857863	3.20030318298158	3.10380372095596	3.16879202031418	3.17695898058691	3.10071508657308	3.12710479836481
ENSG00000109111	5	3.74028371968188	3.15198239545747	3.6238692683503	2.94250410616808	3.9235030669421	3.01994668167884	3.83872319003137	3.88907749265006	3.91776800244776	4.31067207493012	4.3250433474037	4.53415307418506	4.57628374764826	4.51959175731061	4.51572817174395	4.67572336420937	4.6384093793598
ENSG00000109133	2	0	2.67851837904011	0	2.25767857486918	0	0	0	2.08635983067475	1.94448267215017	0	0	2.99475694458763	2.65991620006985	2.8750612633917	2.70156798505593	2.13033376849501	2.72098574415374
ENSG00000109171	2	2.99255351783214	0	0	0	2.04921802267018	0	0	2.60745502321467	2.19033169817029	1.5910646070265	2	3.10071508657308	2.9903388547876	3.03342375548695	2.97266559226611	3.12188798510368	2.95568775031351
ENSG00000109180	9	2.04139268515822	1.66275783168157	0	2.03742649794062	0	1.79239168949825	0	0	0	0	0	0	0	0	0	0	1.95424250943932
ENSG00000109189	1	3.06032002868829	3.04060234011407	3.20002926655377	2.82865989653532	3.11892575282578	0	2.29666519026153	2.74429298312268	0	2.72835378202123	0	2.80821097292422	2.86391737695786	2.79028516403324	2.52762990087134	2.32633586092875	2.55509444857832
ENSG00000109220	9	1.39794000867204	2.18184358794477	0	1.54406804435028	0	2.41830129131975	0	0	2.23044892137827	2.10720996964787	0	0	0	0	1.55630250076729	1.79239168949825	1.57978359661681
ENSG00000109320	6	3.26387267686522	3.36135002435227	3.39480177716271	3.31005573775089	3.37803432245733	2.88592633980143	3.08919836680515	3.13097669160562	2.89652621748956	3.30941722577814	3.13672056715641	3.36323580448369	3.31090562937614	3.3911116137028	3.07809415040641	3.25382243870807	3.33625955201419
ENSG00000109381	6	3.57229060615142	3.70926996097583	3.5992278627738	3.48258776952677	3.58961454063127	3.68232561866781	3.59339684230021	3.53718922624364	3.60465797204787	3.79601896934715	3.72411195396121	3.88789848809687	3.84067056133341	3.78816837114117	3.76611528322141	3.73037846858764	3.73142758705095
ENSG00000109436	9	2.32221929473392	0	0	2.03742649794062	0	0	2.79588001734408	2.74973631556906	0	2.54406804435028	0	0	2.67209785793572	0	2.75587485567249	0	0
ENSG00000109445	1	3.11494441571258	3.22349594096239	3.11058971029925	2.9903388547876	3.10414555055401	0	2.20139712432045	2.43136376415899	2.70671778233676	0	0	3.44247976906445	3.41630758705988	2.94200805302231	3.52465571235778	2.2718416065365	3.07918124604762
ENSG00000109452	7	0	0	2.16731733474818	2.55144999797288	0	2.58433122436753	2.86153441085904	2.61384182187607	0	3.21272015441784	3.33984878303764	0	0	0	1.60205999132796	0	0
ENSG00000109475	6	3.5928426831311	3.69879625179043	3.71189154988058	3.62787769457997	3.7637274037657	3.39707054995941	2.52633927738984	3.43039759138697	3.45484486000851	3.56714404519566	3.60390183173167	3.99100444033076	3.9397188823541	3.98077577396262	3.90390352669016	3.55010599934759	3.62551822897164
ENSG00000109501	4	2.78746047451842	2.91907809237607	2.90525604874845	2.74663419893758	2.81157500587059	0	2.85913829729453	2.75050839485135	0	2.6222140229663	0	0	0	1.75587485567249	0	0.698970004336019	1.90308998699194
ENSG00000109519	3	3.52904517076577	2.39093510710338	2.43296929087441	2.59217675739587	2.13353890837022	2.49554433754645	2.54654266347813	3.48201557645071	1.51851393987789	2.6170003411209	2.5854607295085	2.38201704257487	1.93449845124357	2.52374646681156	1.81954393554187	1.60205999132796	3.3773062510682
ENSG00000109536	3	3.47099816966087	3.20466251174822	2.58092497567562	3.0920184707528	3.15986784709257	2.29003461136252	1.57978359661681	2.52891670027765	3.01745072951054	2.43616264704076	1.64345267648619	1.55630250076729	2.28780172993023	2.80888586735981	2.11394335230684	4.05598958338569	3.29136885045158
ENSG00000109572	3	2.78532983501077	2.85672889038288	2.81291335664286	2.57403126772772	2.8842287696326	2.69635638873333	2.18184358794477	2.56466606425209	2.09691001300806	2.29446622616159	2.23044892137827	2.81822589361396	2.49554433754645	2.81291335664286	2.46834733041216	2.33243845991561	1.77815125038364
ENSG00000109576	4	2.76789761601809	2.39967372148104	2.51719589794997	2.51587384371168	2.44090908206522	2.75127910398334	2.29666519026153	2.4983105537896	3.02118929906994	3.63326641115542	0	2.5705429398819	2.32221929473392	2.33041377334919	2.55750720190566	2.29885307640971	0
ENSG00000109606	3	3.06445798922692	3.03422726077055	2.59217675739587	3.01994668167884	2.8555191556678	3.46134843364798	2.60097289568675	2.39269695325967	0	4.12132999793609	2.77959649125782	3.3236645356081	3.25066391946324	3.31365634661803	3.07151380509509	3.87471368875778	3.27806733088866
ENSG00000109610	1	2.92992956008459	2.67942789661212	3.09307130637606	2.98811284026835	2.9731278535997	2.40823996531185	2.18752072083646	2.38201704257487	2.01283722470517	2.36361197989214	0	3.05461305455689	2.62736585659273	2.88986172125819	2.65417654187796	2.49136169383427	2.67577834167409
ENSG00000109674	3	2.94546858513182	3.34733001531695	3.29600666931367	2.97818051693741	3.37984917876283	2.53147891704225	2.90955602924118	1.89762709129044	2.89320675305985	2.8488047010518	2.62117628177504	3.01241537476243	2.97818051693741	3.35314654621398	2.9903388547876	2.84198480459011	2.59879050676312
ENSG00000109686	6	3.28824922557199	3.12057393120585	3.11660774398825	3.08778141780954	3.23477029516092	3.13449585583467	3.24748226067705	3.23779499327392	3.20655604409903	3.24427712080184	3.16286299332193	3.29994290002277	3.21138755293686	3.31534047662729	3.291590825658	3.11594317693906	3.09621458534641
ENSG00000109805	3	3.15533603746506	3.24699069924155	3.37876117531637	3.12936759572299	3.30168094929358	3.11727129565576	2.81224469680037	2.87852179550121	0	2.13353890837022	2.69372694892365	3.13161866434913	3.07445071895459	3.04178731897175	2.93094903116752	2.87448181769947	3.23401081758718
ENSG00000109814	2	1.7160033436348	2.39269695325967	0	2.17609125905568	0	1.69897000433602	0	2.09342168516224	0	3.35583449588494	3.36285930295868	2.64738297011462	3.05153839051533	2.59988307207369	2.64933485871214	4.28467883124167	3.26458172923808
ENSG00000109861	1	2.51188336097887	3.03622954408629	2.91275330367132	2.98677173426624	2.81224469680037	0	0	1.69897000433602	0	0	1.96378782734556	2.65991620006985	2.70586371228392	2.69460519893357	2.56584781867352	2.38021124171161	0
ENSG00000109911	9	2.2380461031288	1.75587485567249	0	2.19033169817029	0	0	3.75158700508231	0	1.8750612633917	1.81954393554187	0	0	0	0	0	3.78290240597464	0.477121254719662
ENSG00000109929	8	0	2.16136800223497	0	0	0	0	1.98227123303957	0	0	0	0	2.77378644498119	2.99475694458763	2.7160033436348	2.86569605991607	0	0
ENSG00000109971	5	2.90794852161227	3.35005409357903	3.08134730780413	2.89431606268444	2.72754125702856	3.76049787522653	3.2895889525426	3.49037992000318	3.07627625540422	3.47041049097593	3.60097289568675	4.51486638398926	4.53923924237364	4.77718749572561	4.57301092567339	4.63298339095518	4.58538175969614
ENSG00000110031	3	2.62531245096167	2.87966920563205	2.88930170250631	2.96848294855394	3.26030994579492	2.8228216453031	3.06595298031387	2.38381536598043	1.97772360528885	2.61909333062674	2.95182303531591	2.98000337158375	2.96284268120124	2.96614173273903	2.94398887507377	2.86628733908419	2.83695673705955
ENSG00000110048	6	3.8925954228289	3.93105084677739	3.96964884048073	3.92541523708425	3.94865743214132	3.89342884177954	3.88496519820073	3.93023565276629	3.93449845124357	4.06250677520868	4.0007810273535	4.00017368305847	3.9903388547876	3.98806820339264	3.97881938673284	3.97501799763288	3.93308216236979
ENSG00000110066	4	2.57978359661681	3.11058971029925	2.52374646681156	2.86093662070009	2.51454775266029	2.72997428569956	2.49415459401844	2.54654266347813	1.81954393554187	2.81224469680037	2.85853719756964	0	2.51982799377572	2.43136376415899	0	2.57403126772772	1.79239168949825
ENSG00000110092	3	3.0640834359636	3.00817418400643	3.23274206272074	3.07700432679335	3.17026171539496	0	2.45939248775923	3.00043407747932	2.72098574415374	3.21853550521653	3.23704079137919	3.32014628611105	3.43280900503317	3.21218760440396	3.08457627793433	3.70346334188329	3.50528567414413
ENSG00000110104	3	2.92012332629072	2.60852603357719	2.7664128471124	2.93399316383124	2.87215627274829	2.45178643552429	2.24551266781415	2.26245108973043	1.9731278535997	2.55870857053317	1.77815125038364	2.68214507637383	2.67394199863409	2.72509452108147	2.56466606425209	2.41664050733828	2.47129171105894
ENSG00000110107	1	2.62634036737504	2.83505610172012	2.8109042806687	2.57749179983723	2.65127801399814	0	2.0899051114394	0	1.96378782734556	0	0	2.67394199863409	2.62940959910272	2.55509444857832	1.98227123303957	2.35602585719312	2.51188336097887
ENSG00000110172	9	0	0	0	1.20411998265592	0	0	0	0	2.30749603791321	0	0	0	0	0	0	0	0
ENSG00000110218	3	2.99869515831166	2.99387691494121	3.25935492730803	3.13417710757677	3.22993768590793	2.39445168082622	2.48572142648158	2.66181268553726	2.64542226934909	2.50514997831991	2.60314437262018	3.06744284277638	3.17868923977559	2.84010609445676	3.01828430842653	2.90091306773767	2.6170003411209
ENSG00000110237	6	3.15228834438306	3.13289976994448	3.19865708695442	3.45545396877863	3.29600666931367	3.97211022840283	3.97634997900327	3.83148583924866	3.78547220330639	4.25753458598068	4.23567991856469	4.12149418624166	4.02747192702128	3.98663739561015	3.92288109120829	4.24487062206524	4.22217000868176
ENSG00000110318	6	3.23578087032756	3.23477029516092	3.44216608578472	3.25285303097989	3.27346427262135	3.23401081758718	3.05918461763137	2.97589113640179	2.95133751879592	2.89376176205794	3.04960561259497	3.26552533521907	3.15136985024746	3.19061179781361	3.18920948958231	2.96378782734556	2.94596070357757
ENSG00000110367	1	0	0	2.49415459401844	2.38916608436453	2.35024801833416	2.02530586526477	2.63748972951251	0	0	0	0	2.65991620006985	2.52633927738984	2.6570558528571	2.17897694729317	2.30749603791321	0
ENSG00000110395	6	3.47026344696508	3.5649026725292	3.64875021269802	3.59593690626917	3.59050746200858	3.58251788360406	3.51041094801018	3.53617953213723	3.53377205838472	3.55521540512607	3.65934563574618	3.64068015327767	3.65214960540165	3.6699673699085	3.56407397897715	3.58793534863636	3.56264967221192
ENSG00000110400	3	2.9731278535997	2.9804578922761	3.02242837118549	2.99211148778695	2.99078269180314	2.92737036303902	3.06069784035361	2.66370092538965	2.5705429398819	2.85672889038288	2.98811284026835	2.91907809237607	2.93651374247889	2.90902085421116	2.91487181754005	2.82412583391655	2.79865064544527
ENSG00000110422	1	0	3.45086469237977	2.5327543789925	2.38021124171161	2.63548374681491	0	1.88081359228079	0	2.50650503240487	2.5327543789925	3.47508980338901	3.48072537898849	2.45636603312904	3.50650503240487	3.41413736218448	2.39794000867204	0
ENSG00000110427	4	3.66968870805621	3.42878251149695	0	2.77305469336426	3.57275546515422	3.58883172559421	0	0	2.57287160220048	3.84831230362728	3.98704028697927	4.1841517757234	4.10339316997353	4.01548549815445	0	4.09992223219692	4.0180760636458
ENSG00000110435	5	0	3.33243845991561	3.4111144185509	3.2792105126014	3.40857912540867	2.93399316383124	3.14952701375435	3.01494034979294	2.95520653754194	2.95375969173323	3.21906033244886	3.52205280086882	3.53681086599154	3.48000694295715	3.46819958607261	3.19755621315354	3.35121634533934
ENSG00000110497	6	3.42975228000241	3.52413637659257	3.65896484266443	3.03181227133037	3.58793534863636	3.40053798939195	3.48387245422267	3.47319490920494	3.68574173860226	3.8609964367572	3.91397271155097	4.00363283700441	3.7965049515533	3.9912703891951	3.90042175345774	3.86729066985488	3.95143466553201
ENSG00000110583	9	1.49136169383427	2.27646180417324	2.16136800223497	2.20411998265592	0	0	2.26951294421792	0	0	1.41497334797082	2.37291200297011	0	0	0	0	0	1.95904139232109
ENSG00000110619	6	3.2817149700273	3.32325210017169	3.28375338333253	3.29092455938275	3.38273726576133	3.38987455839099	3.38774565960886	3.3714373174041	3.36977228859696	3.41680687182294	3.37438169805088	3.38219721037745	3.36958689073634	3.45788189673399	3.48501121457857	3.36567514045592	3.39724458101039
ENSG00000110696	3	2.54777470538782	2.71767050300226	3.06744284277638	2.06445798922692	2.91275330367132	0	2.70070371714502	2.32221929473392	0	0	2.50242711998443	2.6232492903979	2.69108149212297	2.70070371714502	2.53019969820308	2.4345689040342	2.44090908206522
ENSG00000110756	2	2.84509804001426	0	0	2.23552844690755	0	0	0	2.45178643552429	0	0	0	3.63022441075243	3.60129931019434	3.9505595616118	3.98018523694734	3.76410137647623	3.7517408738109
ENSG00000110768	1	2.82151352840477	2.92890769024395	2.9237619608287	2.71264970162721	3.00518051250378	1.85733249643127	0	0	2.41995574848976	1.93951925261862	3.29336255471145	3.01367969729119	2.9216864754836	4.1191568746903	2.79657433321043	2.48855071650044	2.84447717574568
ENSG00000110851	7	0	0	2.71683772329952	0	2.77670118398841	0	0	1.92427928606188	0	0	1.95904139232109	0	2.49415459401844	0	0	1.93449845124357	0
ENSG00000110871	6	3.13257984765974	3.29336255471145	3.25382243870807	3.20248831706009	3.16256440652302	3.34752515999869	3.33885474625232	3.38021124171161	3.2513948500401	3.41830129131975	3.57194163507446	3.83664054157277	3.8375253094496	3.7928817453854	3.73383900069715	3.88201196162666	3.47450763911698
ENSG00000110880	5	3.57634135020579	3.69028470251263	3.93926958633873	3.57818060962778	3.80868350912897	4.32903157501084	2.47567118832443	4.17385613898627	4.17376882313665	4.62923625450837	4.6435118944235	4.44205624308823	4.28896426089614	4.21383638832527	4.13665716187388	4.39297818654254	4.35558560006113
ENSG00000110917	6	3.11327469246435	3.34947179921439	3.29622628726116	3.29950729870049	3.34458874257871	3.34183005692051	3.13417710757677	3.3285834497142	3.3600250891894	3.36323580448369	3.38703370128236	3.22036963245139	3.28757780907871	3.31931430409051	3.22891340599469	3.27600198996205	3.27485032001666
ENSG00000110958	9	0	2.13987908640124	0	1.7160033436348	0	0	1.96848294855394	0	2.15836249209525	0	2.2718416065365	2.25527250510331	0	0	0	0	0
ENSG00000111052	2	0	0	0	2.26951294421792	0	0	0	2.0899051114394	2.03742649794062	0	0	2.40483371661994	2.47567118832443	2.20139712432045	2.47856649559384	1.61278385671974	2.11394335230684
ENSG00000111057	9	1.56820172406699	1.89762709129044	1.32221929473392	0	0	1.79934054945358	0	0	0	0	2.27875360095283	0	2.35983548233989	0	0	0	0.778151250383644
ENSG00000111142	3	2.22788670461367	2.43296929087441	2.20951501454263	0	0	2.13672056715641	3.39898106665813	2.36735592102602	2.60959440922522	3.67531998333929	3.57588031568065	3.02489596010748	2.98227123303957	3.23929947912689	3.17638069224327	3.56276854301652	3.6457169393696
ENSG00000111145	1	0	2.72181061521255	2.59328606702046	2.03742649794062	2.41329976408125	0	0	0	0	1	0	2.63447727016073	2.68841982200271	2.62940959910272	2.70329137811866	2.4345689040342	2.10380372095596
ENSG00000111215	7	1.99563519459755	0	0	2.13987908640124	0	2.64542226934909	2.44870631990508	0	0	0	2.31386722036915	2.65224634100332	2.66370092538965	2.26951294421792	2.45178643552429	0	0
ENSG00000111266	8	0	1.78532983501077	0	2.15533603746506	2.40483371661994	2.10037054511756	2.27646180417324	2.64836001098093	2.4814426285023	0	0	2.51719589794997	2.97034687623009	2.38560627359831	2.69983772586725	1.50514997831991	0
ENSG00000111300	6	3.45833562599195	3.42520805113866	3.45530177165708	3.48444220764241	3.43552585149865	3.5087989654039	3.42926766643317	1.81954393554187	3.48657215051836	3.48444220764241	3.46299661202806	3.4900990050633	3.50704587242733	3.51014269940257	3.51241754860084	3.4491697321652	3.41580772763554
ENSG00000111331	1	2.86033800657099	2.99782308074573	3.04453976039241	2.89762709129044	3.05842602445701	2.87966920563205	3.09096307659573	2.46982201597816	2.67394199863409	0.845098040014257	0	2.99519629159718	3.0484418035504	2.69460519893357	2.86451108105839	2.02118929906994	2.34242268082221
ENSG00000111361	1	2.08635983067475	2.53529412004277	2.59217675739587	2.56110138364906	2.82801506422398	0	0	0	0	0	2.59549622182557	2.41995574848976	2.11394335230684	2.69983772586725	2.08278537031645	2.66745295288995	2.29225607135648
ENSG00000111412	3	2.48287358360875	2.91487181754005	2.74115159885178	3.0484418035504	2.8488047010518	3.01283722470517	2.74507479158206	2.17897694729317	2.56110138364906	2.97127584873811	2.29225607135648	3.08707120590654	3.223236273103	3.19534605834842	3.1360860973841	2.82736927305383	3.00945089579869
ENSG00000111424	3	2.92737036303902	2.31806333496276	2.85973856619715	2.62117628177504	1.7481880270062	2.95856388322197	3.09898963940118	2.36921585741014	3.8316138553091	3.29512708525219	3.9501700598082	4.0746336182969	4.06160324960838	4.02587908329337	3.42667388802137	3.51995918075207	4.01982222416777
ENSG00000111445	1	3.00817418400643	3.00216606175651	3.09166695759568	2.65609820201283	3.004751155591	2.11058971029925	0	0	2.4983105537896	0	2.28780172993023	3.004751155591	2.83122969386706	2.90036712865647	2.57403126772772	2.4456042032736	2.22788670461367
ENSG00000111450	7	2.71933128698373	3.34458874257871	3.30081279411812	3.16702179579026	2.9982593384237	2.09342168516224	0	0	0	0	0	0	2.23044892137827	1.75587485567249	0	0	0
ENSG00000111530	9	0	1.99563519459755	0	0	1.92427928606188	2.11058971029925	0	0	2.42975228000241	0	1.7160033436348	0	2.36735592102602	0	0	0	2.08278537031645
ENSG00000111596	2	3.48058178682917	0	0	1.72427586960079	0	0	0	3.42748610909579	3.34103863167752	3.36940141369662	3.37383114507383	2.42488163663107	2.48287358360875	2.4983105537896	3.6028193424327	3.35218251811136	0
ENSG00000111605	3	2.5854607295085	3.14921911265538	3.11293997608408	2.64836001098093	2.98000337158375	2.55022835305509	2.97863694838447	2.7664128471124	2.83821922190763	2.46686762035411	2.58319877396862	2.84571801796666	2.78103693862113	2.72098574415374	2.70757017609794	2.3747483460101	2.59879050676312
ENSG00000111615	1	2.90687353472207	2.93951925261862	3.59703666497765	3.4399639359209	2.85064623518307	2.47129171105894	0	2.61909333062674	2.3096301674259	2.74350976472843	3.20709554041922	3.70825088859138	3.64884770837289	3.59725628292514	3.55509444857832	3.37876117531637	3.44153803870216
ENSG00000111647	1	2.41161970596323	3.25285303097989	3.21031851982623	2.99166900737995	3.12024479554637	0	1.72427586960079	2.48995847942483	2.15836249209525	0	1.49136169383427	3.24501887073775	3.3096301674259	3.25188145455253	3.38578495884334	2.67760695272049	2.87215627274829
ENSG00000111666	8	2.46538285144842	2.56702636615906	0	2.21748394421391	0	0	0	0	2.1846914308176	0	0	2.06445798922692	0	2.51321760006794	2.67669360962487	1.32221929473392	0
ENSG00000111684	5	3.58714949825434	3.4605971888976	3.43104194533589	3.35640832703898	3.59846220047415	4.41625762699902	3.22141423784234	4.44427906427685	4.11882666293329	4.79402073706099	4.81542498792776	5.016966519623	5.01073657626377	5.02098244291842	5.01170151562673	5.06709318423652	5.07950684482477
ENSG00000111716	9	1.67209785793572	2.08635983067475	0	2.20951501454263	0	0	1.92427928606188	0	0	1.74036268949424	0	0	0	0	0	0	0.954242509439325
ENSG00000111725	1	3.123198075032	3.17551181336345	3.21827285357145	2.9903388547876	3.25959387888595	3.02036128264771	2.18752072083646	0	2.82151352840477	0	2.18752072083646	2.85913829729453	2.84260923961056	3.25090769970086	2.70586371228392	3.066698550423	1.86332286012046
ENSG00000111726	2	2.25285303097989	2.22530928172586	0	0	0	0	2.45788189673399	0	0	1.80617997398389	0	2.77158748088126	2.84073323461181	2.70500795933334	2.63447727016073	2.38021124171161	0
ENSG00000111731	3	2.9698816437465	2.8055008581584	2.78746047451842	2.73957234445009	2.76267856372744	2.49692964807321	2.65417654187796	2.02938377768521	2.61172330800734	2.11058971029925	2.57403126772772	2.72916478969277	2.73559889969818	2.67394199863409	2.70500795933334	2.65224634100332	2.65513843481138
ENSG00000111752	6	3.44932409309873	3.37803432245733	3.40466270087372	3.37511468469223	3.35525990552738	3.38685552918472	3.43152458418745	3.470116353151	3.35907622605926	3.31470969295517	3.33344727449675	3.51255099290421	3.56145917124192	3.43007505555194	3.47769992833213	3.27438879555038	3.33304402982349
ENSG00000111785	1	3.05804623039528	2.17897694729317	2.71933128698373	2	2.73158876518674	2.40312052117582	0	2.26481782300954	3.13735411137073	2.17026171539496	2.50105926221775	2.86628733908419	2.61804809671209	2.80345711564841	2.76117581315573	2.79169064902012	2.2380461031288
ENSG00000111859	9	2.29003461136252	0	0	0	0	2.15836249209525	2.86923171973098	0	0	0	0	0	0	0	0	0	0
ENSG00000111875	1	3.03140846425162	2.31175386105575	2.93196611472817	2.25767857486918	2.81358098856819	0	1.55630250076729	2.47421626407626	0	2.33243845991561	0	2.43136376415899	1.83250891270624	2.39093510710338	2.45939248775923	0	1.91907809237607
ENSG00000111880	8	0	2.07918124604762	0	2.43775056282039	1.39794000867204	3.34262004255335	3.44388854677737	0	0	0	0	2.24303804868629	0	2.28780172993023	2.29666519026153	0	0
ENSG00000111885	1	2.14612803567824	2.68574173860226	2.56702636615906	2.31597034545692	2.88649072517248	0	2.87909587950007	1.77085201164214	2.3747483460101	0	0	3.19506899646859	3.24303804868629	3.14798532068381	3.41929472175346	2.87157293554588	2.8494194137969
ENSG00000111897	1	2.55630250076729	1.81291335664286	0	0	2.64933485871214	2.05307844348342	1.83250891270624	1.56820172406699	2.17318626841227	2.69635638873333	0	3.42160392686983	3.46686762035411	3.24229290498293	2.78604121024255	2.70671778233676	1.54406804435028
ENSG00000111906	1	2.30319605742049	3.32469391386177	3.60064623566239	2.54032947479087	2.62117628177504	1.76342799356294	0	2.29666519026153	2.16136800223497	0	1.7160033436348	0	3.44294986957786	2.09342168516224	0	0	0
ENSG00000111912	3	3.66558099101795	3.82360462835516	3.88930170250631	3.73933496019608	3.79225157190326	2.50514997831991	2.54530711646582	0	2.60422605308447	1.55630250076729	3.17638069224327	3.85576137233995	3.84960365808245	3.8677031332701	3.83001093593612	3.70977860184823	3.71633728788955
ENSG00000111962	6	3.09691001300806	3.2291697025391	3.12936759572299	3.05037975626146	3.13893394025692	2.99563519459755	3.13353890837022	3.12839926871781	2.92272545799326	3.12613140726198	3.05614226205905	3.25478968739721	3.11859536522376	2.9566485792052	3.22167499707077	3.06032002868829	3.01745072951054
ENSG00000111981	5	0	0	0	0	0	1.74036268949424	2.11394335230684	2.62940959910272	2.64542226934909	3.15198239545747	1.84509804001426	4.26140562707414	4.21945353707681	4.19052778688735	3.8718647020882	4.37679587387972	4.36685236951226
ENSG00000112033	9	2.77524625974024	1.63346845557959	0	1.44715803134222	0	1.32221929473392	0	1.67209785793572	0	2.10380372095596	0.698970004336019	0	0	0	0	0	1.93449845124357
ENSG00000112062	3	3.24129738710999	3.57783634129274	3.57657168406529	0	3.53869937954241	3.48501121457857	2.19589965240923	0	3.54070478331076	2.17897694729317	2.42324587393681	3.33061666729444	3.30016053695135	3.32633586092875	3.18949031369937	2.29666519026153	3.12775251583297
ENSG00000112078	9	2.33041377334919	2.27875360095283	0	0	0	2.04921802267018	0	0	1.93449845124357	0	0	0	0	2.22530928172586	0	0	0
ENSG00000112079	7	2.32014628611105	2.48713837547719	0	2.25042000230889	2.45178643552429	0	2.06818586174616	0	2.14921911265538	0	0	0	0	2.38021124171161	0	0	0
ENSG00000112081	5	2.71850168886727	2.6730209071289	2.09342168516224	2.59769518592551	3.22942584792069	4.6971246808766	4.65314495160096	4.59536392924744	4.59955559098598	4.88185236997316	4.88555909560843	4.89501900623454	4.48647298520638	4.94966318465395	4.92408277505827	4.75595865880229	4.57954352542998
ENSG00000112118	3	3.1092409685882	3.18383903705642	3.3236645356081	2.91115760873998	3.32407657973949	2.92941892571429	3.07040732174012	2.63245729218472	2.49415459401844	2.88138465677057	2.43296929087441	3.09968064110925	3.066698550423	2.99431715266964	3.05076631123304	2.83378437465648	2.77085201164214
ENSG00000112144	6	3.36810085170935	3.45255306322893	3.60863298949004	3.41413736218448	3.58024050826538	3.41363499719856	3.4605971888976	3.40636983546927	3.55351894014897	3.56026539786271	3.59139855128125	3.59372899870791	3.61055370531709	3.59350758933177	3.64167237322469	3.54082981411108	3.50514997831991
ENSG00000112149	3	2.12057393120585	2.31597034545692	2.06445798922692	2.36735592102602	0	2.98497712641549	2.93348728784871	2.63548374681491	2.68663626926229	2.55266821611219	2.65030752313194	4.12424330894665	4.03933478873809	3.7175040747642	3.7337588355872	3.94304911100841	3.75158700508231
ENSG00000112167	8	2.41329976408125	2.17318626841227	0	3.10585067438514	0	2.23044892137827	2.65896484266443	0	0	0	0	2.25527250510331	1.95904139232109	1.86923171973098	0	0	0.477121254719662
ENSG00000112186	9	0	0	0	0	0	0	0	2.13033376849501	0	1.92941892571429	1.72427586960079	0	0	0	0	0	0
ENSG00000112210	5	2.14612803567824	2.15836249209525	2.50105926221775	3.291590825658	2.8208579894397	3.32180548385754	3.51454775266029	2.17026171539496	2.52891670027765	3.77173442538677	3.69125835813311	3.88280904139244	3.96515464598693	2.90741136077459	3.78760214618234	3.90222052827931	4.02974891856684
ENSG00000112234	9	0	1.95424250943932	2.11058971029925	1.72427586960079	0	0	0	0	0	1.46239799789896	0.845098040014257	0	0	0	0	0	0
ENSG00000112237	9	1.76342799356294	0	0	0	0	0	2.2718416065365	1.86923171973098	2.17026171539496	0	0	0	0	2.27875360095283	0	0	0
ENSG00000112242	3	3.13893394025692	3.26434550705009	3.24427712080184	3.14207646107328	3.23854788768133	2.34635297445064	2.80071707828239	0	0	2.01283722470517	2.33445375115093	3.15563963375978	3.15320490008428	3.20139712432045	3.14983469671578	3.12287092286444	2.96941591235398
ENSG00000112245	3	2.46982201597816	2.26481782300954	2.2380461031288	2.34635297445064	0	0	0	0	1.93449845124357	2.50242711998443	2.34830486304816	3.76327821101898	3.66838591669	3.95515838692579	3.7856856682809	4.1596574112477	4.04774201818064
ENSG00000112249	6	2.67024585307412	3.07261747654524	2.93094903116752	2.931457870689	2.88761730033574	2.80071707828239	2.51321760006794	1.93449845124357	1.98677173426624	4.56467789772798	4.56085075683712	3.15503222879097	3.05614226205905	2.92634244662566	2.98136550907854	4.26233241382263	4.25020035967899
ENSG00000112282	9	1.53147891704226	2.19589965240923	2.12385164096709	1.17609125905568	0	2.17609125905568	0	2.36921585741014	2.34830486304816	0	0	2.44404479591808	0	0	2.10380372095596	0	1.43136376415899
ENSG00000112290	1	2.65321251377534	2.71264970162721	3.06069784035361	2.51851393987789	2.80821097292422	2.57287160220048	2.69897000433602	0	2.55144999797288	2.47712125471966	0	2.72916478969277	2.8394780473742	2.73719264270474	2.92116605063774	2.66086547800387	2.69372694892365
ENSG00000112297	4	2.87852179550121	2.99563519459755	3.04766419460156	2.83250891270624	2.98677173426624	2.85064623518307	2.96189547366785	2.76492298464989	2.91698004732038	2.79448804665917	2.65801139665711	2.75663610824585	2.90794852161227	2.85973856619715	2.71516735784846	0	2.65417654187796
ENSG00000112305	7	0	0	2.24551266781415	0	0	1.5910646070265	2.35024801833416	2.16435285578444	2.06445798922692	1.79239168949825	0	0	0	0	0	0	0
ENSG00000112306	5	3.10516942799933	3.33665982345442	3.26150077319828	3.09551804232315	3.35602585719312	3.96473092105363	3.83103748564003	3.59339684230021	3.89220594597577	3.98855895687862	4.03646919891546	4.85416024016076	4.79320348128286	5.17186388537831	5.0676510162575	4.85986451732556	4.85164964910091
ENSG00000112335	9	2.68574173860226	0	0	0	0	0	0	2.51851393987789	0	0	0	0	0	0	0	0	0
ENSG00000112339	1	2.39619934709574	2.55870857053317	2.40823996531185	1.91381385238372	2.01703333929878	2.05690485133647	2.66745295288995	2.55022835305509	2.58658730467176	1.93449845124357	0	3.19562294358694	3.65609820201283	4.0180760636458	3.70311934623608	2.80617997398389	4.02596090985638
ENSG00000112378	3	2.98362628712453	3.13987908640124	2.83884909073726	2.6570558528571	1.70757017609794	2.83758843823551	2.77524625974024	3.01703333929878	2.66181268553726	2.66651798055488	2.70243053644553	3.11859536522376	3.09656243837414	3.07990446766672	3.11126251365907	2.96236933567002	2.74350976472843
ENSG00000112406	7	2.13987908640124	0	0	0	0	2.85064623518307	2.42324587393681	2.41497334797082	2.31806333496276	2.65417654187796	1.07918124604762	0	0	0	0	0	0
ENSG00000112531	6	2.96661098668193	3.2678754193189	3.26834391395106	3.05918461763137	3.31111784266251	3.0733517023869	3.22711508258913	3.28148788794008	2.92427928606188	3.50542132758328	3.44388854677737	3.63938686901768	3.74795530690673	3.46269740810172	3.50119624202709	3.48671377598249	3.26197619139781
ENSG00000112578	6	3.43504764133996	3.55810830163055	3.58894364274001	3.4367985102318	3.53198955141255	3.49899936358015	3.45878888171084	3.41946007278607	3.49609899213257	3.55738688205951	3.52633927738984	3.55205953418788	3.53681086599154	3.585799009013	3.52994340165867	3.53945249154946	3.46194849520376
ENSG00000112584	8	0	2.23552844690755	3.76782349800752	0	2.42975228000241	0	0	0	0	0	0	2.06818586174616	0	2.71432975974523	1.85733249643127	0	2.62013605497376
ENSG00000112592	1	3.21138755293686	2.69810054562339	3.34478512263266	0	3.3151303171836	0	0	3.32014628611105	0	3.28057837036808	0	3.43552585149865	3.50514997831991	3.56300618706179	3.52994340165867	0.602059991327962	2.11058971029925
ENSG00000112679	4	2.59549622182557	2.06818586174616	2.90036712865647	2.931457870689	1.14612803567824	2.56937390961505	2.56820172406699	0	2.60530504614111	2.59549622182557	2.29225607135648	0	0	2.57634135020579	1.47712125471966	2.08278537031645	0
ENSG00000112685	9	2.28330122870355	0	0	1.20411998265592	0	2.54777470538782	0	2.72345567203519	0	0	0	0	0	0	0	0	0
ENSG00000112699	6	3.55193769536484	3.56820172406699	3.80016699020136	3.57356777303922	3.79204131071208	3.89403900080461	3.76215319230359	3.8285310066451	3.81251228428998	3.91844974240116	3.87366929270679	3.92256976898571	3.87892373396757	3.85290675879695	3.82691664718492	3.82059549654449	3.80875097234959
ENSG00000112701	5	2.2718416065365	1.17609125905568	0	0	0	0	3.81338080673386	3.63164666295842	3.73535933300171	4.15890502118754	4.24239233137574	3.11760269169008	2.90254677931399	3.63898815934368	2.97173959088778	3.68024483704261	3.33284226699435
ENSG00000112742	9	2.21218760440396	0	0	0	0	0	0	2.17026171539496	0	0	1.93951925261862	0	0	0	0	0	0
ENSG00000112769	7	2.31386722036915	2.12057393120585	0	2.17609125905568	0	2.17609125905568	2.45939248775923	1.80617997398389	0	0	0	0	0	0	0	0	0
ENSG00000112773	7	0	0	0	0	0	0	1.99122607569249	0	2.31806333496276	2.35602585719312	0	3.18949031369937	2.56702636615906	3.12515582958053	2.94792361983173	2.20951501454263	0
ENSG00000112787	3	3.43168534468601	3.5081255360832	3.51027684441735	3.32159843046534	3.44482519950975	3.11394335230684	1.89209460269048	3.39967372148104	0	3.84023159495811	3.67614468035621	3.35945602012099	3.27021285489624	3.29994290002277	3.06107532362979	3.29203443599474	3.27783833300205
ENSG00000112851	9	0	0	0	0	0	2.26245108973043	0	0	2.23299611039215	0	0	0	1.96848294855394	0	0	0	2.32837960343874
ENSG00000112874	3	2.56348108539441	2.81624129999178	2.7979596437372	2.72098574415374	2.94694327069783	2.21748394421391	2.42813479402879	1.77815125038364	2.32221929473392	2.26951294421792	1.90308998699194	2.96189547366785	2.97266559226611	2.85247999363686	2.93196611472817	2.6730209071289	2.65991620006985
ENSG00000112902	5	1.85733249643127	0	2.64933485871214	2.14301480025409	2.06445798922692	3.58365210854204	2.81023251799508	3.54394394248291	3.46404220543881	4.09127996422884	3.92153041350124	3.29688447553855	3.4224256763712	3.25478968739721	3.37712404234646	3.26458172923808	3.17983892802319
ENSG00000112941	6	3.12417805547468	3.24004977211265	3.34830486304816	3.13513265137677	3.28148788794008	3.19617618503997	3.17840134153376	3.13033376849501	2.89872518158949	3.08742645703629	3.27600198996205	3.38057300306689	3.35926616460675	3.29468662427944	3.25358028956218	3.22063101944809	3.38327665040765
ENSG00000112972	3	2.20139712432045	2.44404479591808	2.90417436828416	1.64345267648619	2.66745295288995	2.65224634100332	3.20411998265592	2.55144999797288	3.08671566394488	1.92427928606188	3.21404867941194	3.52126887559839	3.40260524191991	3.37529773821734	3.24821856119007	3.10856502373283	3.28869626059026
ENSG00000112977	1	2.90308998699194	2.95520653754194	2.9484129657786	2.81023251799508	2.98272338766855	2.44715803134222	1.90848501887865	2.36921585741014	0	0	2.22010808804005	3.24278980947868	3.24723654950676	3.24993175663419	3.04727486738418	3.15381486434453	3.14363923527454
ENSG00000112984	9	2.15533603746506	1.72427586960079	0	1.77085201164214	0	0	0	2.47421626407626	0	0	0	0	0	0	0	0	0
ENSG00000112996	2	2.00860017176192	2.56820172406699	0	0	1.85733249643127	0	2.5092025223311	0	0	0	0	2.69460519893357	2.83505610172012	2.74429298312268	2.91960102378411	1.66275783168157	1
ENSG00000113013	5	0	3.34044411484012	3.34733001531695	3.18752072083646	3.37309598707873	3.36679638328673	0	0	3.45893986189033	3.41497334797082	4.74585519517373	4.90114215765946	4.89774252131776	4.94791872358674	4.94360332321557	5.29267243987796	4.96094144412707
ENSG00000113048	5	3.03662889536216	3.29490691060519	3.30384377488865	2.93399316383124	3.33041377334919	3.22865695810894	3.66162340922923	3.15350998930084	3.36153897126928	3.56843641441689	3.85847704181334	3.70791066571311	3.64640372622307	3.80827850958277	3.66256896693326	4.4567910085419	4.61833055787352
ENSG00000113068	6	2.98497712641549	3.25115134317535	3.19617618503997	3.00346053210951	3.22762964957101	2.86805636182304	3.24129738710999	3.09061070782841	2.87621784059164	3.30770992340481	3.21537315278342	3.32776748990273	3.20763436738896	3.47202469770028	3.13956426617585	3.2319790268315	3.20030318298158
ENSG00000113083	3	2.64048143697042	2.77158748088126	2.77670118398841	2.07188200730613	2.54282542695918	0	2.60097289568675	2.62013605497376	0	1.07918124604762	1.73239375982297	2.78816837114117	2.92220627743902	2.58883172559421	3.03221570329798	2.65609820201283	2.61489721603313
ENSG00000113140	6	3.21827285357145	3.29336255471145	3.35717225772303	3.36059341356525	3.32715451240943	3.12287092286444	3.29092455938275	3.08386080086657	3.07151380509509	3.28194193344082	3.3163897510732	3.26173854735254	3.27091163941048	3.29797924415936	3.27875360095283	3.36210531929377	3.32325210017169
ENSG00000113163	6	2.76042248342321	3.00646604224923	3.14612803567824	2.8819549713396	3.10380372095596	2.80208925788173	3.32489949705231	3.07518185461869	2.78247262416629	3.51348395670426	3.43917473984347	4.02378727978985	3.73743120051458	3.5928426831311	3.72106830179716	3.45878888171084	3.52840243795362
ENSG00000113194	9	0	0	0	0	0	2.19865708695442	0	0	2.04532297878666	1.95424250943932	1.72427586960079	0	0	0	0	0	2.17897694729317
ENSG00000113240	9	3.11660774398825	0	3.40243334621931	0	0	0	0	0	2.03742649794062	0	3.24378191609379	0	0	0	0	2.17609125905568	0
ENSG00000113273	3	1.95904139232109	2.46686762035411	2.51851393987789	2.25527250510331	2.54406804435028	0	2.04921802267018	0	0	0.845098040014257	2.17609125905568	2.56466606425209	2.51982799377572	2.79448804665917	2.64933485871214	2.39269695325967	2.34242268082221
ENSG00000113282	3	2.40483371661994	2.74585519517373	2.6954816764902	2.4456042032736	2.64738297011462	2.01703333929878	2.18184358794477	0	2.65224634100332	2.15533603746506	2.64345267648619	2.70156798505593	2.71096311899528	2.67024585307412	2.71933128698373	2.82865989653532	2.51454775266029
ENSG00000113318	1	2.31175386105575	1.81291335664286	2.47856649559384	2.4983105537896	2.39445168082622	0	0	1.95904139232109	2.32428245529769	2.49415459401844	0	2.70671778233676	2.61909333062674	2.57170883180869	2.81756536955978	2.12057393120585	2.19589965240923
ENSG00000113328	3	2.31806333496276	3.52491514753987	1.81291335664286	3.45224657452044	2.02118929906994	0	2.54530711646582	0	2.27646180417324	1.95424250943932	0	3.88913355596672	3.90074935806108	3.75602721297344	3.80263691808281	3.64787176530623	4.2080918452757
ENSG00000113360	1	0	2.24303804868629	2.54530711646582	2.33041377334919	2.1846914308176	0	2.17897694729317	2.58092497567562	2.07554696139253	0	2.43616264704076	2.79098847508882	2.78532983501077	2.80413943233535	2.78746047451842	2.62013605497376	2.52762990087134
ENSG00000113368	3	2.05307844348342	0	2.83569057149243	1.68124123737559	2.52504480703685	4.03718737093711	4.08827787599594	2	3.86581438016797	4.2931193701343	4.34299478292748	2.10037054511756	0	3.07700432679335	3.40756084948636	2.95230800966213	2.82736927305383
ENSG00000113369	2	1.64345267648619	0	0	2.70926996097583	2.35983548233989	2.39967372148104	2.29885307640971	0	2.74507479158206	2.15836249209525	2.62634036737504	3.44793286559218	3.47552591503928	3.18949031369937	3.28847280059978	3.55181582235102	3.60465797204787
ENSG00000113387	3	1.63346845557959	2.7419390777292	1.34242268082221	2.2718416065365	2.57978359661681	2.61909333062674	2.44090908206522	2.51851393987789	0	2.47275644931721	2.1846914308176	2.88761730033574	2.89817648349768	3.12678057701201	2.68124123737559	2.8998205024271	2.75434833571102
ENSG00000113407	1	2.70243053644553	2.79934054945358	2.63245729218472	2.30535136944662	2.56348108539441	0	2.2148438480477	2.25285303097989	0	0	0	2.8668778143375	2.98944981766669	2.75663610824585	3.00860017176192	1.47712125471966	0
ENSG00000113456	3	2.63548374681491	1.85733249643127	2.67486114073781	2.72754125702856	2.65896484266443	2.30319605742049	2.27646180417324	2.24551266781415	2.34635297445064	3.46701581843844	3.72705301135386	2.99694924849538	2.9604707775343	3.11293997608408	3.14612803567824	2.8926510338773	2.87966920563205
ENSG00000113552	9	0	2.25767857486918	0	1.60205999132796	1.25527250510331	0	2.16136800223497	1.92941892571429	0	0	1.92941892571429	0	0	0	0	0	0
ENSG00000113569	2	2.4983105537896	1.98677173426624	0	0	0	0	2.19865708695442	2.2148438480477	0	0	1.90848501887865	2.75281643118827	2.79726754083072	2.74896286125616	2.89872518158949	2.01283722470517	2.68304703823885
ENSG00000113578	7	2.20411998265592	2.20411998265592	0	0	1.98227123303957	0	1.83884909073726	0	0	2.32837960343874	1.07918124604762	0	0	0	0	0	1.11394335230684
ENSG00000113580	8	1.90848501887865	2.04921802267018	0	0	0	0	2.19865708695442	0	2.12710479836481	0	2.04139268515822	0	0	0	1.89762709129044	0	0
ENSG00000113593	7	0	1.92427928606188	0	2	0	1.97772360528885	2.29446622616159	1.95904139232109	2.04921802267018	2.7664128471124	0.778151250383644	0	0	2.34044411484012	2.13353890837022	0	0
ENSG00000113594	6	3.61044722144212	3.37291200297011	3.35179630689702	3.25527250510331	3.42045085910607	3.22505069613805	3.12287092286444	3.25163822044821	3.14363923527454	3.19755621315354	3.28600712207947	3.3356584522893	3.42569721336259	3.33605927786635	3.27646180417324	3.23299611039215	3.28307497473547
ENSG00000113595	1	0	2.62940959910272	2.16731733474818	0	0	0	2.57403126772772	2.51321760006794	2.28103336724773	2.69019608002851	2.51321760006794	2.39619934709574	2.64933485871214	2.57634135020579	2.82994669594164	2.3654879848909	2.47275644931721
ENSG00000113615	6	3.15715443990628	3.33122478102073	3.30941722577814	3.28375338333253	3.27114431794908	3.23754373814287	3.32980452216407	3.32056168019524	3.26951294421792	3.26857797188284	3.29314148345093	3.36530074863799	3.28239550474253	3.38255732190879	3.36698297597785	3.35005409357903	3.30642502755069
ENSG00000113643	3	2.60205999132796	2.21218760440396	2.71180722904119	2.70671778233676	2.37839790094814	3.25042000230889	2.97220283837906	3.15806079393661	2.68752896121463	3.13672056715641	3.11461098423217	3.48172919696002	3.44653716707364	3.28126068705501	3.22271647114758	3.19975517725347	2.97127584873811
ENSG00000113648	3	2.34635297445064	2.67486114073781	2.82801506422398	2.54777470538782	2.13353890837022	2.11058971029925	2.33645973384853	3.01325866528352	2.68841982200271	2.04532297878666	2.22530928172586	2.56584781867352	2.63848925695464	2.92582757462474	2.63548374681491	2.57978359661681	2.52633927738984
ENSG00000113649	1	2.33445375115093	2.74973631556906	2.77378644498119	2.17026171539496	2.82801506422398	2.65609820201283	2.59988307207369	2.50242711998443	2.64443858946784	0	1.44715803134222	3.20357677497797	3.03502928220237	3.16136800223497	3.27943878828702	2.48855071650044	2.88536122003151
ENSG00000113657	4	2.42813479402879	2.61489721603313	2.9329808219232	2.10720996964787	2.88536122003151	2.34242268082221	2.50242711998443	2.35793484700045	2.68663626926229	1.77815125038364	2.07554696139253	1.95904139232109	2.5327543789925	0	2.48000694295715	0	0
ENSG00000113658	6	3.21748394421391	3.3236645356081	3.52762990087134	3.19479175772192	3.40942586867144	3.87087189506774	3.87063796321081	3.80881842509212	3.63508143601087	3.91169015875386	3.97118304085616	3.83878614494659	3.86864443839483	3.72361983551546	3.50947135210255	3.70406467940857	3.74241088058049
ENSG00000113712	5	3.40466270087372	3.49164179347759	3.53351786201697	3.43376983392487	3.48458452928284	4.31393046253346	4.25379822986825	3.33645973384853	3.25959387888595	4.74316470065589	4.7671335939992	4.45014129134247	4.40623351137432	4.46976312459806	4.23357985667902	4.65649109430159	4.65814500517437
ENSG00000113716	3	3.34888872307144	3.43264866001311	3.49317912068252	3.26997967664532	3.50270017531056	3.11327469246435	2.64933485871214	3.29314148345093	2.71011736511182	3.25647720624168	3.12450422483428	3.08278537031645	3.01953168453126	3.07040732174012	2.97543180850926	3.05115252244738	3.20817252666712
ENSG00000113739	5	2.90471554527868	2.51719589794997	3.07591176148278	2.40993312333129	2.9532763366673	3.4920616045126	3.16016829295851	3.58126680527367	3.67522825359306	2.31597034545692	3.18977095634687	4.18559881058231	4.16193670524578	4.25534488148576	4.33177135629093	4.46341515152122	4.52588665152094
ENSG00000113742	6	3.30362797638389	3.44901531634779	3.52504480703685	3.40585839931764	3.47407050321504	3.54715912132742	3.46701581843844	3.464191370641	3.46582881535744	3.60734777676841	3.41580772763554	3.79169064902012	3.75104803482019	3.84571801796666	3.69600671521855	3.66894473445773	3.61616031284758
ENSG00000113758	5	3.62407573114568	3.65972609523779	3.30899102900016	3.62138402848165	3.5864747785714	3.7444494574468	3.18412335423967	3.86201205125022	3.4184670209466	3.89614025144202	3.70654710264036	4.19893186993221	4.28789126595403	4.29839453371295	4.2965116246613	4.6562228161036	4.68782314734153
ENSG00000113761	3	2.8055008581584	2.59769518592551	2.80208925788173	2.53529412004277	2.90848501887865	2.82542611776782	2.931457870689	3.28936595152003	2.98944981766669	2.9698816437465	3.08707120590654	2.99122607569249	2.87390159786446	3.15411952551585	3.03702787975578	2.93094903116752	2.99869515831166
ENSG00000113810	3	2.4996870826184	2.33445375115093	2.84695532501982	2.90145832139611	2.58883172559421	2.32837960343874	4.07029651819776	3.9977794308656	0	4.42994597411782	4.40638687297273	4.26429824719022	4.27733411221598	4.25093207020011	4.17070165581607	4.4251917362386	4.4418678766638
ENSG00000113851	8	1.75587485567249	2.50242711998443	2.19312459835446	2.80821097292422	0	0	0	0	2.68033551341456	0	2.43775056282039	2.69284691927723	1.9731278535997	2.10380372095596	2.73719264270474	0	0
ENSG00000113916	3	2.88024177589548	2.92116605063774	2.90741136077459	2.68663626926229	2.94101424370557	0	2.81624129999178	2.59659709562646	2.27875360095283	2.29003461136252	2.52762990087134	3.03822263836872	2.90633504180509	2.88138465677057	2.83505610172012	2.62634036737504	2.48855071650044
ENSG00000114019	5	3.20709554041922	3.39846084960822	3.41145134213794	3.26245108973043	3.37657695705651	3.14082218010931	3.9114772171061	2.75204844781944	3.11594317693906	4.33158924095514	3.56383691866455	4.36140671705934	4.37531603932696	4.28677073671406	4.20052219180211	4.43240803142708	4.40507302558599
ENSG00000114030	6	3.33805787541976	3.27966694404846	3.25212455250564	3.16908635748702	3.28012289630231	3.32035403281767	3.41962536088774	3.27230584440209	3.41430468812833	3.77930782758359	3.81257915540905	3.56596581744667	3.39550112430563	3.56995881809659	3.61299565603235	3.79865064544527	3.92701086897565
ENSG00000114062	9	1.7481880270062	2.42975228000241	0	2.29885307640971	2.1846914308176	1.84509804001426	0	0	2.13987908640124	0	0	1.7160033436348	0	0	0	0	2.69983772586725
ENSG00000114098	7	2.3747483460101	0	1.6232492903979	2.14921911265538	2.25285303097989	2.91275330367132	2.76192783842053	0	2.42975228000241	2.11727129565576	1.93449845124357	0	1.51851393987789	1.14612803567824	0	1.80617997398389	0
ENSG00000114315	6	3.36865871239223	3.53718922624364	3.53083977861652	3.5952757118021	3.59813364581324	3.52672686731464	3.34927752746796	3.36342393291718	3.34044411484012	3.39967372148104	3.42504487455139	3.60097289568675	3.57588031568065	3.54900326202579	3.51706387348265	3.53529412004277	3.52205280086882
ENSG00000114346	7	2.13033376849501	2.33445375115093	2.3384564936046	2.81291335664286	0	1.93951925261862	2.15836249209525	0	0	0	0	2.30319605742049	0	0	0	0	0
ENSG00000114354	7	2.44404479591808	0	0	0	0	2	2.19865708695442	1.92427928606188	0	2.23299611039215	0	2.10380372095596	1.61278385671974	0	0	0	0
ENSG00000114374	3	2.85913829729453	3.06445798922692	2.47275644931721	2.3541084391474	2.70671778233676	2.49554433754645	2.80345711564841	3.05461305455689	2.72672720902657	2.39445168082622	2.97220283837906	3.11693964655076	3.10243370568134	3.06445798922692	3.18808437371494	2.97726621242729	3.02571538390134
ENSG00000114416	5	3.13033376849501	3.13353890837022	3.10414555055401	3.07298474462793	3.17522180034305	3.31302311032324	4.0076197745174	3.83670379908973	3.82814410730379	4.29719128903199	4.27105126149235	4.55869657328232	4.51229741366017	4.60022120997524	4.46125835286184	4.67019945161226	4.68285778156957
ENSG00000114423	3	2.58206336291171	2.82801506422398	2.73319726510657	2.58319877396862	2.72835378202123	2.6730209071289	2.99255351783214	2.51321760006794	2.6730209071289	2.94448267215017	3.20574554094266	3.15654915133178	3.22453306260609	3.33725953975028	3.2678754193189	3.05994188806195	2.95856388322197
ENSG00000114439	1	2.61066016308988	2.81023251799508	2.75966784468963	2.9216864754836	2.82865989653532	0	0	2.48429983934679	3.14238946611884	2.27875360095283	0	2.69897000433602	3.14082218010931	2.55144999797288	3.03462845662532	2.8668778143375	2.65127801399814
ENSG00000114446	3	3.04375512696868	2.94939000664491	3.11159852488039	3.07881918309885	3.05153839051533	2.71349054309394	2.38021124171161	0	2.54032947479087	2.69284691927723	2.72181061521255	3.27392678010053	3.25791845031406	3.21801004298436	3.29336255471145	3.16046853111904	3.21984638602436
ENSG00000114554	3	2.96614173273903	2.73798732633343	2.8555191556678	2.29446622616159	3.17609125905568	2.2380461031288	2.40140054078154	2.49276038902684	2.99913054128737	2.61172330800734	2.79657433321043	2.52374646681156	2.80685802951882	2.65801139665711	2.36172783601759	2.44090908206522	2.57749179983723
ENSG00000114573	8	0	2.05690485133647	0	2.34044411484012	0	0	0	0	1.44715803134222	0	1.85733249643127	1.74036268949424	0	0	2.28103336724773	2.15228834438306	1.83250891270624
ENSG00000114648	1	0	2.41161970596323	2.59549622182557	2.16136800223497	2.73719264270474	2.14921911265538	2.25042000230889	2.44870631990508	0	1.70757017609794	2.11394335230684	0	2.47856649559384	2.24551266781415	2.13987908640124	2.61278385671974	0
ENSG00000114650	7	2.76417613239033	2.27875360095283	2.60097289568675	2.72754125702856	3.3059958827708	1.83250891270624	0	0	2.50514997831991	2.68752896121463	2.26481782300954	0	1.39794000867204	0	0	0	0
ENSG00000114698	3	2.51851393987789	2.91803033678488	2.71767050300226	2.66181268553726	2.84571801796666	2.56348108539441	2.53402610605613	2.31386722036915	2.29885307640971	2.80955971463527	2.88592633980143	3.27276958655176	3.28510702956681	3.35005409357903	3.97113662947681	3.1078880251828	3.1476763242411
ENSG00000114735	4	1.89209460269048	2.64836001098093	2.68930885912362	2.95856388322197	2.84198480459011	2.53019969820308	2.7160033436348	2.68124123737559	2.15533603746506	2.46538285144842	2.51982799377572	2.27415784926368	0	2.61384182187607	0	0	2.53402610605613
ENSG00000114742	6	3.44994098877334	3.50433491180246	3.54157924394658	3.40414924920969	3.52672686731464	3.464191370641	3.31302311032324	3.35545152012652	3.45347123372294	3.41730558324453	3.40019248859258	3.68259629146055	3.61531865661148	3.72940779696307	3.5532760461371	3.40976410426635	3.52504480703685
ENSG00000114767	8	2.87448181769947	0	0	2.46089784275655	0	0	0	2.25527250510331	2.00432137378264	2.19312459835446	0	2.59439255037543	2.31386722036915	0	0	1.49136169383427	1.99122607569249
ENSG00000114770	3	0	0	0	2.19312459835446	1.85733249643127	4.21879799811174	4.22952826378767	4.0175341594372	4.06160324960838	4.47196610427306	4.38412034177388	3.39602489660859	2.67209785793572	3.52309583825257	3.2792105126014	3.68124123737559	3.80195223485428
ENSG00000114784	1	3.27806733088866	2.84757265914211	3.26481782300954	2.31386722036915	3.11991541025799	2.96142109406645	0	2.18184358794477	2.45024910831936	2.72263392253381	2.62013605497376	3.60873991906879	3.58737417207307	3.46508528755743	3.49526674438781	3.11594317693906	3.25743856685981
ENSG00000114850	3	3.20330491613848	3.45803319249651	3.46463855909503	3.45331834004704	3.40568778667278	2.80071707828239	2.72672720902657	2.80685802951882	2.70671778233676	2.99869515831166	2.82412583391655	3.23929947912689	3.28578227377939	3.15320490008428	3.30856441356124	2.959518376973	2.97266559226611
ENSG00000114861	2	2.2718416065365	1.78532983501077	0	2.70156798505593	0	2.65321251377534	2.0899051114394	0	0	4.12142851836796	4.088844562727	2.93500315145365	2.8555191556678	2.61278385671974	2.91328390176042	3.94816836172713	3.88024177589548
ENSG00000114942	1	2.2718416065365	2.92839585225671	0	2.09342168516224	2.61278385671974	0	0	2.4345689040342	0	0	2.87040390527903	3.41630758705988	3.44122367424261	3.0265332645233	3.57760667736254	2.13987908640124	2.63346845557959
ENSG00000114948	9	2.57287160220048	0	0	0	0	1.74036268949424	0	2.17318626841227	1.79934054945358	0	0	0	0	0	0	0	0
ENSG00000114956	9	0	0	0	2.78958071216443	0	0	0	0	1.72427586960079	0	0	0	0	0	1.61278385671974	0	0
ENSG00000114988	1	0	2	2.39093510710338	0	1.94448267215017	1.78532983501077	0	2.38560627359831	2.27875360095283	3.12221587827283	0	4.0350693444211	2.46834733041216	3.99895644047049	3.08098704691089	2.58092497567562	3.70191321121234
ENSG00000115042	2	3.51134851549021	2.79309160017658	0.778151250383644	0	2.25767857486918	0	0	2.32837960343874	0	2.51719589794997	2.59659709562646	2.34439227368511	3.57772152450902	2.72591163229505	2.88366143515362	3.62024018984583	2.68033551341456
ENSG00000115053	5	3.04493154614916	2.67486114073781	3.16046853111904	2.88138465677057	2.99343623049761	4.48466989988533	4.47732387820275	3.49317912068252	3.73423960443546	4.71747910502674	4.7378761581258	4.79147309649533	4.77399842253255	4.79139587423481	4.775967056454	4.87301235848266	4.86299552862386
ENSG00000115073	6	3.08350261983027	3.25066391946324	3.19893186993221	3.1274287778516	3.11958577496178	3.17026171539496	3.16908635748702	3.15228834438306	3.23248786635299	3.12450422483428	3.13893394025692	3.30621050816776	3.35717225772303	3.41060854256837	3.35812528527665	3.15685190107001	3.18184358794477
ENSG00000115091	3	3.29269900304393	3.23095955574857	3.61940641088678	3.03059972196595	3.11693964655076	3.15624619039734	2.58771096501891	2.58771096501891	2.10720996964787	3.82711068746601	2.2718416065365	2.95133751879592	3.05307844348342	2.91750550955255	2.90308998699194	2.80753502806885	2.48287358360875
ENSG00000115107	9	0	2.19312459835446	0	1.79934054945358	0	2.13033376849501	0	0	0	0	0	0	0	0	0	0	0
ENSG00000115137	9	2.80685802951882	0	0	2.77670118398841	2.09342168516224	1.84509804001426	0	0	1.76342799356294	0	1.65321251377534	0	0	0	0	0	0
ENSG00000115145	7	2.56348108539441	1.92427928606188	2.17318626841227	0	1.94939000664491	0	0	0	0	0	0	0	2.60205999132796	1.36172783601759	2.7160033436348	0	0
ENSG00000115159	9	1.94939000664491	0	0	0	0	0	2.66370092538965	2.17897694729317	2.61909333062674	0	2.65991620006985	0	0	0	0	1.07918124604762	2.56937390961505
ENSG00000115183	8	2.62736585659273	0	0	0	0	0	0	0	0	2.72509452108147	1.80617997398389	0	3.18864729599972	0	0	1.63346845557959	2.42488163663107
ENSG00000115232	1	2.80345711564841	3.39075852873872	3.06483221973857	2.77815125038364	3.01911629044707	3.14488541828714	2.68663626926229	0	2.52244423350632	0	0	2.94792361983173	2.8998205024271	2.88705437805096	2.96284268120124	2.62838893005031	2.75587485567249
ENSG00000115295	3	2.90200289135073	2.91222205653242	3.63618689519872	2.94448267215017	3.57703198562603	2.72509452108147	3.02775720469055	2.5092025223311	1.76342799356294	2.65127801399814	2.78746047451842	3.12515582958053	3.1092409685882	3.16938049531195	3.16849748352303	2.96754797621886	3.06707085604537
ENSG00000115306	3	2.81954393554187	2.78816837114117	2.63548374681491	2.81557774832427	2.74973631556906	2.3541084391474	2.31806333496276	2.72916478969277	2.77085201164214	2.43616264704076	1.54406804435028	2.13033376849501	2.30319605742049	2.37291200297011	2.87621784059164	1.99122607569249	2.44870631990508
ENSG00000115355	6	3.1092409685882	3.13353890837022	2.90955602924118	2.94987770403687	3.1215598441875	2.9731278535997	2.91169015875386	2.90902085421116	3.05076631123304	3.47784447633876	3.16908635748702	3.16345955176999	3.19755621315354	3.07990446766672	3.04020662757471	3.2792105126014	3.27829620809127
ENSG00000115363	3	3.00518051250378	3.06069784035361	3.08919836680515	2.931457870689	2.89320675305985	2.58319877396862	2.74429298312268	0	2.49276038902684	2.56820172406699	2.35218251811136	3.05994188806195	2.92012332629072	2.96894968098134	2.9434945159061	2.77815125038364	2.89486965674525
ENSG00000115364	7	0	3.25430633233129	0	1.27875360095283	2.15836249209525	0	2.47275644931721	0	2.09691001300806	0	0	0	0	3.26623169668989	0	1.94448267215017	0
ENSG00000115365	1	2.37839790094814	2.28103336724773	2.65417654187796	2.30102999566398	2.39093510710338	0	0	2.24551266781415	0	1.61278385671974	0	2.58994960132571	2.91487181754005	3.03302144468291	2.91169015875386	0	0
ENSG00000115368	7	0	0	0	1.73239375982297	0	2.70243053644553	2.35793484700045	2.24303804868629	2.63748972951251	2.1846914308176	0	2.65991620006985	2.34439227368511	2.11394335230684	2.52244423350632	0	2.05690485133647
ENSG00000115380	3	3.28465628278852	3.3003780648707	3.73870130043471	3.20167017964658	3.75974336759772	3.00043407747932	3.36810085170935	2.08278537031645	2.31175386105575	2.86569605991607	2.65417654187796	3.35256838617931	3.30470589821277	3.24993175663419	3.31470969295517	3.17318626841227	2.97772360528885
ENSG00000115392	3	2.75511226639507	2.89431606268444	3.04375512696868	2.78604121024255	3.12450422483428	1.88649072517248	2.44247976906445	0	0	2.10037054511756	1.85733249643127	3.26764098234592	3.28488171465545	2.9731278535997	3.37767043933432	2.78675142214556	2.6414741105041
ENSG00000115414	3	3.46642272243379	3.62582671328571	3.42699895875654	3.35907622605926	3.5643109099606	2.45939248775923	2.73957234445009	2.93094903116752	2.52762990087134	2.75663610824585	2.73319726510657	3.08564728829686	3.00603795499732	2.88536122003151	3.00603795499732	2.72916478969277	2.72345567203519
ENSG00000115415	5	3.3773062510682	3.44824241263444	2.39967372148104	2.19312459835446	3.26623169668989	3.53668467262093	3.6097011023794	3.03422726077055	3.29819786710982	3.41497334797082	3.60562822200762	4.14569352390422	4.14622108881188	4.03080204877227	4.16696266385717	4.01686627082897	4.05284778340086
ENSG00000115419	2	2.25285303097989	2.18184358794477	0	3.15198239545747	3.33445375115093	2.22530928172586	2.43616264704076	0	2.38381536598043	1.79239168949825	3.20924684875337	3.70808081046823	3.659631011607	3.76034707852991	3.94423584379348	4.25404025756171	3.93054152986443
ENSG00000115421	1	2.74585519517373	3.07554696139253	2.78103693862113	3.10856502373283	3.04414762087872	2.62013605497376	0	2.26007138798507	0	2.46686762035411	0	3.16136800223497	3.17983892802319	3.17926446433903	3.23829706787539	2.987219229908	2.89042101880091
ENSG00000115461	3	2.61384182187607	2.13353890837022	2.60205999132796	2.19865708695442	2.66370092538965	2.90417436828416	2.59988307207369	3.08421868673924	2.72672720902657	2.92992956008459	2.69983772586725	3.32899085544943	2.75358305889291	3.02734960777476	2.95085145888855	2.77959649125782	2.69196510276736
ENSG00000115484	2	1.69897000433602	0	0	2.23299611039215	0	2.42324587393681	0	0	0	0	3.34772021703404	3.74343136514668	2.99913054128737	3.00389116623691	3.56878821231535	3.58748646541096	2.92685670894969
ENSG00000115524	4	2.9329808219232	3.49582175338591	3.066698550423	3.123198075032	3.1832698436828	2.90687353472207	2.2718416065365	0	0	2.58771096501891	2.97405090279288	2.68930885912362	2.32837960343874	2.11394335230684	0	2.55144999797288	2.40993312333129
ENSG00000115548	7	2.69108149212297	1.34242268082221	0	0	0	2.37291200297011	2.68214507637383	0	1.79239168949825	2.78887511577542	2.56820172406699	2.73559889969818	2.66181268553726	2.64640372622307	2.79098847508882	0	1.90308998699194
ENSG00000115561	7	2.63848925695464	1.34242268082221	0	0	0	2.37291200297011	2.52633927738984	0	1.79239168949825	2.48572142648158	2.56820172406699	2.73559889969818	2.66181268553726	2.64640372622307	2.79098847508882	0	1.90308998699194
ENSG00000115641	3	2.53147891704225	2.94299959336604	2.15533603746506	2.23552844690755	2.24303804868629	0	2.14921911265538	2.17026171539496	0	2.40140054078154	2.28780172993023	3.02816441942447	2.92272545799326	2.99387691494121	2.97173959088778	2.88874096068289	2.6414741105041
ENSG00000115648	7	1.79239168949825	2.04139268515822	0	2.45178643552429	0	2.33645973384853	3.24895361549571	0	0	0	0	0	0	0	0	0	0
ENSG00000115652	1	2.92582757462474	2.59217675739587	2.91855453055027	2.54282542695918	2.70329137811866	2.10037054511756	0	0	2.59988307207369	1.63346845557959	1.69019608002851	2.83632411570675	2.89652621748956	2.85186960072977	2.75891189239797	2.73319726510657	2.62634036737504
ENSG00000115661	4	3.2692793897719	3.24278980947868	3.27554168840131	3.05804623039528	3.2291697025391	3.51574141666937	3.36754227352058	3.37401474029191	3.49734438101758	3.55071742346928	3.51785541893003	2.45788189673399	2.41995574848976	2.20411998265592	2.29003461136252	0	2.15533603746506
ENSG00000115677	6	3.34478512263266	3.47755533219898	3.25163822044821	3.09096307659573	3.43775056282039	3.36361197989214	3.5478977175631	3.32980452216407	3.02242837118549	3.4679039465228	3.58331215198308	3.65839302627912	3.585799009013	3.57978359661681	3.67154308526257	3.57077636879475	3.3533390953113
ENSG00000115694	4	3.16345955176999	2.12385164096709	2.84135947045485	2.91115760873998	2.55990662503611	3.36791473879375	3.80895329915591	3.01786771896351	1.75587485567249	4.13097669160562	4.12920635774753	0	0	2.20411998265592	0	3.29666519026153	3.21958452621425
ENSG00000115738	6	3.28891960566173	3.25695815256093	3.228400358703	3.1978316933289	3.28307497473547	3.26528962586083	3.64167237322469	3.36455099535397	3.055378331375	3.73199144901893	3.37894269861344	3.56631962152481	3.31659930209386	4.11427729656159	3.59350758933177	3.83340212923186	3.64845759428252
ENSG00000115756	5	2.96284268120124	3.62304243424638	2.82736927305383	2.92839585225671	3.02612451674545	3.37291200297011	3.09898963940118	3.17231096852195	3.10516942799933	3.68726134624351	3.48344464809854	4.25695815256093	4.27701293937653	4.23673874350664	4.25442722154067	4.176525336535	4.2136771018823
ENSG00000115758	5	3.62262842612932	3.07881918309885	3.21404867941194	3.60605874941031	3.27044590801796	3.79021477024398	3.71591981743358	3.29181268746712	3.23552844690755	4.11075800887989	4.07492609712396	4.53290718301046	4.50472905162126	4.51985423434138	4.55151099010582	4.68394713075151	4.68309208719713
ENSG00000115761	1	2.02530586526477	2.61278385671974	2.57170883180869	2.59879050676312	2.51719589794997	0	2.17609125905568	0	2.55266821611219	2.16435285578444	0	2.59988307207369	2.42324587393681	2.3747483460101	2.18752072083646	1.98227123303957	2.22788670461367
ENSG00000115825	7	2.52244423350632	2.17609125905568	0	0	0	2.17609125905568	2.04532297878666	2.28330122870355	0	2.16136800223497	2.45178643552429	0	0	0	0	0	0
ENSG00000115827	9	1.7160033436348	0	0	2.19865708695442	0	0	1.96378782734556	1	0	2.32633586092875	2.01703333929878	0	0	0	0	1.07918124604762	0
ENSG00000115840	3	2.28103336724773	1.99122607569249	0	2.20411998265592	0	3.05307844348342	3.2771506139638	2.81358098856819	3.07736790528416	3.33625955201419	3.50037371435337	2.63144376901317	2.73798732633343	2.48713837547719	2.78675142214556	2.74115159885178	2.82020145948564
ENSG00000115844	6	3.3356584522893	3.20709554041922	3.38524868240322	3.59494473669508	3.45163294745699	3.49858620881752	3.64923747234961	3.50772097668561	3.42308195829723	3.81257915540905	3.78110883572947	3.75686422406055	3.73719264270474	3.74225366990659	2.75739602879302	3.78182715293243	3.75671216016477
ENSG00000115866	1	2.32633586092875	2.88874096068289	2.69810054562339	2.69196510276736	2.65224634100332	0	1.97772360528885	0	2.68663626926229	2.22271647114758	0	2.50379068305718	2.62428209583567	2.60205999132796	2.51188336097887	2.04921802267018	2.27415784926368
ENSG00000115875	5	3.33081946649584	1.07918124604762	2.50105926221775	2.72916478969277	2.19865708695442	4.16832066551887	4.09039914925546	3.98944981766669	4.13171487846507	4.3948192745734	4.3545309980504	4.65327041584621	4.57751477777336	4.85909023992125	4.88794346124853	4.83026138115993	4.82577652796543
ENSG00000115944	3	2.29446622616159	1.98677173426624	2.56110138364906	2.39269695325967	1.88649072517248	0	2.60959440922522	2.74663419893758	0	1.34242268082221	2.55750720190566	2.87157293554588	2.82607480270083	2.96894968098134	2.78604121024255	2.24797326636181	2.21218760440396
ENSG00000115947	7	1.38021124171161	0	0	2.24551266781415	0	1.79239168949825	2.50514997831991	0	1.89762709129044	1.85125834871908	2.4996870826184	2.6730209071289	2.2405492482826	2.33645973384853	1.66275783168157	1.65321251377534	0
ENSG00000115963	3	3.43055876952276	3.44122367424261	3.41043978621035	3.52153034127871	3.46104809167066	3.05918461763137	3.41246054742996	0	3.09516935143176	3.37162192717602	3.3932241163613	3.75035408876271	3.50119624202709	3.61878002450621	3.7501225267834	3.8760445502461	3.79588001734408
ENSG00000115970	5	3.04921802267018	3.08635983067475	2.98632377705077	3.05576046468773	3.04336227802113	2.99255351783214	2.78247262416629	2.9237619608287	2.79865064544527	3.21984638602436	3.32797162362301	4.09513446693984	3.76604086038139	4.1084635412036	3.58950279626376	4.58357280914377	4.58436515229864
ENSG00000116005	8	1.81954393554187	3.48628876096057	0	2.06445798922692	0	0	2.17609125905568	2.07188200730613	0	2.22010808804005	0	0	0	3.24895361549571	3.28668096935493	3.18977095634687	3.25017594808393
ENSG00000116016	3	0	2.19865708695442	0	1.70757017609794	0	3.2674064187529	3.35160307241913	3.27760921430409	3.45499721730946	3.57749179983723	3.52865964523499	1.95904139232109	2.46389298898591	3.03662889536216	2.90848501887865	3.38827886345964	2.84323277809801
ENSG00000116062	2	2.30102999566398	2.49276038902684	2.36361197989214	1.90848501887865	0	0	0	0	0	2.63144376901317	2.68841982200271	2.78816837114117	3.01535975540921	2.73078227566639	2.9903388547876	2.89707700320942	2.58206336291171
ENSG00000116096	6	3.14363923527454	2.97909290063833	3.13385812520333	2.84260923961056	3.16996817399689	3.83872319003137	2.74896286125616	2.77451696572855	2.58994960132571	2.84073323461181	2.78816837114117	3.1156105116743	3.01745072951054	3.11394335230684	2.87157293554588	3.06258198422816	3.05994188806195
ENSG00000116106	5	1.7481880270062	2.71432975974523	0	2.18184358794477	2.04139268515822	4.20795734297294	4.39750549689802	4.27657668169855	4.48451337429261	4.59005006914703	4.58059428445235	3.28420506770179	2.8750612633917	4.32008394271569	4.0907516896449	4.22282048132217	4.2834143115012
ENSG00000116117	2	0	1.7481880270062	0	0	2.10037054511756	2.80685802951882	2.96142109406645	0	3.39392600658584	4.32602846833701	4.30444744086618	3.00518051250378	4.51480002173772	4.45115678942457	4.5206800016344	4.73390312213266	4.73108085136923
ENSG00000116127	2	2.09691001300806	1.51851393987789	0	0	0	2.8842287696326	2.70156798505593	0	1.91381385238372	1.95904139232109	2.32837960343874	2.76117581315573	2.7419390777292	2.72263392253381	2.8394780473742	2.26951294421792	2.49554433754645
ENSG00000116128	2	2.10037054511756	0	0	2.61384182187607	2.22271647114758	2.18752072083646	2.45788189673399	0	0	2.45331834004704	2.52504480703685	2.61909333062674	2.43616264704076	2.64836001098093	2.6232492903979	1.82607480270083	2.60638136511061
ENSG00000116133	7	0	0	0	2.63346845557959	0	2.19033169817029	2.20951501454263	2.25767857486918	0	2.06069784035361	2.28780172993023	0	0	0	1.38021124171161	0	0
ENSG00000116191	7	2.2405492482826	0	0	0	0	0	1.86332286012046	0	0	2.05690485133647	0	0	2.3654879848909	2.10037054511756	2.37657695705651	0	0
ENSG00000116198	3	3.32221929473392	3.38560627359831	2.72754125702856	3.31090562937614	2.76042248342321	3.19200959265367	2.19589965240923	3.35583449588494	2.38201704257487	3.31302311032324	1.92427928606188	3.53224464362658	3.52556305827007	3.47697646575953	2.70500795933334	3.3163897510732	2.19033169817029
ENSG00000116212	3	2.24797326636181	2.63748972951251	2.71516735784846	2.51851393987789	2.63548374681491	0	2.87737134586977	0	0	0	2.00860017176192	2.67024585307412	2.8234742291703	2.24303804868629	2.65127801399814	2.42975228000241	2.79934054945358
ENSG00000116221	6	2.72427586960079	2.91222205653242	2.93601079571521	2.71096311899528	2.96941591235398	3.24526583945746	2.87909587950007	3.0618293072947	2.8318697742805	3.08955188288645	3.12904505988796	3.40534636017571	3.38057300306689	3.46314613672635	3.46014581749175	3.7664128471124	3.33284226699435
ENSG00000116237	1	1.91907809237607	0	3.53744128340795	0	1.86332286012046	3.51600623038605	3.47187819930729	3.55738688205951	0	1.94448267215017	0	2.53019969820308	2.52891670027765	3.4605971888976	2.4345689040342	2.40483371661994	2.23299611039215
ENSG00000116285	6	2.91803033678488	2.88024177589548	2.83695673705955	1.69897000433602	2.62013605497376	2.6570558528571	2.80685802951882	2.22010808804005	1.39794000867204	3.76469906379837	3.80584054881467	3.223236273103	3.22219604630172	3.26054837263698	3.291590825658	3.69931730102138	3.37438169805088
ENSG00000116288	6	2.80753502806885	2.88024177589548	2.83695673705955	2.53402610605613	2.62013605497376	2.53781909507327	3.12450422483428	2.71349054309394	2.47275644931721	3.61573968861916	3.61394747678035	3.21801004298436	3.17435059747938	3.21298618473667	3.19975517725347	3.57042617835897	3.53096768157191
ENSG00000116473	6	2.66931688056611	2.92890769024395	2.72427586960079	2.43136376415899	2.81358098856819	3.68538340980149	2.73878055848437	2.00432137378264	2.50379068305718	3.92737036303902	3.93911971764849	3.11991541025799	3.16106838547117	1.83250891270624	2.79169064902012	2.91434315711944	3.13033376849501
ENSG00000116478	6	3.10414555055401	3.03782475058834	2.80685802951882	2.77451696572855	2.79726754083072	3.41580772763554	3.24229290498293	3.35024801833416	3.25935492730803	3.39637372753651	3.47567118832443	2.87966920563205	2.90687353472207	2.6570558528571	2.91487181754005	3.03622954408629	3.07627625540422
ENSG00000116525	3	3.04766419460156	2.92941892571429	3.05499586152914	2.93247376467715	3.03462845662532	2.91328390176042	3.01911629044707	2.72098574415374	0	2.96284268120124	2.67117284271508	3.11892575282578	2.95375969173323	3.0265332645233	3.0484418035504	2.83632411570675	3.59306443165872
ENSG00000116539	6	3.44388854677737	3.47450763911698	3.43933269383026	3.32674537956532	3.51719589794997	3.60799085854717	3.61108573341487	3.6170003411209	3.49927458189222	4.09447112864164	4.17102399578572	3.56466606425209	3.52218331761869	3.60400993241223	3.51732788229437	3.93338604190305	3.97043986295176
ENSG00000116641	1	0	2.33645973384853	2.35024801833416	2.31597034545692	2.28330122870355	1.94448267215017	3.43838410703471	2.31175386105575	2.12385164096709	1.07918124604762	1.96378782734556	2.68574173860226	2.69460519893357	2.67486114073781	2.74036268949424	2.61172330800734	2.12385164096709
ENSG00000116649	5	2.35602585719312	2.58433122436753	2.66651798055488	2.3096301674259	2.27415784926368	3.94591151681927	3.72345567203519	3.7057782128286	3.5928426831311	4.02730882703555	4.1208041778408	4.23701562874516	4.15579135235762	4.18457787493202	4.08955188288645	4.33915319625736	4.24383146198192
ENSG00000116670	5	2.9106244048892	2.96425963019685	3.08062648692181	2.63648789635337	3.03502928220237	3.15533603746506	3.00302947055362	3.06445798922692	2.90145832139611	3.08778141780954	3.01367969729119	3.16256440652302	3.21616590228599	4.51586060282441	4.41118182418225	3.10105935490812	4.45348652013049
ENSG00000116685	6	3.38453261549425	3.44793286559218	3.38435341413751	3.31952244906545	3.41212440617332	3.30663944102426	3.26054837263698	1.77815125038364	3.23929947912689	3.42045085910607	3.51228406328185	3.94753174569559	3.98766626492627	3.9482662198803	3.93591013643051	3.23248786635299	3.16790781000148
ENSG00000116698	3	3.18695633546541	3.36229393796423	3.28645646974698	3.15806079393661	3.31701810104811	3.02734960777476	2.89597473235906	2.86628733908419	2.25042000230889	3.09166695759568	3.16405529189345	3.45178643552429	3.41530729222557	3.42732378635725	3.36604920980024	3.18184358794477	3.23248786635299
ENSG00000116704	3	1.73239375982297	2.37657695705651	2.39794000867204	1.92941892571429	0	1.79934054945358	2.63144376901317	2.36735592102602	2.44404479591808	3.00259798071991	2.81291335664286	2.62736585659273	2.50514997831991	2.73399928653839	2.57403126772772	2.53781909507327	2.68663626926229
ENSG00000116717	5	0	2.30749603791321	2.20139712432045	2.22271647114758	0	2.63648789635337	2.78958071216443	2.13353890837022	2.60097289568675	3.08421868673924	3.18440748541232	4.35387777906484	4.14928071034102	4.33515689953474	4.35071308475223	4.43171748964601	4.54009161153256
ENSG00000116729	2	2.03742649794062	2.39445168082622	0	0	0	0	2.55266821611219	0	0	2.37106786227174	2.48000694295715	2.06818586174616	1.07918124604762	2.59328606702046	2.18752072083646	2.58658730467176	2.39445168082622
ENSG00000116731	3	2.19865708695442	1.77085201164214	0	1.92427928606188	0	3.4029488293444	3.34654855854847	3.42894429003557	3.17172645365323	3.78760214618234	3.71908257390149	3.24575935596728	3.09025805293132	3.25695815256093	3.18752072083646	3.56359972888153	3.56631962152481
ENSG00000116741	2	1.74036268949424	0	0	0	0	2.42975228000241	2.39093510710338	2.02118929906994	2.25285303097989	0	1.65321251377534	4.67321449845718	4.71005810061272	5.03094362147352	5.02198271236557	5.06295783408451	5.02939595399532
ENSG00000116747	9	2.10037054511756	1.56820172406699	0	0	0	0	2.01703333929878	2.17609125905568	0	0	3.2496874278053	0	0	0	0	0	0
ENSG00000116754	2	1.07918124604762	2.40993312333129	0	2.12710479836481	0	0	1.99563519459755	0	0	2.03742649794062	1.65321251377534	2.89431606268444	3.04883008652835	3.08457627793433	3.23552844690755	2.959518376973	2.92992956008459
ENSG00000116761	7	2.19312459835446	2.06069784035361	1.49136169383427	2.32837960343874	2.46982201597816	0	1.32221929473392	0	0	0	0	0	2.14301480025409	0	0	1.86332286012046	0
ENSG00000116791	8	0	0	0	0	0	0	0	0	0	0	0	1.25527250510331	2.22530928172586	2.30749603791321	2.57978359661681	0	0
ENSG00000116809	3	2.49415459401844	2.41497334797082	2.70842090013471	2.61909333062674	2.57863920996807	2.50379068305718	2.69284691927723	2.47129171105894	1.73239375982297	3.04688519083771	3.01577875638904	3.06107532362979	2.54530711646582	2.34439227368511	2.02530586526477	2.55750720190566	2.83378437465648
ENSG00000116857	2	2.32221929473392	2.50514997831991	0	1.88649072517248	2.07188200730613	2.19033169817029	0	2.00432137378264	2.02938377768521	2.26007138798507	2.36735592102602	2.48855071650044	2.3654879848909	2.61384182187607	2.38738982633873	2.46389298898591	2.3384564936046
ENSG00000116906	1	0	1.98677173426624	2.51188336097887	1.93951925261862	0.778151250383644	0	2.16435285578444	0	1.95424250943932	1.90848501887865	1.69897000433602	2.5327543789925	2.54530711646582	2.50650503240487	2.52113808370404	1.91907809237607	0
ENSG00000116957	9	0	0	0	0	0	0	0	0	2.38021124171161	0	2.15228834438306	0	0	0	0	0	0
ENSG00000116977	8	0	0	0	0	0	2.27415784926368	0	0	0	0	0	0	0	0	0	2.3654879848909	2.12710479836481
ENSG00000116984	3	2.93851972517649	3.05307844348342	3.0565237240791	2.90579588036787	3.01619735351244	1.99563519459755	2.76715586608218	2.91169015875386	2.57287160220048	2.13987908640124	2.40312052117582	3.22245633667925	3.21590181320403	3.3023309286844	3.27230584440209	3.07809415040641	3.09691001300806
ENSG00000116991	1	2.46089784275655	2.50650503240487	2.56110138364906	3.00389116623691	2.49276038902684	1.65321251377534	0	1.92941892571429	2.03742649794062	2.18752072083646	1.88649072517248	2.61066016308988	2.58994960132571	2.51719589794997	2.65801139665711	2.47856649559384	0
ENSG00000117000	3	3.07151380509509	3.06855689507236	2.99869515831166	3	3.03302144468291	2.20682587603185	2.85672889038288	0	2.32633586092875	2.75050839485135	2.73878055848437	3.09131515969722	3.18127177155946	3.14829409743475	3.24575935596728	3.19506899646859	3.07845681805329
ENSG00000117020	6	2.70842090013471	2.53655844257153	3.09377178149873	2.65030752313194	2.92582757462474	3.66968870805621	3.64865269513122	3.58455736052567	3.37602918172818	4.03426739703803	4.01186635652772	3.74311762521474	3.70329137811866	3.67486114073781	3.67430988894148	3.72916478969277	3.72648269678483
ENSG00000117036	8	0	0	0	0	0	1.73239375982297	2.17897694729317	2.66275783168157	0	0	0.602059991327962	0	0	0	0	1.9731278535997	1.67209785793572
ENSG00000117114	8	2.11727129565576	1.75587485567249	1.85125834871908	0	2.4996870826184	1.68124123737559	2.43136376415899	0	0	1.83250891270624	0	2.35602585719312	2.37657695705651	2.62531245096167	2.51454775266029	0	0
ENSG00000117118	5	3.01494034979294	3.33385014510255	3.18525876529658	3.18383903705642	3.17868923977559	3.2145789535705	3.10890312766731	3.20601587676334	3.11727129565576	3.27737997466725	3.37032800777951	3.32572085801941	3.47055748521727	4.7756614100015	3.5287881917749	4.88681209695822	4.91446480601331
ENSG00000117133	6	3.17580163284828	3.34458874257871	3.32756326018728	3.1078880251828	3.37857957611577	3.34399906905716	3.25551371281953	3.40585839931764	3.30642502755069	3.4072208929274	3.40925665203891	3.53970323894783	3.52840243795362	3.5686709780099	3.59703666497765	3.47479881880063	3.40260524191991
ENSG00000117152	1	3.09516935143176	3.3151303171836	3.27760921430409	3.1914510144649	3.28578227377939	2.6954816764902	2.45636603312904	0	2.34635297445064	1.34242268082221	2.58092497567562	3.43568513794163	3.47290265180366	3.4607475418442	3.51174971134498	3.21537315278342	3.16435285578444
ENSG00000117155	2	0	0	0	2.77378644498119	0	0	0	1.50514997831991	2.53781909507327	0	0	3.04296907339318	3.08919836680515	3.06333335895175	3.03582982525283	2.84757265914211	2.92012332629072
ENSG00000117228	1	2.40993312333129	2.70586371228392	2.20411998265592	1.27875360095283	2.41664050733828	2.67394199863409	2.11058971029925	2.22271647114758	1.70757017609794	0	0	3.33625955201419	3.27760921430409	2.9106244048892	2.95182303531591	1.65321251377534	2.18184358794477
ENSG00000117262	4	2.62838893005031	2.57863920996807	2.3096301674259	2.59549622182557	2.17609125905568	2.38201704257487	2.95230800966213	2.73319726510657	2.53529412004277	2.38381536598043	2.63948648926859	3.05461305455689	3.01828430842653	3.15956719323362	0	3.52009032811284	2.66745295288995
ENSG00000117289	3	2.69196510276736	2.71349054309394	2.47567118832443	2.56348108539441	2.32633586092875	1.27875360095283	2.76937732607614	0	0	2.15228834438306	2.21218760440396	1.07918124604762	2.03742649794062	2.06818586174616	2	2.28780172993023	2.36172783601759
ENSG00000117298	3	2.80140371001736	2.40312052117582	2.16435285578444	0	2.15836249209525	2.68930885912362	2.78675142214556	2.63548374681491	2.12385164096709	2.94398887507377	2.71683772329952	2.73479982958885	2.81822589361396	2.88536122003151	2.89542254603941	2.96614173273903	2.6222140229663
ENSG00000117318	6	3.42942926438179	3.45499721730946	3.35812528527665	3.27554168840131	3.39863432453839	3.14019367857863	3.15136985024746	3.19534605834842	3.02284061087653	3.28578227377939	3.36097188372594	3.39040515648008	3.39075852873872	3.29556709996248	3.14207646107328	3.34419571587144	3.7155855518932
ENSG00000117335	3	3.64157325317818	2.91009054559407	3.78311713749047	3.31470969295517	3.79761373015308	2.66370092538965	2.55990662503611	2.89431606268444	2.64048143697042	2.94101424370557	2.7160033436348	2.84447717574568	2.8561244442423	2.85430604180108	2.78958071216443	2.73158876518674	2.69983772586725
ENSG00000117362	3	3.17143390094301	3.066698550423	3.19838213000829	2.88081359228079	3.0111473607758	2.22788670461367	2.74896286125616	2.65030752313194	0	2.72345567203519	2.59659709562646	2.97634997900327	2.83821922190763	2.97405090279288	2.99519629159718	4.0068937079479	3.92022771145693
ENSG00000117385	5	2.42160392686983	2.31597034545692	2.36172783601759	2.31597034545692	1.75587485567249	2.8819549713396	2.99956548822598	2.51054501020661	2.40140054078154	3.89636084546932	2.79028516403324	4.6307328928172	4.62591921586773	4.65698888599007	4.69478063601206	4.7049479934308	4.69182384581965
ENSG00000117394	6	3.05461305455689	3.01367969729119	3.07664044367034	2.99343623049761	3.10414555055401	3.00259798071991	3.01325866528352	3.11859536522376	3.04883008652835	3.18098558078673	3.08919836680515	3.16166741243774	3.09691001300806	3.12936759572299	3.14674801363064	3.06258198422816	3.01577875638904
ENSG00000117395	8	1.77815125038364	0	0	0	0	0	0	0	1.86332286012046	2.07188200730613	0	3.34733001531695	3.31722734917642	3.36078268987328	3.37162192717602	0	0
ENSG00000117399	6	3.31260043926126	3.46908529912312	3.40874860618424	3.21218760440396	3.46923274250661	3.41979058610636	3.34752515999869	3.4456042032736	3.30856441356124	3.48699688843182	3.48685535527694	3.53744128340795	3.45924166487808	3.49415459401844	3.38632057389405	3.40739090447073	3.41680687182294
ENSG00000117419	6	2.97220283837906	2.95808584852109	3.10653085382238	2.85064623518307	3.11293997608408	3.12254352406875	3.09586645347854	3.21537315278342	3.08278537031645	3.19340290306242	3.18041263283832	3.13193929521042	2.90687353472207	3.16731733474818	3.02857125269254	3.06818586174616	3.03901732199741
ENSG00000117450	5	3.06781451116184	2.11058971029925	2.19312459835446	2.2148438480477	2.06069784035361	3.6578204560157	3.07627625540422	3.17724783625562	3.61961500574281	4.77561772865752	4.57386910084811	4.97947553094648	5.0128498738748	5.11938787362234	5.12301817183784	5.25327983699128	5.21997987375682
ENSG00000117461	5	2.24551266781415	2.81224469680037	2.85793526471943	2.86981820797933	2.85491302230786	4.02201573981772	4.17166795887479	4.05107530767575	3.93616174091116	4.1773921920761	4.17591750651009	4.06355851811098	4.03370515146785	4.2027606873932	4.20376697496057	4.40000234592796	4.35854395577057
ENSG00000117475	2	1.63346845557959	0	0	0	0	1.94939000664491	0	0	1.25527250510331	3.20817252666712	2.28330122870355	2.84385542262316	2.93399316383124	2.73719264270474	2.77742682238931	2.64933485871214	2.83122969386706
ENSG00000117500	7	0	0	2.07188200730613	1.97772360528885	0	0	1.91907809237607	1.20411998265592	0	2.09342168516224	2.26951294421792	2.44715803134222	2.40823996531185	2.08278537031645	2.39093510710338	0	0.698970004336019
ENSG00000117519	9	2.22010808804005	1.44715803134222	0	0	0	0	0	0	0	0	0	0	0	0	0	0	0
ENSG00000117525	3	2.18752072083646	2.75358305889291	2.62634036737504	2.75204844781944	2.65991620006985	0	2.30102999566398	2.02118929906994	0	1.39794000867204	2.53529412004277	2.84633711212981	2.77524625974024	2.71096311899528	2.3654879848909	1.47712125471966	2.62013605497376
ENSG00000117528	3	2.5910646070265	2.8208579894397	2.70586371228392	2.85186960072977	2.65991620006985	0	2.30102999566398	2.02118929906994	0	1.39794000867204	2.53529412004277	3.65494622658434	3.0068937079479	2.99078269180314	2.3654879848909	1.47712125471966	2.89762709129044
ENSG00000117533	9	0	0	0	0	0	0	0	0	1.67209785793572	0	0	0	0	0	0	0	0
ENSG00000117543	9	0	0	0	2.38916608436453	0	1.30102999566398	1.8750612633917	0	0	1.7160033436348	2.45024910831936	0	0	0	0	0	0
ENSG00000117569	9	1.64345267648619	0	0	1.34242268082221	0	0	0	2.17026171539496	2.13353890837022	0	0	0	0	0	1.49136169383427	0	0
ENSG00000117592	3	2.53402610605613	2.78958071216443	2.69810054562339	2.63948648926859	2.15228834438306	0	2.17026171539496	1.88081359228079	1.66275783168157	1.67209785793572	2.29666519026153	4.01678271248684	3.9897167199481	3.58081097266095	3.91740046795525	4.03977092693158	4.13567319441924
ENSG00000117597	3	2.40312052117582	2.54282542695918	2.11394335230684	2.62940959910272	2.11394335230684	2.38916608436453	1.93449845124357	2.55990662503611	2.0899051114394	2.56937390961505	2.51321760006794	2.98632377705077	2.99738638439731	3.01494034979294	2.99738638439731	2.51982799377572	2.76192783842053
ENSG00000117600	1	2.53019969820308	2.46982201597816	2.53019969820308	1.92427928606188	2.3384564936046	0	0	2.12710479836481	2.06445798922692	0	1.93951925261862	2.55266821611219	0	2.25042000230889	2.55870857053317	1.81291335664286	0
ENSG00000117616	5	3.14550717140966	3.25839780409551	3.23401081758718	3.08635983067475	3.24378191609379	3.45392959205773	3.4323277922616	3.4222614508136	3.36492603378998	3.73287604136271	4.75641548233829	4.91214763004837	4.92981727202555	5.05459007540495	5.02996785582721	5.09897926600145	5.10945704893691
ENSG00000117625	6	3.40705081480425	3.44138088491651	3.53313628827864	3.42781057267599	3.5327543789925	1.70757017609794	3.22219604630172	3.22659990520736	3.27091163941048	3.24501887073775	3.24154648059655	3.65581049449525	3.56843641441689	3.64177147065396	3.56050441519506	3.37966803403365	3.25115134317535
ENSG00000117632	5	2.99694924849538	2.88138465677057	2.71850168886727	2.45331834004704	2.92220627743902	3.16226561429802	2.91169015875386	3.2718416065365	3.07518185461869	3.15472820744016	3.14270224573762	4.16787830529805	4.11574360835996	4.24333574855988	4.17397253281796	4.08332341847353	4.22070940487957
ENSG00000117697	3	2.74036268949424	2.62634036737504	2.89486965674525	2.70500795933334	2.81291335664286	0	1.32221929473392	2.34044411484012	0	2.51982799377572	2.42160392686983	2.79448804665917	2.7664128471124	2.97034687623009	3.72997428569956	4.87507284442347	4.86497953411169
ENSG00000117713	6	3.33805787541976	3.44622640177816	3.31470969295517	3.29092455938275	3.3701428470511	3.10037054511756	3.19312459835446	3.16790781000148	3.13321945673249	3.35812528527665	3.34772021703404	3.2405492482826	3.09691001300806	3.29358351349612	3.01577875638904	3.30081279411812	3.29247759366778
ENSG00000117724	8	2.9604707775343	2.5705429398819	0	2.54900326202579	0	2.56702636615906	2.09342168516224	0	1.57978359661681	0	0	2.65609820201283	2.33041377334919	0	2.11727129565576	0	1.07918124604762
ENSG00000117751	3	3.04139268515822	2.97726621242729	3.00389116623691	2.90525604874845	3.03019478535675	2.45939248775923	2.78318869107526	2.71767050300226	2.05690485133647	3.43568513794163	3.11958577496178	2.89042101880091	3.01199311465926	2.91487181754005	2.93801909747621	2.88761730033574	2.61384182187607
ENSG00000117758	6	3.04178731897175	2.96894968098134	2.98317507203781	2.93196611472817	2.9237619608287	3.05037975626146	3.02857125269254	3.07077646284343	3.04960561259497	3.15442397311465	3.06818586174616	3.1156105116743	3.06145247908719	3.09166695759568	3.03502928220237	3.1274287778516	3.02775720469055
ENSG00000117868	7	2.24797326636181	2.06069784035361	2.25767857486918	0	0	2.53781909507327	2.39619934709574	0	2.61909333062674	3.62757066418054	3.80780553227062	0	0	2.58319877396862	2.58658730467176	0	0.903089986991944
ENSG00000117906	2	2.07918124604762	2.14301480025409	0	0	0	1.79934054945358	0	0	2.23552844690755	0	0	2.5854607295085	2.50242711998443	3.2145789535705	2.69284691927723	4.49103935575588	4.54250176321474
ENSG00000118007	6	2.85913829729453	2.92220627743902	3.13767053723676	3.10585067438514	2.94200805302231	2.97634997900327	2.67942789661212	3.15836249209525	2.37291200297011	3.84004333060349	3.79232163635157	3.07591176148278	2.99869515831166	2.91115760873998	2.89597473235906	3.30920417967041	3.28780172993023
ENSG00000118181	2	0	1.44715803134222	0	2.4456042032736	0	2.2718416065365	2.44404479591808	0	3.29994290002277	1.96378782734556	0	3.46952747918701	3.29841638006129	3.28847280059978	3.5641924606262	3.36791473879375	3.55351894014897
ENSG00000118200	8	1.95424250943932	0	0	0	0	3.10380372095596	3.22968184231768	2.94497590841205	0	3.40363518979055	3.38827886345964	1.85125834871908	0	1.99122607569249	0	0	3.29446622616159
ENSG00000118217	8	1.9731278535997	0	0	0	0	1.79239168949825	2.22010808804005	2.29003461136252	0	2.71180722904119	2.23299611039215	0	0	2.75663610824585	2.28330122870355	2.03742649794062	1.99563519459755
ENSG00000118246	3	2.73798732633343	2.74350976472843	3.11594317693906	2.80617997398389	2.9329808219232	2.74507479158206	2.98989456371877	2.88024177589548	2	2.51454775266029	2.51587384371168	3.42894429003557	3.4334497937616	3.37930551775058	3.38685552918472	2.7701152947871	2.83632411570675
ENSG00000118260	9	0	0	0	1.04139268515823	0	0	1.91381385238372	0	0	0	1.75587485567249	2.15836249209525	0	2.20951501454263	0	0	0
ENSG00000118263	7	2.23044892137827	2.49415459401844	1.43136376415899	1.98677173426624	2.27875360095283	2.19312459835446	2.76117581315573	0	2.28103336724773	0	1.76342799356294	2.10037054511756	2.12057393120585	1.30102999566398	0	2.31386722036915	0
ENSG00000118363	6	2.83758843823551	3.06220580881971	3.07554696139253	3.10071508657308	3.09096307659573	2.98000337158375	3.14457420760962	3.16136800223497	3.12483014941386	3.08170727009735	3.04532297878666	3.05728564441821	2.99475694458763	3.09166695759568	3.0920184707528	2.94497590841205	2.79588001734408
ENSG00000118418	9	2.4996870826184	2.21748394421391	0	0	0	0	0	0	1.99122607569249	1.97772360528885	0	0	0	0	0	0	0
ENSG00000118503	3	3.26316246496222	3.579554960401	3.36436335461573	3.42862067267194	3.40483371661994	2.60745502321467	3.10619089726342	3.03059972196595	0	2.98855895687862	2.83378437465648	3.69757803365111	3.66866541545449	3.64952956594782	3.6698745024898	3.31868926994775	3.58251788360406
ENSG00000118508	8	0	0	1.73239375982297	1.99563519459755	0	1.93951925261862	0	0	0	0	0	2.27875360095283	0	2.17609125905568	0	0	0
ENSG00000118515	5	2.66931688056611	3.07077646284343	3.24477176149529	2.81291335664286	3.12123145514962	3.43120288455652	3.12710479836481	3.19838213000829	3.14019367857863	3.11958577496178	2.76117581315573	3.88716702089477	4.03418712079345	4.71451416998139	4.79082681437203	4.6706817846547	4.67954599411559
ENSG00000118518	3	3.24575935596728	2.50514997831991	2.67024585307412	2.31386722036915	2.55750720190566	2.74896286125616	2.99475694458763	1.23044892137827	2.26481782300954	1.51851393987789	2.65417654187796	3.42455497660671	3.41730558324453	3.36754227352058	3.3914644118391	3.23451728351269	3.28330122870355
ENSG00000118523	5	3.1914510144649	3.39392600658584	3.54900326202579	3.32939787936104	3.52827377716704	3.17551181336345	3.088844562727	2.77378644498119	2.97726621242729	2.52113808370404	2.87794695162919	3.6292056571023	3.32715451240943	3.96326825152624	3.47041049097593	4.74828883366775	4.78058371293484
ENSG00000118564	1	2.48572142648158	2.91907809237607	2.2380461031288	2.77232170672292	2.69810054562339	2.59659709562646	0	1.83884909073726	2.35024801833416	2.14612803567824	0	3.01703333929878	2.98766626492627	3.18383903705642	3.07224989761351	2.6159500516564	2.68304703823885
ENSG00000118579	6	3.07077646284343	3.01029995663981	3.09586645347854	3.03502928220237	3.02897770520878	3.18355453361886	2.70329137811866	2.84571801796666	3.16938049531195	3.19617618503997	3.08278537031645	3.70620554188197	3.36059341356525	3.77815125038364	3.31365634661803	3.38774565960886	3.27623195792183
ENSG00000118596	2	0	1.96848294855394	0	0	0	0	0	0	1.90848501887865	0	0	2.6159500516564	2.4983105537896	2.81157500587059	2.89707700320942	1.94448267215017	1.76342799356294
ENSG00000118600	9	2.34242268082221	0	0	0	0	0	0	2.38381536598043	3.24204423936955	0	1.32221929473392	0	0	0	0	1.80617997398389	0
ENSG00000118620	9	0	0	0	0	0	0	0	0	0	0	0	0.778151250383644	2.28103336724773	0	0	0	0
ENSG00000118680	3	2.87852179550121	2.49136169383427	2.80482067872116	2.31806333496276	2.57518784492766	2.58994960132571	2.75511226639507	2.46239799789896	2.47129171105894	2.60205999132796	2.46834733041216	2.8494194137969	2.55266821611219	2.57403126772772	2.69372694892365	2.6954816764902	2.6730209071289
ENSG00000118689	3	3.22530928172586	2.87966920563205	2.77597433112937	3.05690485133647	2.77378644498119	2.51982799377572	3.32118402730231	2.40483371661994	3.20628604441243	3.48029446000301	3.30189771719521	2.9484129657786	2.87737134586977	3.18554215485437	2.94645226501307	2.80617997398389	2.96094619573383
ENSG00000118705	7	2.03742649794062	1.63346845557959	1.14612803567824	1.91907809237607	2.22010808804005	0	2.59988307207369	0	1.6232492903979	0	0	0	1.75587485567249	2.22010808804005	1.41497334797082	0	0
ENSG00000118762	2	2.25285303097989	0	1.89762709129044	2.64738297011462	0	0	2.23044892137827	1.86923171973098	0	1.93449845124357	2.08635983067475	2.28780172993023	2.22530928172586	1.50514997831991	2.37291200297011	2.06818586174616	1.6232492903979
ENSG00000118816	5	3.49220145139254	3.60042832573213	3.54170402328429	3.31764554322116	3.70243053644553	2.81424759573192	3.25430633233129	2.9304395947667	2.959518376973	3.29225607135648	3.27415784926368	4.40869776889579	4.51130837551312	4.11803312882857	4.0386201619497	4.51186999786615	4.52339524845533
ENSG00000118873	2	0	0	0	1.83884909073726	0	0	0	0	0	1.94448267215017	2.10037054511756	2.78318869107526	2.84385542262316	2.83821922190763	2.85733249643127	2.22271647114758	2.3654879848909
ENSG00000118900	3	3.11159852488039	3.25358028956218	3.32035403281767	3.23653726148869	3.37291200297011	2.89652621748956	3.12188798510368	0	3.08278537031645	3.29314148345093	3.40001963506516	3.18780263871842	3.2523675144599	3.0948203803548	3.01870049866624	3.47479881880063	3.57287160220048
ENSG00000118922	6	2.80821097292422	2.74973631556906	3.06333335895175	3.2169572073611	2.99563519459755	2.34044411484012	3.63578523553365	2.68752896121463	3.44529276942597	4.60293854841468	4.59366258774641	3.35160307241913	3.41630758705988	3.51956550088051	3.37217528611506	3.80597635071756	3.68788552484871
ENSG00000118961	3	3.18639121569549	3.19672872262329	3.30813737863804	3.36772854608698	3.97776931809157	3.56264967221192	2.8926510338773	2.26007138798507	2.46389298898591	2.06445798922692	2.28330122870355	3.1646502159343	3.05499586152914	2.95424250943932	3.01953168453126	2.96094619573383	2.55509444857832
ENSG00000119013	9	0	1.64345267648619	0	0	0	0	1.90848501887865	1.25527250510331	0	1.81954393554187	0	0	0	0	1.88649072517248	0	0
ENSG00000119042	2	0	0	0	0	0	2.85853719756964	0	2.26951294421792	2.46686762035411	2.36361197989214	2.04532297878666	2.62736585659273	2.93651374247889	2.82930377283102	2.85186960072977	2.28780172993023	1.39794000867204
ENSG00000119048	3	2.86391737695786	2.93651374247889	2.81624129999178	2.69722934275972	2.8234742291703	2.13672056715641	2.48287358360875	1.88081359228079	0	2.43616264704076	2.57749179983723	2.92220627743902	2.82672252016899	2.84695532501982	2.6222140229663	2.49554433754645	2.59659709562646
ENSG00000119138	7	0	0	0	0	2.26481782300954	2.72997428569956	2.97497199429807	1.63346845557959	2.76042248342321	2.14612803567824	3.16820274684263	0	0	1.47712125471966	0	0	0
ENSG00000119139	1	2.69810054562339	2.3096301674259	2.51454775266029	0	2.30749603791321	2.82151352840477	0	1.64345267648619	0	0	0	2.75204844781944	2.63447727016073	2.95085145888855	3.01535975540921	2.69897000433602	2.48429983934679
ENSG00000119242	2	3.35468455395473	2.21748394421391	0	0	3.01325866528352	1.04139268515823	0	2.09691001300806	0	2.19589965240923	2.60745502321467	2.49554433754645	2.48855071650044	3.29203443599474	2.61909333062674	1.9731278535997	2.33041377334919
ENSG00000119280	1	3.27898211686544	3.38774565960886	1.82607480270083	2.03342375548695	2.27646180417324	0	0	0	0	0	0	3.44232295574557	2.67209785793572	1.79239168949825	0	0	0
ENSG00000119314	9	0	0	0	1.53147891704226	0	0	0	1.86923171973098	0	0	0	0	0	0	0	2.22788670461367	0
ENSG00000119318	6	3.19617618503997	3.18412335423967	3.32878720035453	3.17868923977559	3.22375545365724	3.74523098452814	3.72007657276814	3.3163897510732	3.71633728788955	4.09011691075201	4.32737937129285	3.55630250076729	3.70952435587634	3.60476588470389	3.69714212627546	3.72024201828706	3.71800316826702
ENSG00000119328	2	2.24797326636181	1.96848294855394	0	0	2.72997428569956	0	0	0	0	0	0	2.66464197555613	2.87273882747267	2.86033800657099	2.81424759573192	2.29225607135648	2.36172783601759
ENSG00000119335	6	2.86805636182304	3.03622954408629	3.1300119496719	3.12287092286444	3.09898963940118	3.19755621315354	2.78103693862113	3.21058602490516	2.94546858513182	3.31154195840119	3.1102529173534	3.15136985024746	3.06258198422816	2.93701610746481	2.98989456371877	3.08206693428511	3.16643011384328
ENSG00000119383	2	2.03742649794062	1.96848294855394	0	2.33645973384853	2.3654879848909	2.42813479402879	0	0	2.45636603312904	2.22010808804005	2.6570558528571	2.11058971029925	2.13033376849501	2.33243845991561	2.59439255037543	3.90762630484327	2.86033800657099
ENSG00000119397	1	2.26007138798507	2.54406804435028	2.60959440922522	2.73479982958885	2.41995574848976	0	0	1.41497334797082	2.06818586174616	0	1.85125834871908	2.71349054309394	2.68841982200271	0	2.60205999132796	2.4345689040342	2.59328606702046
ENSG00000119401	3	3.09864372581706	3.602168551379	3.38273726576133	3.40551710697638	3.25695815256093	3.29841638006129	2.80277372529198	3.35256838617931	1.8750612633917	2.57978359661681	2.55509444857832	3.38417413880703	3.47508980338901	3.3647385550554	3.41979058610636	3.13129779659762	3.18355453361886
ENSG00000119408	4	3.09307130637606	2.60745502321467	3.12807601266872	2.7160033436348	2.8208579894397	3.06258198422816	2.25285303097989	2.47712125471966	2.31386722036915	2.32014628611105	2.02530586526477	2.60530504614111	2.45024910831936	2.20411998265592	0	2.34439227368511	2.6570558528571
ENSG00000119421	6	3.31132995230379	3.31386722036915	3.3911116137028	3.43488812086732	3.40397796366935	3.58950279626376	3.43296929087441	3.45712462630341	3.30470589821277	3.44824241263444	3.42845877351558	3.31323429169472	3.3336487565147	3.35755371974308	3.30920417967041	3.25454807710897	3.22271647114758
ENSG00000119446	6	2.89707700320942	2.8208579894397	3.5399538416564	2.8555191556678	2.88649072517248	3.7048366062114	3.20844135643857	3.52491514753987	3.39585037601878	3.63698910181223	3.30535136944662	3.31764554322116	3.32980452216407	3.38934331125208	3.25017594808393	3.15745676813423	3.11494441571258
ENSG00000119471	8	0	0	0	2.07918124604762	0	3.3356584522893	0	3.40174508223706	0	0	1.74036268949424	0	0	3.29092455938275	3.26576091671761	1.53147891704226	0
ENSG00000119487	3	2.72916478969277	2.29885307640971	2.00860017176192	3.02489596010748	1.79239168949825	2.8998205024271	3.15986784709257	1.67209785793572	2.60745502321467	2.78532983501077	3.44575983648863	2.26007138798507	1.98227123303957	2.70500795933334	1.53147891704226	2.29885307640971	2.41329976408125
ENSG00000119523	7	0	1.23044892137827	0	2.30319605742049	0	2.66838591669	2.79934054945358	2.63144376901317	2.26951294421792	4.14420046018388	4.15265519881729	0	2.54777470538782	0	2.09342168516224	3.71214441421489	2.24303804868629
ENSG00000119541	1	2.58994960132571	2.55144999797288	2.61172330800734	2.55870857053317	2.73319726510657	0	0	2.51054501020661	2.40140054078154	0	0	2.71264970162721	2.73559889969818	2.66464197555613	2.78746047451842	0	2.81624129999178
ENSG00000119632	1	3.02775720469055	3.05576046468773	3.2027606873932	3.09342168516224	3.18892848376085	2.33645973384853	2.24303804868629	0	2.78247262416629	1.7481880270062	0	2.80955971463527	3.29710365014926	2.47129171105894	3.19395897801919	0	0
ENSG00000119682	6	2.82542611776782	2.90902085421116	3.04960561259497	2.81822589361396	3.29181268746712	2.62531245096167	2.987219229908	2.76417613239033	2.6159500516564	2.85247999363686	3.29754166781816	3.45163294745699	3.53415307418506	3.67778939106886	3.34830486304816	3.19173039336286	3.53377205838472
ENSG00000119688	7	2.67942789661212	3.12483014941386	2.67209785793572	0	2.85247999363686	2.17026171539496	2.61172330800734	0	1.47712125471966	0	1.90308998699194	2.78461729263288	2.72427586960079	0	0	0	0
ENSG00000119707	5	2.34830486304816	2.37839790094814	0	0	0	0	2.41497334797082	0	3.79518458968242	4.04166896647561	4.06032002868829	4.57491054717519	4.64343293537925	4.26040533223982	4.31281182621209	4.86951919793603	4.86965993418935
ENSG00000119718	3	2.96567197122011	2.78532983501077	2.84135947045485	2.74350976472843	2.87621784059164	1.83884909073726	2.39269695325967	2.29885307640971	2.64640372622307	2.65991620006985	2.70500795933334	2.7160033436348	2.73957234445009	2.66181268553726	2.60638136511061	2.10380372095596	2.47712125471966
ENSG00000119729	9	0	0	0	0	0	0	0	0	0	1.75587485567249	0	0	0	0	2.2380461031288	0	0
ENSG00000119760	7	1.79239168949825	2.59988307207369	2.36172783601759	1.65321251377534	0	1.64345267648619	2.21218760440396	1.32221929473392	0	0	0	0	2.26245108973043	2.19865708695442	0	0	0
ENSG00000119771	7	0	2.56348108539441	2.47421626407626	1.94448267215017	2.52891670027765	2.36361197989214	2.01283722470517	1.64345267648619	2.07918124604762	2.3096301674259	2.12385164096709	0	0	0	0	0	0
ENSG00000119778	1	2.59879050676312	2.46389298898591	2.55144999797288	2.46538285144842	2.66086547800387	2.46089784275655	2.41161970596323	0	0	0	0	2.89762709129044	2.87621784059164	2.59879050676312	3.02734960777476	2.51054501020661	0
ENSG00000119787	8	0	2.16731733474818	0	2.13353890837022	2.05690485133647	2.38201704257487	2.2718416065365	2.02118929906994	0	0	0	2.65030752313194	2.52113808370404	2.39794000867204	2.41497334797082	2.36735592102602	0
ENSG00000119801	3	2.83378437465648	2.95182303531591	3.23426412437879	2.96614173273903	3.04766419460156	2.09342168516224	2.70070371714502	2.54900326202579	1.68124123737559	2.83122969386706	2.55266821611219	3.13861843389949	3.04296907339318	3.06595298031387	3.26030994579492	2.66086547800387	2.72181061521255
ENSG00000119812	4	2.51454775266029	2.9106244048892	2.93094903116752	2.10037054511756	2.58658730467176	2.65321251377534	2.7041505168398	2.18752072083646	1.93951925261862	2.03342375548695	1.79239168949825	2.76342799356294	2.41329976408125	2.77959649125782	2.65513843481138	0	2.37657695705651
ENSG00000119844	3	2.94250410616808	2.79239168949825	2.94939000664491	2.89542254603941	2.8055008581584	3.13385812520333	2.1846914308176	2.60959440922522	2.3384564936046	2.82151352840477	2.55990662503611	3.37803432245733	3.03181227133037	3.00560944536028	3.04610478724604	2.88479536394898	2.79028516403324
ENSG00000119865	8	2.42488163663107	0	0	1.46239799789896	0	0	0	0.778151250383644	0	0	0	2.3384564936046	1.79239168949825	2.40823996531185	2.32221929473392	0	0
ENSG00000119899	6	3.35698140099313	3.44978684698577	3.46089784275655	3.3386556655787	3.44247976906445	3.22115332195471	3.05499586152914	3.18241465243455	3.16166741243774	3.50242711998443	3.36865871239223	3.21827285357145	3.27091163941048	3.21563756343506	3.11427729656159	3.30728204703335	3.12872228433843
ENSG00000119900	2	0	0	1.30102999566398	0	0	0	0	0	2.36172783601759	0	0	3.74538712132001	3.62438524142026	3.6195107208385	3.61794343482897	2.07554696139253	1.66275783168157
ENSG00000119912	9	0	0	0	0	0	0	0	2.37657695705651	0	0	0	0	0	0	0	0	0
ENSG00000119922	7	0	0	0	2.16731733474818	0	0	1.86332286012046	0	2.33445375115093	1.61278385671974	0	2.73399928653839	2.40140054078154	2.59988307207369	2.47129171105894	1.51851393987789	2.11058971029925
ENSG00000119927	3	2.79588001734408	2.98000337158375	3.09447112864164	3.04649516433471	3.24895361549571	3.06445798922692	2.80821097292422	2.98181860717066	2.19033169817029	2.90200289135073	2.90848501887865	3.05918461763137	3.00646604224923	3.08314414314305	3.05461305455689	3.05804623039528	2.95856388322197
ENSG00000119938	3	2.59217675739587	2.58319877396862	1.81954393554187	2.08635983067475	2.48287358360875	0	2.12385164096709	0	2.32221929473392	0	0	4.0690758097664	4.06355851811098	4.06069784035361	4.02172666441378	4.21106711921703	4.33493603269067
ENSG00000119953	1	0	1.30102999566398	1.89209460269048	0	2.11727129565576	0	2.16731733474818	0	0	0	0	2.78958071216443	2.80685802951882	2.95472479097906	2.94497590841205	2.26481782300954	2.04532297878666
ENSG00000119977	6	3.3003780648707	3.40790054014264	3.34419571587144	3.2513948500401	3.42406452541749	3.18780263871842	3.23954972084047	3.26363606858811	3.19228861256812	3.22762964957101	3.19117145572856	3.3070679506613	3.26904570965762	3.29070224328785	3.26245108973043	3.19200959265367	3.19395897801919
ENSG00000119986	3	2.67486114073781	2.92788341033071	2.86272752831797	2.55144999797288	2.73078227566639	2.63245729218472	2.67851837904011	2.54282542695918	2.72345567203519	2.96848294855394	2.85247999363686	3.07114529045108	3.055378331375	3.05766610390983	3.00086772153123	3.12024479554637	3.03542973818455
ENSG00000120008	9	0	2	0	0	2.1846914308176	0	0	0	0	0	0	0	0	0	0	0	0
ENSG00000120053	6	3.3732798932775	3.14457420760962	3.10585067438514	3.27230584440209	3.16046853111904	3.20817252666712	3.20951501454263	3.14643813528577	3.19948091486236	3.24551266781415	3.34733001531695	3.32776748990273	3.29446622616159	3.37217528611506	3.45560611258187	3.24501887073775	3.27300127206374
ENSG00000120063	9	0	0	0	0	0	0	2.23299611039215	0	0	0	0	0	0	0	0	0	0
ENSG00000120071	9	0	0	0	0	0	0	2.72345567203519	2.48995847942483	2.56584781867352	2.32633586092875	2.90471554527868	0	0	0	0	0	1.79239168949825
ENSG00000120129	5	3.39637372753651	3.4895366294821	3.45209324901773	3.43071988786328	3.43822580760453	3.42160392686983	3.44357587975026	3.43007505555194	3.52022143588196	3.47971923543957	3.43328968519503	4.26292546933183	4.19634202013977	4.39297818654254	4.19565062240419	4.62038593673088	4.60392345402049
ENSG00000120137	9	1.83250891270624	0	0	2.40312052117582	0	3.18723861983148	0	1.88649072517248	0	0	1.43136376415899	0	0	0	0	0	0
ENSG00000120149	6	2.94497590841205	3.15745676813423	3.21404867941194	3.08564728829686	3.19893186993221	3.01199311465926	3.00130093302042	2.90902085421116	3.06107532362979	3.00945089579869	3.01199311465926	3.28600712207947	3.16046853111904	3.24353410183206	3.20330491613848	3.17172645365323	3.43711609304808
ENSG00000120256	9	2.59439255037543	2	0	1.69897000433602	0	1.85733249643127	0	0	0	2.22530928172586	0	0	0	1.41497334797082	0	0	0
ENSG00000120265	9	2.59439255037543	0	0	1.69897000433602	0	1.49136169383427	0	0	2.76789761601809	2.22530928172586	0	0	0	1.41497334797082	0	2.01703333929878	0
ENSG00000120333	3	3.40619942366331	3.57287160220048	3.58433122436753	3.48756256025638	3.49679131570004	0	3.29025726939452	3.34596154181314	3.31048089146268	3.43775056282039	3.49345805099519	3.76477371691104	3.74803289413014	3.74741180788642	3.8561244442423	3.60390183173167	3.75127910398334
ENSG00000120370	3	2.60745502321467	3.03702787975578	3.1152775913959	2.92012332629072	3.14395111642396	2.76192783842053	2.40483371661994	1.89209460269048	2.09691001300806	2.19589965240923	2.48855071650044	3.20466251174822	3.08206693428511	3.13129779659762	3.03221570329798	2.8555191556678	2.76117581315573
ENSG00000120438	5	3.50650503240487	0	2.45178643552429	2.51982799377572	2.40993312333129	3.65147185219904	3.42845877351558	3.45712462630341	2.75434833571102	3.8169700377573	3.81822589361396	4.06186697213856	4.11011812701033	4.10493073907774	4.07213956323974	4.20752665546333	4.16307188200382
ENSG00000120451	3	2.81358098856819	3.17868923977559	3.41713940972733	3.26552533521907	3.27346427262135	2.70500795933334	2.96331551138611	2.23299611039215	2.6232492903979	2.81291335664286	2.91115760873998	3.53147891704225	3.40414924920969	3.55990662503611	3.39932753215868	3.19061179781361	3.22865695810894
ENSG00000120509	7	0	2.25527250510331	1.69019608002851	2.72997428569956	2.35793484700045	0	2.31597034545692	0	2.45939248775923	0	0	0	0	0	2.33445375115093	2.26717172840301	0
ENSG00000120519	4	3.29424571613812	3.31407799177921	3.36398782974849	3.25575478664304	3.43901672838751	3.29972515397564	3.41830129131975	2.45939248775923	3.15289959639375	3.23223352111473	3.21906033244886	2.22010808804005	0	3.37529773821734	2.15228834438306	0	1.56820172406699
ENSG00000120526	3	3.1215598441875	2.25285303097989	3.15167623084705	3.08242630086077	3.06145247908719	1.6232492903979	2.73878055848437	2.17609125905568	0	2.15836249209525	2.73639650227664	3.28690535297237	3.34615730223201	3.35793484700045	3.25887662937213	3.16106838547117	3.04532297878666
ENSG00000120533	1	2	2.54777470538782	2.8750612633917	1.07918124604762	2.84135947045485	2.4996870826184	0	2.57518784492766	0	2.36921585741014	2.46389298898591	3.22036963245139	3.81947812836212	3.72835378202123	3.72181061521255	2.92272545799326	2.79379038469082
ENSG00000120539	3	2.90955602924118	2.70243053644553	2.67942789661212	2.72263392253381	2.74507479158206	2.30749603791321	2.51188336097887	2.30535136944662	2.31597034545692	2.59988307207369	2.5327543789925	2.89376176205794	2.69897000433602	2.73479982958885	2.68841982200271	2.65417654187796	2.66745295288995
ENSG00000120549	3	2.97451169273733	3.06445798922692	3.13924921757161	2.71933128698373	3.24328614608345	2.52374646681156	2.22271647114758	1.99122607569249	0	2.45024910831936	2.3384564936046	3.13767053723676	3.12024479554637	3.16761267272753	3.13481437032046	3.03422726077055	2.985426474083
ENSG00000120616	9	1.91381385238372	0	0	0	0	0	0	2.03742649794062	0	0	1.51851393987789	0	2.09342168516224	0	2.05690485133647	0	0
ENSG00000120647	9	0	0	0	2.70671778233676	0	0	0	2.23044892137827	0	2.90633504180509	0	0	0	0	0	0	0
ENSG00000120656	5	3.15926633109349	3.20682587603185	3.1296898921993	2.98900461569854	3.11427729656159	4.46284703583167	4.40378947151619	3.87633332908638	3.80400305472961	4.69218572481016	4.69156770043806	4.91916703514962	4.90989819548452	4.9015509464765	4.89129766539105	3.15289959639375	4.46719358941182
ENSG00000120662	7	0	2.85003325768977	2.7041505168398	2.39269695325967	2.83758843823551	2.32837960343874	0	2.07188200730613	0	2.25527250510331	0	0	0	0	0	2.26481782300954	0
ENSG00000120675	4	2.75127910398334	2.58994960132571	2.67851837904011	2.80888586735981	2.63245729218472	2.31175386105575	2.34242268082221	2.61384182187607	2.19589965240923	2.44247976906445	0	2.50105926221775	2.54530711646582	2.32221929473392	2.78175537465247	1.43136376415899	0
ENSG00000120685	9	1.23044892137827	0	0	0	2.50242711998443	0	2	0	2.42975228000241	2.68930885912362	0	0	0	0	0	1.83884909073726	0
ENSG00000120686	1	2.87794695162919	3.23248786635299	2.91539983521227	2.65896484266443	2.8998205024271	1.99563519459755	2.48855071650044	0	2.36735592102602	2.69372694892365	0	4.13525989851566	4.18449268852842	4.12720201759035	3.53832233323144	2.92531209149965	2.88081359228079
ENSG00000120688	1	0	2.67024585307412	2.36921585741014	2.27646180417324	2.5854607295085	0	0	0	2.53655844257153	2.09342168516224	1.6232492903979	2.56348108539441	2.64933485871214	2.71096311899528	2.67760695272049	2.60852603357719	2.67669360962487
ENSG00000120690	6	3.39567578526994	3.47099816966087	3.47813342810052	3.2319790268315	3.41530729222557	3.80679027158407	3.75769962508774	3.64157325317818	3.65456155474174	4.47437654453977	4.45400593810379	3.75066264613406	3.86278709823534	3.71792002583699	3.92064500140679	3.88846031803539	3.97150778171126
ENSG00000120694	5	2.25527250510331	0	0	2.80821097292422	0	3.27898211686544	2.96236933567002	3.17638069224327	2.76117581315573	3.9106244048892	3.07736790528416	4.01498230858548	4.04206334943216	4.00496588710682	4.14510313314638	4.0597526942093	4.17504769952617
ENSG00000120699	3	2.51054501020661	2.76937732607614	2.88761730033574	2.75815462196739	3.06557971472845	0	2.26245108973043	2.48995847942483	0	2.20682587603185	1.79934054945358	3.11859536522376	3.29025726939452	2.95424250943932	3.13735411137073	2.78461729263288	2.80888586735981
ENSG00000120708	3	2.6730209071289	2.44715803134222	2.51321760006794	2.44090908206522	2.25042000230889	2.14921911265538	1.77815125038364	1.84509804001426	0	2.06818586174616	1.88081359228079	3.55798814822491	2.73719264270474	2.79865064544527	2.79098847508882	3.43248825577051	2.80617997398389
ENSG00000120738	5	2.59549622182557	2.89097959698969	2.64738297011462	2.2405492482826	2.6730209071289	4.04281169180715	4.03370515146785	3.9534697432534	3.90428265764563	4.4251591045997	4.49735819863047	4.67780763068928	4.66754633951152	5.08534053528063	4.89719808238297	4.95105080925124	4.67202392917873
ENSG00000120742	2	1.72427586960079	2.68484536164441	0	0	0	3.13097669160562	2.93399316383124	2.49276038902684	3.06333335895175	4.06449542679273	4.20479803819086	1.84509804001426	0	2.04532297878666	1.14612803567824	3.33765889102614	3.21827285357145
ENSG00000120800	2	0	0	0	0	0	2.64443858946784	2.81756536955978	2.34635297445064	0	2.44870631990508	2.31806333496276	3.62889956442061	3.62355939000544	3.63022441075243	3.64836001098093	3.4345689040342	3.45893986189033
ENSG00000120802	9	2.60422605308447	0	2.10720996964787	0	2.02118929906994	0	2.22271647114758	0	0	0	0	0	0	0	0	0	0
ENSG00000120837	3	1.61278385671974	2.49554433754645	2.79934054945358	2.67486114073781	2.66464197555613	2.43296929087441	2.83695673705955	0	1.67209785793572	2.32633586092875	2.86451108105839	2.68124123737559	2.62428209583567	2.71264970162721	2.62013605497376	2.51321760006794	2.6170003411209
ENSG00000120885	5	2.75511226639507	3.13257984765974	3.10653085382238	2.93500315145365	2.92685670894969	3.11260500153457	2.86332286012046	3.08493357493672	2.43136376415899	2.74507479158206	3.25454807710897	4.27498868177068	4.20150636705324	4.31588641570849	4.19912411462333	4.13981614061058	4.18172928488268
ENSG00000120899	3	2.73798732633343	1.91381385238372	2.4814426285023	2.38916608436453	2.55509444857832	2.92427928606188	2.58771096501891	2.65609820201283	2.44090908206522	2.32837960343874	2.56584781867352	2.61384182187607	2.46686762035411	2.74115159885178	2.22530928172586	2.66275783168157	2.55022835305509
ENSG00000120942	9	2.07918124604762	1.27875360095283	1.50514997831991	0	0	0	0	2.16435285578444	1.88081359228079	0	0	0	0	0	0	0	0
ENSG00000120963	1	2.61909333062674	2.67209785793572	2.70586371228392	2.60959440922522	2.8208579894397	0	2.02118929906994	1.89762709129044	1.88649072517248	0	1.7160033436348	3.54182876678131	3.45514952117983	2.70243053644553	1.85125834871908	2.21218760440396	0
ENSG00000121039	5	2.47567118832443	2.85247999363686	2.99956548822598	2.72591163229505	2.89042101880091	3.55436800099009	3.463594402187	3.26387267686522	2.9434945159061	4.11052237260132	4.26735949082786	4.07889161984022	4.14179456352366	4.07514532705385	3.83410265571279	4.22901594276341	4.22744962046984
ENSG00000121057	3	1.07918124604762	2.59879050676312	2.83314711191279	1.30102999566398	2.66275783168157	2.70586371228392	2.52113808370404	2.38738982633873	2.69722934275972	2.98181860717066	2.98632377705077	3.11360915107303	3.05576046468773	3.11092624226642	3.17955179116519	2.88874096068289	2.9237619608287
ENSG00000121058	8	0	2.08635983067475	2.53907609879278	0	2.23299611039215	0	2.25767857486918	1.98227123303957	0	0	0	2.44870631990508	2.64246452024212	2.37839790094814	2.63346845557959	0.954242509439325	0
ENSG00000121060	7	0	1.7160033436348	2.68214507637383	2.16435285578444	2.37657695705651	2.07188200730613	2.6954816764902	0	0	1.54406804435028	1.69019608002851	2.33645973384853	2.78247262416629	0	1.46239799789896	0	0
ENSG00000121210	3	2.88705437805096	2.97358962342726	3.16375752398196	3.07881918309885	3.18582535961296	2.49136169383427	2.30749603791321	2.78103693862113	2.45636603312904	2.34830486304816	2.35983548233989	2.58994960132571	3.10720996964787	3.27829620809127	2.60959440922522	2.32837960343874	3.16613397030511
ENSG00000121297	8	1.81954393554187	0	2.32633586092875	2.97405090279288	0	0	0	0	2.35983548233989	0	0	1.5910646070265	2.09342168516224	1.93449845124357	0	0	0
ENSG00000121350	1	2.95375969173323	2.63245729218472	2.73239375982297	2.76267856372744	2.73158876518674	0	0	2.10380372095596	0	2.25767857486918	1.89762709129044	2.6414741105041	2.63144376901317	2.83250891270624	2.95808584852109	2.44404479591808	2.42651126136458
ENSG00000121390	5	3.04336227802113	1.86923171973098	2.51321760006794	2.90633504180509	1.8750612633917	3.94855966210896	3.91083776499268	3.70850588095524	3.8829796540373	4.09527398809818	4.09940437234554	3.95985195479961	3.97238799910747	3.84621336387939	3.80584054881467	4.00099773035779	4.04060234011407
ENSG00000121440	1	0	2.35024801833416	2.42975228000241	1.80617997398389	0	2.49692964807321	2.08278537031645	0	0	0	0.602059991327962	2.5705429398819	2.63848925695464	2.56229286445647	2.63346845557959	2.5327543789925	2.29446622616159
ENSG00000121481	8	0	0	0	1.93449845124357	0	2.12710479836481	1.90848501887865	0	0	0	0	0	0	0	1.49136169383427	1.8750612633917	1.94448267215017
ENSG00000121578	7	2.40140054078154	2.55022835305509	2.91222205653242	2.6159500516564	2.61172330800734	0	0	2.60205999132796	0	2.5910646070265	1.43136376415899	0	0	0	0	0	0
ENSG00000121644	9	0	0	0	0	0	0	0	0	2.50650503240487	0	0	0	0	0	0	0	0
ENSG00000121691	7	2.06445798922692	1.65321251377534	0	0	0	2.10720996964787	2.27646180417324	2.16731733474818	2.10037054511756	1.64345267648619	0	2.37106786227174	2.17026171539496	2.40993312333129	2.35024801833416	0	0
ENSG00000121741	3	2.56348108539441	1.64345267648619	0	1.98227123303957	2.86805636182304	3.91970553454912	3.90151280912994	3.67550338472796	3.77158748088126	4.28404703160339	4.29325203314782	3.37821614974988	3.46597736828582	3.02077548819356	3.07591176148278	3.99303923180691	3.82988244644349
ENSG00000121766	6	3.19423674872383	3.21590181320403	3.29114676173189	3.12287092286444	3.32837960343874	3.33725953975028	3.2674064187529	3.18497519069826	2.83632411570675	3.22297644989339	3.17695898058691	3.27276958655176	3.16435285578444	3.14736710779379	2.95904139232109	3.02448566769917	3.73519954842231
ENSG00000121769	9	2.17609125905568	0	0	0	0	0	0	0	0	0	0	0	0	0	0	0	0
ENSG00000121774	3	3.40071063677323	3.50242711998443	3.44106640663926	3.39602489660859	3.45071087814692	2.68124123737559	2.53402610605613	2.42975228000241	2.29666519026153	3.39689644914252	2.88536122003151	3.14270224573762	3.43822580760453	3.19645254170339	2.90848501887865	2.98944981766669	2.87966920563205
ENSG00000121879	1	0	2.75891189239797	2.66558099101795	2.56937390961505	2.84509804001426	2.21748394421391	2.50650503240487	0	0	0	0	2.81756536955978	2.71933128698373	2.7979596437372	2.86628733908419	2.79239168949825	2.89817648349768
ENSG00000121892	3	0	2.91592721169712	1.41497334797082	1.99563519459755	0	3.76425087543877	3.78894572702375	3.7167543574327	3.57042617835897	4.28269007226822	4.29705982407506	3.52296559549199	3.50160692241883	3.64434009882632	3.45909078960059	3.86905561870191	3.82930377283102
ENSG00000121897	8	0	0	0	0	0	1.30102999566398	2.26245108973043	2.15533603746506	0	3.32899085544943	3.39880773020326	1.85733249643127	2.32633586092875	1.95904139232109	0	3.62034429975449	2.92064500140679
ENSG00000121898	7	2.4456042032736	2.89431606268444	2.40823996531185	2.01283722470517	2.57978359661681	0	2.65224634100332	2.35602585719312	0	0	0	0	0	0	2.3096301674259	1.83884909073726	0
ENSG00000121903	1	0	2.4345689040342	2.42324587393681	2.53402610605613	2.55630250076729	1.76342799356294	1.55630250076729	1.67209785793572	1.91381385238372	2.48572142648158	2.57978359661681	2.61489721603313	2.56229286445647	2.51321760006794	2.42324587393681	1.99563519459755	2.36735592102602
ENSG00000121904	9	0	0	1.07918124604762	0	0	0	2.27875360095283	0	1.91381385238372	0	2.02530586526477	0	0	0	0	0	0
ENSG00000121989	3	2.74896286125616	1.44715803134222	2.58771096501891	2.12057393120585	2.84385542262316	2.64443858946784	2.9415114326344	0	0	2.56937390961505	2.67669360962487	2.87909587950007	3.11693964655076	2.78816837114117	2.92582757462474	2.43933269383026	2.46538285144842
ENSG00000122008	6	3.18977095634687	3.65762943138895	3.53045584358468	3.25017594808393	3.58455736052567	2.71516735784846	2.74663419893758	2.81822589361396	3.3230457354817	2.89597473235906	3.01661554755718	3.78067727443337	3.82432112485077	3.69766516264767	3.75189468804375	3.66773305253327	3.69992440274248
ENSG00000122026	3	3.31344537042641	2.81822589361396	3.088844562727	2.74036268949424	3.71374247840908	3.76297849086774	2.41830129131975	0	0	2.92324401863028	3.83550032786732	4.59857166348214	4.61266732305474	4.71925668801346	4.65183022495331	4.88611266806809	4.90474799446355
ENSG00000122034	1	2.20951501454263	2.48572142648158	2.78390357927274	1.78532983501077	0	2.58771096501891	3.28623185402855	2.06445798922692	0	0	1.47712125471966	2.64048143697042	2.12710479836481	2.35602585719312	2.02118929906994	3.38952046584638	0
ENSG00000122042	1	2.86981820797933	3.15896526038341	3.20303288701471	3.35295391171009	2.75127910398334	2.82736927305383	2.59328606702046	2.47275644931721	2.3747483460101	2.19033169817029	0	3.09025805293132	3.16702179579026	3.20466251174822	3.26974637313077	2.97634997900327	2.69460519893357
ENSG00000122126	3	3.28869626059026	3.32387060654051	3.47885496752866	3.3174364965351	3.50037371435337	0	2.81358098856819	2.74973631556906	0	2.00432137378264	3.06333335895175	3.46834733041216	3.42143939022005	4.34613773016044	3.52646851246948	4.17078959044639	3.42764837118693
ENSG00000122140	1	3.09061070782841	2.93801909747621	3.13449585583467	2.26007138798507	3.13513265137677	3.11826472608948	0	2.47567118832443	0	0	2.53907609879278	2.91434315711944	2.66181268553726	2.56466606425209	2.82151352840477	2.55144999797288	2.29666519026153
ENSG00000122176	5	2.45331834004704	2.0899051114394	1.86923171973098	2.32428245529769	2.18752072083646	3.23146959043068	3.22711508258913	2.52374646681156	3.55303301620244	3.28623185402855	3.24723654950676	4.50250905461007	4.49715088826236	4.48058178682917	4.48709593420329	4.49824161268589	4.52717861880396
ENSG00000122203	5	2.55870857053317	0	2.58319877396862	0	1.94939000664491	2.65513843481138	2.95904139232109	2.19033169817029	2.21218760440396	2.68752896121463	2.98497712641549	3.75488322825217	3.91561086266147	4.21418130866382	4.35108090946302	4.4414280370236	4.32244672276039
ENSG00000122257	1	1.94448267215017	2.47856649559384	2.76342799356294	2.09691001300806	2.94497590841205	2.11058971029925	1.68124123737559	0	0	0	0	3.31701810104811	3.21748394421391	3.39619934709574	3.19089171692217	3.51041094801018	3.44232295574557
ENSG00000122359	3	3.38774565960886	3.51174971134498	3.60788374435699	3.39410130204004	3.56984189940376	2.95856388322197	2.28555730900777	3.36698297597785	2.22010808804005	3.32097667734282	2.62428209583567	2.63648789635337	2.59659709562646	2.73399928653839	2.65321251377534	2.65513843481138	2.4456042032736
ENSG00000122376	1	2.94398887507377	3.27943878828702	3.36698297597785	2.79726754083072	3.02775720469055	0	3.09621458534641	3.37912414607039	0	3.93936947007466	3.85883785142859	3.03622954408629	0	0	2.84260923961056	0	2.91698004732038
ENSG00000122417	7	1.86923171973098	0	0	0	1.98677173426624	2.23552844690755	2.19312459835446	2.06818586174616	0	0	1.66275783168157	0	1	0	0	0	2.06069784035361
ENSG00000122482	9	0	0	0	0	0	0	1.84509804001426	1.20411998265592	2.06069784035361	0	0	0	0	0	2.19589965240923	0	0
ENSG00000122484	3	2.65321251377534	2.66651798055488	2.84073323461181	2.33645973384853	2.83314711191279	0	2.17609125905568	2.69635638873333	0	2.63245729218472	2.62013605497376	2.87157293554588	2.9604707775343	3.06032002868829	2.95712819767681	2.82994669594164	2.72835378202123
ENSG00000122497	6	3.3151303171836	3.51481329499929	3.43216726944259	3.33984878303764	3.40001963506516	3.59813364581324	3.41497334797082	3.48515334990365	3.38969754820639	3.64127575723191	3.50704587242733	3.8258154449852	3.87326245943873	3.73551905881517	3.7681198941848	3.97377419397058	3.80529691615798
ENSG00000122507	9	0	0	2.12710479836481	0	0	1.94939000664491	2.21748394421391	2.00432137378264	1.79934054945358	0	0	2.30102999566398	0	2.08635983067475	0	0	0
ENSG00000122545	1	2.79934054945358	2.86628733908419	2.86981820797933	2.90308998699194	2.90471554527868	2.81023251799508	0	2.68663626926229	0	2.65513843481138	3.15442397311465	2.95616843047536	2.99913054128737	2.98497712641549	2.92890769024395	2.76492298464989	2.7041505168398
ENSG00000122565	8	0	2.3541084391474	2.23552844690755	1.32221929473392	2.56466606425209	0	1.5910646070265	0	1.64345267648619	0	0	2.39093510710338	0	1.76342799356294	0	0	1.94939000664491
ENSG00000122566	5	3.59955559098598	3.77524625974024	3.67960957177976	3.53326351677871	3.82184092720045	4.57892558945877	4.64723622421631	4.51333748077036	4.5879689961822	5.01500748191533	5.0180760636458	4.83683028648888	4.66777038550689	4.72750872438823	4.73198339900027	4.97426292689065	4.97449787615015
ENSG00000122643	8	2.03742649794062	1.11394335230684	0	0	0	2.36361197989214	0	0	0	2.19312459835446	1.56820172406699	2.18184358794477	2.53781909507327	2.47567118832443	2.15836249209525	0	0
ENSG00000122674	3	2.55144999797288	2.04921802267018	2.40140054078154	2.60097289568675	2.85733249643127	0	2.03342375548695	2.39445168082622	2.47129171105894	1.55630250076729	1.60205999132796	2.41497334797082	2.71264970162721	2.42813479402879	2.57749179983723	2.88309335857569	2.84385542262316
ENSG00000122691	1	2.91115760873998	2.62117628177504	2.68752896121463	2.65224634100332	2.98181860717066	2.23552844690755	0	0.954242509439325	0	0	1.34242268082221	3.45040308615537	3.48685535527694	3.57932620375525	3.01535975540921	3.40636983546927	3.17289469775218
ENSG00000122705	2	2.71933128698373	2.70586371228392	0	1.60205999132796	0	3.4605971888976	3.09725730969342	3.22634208716363	0	3.80413943233535	3.78660947264866	2.70243053644553	2.97818051693741	2.91009054559407	2.84757265914211	3.06032002868829	3.06295783408451
ENSG00000122707	8	0	0	0	1.69897000433602	1.70757017609794	3.42455497660671	0	1.98227123303957	2.34242268082221	3.33545790068938	3.25815819334079	0	0	3.35945602012099	3.29269900304393	3.24551266781415	0
ENSG00000122729	3	2.3747483460101	2.6159500516564	2.87098881376058	1.34242268082221	2.52762990087134	1.88081359228079	2.19033169817029	2.81358098856819	2.13987908640124	3.27021285489624	3.21748394421391	3.24600590407603	3.28668096935493	2.61384182187607	2.77232170672292	2.91907809237607	2.91960102378411
ENSG00000122779	9	2.11394335230684	0	0	1.77085201164214	0	0	0	0	1.80617997398389	0	1.51851393987789	0	0	2.23299611039215	0	0	0
ENSG00000122786	3	3.16345955176999	3.31492005599242	3.31132995230379	2.71349054309394	3.36153897126928	1.86332286012046	2.8494194137969	0	3.4900990050633	4.71415365871616	3.75166394626099	3.34733001531695	3.35487642251623	2.89542254603941	3.21272015441784	3.59681693591559	3.38560627359831
ENSG00000122861	7	2.21748394421391	2.74036268949424	2.04532297878666	2.36735592102602	2.91487181754005	0	0	0	0	1.76342799356294	0	0	0	0	0	0	0
ENSG00000122863	4	2.60638136511061	2.88930170250631	2.77670118398841	2.69897000433602	2.81491318127507	2.54777470538782	2.55266821611219	2.18752072083646	0	2.30319605742049	2.70070371714502	2.09342168516224	1.50514997831991	0	0	2.42324587393681	2.44870631990508
ENSG00000122873	1	0	2.85430604180108	2.75587485567249	2.67942789661212	2.79934054945358	2.52504480703685	0	0	0	0	2.4456042032736	2.84323277809801	2.72015930340596	2.83758843823551	2.49276038902684	2.82930377283102	2.43775056282039
ENSG00000122877	6	3.30016053695135	3.44544851426605	3.40942586867144	3.36698297597785	3.43695733066945	3.28735377271475	3.33243845991561	3.34478512263266	3.32939787936104	3.35525990552738	3.37419825792908	3.47129171105894	3.45636603312904	3.45939248775923	3.41279642871654	3.38003024796783	3.2964457942064
ENSG00000122912	6	2.86864443839483	3.00560944536028	3.00518051250378	2.88081359228079	3.0899051114394	2.92941892571429	2.88592633980143	3.06892761168207	3.00216606175651	3.04921802267018	3.07298474462793	2.959518376973	2.92788341033071	3.01994668167884	2.83314711191279	3.00130093302042	3.05346260492546
ENSG00000122952	3	2.65991620006985	2.59549622182557	2.71683772329952	0	2.69460519893357	2.38201704257487	2.83569057149243	0	1.94448267215017	2.4456042032736	2.42651126136458	2.90200289135073	2.96094619573383	2.91592721169712	2.96425963019685	2.77158748088126	2.72263392253381
ENSG00000122958	6	2.69284691927723	3.13513265137677	2.96236933567002	2.81291335664286	3.04883008652835	3.20817252666712	3.20221577580113	3.18383903705642	3.16196661636407	3.23704079137919	3.21748394421391	3.34242268082221	3.29025726939452	3.40432046722173	3.40857912540867	3.35564305022087	3.35926616460675
ENSG00000122965	3	1.88649072517248	1.83884909073726	2.28103336724773	2.2148438480477	2.90902085421116	3.45848676379821	2.68304703823885	2.57287160220048	3.3714373174041	2.72916478969277	3.26717172840301	2.2148438480477	1.69897000433602	2.70329137811866	2.02118929906994	2.05307844348342	2.20139712432045
ENSG00000122966	1	2.65609820201283	3.17551181336345	3.25551371281953	2.99694924849538	3.25959387888595	2.65224634100332	2.18752072083646	2.30749603791321	2.16435285578444	0	2.35602585719312	2.85913829729453	2.99694924849538	2.92012332629072	3.42028588494192	2.6159500516564	1.86332286012046
ENSG00000122970	3	3.07773117965239	3.03462845662532	3.0884904701824	2.95182303531591	3.05346260492546	1.69897000433602	2.74115159885178	0	2.75815462196739	2.51321760006794	2.75434833571102	3.1476763242411	3.02816441942447	2.99299509843134	3.09025805293132	2.94250410616808	3.04649516433471
ENSG00000123066	3	2.87098881376058	2.50379068305718	0	2.10720996964787	0	3.83884909073726	3.78873385882771	1.79934054945358	2.97818051693741	4.20273345804544	4.21592822933992	3.19200959265367	3.03059972196595	2.66275783168157	1.81291335664286	2.86510397464113	2.9982593384237
ENSG00000123091	2	2.34635297445064	2.23044892137827	2.06069784035361	0	0.778151250383644	0	0	1.75587485567249	0	1.89762709129044	1.66275783168157	2.83314711191279	2.78103693862113	2.62940959910272	2.62117628177504	2.33445375115093	2.48855071650044
ENSG00000123094	2	0	2.11727129565576	0	2.42488163663107	0	0	0	0	2.56229286445647	2.84010609445676	2.72098574415374	2.88817949391832	2.85308952985187	2.92737036303902	2.90633504180509	2.82020145948564	2.81954393554187
ENSG00000123106	1	2.80277372529198	2.74507479158206	2.88536122003151	2.72181061521255	2.76937732607614	1.67209785793572	2.39093510710338	0	0	2.06445798922692	0	2.95999483832842	3.08170727009735	2.91698004732038	2.90794852161227	2.80208925788173	2.82542611776782
ENSG00000123124	1	2.40312052117582	2.53402610605613	2.66651798055488	2.64738297011462	2.60314437262018	2.25285303097989	0	0	2.07918124604762	0	0	2.56702636615906	2.49692964807321	2.46538285144842	2.44870631990508	2.58994960132571	0
ENSG00000123130	3	2.55990662503611	2.63447727016073	2.64542226934909	2.92737036303902	3.00732095292274	2.37657695705651	2.57518784492766	1.84509804001426	2.45939248775923	2.86272752831797	2.95856388322197	2.60097289568675	2.32428245529769	2.72754125702856	2.12710479836481	2.78461729263288	2.58433122436753
ENSG00000123131	1	2.55990662503611	2.49415459401844	2.52244423350632	2.92737036303902	3.00732095292274	2.37657695705651	0	0	2.71180722904119	2.77887447200274	2.85672889038288	2.60097289568675	2.32428245529769	2.72754125702856	2.12710479836481	2.6954816764902	2.58433122436753
ENSG00000123146	3	2.80821097292422	3.04766419460156	1.89762709129044	0	3.13033376849501	3.0386201619497	0	3.15866398081399	3.11958577496178	3.29136885045158	3.31069331234336	3.22582599146189	3.05918461763137	3.17114115102838	3.20002926655377	3.18920948958231	3.12872228433843
ENSG00000123240	7	2.39619934709574	0	1.83250891270624	2.51454775266029	2.20139712432045	0	2.23552844690755	2.34044411484012	0	0	0	0	0	0	0	0	0
ENSG00000123352	7	0	0	0	1.96848294855394	2.39093510710338	0	3.55181582235102	0	3.21958452621425	3.88840416773705	3.87511916546257	0	0	3.21404867941194	2.59217675739587	3.26363606858811	3.32674537956532
ENSG00000123353	6	3.05037975626146	3.28510702956681	3.3096301674259	3.33405144034689	3.39093510710338	3.44279322593977	3.24353410183206	3.31069331234336	3.50691072555152	3.44684771015581	3.46448954743397	3.42764837118693	3.36492603378998	3.42504487455139	3.34262004255335	3.35468455395473	3.41647407910022
ENSG00000123395	3	3.06632592536204	2.91115760873998	2.97497199429807	2.72916478969277	3.17084820364331	2.63848925695464	2.77742682238931	2.83058866868514	2.73798732633343	3.13987908640124	3.14207646107328	2.95085145888855	2.72181061521255	3.02857125269254	2.74663419893758	3.07881918309885	2.90848501887865
ENSG00000123473	2	2.49136169383427	1	0	2.00860017176192	0	0	0	0	2.03742649794062	2.21218760440396	0	2.36172783601759	2.58319877396862	2.72916478969277	2.47712125471966	2.00860017176192	2.45024910831936
ENSG00000123485	1	2.98989456371877	2.93801909747621	3.20897851727625	2.92890769024395	3.01494034979294	3.06520612805431	2.51982799377572	3.18752072083646	2.3747483460101	0	2.75434833571102	3.03662889536216	3.02612451674545	2.79726754083072	2.67117284271508	2.34830486304816	1.85125834871908
ENSG00000123505	5	2.02530586526477	2.20682587603185	0	2.16435285578444	0	2.92685670894969	4.42543639540901	2.0899051114394	2.25042000230889	4.81249890883049	4.79842964449557	4.75244028902526	4.74581620828184	4.71359133475847	4.69737757059762	5.00410202118324	4.94078036813606
ENSG00000123545	7	2.53019969820308	2.86981820797933	0	1.79934054945358	2.72509452108147	2.2405492482826	0	2.62940959910272	2.45024910831936	2.24797326636181	0	0	2.05307844348342	0	0	2.67394199863409	0
ENSG00000123562	5	2.7160033436348	2.98317507203781	2.32633586092875	3.05115252244738	3.02489596010748	2.48429983934679	2.45636603312904	2.52504480703685	2.35793484700045	2.80208925788173	3.00987563371216	4.25210024883279	4.25621245856516	4.393364585185	4.34770071527235	4.21921765702291	3.98815747255675
ENSG00000123575	1	2.90417436828416	0	1.88649072517248	0	2.67394199863409	2.54777470538782	3.34966598409663	2.7427251313047	2.09342168516224	2.2718416065365	1.46239799789896	2.87794695162919	2.89486965674525	2.70243053644553	3.00774777800074	2.64640372622307	2.31386722036915
ENSG00000123607	8	0	0	0	1.25527250510331	0	2.34830486304816	2.58206336291171	2.20951501454263	0	0	1.49136169383427	2.56702636615906	2.55870857053317	2.31597034545692	0	2.63042787502502	2.22271647114758
ENSG00000123636	9	1.82607480270083	0	0	1.85733249643127	0	0	0	1.82607480270083	0	0	0	0	0	0	0	0	0
ENSG00000123643	3	3.02407498730743	3.06892761168207	3.12057393120585	3.04178731897175	2.98587535730839	2.6954816764902	2.83058866868514	2.86981820797933	2.97589113640179	2.89652621748956	2.91328390176042	3.09377178149873	3.27600198996205	3.1476763242411	3.15926633109349	3.11859536522376	3.12904505988796
ENSG00000123684	6	3.02284061087653	2.92941892571429	3.05037975626146	2.87909587950007	2.97543180850926	3.07077646284343	2.99166900737995	2.76715586608218	2.69284691927723	2.87390159786446	2.8228216453031	3.13924921757161	3.27415784926368	3.15014216184856	3.29092455938275	2.8750612633917	2.90848501887865
ENSG00000123689	9	0	0	0	0	0	0	0	0	0	0	0	0	0	0	0	0	0
ENSG00000123728	3	2.65030752313194	2.62940959910272	2.95472479097906	2.7664128471124	3.08778141780954	0	2.63548374681491	2.5705429398819	2.54654266347813	2.13987908640124	2.55870857053317	3.05384642685225	3.11092624226642	2.9566485792052	2.76566855475901	2.87273882747267	2.75891189239797
ENSG00000123737	6	3.36021461329535	3.33505651943909	3.44027921323559	3.41262852054438	3.29819786710982	3.25090769970086	3.11360915107303	3.20817252666712	3.22556771343947	3.22427401429426	3.20057692675485	3.48855071650044	3.50718097726024	3.43759203225396	3.44357587975026	3.31470969295517	3.29797924415936
ENSG00000123739	6	3.27230584440209	3.36153897126928	3.37364747220922	3.326949994166	3.3356584522893	3.3142886609475	3.2718416065365	3.33945144130644	3.37346372163237	3.31069331234336	3.29776051109913	3.37912414607039	3.36679638328673	3.43648069500949	3.37125262912494	3.34103863167752	3.291590825658
ENSG00000123983	6	3.02284061087653	3.06258198422816	3.1152775913959	2.98227123303957	2.97220283837906	3.71658757767569	3.65050179487837	3.5641924606262	3.33525725643453	3.84060787900929	3.90568796771185	3.52009032811284	3.82295224054748	3.502836638621	3.84788099744538	3.64483232882564	3.68824179597771
ENSG00000123992	3	2.88649072517248	2.74429298312268	2.96754797621886	2.70156798505593	2.94497590841205	1.77085201164214	2.4996870826184	2.34044411484012	2.96894968098134	3.00860017176192	3.01325866528352	2.76117581315573	2.91960102378411	2.62013605497376	2.77959649125782	2.59659709562646	2.95520653754194
ENSG00000124120	6	3.35679046035172	3.45712462630341	3.40654018043396	3.28600712207947	3.40226138245468	3.04727486738418	3.01367969729119	2.94398887507377	2.61804809671209	3.14176323027579	3.17782497186468	3.35082927358297	3.32633586092875	3.30427505047713	3.33445375115093	3.27760921430409	3.26670196688409
ENSG00000124145	5	3.07845681805329	3.12904505988796	2.92064500140679	2.53402610605613	2.86628733908419	3.56026539786271	2.80888586735981	3.31470969295517	3.46627432178929	3.19838213000829	3.42340972773309	3.7942788657214	3.81157500587059	4.40239895891323	4.35370470357217	4.06513137214021	4.07889161984022
ENSG00000124151	6	2.69897000433602	2.81023251799508	2.74507479158206	2.91275330367132	2.93601079571521	3.90595769909243	3.86153441085904	3.93135615046793	3.99308336069806	4.36019566460616	4.40546588998452	3.04060234011407	3.20709554041922	2.92116605063774	2.84509804001426	3.43917473984347	2.94398887507377
ENSG00000124160	6	2.79934054945358	3.15442397311465	3.26764098234592	3.15044940946088	3.27091163941048	3.19617618503997	3.11461098423217	3.22891340599469	2.95279244304409	2.97909290063833	2.94546858513182	3.21669359916975	3.22659990520736	3.24254142829838	3.17318626841227	3.01410032151962	2.86332286012046
ENSG00000124177	4	3.2137832993353	3.08206693428511	3.16583762469013	3.23044892137827	3.11260500153457	2.99563519459755	3.32407657973949	3.03542973818455	3.15044940946088	2.80685802951882	3.12287092286444	2.95520653754194	3.12450422483428	2.94694327069783	3.02242837118549	2.76863810124761	0
ENSG00000124191	1	3.18012587516405	2.48000694295715	2.82607480270083	2.57634135020579	3.34537373055909	2.70926996097583	3.07990446766672	2.39619934709574	1.85733249643127	0	2.6170003411209	2.67486114073781	2.69372694892365	2.58658730467176	2.69810054562339	2.59217675739587	2.46982201597816
ENSG00000124193	5	2.45331834004704	2.19312459835446	0	2.37291200297011	2.45024910831936	4.70716975939425	4.77661402584879	4.54282542695918	4.23864817505781	4.99535434778029	5.01553159470733	4.88737533316606	4.8657493080186	4.94084506972471	4.86773846905645	5.08944939284464	4.79351799245612
ENSG00000124198	6	3.17666993266815	3.21031851982623	3.21031851982623	3.22271647114758	3.23628527744803	3.24079877111733	3.1300119496719	3.24154648059655	3.31005573775089	3.24993175663419	3.30276370847298	3.26221370547642	3.14270224573762	3.19865708695442	3.24674470972384	3.18977095634687	3.15381486434453
ENSG00000124201	7	2.39269695325967	2.57863920996807	1.90308998699194	0	2.49692964807321	0	2.22010808804005	1.92941892571429	1.69897000433602	0	0	0	0	0	0	0	2.24303804868629
ENSG00000124207	9	0	2.29885307640971	0	0	0	2.35983548233989	2.54282542695918	0	2.22788670461367	2.57863920996807	1.98677173426624	0	0	0	0	0	0
ENSG00000124209	1	2.27875360095283	0	2.46834733041216	0	2.31175386105575	2.47856649559384	0	0	0	0	2.32014628611105	1.60205999132796	0	1.60205999132796	0	1.94448267215017	0
ENSG00000124216	5	2.97589113640179	2.94596070357757	3.06818586174616	2.91539983521227	3.10585067438514	3.24353410183206	3.25261034056737	3.37930551775058	3.62252486240357	4.29863478312444	4.34091979340016	4.62208962487066	4.59439255037543	4.84192231167945	4.7850378340198	4.61648601665109	4.72736229734141
ENSG00000124217	7	0	0	0	2.26007138798507	2.35983548233989	0	2.17897694729317	1.73239375982297	0	0.954242509439325	0	0	0	0	0	0	2.11058971029925
ENSG00000124228	3	2.33243845991561	2.25527250510331	2.53147891704225	0	2.64836001098093	2.73639650227664	2.82412583391655	1.70757017609794	2.47712125471966	3.01870049866624	2.98855895687862	3.10720996964787	3.10653085382238	2.92479599579791	3.02857125269254	2.90633504180509	2.64443858946784
ENSG00000124275	1	1.80617997398389	2.83058866868514	0	2.66464197555613	2.85003325768977	0	2.53529412004277	2.41161970596323	2.42488163663107	0	2.04921802267018	3.38147609027503	3.48058178682917	3.34321159017975	3.36153897126928	3.07954300740291	3.08600370561838
ENSG00000124279	6	2.75204844781944	3.17376882313665	3.41380251676935	2.89872518158949	3.32283927268632	3.04493154614916	3.01367969729119	3.19672872262329	3.06595298031387	2.9434945159061	2.95036485437612	3.58365210854204	3.61637047229127	3.43584436598444	3.47450763911698	3.24625231229932	3.20897851727625
ENSG00000124299	7	0	3.48201557645071	3.46731206298055	0	3.50037371435337	0	3.228400358703	0	0	0	0	3.36958689073634	3.33405144034689	0	0	0	0
ENSG00000124333	8	0	0	0	0	0	0	0	0	0	0	0	0	0	2.5327543789925	2.13033376849501	0	0
ENSG00000124356	9	0	0	0	0	0	2.3541084391474	0	0	2.33243845991561	1.81291335664286	0	0	0	0	0	0	0
ENSG00000124357	7	2.28330122870355	2.8394780473742	2.76117581315573	1.79934054945358	2.75815462196739	2.2380461031288	0	0	2.38021124171161	2.70757017609794	2.56702636615906	2.32428245529769	1.91381385238372	0	0	2.36172783601759	0
ENSG00000124370	3	3.04060234011407	3.05576046468773	3.14798532068381	3.0111473607758	3.03382569395331	2.64443858946784	2.91328390176042	0	2.16731733474818	2.31806333496276	2.79379038469082	3	2.93196611472817	3.01745072951054	2.95616843047536	3.02489596010748	2.85733249643127
ENSG00000124422	3	2.5705429398819	2.89486965674525	3.46879026209961	2.97818051693741	3.35602585719312	2.45939248775923	2.96284268120124	2.6170003411209	2.72591163229505	2.53529412004277	2.34635297445064	2.71767050300226	2.71349054309394	2.7664128471124	2.64933485871214	2.43933269383026	2.51054501020661
ENSG00000124486	6	2.74350976472843	3.12450422483428	3.23578087032756	2.92582757462474	3.17522180034305	3.84689354331663	4.0334639660774	3.87529282537101	3.88935773688893	4.39892907298543	4.39511662274717	2.94546858513182	3.11727129565576	2.91645394854993	3.2771506139638	3.63326641115542	3.63838940766534
ENSG00000124496	6	2.72427586960079	3.11058971029925	2.76192783842053	2.96941591235398	3.07003786660776	3.15624619039734	3.05614226205905	3.22219604630172	3.17840134153376	3.28330122870355	3.22865695810894	3.72599325892472	3.69231804425928	3.77048380943111	3.72965066833592	3.43408963841789	3.57379958221574
ENSG00000124532	3	2.82994669594164	3.19368102954128	3.35621713421974	3.13065534902203	3.16166741243774	2.97818051693741	3.01199311465926	2.05307844348342	2.34830486304816	2.51321760006794	2.43136376415899	3.19284611518884	3.04999285692014	2.99913054128737	3.14829409743475	2.81023251799508	2.88024177589548
ENSG00000124535	6	3.17084820364331	3.35983548233989	3.29247759366778	3.11760269169008	3.2312146479626	3.20139712432045	3.02694162795903	3.12057393120585	2.67851837904011	3.21642983087625	3.29247759366778	3.37767043933432	3.2312146479626	3.66922387393081	3.64236558084497	3.72329144647758	3.65263306808311
ENSG00000124562	9	0	0	0	0	0	0	0	0	2.15836249209525	1.74036268949424	2.16435285578444	0	0	2.17318626841227	0	0	1.9731278535997
ENSG00000124641	6	2.8992731873176	2.987219229908	3.00817418400643	2.81157500587059	2.88479536394898	3.25066391946324	3.07408468902824	3.28488171465545	3.23477029516092	3.28239550474253	3.24427712080184	3.18780263871842	3.09166695759568	3.18836592606315	3.11958577496178	3.05115252244738	3.22530928172586
ENSG00000124766	8	1.65321251377534	0	0	2.34635297445064	0	0	0	0	0	0	0	2.58206336291171	0	0	1.92427928606188	1.44715803134222	0
ENSG00000124767	3	2.62013605497376	2.48287358360875	2.54157924394658	2.57518784492766	2.4983105537896	2.27646180417324	2.22271647114758	2.59879050676312	2.42160392686983	2.44404479591808	2.59328606702046	2.90036712865647	2.96425963019685	2.97405090279288	3.03100428136354	2.92737036303902	3.02118929906994
ENSG00000124782	6	3.45863784902565	3.07809415040641	3.1264561134318	3.47712125471966	3.18269990333604	3.3714373174041	3.4295908022233	3.37106786227174	3.24154648059655	3.22427401429426	3.39776625612645	3.55557807277295	3.41128291301738	3.57182524904083	3.03019478535675	3.03422726077055	2.98452731334379
ENSG00000124784	1	2.8481891169914	3.22530928172586	3.05804623039528	3.02325245963371	3.23954972084047	2.52891670027765	2.38201704257487	0	1.64345267648619	0	1.90308998699194	3.20978301484852	3.10754912974469	3.13225968953104	3.00860017176192	2.76863810124761	2.89707700320942
ENSG00000124786	1	2.90200289135073	2.63548374681491	2.91592721169712	3.07773117965239	3.05269394192497	2.87563993700417	0	2.50785587169583	2.92582757462474	2.65991620006985	2.73239375982297	3.16554107672237	3.31238894937059	3.31618009889345	3.33885474625232	3.13672056715641	3.17143390094301
ENSG00000124788	7	0	0	0	1.79239168949825	1.99122607569249	3.21192108430851	3.01410032151962	2.88138465677057	2.05690485133647	3.65734273681463	3.64512739925839	0	0	0	0	2.8109042806687	3.01452053875792
ENSG00000124795	3	2.65513843481138	2.83695673705955	2.59549622182557	2.21218760440396	2.49276038902684	2.42975228000241	2.21218760440396	0	0	0	1.93951925261862	2.85491302230786	2.82736927305383	2.94987770403687	2.78746047451842	2.65896484266443	2.80277372529198
ENSG00000124813	7	0	2.20682587603185	2.20951501454263	2.0899051114394	0	2.10720996964787	2.50650503240487	1.5910646070265	0	0	2.47275644931721	0	0	1.91381385238372	0	0	0
ENSG00000125107	5	3.28397928423848	3.27485032001666	3.30856441356124	3.3230457354817	3.35679046035172	4.3356584522893	4.23787034147674	4.19700472802305	4.22468841745729	4.49480832740847	4.41570768667486	4.34993769714775	4.3430342104792	4.38898878512471	4.30265555395072	4.39820050721943	4.41391974203365
ENSG00000125148	6	3.64914006414422	3.29402509409532	3.13289976994448	3.43695733066945	3.3142886609475	3.21932250841934	3.14581771449183	3.10002573010786	3.09725730969342	3.24229290498293	3.71357453777207	3.26857797188284	3.10720996964787	3.34713478291002	3.06107532362979	3.32489949705231	3.25430633233129
ENSG00000125166	8	1.86923171973098	2.47129171105894	0	2.40483371661994	0	0	0	1.57978359661681	2.22788670461367	0	0	1.7160033436348	2.13033376849501	2.38916608436453	0	0	0
ENSG00000125247	3	3.35102285258412	3.28465628278852	1.47712125471966	2.49136169383427	2.03742649794062	2.26007138798507	2.29885307640971	0	2.29885307640971	2.72015930340596	3.26316246496222	2.85064623518307	2.68124123737559	2.9415114326344	3.30535136944662	3.11494441571258	2.20682587603185
ENSG00000125257	7	2.65030752313194	0	0	2.33243845991561	0	2.39619934709574	2.59988307207369	1.95424250943932	2.18184358794477	1.47712125471966	2.01283722470517	0	0	0	0	2.41161970596323	2.4456042032736
ENSG00000125304	4	3.36191661866864	3.27067883614471	3.43695733066945	2.56820172406699	2.27875360095283	3.0640834359636	2.13987908640124	2.54777470538782	2.46089784275655	2.33041377334919	0	1.27875360095283	2.74896286125616	1.07918124604762	2.59659709562646	0	2.17897694729317
ENSG00000125347	5	3.39759243403812	0	1.63346845557959	1.23044892137827	0	4.17321541471489	4.0200296335427	3.76499759928488	3.64365003821733	4.29501701188146	4.11541079013392	4.14528965905415	4.12765541977521	4.34947179921439	4.10961229030846	4.57041450047995	4.71949701661058
ENSG00000125351	1	2.22530928172586	0	2.78604121024255	2.72672720902657	2.76117581315573	0	2.77597433112937	2.26481782300954	2.5854607295085	3.04571405894087	0	3.29841638006129	2.33445375115093	2.7481880270062	2.8055008581584	2.50242711998443	2.31386722036915
ENSG00000125354	6	3.32837960343874	3.28891960566173	3.27692113206577	3.20194306340165	3.32139127831169	3.34693946269899	3.19672872262329	3.34163233577805	3.35698140099313	3.56276854301652	3.41027096425218	3.38129562300383	3.4367985102318	3.47465325336206	3.37930551775058	3.41929472175346	3.51335079880596
ENSG00000125375	6	3.17376882313665	3.35621713421974	3.47508980338901	3.05115252244738	3.46923274250661	2.8926510338773	2.85369821177617	3.14612803567824	3.03822263836872	3.27091163941048	3.25527250510331	3.35044185653506	3.40739090447073	3.23477029516092	3.23095955574857	3.18723861983148	3.14519640611418
ENSG00000125384	1	2.74973631556906	3.03502928220237	3.07261747654524	2.79098847508882	2.97034687623009	2.90902085421116	0	0	2.41664050733828	1.7160033436348	0	3.066698550423	2.79169064902012	3.11594317693906	3.04960561259497	2.81557774832427	2.8750612633917
ENSG00000125398	1	2.65321251377534	3.14426277376199	3.44575983648863	3.13417710757677	3.3151303171836	2.5705429398819	2.72345567203519	1.61278385671974	0	2.3384564936046	0	3.32056168019524	3.36021461329535	3.25551371281953	3.30642502755069	2.76715586608218	2.73639650227664
ENSG00000125482	1	2.92531209149965	2.93399316383124	2.91487181754005	1.90308998699194	2.40654018043396	0.903089986991944	0	0	0	1.79934054945358	2.00860017176192	2.20682587603185	0	0	0	1.57978359661681	0
ENSG00000125484	1	2.39093510710338	2.50650503240487	1.8750612633917	2.36361197989214	2.39619934709574	0	0	1.93449845124357	0	2.24303804868629	2.52633927738984	1.82607480270083	2.26717172840301	2.13353890837022	2.46538285144842	0	0
ENSG00000125485	6	3.1215598441875	2.91169015875386	3.28465628278852	2.87794695162919	3.35487642251623	3.3647385550554	3.36921585741014	3.23527587668705	3.32139127831169	3.41580772763554	3.24278980947868	2.90525604874845	2.23044892137827	3.0733517023869	2.6954816764902	3.16524432612531	2.82930377283102
ENSG00000125503	5	3.22711508258913	3.56702636615906	3.45727618606133	3.20493352235414	3.49023948524629	3.49401537475714	3.36642295722597	3.38057300306689	3.37309598707873	3.58251788360406	3.63678868903438	4.5720579899263	4.578387039711	4.45411280002581	4.59419359130564	4.63821961117059	4.68652902281604
ENSG00000125534	5	3.36828688490213	3.32633586092875	0	2.42651126136458	0	4.12681301004155	3.77568324902604	3.78060530583897	3.03582982525283	4.12054102886242	4.10917342142547	4.62403444643802	4.60642436243571	4.65243974758942	4.63570485900413	4.71032895804263	4.73670717067082
ENSG00000125629	3	3.23146959043068	3.26834391395106	3.2626883443017	3.25382243870807	3.40329214515825	2.90471554527868	2.56584781867352	2.32837960343874	2.60097289568675	2.28103336724773	2.25042000230889	3.4222614508136	3.46923274250661	3.3809344633307	3.43854234878611	3.22141423784234	2.72591163229505
ENSG00000125633	9	2.18184358794477	0	0	0	2.09691001300806	0	2.20682587603185	0	0	0	2.35983548233989	0	0	0	0	0	0
ENSG00000125675	7	1.64345267648619	0	2.55990662503611	2.85913829729453	1.99122607569249	3.01535975540921	3.81184300617648	3.35869609957381	3.1092409685882	3.8326366275967	3.74335295140956	0	2.2148438480477	0	0	2.27875360095283	2.94645226501307
ENSG00000125676	3	2.26951294421792	2.08278537031645	2.65030752313194	2.75204844781944	2.66931688056611	2.59328606702046	3.02407498730743	2.79657433321043	0	3.19672872262329	2.08635983067475	2.66086547800387	3.0265332645233	3.03342375548695	3.02448566769917	2.86864443839483	2.69983772586725
ENSG00000125691	5	2.45331834004704	2.00860017176192	0	0	0	2.21218760440396	2.19589965240923	2.42975228000241	0.698970004336019	2.89542254603941	3.13672056715641	3.91179659043725	3.94880404593281	4.02374616315248	3.97758643800385	4.06442054843359	4.11122889823416
ENSG00000125703	8	2.57749179983723	2	2.60205999132796	2.29446622616159	2.13672056715641	0	0	0	0	0	0	2.31175386105575	2.49136169383427	0	2.29225607135648	0	0
ENSG00000125733	3	2.97909290063833	2.94101424370557	3.03100428136354	2.90308998699194	3.03662889536216	2.94001815500766	2.90091306773767	2.74973631556906	2.70586371228392	2.78390357927274	2.80071707828239	2.87215627274829	2.83884909073726	2.9415114326344	2.86451108105839	2.72263392253381	2.76789761601809
ENSG00000125772	1	2.81023251799508	3.20194306340165	3.20655604409903	2.41664050733828	3.26693691115917	0	0	0	2.4345689040342	0	0	3.20978301484852	2.98587535730839	2.61172330800734	3.2132520521964	3.03302144468291	2.25527250510331
ENSG00000125779	6	2.86510397464113	2.33243845991561	2.12710479836481	2.63447727016073	2.77524625974024	3.19728055812562	3.34986008219233	2.98632377705077	2.00860017176192	3.74327452351193	3.77444396892496	2.74741180788642	2.52762990087134	2.76267856372744	1.53147891704226	2.86391737695786	3.18892848376085
ENSG00000125814	3	3.80989624660244	3.80949237693734	3.83746217148599	3.77114634881499	3.64718729789599	0	3.54307423503353	0	2.17026171539496	3.53895056201436	3.55594043781851	3.67412598274271	4.7142962221969	4.8855364858193	4.90225316441389	3.58331215198308	3.58658730467176
ENSG00000125818	3	1.72427586960079	2.56110138364906	2.90145832139611	2.14612803567824	2.89872518158949	3.1092409685882	3.07664044367034	3.13097669160562	3.2169572073611	3.04688519083771	3.01410032151962	2.9237619608287	2.93094903116752	2.89486965674525	2.77815125038364	2.48429983934679	2.45331834004704
ENSG00000125826	1	2.90471554527868	2.91698004732038	2.87157293554588	2.80071707828239	2.67669360962487	0	0	0	2.44404479591808	2.22530928172586	0	2.92788341033071	2.7041505168398	2.86510397464113	2.86391737695786	2.77378644498119	2.63447727016073
ENSG00000125827	1	2.73479982958885	2.65896484266443	2.72754125702856	2.63245729218472	2.77597433112937	2.14301480025409	0	2.41664050733828	1.85125834871908	0	2.08635983067475	2.70757017609794	2.82542611776782	0	2.47421626407626	2.39093510710338	2.39269695325967
ENSG00000125834	9	0	0	0	1.73239375982297	0	2.19033169817029	1.98227123303957	0	2.60745502321467	2.38738982633873	1.91907809237607	0	0	0	0	0	1.73239375982297
ENSG00000125844	6	3.37346372163237	3.61510798744319	3.55521540512607	3.43616264704076	3.47885496752866	3.08170727009735	3.22582599146189	3.17666993266815	3.34713478291002	3.54444013731769	3.75534118381155	2.99475694458763	2.96614173273903	1.88081359228079	2.99519629159718	2.35024801833416	2.90254677931399
ENSG00000125845	1	2.70671778233676	2.90848501887865	2.89320675305985	2.75815462196739	2.87966920563205	0	2.50785587169583	2.41161970596323	2.72263392253381	0	0	3.12123145514962	3.32674537956532	3.02734960777476	3.12613140726198	2.74741180788642	2.50785587169583
ENSG00000125848	1	2.51054501020661	2.57634135020579	2.53529412004277	2.18752072083646	2.39269695325967	0	0	0	2.19589965240923	0	0	2.79448804665917	1.99563519459755	2.32633586092875	2.48713837547719	0	2.26951294421792
ENSG00000125863	9	0	0	0	2.26007138798507	0	0	2.04532297878666	0	0	0	0	0	0	0	0	0	0
ENSG00000125868	5	3.62838893005031	3.54294984881418	3.7592900330243	3.54592532935584	3.55436800099009	4.24395530197874	4.22780960407522	4.07914505333275	4.15207420276823	4.33475523986967	4.35115830656403	4.58798021145153	4.55653165127889	4.36843565410181	4.41944354051549	4.40582428215026	4.43930110762843
ENSG00000125870	8	0	0	1.5910646070265	1.95424250943932	0	2.2718416065365	2.34044411484012	1.69019608002851	0	0	0	3.20411998265592	3.1646502159343	2.65896484266443	3.06595298031387	0	1.67209785793572
ENSG00000125871	3	1.23044892137827	3.07700432679335	3.15014216184856	1.89209460269048	3.06220580881971	2.00432137378264	2.2148438480477	2.5910646070265	2.81888541459401	2.70500795933334	2.16136800223497	3.18012587516405	3.18667386749975	3.1476763242411	3.14050804303818	3.04257551244019	2.7160033436348
ENSG00000125877	2	2.24797326636181	2.11394335230684	0	2.46239799789896	1.11394335230684	1.95904139232109	3.56253076886226	2.67942789661212	2.52633927738984	3.74366652144621	2.39093510710338	3.96637642308892	4.11637526117971	3.99325983143674	4.08578989032799	3.72435780422643	3.5232260419657
ENSG00000125885	3	3.23904909314019	3.30081279411812	3.35160307241913	0	3.31281182621209	0	2.15533603746506	2.17318626841227	0	0	1.8750612633917	3.47187819930729	4.25947441953108	3.40122816749811	4.21264031353483	3.32180548385754	3.40001963506516
ENSG00000125898	7	2.47129171105894	2.37291200297011	1.99122607569249	1.97772360528885	2.91539983521227	0	2.7979596437372	3.10754912974469	2.47129171105894	0	0	0	1.27875360095283	0	0	0	0
ENSG00000125912	9	2.32428245529769	2.41830129131975	1.98227123303957	2.10380372095596	0	0	0	0	0	1.68124123737559	2.4345689040342	0	0	1.97772360528885	0	1.89762709129044	1.73239375982297
ENSG00000125944	9	2.08278537031645	0	0	0	0	0	0	0	0	0	0	0	0	0	0	0	0
ENSG00000125970	6	3.1981069988734	3.24674470972384	3.12580645813953	2.9982593384237	3.24895361549571	3.31407799177921	3.2895889525426	3.34966598409663	3.22993768590793	3.36921585741014	3.38827886345964	3.32551566336315	3.32056168019524	3.33021078457153	3.28262211287806	3.32097667734282	3.29622628726116
[truncated: 2,538 more rows]
