# Supplementary material for: The HSV-1 ICP22 protein selectively impairs histone repositioning upon Pol II transcription downstream of genes
Source: Nat Commun. 2023 Jul 31;14:4591. doi: 10.1038/s41467-023-40217-w (PMC10390501; doi:10.1038/s41467-023-40217-w)
Supplement: Supplementary file 8 — Source Data [file 41467_2023_40217_MOESM8_ESM.zip › Fig1c.tsv]

cluster	0-1	1-2	2-3	3-4	4-5	5-6	6-7	7-8 [h p.i.]	docr_induction
1	4.14818181818182	4.32403246753247	0.131153364293557	3.92809831052925	18.9647231924363	24.0607744192427	29.2040478143862	33.7032467532468	No dOCR induction
1	0	1.48415033332327	3.53117307606999	7.10856965622997	14.8413135398388	10.1189829477002	40.3989384653009	72.9576930440555	No dOCR induction
1	0.0642745098039216	0.15079063883618	2.75145711849957	4.51143130422901	4.12452450980392	5.29943100847766	18.3460315948242	11.4081833115006	No dOCR induction
1	0.56473377978122	0.342921518435491	0.929585507228891	5.25895840161392	12.0249095080336	21.494377669936	38.2669234751433	70.4764234751433	No dOCR induction
1	0	0.518422824003512	6.33736038196863	24.7026869939031	45.3910344854676	56.0541109430071	71.708874326902	106.033099462428	No dOCR induction
1	0	0.441143849790909	2.41869907255387	11.3839444609445	24.6941081861685	28.1594130599783	51.6583118438258	66.1860906101258	No dOCR induction
1	0.153198270323062	0.513914684119255	1.01814721566812	7.0567599493048	19.9589519326611	20.3001283917735	40.9105983880321	51.5568535984621	No dOCR induction
1	1.42255768763887	2.43054356801373	7.52026246366358	11.3175905993328	14.0392700820835	13.2336781077095	20.9812809622665	22.0691901842751	No dOCR induction
1	0	1.39516372416488	2.17893469396796	9.78567219637817	17.5998147384388	27.6226139219386	43.1703316536386	63.2607451073024	No dOCR induction
1	0	0	0	7.13588512787635	12.0750191359724	31.3846064970654	20.4468262131237	39.1632017843742	No dOCR induction
1	0.182877560648907	0.242532412729322	0.752840713506579	2.35647520044255	2.33513902553903	4.18304518373578	8.75392493957765	15.4716315843779	No dOCR induction
1	0.334952072439008	0.0577063974432405	3.71712459330144	5.31578384463833	14.4416430012433	20.1959664004193	26.296019138756	35.0255576002944	No dOCR induction
1	0.560999026120634	0.816665548490062	0.956687278630746	2.11640284684981	4.60569114847118	6.00289100227706	17.3447627279298	31.9293957566357	No dOCR induction
1	2.06120892455731	3.88441312935223	20.1886418511583	31.6321253220111	51.7250152608799	55.1590475289281	77.365349418536	87.7040775980404	No dOCR induction
1	0.315814134851627	2.33022544714536	0.0366011731279862	0.715537752373575	0	7.89732551920444	23.1493584862374	4.95989694777587	No dOCR induction
1	0	0	0	7.1169211409396	7.04020602466053	28.5236123174102	53.9259571821295	130.072893363162	No dOCR induction
1	0.236383219591494	0.219354071131495	0	0	0.167566912215039	0.241246151210912	1.25210410448921	1.78078575702684	No dOCR induction
1	0.772818501990459	1.56426900653724	7.57979981944383	24.0997281827483	50.289921965195	68.9051635692697	92.5850294026384	95.0875919409851	No dOCR induction
1	0	0	0.010078884952916	3.83633491718905	9.89384494607339	9.38925175702181	11.5042893294266	10.4638506891057	No dOCR induction
1	0	0.494856676886012	1.39189636129151	3.67521763364287	9.13222323893126	11.7006541875741	16.3311802282447	33.497887004145	No dOCR induction
1	4.87592268196919	4.05369047619048	4.23998139880952	9.40277610754026	16.7330584007188	20.3808264915161	32.3291228070175	86.6774404761905	No dOCR induction
1	1.15091381179124	0.46210828880431	1.05695561494496	0	1.13500099098515	1.40130778563978	9.5345161425003	11.0061525061367	No dOCR induction
1	1.43399508879584	4.44019261394292	8.8891637456802	33.7676636335024	51.6299962221142	56.2515115025722	71.1643549933133	56.1407702112523	No dOCR induction
1	0.977412456607844	0	0	0	0	0.837738301495079	0	1.64951715746254	No dOCR induction
1	0.58218861742206	0	5.57513078423166	9.76451575787803	31.3843020991081	34.9288438448654	44.8245818695529	56.9364481475957	No dOCR induction
1	1.94235530215122	0.783721191524673	0.39971021527935	0.572075588676594	1.50443891262925	1.09448908454773	2.40681759733986	4.76087767729291	No dOCR induction
1	0	0	0	0	0	0.820125014835474	0.692878667573198	5.70162307738742	No dOCR induction
1	8.22731661183182	4.83834467919349	14.2100284486563	17.269622576078	30.6554992130377	41.1830881283644	43.6057086384099	64.0446978662363	No dOCR induction
1	0.649500135776706	1.38496831029938	4.65985902004509	10.2642321176199	14.2802996272087	19.4914768173175	30.3550685355739	31.9232478475519	No dOCR induction
1	0	1.94032306295848	11.6420198597906	24.9374569512262	37.8463745838199	43.6217415989657	75.7115964250247	89.678809703499	No dOCR induction
1	1.25323795520543	1.55338982908146	7.50030109333558	16.1422066867763	28.429328221997	34.5639995595044	43.1942168477867	48.1446862841647	No dOCR induction
1	2.66848782315303	0	28.8737806800959	45.1703761506344	58.0441321617499	68.5618693865219	70.3788802926424	71.8321389546301	No dOCR induction
1	0.761279089210305	0.264797375776173	2.55746841350722	6.41591414067069	22.9976758589224	26.1562799735822	47.4423623956762	48.9011818401207	No dOCR induction
1	0.133718274111675	0.11354525862069	0	0.604488089755163	6.34046914839368	7.79068931811073	14.5757982858282	18.7368458646617	No dOCR induction
1	0	0.187740335497441	0.918372385072645	5.58262970529451	25.3620485918453	23.817901752097	38.5774100988235	41.3220935588143	No dOCR induction
1	0	1.6934978196354	7.16850692945828	6.59502453224949	23.9240491623386	19.9999880382775	30.5347731442391	32.3797001594896	No dOCR induction
1	0	0.630708592319162	0.60801839284896	5.00636927495318	7.30784482838525	9.40127739393646	17.4716690019745	21.9830416187874	No dOCR induction
1	0	1.03098517045742	0	0	0.155894031186534	0.589487073990103	2.43052720503023	8.45950135832792	No dOCR induction
1	0.839125171008566	0.898612997536848	2.33401832967462	4.78509372093698	12.9880965615664	19.2343128546601	40.1195696600016	43.5258726632725	No dOCR induction
1	0	1.85198039215686	3.00488873812754	18.1936720757268	35.7892747474747	31.2944449472097	40.6502014453478	56.8668404288218	No dOCR induction
1	2.53272680066203	3.30528283779382	15.3469379991286	37.7399585221795	14.8119862317072	11.5548459513526	11.3293036365246	2.96345135463456	No dOCR induction
1	3.84752081259538	7.22714217080359	15.1289584580761	44.1065081526527	73.5235580867839	100.168396686856	92.7023104655458	76.7641994596646	No dOCR induction
1	0.514886392485403	1.75861955979771	2.26775362004951	2.86332471282172	12.8481859690556	18.2010321673879	24.5996799623081	34.9258079448157	No dOCR induction
1	2.39935664326731	4.94187079947608	14.3567835564793	26.7688734737887	39.0462927053625	38.42455668761	49.8045461564568	53.4872514899165	No dOCR induction
1	0	0	4.285705068763	12.432578100833	28.0297820893231	24.3259272979037	35.3148027672454	32.2515970399701	No dOCR induction
1	0	3.5262256533882	11.597785483687	31.3753751807447	51.1055744372187	60.484376789241	71.6841383911166	98.1186888317173	No dOCR induction
1	3.28250359546161	11.313803905278	55.4991627361419	69.7458976795733	97.0466192113172	98.9649403074634	102.92373792383	96.3898338411313	No dOCR induction
1	0.329858757886542	0	2.51625693704019	4.69430861837877	7.57015690568469	0.486775581126894	55.3152018607296	37.0114814634798	No dOCR induction
1	0.0191059247887877	0	0	4.77829678772799	18.5276721399984	17.6923512680698	21.4255792027168	32.6080483884865	No dOCR induction
1	0.402878427304932	0.333536765856756	0.5812785428942	2.63894854784019	7.1419649122807	10.3797892770247	25.7711382948389	44.4868035714286	No dOCR induction
1	0.0968126424742418	0	0.8802895023104	3.42075847644647	7.8118303616243	16.1517757301681	32.0957230224122	65.4096901725863	No dOCR induction
1	0	0.304713159071584	0.241050960828597	0	2.16071978377491	0.987947878295896	8.72384681446611	6.9122879909367	No dOCR induction
1	1.21352236520443	0.46435383150151	2.34368274690097	5.14977212799754	11.099582074964	20.4658114088921	26.1148847332286	48.9825542779695	No dOCR induction
1	0.185305806321333	0.399780539774699	0.10613158152262	0	0	0	0	0.748116172485394	No dOCR induction
1	0	0	0.646271186440678	5.56909381663113	37.23158004158	65.1472459893048	111.000666666667	93.2066666666667	No dOCR induction
1	0.443993443537194	0.803587414979852	1.74998577551232	5.36148039289708	8.89453841150682	5.29785345636534	33.5639947607132	37.6847973922921	No dOCR induction
1	1.15071792184579	4.10691438773268	14.3606624396362	32.7534861647362	90.328846970597	65.1844110731611	80.3268424721714	77.2663570920545	No dOCR induction
1	4.4797841692855	1.48897582858829	11.0706218802674	26.052891688524	50.3518033635085	67.3696245222696	70.0601054928065	74.8634144931783	No dOCR induction
1	7.47193286407766	4.68458069829369	12.2579435200644	17.8093321808122	19.0413700671422	9.57826216346216	3.63670619408313	1.28827834655617	No dOCR induction
1	0.739105804629935	0.840761363656628	0	11.3036286521528	19.0729250681551	22.3133174089563	45.7858945251687	61.9896445251687	No dOCR induction
1	0.241281957335531	0.0986116920761603	0.673870421612291	4.03754534415747	7.61504454370815	11.8311949660898	35.1513715529027	37.4252063389119	No dOCR induction
1	0.261567567816598	2.28000609408918	5.09263234056489	1.5796219316622	10.0683441858013	13.996937916472	19.5923317404765	9.275410583382	No dOCR induction
1	1.53047017470038	3.49653637247294	5.6159926732991	19.4511799999209	61.9957037311991	82.9735134604256	94.1684844517909	112.410633754466	No dOCR induction
1	0.0512225724700755	0.359726360467901	0.118836745531441	0	0	0	0	0.458063685975909	No dOCR induction
1	0	0.818633185167786	15.4009936694625	32.1569215720399	36.0167934985817	49.9618872674867	55.3503734644247	62.1572698181069	No dOCR induction
1	1.01513585720086	1.10725235734422	0.955597347140344	0	13.1289943749041	5.02290196364343	17.2621876779292	26.2554019636434	No dOCR induction
1	1.661390137815	1.51583062737358	10.8246194007028	31.9901958242774	49.918167719859	64.6917920054666	81.842150687077	98.3804000033061	No dOCR induction
1	1.08168241769515	2.76437967934467	4.00117993523643	11.1038604308335	25.404052504586	24.4795737458317	45.6200091314244	52.0851049516142	No dOCR induction
1	2.23335166940268	1.49702854164887	20.7205910333633	48.9802270031562	66.3841545185841	98.4227887605848	95.1474889488019	117.586104963714	No dOCR induction
1	0.949241986460355	2.69279229971635	3.24466843648508	4.79169467921629	10.2707316367843	11.6439065053939	17.1341458821134	13.8588565041948	No dOCR induction
1	0.910999347764054	6.27680255506343	15.5861313236313	33.2686320203983	57.1954981472839	80.7998065373065	82.7490651766519	119.955644578738	No dOCR induction
1	1.11594628491885	2.54426803390617	3.14755288280937	2.51556923110624	6.69870777723382	5.21424887909634	13.9055146432986	27.7586874007737	No dOCR induction
1	1.85276915681358	2.54742768697648	7.31580074392778	11.8620763249928	16.6349974676994	17.3181397122929	27.7181834937849	26.3994263691844	No dOCR induction
1	0.922793016296695	0	13.4444919504843	29.4010071282188	43.3542123614036	53.3197503588444	55.7036460171077	71.575797977892	No dOCR induction
1	2.57659330658882	1.41383169187608	5.81619835237226	14.642268900254	15.1555683532154	31.7960596736597	37.8678616635738	53.1682883129942	No dOCR induction
1	0	0.118448251436609	0.77743634700298	9.61591695222803	14.6022762509651	13.6740665078306	31.3834128740257	23.8920348530188	No dOCR induction
1	2.20569462223555	2.60799707036818	7.11500336877356	15.3314199239426	20.0547715453125	15.1505646487607	20.8854233236417	18.4769196934606	No dOCR induction
1	5.44261516470701	0	0	0	0	4.89423895888748	31.9762827894145	43.3921533615071	No dOCR induction
1	0.745696618840515	0.3989700164683	5.19372691521988	5.97048821765948	11.1533729633152	10.1714598021285	24.3609726552541	33.0404492216434	No dOCR induction
1	0	0.175072463768116	0	3.35676568283193	14.9649776453055	19.6707209686296	54.36	46.4927731092437	No dOCR induction
1	0	1.42725980007216	0	0.0659012363273596	1.19961138351621	0.845990139755302	2.00769294885437	3.8701998788613	No dOCR induction
1	0.40489543077548	0.29412244752122	0.111577919222482	0.292410156522466	0	0.411960443039914	0.868207238961376	2.48783023652107	No dOCR induction
1	0.0320830678519676	0	0.459847075688704	0.610877612275782	0.657405674649776	5.46678290863346	12.1549166227063	24.7235767446156	No dOCR induction
1	0.0189899044723225	1.78869071125075	8.19162186898708	15.015831710254	20.7927696582747	32.1778610484148	51.0005969747692	61.0445091808427	No dOCR induction
1	0.664406470620148	0.187417156637436	0.478288439053016	0	0	0.39357206694452	0	4.6228990847543	No dOCR induction
1	0.43627545248973	0.940549205922376	3.82501806307614	6.15675086335548	11.9200097258816	19.1853556768443	25.8999247264537	36.7390957235553	No dOCR induction
1	0	0	9.67354943254943	27.4882402911099	37.2858966131907	67.7503451910409	60.5013712121212	85.6242608225108	No dOCR induction
1	1.39763467467358	1.69715645482018	13.1249668324241	20.0785553902078	39.929241491724	36.9335726551034	50.53386320437	56.847106997958	No dOCR induction
1	0	0	0	1.01498039215686	8.29303167420814	12.4976470588235	26.6976470588235	29.6576470588235	No dOCR induction
1	1.27825635525784	0.456653410635482	24.6050190280689	23.4395017866896	36.0299297423546	45.3612790913636	50.0268973349472	83.3172162820952	No dOCR induction
1	26.1511035923141	31.6369079401402	20.5971379985294	42.3518212567635	49.9889369256474	76.7728696741855	77.237180515391	56.6045321637427	No dOCR induction
1	2.91868722477165	0	0.745547051320219	17.8092245054734	15.1620072105732	8.15325633571213	19.9868715642969	75.5828608691098	No dOCR induction
1	0	0.092118989466581	0	2.48059522892343	10.798615793345	18.8458731443208	42.0990905366562	67.4726370186852	No dOCR induction
1	0.0440022368416113	0.197989922999863	0	0	0.0832176832369086	0.179579284975098	1.1951035134507	1.49061953355647	No dOCR induction
1	0.24229600856516	0.507778104236287	0.640978667796032	0.141897157524825	2.37041731480985	0.325918305120577	0.712027538412248	4.58559129122149	No dOCR induction
1	0	0.0679466519250584	0.210792043478498	0	3.34984839996605	10.3344515745692	39.859092097445	8.87387379679144	No dOCR induction
1	0.922905764970659	0.134611920486838	1.37744475008073	0	15.7566096480063	21.8446619053215	39.7157246504196	47.5166986763936	No dOCR induction
1	0	0	11.4483327020438	24.1470700984025	64.7676165245973	79.0350496299241	110.324682574831	90.9784590364498	No dOCR induction
1	0	3.10064440513047	11.7922368421053	8.68847926634769	9.1282585812357	10.1592011278195	18.1937368421053	32.3684868421053	No dOCR induction
1	0.179346810004382	0.66622884676768	1.29951741350981	2.11452813947971	19.2381693721654	21.854545375165	56.1300686244647	67.5471839390945	No dOCR induction
1	3.23083137607165	11.7973886101787	38.7282221889389	49.7010539591827	62.4073635805578	88.6364704154111	81.4131334925905	94.6765344085572	No dOCR induction
1	0	0.241231008122311	0	0	0	0	0	0	No dOCR induction
1	0	3.03680450143726	18.8247843476317	50.8887363459007	86.4422261934406	111.566498069833	114.256358662701	128.532728412051	No dOCR induction
1	2.57258462733832	11.7254142118526	27.4743729859977	27.1275662030839	82.7792429607434	78.2266805429727	88.2554091297361	78.7880291186849	No dOCR induction
1	0	1.83751793075293	7.72270707566765	21.5284372888394	39.8943548000109	39.3386331571634	53.2437498940233	64.4023827268132	No dOCR induction
1	0.735151469675206	0.983959909079262	0.490980644235941	1.48683215407204	0.837290577166003	0.179642443305374	0.431304980842912	1.48905761812971	No dOCR induction
1	0	0	3.91757414820463	16.2220824091082	11.5154862146051	19.3644575064711	30.2126790217979	61.6221723062912	No dOCR induction
1	3.75325238095238	5.47018585131895	5.78075168401715	9.5482034303083	10.9484090909091	14.724647786084	12.1893181818182	30.3664830508475	No dOCR induction
1	1.26442292477256	2.25697851700117	9.40083960405483	19.8798435960108	24.7344354192195	40.2276444904187	39.8159385095734	61.1559991649839	No dOCR induction
1	0	1.00816887949009	3.79287218543739	6.69431862875277	10.401512081585	10.4837158535561	14.9515212661728	25.689245430897	No dOCR induction
1	0.0909401709401709	0.491184799488444	0.643623250222963	1.31225456384789	3.97129753914989	7.20005302226935	13.5661768414296	16.5887660083976	No dOCR induction
1	0	0	0.662595824566083	6.79345624137604	1.43361626422829	4.6485991760533	8.90093683839097	23.6086291460833	No dOCR induction
1	4.40530943408741	4.73517957100108	16.8917399062111	34.4386190759156	41.2523556436824	40.5981249365505	69.9591573323805	70.2298260674677	No dOCR induction
1	0.8586082752938	0.164132265107976	0.72359816229878	1.34474253661052	0.50332400599025	0.687327971403039	1.63066653759875	2.39486842447747	No dOCR induction
1	4.16550111051286	3.39940150637754	10.5957300887425	7.34978799984486	20.7883981693364	22.2781628752187	40.1932731693364	76.3648981693364	No dOCR induction
1	0	0.0944917939423195	0.943787021371303	2.59133014992624	14.1732596479737	31.4370459797841	37.8593189536492	53.4685248166066	No dOCR induction
1	3.807	0.796500000000001	0	0	4.81930622009569	3.71509615384615	15.5457692307692	44.7340909090909	No dOCR induction
1	0	0.15156879443244	0	0	0.467574101713376	1.22283244315204	3.46652094571904	10.5694363326028	No dOCR induction
1	0	0	4.97758452631213	23.7408492845204	43.5203684895187	62.790758990716	84.017929381457	62.7057052829748	No dOCR induction
1	0.315184653084688	0.104711213242832	0	1.54239089383493	6.848061814164	11.2563532187431	14.9351281902671	23.5398115429725	No dOCR induction
1	0	0.341573012175915	0	0	0.0610857909902172	0.477386541865463	0.628901355768583	3.97461918415652	No dOCR induction
1	1.08693138626427	1.87656186914772	1.56789455932673	0.912581634290731	6.54633901044472	7.4946511819814	24.9142063712534	46.1267327934096	No dOCR induction
1	0	0	2.08372372338757	8.36400766983928	25.3067130583561	39.355943075904	78.3228990336828	110.144697738892	No dOCR induction
1	0.202269769015341	0.100217438204511	0.165158887470153	0	0.708782956445941	2.17185904596612	4.00250695218559	5.68807098690888	No dOCR induction
1	1.19706145247941	0.618831305306715	0.659487571252277	0.777898572016219	1.30296060528619	0.63020313020313	5.94422347518323	3.57392607392607	No dOCR induction
1	0	0.438660375097027	12.7040051818603	35.4341715301708	58.2275038566387	116.590540004727	145.690995052516	152.628534223023	No dOCR induction
1	0	0	7.1707422996271	11.1202511008945	15.9666272090761	13.9278727634986	38.2606990346851	43.8714453071459	No dOCR induction
1	0	0.259909033762887	0.376972399458021	0.417243969238952	1.11936127465587	0	1.11833535014427	0.783062889518472	No dOCR induction
1	0.362438517357197	0.481477350659566	0	2.24381202273307	0.752343903597015	8.76151065609101	23.4567045514789	28.9154732155335	No dOCR induction
1	0	0.450861836400862	1.75328304417766	1.61060564349829	1.42536500923691	7.41538447312268	15.0811916727255	26.0056917957771	No dOCR induction
1	0.2639930387067	1.15987055472671	7.30434658438746	17.8686896609821	18.5387836583658	31.4828617059221	20.6030946251768	8.79230683188901	No dOCR induction
1	0.307222807069207	0.168891660630068	0.992090188713385	3.23149486399935	5.32810457473209	5.13648312904815	10.8569217767294	17.7206693724344	No dOCR induction
1	1.32586680749855	0.44946111742948	3.78499129329727	8.21255752822394	15.5544365492438	27.8853486207788	31.3887110781813	41.1150829081568	No dOCR induction
1	1.14539309838473	2.33619106957425	3.87460732984293	8.5188152173913	38.2151658076437	40.232876984127	66.5377194421657	93.367765099124	No dOCR induction
1	0	0	0	0	0	0	1.21256473366275	1.4743924075507	No dOCR induction
1	0	0.28200417773819	1.22002947959483	3.00055292888808	3.85223819451762	12.7808587020082	13.7410704819442	17.9627454302081	No dOCR induction
1	1.86439916478849	1.305391900013	11.2550540182677	21.5114135932615	43.8238053363658	67.933045293201	85.7964147545022	84.7713832316432	No dOCR induction
1	2.14299601131334	3.75581704366961	2.83662127034216	3.40406964014474	12.5494365769389	13.5005146114239	17.5885946919489	22.454094291017	No dOCR induction
1	1.3559170377265	1.14788087232672	13.379484430752	37.1992074834957	57.9308698416767	56.7640647339217	84.9150221005797	106.448084153469	No dOCR induction
1	0	0	2.52299886000912	3.95719863082654	11.4884781252784	18.0901943018222	31.9449908386187	28.0484957179202	No dOCR induction
1	1.70239154081018	1.85029128677492	2.24889874915941	2.90702535512742	9.82790494775233	14.5900283164946	40.0958004754413	67.0606342861586	No dOCR induction
1	0.561228099396168	0.0761158665136333	0	0.00568884186446968	0	0	0	1.05537984906053	No dOCR induction
1	2.17944579722828	0.7283660030793	7.52694899258502	9.85645674657988	35.7283846987617	69.7600590459199	89.2583685697294	134.330326903063	No dOCR induction
1	2.66811770560842	1.76531695180651	3.3365403834809	11.1511558407039	13.5417144992038	16.6861153487455	30.8282582058884	19.1177960210144	No dOCR induction
1	0.606064115643788	1.98001822287691	2.929981227165	2.02434308750686	1.8797203146448	3.37909841792186	15.4627137356974	23.8880745080552	No dOCR induction
1	5.32931170294188	1.03956194640018	9.47954863947185	13.3694662162162	30.4240528303894	50.4345602011786	57.3927339903514	63.952723863275	No dOCR induction
1	0.0574001040621538	0	0	0	0.266636564820103	0.0546280806572069	2.11813880267177	3.17762341865254	No dOCR induction
1	0	0.571178771442935	1.39598904048916	0.814283598155385	2.58908244948363	1.35246310759218	6.59217261392436	6.98876083209206	No dOCR induction
1	0.43728565866376	2.40147492163009	1.32395848970521	2.00588464789684	0	1.1953360327412	4.84688838316856	0	No dOCR induction
1	0.944851468593555	3.13204534726041	18.1054887442986	17.0106468086032	62.440309247432	63.8946477923829	65.9138959807887	100.410110724378	No dOCR induction
1	0	0	2.35645164602925	8.90374993220017	19.4575302134184	27.4048377403731	70.3879314724896	86.8974934180288	No dOCR induction
1	0	0.381619699042408	0.00375586753253755	0	0	0	0.751058823529412	0	No dOCR induction
1	0	0.584084298086252	3.74261750440604	2.98785206434232	5.50824539076428	2.47554969835762	9.69566956064978	20.4031801209491	No dOCR induction
1	1.22401399431099	0.528584164907422	0.59343421609032	2.30572233671195	4.11976486224242	4.48922366632551	7.12381202122099	7.34609970723244	No dOCR induction
1	1.85637469672059	6.179370883853	5.94512973254244	2.2255699839386	12.1663009365139	16.6916425908919	12.2885039115506	21.5703049007882	No dOCR induction
1	0.606788551433059	0.885675931943877	0.753246805183824	3.41339580417871	8.56192282199711	16.9406333934465	30.5637142880461	55.1064148159147	No dOCR induction
1	1.61788581805017	1.37617742090494	4.40000274385906	16.1215007165925	47.8595010799145	56.1602652043868	89.750083668354	107.417120408649	No dOCR induction
1	1.11169859531248	1.13399229071564	0.32804499648203	0.496716533160379	1.39384864299108	4.943664448101	12.2373762265187	22.2597428794736	No dOCR induction
1	2.93457843238503	2.38561852916061	1.20639111661286	11.3613290496528	32.826280988847	32.7631510523285	40.7867807485202	55.7914162736474	No dOCR induction
1	0.338635225694545	0.335114682213231	1.75013638488378	2.71809295665635	9.4254618137819	12.2543455882353	28.9793211979914	28.173642030923	No dOCR induction
1	0	1.08110676045993	5.70688412155476	17.9929721068214	26.676758934373	29.5509811565952	32.128758934373	46.9212375668516	No dOCR induction
1	5.21602759293443	6.97496743102244	19.2015459930102	37.2235060048966	56.7319784631069	59.1405025062657	77.6023581681476	93.2177218045113	No dOCR induction
1	0	0	9.53546422150335	33.4147445342491	69.5640920249283	73.6833299393247	100.899957302904	102.492351160365	No dOCR induction
1	1.16349401003421	1.70256117090851	1.61853165226685	5.00229020608625	9.29066352039871	19.3273178660531	52.3692579990908	106.833094381205	No dOCR induction
1	0	1.710576622586	2.87948591395001	7.044574598586	13.4046441531822	20.0011266557441	24.6983457432604	27.1615953347034	No dOCR induction
1	0.264696433558922	0.363566666666667	3.39754747601168	19.6348562226392	40.5033606060606	27.9107333333333	51.1242417366947	77.7572039215686	No dOCR induction
1	0	2.51876866283839	5.08133074724377	6.2492	15.4459449541284	19.0506216216216	36.2736709916589	38.4375959498554	No dOCR induction
1	1.20576345413025	0.102698783178867	0.507764062018205	3.03290383701529	6.61741427206138	6.61211984295781	14.5591883559416	25.7601021828445	No dOCR induction
1	0.383612903225806	0	0	0	10.3522438717788	33.4147028862479	23.4409615384615	64.7689285714286	No dOCR induction
1	0.746703064440321	3.62083276881219	9.96976222199605	16.9376942175367	18.8108484401995	17.5187777576525	26.0236122054013	16.1963851757014	No dOCR induction
1	0.247890441240271	1.25942983919879	22.1206807373587	55.5494191438324	93.7607855373871	103.741111598165	110.863574013501	119.864579707116	No dOCR induction
1	3.10116254449275	4.91155158591844	12.0934626630679	37.0428112725844	42.2492903582486	39.5982864900346	67.45641471102	76.4066832039114	No dOCR induction
1	0.520929273991635	0.610601881095173	0	0	0	0.0602725399868147	1.23803799126513	4.29699796016565	No dOCR induction
1	0.781856859575203	0.278457571006063	0	8.47362407887564	7.07484138968332	4.14754152333743	16.2125630970115	12.7202899234809	No dOCR induction
1	0.866333411844872	0.932937442899789	1.13604144413165	4.76364559352069	16.735240104009	22.9503111629449	30.3464035508588	31.9234392777046	No dOCR induction
1	0.369586638637406	0.724621360665374	8.16753566779913	19.2657843910507	32.1220494492275	35.3605088994039	47.9762611053946	65.3886461133585	No dOCR induction
1	4.58293381107679	4.47595543442602	16.9057301400072	40.1253637155774	66.8861655184596	43.1789974588861	74.1248980473686	101.379757651523	No dOCR induction
1	0	0	0	1.47011568130495	5.78051773948614	7.11669811665716	17.3021068658368	16.5916840278536	No dOCR induction
1	0.148381597303769	1.20004164225986	15.3717908895139	48.4205065438763	78.1653995803316	91.9051866923142	97.5960956146566	101.951281451383	No dOCR induction
1	1.64389704547267	0.836978683448175	0	0	0	0	11.0724805405516	9.15655428099904	No dOCR induction
1	2.28397887104305	4.59830872419643	9.7968841207647	19.6228573894615	46.4309867829798	57.5392873256077	97.6673688492566	174.247164384518	No dOCR induction
1	0.451812081941842	0.0302160982127743	0.971124591438662	1.72187798793434	0.725941820594347	1.83021624510866	3.12852500249711	5.22798239835868	No dOCR induction
1	0.631134250713206	3.78810657717569	12.4433346236328	32.1893060572381	41.2662041487478	57.3270250442702	66.343619505121	71.3651790853854	No dOCR induction
1	0	0	0	18.7907431112234	17.4273012787442	39.5730658194325	51.8657208146794	83.11459796616	No dOCR induction
1	0	0.654740214076787	2.64604949514635	8.5335211125903	12.1858354867745	21.7269112224655	30.3111861422077	61.0701197487491	No dOCR induction
1	0.740239306563996	2.69006939984122	1.81893432124711	12.5960394634507	8.14572780651771	14.1569584450617	11.8748954819752	15.6232976992103	No dOCR induction
1	1.72396255668236	5.36526759149774	10.8452752600362	17.6348405457561	30.0160946265144	29.4950776500697	82.9607378551393	79.4536946925101	No dOCR induction
1	1.86349328252243	0	0.431434488454915	7.93225942972934	15.6187652452916	34.9628048842748	32.067265112335	35.5792910086767	No dOCR induction
1	1.39649973040656	1.352542468478	0.784802809087052	2.2079333645852	11.95168767493	18.4947389618627	30.8258295175081	54.4949348780281	No dOCR induction
1	0	0.837950944486921	0	3.41187503785264	5.87369658771371	2.65184770888737	7.43386563934937	6.27417501566281	No dOCR induction
1	1.70401768257508	0.507641977059814	2.27773650313286	5.06049543906249	14.3457605291212	23.6670819756502	37.4486959652253	49.5088945965962	No dOCR induction
1	0	0	0	0.694531688774618	2.00108482887124	0	0.110590217202712	0	No dOCR induction
1	0.400795087490374	0	1.2527106094684	10.0829468138482	25.498669765743	34.1145048844838	54.2880448046849	68.4511583121082	No dOCR induction
1	0	0.122617549893765	0	0	0.226649154589715	2.13151253178748	7.47895769494693	8.95678939027862	No dOCR induction
1	0	0.720384994955097	2.45027674367321	6.02239516621313	10.5408897916336	24.258069134266	47.8228871854403	70.8164936111431	No dOCR induction
1	0.760497389795434	1.07685552581793	0.606559680752763	2.59194244612803	1.20164005613277	6.42895149436551	7.9706257025103	18.2902335456476	No dOCR induction
1	1.17021912626027	0.471815327529612	3.80288864381345	3.029032297167	6.15961913173411	7.78246851262476	28.9878595316403	51.9086008802518	No dOCR induction
1	1.62863647017462	0	3.906859010014	9.27824203128018	8.32518226849394	10.6459716350098	15.5807793273175	10.3349350650224	No dOCR induction
1	1.73430230379789	1.62651029401827	1.16817988797331	0.234200345039801	0	0	0	7.04703130310586	No dOCR induction
1	0	0	2.60194340833382	5.5306617459524	22.8150805184603	25.0971804511278	58.3493540669856	55.0096587622903	No dOCR induction
1	1.10353238524178	1.20433094042247	2.25290767341638	13.4291854817455	23.7992138327604	27.2935381259137	43.5058011406768	49.7543882156942	No dOCR induction
1	0	0	1.01993324687734	0	0	0.746549375110014	0.47926867335563	23.562602006689	No dOCR induction
1	6.75329486510463	4.15695148335053	15.6238323037126	27.8912604370733	38.5094403433501	29.3256249005104	47.8934303602584	48.9105653161134	No dOCR induction
1	0	5.47372809431954	20.8110462913545	43.5298939066191	66.4322518583739	53.4511008038634	70.3120941534587	79.8641483905704	No dOCR induction
1	0.223125	1.43800426439232	6.8761422032518	22.398691588785	28.759349625542	29.7652039312039	38.5359966319657	45.9944972067039	No dOCR induction
1	0.135650506542789	0.326032870156667	2.91251729675549	8.13703736533408	23.3810025382334	35.1331629020797	52.0742734362844	105.819149538947	No dOCR induction
1	0.637155499720827	0.443888057860362	4.06356148262681	7.58365549972083	15.2983221663875	29.4814603777696	33.5394247304901	54.9550384784442	No dOCR induction
1	0.0407320475182993	0.880082800833409	9.41568716861082	24.4578003769338	62.271552219947	82.1214751904371	143.249000382226	127.190212836439	No dOCR induction
1	0	0	12.8950248839081	21.3770084175084	36.2493945250537	44.2797511075669	49.1935481000481	48.3271155441022	No dOCR induction
1	0.762574344117881	8.32478508303943	2.40715576661942	9.45174935053888	3.16649930479115	0.950589413432378	13.831549061268	24.2572481187118	No dOCR induction
1	0	0	13.7626391537883	37.1715904764361	79.8429390741411	53.8018304725238	90.8884542850235	89.7488364304835	No dOCR induction
1	10.1291126075026	0	15.3480327664432	31.0398275225586	51.6011542288557	79.0983345567246	66.113990134024	68.6563673436098	No dOCR induction
1	0.474993699016218	1.70831195089456	0.636458923661729	1.19793494422686	0.40686319259541	0	5.59652028988409	13.339613775346	No dOCR induction
1	2.0521094711444	2.21629229514285	7.15611585446887	14.8494387082156	34.2379990345933	45.2299968961382	71.7258538220872	89.7223496813005	No dOCR induction
1	0	0	0	0	0	0	0	4.50697882637629	No dOCR induction
1	0	0.200604456691454	0.28626368437604	0.102952079769032	1.27206262767236	1.62368885567971	4.99617159059047	5.57201238203556	No dOCR induction
1	1.37830283446775	1.17179682074436	7.94927920688567	24.3027275843054	50.7423601626628	74.6758111620181	92.629586176312	118.491755870295	No dOCR induction
1	1.18175062829538	4.16714971818069	15.4439085006053	43.3182546504644	74.3389905854512	112.855731352471	145.461505125638	176.622862864284	No dOCR induction
1	0	0	0.811475003754416	0.0952984285225226	1.31803727296254	6.12026875901876	18.8954202741703	38.369098952849	No dOCR induction
1	0	0	0	6.57476282051282	22.4591944444444	10.9587552963714	26.2252398989899	131.858486111111	No dOCR induction
1	0.885087960160813	1.02342108738172	0	0	2.0653910396182	0.94749410441379	0	3.06552362571922	No dOCR induction
1	0	0	7.0125249030425	30.8650846838735	87.1061701122478	79.9611248279297	91.2349899931237	96.6812712771398	No dOCR induction
1	1.65052145303047	3.53932136844062	10.9904076856533	36.7086046155653	51.8555397949234	38.9959376249414	69.0007493799944	50.164389083147	No dOCR induction
1	0.642680039121543	0	0	0	0	0	0	0	No dOCR induction
1	0	0.35899735116706	2.7585041534111	17.6983874867444	21.8222171013489	35.2486522951068	43.9148315426885	40.5765283318148	No dOCR induction
1	2.10275345703231	2.03813109204884	1.42866910634347	12.6093699604092	24.1872330491705	29.9521273718831	50.002874048003	70.4003434412256	No dOCR induction
1	1.64342178961749	1.87635640354868	0	0	0	0	0	4.431625	No dOCR induction
1	0.574476645820956	2.35210626082962	4.68840459355139	4.07410231995086	15.2851514599449	16.9580775844821	25.9433921298219	36.0712350085646	No dOCR induction
1	2.85159615938555	1.13281376509386	10.6625762128823	25.9817529008117	20.7870314161805	19.2788273853365	17.0168375052765	3.88609616714977	No dOCR induction
1	0.618242219234944	1.29267370793983	2.38723685857322	1.70851466015438	1.66490225200332	2.0634705130106	5.76289908443917	13.9554287451455	No dOCR induction
1	1.65994997376699	2.97842550208448	5.42546672165315	24.9045466829215	32.1507990346753	33.68225728602	51.8678547851562	32.7102034139661	No dOCR induction
1	0	0	2.81343954791425	6.35377291509196	21.8554305114638	38.732919838229	38.0056209876543	41.6582942378276	No dOCR induction
1	0	0	0	0	0	0	0	0	No dOCR induction
1	0.0707722657302703	0	0.275339869185374	0.292666321714877	0.0230407359998202	0.804486592546283	1.05531308347109	2.36963494581927	No dOCR induction
1	0.183033244029614	0.581769507101086	4.31378358556648	11.9743797824388	15.2912521856284	13.8266944955991	16.357740087398	24.4484240994643	No dOCR induction
1	0.0771489142964761	0.151988589110679	0.46307684165029	2.19678598669621	4.08826117039912	9.26462766571159	18.2104810413549	29.6259390582746	No dOCR induction
1	1.97676160250165	5.51883109383544	18.5538573878798	38.75505750273	72.154292495514	81.3680369263435	98.0667381136951	118.294088941118	No dOCR induction
1	1.90660250834766	0.543596734798421	0.776327278252533	0	8.17826983354772	3.89791446288926	31.4380831550427	32.4028703160639	No dOCR induction
1	2.08099207799974	0.450885638692031	1.15381788632108	1.28644948546799	16.2377002209448	26.2206375618109	63.1869449194058	83.1004339303948	No dOCR induction
1	0.326099980595115	5.44093698153835	8.23315252038547	26.9628741069606	45.6582988183337	58.2195033975785	67.0824150947815	70.0154305740101	No dOCR induction
1	0.692	0.381617647058824	0.576666666666667	1.95849056603774	7.01885714285714	5.76666666666667	33.7012987012987	82.175	No dOCR induction
1	0.853026595253457	1.656047433335	2.50345823681723	2.1213061888039	4.57323489806448	3.72393498898073	6.98601685345832	6.337209617512	No dOCR induction
1	0	0	0	0	0	0	0	0	No dOCR induction
1	0.24821424665026	0.916131215980364	0.752884663364758	8.25807384189047	27.896321773532	46.3515875799836	62.6919070269882	50.3111844983665	No dOCR induction
1	0.437841997217178	3.01883240290943	4.38494722148393	5.24104172962544	10.918449981174	9.29205479162351	20.264140432599	28.9494600848364	No dOCR induction
1	0.205541942873613	0.415356162802019	0.807416002338473	1.19260553073208	3.63199131369305	2.6808111042558	8.83495121977938	15.5897047106494	No dOCR induction
1	1.07652539635937	0	0.40283424637252	0.302339446746283	1.62724272415769	5.30419768439108	14.9148460500865	32.5938558660441	No dOCR induction
1	0.363565160321405	0.1388263456883	0.142479261725489	0.108612404418012	0	0.643886927425868	0	0	No dOCR induction
1	1.0909387997354	0	2.68779578766918	10.8614535965488	8.91989240887509	13.9242880883938	40.010244610133	66.1766823981514	No dOCR induction
1	1.0790203178979	2.10539475495169	6.72034182333719	13.5402879890915	19.3202377398462	12.2414066413895	15.2327619588626	11.1460350245299	No dOCR induction
1	0	0	0.552487650708075	3.12618962854798	30.9701572847288	28.8946137785044	65.4917369826247	111.528963873381	No dOCR induction
1	0.885996195620237	0.362793156382413	1.72195603339031	0.505159240759241	0	0.00446395709553611	0	7.42467138743609	No dOCR induction
1	0	0.413645771488023	0	10.4251552054503	17.9063867325439	32.4722980625931	25.9240627684755	43.5122980625931	No dOCR induction
1	0.0245975309776603	1.65020686069429	5.46432208207903	6.19477661946711	12.8266388417156	17.6526131312388	36.5559539183587	47.704074186979	No dOCR induction
1	1.60935140466801	0.946405143892342	2.12856360121114	7.92406628173647	13.6395225943753	15.914047910831	30.1439586251167	25.8888370796991	No dOCR induction
1	0.700148294960173	0.626559521698557	0	0	0	0	1.47056898377991	7.42644353190321	No dOCR induction
1	0.918765940572837	1.61120222552465	0	0	0	0.172312883543304	0	0	No dOCR induction
1	0.81890984303649	2.29517087031961	1.46799074609601	0	1.94216879992624	7.55137169847696	15.0446281087334	15.5597050318103	No dOCR induction
1	0	0	0	2.82639198124138	13.2143687960598	4.72087363187717	26.0481273429227	41.5108337773433	No dOCR induction
1	1.87699851731738	3.83768420557138	11.3714677668534	19.1840169328107	41.5840470430601	50.3191260031514	62.103479285427	52.3568457162976	No dOCR induction
1	0.21689452912385	1.39046238480232	1.10921738119638	0.108270877035005	0.902662513620205	4.60399351054098	9.03919184229681	15.4465725211392	No dOCR induction
1	0.984413875598086	0	0.0189502164502164	1.19386363636364	0.302445454545455	1.35304545454545	3.97954545454545	5.43871212121212	No dOCR induction
1	0	0	0	0.557216371356057	1.28686111218436	1.74243055882676	4.87948965984435	8.65797131853654	No dOCR induction
1	0	1.34828417241269	2.10647302251349	3.05485276524433	3.74130843023434	5.54708100587059	14.1435229582311	25.7797086792228	No dOCR induction
1	0.216294672586016	0	0.0877358490566038	0.350045073105936	1.18209723519522	1.05876526082131	2.7324233490566	6.3342358490566	No dOCR induction
1	4.14625462217108	5.56872932800605	9.3833913476874	30.5111785790393	33.1763830439224	55.2589055258467	96.3483178594455	76.4654315528111	No dOCR induction
1	1.46454010173009	1.9755985519464	4.20765339954309	6.69415897711721	12.7786707061424	17.412492938442	23.6714334726934	48.8742942082654	No dOCR induction
1	1.21105466471759	2.72794757572815	2.89196240117052	6.95410173394316	10.3118816728984	10.8335016723668	15.2357031861308	18.8446806913961	No dOCR induction
1	0.0868616492680763	1.10765013181892	4.0233341205708	9.36283877915377	24.379596560331	28.3621671974008	42.9357104518819	47.810145695716	No dOCR induction
1	28.6877380952381	4.26845306122449	28.179869047619	27.0198104519169	52.8732857142857	88.6046392496392	69.4545238095238	54.1311038961039	No dOCR induction
1	3.913534474258	7.29853250932667	13.8171244448034	19.0913448588275	33.3279089881289	39.4397401569601	50.4052185119384	79.183424098019	No dOCR induction
1	0	0	0	2.14477611940299	19.3880952380952	24.7399550224888	68.0260504201681	68.7707142857143	No dOCR induction
1	0.432418300653595	0	0.426349139922754	0	1.88230745338503	1.96722910216718	9.86171568627451	22.1555107783214	No dOCR induction
1	0.407125025244212	1.3525137314824	4.90127695449004	19.4695821998161	36.2294307011723	47.5880623854931	77.7072257275363	85.0550185353477	No dOCR induction
1	1.11477227834528	4.51814156079855	1.61414447434579	2.26407443570813	0	2.15626436781609	18.8502387267904	31.7262427227944	No dOCR induction
1	1.19149031694875	1.24474840117232	0	0	0	0	1.69330699399265	13.833659470161	No dOCR induction
1	0.770113601676196	4.22609075468239	4.4345844146824	7.00046640729433	25.7110621066769	22.500763390993	42.4533466022831	44.814271604898	No dOCR induction
1	0.259553316110557	0.236377136149584	0	0	8.28290450250165	16.2002385996548	50.9363850451127	56.3973672169537	No dOCR induction
1	0.196530043985466	0	5.65735444107168	23.0512069670624	42.7703499187898	60.7758704180229	85.9654219614125	94.9274830569855	No dOCR induction
1	7.83464389054377	2.07224414648789	21.1441655466896	28.1769836547891	42.5094430347555	40.8227242790521	64.5207089145758	64.754071923996	No dOCR induction
1	5.73689836756491	1.64604380397323	3.18669853109337	6.63255630610524	18.6172055914111	28.0904108515598	29.8860472151961	44.5504108515598	No dOCR induction
1	0	2.22730674225316	10.051835656679	25.4102339807962	46.7888710941924	59.7187290761552	86.7483415712713	100.225411736043	No dOCR induction
1	1.28445059918445	1.17833115961398	0.424702635926934	0.921756353965875	5.8028222134412	10.8957210617528	35.032228817734	74.4483245328958	No dOCR induction
1	0	0.0286822033898302	0	2.29323832583881	15.4151161053088	23.7374500605327	48.1896918277854	49.7448301467982	No dOCR induction
1	5.78180367757313	4.61188541549569	2.06746339176367	0	0.55343614885966	2.09315837108188	0	34.743165493589	No dOCR induction
1	0	0	0.226938168802403	0.966734621342392	2.665472175723	2.7949038867137	5.22253137913225	9.88026704674391	No dOCR induction
1	0.0980107933389021	0	0	0	0	0	0.380039818909872	2.79345978297814	No dOCR induction
1	0	0.155512215320912	0	5.32848914522331	16.1045556935818	21.5589904761905	28.9645673992674	24.2056571428571	No dOCR induction
1	0	0.88159813598451	0.682777170409976	15.4676594341298	31.7909674851966	37.2392489101305	58.4682178213757	49.6415416315599	No dOCR induction
1	0	1.71246435492733	0.722967936297184	12.7634636440741	31.3223156516562	45.605011407458	61.8871292381088	70.1409174415813	No dOCR induction
1	0	0	0	0	0.188366028611883	0.339905616146247	3.76603811246726	10.6137877873236	No dOCR induction
1	1.12194297364083	1.19012300057925	1.22261561066109	0.270671630742579	2.25516203791203	1.69000905306221	12.0234706814565	13.3096250972	No dOCR induction
1	1.44750552993106	0	0.214779359752073	2.72197101449275	6.054579004329	3.01309090909091	19.7304593301435	20.8306987522282	No dOCR induction
1	0	0.861843711717457	1.34013810636576	3.95896932957289	3.52553620141647	2.63106422750998	9.14950258494417	26.1899075772637	No dOCR induction
1	0	0.761256652239274	22.8537435917661	45.0553390394881	58.6819706464042	74.6672170491358	88.8787822867894	92.0317508346785	No dOCR induction
1	4.48675192358488	4.16053458586829	14.4475743048475	23.5570410844498	32.0706615656296	31.8055012294951	47.9916941391941	46.4166428571429	No dOCR induction
1	0	0	1.46153425818066	2.36654929577465	14.43684875131	5.87979929577465	4.01984341342171	42.0815492957747	No dOCR induction
1	0.000179462036879047	0.653170973107463	0.941922447507861	0.238869926890873	0	0	0.777422815643098	0.48827499447428	No dOCR induction
1	7.87271364317841	5.72857142857143	10.4	15.3769230769231	5.31388888888889	10.05	9.20909090909091	28.3	No dOCR induction
1	1.8674035319128	1.60512889355287	5.86592287113517	5.10950699169297	5.48707512269787	5.27124935663549	8.79166719486336	20.8364251955656	No dOCR induction
1	0.986653634597533	0	0.905485386932843	0.173880585911239	1.1493320521442	1.21193782556352	2.96196690798868	17.0555075778451	No dOCR induction
1	2.0292077294686	1.32155555555556	8.56068376068376	19.8301860974275	27.6340801457195	28.8497474747475	37.2373291740939	58.7057656395892	No dOCR induction
1	0.438547835643834	2.81571868093979	16.0936715218987	37.3028346687017	60.6021027482937	59.4453881543231	62.8385491809284	70.6305989334898	No dOCR induction
1	8.42881641806799	3.41779162257833	16.5881410412791	24.4390217019885	32.0678579846345	38.0660449402779	63.5117564724081	43.9060909649553	No dOCR induction
1	1.08275136436318	1.71060730377907	7.01432914402174	32.6653584319113	62.4058774660146	107.341268870444	139.797215871711	117.401866322509	No dOCR induction
1	0	0	3.41198970824591	14.124245833257	23.3068432374492	47.9893233578016	46.3372569797352	55.2171296187971	No dOCR induction
1	0.841484978126199	0	0.991955717751937	11.7848401069331	13.7042188534463	37.5494078700491	42.3248893515306	54.3854808944905	No dOCR induction
1	1.86810978064675	2.89293894345182	4.07231526191248	12.5787765735626	16.5425792567412	16.2613026078998	14.5622647056576	47.0071718264006	No dOCR induction
1	0	0.207870302853479	0.57305715542032	6.14629822206875	16.7711024060396	16.0258982242785	35.1896119724519	55.7398499599973	No dOCR induction
1	0	0.970710924556213	5.15641755884887	20.8989289601756	43.8447938591655	75.5460817379533	72.561817032071	38.427285441657	No dOCR induction
1	0.728874599403932	1.91856092975107	5.85951510446058	13.3670460909779	21.9659800887795	30.4226488202852	48.7055786599605	53.3639520168246	No dOCR induction
1	0.663674133205638	0	16.3405722974843	33.4364354018946	72.8102559327595	50.83615323095	98.4458278485284	72.9959581128731	No dOCR induction
1	0.0753687183359275	0.595480946608039	0.0915863656802136	0.714791407755003	1.0161525210185	1.92036836320022	3.92050435440266	17.2365199712568	No dOCR induction
1	1.10369432565843	0.819380291723201	3.0417424310583	5.86181840835685	16.2836804204912	24.2684417004744	61.936061454792	101.864150621739	No dOCR induction
1	0	0	0.487317920948663	6.32879190541825	19.8702860451555	28.2297314040844	45.9911812040437	97.018955452371	No dOCR induction
1	2.89397107887912	0.0293567349371721	2.34902699973605	11.6724111831192	23.5682576519054	19.7672287627618	33.0462292635398	69.7523084053414	No dOCR induction
1	0.0499726015227978	0.0629504454933668	1.36630390583357	7.6912105590955	22.0628983136148	28.8328301792861	38.3412156749317	55.4200282715803	No dOCR induction
1	0.0598264811335265	0.170427500512319	0.0670176359007426	0.181894899651404	0	0.432769805880577	1.29379979564129	5.31826202622116	No dOCR induction
1	1.49617784371456	1.52909206857183	8.90138289161189	29.380488569266	55.0328075179437	80.8443475722829	80.9702244899008	107.834170092775	No dOCR induction
1	1.22770299604426	0.87016368504943	4.74613121552379	13.0003140471849	32.8324073717207	35.0420192802017	59.8113840023766	59.444908049049	No dOCR induction
1	0.584394445723022	0	0.372267712249068	1.14628244930143	0.228640992628835	0.156975698001258	0.197122553700678	0	No dOCR induction
1	2.05916394185224	3.83545214041366	23.0603780684531	34.807491167563	45.6764398855117	53.9221404504834	88.8592483061773	90.2566597436677	No dOCR induction
1	1.08251698793072	2.31514923520055	5.6427899427443	10.1478318295301	15.8227522047972	23.2547943942862	39.6292439861906	61.2317763501475	No dOCR induction
1	2.30916472723391	9.12361295652562	19.7826286309772	52.5517090666706	99.6127309037045	108.577581541666	138.62514343606	163.471066981549	No dOCR induction
1	3.8453122682921	1.99403792070529	13.3304044782055	44.636455499673	68.08743662866	80.8126947036879	100.530607868954	120.015865062741	No dOCR induction
1	0.956986097620204	0	0.714390502117362	10.3843532744716	24.7038300195857	51.62423335792	64.0298324446024	87.0053322884013	No dOCR induction
1	0.757907264927672	0.756485168299723	0.632098087280367	3.64066550601707	5.2440369168031	5.36403941079524	9.07828740888759	7.96442105973141	No dOCR induction
1	0	0.00397633481088629	0	0.232186071775192	0.838159521732934	5.50682231243061	7.37905134108413	26.7660110081126	No dOCR induction
1	4.10476800120301	0	28.1333447789696	105.006052621223	160.236855961509	255.686382270296	315.610984660605	323.533033162108	No dOCR induction
1	0	2.3428097889637	1.65289984006371	2.94174477774762	9.82565886016053	26.8377691738235	41.8492851476661	44.0339645642603	No dOCR induction
1	1.84681580019924	1.21659361542833	7.64909638811694	13.9179677015034	16.1185143516474	22.5119222133724	35.8805764585656	32.595645717984	No dOCR induction
1	0.514193548387097	0.416732026143791	0	0	1.13857142857143	0	0	31.88	No dOCR induction
1	0.668551565987929	2.02361663328822	3.06479007039133	12.5894813084481	19.5085827001753	14.1395341688854	22.5023489837002	41.5383883742614	No dOCR induction
1	2.44674765781074	4.59150839532402	17.9106215884452	24.5790259204225	21.4354223048263	21.3421621693559	19.9137508845703	18.4690355836281	No dOCR induction
1	0	0.557601232090287	0.211031858602329	5.86050079065788	19.8120588629051	22.8553388004268	29.9091160260185	32.3223237957905	No dOCR induction
1	0.132399879007566	1.38147094436911	0.0676707628311728	0	0	0	0	0	No dOCR induction
1	0	0	0.734430667246999	1.56892337838628	2.19929459290966	2.55788028112057	3.66898793029401	5.78773507622579	No dOCR induction
1	2.56165657708833	1.61703038869272	2.25388494426217	1.59499948385792	3.35864896777354	4.06106847887428	18.6845476297909	25.2636655570748	No dOCR induction
1	0	0	0	0	0	0	0.0187270219929793	0.738346793942355	No dOCR induction
1	1.09462041301549	1.65759589279423	7.61382736733824	20.8901190772585	33.3052574309683	42.2758650455759	40.7589108154923	48.2662138967248	No dOCR induction
1	1.45874059205246	1.30698937403176	1.32781096698761	0.768899364098025	0.402538272233229	1.51295695449797	1.87819881712025	4.64245847165713	No dOCR induction
1	20.6995426569741	10.4790698824984	0	9.66433972376829	0	16.9714508348794	0	0	No dOCR induction
1	0.0786127475412335	0.969622574366733	0.616988131882863	5.28379425531459	11.7732492909955	11.6218144849358	20.9775807115327	29.7810027886169	No dOCR induction
1	0.27275699073867	0.325256615475592	1.71102531927275	0	7.92912034477594	12.2445188955006	62.2658522288339	94.4836855621672	No dOCR induction
1	0.67680514327756	0	7.81136141406502	29.6396951858266	47.6573865840318	56.2070897540448	66.131023371498	76.5518635749351	No dOCR induction
1	0.66821151015602	0	1.33340091118173	4.05918188667872	4.48801283905967	2.88929210173249	1.8966223628692	3.73709855334539	No dOCR induction
1	0	0.54685862195942	0.918846489745323	1.38284302872089	5.93743651324987	2.53739092803062	6.27651129074035	10.931216281412	No dOCR induction
1	0.739497482983551	0.737383636841759	2.14284204255883	3.42008130081301	33.7691088931584	24.0596272587311	44.9963739837398	119.082557491289	No dOCR induction
1	0.175520183036444	4.82085652955629	7.35496954357949	15.8721047730284	34.6814250046644	50.8763448275862	72.5879197404782	89.0472787482911	No dOCR induction
1	0	0	1.71519065515827	16.651381514624	38.1114922810257	37.9491972129985	65.5126028767792	55.5514217333822	No dOCR induction
1	4.94576840209929	3.68951413579247	6.50441071698542	14.2589431539377	29.6334789502248	38.9657123617039	62.7700496722419	65.8614600484049	No dOCR induction
1	0.204264148625051	0	0	0.633543445984292	1.0090129848956	16.3277637863656	47.995709964837	71.8206667320325	No dOCR induction
1	0.825248330126428	0.845459997653532	3.41269472864834	17.7378829258851	19.7509086504997	22.2464809074065	21.3080602828972	7.24773099967782	No dOCR induction
1	1.32287789046653	1.54656045382705	3.83145554428668	6.6032772519843	15.9858318670577	17.5778911943555	27.2312595573441	24.4079902554503	No dOCR induction
1	1.12051594343676	1.95808393733926	0.79588182572538	0	3.69611076345432	2.59141151533402	3.2356620455056	6.51937546933667	No dOCR induction
1	0.949528411792919	1.17914766973736	9.98143303825156	23.8914276457238	59.3580038871973	71.5069659209144	63.9731926330224	90.3692006434859	No dOCR induction
1	0	1.3710580621218	2.58698029749314	0.997118420684661	2.54388934868114	2.96856537304667	12.1450382656204	25.6439140095666	No dOCR induction
1	0	0	3.1927465408766	3.05230064686506	8.02798776304962	7.41336652402324	32.3360712934864	54.2283859144894	No dOCR induction
1	0	0.566254796770248	1.42637493565245	4.54035013951742	6.57811430809669	8.08447278959196	18.6386575293135	37.3733320881015	No dOCR induction
1	0	0.982749612443361	3.39282214924838	19.2949722172331	38.7449945246378	64.5841717362564	95.9556552638949	117.492758493392	No dOCR induction
1	1.97285409442567	1.27638187689727	29.4958565870743	74.513536206154	104.316335058032	109.123106618922	121.411187466868	133.859606804757	No dOCR induction
1	2.72297604278776	1.68843044153598	4.41425693947965	9.54058816853881	18.7601279959769	23.7700797327486	41.3955426957116	63.0777754398193	No dOCR induction
1	0	1.14198775673916	1.25040872557266	0.138722074437138	1.07867225976379	1.86964097152265	2.24853095662249	2.61451492834362	No dOCR induction
1	1.88277948792927	0	2.78780773466333	0	0	0	0	0	No dOCR induction
1	0.0632634656796468	0.578118197173926	2.28210488512058	14.0658267983251	28.4251974518984	41.337754601343	48.4714131074294	58.4626893618839	No dOCR induction
1	0.266632562345757	0.691160167899751	9.35215838570183	15.5966188284216	23.7380725910199	31.786156210591	44.885878848982	54.591825096238	No dOCR induction
1	0	3.16893976608187	7.58550337078652	18.3545660729346	24.5440410852713	46.7489664041995	51.747476119403	69.4315106060606	No dOCR induction
1	2.34324907478035	4.73393271675566	0.614659249322706	1.35167279612074	4.93409572845156	3.84827993897788	22.6032799389779	30.509799546821	No dOCR induction
1	1.65103347184628	2.0562497888329	2.48541246882325	3.75553459011145	9.6589360808927	2.28002429149797	16.1208543125408	21.5685521429569	No dOCR induction
1	1.69314301394565	0.324887969555011	10.2180884985138	0.542324632539032	0.453820834623468	0.958431234497027	0.677904918707552	26.7356826964853	No dOCR induction
1	2.11794979021125	0.238390516140372	5.98236699882039	18.5807950329794	21.0013659710908	23.8294698993167	34.4111291651327	30.283925064904	No dOCR induction
1	0	0	0	0	0	0	11.4946222220984	15.1417507166746	No dOCR induction
1	0	3.92855866130143	27.6392323060063	42.6838390989424	52.2683038793565	89.8202765774797	98.5891544573616	98.4363277073804	No dOCR induction
1	0	0	0	1.44605899178534	6.62516057012468	8.44705255726181	33.8053910665786	51.5335577332452	No dOCR induction
1	2.58799677422539	1.27132030857347	3.59168333581566	5.5994220224076	7.42605182871305	3.73688080136641	26.0856297565324	72.9020025862888	No dOCR induction
1	0.861362958529994	1.52474191741448	7.45905199057733	20.8493487414528	40.7734397409221	45.2842100172204	63.5801301747671	77.5336384063736	No dOCR induction
1	0.192405826687886	0.519603006559811	0.512359492720912	0.666134980952757	0.281132580727555	1.30054907681968	4.28615376680326	12.7117259851526	No dOCR induction
1	0.586761026463512	0.624247484053863	4.17636096282326	14.3642784402191	18.4034792626728	29.3890730106645	40.514679144385	86.0877551020408	No dOCR induction
1	4.91517893397051	0	24.9072075798225	49.6718756151575	67.9472635201821	81.8184558561155	93.4565150208188	106.073235578897	No dOCR induction
1	4.10658067358512	0.0710231276827469	6.86366533927233	11.8001232710571	44.0079928246524	103.550215046875	45.5413261579858	141.221326157986	No dOCR induction
1	0.351236621718498	0.157818273414904	1.49519074201047	1.76396523740363	2.25280103928292	2.27776489219809	11.7536150000969	28.6571002488453	No dOCR induction
1	0.796889527024193	2.9735983377512	8.51353153618466	14.1341840252607	26.6415602573171	31.3283374342587	49.353816687834	60.1987388019587	No dOCR induction
1	0	0	2.93155637442544	13.1995272414593	39.3048586422468	36.6236040407279	41.1506820844089	43.6280044256811	No dOCR induction
1	2.42342477405635	1.53096849087894	43.0181748105144	47.0106235025947	58.6237569961914	70.9006101395513	57.6916888888889	53.8408257611988	No dOCR induction
1	7.68017601046842	6.41120631121521	17.4608117351047	41.0630507580527	59.9429617176056	62.751977085972	77.76856530972	93.0657093869078	No dOCR induction
1	1.82306999560374	6.13466952510637	17.0103759221699	19.4719635933313	31.9053149157472	31.9353202995182	60.175650088288	86.1091873499668	No dOCR induction
1	0	0.0997609669128097	7.09248072151861	15.0248456552597	37.7898451375006	35.4270678774819	114.807067877482	157.392522422936	No dOCR induction
1	7.22039722095453	6.11243778016115	12.4353562995946	11.6806632479529	11.4750261859583	23.271003963736	16.0260197044768	15.4384535669106	No dOCR induction
1	0	0	0	5.13691534576083	39.8108123222446	8.08796144505161	56.3906995402897	37.9690031117183	No dOCR induction
1	8.80769677912188	6.23220894751343	14.9250772004221	21.8576067181955	29.7700354265899	37.8622287887833	61.5018779544324	60.8142584866839	No dOCR induction
1	0.199153157763947	0.405754077814695	5.68434408385777	6.66386359655807	11.5198457249325	19.6414979468859	50.595606115547	64.5996488155243	No dOCR induction
1	3.6537651024112	1.99300856317579	14.9565909341137	42.4340916330234	61.7414793881255	43.9240508166969	25.5733913572375	53.6904718693285	No dOCR induction
1	1.57356224715704	3.65887682574826	8.42364191212441	8.5043106375505	3.42782134378165	9.95436995250455	19.8438001112347	38.6146673626967	No dOCR induction
1	0	1.13074442069931	7.58010376825876	15.1426575789718	25.7123440765866	26.0680757286606	49.1665314865213	64.3288103658203	No dOCR induction
1	1.67104434044632	0	19.6333201606027	34.3717251878217	61.1331848514729	88.1268302413806	115.189395350289	123.701604387424	No dOCR induction
1	1.409375	0	0	0	0	0	0	0	No dOCR induction
1	2.18882341861962	2.36218190950498	5.78399528666955	3.24650267201803	7.72845509082339	9.18500446057128	19.5889322944708	34.3167765193948	No dOCR induction
1	0.240882657299441	1.82312435798455	3.67698386433294	9.08450005585102	18.7876983078422	26.733943356017	61.8568120504548	99.933359093221	No dOCR induction
1	0.658600328639377	0.993439431797758	0.246454480990563	0.426507817813749	0.766487800526069	1.61270496996852	2.26407506273725	1.72867992563104	No dOCR induction
1	0.0619182172852615	0.956414905503731	0.458679070207225	2.59176619171177	11.1947199402822	18.203554779857	29.4699148712243	36.5178752896165	No dOCR induction
1	1.71843574504417	1.58180682022845	3.2328759112561	3.38603659956378	5.48532397885116	8.57686146447083	11.1115342790001	27.7779090128648	No dOCR induction
1	0.419302471896227	1.49931180012172	1.61332872292269	1.89261663669065	2.38113151709402	3.04242733050848	3.9292733490566	2.16259013157895	No dOCR induction
1	0	0.0347981921669582	3.91192346166722	7.93616383593199	20.8175031385491	26.9560329806944	38.5322671039677	43.1828521129006	No dOCR induction
1	6.44408061798127	4.94801234217105	16.2493883453028	29.8397680290648	75.0965438107025	135.126376860536	157.048543810703	153.735711226231	No dOCR induction
1	1.13508414011098	0.619348734611815	5.87643505687646	10.4661794456204	21.029607641331	30.136282570474	71.558290612432	79.0828239457653	No dOCR induction
1	0.603548387096774	0.435116279069767	0	2.88547077922078	0	10.0991477272727	13.7017676767677	19.4895833333333	No dOCR induction
1	0	0	0	0	2.16466131179133	0	0	3.53875968542412	No dOCR induction
1	8.62255743742002	4.03523103049418	31.6419588942578	77.4013092069342	136.025023864757	159.355586365211	159.341762690466	143.315980578181	No dOCR induction
1	0.130360315451362	2.56225122637423	13.4884529635992	29.5672263758386	59.5249765936133	76.5484649987339	103.659485749294	94.7130117386563	No dOCR induction
1	0	0	1.47071153846154	4.73753773143873	8.55606694775812	29.1347815664727	34.5169410736323	38.7822666855204	No dOCR induction
1	0.270667636169042	0.671038544118676	0	0	0	0	0	0	No dOCR induction
1	0	3.09530973469893	10.7765067944369	29.3236851119178	58.3883902792728	65.9329416058044	111.233640246438	101.173738945724	No dOCR induction
1	0.875838201816213	0.668404390242359	2.27643245138175	4.74110823331337	12.3303660222139	12.8642952744196	26.9137227512692	41.537777835868	No dOCR induction
1	0.581167011195921	2.81728257362896	10.4569568588423	19.2041304317197	27.5551870761201	29.2929904722877	45.9855619008591	57.0659847592822	No dOCR induction
1	0	0.718482776732059	0.00762083376667447	2.55553393906969	5.59817481443541	8.18479531537203	11.1111301505369	16.4837971040653	No dOCR induction
1	0.754252557514492	1.80304938244225	8.04039875581521	26.0892970022048	44.4669413007655	51.1665471147329	53.7742789787483	58.5382624300218	No dOCR induction
1	0.594105625765713	0.202381231671554	0.553635150166852	11.4161474654378	27.496926686217	28.8812903225806	77.0492903225807	76.7252903225807	No dOCR induction
1	0	0	0.242526627861845	10.7862460987207	15.6561533216728	24.0460240872498	47.7166514096542	52.716494032605	No dOCR induction
1	0.719210967250571	0	3.75861131957473	12.5389583234103	30.9932731966347	26.6905604443844	43.1397881922	48.8991196581197	No dOCR induction
1	0.249465839174053	0	0.151084671451375	0.673106979080113	1.53731274477961	1.47338203275528	5.46972522654681	11.318275814547	No dOCR induction
1	0.602455394991692	0	6.37102420984991	17.5334310344828	30.2515502703194	47.7186294471812	67.2091589659716	114.790653256705	No dOCR induction
1	0	0	9.21207791482949	32.157339165783	27.3437522092612	42.1431724991163	86.4281724991163	81.2181724991163	No dOCR induction
1	0	0	0	0	2.18643939393939	2.48	3.04316666666667	18.6688888888889	No dOCR induction
1	0	0	0.885855748558558	4.53884050626332	9.19143858797689	17.4480299002027	23.4568514294487	66.8355441708158	No dOCR induction
1	0.80954780417944	3.26922627371911	7.21830521287804	22.0335056911823	59.2691536746826	80.4390908662704	61.3221782572551	81.0685350512008	No dOCR induction
1	1.32837912307079	3.1274763157332	0.796967380224261	3.02212587695629	25.1655388087957	21.9615229357798	43.2163324595893	34.1088865721435	No dOCR induction
1	0.770679611650485	0.407076923076923	0	0	1.1025	3.02237068965517	8.06129032258065	3.1752	No dOCR induction
1	0.781195514018691	0.743069701555092	1.89297636614902	3.78246884735203	5.42496884735202	6.84014428594852	8.09995348636892	2.77263551401869	No dOCR induction
1	4.56272472379812	7.72698175767469	23.4298170012616	38.7688548795789	50.0796864246864	80.4172134088134	103.12908598681	82.5231457569251	No dOCR induction
1	1.17074426614593	1.34075811622912	1.67093608038696	0.289592844505228	1.06955341028564	1.20014681084202	2.46759399830839	3.22248331281554	No dOCR induction
1	2.25190082211054	4.59084800458713	1.13944984171838	5.68657821245111	19.3410646906178	19.9015086652478	26.2895731813768	40.0470206478186	No dOCR induction
1	0.872244112281849	0.845324675324675	1.12076511442867	7.78157021435728	15.9751576010648	22.9987445887446	33.9708008658009	29.4255627705628	No dOCR induction
1	0	6.02279292400507	7.68253059904453	14.3184516504803	41.6237154267224	48.6478283698752	59.0640649186234	68.5165634790319	No dOCR induction
1	0.322854365761744	1.19813642199766	4.35780454838279	7.13163981999411	12.6648391909534	28.1604453845802	28.6999684598057	37.5969137852265	No dOCR induction
1	0.698863931941747	0.124403821738059	2.8971119927441	1.95518311151383	5.46178665945951	5.62741993917042	10.3936084967378	17.1524003627665	No dOCR induction
1	8.68460969120251	14.0698274660402	14.007246146743	16.4833078296849	8.05246934297147	18.5246004905125	33.0821389520509	63.6526004905125	No dOCR induction
1	0.987116043623508	2.35985517430734	5.95435288381078	19.7274975147771	54.6253845267891	60.5601465208732	52.5607087596411	66.7948616085001	No dOCR induction
1	0	1.0392932443137	1.73612975435273	0.584225891996143	0	0.383872950819672	13.0550039032006	140.333980093677	No dOCR induction
1	0.386737504919323	0	0.631764921246279	0.572010627821312	1.8643699663546	6.45502321920504	9.06482216100398	56.0881660763479	No dOCR induction
1	0.188387959866221	0.0946145112893045	1.32257890548161	0.0981003676973929	2.36836557615133	0.443775124682842	3.55875502633299	8.64827822901736	No dOCR induction
1	3.8620074950582	6.74295815649867	23.6432442248519	51.174098660025	96.3518476838388	87.9231092857412	110.968761001342	98.6969477065712	No dOCR induction
1	0	0	0	0	0.0457369622500189	3.44733045818498	15.7601984978494	10.4719971248516	No dOCR induction
1	0.727941894191238	0	0.37602256940451	5.93555339265851	17.3012020180881	30.2289258129212	51.2503033926585	38.6619160975765	No dOCR induction
1	0	1.27368376059939	12.0243787471843	25.5304760105648	27.2154261358781	30.4545019000968	52.7328912152432	64.2974987143832	No dOCR induction
1	1.26217027707444	3.98007757610938	10.6494374092808	14.7047909959271	19.68047252104	14.557913820983	16.8040594302676	19.8597576114559	No dOCR induction
1	0	0	0	0	0.677071411346337	0	2.0900843238284	5.98179210371455	No dOCR induction
1	0	0.881119015765337	9.36013811258327	27.1958535841947	43.8116630546501	53.891398195088	61.7533503707828	63.2735433039575	No dOCR induction
1	1.42039910995527	2.7874810179475	9.47812509956564	12.7717450739766	28.8693973144905	32.9455497447465	39.36440586874	49.7680460852583	No dOCR induction
1	4.03901762623749	4.46420839230228	9.6202022416221	26.7659840735247	41.2609309452493	48.3889546041245	80.6840660836919	78.8910670649443	No dOCR induction
1	2.1765151506148	2.83429251283805	7.73716749239758	9.38873342070273	25.3998501403035	24.3578134156317	26.13898988622	34.0355389058278	No dOCR induction
1	0.374693105570392	1.62659634371354	1.96113335678269	2.73002365941549	6.78344738966454	8.97840345795803	32.8106928276602	75.809799467262	No dOCR induction
1	3.10146263158862	1.7675334510131	1.86938683768336	7.57284951342632	15.6840447234098	25.5219696245956	40.8147165288541	54.3879797256057	No dOCR induction
1	0.314851323809002	1.10959853513154	1.61642116190997	2.91015362860874	15.1272734769599	15.2021943361999	29.4849715418783	37.8828937746842	No dOCR induction
1	10.0435919265116	10.4943569620367	25.1638577306976	17.9639938933187	11.5688072448937	11.7958907981779	22.1896478121094	66.5146518338315	No dOCR induction
1	0.493574788524668	1.92609385616525	1.26722525224495	1.26265260638024	1.36190366448194	1.1011987147595	3.85873727868005	6.60386120738293	No dOCR induction
1	5.8932210165573	0.855071249445094	17.7698307812177	20.2789105948823	37.769582117887	30.7368851107756	30.6989605392598	37.712148172522	No dOCR induction
1	3.32648082860481	0	4.7122509548192	8.264375070822	9.03517676729973	13.3243568406953	38.1725492788462	62.380531167328	No dOCR induction
1	3.37151065311248	3.11129253501193	22.7307165200075	44.4216332289969	81.3791536361009	78.0414083458348	104.155129890105	140.905361902403	No dOCR induction
1	0.521569655301145	0.306065156087666	3.61031959629941	10.8087308853888	15.656931104092	23.5155839077413	28.5439454806313	49.5907886178862	No dOCR induction
1	3.21194605046349	5.87251593886315	14.2526007699779	25.3892400326271	29.3643932584754	36.9808947984447	40.6811075241894	48.9007952069138	No dOCR induction
1	0.64092132756416	0.213402185782421	3.10173160876289	6.66037860099093	9.05364762261521	10.252691710268	28.6631661311214	26.6838189115518	No dOCR induction
1	2.17865222677012	1.65619673058816	1.84055531399745	0.318031924633881	14.3153965858805	21.4938517444537	52.1447685339275	76.6074303543695	No dOCR induction
1	0	0.237518931981518	0.115933589668492	3.55651157662614	6.42865679456817	3.56045702799533	29.4655503454617	33.0811140841141	No dOCR induction
1	0.259670090420639	0.100616110235381	0	0	1.47634159543801	0.272104404686887	0.0866317835314007	2.71408573055056	No dOCR induction
1	4.11143175447117	5.42657374230078	24.1503523493556	37.5508390804598	69.235229431337	47.7583951176115	89.9875572091147	106.388780297138	No dOCR induction
1	2.32889652014652	3.14031655254694	12.4178946208113	33.358137755102	31.6269019756839	19.9099007936508	21.7815688646541	20.2395833333333	No dOCR induction
1	3.44533317183892	5.28183624142535	19.1728975734437	35.3102595378881	29.5763339049767	27.410164550138	41.8058597670457	46.2697267621196	No dOCR induction
1	1.16338317552102	3.28672680071945	19.1280633409659	46.4982754373566	84.1612143290852	94.9088368200709	145.112796468262	148.804201005772	No dOCR induction
1	0.798563388906148	0.586352246867853	4.52838244319479	17.0439458668401	32.0558612770113	29.0224908403851	40.8481073289399	42.1441173620116	No dOCR induction
1	0	0	5.88139702998039	14.764652173913	32.7435104895105	49.362	48.942	68.7135	No dOCR induction
1	4.42603396625259	3.57910188765683	17.5386858341179	39.2379775593213	74.6238180056471	71.6138422660353	109.361304874302	124.253834658525	No dOCR induction
1	0.646878244660299	1.14563643789409	1.86386760782095	1.91326649700284	3.67658643898978	5.8683527318312	7.64531916723009	11.3799466210482	No dOCR induction
1	0.726054109701992	0.914952237637161	2.13233896433057	4.16750532396932	9.16350787699926	12.5930763802827	24.1846256940411	30.8854575312579	No dOCR induction
1	0.687203295857359	1.22261554833799	5.11708171868944	11.3397834651808	17.0162259769535	27.5914426079559	51.8203887730963	57.5479668829518	No dOCR induction
1	0	1.27110960801562	10.1178254901391	25.0623253187382	37.4182365877906	47.3652742162793	83.50047324533	79.1913760123391	No dOCR induction
1	1.85964548834507	0	7.28400922080979	29.1406797542406	47.218621330916	84.287368836897	114.961067805924	203.668243909193	No dOCR induction
1	2.28537378934625	7.05311364510497	4.53601652958473	10.9957309322034	3.77680236077482	34.7757309322034	55.5832309322034	83.609659503632	No dOCR induction
1	0	0.208239891548134	0	3.32451454781134	46.5976563746813	8.14694380099159	25.3786137517305	75.765554463193	No dOCR induction
1	0.23077422589328	1.37535594057843	3.87375621830042	7.16801196552602	10.4547001774593	9.82713952229157	15.3518829865984	19.4041241724357	No dOCR induction
1	3.90596867119675	0	7.95397474900327	6.89025627510769	7.34893960844101	40.7813682103165	76.388689608441	101.062689608441	No dOCR induction
1	4.59051235250414	0	0	0	0	0	0	0	No dOCR induction
1	0.18064786739438	2.8761096014351	2.22037897066741	11.8358744326522	8.25852665527317	10.6772164948454	23.1317164948454	44.7632164948454	No dOCR induction
1	2.41340909090909	5.00896226415094	11.839350117096	28.6638741258741	48.2402625139043	66.4432379349046	74.5616387559809	121.253916083916	No dOCR induction
1	0	0	0.652290691208676	8.306914388744	9.91608802773096	15.864914850493	26.0148362278245	56.1534898510129	No dOCR induction
1	0.272855982912718	0	8.4869992377741	6.70326613284967	20.0605051603636	28.9593909895604	38.3135049191182	53.2963988529756	No dOCR induction
1	0.040773279647224	0	2.94480834418627	9.53958705886423	23.8784840358975	30.4702888380537	47.539730563555	91.3540069462653	No dOCR induction
1	0	0	10.5454761201392	50.0773346143338	63.9585006801474	99.1959318183484	124.148589110145	111.800011287793	No dOCR induction
1	2.56658422913412	4.70048035128707	1.49135820521443	0	0	0	0	0	No dOCR induction
1	2.30010709846139	0	0.474839572192513	4.51105595597923	18.5040994111367	15.9557664884135	61.9628197799496	69.5724634581105	No dOCR induction
1	0.217946198699311	0.0820892948843465	0.0573830788403784	0	0.164422984205551	0.0311708740275697	0.62161150339322	3.97984416329916	No dOCR induction
1	2.81750853450866	1.41976355418667	10.1884285394967	18.6465044122628	14.6920858254732	16.8809048470635	29.1540157994263	16.5393827191411	No dOCR induction
1	0.370854122208132	1.60194355641252	0.553386359370088	1.89114890126038	0	0.272689613678548	8.55848688258611	2.38087869095458	No dOCR induction
1	0	0.0111417904884423	1.9610184211004	13.0563885629835	27.6984007669173	24.237017843585	48.3539664520047	72.395251125749	No dOCR induction
1	45.6328502182622	0	0	30.3634228266418	40.3515525739517	100.644367231387	79.4717556462702	63.8786752773638	No dOCR induction
1	0.19200386178598	1.47139291183157	6.09708403654461	8.7775165389522	10.8274129836581	9.18610814676275	12.2071228330111	12.9490589664349	No dOCR induction
1	0.0451942608654382	0	0	0	0.389994595400499	0.129802044895449	2.51403134998958	5.92060525956426	No dOCR induction
1	0.388766286283655	1.29999167442454	2.92145020874736	5.46563045969582	22.7449363260783	20.4645434456991	24.9940044374656	26.9217983950438	No dOCR induction
1	2.18042409512919	0.427054526758652	6.99134595927001	14.9428182132799	14.2788522579735	25.620412969753	13.6941280283082	43.5406850070137	No dOCR induction
1	0	2.8243457380936	20.5870963548263	46.2831068671356	48.138552901504	58.5001421069013	46.212416716352	50.3678735905489	No dOCR induction
1	10.7705520965501	7.97948765939942	13.4992009461127	11.399125188537	0	0	10.1832918552036	261.860791855204	No dOCR induction
1	0	0	18.9144490666909	36.0319948161351	44.5901748098085	44.207134915539	55.3688470865734	58.6781272697666	No dOCR induction
1	1.53533211342639	2.16513109603053	7.38292170698889	19.9884586366281	44.2307350876981	69.5041565886575	82.7275195540538	112.631086827909	No dOCR induction
1	1.58067580831358	2.16719859082787	5.09364046519388	12.709703220901	10.3364690313765	16.3434475876454	49.8795283957262	51.4705553317531	No dOCR induction
1	0.294657918470419	0.918501912784562	4.71889463344626	10.6743463298467	15.9157727644088	29.2106400613276	50.5182380050505	60.416096979841	No dOCR induction
1	0.207196595960973	0.329813183851332	13.4329505828421	20.029928332145	26.3249117362055	16.984002412435	33.7358586401533	23.5545876590336	No dOCR induction
1	1.09862460340101	2.78212628212799	4.99958460383673	13.7288309169466	35.5474900094992	42.8722877680665	92.5722580061618	87.9041002853269	No dOCR induction
1	1.94064239104549	3.02120809399573	0	11.5995603905898	7.86273104086151	3.71307770660712	22.5053450226244	33.9390950226244	No dOCR induction
1	0	0	0.528517549596687	8.64981163251818	11.4233659113187	8.36877344877345	19.0263392214174	29.0753801169591	No dOCR induction
1	0.372816219748157	0.313860965820159	0.291200843671426	0	0.520966965938093	0.801372355505957	3.074029860931	15.491463456488	No dOCR induction
1	1.84576976902836	1.39319099758883	0	4.09018648384747	23.6887414118545	42.3820949285488	66.2795110881641	126.67309236844	No dOCR induction
1	0.556546718873228	1.67594899781462	7.70773724633054	11.3928403757636	21.4502023911096	26.8423153292861	56.4633179605006	38.5125265607033	No dOCR induction
1	0	0	4.26919415247065	13.9102645369432	34.0856691349133	41.3719809759574	59.7898847840595	83.4372320988183	No dOCR induction
1	4.12046048714813	2.12400889879518	3.64969569241032	17.884324383164	17.3681650255724	21.9575656419053	25.6325736806402	29.8793332206049	No dOCR induction
1	1.46486901915911	2.85919138891512	2.31576400369175	5.31438448675855	14.0228634390202	26.711566858107	44.0199665353373	73.1542847917935	No dOCR induction
1	0	0	0	0	17.7475382003396	70.4532524860538	14.8875382003396	26.3275382003396	No dOCR induction
1	0	1.28972324098357	3.93325714530867	5.90027500610082	4.12222028424532	17.3657922946406	33.8999158674465	42.5129345699596	No dOCR induction
1	3.33627287729239	3.70359198078317	6.78475016330124	8.16849861371446	26.4978470374681	37.5329353300154	81.4326179318963	111.034254295533	No dOCR induction
1	2.30404538292652	11.2853277290654	11.0153837750231	27.9153719597815	25.7637078903825	33.5722300093633	84.3347705795387	84.8917312848735	No dOCR induction
1	1.52239348717807	1.3536519584131	4.04738780431312	3.3416497246788	5.97905698481733	8.36625920741795	12.7758735080806	25.7387933051322	No dOCR induction
1	1.18449785940704	0.493199055517653	1.82156355923099	1.19300894362116	6.45020185595795	6.83964966740576	19.3086550149994	44.3993051697981	No dOCR induction
1	0	0.0563573343735458	0.00302461239469858	0.162963023375996	0.914927419096616	0.514871850846709	0.00536656489876454	1.40240056918723	No dOCR induction
1	0	0	0	0	0	0	4.18829956125833	0	No dOCR induction
1	0	2.72603008358769	1.74223059678417	5.15684193558198	16.3121224456002	24.6778526590638	35.5377861052587	66.0281610266484	No dOCR induction
1	0.975117462274389	1.66163868323023	6.35845118250852	14.0943839754037	14.3725016000556	17.6410552198812	19.665494442327	18.8352345164361	No dOCR induction
1	1.67295177580561	1.45368082296575	2.58789973892951	7.26129965403243	16.6337516062705	25.337314504918	30.2816162209011	36.8505812558662	No dOCR induction
1	0.519402295732858	0.924564109159344	2.23350168380982	2.22843783062609	5.0814036358772	1.77449634131368	7.23881457426521	11.7734309591057	No dOCR induction
1	0.273061859832081	0.0887805214201252	0.47762893472122	0	0.176966228875208	0.964382582737662	6.31997280541878	16.1824190455332	No dOCR induction
1	4.86224894409555	2.98312321032774	16.2344203606282	19.933574710512	35.027264239272	41.7699356504642	47.3192727450122	52.7879262695935	No dOCR induction
1	1.31062691036118	6.90427097611346	15.5416569852725	37.5010085080618	67.0551623653414	56.9395957284516	63.1288049834732	95.8110890269151	No dOCR induction
1	0.190065691778177	1.98038930683425	3.8932949220508	4.74673068263544	4.36444092517011	5.54744914890931	11.5728813990045	13.8247032067581	No dOCR induction
1	11.6729589576018	19.4562233615779	11.8651747615398	8.93530902624851	15.3248104543415	16.2325615962949	14.7400095797121	0	No dOCR induction
1	0.904237566446801	0.619837221605495	3.22400019089026	17.1921373836891	38.677444797794	62.0589908351472	96.9727987593505	46.8022867767797	No dOCR induction
1	2.32113310437054	1.52901733561212	12.0377992954019	3.43881686175992	2.87813551638026	1.64916199589776	1.51650365643761	0.60905220012693	No dOCR induction
1	1.78754536145444	1.20592635918004	5.64106861888112	10.0270292228853	18.5880135869565	32.7299732142857	45.0782589285714	49.913659507722	No dOCR induction
1	0.210279627163782	0	0	0.153469387755102	0	0	0.155280235988201	0.277052631578947	No dOCR induction
1	1.19345713137847	3.81305750648532	9.67397708730039	23.3954444117401	31.2853196640429	34.5846801347832	45.382766390092	46.5670270920571	No dOCR induction
1	0.813757571385618	0.900581793269487	2.69923515792856	2.68360544191814	2.72251845907863	1.77245679326949	11.673470306783	32.697470306783	No dOCR induction
1	0.739912791853345	2.62767068273092	8.72619941836311	24.2058461213274	17.1710154550942	27.3798010085455	43.8532389512283	49.8846706827309	No dOCR induction
1	1.10015771772185	0.792681087958129	2.26214496879663	0	1.62924751863619	7.54529957715899	17.0261823698499	26.9677567844342	No dOCR induction
1	0	4.28484945666944	5.95905661729575	23.691980671678	58.4887685943943	64.1877189062263	99.7817049689441	137.834335221045	No dOCR induction
1	0	0	0.725483058470766	0	39.1458857142857	20.4949333333333	0	0	No dOCR induction
1	2.41055809074973	5.75210572960973	14.7344454425284	12.4416901977731	11.0958696849526	12.6754908970738	30.0295363516193	37.459203018286	No dOCR induction
1	0	2.97427663980313	1.69132183583834	5.80407929727914	19.7436514112989	27.3434223850101	41.4440564562617	97.2629713425975	No dOCR induction
1	2.66260636555408	1.71400145822402	13.8166707425181	34.341198557439	49.2546768451326	73.4640257401989	108.313411714352	132.624570699089	No dOCR induction
1	2.70272316188291	2.57647251956984	3.05420381180729	1.87691004994873	3.69770153911045	4.10884653121138	12.097686145253	31.8288246625328	No dOCR induction
1	0.691465336407251	1.51537369176309	4.86619680060635	11.3243271143154	37.8497387180604	39.127310140491	110.011360637402	92.0127556954253	No dOCR induction
1	0	2.44152527877372	4.57978212992031	16.3848990856868	23.4611966272989	30.9087092613686	37.5626720003417	44.5418041658528	No dOCR induction
1	1.41811374144048	0.519248986290882	4.40934819938356	6.3939587460801	14.1504570914726	20.3681944029314	30.9228883725975	65.4408963771771	No dOCR induction
1	3.1845246449457	4.10518258145364	1.19882899262975	18.9876761341556	29.6951571420969	41.6804135338346	42.4899278195489	38.9180633034198	No dOCR induction
1	0.364650427273766	3.58066121457049	3.49077289125698	28.1566320812473	16.2854728874999	46.331932780548	69.4753926735961	76.8270039267931	No dOCR induction
1	0.644835965971274	1.87131222254852	5.11453609266677	19.8405740274136	40.0438083917085	63.3570834703471	93.7419484501631	93.0621659038139	No dOCR induction
1	0.91708576641835	0	1.530545639577	0.185716136470192	8.72930399171765	11.210147008547	9.82082801938676	20.2183008547009	No dOCR induction
1	0.100576465275705	0.15717629060623	0.101982417760557	0	0.220705022439059	0.433328792293274	1.50147046071751	7.2660687627734	No dOCR induction
1	9.40556790169959	0.666062612125587	7.34812617096312	18.7662841220032	50.7406929361404	52.7569111261046	56.8079469683985	90.1194273215588	No dOCR induction
1	0	0.15968440255397	1.63230230219819	10.7850102766798	13.6788955039526	22.1107193675889	47.9398925277621	67.0187597716293	No dOCR induction
1	0	0	7.44542165706535	12.7736766206089	31.6136707584469	75.1061039372883	51.9311716337939	58.6895483232156	No dOCR induction
1	0	0.195067831547811	0.27720446873929	0.3804797426285	1.45409288274725	2.78018408822374	9.51023452478604	16.5320605637789	No dOCR induction
1	1.9829653522578	2.53077582417582	5.10380348375029	20.0010401323042	29.2445554538055	50.8686408710641	98.4038091575091	128.489756632257	No dOCR induction
1	6.31224077083126	0	1.01489181804358	8.25095104166667	32.4757786278736	24.0135112268519	45.3283954861111	121.074135824275	No dOCR induction
1	1.18903402122346	0	5.86320105596058	6.67873653114566	16.8572580135388	26.8841782934523	22.7880651374494	44.113522209169	No dOCR induction
1	0.458438820939443	0.772767885098973	3.64265886905839	3.09905855720339	4.3086968873098	4.42159143794196	9.29057913043487	14.4293422856518	No dOCR induction
1	0.476815966049206	0.390543140698684	0.480944560140503	0.704614292708913	0.908776114808972	0.924108799002416	0	6.71134526623888	No dOCR induction
1	0.162400426127194	0.527908041265942	0.662257416498089	0	0	0.603537749292534	1.2612792519759	9.14525592694821	No dOCR induction
1	0.529480717621928	0.890399410672832	0.642178981567765	1.01394470960618	1.49037306408589	1.46207242694559	1.778321764455	2.43877894482943	No dOCR induction
1	0.0261872909527804	1.44391200397058	0	0	0	0	0	1.78380058350965	No dOCR induction
1	2.1249261395077	1.23089196750375	4.64902234943817	17.2965921816227	35.1225849731027	36.0072576311786	71.1673952476365	73.3855951674486	No dOCR induction
1	0	0.289434261188048	0	4.28189546902661	10.2090287521355	13.2875062096374	30.6529268869992	80.1723778673914	No dOCR induction
1	0.16013482095325	1.21616408224193	1.10429473224997	4.71757601561561	18.8681715529489	11.1883040719645	35.3314044303874	51.0380033463766	No dOCR induction
1	4.75715576450746	6.16249455382704	18.5237677089775	28.6993506735956	33.1402731360658	39.5023264859417	40.7479868112795	64.1646509641201	No dOCR induction
1	1.45744317558941	1.57887333255742	13.8335787767789	27.9843777301103	44.9342324869103	38.7194765762001	67.9067931415432	56.5553151671447	No dOCR induction
1	0.146106907253281	0	0	0.098156044357787	2.37725946050686	5.1050221504086	7.09678352987706	8.41249020527298	No dOCR induction
1	1.83545193442114	0	2.3391682435954	12.532714961299	41.6071052252677	26.1701542196402	49.2008759153619	95.7507388302248	No dOCR induction
1	1.54003644518147	0.367100167535672	1.16733091295066	8.65345203752344	17.301793636862	18.4536643776429	27.1928982957716	23.9386105278609	No dOCR induction
1	0.727277855313144	2.02481731066317	2.52324188007754	10.7010985024433	26.5250618973282	15.360957908372	43.7703934270029	73.5254728464419	No dOCR induction
1	1.08503153020055	0.909765873059207	1.55274972488687	2.85557627548137	4.51634927058773	5.35391449847984	9.370358368543	9.8497012539185	No dOCR induction
1	0.51768916099563	1.55117033884342	10.8491260751103	24.9257420820348	40.4109948183532	41.1331631610557	62.5239624092887	68.0105169377744	No dOCR induction
1	0.982263984088127	3.49431930083021	0.797127872977017	0	0	0	5.49198898408813	4.22698898408813	No dOCR induction
1	0	8.10959230292174	0	0	0	0	0	1.94312791463367	No dOCR induction
1	0.944357184523712	0.337542964340225	0.478681722173019	1.56290699295283	9.55748989602756	12.5963747225412	20.0257196985529	36.4456196864237	No dOCR induction
1	0	0	0	38.5670777690495	38.6288989167463	85.4571329068941	98.4216512914631	108.219463488905	No dOCR induction
1	1.55918843193001	0	23.6280888260773	56.1080626206474	76.6383757665946	71.7154123875899	73.8914218322653	83.4463333188176	No dOCR induction
1	0	0	12.1817551020408	9.71218169848584	9.67297249334517	24.4067551020408	1.99425510204082	0	No dOCR induction
1	0.443572393015441	1.16066073102534	6.52200781444554	19.8278431039106	37.7662523533685	46.0774950154212	61.8071624562556	73.1339853448837	No dOCR induction
1	0.201760064324214	0.986724073202122	2.72686588653591	9.56577266031704	15.2064709599904	16.703900127676	37.7747975609756	73.5401321894974	No dOCR induction
1	0.488498103979338	1.69070343291129	5.95979338594194	9.33923137934737	17.766503924732	31.4823454972965	56.7422913136524	82.7854122059717	No dOCR induction
1	0	0.104508941941557	1.56837824873539	29.0167705971277	29.7575113378685	53.375566893424	164.967580782313	168.005458197772	No dOCR induction
1	1.6206619466495	0	5.72035403352783	11.3769954279285	29.3931781232878	40.3673258003766	67.9060063559322	64.1041313559322	No dOCR induction
1	4.20027742046764	4.94186612589529	14.3544946257498	24.3043298969072	46.3913526361986	55.0749805256661	52.972323752514	82.2210732349156	No dOCR induction
1	1.18803684275743	8.63699871959026	18.0519047952725	22.4542747768663	40.1709048134964	27.7151911704143	65.6208394295687	61.6317117801146	No dOCR induction
1	7.17577223498065	18.3386955372348	2.91318047378424	0	6.85231560891937	0	0	0	No dOCR induction
1	0	0	0.559333333333333	0	0	2.79666666666667	41.95	117.46	No dOCR induction
1	0	0	0	16.3764173441734	8.12036972512583	19.9413062330623	10.8910140807702	0	No dOCR induction
1	11.4248319327731	0	27.4332470316061	103.763319327731	150.196890756303	74.7048907563025	164.176890756303	209.611890756303	No dOCR induction
1	1.78072209838136	2.36943388709315	4.54028085346251	4.61338408729335	4.76254188871179	2.25751287517214	6.96531559876434	27.23630075396	No dOCR induction
1	0	0	7.7873167284932	118.046690653502	32.5529563176622	92.362480127186	81.6958134605194	95.0291467938527	No dOCR induction
1	0	0	0	8.73399637681159	10.9249130434783	0	1.69432971014493	0	No dOCR induction
1	0.437657657657658	0	0	3.02774509803922	27.3309139784946	36.7464102564103	54.2914906832298	59.7708987993139	No dOCR induction
1	1.48035947712418	0.28402614379085	0	0	0	0	3.52813725490196	9.18647058823529	No dOCR induction
1	0.0223479774146405	0.0203213743816173	0	0	0	0	0	0	No dOCR induction
1	0	0	0	0	0	0	2.18971428571429	4.08819345661451	No dOCR induction
1	0.0334753877453202	0.74909707533228	0.187576775296275	0.293352269333829	0.724783620670731	2.10484448950829	2.25786105040321	3.47327944969418	No dOCR induction
1	0.250536390529969	1.12514565471432	3.015291631212	3.77126176189246	0.978855504807777	3.56358704075154	8.19417611132241	13.8517514538789	No dOCR induction
1	0.053514492753623	0	2.42564227642276	1.10127192982456	0.995267145135566	0	0	91.6091666666667	No dOCR induction
1	0.158732936672799	1.56509940478489	0	0	0.0672472238457039	0	1.65623784937172	12.0333329601433	No dOCR induction
1	0	0	0	0	0	0	0	0	No dOCR induction
1	0.904738463221899	3.55747749086881	2.33559332834118	5.49590122075679	26.1988038519959	60.2474813472047	71.4347207631649	97.5017074514991	No dOCR induction
1	2.97448951048951	3.20579636113268	9.06887125162972	16.0818365384615	16.2465576923077	13.5568632478632	25.494157057099	28.3336265328874	No dOCR induction
1	2.78847079898154	0	7.13459705812149	11.2849502327247	39.1417129753584	61.0288334892531	93.1124944140336	93.9235485906885	No dOCR induction
1	0	0	0	0.1016	0.0712933406714364	0.0673116219667944	0.0192424242424242	0.15678167115903	No dOCR induction
2	0	3.65518376465384	6.92502399169605	2.84998369089393	5.76461315696695	6.08557337504345	25.3936686131387	8.75900194647202	dOCR induction
2	0	0.531161960551012	14.3387266588501	29.2634662421834	77.3392208549693	118.623534288244	139.45097920271	204.384025871768	dOCR induction
2	1.20523404676438	0	0.53221865525237	5.57530872636136	26.4243892339544	14.3692337662338	57.0166284013605	46.4748152449779	dOCR induction
2	5.0421067622329	14.4934388410451	12.9003952288218	23.99893372219	25.4076730769231	42.8912897435897	24.3423340080972	55.3543656418326	dOCR induction
2	0.610773748939081	1.37991938450851	3.40611122779037	7.09235377785094	23.088258043724	54.0336769713725	43.6056159497069	63.5123028849938	dOCR induction
2	0.418139328152479	0	8.15478581185227	19.9555461655197	42.1975299894566	49.6265182664738	67.0795769632914	60.195798951888	dOCR induction
2	0	2.0271932311622	17.3132075268817	61.9777052631579	91.9632188242652	91.7032522435898	101.99368733791	110.375123617821	dOCR induction
2	0	0	1.25703120747105	7.39055477852913	8.87184145629937	12.0184712714455	30.2898712714455	46.2751136956879	dOCR induction
2	1.10424414352624	1.09250921491252	1.91837605281844	1.89746076920678	6.03773598645539	6.14081874054747	10.2056283143336	9.37985928389587	dOCR induction
2	1.82897763702095	0	12.1058001320839	13.9962220965458	40.9177903548732	51.4514803058536	61.7968063678513	100.261347926605	dOCR induction
2	0.603932751035545	3.25111554848501	6.92156974715871	16.2967501203251	28.8564812980441	32.3577269873504	50.0913192966487	64.3711946094836	dOCR induction
2	0.0164976695644103	0.520421884732	0.867954398788951	1.77689188614651	4.38477950295334	6.47401300736082	14.6193469964366	13.172984039838	dOCR induction
2	0	0	0.0988764709340478	0.498438805054104	0	0	1.76870638659316	1.24850258757562	dOCR induction
2	0	2.80171331134339	8.56235596105194	27.7119807309449	52.4935008071087	54.7579229883876	76.7262174203155	78.8805193389045	dOCR induction
2	2.01557396324785	2.31870994537588	1.23852086274892	5.91044632858743	20.1925112009132	8.4391368047779	13.0994211185034	12.8209999484093	dOCR induction
2	0.703212259364061	1.85465431886397	4.56022647763179	23.5298009069378	55.5263712783139	55.5874046537533	79.6469798025449	89.8553135031177	dOCR induction
2	0.75190298398287	0	7.56167384313302	17.980882841465	27.6909709772558	34.7057751275364	66.327553674985	70.5607777449067	dOCR induction
2	0.610257001928808	1.90227064550308	1.65032603697231	3.9622432959544	11.7255606921188	25.7850746532049	33.6444499670126	38.3382393056516	dOCR induction
2	4.11488171894499	2.82517157401746	15.9468322297193	26.5982702627683	44.3619754964987	57.1925956595937	64.6202395253897	91.1933999836222	dOCR induction
2	0.249512992247607	0.631709863033408	0.768839349890221	0	0	0	1.95736929335741	8.80016634404866	dOCR induction
2	0.329640462811564	0	0.499528514839863	1.1994108299788	3.57442127083047	5.0041330576297	10.8315569151861	13.5139969697552	dOCR induction
2	1.49642201045313	3.52449875496023	9.83389643206809	14.8576886287348	27.9223910788283	48.8991786028191	67.357690545754	83.6871856762055	dOCR induction
2	0.66606263754052	1.72753796641074	2.37051249722886	1.69664414042059	4.36280387503647	7.04973052881733	15.3982396493731	16.8840593810005	dOCR induction
2	0.77244414695601	0	5.8861437050676	19.0910271787911	30.9135450792229	41.2838326529014	59.9484957448295	82.1647667529993	dOCR induction
2	0.515428168970976	0.0717361504657229	1.59564111133484	1.29235608140133	4.15668961998087	6.02652926058774	12.8365299794064	29.3751075375069	dOCR induction
2	0	1.2437708785105	4.64088091074314	28.2206843917524	64.019335949011	69.5488037754347	91.2147283069324	82.8400750695186	dOCR induction
2	7.20202264808362	0	5.69856246526441	17.0464893252913	35.2589775552454	44.7464827594009	39.3879605362824	66.0806083623694	dOCR induction
2	0	1.37035482883528	0.896647487744596	5.7326642151526	32.6873783926801	44.4465835870508	73.302151286094	70.2316309004123	dOCR induction
2	0	0	9.45778937253437	27.4126270220425	37.095996336908	45.5273317967768	47.9249518682479	56.3072687599466	dOCR induction
2	0.444040019201939	0.774832147994102	6.3124828268951	16.3510132162917	24.4204271312204	20.8814651689025	39.0523927707125	40.8866480957318	dOCR induction
2	0	0	7.62667327918035	16.3500058719236	35.8034979380665	41.1474416534121	55.1662999076915	56.5424493052615	dOCR induction
2	0	0.062275641025641	0	0.942257525083612	6.33076373626374	25.4537529137529	43.8526243959775	50.661233974359	dOCR induction
2	0	0.167268130809637	2.43939811449686	1.47138564614499	6.80459216558714	5.05058493573511	24.097031724926	37.6310232989065	dOCR induction
2	0.658099477920359	0.256613566712511	0.541529421827026	0	0	0.499443876244112	7.99400531393356	8.04839651600366	dOCR induction
2	0	0	3.6877866587294	15.2591390943218	28.8845324999385	54.3278677910048	87.908439109347	106.473343907445	dOCR induction
2	0.700199887273367	2.93628643143994	5.535760666404	27.6259244682807	45.8800820850892	62.0690444380996	59.4227472345887	100.371177807421	dOCR induction
2	0.118354031290651	0.133683691730499	0.322261193512796	0.0511535625213271	0.612497838890978	0.679951593097554	1.8527006515397	3.94421641193352	dOCR induction
2	1.31428108006319	0.964857850147775	3.10747312216135	10.3102495503474	20.158788775596	28.0819949285835	33.047627155279	48.7777882841133	dOCR induction
2	1.67215839072947	0.262568854797334	6.51958022589305	13.8432621492675	33.5282553097696	42.6501582673774	58.6408706267424	85.6846371096408	dOCR induction
2	0.755380666356716	2.76638853443719	11.7114019826063	21.0385831848165	44.6500977360103	38.8052544454504	54.3966459812094	49.0396324550341	dOCR induction
2	2.26105961320286	1.0050130282089	4.175365602357	2.73905004382487	7.87589214908802	10.375892149088	2.62589214908803	11.375892149088	dOCR induction
2	1.17005888364522	0.110239396357759	3.64684469322978	12.2676604565455	26.3657097710876	32.6915632284193	51.5440235770706	55.0882178668509	dOCR induction
2	1.23457377255844	1.36619089832026	3.29252775086052	4.43307711776662	6.64277354008891	6.61757400303592	14.2244808228516	25.2084102501222	dOCR induction
2	0.590885370247464	0.074229010823847	1.87792452432927	3.32710165575664	7.26453940597635	12.7519393323657	11.7858261455526	17.4330911568693	dOCR induction
2	0	1.50376503831757	6.1272265566911	12.8292019850643	16.569623095923	17.3250567674796	24.1083492858611	21.4776436271812	dOCR induction
2	1.89352501497469	1.88045282701334	4.17752713866502	10.1910174194987	28.1251328641943	33.1335402752039	92.4342669658971	108.291258745909	dOCR induction
2	0.421081899779524	2.51782722445323	9.17659095493957	21.4516606925047	29.3091398140822	42.040659763861	53.5397717271631	69.2968668199869	dOCR induction
2	0.399933217789762	0	0.611170316010456	0.573024609326935	3.34855273377107	4.83732498982499	7.46010260531779	11.9470976990279	dOCR induction
2	0	1.1552016174216	4.28472932849125	14.5525232875788	37.2179888030445	41.9950261956873	80.9846987229839	96.0984114259646	dOCR induction
2	0.476771244491464	3.53968385785256	4.93613347181638	2.94108574342536	14.0353615802646	1.81777267351655	11.774124018358	62.3687121170517	dOCR induction
2	0	3.6475	13.5667194570136	18.9623803315329	19.9664458991144	16.4705941558442	17.9563539553753	23.8963296447292	dOCR induction
2	7.57651385148999	4.33432473259096	17.6624588200121	42.5300239244892	63.4096750204669	66.6447186617478	102.457757989741	117.288873221786	dOCR induction
2	0.268608744376531	0	0.179387832895032	0.100645609968125	1.09170443349754	2.0004209051447	2.88574650923386	11.6351029297381	dOCR induction
2	0.61547867546552	0.941682410136084	6.94369062078889	7.9512155799444	16.0173122476948	19.7772963210296	34.4935647993861	23.9429088014678	dOCR induction
2	0	0	0	4.30422153624402	13.1003662448017	16.5949560797852	22.8655442980512	18.3762124900416	dOCR induction
2	7.93077728664361	5.42026352732894	32.804898036678	69.7152118493176	97.4045152709436	88.932387519279	140.336816086492	127.073821408842	dOCR induction
2	1.5390928857671	1.53691726313335	2.4680848239598	6.44010335177735	21.6305820371305	33.4813113818598	44.5698605235312	62.9305178019806	dOCR induction
2	0.391995464852608	3.88374643874644	15.792349381205	32.3668849206349	34.7772222222222	38.7458547008547	83.6024299516908	93.1884141414141	dOCR induction
2	0	5.05392297304043	3.80362969391971	15.2023094866443	101.137592347145	71.126163775716	154.234735204287	161.432046128657	dOCR induction
2	0.857006969529186	0.65216755967696	0.90302563649432	8.02335896904927	17.8478948112355	11.3048348660699	21.397091954701	16.11637422843	dOCR induction
2	1.19657450178235	0	6.21869354077258	2.5233412169345	12.5002888225362	11.0054430231742	23.4894181784537	131.515157308889	dOCR induction
2	0	3.32802893416015	11.7070710899607	30.0627306848285	36.9492280693097	51.3327187434908	63.2632742933225	86.7180674969727	dOCR induction
2	0.715806744590881	0.987665418905886	4.38150600383389	19.5155266008928	32.8165713668846	39.6752371818978	50.5621124234705	63.0088425978537	dOCR induction
2	0.733371887483552	0.596753210262121	2.54572217401405	4.86166693349201	13.3196307843123	17.6075345982731	29.2075378520502	38.5183296391452	dOCR induction
2	0.101262006606326	1.52361483123132	8.65347359439273	27.7788089497584	50.4640958470391	60.1939090654299	110.344603509874	103.9033787624	dOCR induction
2	0	0	7.29434434431667	11.1495563820123	21.3959849534408	45.0034693609252	51.8611461038961	60.4891951158676	dOCR induction
2	2.17097587329591	1.73536798692761	11.1478082432108	37.3072973686422	46.6036348410035	89.3919801608386	117.649477880912	131.578415339366	dOCR induction
2	0	0.532016740406167	0	0	0	0.256586765615337	0.868101917130489	2.87736598639456	dOCR induction
2	0	0	10.1470950718213	13.8656122536212	43.9845781627121	36.6659715488204	65.1386737417189	91.6310523976356	dOCR induction
2	0	0	0.622587555432066	1.50648274185524	3.64282060961753	6.22595879407499	15.2029589610675	36.940853165616	dOCR induction
2	0.14839172017086	0	5.75722661576234	17.9750740632276	50.0368394351984	50.7101910391082	76.9370776046182	73.9819867292339	dOCR induction
2	1.15634602672159	2.94487892782937	11.3822868592194	36.0685155931671	75.6048390808003	100.125796782546	110.056979134367	128.061166505231	dOCR induction
2	0.496448172613903	0.242214834386162	1.59962183066123	0.869030040748699	1.88511342552374	17.1305917565081	18.4689714041454	54.7429664670535	dOCR induction
2	0.112709512019901	0.0478721973149588	1.67443829296861	4.37636318265395	12.9726253570727	24.879596992631	55.8459090273326	80.7351113282899	dOCR induction
2	0.068452058047477	0.33433552797777	3.30869429266499	10.2443456847017	18.6706728154915	33.3042153439649	65.163281744363	73.9034251830995	dOCR induction
2	0	0	2.43358712685199	8.79167292762138	26.7247389663287	31.8373189164087	61.5334751917636	75.0210719513452	dOCR induction
2	0.39161538362705	0.128972144139334	4.99482761075424	16.3496767820418	38.5766801683534	48.5818728456792	76.9316347392015	72.0167425195283	dOCR induction
2	0.0247841823018596	0	10.9398230667621	11.713703678987	14.8202914652255	20.736950649664	32.674781555926	31.3183460138794	dOCR induction
2	0.486153174888353	1.36687468268743	0.850388976551319	0.238105263157895	3.28992962702322	2.24160839160839	3.51559356136821	5.99313725490196	dOCR induction
2	1.25396955125504	0	1.78573030780168	3.78303543385318	20.0655641821946	29.6050866074438	45.1050685320115	81.9035932550076	dOCR induction
2	0	0.199056209150327	4.1772803269773	12.5130294665352	23.0516762574156	30.0827933260261	51.303260960751	97.1184355339778	dOCR induction
2	0.0248437691560115	0.449670537772012	0.651419359513642	2.73457844687603	6.93849355633748	6.531310729935	21.2862600189533	25.3541079868876	dOCR induction
2	0	1.1093739384018	0	5.39361601513241	9.0044573079859	21.0774446864611	40.295521609538	42.905521609538	dOCR induction
2	2.08449249501704	2.37641401102028	8.48024750284369	17.3353462541235	31.4212316114512	64.7427202524666	79.7127780697118	84.1573999405945	dOCR induction
2	2.10092504232277	3.29537998278994	6.91499705400631	30.2785671492213	65.7448625000858	68.4719846513993	86.5787776034701	77.5339196090647	dOCR induction
2	0.593304435359996	0.516315450628494	2.51144307188837	9.33865846185927	20.8424795783926	65.0311401928785	88.313615942029	152.725390633387	dOCR induction
2	0.012854647392745	0	0.787903803552609	1.09125986887868	1.83114270761454	2.33394702364163	5.45420398699173	12.2450621311755	dOCR induction
2	0	0	0	0	13.01103881307	0	0	0.562508524565408	dOCR induction
2	0.373862616728555	0	0	0	0	0.352923492604401	0.993326452038012	5.02205208128168	dOCR induction
2	0	0	4.32364503617414	20.5709096296038	28.3159401279889	32.9727027248003	40.3854641008884	71.0188200442844	dOCR induction
2	0.23571915247471	2.10130936329588	2.45214174611729	1.57436728679315	2.80011283800206	5.10395846723853	4.10131559670627	3.39484962460615	dOCR induction
2	0	0.236500947164907	0	0	0.512126013264554	0	4.12839143351786	7.48535316499481	dOCR induction
2	0	0	0	1.13023528447286	1.09089059923035	4.72561315221915	0.62954606141522	32.4534471603163	dOCR induction
2	3.14717159902803	5.39245055189826	0	0	3.18083583911942	3.83576333778324	8.76159636997228	18.2033164835165	dOCR induction
2	3.82492996340987	0.920316759588729	3.18225549114762	12.0172323360757	19.9633911772346	23.9942207226891	50.408078283313	29.5099259365929	dOCR induction
2	0.926315805058878	2.19432364298466	10.4368776154683	7.60148155739925	17.7676054905425	21.9788950941389	40.4630448622733	65.5767875676756	dOCR induction
2	1.6954769411891	1.32787959422728	1.9540575949769	5.12110228331077	26.3999332027615	32.5335254761414	52.1518860326919	75.3354952562479	dOCR induction
2	0	0.0258635809993111	0.263567044542452	2.14617403254559	7.29666070533092	7.98404118865112	18.2172729861454	23.4298077379057	dOCR induction
2	1.87451414787368	2.74867499849918	11.6485747285337	22.6023460152033	42.2242199627799	38.776588277013	53.765117694743	76.5763324727609	dOCR induction
2	0.362112558643794	0.31862679947043	4.69599618025455	11.785324780436	28.6049406917671	27.8264784675389	59.60672063803	78.6587155343387	dOCR induction
2	0.504851214017703	0.211589452952164	1.26031781070587	12.6931854154617	42.6759549472997	50.7955169621323	49.3307759311465	78.843865656789	dOCR induction
2	1.17004606811046	1.52918271489257	2.10760693534142	6.11999748949254	26.6677396547347	14.6012583657534	35.5624191419142	84.3172108085809	dOCR induction
2	0.087019195650696	0	0	1.25535737531376	4.21372913798707	5.91835348690095	19.04092584717	23.7192648046398	dOCR induction
2	1.18208243126736	1.90534282384282	2.096646565763	7.40901923076923	16.594297008547	24.3615614267765	51.8956692307692	72.7465549450549	dOCR induction
2	0.428206373695324	1.23727009065649	2.02175017605966	2.97750300253517	3.67011911724566	8.93880117687365	10.3994354368379	21.5281033262677	dOCR induction
2	1.3823577294594	1.44062793386678	1.20957422667631	7.7527081705139	16.4976137195213	15.3230006895307	22.2472981997679	15.196245724066	dOCR induction
2	0	0	0	1.40857760295261	0	0	0	0	dOCR induction
2	0	0.031870900581223	0.00229573798916478	0	0.186425490963671	0	0.687605424181082	0.231846495609654	dOCR induction
2	0.600999034177033	1.81358069218896	2.56855841359019	7.5925239086939	22.4609417031499	31.0014594598235	39.187469542948	47.5080836136781	dOCR induction
2	5.5144652268792	4.94624075236309	11.0718698646143	31.8614528147849	54.5460701761935	63.1997445947981	41.7840856800694	48.9715169424744	dOCR induction
2	0.439972709349601	1.29244380687765	3.90604441617811	0.351430293364131	1.8680969600308	3.88855358103537	10.7573723223496	22.3220331302436	dOCR induction
2	0.0229461124171673	0	0	0.639655416681797	9.80560168608377	13.5027880212602	35.3826011755027	80.1244396072131	dOCR induction
2	0.715635754180836	0	13.316183187015	33.809223314599	61.0585981798008	74.461850594241	69.464522290422	68.1632017891776	dOCR induction
2	0.139704087550592	0.174505450498371	0.698886060458119	0.12327155102673	2.09190303245359	3.16720867454676	10.7945817719282	12.7604530414938	dOCR induction
2	0	1.70951836917563	1.6798403388726	10.285770820156	30.3539052739375	54.922226702509	58.0002624167947	33.9356195596518	dOCR induction
2	0.306566240211332	0.61630817310704	3.73156095648677	5.9731958282965	15.4068644402992	21.9497060346274	37.3913137156615	88.1704441504442	dOCR induction
2	0.740409665210801	0.0719666827546605	0.869375363791511	5.25797370160307	10.99608507298	18.9213022128627	35.0188650237991	35.1630843406254	dOCR induction
2	1.20234381158558	2.25398917718128	3.6600220480292	1.98719348025003	4.23040856315444	6.9311221831261	9.34554526004917	20.8097695357735	dOCR induction
2	1.05295883324685	0.0854722342185008	1.51081758709943	0.76115245476341	0.46693627523791	1.23700235635316	5.60303219857491	5.25782939413297	dOCR induction
2	0	1.23608980978911	13.9773453169654	48.3827476588155	61.6471092822673	63.6021141362845	79.6505759271437	77.4859406578359	dOCR induction
2	0.200742189848623	0	0.303266220209218	0.490445623817055	1.11491845332236	1.49429853906819	2.49601971259703	7.70293180271142	dOCR induction
2	0.822376012808324	2.19232907101009	14.1385374247679	20.5211509422694	25.5002113625791	59.7592587135988	64.9401063378055	101.724485458685	dOCR induction
2	0	0.233638190661921	8.54792086473061	20.6710610730131	38.6132546247472	43.4207737305935	51.1790853959975	61.0334491780878	dOCR induction
2	2.10543187690862	3.54572369362921	3.92190792540792	2.68748484848485	1.66448836136541	5.22556753582335	14.0623802936194	27.7787312252964	dOCR induction
2	1.0507314582006	1.23044547546945	3.52358197043597	2.20770499033806	3.07436000304875	1.70763904988134	4.96251056410877	3.70441558489128	dOCR induction
2	0	0.316313008901467	0	0.74631561705838	6.48525179136209	3.97443709265084	12.2270221799773	58.5076650371202	dOCR induction
2	0.947890416721235	1.63907861938108	10.5688238137043	26.7638968651904	49.9789629889227	57.2839084271786	76.4720125772501	92.8945337148249	dOCR induction
2	4.02412853161014	5.99246061237271	15.1822427047583	35.3429318805926	45.0408752437264	37.0881743783945	37.872341578544	50.7840894070596	dOCR induction
2	1.51941226309922	1.1322385794996	6.9749102751175	11.2737846153846	15.3741589613783	22.0085994609164	47.6115198208287	82.849619047619	dOCR induction
2	0.525500000000001	0.0150058790593516	10.9416607142857	19.8814166666667	48.2491973684211	91.819600877193	87.7928493208828	55.4590178571429	dOCR induction
2	0	1.0051699962866	3.83680677466217	11.5022851173855	23.8844805921537	29.0463029979217	54.9281978993403	82.3471226802367	dOCR induction
2	0	0	3.70493999459894e-05	0.0545847802923559	0.218961884151142	0.289940421686928	0.70351793013566	1.81904522621551	dOCR induction
2	0.805001536864099	0.115924007235562	7.52566277406415	17.1618374088276	45.6281951758812	53.9207180084269	55.5924175040118	62.7753413801923	dOCR induction
2	0.578048780487805	0.351111111111111	2.13250636426753	8.16300516289834	16.9138118022329	20.5083333333333	25.381935483871	39.6699393270822	dOCR induction
2	0	0	0	0.510037421343289	15.8342562838254	42.715950280361	57.2626075066064	69.4840870774989	dOCR induction
2	0.659754738015611	0	0	0	0	6.50616317016317	28.9211515837104	39.1462474916388	dOCR induction
2	0	0.0187970132266505	2.5042220149378	20.9044965513125	66.2441964994618	73.7626314080623	102.582466948132	155.557177078903	dOCR induction
2	0.257823958044244	0	12.1359189596971	36.8725453756835	59.6788676579305	79.9669767327259	81.2515668292317	82.126510435454	dOCR induction
2	0	0	27.0852672174815	43.6251694992413	73.3695753002261	64.9372143565826	80.0058311915994	87.6327900369144	dOCR induction
2	0.226823022748712	0	0.369111296100823	0.833636543596432	0	0.17051260523781	0	0.911150668322152	dOCR induction
2	0.32715009760891	1.31173416882123	5.91523933029853	15.3607808263597	29.113828424135	33.7048380601025	44.8665906622291	53.1838181483939	dOCR induction
2	0.590348485305308	1.12597590352551	2.31142461955226	3.14769449903405	6.48676582428423	8.66354309693739	12.4567799394	19.959839435039	dOCR induction
2	4.30901658499436	1.17114767263361	16.5231766500168	26.7790812546107	50.3600361345023	48.4344942319304	88.0689992738703	82.9839081097749	dOCR induction
2	2.06769230769231	1.41473684210526	1.22181818181818	9.30461538461538	29.1511111111111	43.7256108597285	94.1249498327759	51.1595402298851	dOCR induction
2	1.38635402666	5.23139369793905	8.14491800109276	15.4745891048047	40.0488274933248	33.780474315468	55.1309223300971	45.4630155593689	dOCR induction
2	0	0	0	5.4641198387346	5.23603546990643	3.40034373801654	0	0	dOCR induction
2	3.34377697450507	6.26934174324016	14.0010275042876	18.0781563905816	48.1121380958237	57.0738210265548	55.0923736581338	87.3392967350568	dOCR induction
2	1.15578259807037	0.786871770287973	1.27284943263054	2.25006445151466	11.2586195685233	14.8261534525784	25.5325144026635	20.2063542160046	dOCR induction
2	0.0570467492100143	0.416242801847492	2.4462099339529	3.46035700330648	4.89997458024872	4.33393353105648	9.50416735066536	26.2843074888686	dOCR induction
2	0	0.668773175644562	1.27418387028155	2.6523773594819	4.06962141834815	7.72924957509941	17.8816708908479	18.8335776318052	dOCR induction
2	0	1.55820979751786	5.71183597986699	29.0080168922121	48.9506348534814	64.4119185654643	80.4638584612942	78.2276768554942	dOCR induction
2	0	1.44561922013939	0.840793603963369	1.29267999354059	2.63743231065566	9.84580035272685	13.3973969971995	17.0793837443352	dOCR induction
2	0	0.513889453212907	7.53735683618504	19.3044077518469	53.1642382013739	83.5037921966286	122.3966574208	142.082596143899	dOCR induction
2	2.99266862170088	0	20.665305373285	62.7679211469534	86.3352178250749	68.9181888845706	72.8440322580645	59.6456931397028	dOCR induction
2	1.43211764705882	0.27278431372549	9.03020995475113	33.2950853889943	58.9831742508324	69.0537950664137	84.7881843137255	105.94926916221	dOCR induction
2	0	0	0	8.87659000187751	16.2426190259222	19.4330522693783	27.4579641722589	26.6847962597788	dOCR induction
2	0	0.438042868550272	0.0385589784400887	0.270265831808779	0.221063772167931	0.574440393576676	2.90366117279746	4.23095867529496	dOCR induction
2	0.410783829830227	0.0727783201827516	0	1.27453409915626	9.13952772080276	8.14133859276069	26.8793236844006	47.0906074170223	dOCR induction
2	0	0.1225008284938	8.34695777872494	17.3936504502136	40.4616732871184	45.5534297346086	42.0062636685257	44.1839647122231	dOCR induction
2	0.217024861736094	0.675045196901672	0.683923674763104	0.383519816689397	1.44318426664193	1.08808293323396	6.94507241708698	10.3326468749185	dOCR induction
2	0.37536923224159	0.521785267964432	3.34749674882418	13.7679611591666	32.3155719420966	54.0239656625849	51.0784547122259	48.4688621962186	dOCR induction
2	0.313228901375021	0	4.75028148729138	12.745975763412	35.7941530490179	46.5424574199735	54.8405209974473	76.2883358501029	dOCR induction
2	1.00382680274918	1.89700022131358	7.17442869636308	13.0002725240256	19.6396858081846	23.7789754668091	39.0970345107432	51.4805447350341	dOCR induction
2	0	0.628782339763855	3.12742218326209	3.31556351748938	10.0072917471544	8.37167701863354	21.1744856677849	29.9992985020095	dOCR induction
2	3.56123750048839	2.39840566088135	7.27487500722771	27.0803805593418	63.4526142353849	62.9947741838925	93.1246921929457	127.976450697114	dOCR induction
2	0	1.52788676279065	1.59099655107338	5.65893365356064	9.87713193012635	8.81109266795638	12.4102607650237	17.1189645467961	dOCR induction
2	1.12211390506173	1.59561874650132	15.738729494052	37.9095958165718	55.1699649219872	62.7245362477653	76.346441732875	75.638752549122	dOCR induction
2	1.99376003963482	4.57034001024001	12.6687838866052	37.9078050496501	57.9993633292323	49.503618254159	70.5677632323762	78.3184330689738	dOCR induction
2	0.8537671309819	1.2339071184881	6.68202200453402	7.91065816533885	16.5582115927236	21.3608098833219	49.17837927567	59.5463743994509	dOCR induction
2	0	0	0	7.36758676153124	21.0769316837633	32.6773155691592	32.4276181046571	38.109978656708	dOCR induction
2	2.54875882593726	1.94118975362398	9.93338463582791	33.8134480271914	44.3657648509257	58.4236212039698	72.1691241938238	67.5204608074502	dOCR induction
2	0.196938775510204	0.142962962962963	0.21685393258427	3.44410774410774	3.81458823529412	2.4125	38.6	70.7666666666667	dOCR induction
2	0.960196315136764	1.22453595444771	0.821697150866217	0	0	1.10622873173515	0	3.29948498613966	dOCR induction
2	7.46778177083821	5.16895654102426	0	4.90813615736332	11.3024987220224	17.2392101059711	44.2126058174721	94.6729350635263	dOCR induction
2	0.324124176593196	0.824026129473767	2.94880636604775	5.27988887581562	12.3644419092326	9.04366038421003	12.6366014351158	20.2447430609318	dOCR induction
2	0.107957933560871	0.353049554856125	7.6792896363383	26.2704103773915	62.3062377483792	64.0862107460763	75.6234053044818	89.6016109451657	dOCR induction
2	1.0750532003753	3.44425930823566	16.9498349739217	29.2042158578193	60.659035072162	82.8032210081773	102.653000119024	95.7917639429752	dOCR induction
2	1.9072885627787	1.41687570681745	0.152480109583147	1.98001242195417	17.6630561929979	5.45180323874499	46.0962798582216	36.4128743748161	dOCR induction
2	0.675246226445518	3.47669901082982	5.26811284868307	4.10341514114537	5.85721471119765	4.48520834880462	11.8183680578882	17.9992547495552	dOCR induction
2	0.434385379237087	1.02554564455458	1.14469096210505	3.26547170437219	6.09249379546245	7.35219025515744	20.2528398928386	30.9324128742051	dOCR induction
2	4.10852654145753	3.67183205350508	13.6518464991225	24.9924381141111	34.1077521916965	37.4089730959745	58.1951354168084	60.8144577112804	dOCR induction
2	2.42573772524793	4.31785524598298	7.87061417369941	15.1806560394339	27.9220556852966	48.5576773866938	90.8192515225787	90.5390947924766	dOCR induction
2	0	0	5.12900064352583	10.0524398069986	15.4968311685555	30.3959391594446	54.8010654948171	70.9312425202672	dOCR induction
2	0	0	3.89331503685715	17.0207544807693	26.0996903096463	22.1346279155187	33.8006229714727	23.0490465464328	dOCR induction
2	2.35176556823265	0.941244525782341	5.1641472253237	3.95096041213688	10.1080744092509	13.9909897161662	17.5109604121369	51.0501200760024	dOCR induction
2	3.19737438875977	4.09877052596482	10.9761209533153	6.0848519282227	21.9376594148537	46.820351722546	54.9038931810875	62.5133278640516	dOCR induction
2	1.36855277298425	3.38341757227451	5.03956413180097	7.59399524458145	24.0549527071982	27.7310176962677	37.3919855873573	36.5846567392635	dOCR induction
2	0.310040770609319	1.02795376712329	12.0134967948718	22.9042563267445	48.1763596938775	78.0725694444445	125.651214622642	99.4388602941177	dOCR induction
2	0.871314271811555	1.29149061375204	2.17734212231355	13.4198339888348	33.2438986827436	36.2084055879234	50.4856315452672	49.9880719006747	dOCR induction
2	0.0906890945532887	0.128265888592638	0.24083723159685	1.30683216464269	5.83836093780684	5.9883194819365	19.7619033980204	29.3060501658867	dOCR induction
2	6.52687263556116	2.38834990406419	3.14571032571033	13.1063386577986	65.2665876905094	65.5441654571843	92.1476057276057	106.331605937922	dOCR induction
2	0.657928193702274	1.62732136931552	7.05278647104476	26.2095255044051	40.6388622439933	52.6019998913763	64.9714633652038	70.7732984155165	dOCR induction
2	0	0.258004011711058	0.691502459199642	5.48096047446682	38.5121499372698	30.027835792533	66.4980665617637	52.8461085198057	dOCR induction
2	0	0	0.139282272769981	10.864615813257	15.8722594492735	9.83160526979344	19.4288728434896	20.4090362421824	dOCR induction
2	1.54438034919206	1.76722188051917	1.73347637844684	3.2558261340672	6.31817187949889	9.26297497945119	19.1959624229867	29.1909060635913	dOCR induction
2	1.21163312508686	1.32902773276909	11.8398789602459	31.2146665165497	38.2547314338246	50.5741927575694	51.1307035582515	76.3878380898149	dOCR induction
2	3.13777872841961	7.81123482866325	12.303224757725	19.4726569107334	9.72307639005348	42.3351313190338	141.208286395404	137.732468590021	dOCR induction
2	0.246569266570806	0	0	2.77135620948252	17.2392758268758	21.5413356426706	24.2670212665839	35.7878332004263	dOCR induction
2	0.526425817070528	0	10.4543933043763	33.0695751789194	65.3375082892873	67.3090735066786	79.6032264302169	77.5785683915891	dOCR induction
2	0	1.61944257885019	12.4010806222015	23.3150610494589	34.3137784158682	38.0229051530426	49.4238299915627	60.1097097543739	dOCR induction
2	3.94015456478816	4.30412288867896	23.3493694712956	62.7304731987371	115.840635659181	133.084097812022	156.210037001113	177.099873588651	dOCR induction
2	1.40138776124634	0.0878098402742861	0	2.70116550942596	6.13130219481781	6.4378627163498	10.8000842348724	42.5280621392759	dOCR induction
2	0.821031955806081	0.378419701519833	2.29768598876171	8.99524203733322	27.874312059546	33.7986184168986	51.3318441809902	82.9367058699182	dOCR induction
2	1.06912372246872	2.17641077711945	7.76735780472004	20.1172211948249	26.9506603833461	22.914856407072	31.994185976376	34.5499472276868	dOCR induction
2	0.759569057665331	0.227882715667965	2.23296004154556	4.45894007072171	9.33978140068786	8.6555363310467	35.7005020108988	62.3488536427537	dOCR induction
2	0.767117556368049	1.2242570508301	4.73112488169968	22.4366711164971	44.5111923677318	54.8828447533343	53.1130185783193	53.4075065189864	dOCR induction
2	0	0	0.143522906793049	4.94507945480812	14.0285613356134	8.80161335243097	10.8683518518519	10.0690815187046	dOCR induction
2	2.32260049230833	4.63339821565298	7.75777563772904	8.14664071307301	18.7503119411432	15.8898411814011	43.9233369411432	22.3840928935241	dOCR induction
2	1.04985927097393	0.829527307079607	3.81032568764629	17.9304300579776	38.5714085252345	36.5189330865697	57.6417658077573	64.6128192489561	dOCR induction
2	1.37347923426709	1.38449889181514	4.73746701815111	13.029926614141	26.2612974143804	34.4495191657091	42.6453563796713	45.5252913307052	dOCR induction
2	1.12757764601787	0.944095208274313	1.91349040934942	2.98351789785799	7.45997510822511	8.83780728748588	21.1046676852559	47.7812202242202	dOCR induction
2	2.20312894756193	1.24564764360476	0	0	0	0	0	13.5134820070569	dOCR induction
2	0	0	0	3.68827715675975	13.953805053642	27.7281779984721	52.7515044552478	64.6700939129288	dOCR induction
2	0.601996776356919	0.619841956212189	7.10075869167154	28.0052478720463	79.6707203857297	79.98777314547	102.881064614046	124.62102522519	dOCR induction
2	0.0439511451813302	1.19596705807915	9.59785870563435	24.366617811848	33.727501478123	42.7391583523885	49.8814330611149	70.8063563739395	dOCR induction
2	0	0.433260822538493	0.682030691579141	2.23715336774085	6.82319798801983	6.46500588811502	20.6438930854472	29.29440727447	dOCR induction
2	4.57059904862994	2.65155917361165	0	3.56989527222768	7.63063316386966	6.26032348838842	31.1388324556117	49.7481895984688	dOCR induction
2	0.483850010660034	0.496230768938296	0.661201706400053	1.52606835043862	1.82857566342883	2.50363797421631	4.23033726553764	8.43295888592493	dOCR induction
2	0	0	0	0.960547945205479	0.333904761904762	0	5.28040705563094	0.427560975609756	dOCR induction
2	0.281210088631376	2.8677528461606	5.05360369611391	8.64740091232236	14.8288112377305	20.2541951086983	35.8437051771245	34.4804993565424	dOCR induction
2	0	1.27827600330999	2.96334292830324	10.7061449791874	31.4416977245569	55.6171939469429	66.0525087777312	72.7280799412423	dOCR induction
2	0	0.562820230882316	0.550634063646915	0.485343922823323	0.880192117174582	0	1.25284215762818	1.88757446258948	dOCR induction
2	0.0750707272241756	0.0442250780282166	0.975505789572773	0.989661850988707	1.12265606097	1.68151657177661	2.7369935215478	8.8142074666879	dOCR induction
2	0	0	6.15266339986684	2.74783090082949	10.2906115130744	25.2414448464077	27.9921392908522	79.7051948464077	dOCR induction
2	0	0.619042119672729	0.523943316332681	0	0.30584174913391	1.09680478526783	0.198156214583695	5.0279073934659	dOCR induction
2	0	0.294109546700905	6.56187090616334	17.5530068544335	12.9658555338504	24.4662669504881	29.6230223731273	38.1288564500918	dOCR induction
2	0	2.76291823789395	16.6941277583641	18.1169444444444	35.0643507751938	29.0672166218638	60.2197413652656	97.0193611111111	dOCR induction
2	0.399443694190701	0.828317325218748	6.71345063668944	19.7333216420099	33.830920438794	39.4780878851641	64.3808746685223	62.7841660181631	dOCR induction
2	0	0	0	8.18734723473248	29.4261367346939	33.6874285714286	38.2960978021978	29.074477443609	dOCR induction
2	0.000495421082505223	0	0.360690811028488	1.01579112731822	1.66453939691891	2.30088942520199	9.94845476844352	14.701467277515	dOCR induction
2	3.44195236487496	1.88340193887887	2.23687350956434	3.03795152188599	4.20951718938992	10.9154706873962	27.8834596349565	35.338876082036	dOCR induction
2	1.24045735782603	1.67487994201174	0.75781671885078	0	0	0.11423347545686	2.75457576882241	17.2130386702621	dOCR induction
2	0.474795255616457	0.59845429494843	4.80322100019553	18.839443464088	46.5976106857114	66.4472648014498	84.9231315818884	113.763586137846	dOCR induction
2	0.280930623097646	0.558379002396794	0.878161439929329	1.02063227326266	1.80498782881822	8.42298782881822	8.14016731599771	15.2706723665028	dOCR induction
2	4.40822048931454	2.48537540711167	7.50833232213556	18.1711926530344	27.3051224095243	37.5155772990934	28.3927945195878	42.1349357792951	dOCR induction
2	0.829866061926503	2.19431038252642	13.1660168642026	28.4157332398872	51.0331961018168	49.7323685123144	69.4219245340459	92.594318448164	dOCR induction
2	0	1.48370272028992	4.99196364659309	31.3662593265854	72.5623027157957	102.872929870817	100.001755908002	100.061459555418	dOCR induction
2	0.482111500444471	0	6.43679414576275	17.6259286223773	39.2998404710413	52.7821936330939	60.2161968367284	82.913876456702	dOCR induction
2	4.36490383221418	0	2.1464125952876	14.154901891253	41.8704859471278	72.7348461538462	109.105396981269	150.799717681624	dOCR induction
2	0.0215627817707271	0.0861951215104954	0	0.561475397626496	0.741965946131129	0.473747878735423	0.948585846457191	3.85012978917694	dOCR induction
2	0	1.43872842215291	0	0	7.08627472314715	0	9.78466855530084	23.7901468161704	dOCR induction
2	0	1.50540660742739	4.79517179795661	11.5911114252999	16.6365037833108	23.3234036914219	29.5173069582543	30.6015147837256	dOCR induction
2	1.39315765765766	0.579314854627354	7.57177224099099	9.96467647486196	20.095990990991	24.8291488857278	143.260990990991	18.7926576576577	dOCR induction
2	0	2.91167378917379	0	0.601689814814815	7.39531481481481	2.07856481481482	4.37592592592593	5.87624338624339	dOCR induction
2	0.679954965140775	0	1.19890408817023	5.52386933513494	12.0881681800056	16.8985626894115	30.0992287928889	48.0597685348342	dOCR induction
2	0.479138513513513	3.21143018018018	7.02761845895117	16.34586645469	23.8720993720994	34.1157862407862	36.9236517623614	47.9120849420849	dOCR induction
2	0.209412277226085	0	0	0	0.183624232284592	0	3.7163500772212	18.6186559697089	dOCR induction
2	0.42711437646628	1.07139602036307	1.38510458893071	0.879151403200275	2.03344920370606	3.14339944214687	7.67635432936491	18.0520940686213	dOCR induction
2	0.651155546457573	0.183647580429052	0.555235404670862	1.67691789970266	2.05018861325026	0.754921269016945	4.40978777025764	25.7786954625653	dOCR induction
2	0	0.255123120042735	1.18080620645378	3.22560594508726	11.7856872535277	11.5266209898744	15.2386447629948	20.0229532202562	dOCR induction
2	2.57036388362999	0.699918864097363	3.41848716955265	5.71692333281497	17.9385233697294	35.8473380586457	45.341500223914	63.3495490221307	dOCR induction
2	2.72309807872148	2.27082674956453	17.3101167451923	49.846934263672	79.1083016106108	103.996640612878	85.7318520125898	137.316715734234	dOCR induction
2	0.640436358613068	0	3.85773995573537	14.0776433841954	23.9123825574435	25.8106216262336	34.3492919141686	89.8484585808353	dOCR induction
2	3.69066624024791	3.38546079479788	3.92089377909437	6.29879325220601	7.4853304477887	13.6212344268506	20.5630544369059	50.0889158297389	dOCR induction
2	0.440035278222434	8.7354118313775	18.1762698679092	23.9972361326226	35.843946573405	40.1830954182995	51.1535154957107	96.34345682631	dOCR induction
2	0	0	3.83983226284344	16.8283346196452	43.7622494236387	49.1811226318433	55.7924490833974	51.6764683444037	dOCR induction
2	0	1.4524105232445	5.63369709331973	10.999314999088	1.72071744700675	0	13.8738936535163	39.9582185292016	dOCR induction
2	0	0.319246316281802	9.69749770539902	10.9584111520745	23.1867297145663	26.4612383980397	46.5813970359135	69.4922357525371	dOCR induction
2	3.62674073685129	5.67867881507013	12.5156253673078	32.7813790479483	46.8348112031604	62.4281789957941	91.6924747363922	146.389368872877	dOCR induction
2	0	8.88819801435329	11.984217281502	20.5722738371918	52.4303628782877	29.7474302549356	94.0416636634531	90.75459326434	dOCR induction
2	0.604584917911288	0.131558687513764	0.473100283439061	6.82814912487477	23.6636675804357	36.300336015449	74.840962010144	144.92301733413	dOCR induction
2	1.53737592358984	4.5726113110362	9.84485702392627	15.7088379121815	34.9413708558863	47.0340188312939	46.3068760416241	67.5286838075106	dOCR induction
2	0.256820141417013	0.193659518675665	2.47956341783753	5.16522806366372	9.91083746424883	15.2169555097835	29.8036818201113	56.0807235237868	dOCR induction
2	0.365912796880539	0	3.64359932088285	19.580021207282	52.1165058264771	51.8010367890848	69.2805580438773	52.2593000373646	dOCR induction
2	3.15165307868946	4.12695852886748	13.3965337369347	32.6902058184406	51.6633324896966	53.998974915477	70.1609540748981	75.0692117051602	dOCR induction
2	3.9676026178934	2.98428506550495	12.1697368316254	28.6119422890934	45.6065144312097	54.4053657086174	68.9124134543825	68.4417628311263	dOCR induction
2	2.53819379346957	1.84961067664777	9.22183204416913	21.4335831392359	35.0226361752233	38.1988145769403	51.0828934779734	74.5147654106539	dOCR induction
2	0.331715000317602	1.749134030502	8.78169813177302	19.1772902209462	28.9407006116791	40.8125368928607	60.5179708850564	67.554619327306	dOCR induction
2	0.460756914129783	0.277291666666667	0	1.69310515873016	7.53707086456925	6.46597275104071	28.5937244152047	49.7296797263681	dOCR induction
2	5.89232697774529	3.05380340668482	20.9597619910475	23.5292278874269	22.122660463119	37.9207449152907	50.3910063531992	82.3602220394737	dOCR induction
2	0	0.577787323112532	3.14638250110187	7.90071261481931	12.2257197789339	10.0485094098695	13.2809372752164	46.5237066605745	dOCR induction
2	1.69182828065398	4.72611181782465	21.8282117373633	52.4602490624403	77.4184752079751	95.2551529734994	91.1000275487087	108.238168517662	dOCR induction
2	1.62945501259626	1.7290068318651	5.97246035008824	14.6143077171053	39.8120794175073	48.5767355261046	47.0147256901536	44.0122025163146	dOCR induction
2	0	0	0.548353238044137	1.91111466457383	11.8605336772217	0	17.4848144696421	47.4925057949196	dOCR induction
2	0	0.797638866773721	2.7494123390236	5.14914135848178	8.50969736909777	9.21326326540721	14.1896141112508	14.8258993249612	dOCR induction
2	1.94402561055156	3.00870156151599	3.16792092438177	6.53570734918103	7.89294713854992	22.6374532580709	46.8628314093314	57.5565218855219	dOCR induction
2	4.46037652645862	4.74408180210666	4.26677130630189	6.00895403634004	13.153262890095	9.29171976655186	18.3868992537313	58.6061624116261	dOCR induction
2	0	0.0169567649574012	1.57529342248291	3.09889495876568	2.24676885211939	2.40888539920527	1.77341106186127	7.37402333531975	dOCR induction
2	0.886620875993725	6.73573084542385	9.30578619752893	8.61330103541582	11.2733101798987	38.5372199543347	45.1002968774117	177.35150566862	dOCR induction
2	0	0.468644255256005	0	14.040892726869	6.64814090385581	15.3530074222095	53.882181335253	44.000439854642	dOCR induction
2	0	0	0	6.80583457714488	21.3058719722199	21.1782545838011	39.1991415683466	56.0722761113403	dOCR induction
2	9.90916666666667	0	6.0675248447205	2.2059962406015	34.2932142857143	13.1506746031746	86.9667857142857	102.476785714286	dOCR induction
2	0	0.0139751806371687	3.12236818592858	11.9673208753126	23.150358826556	25.4580244135507	52.4189489101277	71.6021652240978	dOCR induction
2	0	0	28.5236186848436	49.3844410408158	73.5107325581395	107.346166901574	70.1860442464512	153.13518869849	dOCR induction
2	1.78800402649263	5.67043199727258	12.0517244033871	20.2388197790761	22.2572180119291	30.5147123526195	52.3862926729857	85.3155361512465	dOCR induction
2	0.108944821740897	0.513465399991705	1.44872503197	3.69523991485495	10.7303356626077	16.8462650786121	45.3446146303957	73.8271046720127	dOCR induction
2	0	0	0	0	7.124	0	50.279	43.429	dOCR induction
2	0	0	0	0	0	14.5419230769231	5.39607558139534	41.7825	dOCR induction
2	16.26	14.3152173913043	0	0	6.12750000000001	4.06090909090909	0	46.29	dOCR induction
2	10.7387000400217	10.1096230118115	7.08806156440948	28.7174810381602	24.6675003068409	45.6066212428972	62.4100224477727	78.5532218591987	dOCR induction
3	5.13664121572899	5.33260426793128	3.43622390891841	16.341134095432	20.150371327886	49.199060206228	44.5244896105394	74.2215770066792	No dOCR induction
3	1.19719882064089	1.68380302684345	0.386155560783171	0.100667531708828	2.30277591593412	2.40410788598742	3.08933706989605	7.54650537414618	No dOCR induction
3	0.697651630075186	1.15246220255974	4.83494828929075	9.2282951480781	21.4796830041005	26.661616334194	50.5246087584364	66.3792346614292	No dOCR induction
3	0	0	0	0	36.2112690817954	20.4089331029594	41.339379847841	49.0037086068064	No dOCR induction
3	4.36884111422278	0.735919839489942	1.86561971886599	5.15992046515701	19.6278422395222	29.9224736592726	40.3363445865909	64.455962354128	No dOCR induction
3	0.165687601237686	0.396573450210695	0.806492611476887	3.89354790208791	4.06738558324734	4.95678123542125	10.5652357808758	10.0732660839061	No dOCR induction
3	0.632093222850505	0.952110777971085	9.33242832371217	13.6935253911126	19.7723894978261	27.6777269126869	37.3552581349937	47.4709278671492	No dOCR induction
3	0.32447693744141	0.314231979233251	0.799427898033025	2.68760398826551	13.7727688450088	22.3047214834961	39.6338878248277	62.4576410320946	No dOCR induction
3	0.715439684254114	1.03789166970906	1.68863113250958	3.36166562813444	4.12856564953558	3.4590775760077	10.501392321186	17.8956687809449	No dOCR induction
3	9.26406302551857	5.97177609765054	23.5086634898399	36.7409013590227	49.1191952611989	60.7453810300673	93.2625809876703	76.16282323002	No dOCR induction
3	1.78048676467377	1.35827438929792	1.76879149501661	5.19715797195662	27.5849286782435	48.3158775706393	54.8927216537468	91.448119226109	No dOCR induction
3	2.14349470050474	1.59852132468352	2.60512220096266	6.66260778586186	9.32228876549739	17.2879502997431	18.8109097319069	13.5285175588787	No dOCR induction
3	0.447306791967899	0.511499058651184	0.932250431708115	0.213850329563434	0.126662743196335	0	0.855474082960602	6.04291142294093	No dOCR induction
3	2.62526904913269	1.69102951114644	2.2905680748177	5.70406039547513	8.75971994695595	8.90491774079579	16.415208953209	42.5548201798202	No dOCR induction
3	0.0853979914759912	0	1.74052382140185	2.13397475379439	2.90944717144362	3.60367824592469	9.83420018297687	7.31124696487697	No dOCR induction
3	0.130404184373978	0.537478346966659	0.177271721096976	0.961714636537172	2.3683373187617	3.04450877796902	5.87325763546798	4.02845421337399	No dOCR induction
3	0	0.389777456706254	1.08803390267301	0.743759138918688	0.618120250776603	2.28067797955802	5.47963445729081	6.9999389444703	No dOCR induction
3	0	0	1.78315748098778	6.07821828616091	15.8640043932867	20.4277533991191	54.0594137252061	40.91548437738	No dOCR induction
3	0	0.607442293313309	0.712789944319611	3.10114290113932	4.54906771954305	6.08942313110297	10.3473567563603	13.2958226848516	No dOCR induction
3	2.6974770729376	1.31682437527341	6.41273187661345	13.9711986451382	37.5834173058599	37.5169638454244	55.4753474223668	65.9356392816898	No dOCR induction
3	0.76247431445408	2.31946785521728	6.51713520508406	21.3319690747632	38.3010626837723	45.0486023319109	49.1627978159442	54.4199378537104	No dOCR induction
3	1.98913741855867	1.95704489750446	0	6.1995249432276	34.0039073426573	51.8976902060112	86.2326691690662	94.4113419636629	No dOCR induction
3	2.14531049692245	1.52919475396916	5.6477148057382	22.7464059192306	47.1977158555134	56.8675280816211	100.70358717773	122.922945473627	No dOCR induction
3	0.667341956754505	1.0463358613519	7.51471853838918	5.75984952874172	20.1107926380449	35.022334490302	47.6728426327796	58.4536795865991	No dOCR induction
3	0	0	0.7433178895198	11.0583106186178	23.8476597927471	24.0504808842325	38.4587332871627	30.5638087376593	No dOCR induction
3	0.102700338195297	0.602117574288359	0.185941986239108	6.59885272335665	13.0037736324958	17.6459858519602	42.8409894786065	39.0388529185374	No dOCR induction
3	0	0	0	0	0	7.08023397850425	0	6.94093808010172	No dOCR induction
3	0.450653269634311	0	0	0	0.167854803830708	2.40273728246319	0	7.45551506024096	No dOCR induction
3	0.0970277251147691	1.47586773263362	0	0	1.23580143108222	3.71084678188604	4.46069469589248	5.32847562096216	No dOCR induction
3	0	2.34836204207607	17.4156875306856	20.1845962703963	35.5863088180411	57.7465943123543	56.8002400051537	63.0503543123543	No dOCR induction
3	0	4.57852853641457	2.88406744098047	0.197239317620959	0	0	19.6132022058824	15.1102022058824	No dOCR induction
3	1.65890762086077	0.619862456036738	5.57490127032058	11.7123344696062	21.6028551309704	31.8990217228468	39.3239898263634	55.9304019019987	No dOCR induction
3	0	0	0	0	0	0.329818009473748	2.40531906087226	2.38632787732871	No dOCR induction
3	1.74682569478381	2.67039486024653	7.48566314402423	14.1198522218261	18.5265845262954	29.1603596313815	52.7120993821712	67.8397353023486	No dOCR induction
3	0.121724220669935	0	1.57399069854022	7.91243146049886	12.9135228581254	24.2793959041523	41.1963466704372	37.1368714239296	No dOCR induction
3	0.179071258807285	1.10922269007373	3.29747265110939	12.0058945240116	21.809624267611	27.4983553906089	53.1809563355577	60.5455364619541	No dOCR induction
3	0	0	1.07570601204759	13.2922719259195	31.8955739812878	20.9456185910827	33.2166077482557	46.7395991044405	No dOCR induction
3	0	1.11731218062922	5.72451272236489	18.1909491815054	35.683220382357	61.317437593717	64.9368676240042	64.5865114679977	No dOCR induction
3	0	0	0	0	0	0	1.30628601177741	10.6343897618622	No dOCR induction
3	0	0	6.46586229762699	6.69003864305917	14.9960561775988	25.1537131155316	54.0634268871443	58.9355651969078	No dOCR induction
3	0	0	2.5150495682763	9.0073070819375	31.151937545718	17.7520155665326	32.3163851847147	29.8827626659894	No dOCR induction
3	0.990720073682113	0.0941531976741225	0.436816313468172	1.57023060999467	3.30734395215413	5.332027656144	8.21297376725428	19.4335948097871	No dOCR induction
3	0.301384403194196	3.08326642548722	12.7818336934595	13.9796358912617	35.1124470474968	34.3793263763719	64.9071491022913	62.7557110056224	No dOCR induction
3	0.0924470373229662	0.24887835121619	0.290916081835698	1.67795634106789	1.88236512499808	6.6679227330988	4.61616468305594	13.3083260520021	No dOCR induction
3	0.561456127969126	0.937578376981727	1.54842759800984	1.91964260645143	3.71330309763399	4.27181199989485	7.04821246638997	7.50619499698331	No dOCR induction
3	0	0	0	3.4442914873077	16.2285865766327	29.3750401416622	43.2604784153032	72.9985036424799	No dOCR induction
3	0.105713614641036	0	3.30544420887163	11.2541243890518	26.9416958176232	31.1997483206757	39.5409842375367	90.9123624842899	No dOCR induction
3	0.0678166109437852	0.402879157911458	0	0	0	0	0.680511350699903	3.21683383290979	No dOCR induction
3	0	0.351028342617954	7.32114597741738	13.836537997229	18.0417375694525	16.9387963929819	18.6730221345606	11.3765040389703	No dOCR induction
3	4.91959185366566	10.57231088803	9.61970702843122	9.00207580628833	9.75177657332129	22.307367957246	0	10.2425261324042	No dOCR induction
3	1.45339258699513	1.18787003280907	3.24492503823496	10.2063500240661	22.0473964147463	29.103284820425	42.385697850153	48.4751064523036	No dOCR induction
3	0	4.96383875591449	6.35444579869545	19.0872629021008	16.5255505695576	51.2943078791825	41.8641187470781	55.2018607473762	No dOCR induction
3	0	1.06015090500647	1.49391818947291	16.0563663366337	36.4358355674029	58.3924288366337	95.8402314529127	87.87600270027	No dOCR induction
3	0.354195262844028	0.164874267444271	0.355910631761598	0.159437093221202	0.109780211989025	0.192367512684279	7.0107621263774	18.3754022009471	No dOCR induction
3	0.40447929069528	1.82552508361204	2.98672923202311	0	3.5896708325999	5.46265328874025	7.96177609575779	12.8919866220736	No dOCR induction
3	1.18130562730993	0.368737640959863	2.54373230030797	5.26576077827803	12.0849065160334	19.3177932662917	36.2013999468613	64.6527777198168	No dOCR induction
3	0.622038901696963	0.428620027823061	1.96646239302534	4.9848060192741	10.0150339854378	10.3840804753033	24.8295246744217	45.1652912366354	No dOCR induction
3	0	1.32072396516289	4.6128607453176	16.3177149395736	57.977939488058	49.5339290207473	75.6102121910018	90.4854172370726	No dOCR induction
3	0	0	0	0	0	0	7.80729366378302	2.45543956043955	No dOCR induction
3	0.316375575703503	0.239745604323535	0.311120260828586	2.95422736040741	21.3571745974937	33.7358822694722	54.3762333763115	54.2341874936906	No dOCR induction
3	0.749538933775746	0.913677307058727	0.814634456496566	1.70631315121457	1.43444913220301	1.57982097080896	4.7370214280124	10.8083452367761	No dOCR induction
3	0.0179244020867095	0.713639241427476	0	0	0	0	0.679775518260734	2.01679011855658	No dOCR induction
3	0.0404207910952095	0	0.681156476462474	2.7227284834029	9.77803617571059	36.8855695090439	40.1930361757106	59.4655636482381	No dOCR induction
3	2.19025130924632	0.822949075076735	2.74274539010126	8.09117498888141	66.6629472329472	42.1243758043758	60.5035821535822	81.6723245223245	No dOCR induction
3	0.0779196142515797	0.818356149936442	3.02203568235894	9.68159018179054	35.0660538255735	44.4519013279976	53.7765333529302	61.966752287296	No dOCR induction
3	0.57899078087013	4.85115070355154	12.8944702652239	31.6155966278055	45.8535899402612	60.2449867457733	85.4675166053807	121.798515244078	No dOCR induction
3	0	0	0.161913181961532	0	0.335340639543082	0.290263316715036	6.06638067455763	9.10448629884112	No dOCR induction
3	0	0.526622709167195	1.63217274000694	4.12102734824907	10.5227078509287	20.4351238979064	24.832130534981	55.027455714918	No dOCR induction
3	0.329916136448595	1.00963556105824	3.27399629001615	4.85916433545372	17.1464022754787	22.5055443646234	25.2968894062673	15.8285590373093	No dOCR induction
3	2.31022161821666	1.9844850746354	3.24201373964635	5.18836440422323	7.71140342508261	9.83125779153767	21.8022866540164	41.1617909776498	No dOCR induction
3	0	0	0	0	3.559770908874	5.93348536953243	32.8546892779854	62.6506625221326	No dOCR induction
3	2.01998882811979	1.18954713071268	3.40909009151546	9.56021938650102	51.2764185183575	71.8202711144428	106.883177184992	108.828684515494	No dOCR induction
3	0.544817146817148	2.19675509984783	7.0126421856281	21.472246226572	38.6838235552626	43.9885646782567	67.5067973598185	74.1867331579367	No dOCR induction
3	0	0.120826904638507	0	0	0.0377138830281653	2.18127136866293	3.02062262154282	1.80084205167116	No dOCR induction
3	0.316737528855494	1.87216657713123	14.958808413473	33.6265686112361	52.8702555122494	59.8163895794373	75.6196405141941	94.9173210471405	No dOCR induction
3	0.742108579988636	1.64119388105674	1.68226941821316	1.86180934424496	3.77282634296718	3.28263028448883	9.5348911061045	11.6335907947831	No dOCR induction
3	0.434106900130408	0.505952058181206	0.459201354010342	0	0	0	1.29230756132027	2.51782702415394	No dOCR induction
3	0.908600882266903	0.689380621012286	1.41173601466637	0.322183454904664	5.46329642534791	0.466212318198233	3.12501766037088	8.78569362197836	No dOCR induction
3	0.151072187208075	0.82270668680119	0	0.97157847033446	1.38687939175711	0.121612627207852	3.25581005443763	9.91963981675306	No dOCR induction
3	1.4092954132353	1.57777969800946	5.20404496429802	10.9256537473844	13.4936047458818	22.9324863802161	23.5860030949829	35.3654869763633	No dOCR induction
3	0	0.277195760373714	0	0	0	0	0	0.0665342504623627	No dOCR induction
3	0.0980342100247761	0.867637452490487	1.21407884100577	1.99942072676669	5.30887890878374	5.51167106241969	4.14162505514025	4.91702305672625	No dOCR induction
3	1.31907427080783	1.18879579866886	10.7102557117533	36.1576013719081	61.9349704327374	67.0231777751137	107.948636422372	107.402809190882	No dOCR induction
3	0	0	6.75793359882567	10.6613537751931	29.1882395731446	44.8646175260195	58.0987008973006	49.4189320905113	No dOCR induction
3	0.430538204779947	0.360623975092662	4.17996822495547	12.3674648429007	28.9151830812287	39.0233846655452	57.9251664083935	88.301319765768	No dOCR induction
3	0	0	2.88815413425712	28.4288783128982	174.085035247231	262.476443476683	293.06227134673	517.393619832665	No dOCR induction
3	0.28689090529829	0.962350291651037	0.666763695810915	4.91661034167825	12.2004683975979	11.8495729314421	18.101535844355	19.8358008329057	No dOCR induction
3	0	0.745805817809681	0	0	0.751571221854854	3.05051596908102	8.5908413281471	20.158685618443	No dOCR induction
3	1.1952531037109	5.64598138703336	11.7216331737043	13.2031239615794	41.2963698180468	57.9186804104412	107.366378532451	156.569710962197	No dOCR induction
3	3.73708563220266	4.41042418271089	22.6613413178519	49.7743651685531	83.7887944637448	78.5765264345384	114.238392254769	152.323850128792	No dOCR induction
3	0.139516107318876	0.431248847656044	1.12026803279383	1.49800351424583	4.36154734906479	3.03986928880217	10.5440648389778	16.151819284161	No dOCR induction
3	1.13064278817041	3.39248345423489	10.6700698337124	17.392736760488	18.5478552338221	14.236784452427	12.9413734136013	15.3435831695459	No dOCR induction
3	1.4992608916426	2.0338139071665	5.32448501872659	8.31587390761548	13.1344879632048	14.2822099785199	20.190884879901	32.3579327311449	No dOCR induction
3	0.13994793151971	1.27041861095113	2.89591429731872	4.94877932348834	8.51458742571778	10.6304905884455	21.5850697736753	46.9324816422395	No dOCR induction
3	7.0586647644639	9.51922361359571	3.76565800273598	14.6293777498429	29.2857364341085	51.4070697674419	43.5973285909713	27.6858932968536	No dOCR induction
3	2.49894227488444	0.616955550522	4.19336749181286	10.811730656079	21.2329320257774	24.4685747004718	41.5869142731982	40.834491822802	No dOCR induction
3	0	0	0	0	0	0	0.367877183272317	2.4125274433683	No dOCR induction
3	0	0.839830757142763	2.47685595782215	4.77523074426364	16.897516851609	13.5250555366108	21.6995836921357	18.9119926718207	No dOCR induction
3	0.688659798236862	0.567136439370686	2.2343733362766	6.81900254953402	17.9687396347291	24.2414194243349	44.2455630739899	78.3365402780258	No dOCR induction
3	0.926371371600213	2.14658766537561	5.19923002805033	10.4603366468997	25.3988192503336	32.2576807385186	50.7477318377462	63.4395250195644	No dOCR induction
3	2.58614868335479	0.703995809191388	1.15384559854219	2.27472159588379	7.39884035538516	6.86713095343272	37.8490654471545	53.682543573934	No dOCR induction
3	0.764681721423131	0.481829748041323	0.470415276589231	1.67600524066307	7.34807857733218	7.10565006781443	17.3684382129862	13.7493932687312	No dOCR induction
3	0.632231617778295	0	5.7492131412035	15.0690150098864	32.0821140247887	26.8055810778489	37.712613185795	33.9128577463975	No dOCR induction
3	0.0103448015453037	0.454922437092576	2.11726196889357	5.6208201107254	19.3558039703766	26.3969072891773	49.8434135324877	66.1252912190437	No dOCR induction
3	0.0146029470330544	1.22540816053713	2.27253533950617	4.50576591309925	6.06133950617284	3.39538496071829	9.60263660762211	7.53086249467859	No dOCR induction
3	0.416660468442696	0	0.658700193423598	1.34376791141989	2.5172001934236	2.5713522913257	4.20219505150669	8.28981382978723	No dOCR induction
3	4.91634974848767	1.61281931389176	1.32833324420013	3.25260262741702	9.17406037552808	1.98335997299789	21.067880070018	65.1900467366847	No dOCR induction
3	0	0	0.0426623021301503	0	2.16558823529412	2.74502941176471	0	23.9385294117647	No dOCR induction
3	0	0	0	0.324883299708649	0	0	0	0	No dOCR induction
3	0.313801554767335	1.43141270098323	0.394879408869147	0	0.9395270702611	0.793969957019742	3.51517783735987	3.07540120802713	No dOCR induction
3	2.04686935543793	0.370878807555387	1.97238328762935	4.23201184893503	21.1904477715446	22.4086700938888	38.9210782731956	40.2911065660146	No dOCR induction
3	2.43787896946974	0.504140390341595	0.581674733658091	5.48355413231734	13.1315665775527	12.7948052501635	17.4689023962823	18.2670011174781	No dOCR induction
3	0.0378376097644565	0.230107220248052	0.653119343142715	0.795284715996161	2.05739645014291	1.29184202085706	4.0545225259562	5.60223425555654	No dOCR induction
3	0.683110968559743	0.918427782215221	2.91241892089894	11.3993739839587	28.9853135047619	30.3216667821263	54.8499149848165	54.0516854064239	No dOCR induction
3	1.01404171484923	1.70964404609805	3.39977952885457	13.5720798914154	28.9436632732865	28.5642318710558	42.0118872240041	52.2955302340009	No dOCR induction
3	0.355004595994768	1.7761786038738	8.26440424336039	23.1924974398807	50.7261086737461	63.6143553122846	86.0358044516919	100.714944567577	No dOCR induction
3	1.05337262522525	1.2048064296961	10.7982383581389	20.9856067946763	35.465134526706	44.6786564989715	46.3879714047341	53.7617201795051	No dOCR induction
3	1.25905892120649	2.40556348115657	5.75086420942812	12.7419534107935	24.8136262646865	25.4472816185275	43.7630444486003	30.1436535503491	No dOCR induction
3	0	0	5.01704453804623	10.3065327142481	18.9608117398432	26.5392739939368	32.2480452119834	28.332579241213	No dOCR induction
3	0	0	0.273761878874306	1.81211737313807	5.34762786134123	6.32585735442879	16.4642941883445	24.2235265515056	No dOCR induction
3	0.749651796607024	0.24698036926681	0.877435171701861	1.17616163120462	1.42578652332284	2.06325890930734	1.12096752319815	0.278219272921295	No dOCR induction
3	0.101125810231809	1.0242955496391	0	0	0.00783169877062589	0.396088583162644	3.11787865748709	5.78253614723035	No dOCR induction
3	2.0560636884684	0	0.813354949833305	32.7777856898713	53.6646038716894	61.4659285470141	103.072785689871	80.0665787933195	No dOCR induction
3	0.139661908406957	0.615032786463217	3.75301349927618	20.1262096381781	52.2675240787882	69.3974921092275	85.5838963992124	82.4239639451262	No dOCR induction
3	0.288339832838792	0.533778188308013	2.35292074868447	2.64750486428303	3.62421353791899	6.37283763409712	7.95753724133804	8.72465536669595	No dOCR induction
3	0.0352483282075853	0	0	0.0318973197096149	1.02562280990569	1.36765362741768	4.22592673147432	15.398119520432	No dOCR induction
3	0.476692363439642	1.74928668858877	1.07877194499828	0.436913870411431	0.804647203744764	0	5.00200747310503	2.63734417344173	No dOCR induction
3	0	0	1.89729585453496	2.49258157927513	10.2126645876646	2.28428076729294	18.4275936959127	42.3460666023166	No dOCR induction
3	0.228113213339533	1.72198629548048	6.83548485718265	26.3670624816858	52.1395665518801	70.9273233919924	102.555494857546	106.271184215768	No dOCR induction
3	0	0.52453803360883	3.66657948942554	4.95984409460249	7.48885300526808	3.98306840577557	8.03235000687242	6.17570940587395	No dOCR induction
3	0	1.84175916083312	1.05977516226464	3.79711792756227	0	7.87497180451128	3.88290145819093	3.25505933952528	No dOCR induction
3	0	0	2.75384857618183	3.56811962757716	12.0074282940576	13.2235309592228	27.5728901495301	37.1964436856247	No dOCR induction
3	0	0.256435456811541	1.73161419178445	3.01168799518526	9.61473466148436	9.93260326738849	13.4675691851389	21.9695016801117	No dOCR induction
3	0.247543288661239	0.904793506929064	0.755347622908055	12.368249632193	31.8974224160989	33.6135674589739	39.8738779014205	39.3675011226186	No dOCR induction
3	0.540649540093419	0.0243855522408099	1.50448849754233	1.55927847534143	5.52490957384112	9.09551325950323	17.0203264319696	20.9934793833453	No dOCR induction
3	0.827871831723503	2.4597567504509	2.53028323894104	7.18072051304573	9.68720333061783	16.2752300488259	31.6496824188648	67.4144957008209	No dOCR induction
3	0.518601611100649	1.15087643961508	4.35640073408995	9.68174988179669	26.4794160949486	32.6196667888515	45.5102776595745	56.3852028979042	No dOCR induction
3	1.0267599394987	0	1.8530754887927	4.96547741134416	14.2353785015562	21.1856297643798	30.3609074190836	66.1349118589744	No dOCR induction
3	0.5927574127055	0.957158773249717	0	0.55935267330039	5.78195613300801	6.62465923151512	10.9668316836593	13.1260681737737	No dOCR induction
3	0.981001980441547	2.37044077268315	4.73604503196386	8.15205495167556	20.6009065590644	26.1812114068714	35.8537815634317	52.1557164279649	No dOCR induction
3	0.413484569954871	1.14649470838303	0.104053163385042	0.419014170256529	2.68388276000012	3.82862936633496	9.53206509618245	22.0083413207942	No dOCR induction
3	0	1.66254511590528	8.23794418802887	15.8336778254903	40.1403136819257	50.8266633441682	85.0177159538393	82.3006086505052	No dOCR induction
3	0.0476137326992813	0.0729504852996316	0.431223320571178	0.0377362591746162	0.90478831490064	2.77570580285862	10.7100217697174	20.8506442428813	No dOCR induction
3	1.07182587314827	0	7.55975088206992	18.2603027127644	31.1800968790823	38.4000152276534	56.0147627024009	76.2255563531945	No dOCR induction
3	0.083666327939292	0	1.60226625576883	6.4621456680622	6.91564829675021	10.5932870672342	12.0853315326177	59.5834759320778	No dOCR induction
3	0	0.100365361581242	2.96112661770056	10.4888621260712	20.7056990027623	21.3672071667681	55.3032018170212	51.5529375461338	No dOCR induction
3	0.120338528618503	0.856342148406954	0	3.09348598254241	12.5654647153135	14.6124228716082	30.2153551978115	39.9908840011409	No dOCR induction
3	0.340160693597187	0	0.581697562358277	0.155291273863573	0	1.66205870283279	5.88056751185323	3.82385368182361	No dOCR induction
3	0.734698975577	0.379158323130463	1.32562885245176	4.09328176564944	14.8211152225452	16.3456351419133	44.1686734628204	85.7522638111796	No dOCR induction
3	1.80702954176869	0.510065466018836	0	0	0.604630643849636	2.09770791080147	3.8170642206726	17.1763732021481	No dOCR induction
3	0.0824980546605273	1.24463503956951	3.51610927244329	12.1174507922827	30.4499386248174	24.5237013104824	42.2725820911919	48.3099056341832	No dOCR induction
3	0	0.414854637183521	0	3.18011452581032	30.4885204081633	36.9431632653061	58.543355234591	61.3099132653061	No dOCR induction
3	0	0.875210757792504	8.01314586390647	45.7950246110348	96.0221667063214	114.843396708957	163.060899389157	196.587509206369	No dOCR induction
3	1.20861498245918	2.91064678960829	5.73104436271401	19.5077865223807	25.2794275600686	16.7840881578947	22.3698780361041	34.9899298245614	No dOCR induction
3	1.1612363823261	1.35678257065377	0.936807894201417	0.239144453392987	0	0.908460971874045	3.38360678292574	10.5909869057066	No dOCR induction
3	0.144314859175197	0.276779402377174	0.198338794989358	0.130545139211081	0.658170486353847	0.660295881924542	2.10152450003186	3.74819894952089	No dOCR induction
3	0.572716769425856	1.34326677118716	3.84200908027769	5.17757588965118	10.5546727742797	13.8021466717652	36.6276968806249	46.5859877701514	No dOCR induction
3	1.07564246841879	0.982853655298263	0	0	0	0	0	2.46635894191777	No dOCR induction
3	0.0358598345404957	0.0175439402253648	0.0247075929955537	0.222544347507294	0.808971436940548	0.882825343347231	2.48781201645226	5.85333160722641	No dOCR induction
3	1.90807772543622	0.676473484614299	0.761208288137763	3.55037356120467	4.58557929025581	9.50052954443312	12.2506619309399	16.8750157054889	No dOCR induction
3	1.16749300089928	0	1.49833840327095	3.92210437744469	4.02167467841165	3.99637487016038	11.2259445879861	10.7836054417209	No dOCR induction
3	1.35461370592401	1.56716274819867	3.55078932908902	3.50663563318523	10.5819571733344	13.8216040818903	24.272909456814	34.1406322270315	No dOCR induction
3	0.995406649741235	1.48924792189388	0.509436762659306	13.2248841950648	13.3547987012987	28.1012024280068	23.8406737012987	52.7231592559982	No dOCR induction
3	1.33469235344505	2.33638340770168	9.27927744462033	24.8323466789889	38.4677458926789	41.9875187786637	58.9184494995158	89.9102449800513	No dOCR induction
3	1.72941936506431	2.51825600897845	10.1391419281801	17.5607327931944	50.6346652422709	61.9531428226906	69.7484437575001	67.3992163202243	No dOCR induction
3	1.37911872708061	0	2.74279128540305	4.72562843443819	12.2002188569045	34.4655709137709	39.1985261904762	57.0803182408796	No dOCR induction
3	3.20791250272813	2.47201273114674	5.57919246500386	4.05056755459837	6.0035158794148	6.59882568830836	9.80975028551567	22.8626043908787	No dOCR induction
3	2.00407056744522	4.1843913151115	12.689672485549	35.9110492259856	71.7656803133139	95.2898099789825	113.525753844947	113.942455867043	No dOCR induction
3	0.192763931810219	1.37416012622152	1.1356408937536	0.86572588430541	1.34115146130638	3.83824297525344	10.1343048208377	17.2377247490508	No dOCR induction
3	0	0	0.078515133994183	2.17763178500434	4.77086735487426	4.68050366695427	4.46876511241999	9.29708229023661	No dOCR induction
3	0.109317982325863	0.3656669098116	0.140891493521408	0	0	0.0242136365693301	1.59888096745003	9.14892144666034	No dOCR induction
3	0.403253390182272	0.388405060223386	2.32113262759741	11.4372538158523	27.5603544068405	32.8853650886042	37.3034666634187	53.0993734791594	No dOCR induction
3	0.525539486420568	0.800705191997841	1.07483867981767	1.49426583141268	5.25348016006759	8.66203177026311	12.9578291984509	19.5935950193239	No dOCR induction
3	0.91944781742541	2.09582509687037	4.63299965265791	14.0192955583703	26.035869574261	48.4001843175746	56.1448817249685	53.7097338075543	No dOCR induction
3	0.833736714681839	0.767074336763675	0.604355404749153	0.792881563647446	4.01733240676273	3.01682885854497	5.16236424386661	13.4683935224594	No dOCR induction
3	0.0770582474383886	0.450766828854807	1.12811305041863	1.59482878090499	1.90675108088196	2.84975983784584	4.17992273038913	11.0231535508961	No dOCR induction
3	1.09678979686045	1.13311863354065	0.943364921919944	0.0383356499267129	4.76786558525559	8.35650802563415	20.7695386183079	29.8312858329982	No dOCR induction
3	0	0.0306941470647004	3.5332366373042	16.2347099405837	38.385913686699	46.9435826489866	65.709054889572	89.9058068596568	No dOCR induction
3	7.7687878896582	5.74539480448455	13.865479616082	23.8194711630204	39.4207350930528	51.2150425518854	59.8513268349657	86.1040157853595	No dOCR induction
3	0.0722218044133457	0.936534628836809	8.03265476093919	20.2674914389936	39.4582361791171	36.6165850564133	40.6293367031619	46.5042280192269	No dOCR induction
3	0	0	5.39823788688406	13.2840610537982	25.1329330457534	23.8901307218789	42.3604771397515	45.5511365167094	No dOCR induction
3	0.455878271920002	2.66349367073968	9.36218964414539	29.2614842670823	45.5767100656746	40.4800523931858	58.0282583524182	83.2807555715506	No dOCR induction
3	1.25030471096361	2.4093285448925	2.79199009717382	3.5927143659993	5.11104603574855	6.93128004845774	7.59241267682441	12.3035207762557	No dOCR induction
3	0	1.83528306208775	9.92223986798151	35.2355422121317	68.8409119316558	85.5980821764827	112.14292138897	102.792423413526	No dOCR induction
3	0.444299433300801	0.800451332946941	5.79925457845797	20.4699794416326	47.4804414603958	51.2978222221451	72.3050077373362	82.2658035192841	No dOCR induction
3	10.811875170207	11.6781679489654	21.8392453870437	36.0574382090001	57.6352485267611	46.412970402253	88.2024291345899	68.7039175809213	No dOCR induction
3	0	0.607058810048726	0	4.73755093311722	7.29853132527408	6.40487890362166	25.2709266440226	34.461023783796	No dOCR induction
3	1.59243788194915	1.27115172324693	0.182949943690385	4.52280652790173	9.68300772888953	13.4628162104217	26.0075377269353	27.9633113980316	No dOCR induction
3	0.0839076267000806	0.140391338969198	0.161114890417954	0.735355189244339	2.34959344065159	2.62710056931497	3.64312644029646	5.03295351099883	No dOCR induction
3	0.210117933465678	0	0	0	0	0	6.11041614296097	13.3649939207387	No dOCR induction
3	0.576416730567797	4.03300829659807	0.361666602118199	2.835848210484	0	0	21.5256196257147	33.5044447623267	No dOCR induction
3	0	0	0.500064935064935	0	0	3.50045454545454	3.01091729323308	13.8579398496241	No dOCR induction
3	0	0	5.22177507566626	16.5804916108605	37.2905009485874	49.4768570986653	118.511342093686	176.900914037206	No dOCR induction
3	0.498475515309942	0.534128153265625	3.12605081940738	13.0867012791256	30.1609985197374	40.4002952680098	54.6739206208199	66.2247666687176	No dOCR induction
3	1.93015223076083	11.8244573854351	11.7312123025555	17.194526385418	26.4932877281847	30.3918313779369	22.6011186250624	45.7656456398915	No dOCR induction
3	0	1.51822408737326	2.3971706094927	19.8786751639911	56.6763224417552	62.9960388646464	71.7105605559243	69.6753087533871	No dOCR induction
3	3.11813641086592	1.0821791037619	4.15101256216701	4.46677386046826	15.5526990626609	15.5085411790441	19.6427779758178	24.7416929766941	No dOCR induction
3	0	0	0	1.16546363261473	0	2.36123679816429	14.7387584803256	17.5029052107882	No dOCR induction
3	0	0	4.5025990901429	8.76386128206004	17.2921680046604	11.7627476792731	20.9042724166891	38.0851868190806	No dOCR induction
3	1.7875100146764	3.10696127830696	12.00739829846	31.6531995280616	43.3415017389244	69.0197163001037	87.2397618879273	82.3372220088788	No dOCR induction
3	1.6603966322077	0.876402314145915	2.68673598136308	6.67035376429739	9.20685373647376	9.88622213388116	12.0248848320968	24.0909111742717	No dOCR induction
3	1.09822222222222	0.757552954292084	0.427878787878787	31.632304964539	40.3517467948718	42.671671504596	60.1922077114428	67.0329269406393	No dOCR induction
3	0	1.03470216899049	0.767801762886018	2.51153185196718	8.30840786326901	8.88585227466054	18.8801214284624	34.8352626768041	No dOCR induction
3	0	0.864856222424416	1.71623196353795	4.9544649668191	15.3713641663729	20.1284458414396	47.1716262478209	79.7630157721559	No dOCR induction
3	0.425277057517531	0.978109984029141	0	0	0	0	0.0508623277650752	2.81388561341521	No dOCR induction
3	0	0	0.22758829356009	0.835686534216335	0	0.221551117549669	0.29308544132016	0	No dOCR induction
3	0	0	3.98265651837586	7.92473803434417	23.3986427962489	19.0946427962489	117.369309462916	113.065309462916	No dOCR induction
3	1.45046933447203	0.260016859643565	3.78118610592681	17.8376970420202	34.8005457964438	34.5101487186451	51.7619728810072	62.1687985222754	No dOCR induction
3	0	0	0.106037279214752	0.0808265890044378	0.182377151170442	0.165385461652613	1.0683435165994	2.47653161879723	No dOCR induction
3	1.03795896533278	3.59193211703472	9.27601417806382	11.3619594095863	12.2037017041068	14.0167355155823	17.6488297614445	32.4197458011407	No dOCR induction
3	0.318007344246655	0.359291866204753	3.92332709842123	11.0427483607487	12.5412002438812	15.9972446759834	28.6464771527639	36.7057247304531	No dOCR induction
3	2.9824548044548	1.07039154053634	3.67957191845298	14.9535469124004	24.7459437803576	32.439861683844	61.1543137138577	101.317508051004	No dOCR induction
3	0	0.616859694465375	5.52549485946048	11.9234791643679	18.3430138512516	25.0987972788153	21.4145479321599	27.2127202235547	No dOCR induction
3	2.77112828381342	2.47030673368213	11.101585195323	32.4065148693394	54.3768527070968	99.4823868947306	147.705540169464	160.828875506386	No dOCR induction
3	0	0	17.3931952171221	29.5150540601281	56.5228730020851	75.7026238661169	86.6187508647144	97.137662569776	No dOCR induction
3	0.967796917385401	0.196170029292972	0.467799549228016	8.49055267364085	21.7923685369926	29.0220449861224	46.0453033485659	63.5914300485934	No dOCR induction
3	0	0.0672468179157393	0	3.64864903773554	14.8530695955484	12.1213299612387	36.6329145959581	36.7804399616894	No dOCR induction
3	1.5085849747493	1.93354152469664	2.118257614037	0.357277863692719	1.66863974008133	0.691298017142554	11.7780220545279	17.3207344102278	No dOCR induction
3	0	0	0.129932132132132	4.37085651011836	9.45959673321234	15.0378	20.1498	34.2078	No dOCR induction
3	0.646818857718126	1.0510713084805	2.78427103964973	11.9844689591555	33.8849448332814	52.5108777500319	74.2595061249548	92.6015110479827	No dOCR induction
3	0.283852983902718	0.310332340146219	0.152386725393281	0.294483409540085	0	0	4.8608954895597	8.74789076518237	No dOCR induction
3	0.559804257878576	1.24328350135631	1.00238958180782	3.24011630351182	8.31219604120141	17.2167178215139	15.2632459214283	20.7401276848602	No dOCR induction
3	0.118736575657931	1.46007962280424	2.88651875745588	10.286160195506	54.0698406971808	87.0867681969823	82.7520313313717	96.4468350232853	No dOCR induction
3	0.864529976157966	4.70974759195377	9.67715450113398	8.78686612733672	12.4628552036199	14.9533339855693	29.8449469354175	27.6032802687509	No dOCR induction
3	0	0.415126347942756	0.156318550191958	0.645350776711661	8.7646136864177	8.80564344271473	15.5814172297771	22.6490775833583	No dOCR induction
3	0	0	0	9.87425690013469	15.0346831794272	29.3430381924459	19.9424903173819	29.5051850178428	No dOCR induction
3	0.0849223478360171	0.52687697629507	0.458579792911105	3.78833564319536	14.0291406479812	20.6897292617687	20.7246990583572	24.3161112712704	No dOCR induction
3	0.814744235847825	1.98938744301059	10.4411171451693	10.8146805063786	13.7547774403059	16.0802618469225	31.374328404327	55.7873049394855	No dOCR induction
3	2.87508466671438	6.7587426812543	25.4972239707721	46.9936030679807	69.5440460991278	73.8406113618596	102.525116082672	114.317802392945	No dOCR induction
3	1.08190294985268	3.9781776449854	24.082752211014	64.833143822164	89.4146718953453	105.743504060405	112.700382856551	106.66782923904	No dOCR induction
3	0	0.890680385405809	0.440846749982292	0.594564381614724	1.49149254462788	1.67600333787539	5.50977924030287	10.8692564554385	No dOCR induction
3	0.792335566359029	0.130059848175752	0.22296245886811	0.754173462177595	0.605668899692363	0	9.78184094270312	13.4405076093698	No dOCR induction
3	0.748761540120887	0.734054260157777	1.45950121098346	0	0.30805683986758	3.40955755110513	7.78646703201462	31.4670051003493	No dOCR induction
3	0	0	0.153125068418172	0.963303751803751	1.79674394319131	8.87431587301587	3.32634920634921	16.1662928153718	No dOCR induction
3	0.00918185706157428	0.0640055107728798	0.0551289786679817	0.00347828401153071	0.00977952910694404	0.0385774081475202	0.0985169407738775	0.377016107126007	No dOCR induction
3	0	0.0277802521316488	0.0820387669221144	0	0.183503307432177	0.276549572003144	0.57112013212151	3.58561778081558	No dOCR induction
3	2.93020222931747	4.1815925955876	8.49604455943329	16.9520388524422	27.685058984907	45.8511050822934	71.3488080025687	109.110295007865	No dOCR induction
3	0	0	2.57120859721299	9.93562665095931	27.4166904638209	31.4949478262379	42.5517373399157	92.2922335405236	No dOCR induction
3	3.2990839640842	0	6.89857182826127	17.476242494286	13.2543216135745	13.3615287501605	55.6452376882812	77.6796357226792	No dOCR induction
3	0.338442550347932	0.187187563087068	1.30247417842643	2.65185299911103	3.52254788337129	5.19616166292951	8.79014151553549	26.4191045471268	No dOCR induction
3	0.497803896457339	1.20653724652806	2.10191105136454	5.73839366966418	5.63650842708572	3.9626745442776	5.03703467912476	2.53688558344544	No dOCR induction
3	0.36462962962963	0.820416666666667	0.831758832565284	1.95736386661038	3.82394914056981	7.96082850041425	8.6791447368421	10.1121486643438	No dOCR induction
3	0.239482663251386	0	0.505785185890909	2.81326510888578	6.43843079832367	10.5284199662143	16.2680603273092	20.0825651582271	No dOCR induction
3	3.67458555717246	0.954146489490007	1.52428521771895	3.38376894128793	11.4459189343189	11.0522914310744	20.1078463928119	33.1874330688616	No dOCR induction
3	0	0	0	0.147464539007092	1.14988825757576	3.09853059202378	7.05952468770322	10.5065957512937	No dOCR induction
3	0.244546278585285	0.358328427062325	11.6108901521056	29.9382719358359	53.5220332722904	51.6195541203792	78.5330681108646	60.0908310325012	No dOCR induction
3	0	0	3.43730682759151	9.5923063216497	33.1450242150545	43.1263758956877	60.4313735475216	78.0522470835443	No dOCR induction
3	0.431442674810843	0	1.64018358874325	5.7512171634959	4.37955145491962	4.82695794769114	13.3712945266627	14.9035707341178	No dOCR induction
3	0	0.266889960806424	3.8727605353757	8.3926903923951	15.3320135422539	18.4569596231622	22.2308439752877	41.417016360621	No dOCR induction
3	0.428456391426735	1.04078810631526	4.28016519565054	16.6688403691409	23.7790835326873	32.6365692630535	43.6097217163819	59.1461353130104	No dOCR induction
3	0.152750008138768	0.164888893623578	0.0218745185837889	0.341295954665127	0.202652985330451	0.267297681987681	0	2.83981582811116	No dOCR induction
3	0.241055609701438	1.69231391701565	0.615730143715959	0.251041449817632	2.2304270213117	2.94905998986365	5.72649353795514	5.03908602194843	No dOCR induction
3	0.554250490429047	0.53461767074869	1.03924345704041	4.62944779776424	8.53368706264743	9.59555827507869	14.8910947187816	20.3420345458598	No dOCR induction
3	2.0834772689436	3.57942397046342	3.88391902535974	6.05598169353247	5.80443497034262	6.43533822998033	12.41354883111	23.177271774833	No dOCR induction
3	0.329292574828405	0.287300070958283	0.538005100368444	0.816667531677354	1.89193840029975	3.57291564570184	7.1539960104177	35.0080417539224	No dOCR induction
3	4.81484895427308	3.02142627272834	8.43909913690395	11.6623792184079	21.8938514759627	24.8386041208644	33.4515847964556	72.8822541762619	No dOCR induction
3	0.424158787054194	0.590962356636093	0.371223526735677	1.30318231849081	6.04105106339961	7.29834466249501	14.2508119702928	21.7793808221022	No dOCR induction
3	0	0	0.358627310290379	4.33850751705687	12.9249129381775	10.3260408683602	26.5632662864204	31.8906843201543	No dOCR induction
3	3.44779169151262	4.35287430229654	14.767331608295	22.0569013392477	27.7445372375483	18.9521023109407	42.0457499787035	28.1311233817232	No dOCR induction
3	0.0361390456252298	0.0848827368975172	1.11830602174448	3.88794342374621	8.33076060986821	12.1780495802984	15.0382372308665	22.1292224467001	No dOCR induction
3	0	0	8.80738854947768	20.3070157871525	32.7073322111953	19.4049759221103	20.3406568179604	22.131554342089	No dOCR induction
3	0.0665649892807135	0	0.77183318264185	5.03967336099582	11.9875474829447	22.0605121597704	35.2638384484953	55.7497899263225	No dOCR induction
3	1.22598912297507	2.90472926868946	6.57950675149357	16.5309143958229	24.6525298934061	31.6996062403768	57.2241611854317	74.8883760816466	No dOCR induction
3	0.160023715028966	0.388708421190575	0.514404943142355	0.785844675694287	2.84077163251671	4.57626062782353	13.7676362223665	30.6961760372097	No dOCR induction
3	2.10127798905571	2.43012361374551	10.4077733339573	28.2374105487417	56.5899510721036	51.798361999741	70.6166076789244	91.7706256022297	No dOCR induction
3	0.408995411974544	1.18592006222924	3.699601954502	13.2139515423134	29.041257546742	31.0406515329383	43.9137006286112	51.5595663793734	No dOCR induction
3	5.00447978169189	12.1142815929075	25.853173671589	44.4702304345578	60.9208447242206	110.867928057554	140.060150279776	123.322928057554	No dOCR induction
3	3.34815769836508	3.03167190625672	10.0445756781459	21.3069099171111	24.7376958148801	20.9545360855459	43.8609771428095	56.4155326983651	No dOCR induction
3	4.84628277551867	4.82081783669405	15.5136977701683	29.1107361882104	31.6128343728344	28.5845348590803	42.2630323299889	65.7134238310709	No dOCR induction
3	0	0	1.94772627686041	0.965393547455869	0.330296166278603	0	0.488223912719646	1.14786042761067	No dOCR induction
3	0	0.478255386967771	7.04147176022176	15.2759949832776	21.1707982295482	29.1142506105006	40.0161590638044	43.4275433764349	No dOCR induction
3	1.38878337090888	0.583984337332343	3.66865760286817	6.77794440194501	19.761425385655	17.7919257659007	34.3412184803209	56.3423091231016	No dOCR induction
3	0.587016688780942	2.04324529900845	0.313296341500205	0.622904392713106	1.46316414048587	2.17203081183369	4.80857795130322	10.0923206645354	No dOCR induction
3	0	3.79191983263242	15.3199010345828	41.3974758700904	71.527207469388	81.6664527040672	53.0523193374339	77.8428547177028	No dOCR induction
3	0.129280044684744	0	1.19731267060557	5.92802222834793	11.9885233131682	19.9704471062023	34.8064849558345	61.2832592476621	No dOCR induction
3	3.90827073107863	2.57486241553895	1.83399763102432	5.44389015104068	13.1479381616508	11.0640429235555	27.8223022642149	44.8451857806984	No dOCR induction
3	2.03808751493429	4.75389571599249	5.84817571027248	3.09365999258435	12.0155984576952	8.62655190239868	54.3568153889122	52.0481752055661	No dOCR induction
3	1.41417503100246	0.58748896737259	7.20677919314938	12.6714001315297	29.8153691212995	61.0912036405911	59.3302937405577	90.1632549237687	No dOCR induction
3	5.91696481014199	1.9222302563232	9.49097296867737	8.28566712157081	13.6841367109635	20.8848136577566	43.3933867109634	72.2692328648096	No dOCR induction
3	2.2817628642853	3.67174319829345	10.9420665372609	23.6428602711762	46.5146012542486	43.7946278176314	72.789161962223	99.8927658334011	No dOCR induction
3	0	0	0.727155011575274	3.78765565275306	21.2531666068437	23.4391768109254	43.7958221913722	35.8345322054196	No dOCR induction
3	0.647917114034515	0	1.98561972576251	6.86662669435765	21.7310393299398	38.8303425184088	48.3034754174191	68.6848021409779	No dOCR induction
3	0.0117273278738245	1.035897518085	3.17088484494572	5.71956490125934	13.5965258626724	18.1433939945405	24.7920876035631	33.5372449262175	No dOCR induction
3	0.0515065182716316	0.774962269778719	0.0969980923405198	0	0.803065466359854	0.215385511433779	2.21125404344854	3.32309175244763	No dOCR induction
3	0	2.46635298938138	4.29766494062707	17.3467457353291	26.8594741966303	64.6640305838139	76.6785760383594	62.7017245971177	No dOCR induction
3	0.487996091841719	3.15797826302028	1.54102236991148	2.23292180905086	20.2438053198808	20.3667079886406	35.2099277688604	25.7492631725871	No dOCR induction
3	1.15076773109027	4.83429652074913	17.2786079976362	26.0807270283538	45.8118470364878	56.3355879307465	76.6311067594773	63.6806728310225	No dOCR induction
3	0	2.22366762119667	0.388371244578492	0	2.61256721504186	2.06193245451626	5.39305863446612	8.80761653668796	No dOCR induction
3	0.0515666759598708	3.1204347501486	18.2238459897865	60.6465765388917	87.2645872740277	100.364024992557	109.224270654734	110.385645026328	No dOCR induction
3	2.35138020966253	2.15012133137787	5.97129324434753	8.45313699412825	13.3306880825013	16.7883462680457	34.6030070512779	44.4982864017278	No dOCR induction
3	0.69760912801997	0.714045273164485	5.7520007848887	18.3403079800445	41.391818716731	45.659341228785	60.2620471472256	77.4336001119913	No dOCR induction
3	0.189312097408363	2.16548712651193	4.39684259012661	18.0153417945162	36.4320822116497	42.4262774025974	51.9488095681063	55.5863877756367	No dOCR induction
3	3.03051677611471	9.06293824252892	25.2379309781367	48.9968993239312	72.6030466113065	155.892159725653	281.816506275803	394.915794607907	No dOCR induction
3	0.826499514257611	3.86687135185493	11.9402473634922	15.6308993336997	23.9879168089922	30.1592370508335	43.2304634744472	81.8675440274877	No dOCR induction
3	9.46080258709577	11.942843550772	12.249055032577	25.7069812667032	32.2357152606564	38.1184221880685	62.1185320060198	54.5676024069138	No dOCR induction
3	0	1.86908964431891	4.61585972541364	8.21676600136367	26.8337956571812	28.2423652521582	33.7296481922211	28.265026625873	No dOCR induction
3	1.78198029153349	0.272004686675811	0.78549278727913	4.31749020728804	5.17480284422428	13.4431132922971	25.7331987358182	33.4697074504152	No dOCR induction
3	2.86429361000023	2.2300716774989	6.56564007255135	9.99335645637874	28.7474026758743	25.4179224664407	38.7030404329464	51.9506455078112	No dOCR induction
3	0.209814845806519	0.551877086051809	1.8869234174761	4.42985903551263	9.43315003467413	11.5800550057425	23.4361970442927	32.7334637751583	No dOCR induction
3	0.736885737167068	1.49605572023429	4.08919378122148	3.99913093016886	11.47092849547	11.9784631481051	27.2566241351791	20.6294771293498	No dOCR induction
3	3.67014578339021	2.86561250763983	7.74673684537265	1.10473584867349	13.1958019209546	22.1415429320664	32.4061658408502	54.4825995888662	No dOCR induction
3	0	6.6866177213591	17.3722344188209	40.3126319207492	67.8767501421298	67.7254027652073	78.7553080310494	82.3216559035159	No dOCR induction
3	0	0.44263048995031	3.8384070063134	8.13718204237828	18.0472433708127	20.2864769754933	31.9804998400879	31.6474350076469	No dOCR induction
3	4.86478491957232	2.23373987240887	2.11294953958684	7.94187388582773	29.1596926006495	36.5671059300359	53.2702300446869	49.3066367281333	No dOCR induction
3	0	0	1.34564912379082	7.47399996574695	19.5935905848911	20.2416449086162	31.4737716903116	43.3495381670432	No dOCR induction
3	0	0.361254207430386	1.01836156972892	4.08490155838462	11.3274689644285	14.2156323613545	32.4444968610043	43.1350588577837	No dOCR induction
3	2.24059665146331	0.196509908273967	5.33040879937956	6.81238372897388	8.66665121226718	9.76301634384613	11.4402995992267	11.7346267557454	No dOCR induction
3	1.06748406281239	1.33677569056765	7.39032295021538	8.69737892970944	24.0430463983276	20.7297153182829	80.0112600893013	99.1104503727022	No dOCR induction
3	5.14424176016093	5.80864874365233	1.60338875207418	4.85908536585366	4.37901916156614	0	19.255300750469	0	No dOCR induction
3	1.36782544566449	1.26586180180127	3.9914604331617	10.709731766736	17.2403807714285	16.7793039378676	32.7728205251283	41.3902777938311	No dOCR induction
3	0.585315917851676	2.78325044135496	1.67704060303367	20.9675251065125	41.6822562893082	50.6702212015889	47.863236681465	49.1127007337526	No dOCR induction
3	1.05080360769175	0.391910861834082	0	0	0	0	0	0	No dOCR induction
3	4.64925027338212	5.66752363643649	5.16217903130525	18.1334093412646	26.8741207233784	18.0796838510685	22.8223014981273	67.1679926745979	No dOCR induction
3	0.796725790080496	0.314099970253772	1.12705450382643	2.19021913783495	8.15527970833136	10.8099214349501	28.2164944765953	50.3613635737326	No dOCR induction
3	0.242022763109916	0.482169517080617	4.28985245901639	10.7967475811328	26.7130332700636	29.8054598765432	43.2338632495883	60.7408682983683	No dOCR induction
3	1.19657874519846	1.05918390381548	3.12842283298097	4.96393582887701	5.91809404388715	6.39870707070707	68.4218181818182	38.6298181818182	No dOCR induction
3	0	2.58156613848075	20.9833187636334	47.3156953782468	62.7590333186862	56.8244716940363	130.047650265465	85.7678137656475	No dOCR induction
3	0	1.93623568782983	3.86297389565915	6.07762369037694	25.6692414553443	25.2648037021593	33.9025077059919	33.501729489728	No dOCR induction
3	0.552231506023716	0	0	0.0659658440717421	0	3.93229707844712	7.61815258924082	11.3907090287893	No dOCR induction
3	5.81320449528397	13.4408743384002	16.5515345909143	33.4087105483707	31.6702410661777	39.0768810893337	51.1565919308479	93.0027051540455	No dOCR induction
3	0.333713113061913	2.88855809010934	0	0	0	0	0	6.30010654165779	No dOCR induction
3	0	0.0726063693765575	0.876669005847953	5.38221138617294	19.3091769423559	29.0466185007974	45.3388912280702	54.4797607932876	No dOCR induction
3	3.14122041999907	9.5586083089297	13.8186472952845	15.8459992461658	14.0872398878771	9.29481577145296	23.5860920421998	4.08047065710784	No dOCR induction
3	0.713310734085942	1.12269098586742	8.41801607986933	24.025562179269	46.0094367936315	50.4611550730855	81.0820980936455	94.4391282243244	No dOCR induction
3	0	1.93801656894967	1.33438957993838	0.0760974094834114	2.7369917184265	0.839658385093168	12.9726057535142	72.3890969815844	No dOCR induction
3	1.41676142557652	0.845614160100491	2.15025310495783	6.29275088897499	6.74871111111111	11.5108063492063	17.7608323232323	14.2005188436085	No dOCR induction
3	3.86907686551444	1.29391858495029	5.10760129488213	7.37931627830623	11.5576907561875	8.20353529414003	34.3924104830537	40.5288829167503	No dOCR induction
3	1.51000866024693	1.79645373162562	0.935879242859411	0.114056154489269	2.93019847534809	5.7362947335203	8.11840810795075	25.0800409872666	No dOCR induction
3	1.17971281484003	4.24963589176311	9.71603724222424	29.4073527208486	37.9070426377948	26.2574553362075	50.7160108917631	34.3464456743718	No dOCR induction
3	0	0	0	1.8369524251806	5.17101909184726	10.3003524251806	21.7344913140695	20.0658139636421	No dOCR induction
3	0	1.47109161409281	9.17537100632814	11.4338255517827	23.9746918308524	55.6062580366835	93.8111339691026	112.595295879904	No dOCR induction
3	3.05262110340677	5.72856901704083	13.2943973511433	39.6712155329615	54.0145738501762	71.2467896956409	55.088683065429	103.664633963846	No dOCR induction
3	0	0.636462102586437	0	4.00320878252061	11.6340961388424	9.0572140875604	22.9132580436044	65.6104009007472	No dOCR induction
3	2.67046506547699	2.23391621824908	13.7161741256221	24.929144303056	39.0614295551658	43.5366595067728	63.0837694433478	61.7670756634435	No dOCR induction
3	7.08595957870694	2.83206570383357	0	0	1.50091032589688	7.98371433011184	25.5394043068018	56.3997527916503	No dOCR induction
3	0.996013392857143	3.33375528381643	0.624739583333333	6.13672767857143	11.62015625	8.62140625	0	59.60015625	No dOCR induction
3	0.774272503259296	1.1499682357997	0	0	0	0.0439108764923445	4.89730174829335	12.2312347169376	No dOCR induction
3	2.33544969521294	2.24215825641319	1.69415806816289	0	0	0	9.34464716646049	17.8360861651097	No dOCR induction
3	0	0	0.728905107188842	2.18627782259614	6.6132802735667	5.91343878095428	12.9152817296722	17.0593435072959	No dOCR induction
3	1.33503154396161	0.472274646211392	0	0	9.09591834158086	6.15717529538673	15.9836419850056	15.420880480363	No dOCR induction
3	0	0	2.99339556408375	0.666652519893898	0	0	4.93126790450928	22.9084107616521	No dOCR induction
3	0	0.786262691652129	8.03141259896443	17.7577023383478	28.3037434965493	56.2816825219956	80.4169172919538	69.3767086869994	No dOCR induction
3	0	0	0.202175568002458	0.15839315114068	1.0701051519316	1.35438718624963	2.85373144335638	2.34526636767459	No dOCR induction
3	4.37484901351751	7.25652055782927	9.0624366280118	12.2113550763209	21.5474301620127	21.1008832715139	32.1926677293923	60.2218369803817	No dOCR induction
3	0	0	2.11729242837969	3.3874912946151	13.5237047381882	9.10376432391138	19.5995808823529	10.6512967914438	No dOCR induction
3	0.240126698815757	0.0439765640905094	0.042554189287247	0	0	0	0.214122251925719	1.2108335567641	No dOCR induction
3	1.05468145633227	4.85008802731044	4.41161448123163	8.55205909544095	9.54095214356929	12.4856912740041	27.297618810236	63.3212697906281	No dOCR induction
3	0	0	0	0	0	0.111187229437229	3.64255627705627	27.2424372294372	No dOCR induction
3	0.307823341904447	1.43714163016479	0	2.45480684295624	7.49825746684216	7.83937715165066	25.6313668924306	52.0483750694388	No dOCR induction
3	0.577363000348241	1.21105718851228	1.6294743500002	4.02023004666923	7.94631402023024	12.0249018836858	22.0216338158004	42.905136384516	No dOCR induction
3	0.24906839250038	1.74784920838216	8.28011523242639	17.3072395913365	41.7843997613603	38.5424967397646	51.5925895902064	57.6012133007119	No dOCR induction
3	5.48891945798595	6.04975614106223	29.6320549595842	36.6104304203433	63.3821692697292	85.1914925081706	92.0743092350271	115.921139968637	No dOCR induction
3	0.145337664938108	0.587058005836163	6.35709498335861	16.1545093364517	27.4576445490357	33.9773736656297	38.817748243955	51.3100022210258	No dOCR induction
3	0.70801947695619	0.225088094650867	1.60786143841546	2.77202681594457	5.94018440246344	9.10182903027567	13.5334335123662	22.6870549304116	No dOCR induction
3	0.0639936907709353	0.499469465835406	4.17925618726846	16.5173675716611	27.6416565510233	42.8181059487619	79.0015197559185	137.676914713407	No dOCR induction
3	0	0.82651798806976	3.68177882191367	9.96580606690045	28.0745824305582	34.9848930538589	73.8926395003578	76.624507445799	No dOCR induction
3	0.136003431731083	1.08913089152393	1.32839857042353	10.1146807293128	16.5972766311184	21.6036665682253	34.7110747977645	55.7917742588355	No dOCR induction
3	1.2680847106375	1.01068552301327	5.62832256966928	5.02447988873526	21.0048405964961	26.3599812623616	17.4249400840278	38.0452491195045	No dOCR induction
3	1.64540000441435	0	18.0781663003537	37.953576209744	48.8633406330793	79.5627046325468	11.3245376922074	77.8239605849277	No dOCR induction
3	3.4776258888056	4.08816941731282	14.0897660091388	41.0806807732588	56.556748418481	68.0498296774506	86.4677696675294	86.9966392809461	No dOCR induction
3	0.863914218171068	0.760073665765773	1.76070394619139	3.29966715598895	5.67867091445427	7.05008749069072	16.7763919933535	26.3214383220248	No dOCR induction
3	1.05805755045897	2.5440906786858	0	1.00566329997013	5.70631990875598	5.13666574509863	7.77838869135034	5.77845528582317	No dOCR induction
3	0	0	5.4246171142549	15.5139554184544	32.2300178710098	35.6550700485205	29.3039234768718	31.9589923521713	No dOCR induction
3	0.154590387157151	0.458541906239585	2.70047579101452	5.64322922185017	19.6653147833475	20.8461697156492	29.8440097980102	54.9610290690618	No dOCR induction
3	0	0.548652010693207	1.54358912817863	1.94128564829956	13.611918750463	21.9933181649678	24.5401248110483	19.889901974981	No dOCR induction
3	0.558538577626866	0	0	4.1153806929785	35.696779406973	45.793082437276	111.690099981136	101.996764354487	No dOCR induction
3	0	0	5.14379731996071	9.72564762133087	24.7568295989725	38.477709460351	70.6771572613433	91.3202043174217	No dOCR induction
3	1.06325225303064	0.549863549854117	1.52252543092655	2.12497530006391	7.02877461723037	8.19028474341227	18.1258058162092	38.5643730676712	No dOCR induction
3	1.71494531298365	2.61590697742866	4.3707314882198	12.4691238895597	28.3750930863288	39.7901161532962	56.3656151700361	74.1621706944805	No dOCR induction
3	0.0998503135309449	1.45089364892239	3.90445121909181	4.28039019172843	9.75383190990018	14.1295804327268	29.356095584242	59.9671833035402	No dOCR induction
3	1.41261170055998	0.101732793522267	0.777582638723505	0	0.932903846153846	2.79008241758242	8.02508241758242	2.24165384615385	No dOCR induction
3	3.41767780123944	3.90652725261464	5.89885227272727	20.3364976201809	33.9898330996478	29.2947613636364	46.101125	61.0987573068412	No dOCR induction
3	0.491857956315566	0.43720170473268	0.329360913833453	0.376674564723935	1.5142140462853	1.00848833876773	6.82264208549409	26.6157560503211	No dOCR induction
3	1.84598959800537	1.34606990360977	0.642524691071203	0	0.861946401206529	0.214017253741091	1.38829349021559	7.70555653945538	No dOCR induction
3	9.85295642869592	10.458610562998	19.3384133124834	28.2393842511006	17.4319906097247	50.0596380948057	69.3630452995481	71.2705938081255	No dOCR induction
3	1.81775835617781	2.18658851372894	1.09620719178082	4.41086083519442	4.2685124568554	1.64735702614379	16.0124760737628	12.5573199532876	No dOCR induction
3	0	0	0	0	1.65561039385312	3.75877978665358	12.1454865386175	20.9820090688197	No dOCR induction
3	3.08707940467619	2.63551549168075	10.9119241068097	20.3515666654006	42.5504445850161	46.6846503789288	43.5524378098791	76.7757218914604	No dOCR induction
3	0	4.95617087214823	11.8667199458089	33.0082001410867	48.2606302541845	58.9744223524239	68.1610925890969	68.2646398893797	No dOCR induction
3	2.09791154731281	2.92456747004893	9.92936346480843	18.0085161879976	23.0218581793396	26.4303091100445	27.9759044663859	54.7506601273916	No dOCR induction
3	0	0	0	11.4890499658475	25.9941155772429	43.2775985529608	49.0849155989224	47.0513994220049	No dOCR induction
3	0	3.51012977593879	12.8873104577206	28.1086013501457	53.8093951540509	63.079918080576	79.3020601389874	73.4388525695559	No dOCR induction
3	0	0.223941890403597	1.13192212785121	1.33891636880952	0.624014485684904	0	3.76203746706298	11.8047877354237	No dOCR induction
3	1.05318721555909	1.32461650651182	4.22755305743613	4.48448082430627	10.3815457316843	11.8779564639769	21.1479761846545	29.6341241944327	No dOCR induction
3	0.145607333152513	0.815434109965871	11.932224460733	39.8262787013612	84.1260721524733	94.4730773982661	144.546861681344	169.628284135442	No dOCR induction
3	0.312455227686304	0	0	0	0	0	0	6.24191726206924	No dOCR induction
3	2.11991731903169	4.93441674235235	15.6942519703261	34.3220309355732	59.7592423458006	67.1397825756857	105.736075970463	138.853270365858	No dOCR induction
3	0	2.85021647394668	16.3395485293198	27.6214732279977	32.7881991564332	25.5320699748482	36.6858564161109	54.2625190508617	No dOCR induction
3	3.9370210351158	5.12164717294585	6.2481781286776	6.78689577112972	28.3035824118301	29.7281820850328	54.2499309512459	68.9765659234166	No dOCR induction
3	0.358200547500996	0.35183226372137	0.049772693947514	1.68740439426214	4.20719176136658	7.62393022290504	9.99242770189664	31.2915873657622	No dOCR induction
3	2.24625996670816	3.75669470265642	11.0492589650609	26.7891177370538	51.2388441982342	52.2982318147918	57.9705074143602	59.0387875052529	No dOCR induction
3	0.525085571279298	0.922202528625505	0.180300812782774	0.652609881094075	1.81664811726525	4.48738152854743	6.71590063711673	18.8337147119927	No dOCR induction
3	0.305224070269214	0.304723524881568	2.0840127012753	3.66510498773153	9.744143157178	19.3910108267244	35.2770923162975	50.9982581219646	No dOCR induction
3	4.4270176889348	2.64313150778252	14.1596828570803	35.7556162239397	50.3920008393243	66.4414964738529	64.8313955512572	64.4466126679326	No dOCR induction
3	0.327300803416681	0.369296047539534	1.3162753160309	2.42695780399518	7.41888403755489	6.44433952191583	6.83974830207654	20.1310796367209	No dOCR induction
3	0	0.837897061391841	2.60250764850562	10.1612111691794	28.5799689122161	29.1486645678559	47.2186393517342	62.8328937131004	No dOCR induction
3	0.847354898581069	0.926227393118987	0.954384939044126	0.240882757177946	2.86039439697403	3.85496485819839	14.1409514502282	30.2431823445372	No dOCR induction
3	0	3.11292628434373	3.74390964451549	13.8439683435304	18.7344629266979	47.0331485109123	59.9863783945155	135.559415079298	No dOCR induction
3	0.0357406994047619	0.0153402110042735	0	0	0	0	1.5076359375	0.855616425304878	No dOCR induction
3	1.65905869715517	3.62445486518381	22.2905024275479	47.8046168121666	69.0020374138723	74.7229036074549	90.9153186906571	97.0268658056063	No dOCR induction
3	0	0.981637948934475	8.54953931715665	25.9790335216539	49.1228888650467	50.8955445869155	61.5107792297526	68.3720047170178	No dOCR induction
3	0	0.474136802885979	0.655857496244149	2.88678174982784	15.570942898602	20.2931195189086	31.3244349970922	36.1616161287647	No dOCR induction
3	0.104923197630103	1.10713600629506	3.77283120022498	6.47519050004353	18.4500769261867	27.815343166938	44.1256799598754	52.1221970180578	No dOCR induction
3	1.54669251336898	0.508812085657162	8.62164224441135	11.2634600034704	27.7208518919651	27.1906131605184	33.4893711967546	48.5528750808016	No dOCR induction
3	1.06208409488552	0.957682928209085	2.61958924637218	5.10770166918895	2.52940961790843	3.19381881642113	4.88425984579663	4.5186299081667	No dOCR induction
3	0.459378870282096	0.51908363922857	2.42526227017208	6.72923554393103	5.1013804222138	9.28156724461327	15.1676974350345	19.9665225600601	No dOCR induction
3	0	0.422074517073471	0	0	0	0	0	0	No dOCR induction
3	0	2.89699738731997	2.4223484725732	0.87959258204631	13.0927037490051	2.07770812809842	15.2846247680214	10.2420624910819	No dOCR induction
3	2.21152974602405	0.742608625252064	15.0702118933698	20.3246753246753	53.1980520532099	58.1724207955787	66.9641809838606	99.4648051162389	No dOCR induction
3	1.95740729446527	5.29666669265841	14.2051799848722	17.7641829066553	23.742051939703	18.53897135956	6.96926177419825	16.6756649362536	No dOCR induction
3	1.57757675620796	0.137402592512249	9.29480712145073	24.9927567530272	30.6952523545037	28.3197990024913	44.8047325918257	63.2017672059889	No dOCR induction
3	0.504819328785635	0.428936460221821	0.444887466946106	3.07252775386528	1.66095102041355	0	5.05164997946577	0	No dOCR induction
3	6.65623624114903	3.54815918727714	26.6544513131313	48.5483444697342	59.6161323490174	68.6637166530617	96.3249951483951	77.9131138729063	No dOCR induction
3	0.33289726533629	0.832932501418037	3.33787076191195	2.91830257745024	2.04737198698502	3.77269427112876	8.07344271988174	12.4934149132109	No dOCR induction
3	1.06016864561641	0.26134330829246	0	0.742363192363192	2.71506500035912	3.87400727292031	14.4985590798091	35.3933455433455	No dOCR induction
3	7.66452787163014	4.77990598495713	7.22909656266236	10.1711053632658	24.2882233225131	37.5005317930123	57.1285881962865	58.8790905225892	No dOCR induction
3	2.68800042279144	1.11335181184155	11.7332086504387	19.4919990859457	25.0737982671566	27.1121024681366	27.5302119710998	32.4549016128349	No dOCR induction
3	0	0	0.710446789650544	12.9034937920365	51.9983244621715	58.5552858227351	68.7812613224127	60.1903739973453	No dOCR induction
3	0	0	15.2123053523021	20.5650283799764	15.1256227507103	25.7052689868271	42.4166259277585	57.7154332225914	No dOCR induction
3	2.50925044632692	2.45336746082157	7.19973493278261	10.4373019326655	10.6795718801009	16.3983342703279	28.1294309559003	26.6713537508473	No dOCR induction
3	0	0.264913396599537	0.162884775994771	0.74765119813259	3.37703320051784	7.10879200004023	29.2360049381408	46.2710885232809	No dOCR induction
3	1.0013723253317	1.38332960824486	7.85352306062582	7.07317809309335	26.4206212749115	37.9256366690002	51.0058054511368	50.4194398423938	No dOCR induction
3	1.57328223088667	1.21352925238369	3.99495430880874	4.45328764214208	9.91056369941813	11.8001130389675	24.9308238740261	51.9929701818246	No dOCR induction
3	9.9582078460039	2.98371425138188	2.89832286078704	24.6538045799082	40.4968421052632	53.6291113360324	66.1307807017544	74.7147267206478	No dOCR induction
3	1.11447679556413	0.908765208322562	4.02076687190501	10.5224041914185	31.5337208571216	34.9513217552239	54.163529797182	37.3343025244547	No dOCR induction
3	0	0	0.14998180820203	9.44798180350058	40.6968628163293	50.6313126134686	79.660362204641	101.310315088487	No dOCR induction
3	1.77007693272737	3.00699139285631	5.80017528686808	22.6809962064895	42.0012716474854	73.7212706988217	64.4236871712381	162.122576060127	No dOCR induction
3	0	0.244842398850807	0	0	0	0	0.533804792617885	0.0591869891675012	No dOCR induction
3	0.0685305362127646	1.04574276876777	3.20439466007809	9.03647521921759	19.239314982182	23.8877496509133	46.4671344716578	52.668237211328	No dOCR induction
3	0.2176100593798	5.0017531868663	4.69891736440256	28.1419046944384	39.3052705061736	43.3880170768796	83.6508169438896	80.439713471061	No dOCR induction
3	11.4592254846603	4.24189646464647	13.7262898007609	16.6025234487734	44.2531514480352	51.3941687998964	75.3297546897547	60.0947028556239	No dOCR induction
3	0	0.983665091752984	4.08829318977642	16.2103086623227	44.0073797335063	27.7951187135729	58.2459577284543	63.0074346802573	No dOCR induction
3	1.03386726998492	1.6608657219973	4.18937720419116	28.9996804861805	60.5735448717949	69.2187564102564	101.261490523969	102.096674813692	No dOCR induction
3	5.59430945193664	1.19671884021986	4.73972445189214	3.33896330340049	3.14248820048922	7.35434426109528	4.2310948222625	12.038374392155	No dOCR induction
3	0.924259466417928	0.441364882923867	1.10850822445471	0.744600967258569	0	0	6.25895605612324	22.0770582742371	No dOCR induction
3	0	0	1.55254046274536	11.9199605672106	31.5236036502912	40.5530838336192	63.8111179059824	78.3100700637775	No dOCR induction
3	0.43005132118894	2.3361572942902	5.60041766267539	13.4326019115537	35.3867830446859	54.0476028517867	55.9839529689804	72.2380829497418	No dOCR induction
3	3.12797983054595	3.07477006155023	1.28208594549492	1.18920536346579	5.83253641145072	3.32648461916504	8.48407156938741	19.2841853554424	No dOCR induction
3	0.212489574816366	1.13161771563071	1.46466493370912	1.5476135824577	1.05767437610216	1.36502200403629	4.45266878180216	5.02643702165624	No dOCR induction
3	0.354951584399993	1.49374064394015	5.91967342949223	9.61708541647086	17.5324140923342	18.7133419823391	37.9046476186258	53.3010791395677	No dOCR induction
3	0.137607098398845	1.27756275875425	1.45062222533545	1.33458824500509	7.73441977311963	4.69833159398787	15.4341061761212	25.8728694335609	No dOCR induction
3	1.24645024304148	0.764974403534746	0.503945146550887	1.45837299021935	2.61184822422308	8.2814641812502	16.7787194049434	36.3582690974602	No dOCR induction
3	0.32188355503339	0.719297289758049	2.16234096590471	9.93468364260238	13.6004771393937	31.7609301160736	44.3302163515666	51.5452740071046	No dOCR induction
3	1.00251810565346	2.0964431088988	3.94272047474003	16.6473035128496	31.1019465491031	21.1565389961297	47.3225545437629	70.8729825189266	No dOCR induction
3	0.781819293097405	1.5169268884652	8.02839444960678	26.5735211377775	63.134136099151	81.8308090388729	77.7967043917662	95.8838724489735	No dOCR induction
3	0.259051242802959	0	0.382457645802949	1.359784352652	17.6719857078375	9.40640314805152	27.4213558791439	45.0906342404885	No dOCR induction
3	1.47423456490537	0	3.60889561749767	16.5157221959517	18.0142592220463	14.0501824450678	36.5266016625546	37.16681614497	No dOCR induction
3	0.85148628801416	2.72749411059829	0.956510124003263	6.48375846686462	33.0267279784791	35.5852298828196	35.513444849157	29.3525025594062	No dOCR induction
3	1.95787482447587	2.47381055150579	4.48491825804805	7.52779434959551	29.0858497845433	27.8198545400527	50.7851189611902	32.0973831825544	No dOCR induction
3	0.699301312487798	1.5230062582742	4.78415287137504	23.8285354628221	50.7623075798533	72.559966340636	111.836960890894	140.398146544706	No dOCR induction
3	0.383028483003045	2.7074180800002	0.889251809989441	8.53379191972602	12.3959699733422	20.1019010099191	32.2585990270634	25.1617098454217	No dOCR induction
3	4.46911229626582	2.40840527534348	19.0531579010718	30.6347548548605	38.9924827427688	42.3581543478197	47.7494617522592	49.6989880421808	No dOCR induction
3	0	0	0	1.54451807499304	0	0	28.174008097166	38.1967353698933	No dOCR induction
3	0.703246763306686	0.35672569645203	1.80879758309829	4.05197331057262	8.15031588356186	10.0252138743309	16.7188891468224	27.5852968627922	No dOCR induction
3	6.60158719636689	1.1728845136363	11.7444914531145	20.9713609402002	62.7921838696297	73.6205572301943	73.8338807021507	71.8042377911973	No dOCR induction
3	0.0430642163947966	0.0142808722178285	3.11854666385031	5.41446714506745	16.8996373864383	22.6261676646707	37.9281241864098	105.528288876792	No dOCR induction
3	0.969089713423831	0.0189370498415442	2.71455097226194	8.56630618401207	45.4859373148637	72.7247014138509	138.147891246684	182.395207744636	No dOCR induction
3	0	1.06684472900575	5.89731259939939	13.3375678127075	16.8845683804923	30.470018115942	26.1942662362428	140.631922877847	No dOCR induction
3	1.61844009578435	1.25259207235602	0.675479349729509	0.31582401788566	0	5.73985250816187	24.1914860094705	11.7574812316396	No dOCR induction
3	0.00456144251989216	0.0176453841368157	0.0686836776971888	0.164639456341069	0.337002101723432	0.331257123685363	0.40362647668669	0.513859660614258	No dOCR induction
3	1.05869245589603	0	1.23578834787715	9.60706440779373	24.2128381626125	24.4849796777681	39.3809080516035	46.7517709124959	No dOCR induction
3	0	0	0.717077010676157	1.54963853727145	3.39354909090909	3.11830081300813	3.94299471042995	6.27839431769264	No dOCR induction
3	0.140774276705391	0.440155984848597	2.84957717372151	6.85201073092499	12.2626308741171	15.4442359142418	28.3720430844246	53.4250373860943	No dOCR induction
3	0	0.578636928030274	0.677846841168766	0	0	0.313991318541304	0	0.758761201274624	No dOCR induction
3	0	0.0227705140111362	0.666890055743419	0	1.14074000969947	0.815887270481869	3.74714796798959	10.2333012945685	No dOCR induction
3	6.04130807200929	4.57401093317252	6.37788589067532	5.79504980697341	7.04680785099541	12.0784056478986	14.5931163679217	8.91631749525575	No dOCR induction
3	0.281523751987262	0.452889276180942	0.667556200089195	0.470021719529123	0.806634276732414	2.18029917351463	9.25017065470873	14.9636763401701	No dOCR induction
3	0.207616009130428	1.74695998629597	9.37071553684948	18.8005170555334	39.740977428719	46.2761713158033	58.7848888166469	69.6268225253395	No dOCR induction
3	0.176584611688709	0.136672438899373	2.59577211001846	2.34089315358288	7.83023944985242	11.1566128389155	30.8980168793195	48.6034224737251	No dOCR induction
3	6.92855062214183	4.59106498763894	12.4493503322011	25.5242667903314	34.4325487035948	37.3144446564499	65.7319389672546	98.1469799719035	No dOCR induction
3	0	0.184292308093502	4.29510771570796	15.2065740995737	29.9705234647528	37.9446911931366	62.1179944531482	61.5676780518068	No dOCR induction
3	0.105306069832555	0.321482820528116	3.55915946286142	9.08320661724249	24.2622667681208	24.2076857785741	34.6537955606049	42.7686800388718	No dOCR induction
3	1.39659883157218	0.881682994824836	4.46696445078292	4.88314157161902	8.15157022457013	9.61629024271537	22.5950114402561	31.8216330131906	No dOCR induction
3	0	0.918678955453149	2.52100201129419	0	2.79171624747839	3.11742895545315	3.93410752688172	2.91927320968377	No dOCR induction
3	0.21788482026685	5.1666500147314	8.68553695700128	17.7890127935299	44.9136682951844	76.3226299099596	94.8653189600404	101.098415558146	No dOCR induction
3	15.75340877702	0	26.4919328706916	58.3261436998811	90.3149296528044	98.8589343650877	130.180248668752	200.273994552136	No dOCR induction
3	5.86043086883876	5.2446340185201	14.8323598181963	16.1472397025172	18.8304504048583	45.5636372180451	102.869351503759	198.995065789474	No dOCR induction
3	0	0	4.75390094828886	15.1823212507384	39.9454593951316	48.3332436508861	56.0347289733448	58.9897257567044	No dOCR induction
3	0.700648763248716	0.691421059263308	1.30253939869583	2.82471476832946	7.15178374633443	10.6939336928986	25.7743326438055	35.066321393366	No dOCR induction
3	0	3.27932981393646	24.1180258845079	68.9811473265261	97.4102760410695	111.372115172615	111.671680975088	128.061882356615	No dOCR induction
3	10.7117445008943	13.3838107455459	17.4416803485323	62.9586155674665	108.054577990653	139.200853128314	161.189158860471	151.31819182236	No dOCR induction
3	2.55253543259635	3.21062417441219	24.1258363215553	56.8443665238439	74.3176542327032	103.290743476897	111.746734286381	146.297397577567	No dOCR induction
3	0.944697084171556	0	0	0	0.205069850403594	2.52215825896449	6.74986469199506	36.3224237563226	No dOCR induction
3	1.00020129167143	0.519257759527731	0	0	0	1.26222581094674	6.06700641656588	6.77293412076917	No dOCR induction
3	0.169853020453464	0.389200827661454	3.4022000328161	13.187432284609	41.3652427130394	24.8225525278426	24.8681289308176	46.0906502436906	No dOCR induction
3	0	0	0	0.182814301576727	0	0	12.7041688003793	32.4239153055051	No dOCR induction
3	0	0.751584410250091	4.48432045364066	6.01570397484254	6.19959173000167	15.1811784720268	32.8826663466692	51.5780796577975	No dOCR induction
3	0.402290483129317	0	12.2281226570631	27.0085875285499	45.4652667708339	48.6344955470031	53.8789943853493	70.3184122524191	No dOCR induction
3	0.366103477220857	2.07482674377701	6.63653475188245	13.5970172372015	27.1835320714216	32.1088655598013	48.7247116071222	65.2455855508995	No dOCR induction
3	4.32984699776613	0.350968939836555	11.1874817528287	21.8524241916531	49.4973764728993	39.4591021998976	71.0063811896247	45.2612013576919	No dOCR induction
3	0	2.11583496527737	11.3776554677485	38.5674087193279	36.5852530223502	55.8211768352699	83.3249018454698	101.78917683527	No dOCR induction
3	0.113991218357145	0.126290972914569	0	2.01473664290069	5.53031295431705	9.39918877952199	16.7995629768644	22.3737886117065	No dOCR induction
3	0	3.29365550223168	10.763386541826	21.5846156137905	48.2852639476247	65.0820794093905	96.8635512835009	96.2520026545915	No dOCR induction
3	4.84046955522006	3.7256984896561	12.9367170235951	37.4534836841112	71.4254578010636	78.2711123330785	108.87557819995	200.728805307567	No dOCR induction
3	0.346751719983515	0.976704733961417	1.92939012559021	6.68303319999203	16.4901467261297	23.1897068861875	29.7742471841425	46.5534875897898	No dOCR induction
3	2.86860654966618	0.912544000470754	0.286293629784908	0	0	0.589676199196372	3.13730001367587	14.7652365524487	No dOCR induction
3	5.14482749898592	4.69936415264669	17.7580617328845	27.7690686389164	34.3567039165899	20.8510710414534	24.7853944895942	10.298253885992	No dOCR induction
3	2.63457244811012	4.2401781818474	9.78774273812345	7.08926567834502	7.72272194810266	3.37290678630593	4.89067066605138	27.8127560519299	No dOCR induction
3	0	0.152486423780272	0.384594087493414	0	0.762753681429803	0.252784801233678	2.1759220401186	7.57234559995403	No dOCR induction
3	0	0	2.04663107245176	1.38481686078623	2.17200495495495	1.33566269305019	12.3521955143955	11.2364911005298	No dOCR induction
3	0.181637394005014	0.267205565977148	0.49150223201875	0.590066626886365	0.846670576124633	0.619287165847981	2.83147669944885	7.46913794618077	No dOCR induction
3	2.29588858192556	3.19403429052569	0.188448834521519	0.413610394026453	0.678424273621597	2.51152063832475	4.86451251895557	8.07802798736516	No dOCR induction
3	0.230740652654865	2.96545797491594	9.80728398130655	9.11082334117698	8.17430965547861	17.3288458925539	12.1767918638952	23.2807088074168	No dOCR induction
3	3.6957979939035	2.41492399147147	0.758800796687589	5.4014749293717	8.70838389680495	15.476649419546	18.7162387612388	31.7379287379287	No dOCR induction
3	0	0.294489955980222	1.93238743991818	0	0	2.09358002038736	2.25424668705403	36.958246687054	No dOCR induction
3	1.80036220192613	1.04818377345354	3.13068975754016	4.5706360195567	17.7795629723036	27.9168160162514	40.2880506606554	44.7595792956898	No dOCR induction
3	0.921020490888656	2.09890168866337	5.68139257127829	15.6220383194949	39.8137216389893	40.9649397828171	55.0312315713677	55.5936877467657	No dOCR induction
3	1.8343046717377	7.04047992954222	9.20612240030246	19.449438419403	51.6705391888015	37.5543397586021	59.8474485119177	89.0097243739867	No dOCR induction
3	0.236899071641932	0	0.823352636576876	2.94208619743758	3.40511491521121	1.90274949434021	3.73306509000929	8.32386278630643	No dOCR induction
3	0.470187927976786	1.50639911839379	1.04171616080175	5.06068646722851	12.0067143028365	6.81027813639681	10.5997392329891	13.6315988627211	No dOCR induction
3	2.33293198101845	4.26849233112859	14.7940298766143	28.3265930789444	31.1294120965922	48.7188933667122	75.8855675587771	87.0714767302707	No dOCR induction
3	0.0286411342712324	0.0817819922141048	0.0327270956529797	7.35268651309693	19.2716081704807	22.8317873749512	35.4492986371424	41.3168156586001	No dOCR induction
3	0.220719569464385	0	0	0	0	0.451524749214187	0	0	No dOCR induction
3	2.16728545548654	1.87309722222222	6.90901531339031	17.2374835858586	43.7938727405635	70.325010620915	87.1565568996416	84.820974084061	No dOCR induction
3	0.700399815497676	2.55138813237724	9.92366057928328	28.5349190719208	50.8999077866121	58.7622610333654	77.438694355395	77.9443748098213	No dOCR induction
3	0.579982520448202	0.103770001524201	1.30430137755721	7.80100341237568	14.3907432199545	17.3624550496517	16.8597734271209	15.8056819715678	No dOCR induction
3	0	0	0	1.91703753910323	3.18797215496368	4.80321927781013	11.6581753246753	8.23568849449204	No dOCR induction
3	0	0	0	2.80836728308145	17.8688591567066	19.6960446471767	18.0845300589457	10.9612659396457	No dOCR induction
3	1.72978434351121	0.798185413203002	1.46489758323012	1.26805034492257	2.91513507516965	2.58173323292295	8.91111274317346	25.5188939997412	No dOCR induction
3	2.61557017914308	0	0	2.29207904099364	10.2856193142961	25.0551846611372	56.6871619898361	41.5749322286527	No dOCR induction
3	2.96805619266055	1.24415094339623	0.616261682242991	0	1.53348837209302	2.91474503025065	10.3151754385965	36.0969792663477	No dOCR induction
3	0.329212287638276	1.17535306390264	2.16028744697714	2.56729743067981	0.727467902743466	1.82092831539819	2.25990849155678	1.36519805948743	No dOCR induction
3	0.726824382651406	1.47941587402576	2.57056179080743	2.37314177455247	5.06751600974209	4.09912943056669	10.4615526389071	13.3201799699573	No dOCR induction
3	0	0	0.352901742154969	2.97168875806584	11.3986881492959	7.49525623139208	25.8307323872621	33.9219827468552	No dOCR induction
3	0	3.75242045135307	1.48362435352025	4.00643829656353	3.52319167526345	8.46304007343278	18.4208686555549	32.456861360841	No dOCR induction
3	4.07171052953964	4.19043678599967	1.37805714889171	5.25928448637014	16.2400956995894	25.9676975949432	30.4450862674139	44.4709772389795	No dOCR induction
3	0	0	0.102583638583639	1.99850532768939	10.6017582417582	11.3137582417582	16.380979020979	35.5217582417582	No dOCR induction
3	0.0808138304085217	3.78894100609891	0	2.65552941187991	2.75415526814865	17.1180926852207	24.3084351902649	46.755012396648	No dOCR induction
3	0.282974328883227	0.552383689937663	0.74692779534386	1.36634572928288	1.94350308905706	1.51354532542766	2.85715883681807	7.2408439626762	No dOCR induction
3	6.06549595771144	4.26580682500507	8.46056124188963	16.5591751926841	36.3706304493459	45.3468444425599	41.9325197672353	51.6260678531363	No dOCR induction
3	1.15868160974067	4.27587191203261	6.26203628095395	19.8227211876272	42.2757838380993	55.335020156727	60.3022985807582	54.4034253980542	No dOCR induction
3	0	0	0	0	0.291896190269645	2.50635958384424	2.95350362184797	7.61955710980987	No dOCR induction
3	0	1.06600800145811	0.91201453417046	2.67958268222305	2.39811532998144	1.67877208870958	7.38375523625253	10.2573897113215	No dOCR induction
3	2.11805060947354	4.29479396598196	4.78675602560256	9.31865325076009	13.0049434167555	26.939237507084	40.2236980545881	41.3921548773418	No dOCR induction
3	0.466031053885906	1.41554981818619	7.68610939931763	8.45254953769658	21.5500378149647	16.1508642960948	46.5977301429913	74.5207355715448	No dOCR induction
3	0	1.19479925682228	3.2848571295288	7.77696422271881	24.3219350292341	28.2084112317115	54.2251338758117	78.8261827724653	No dOCR induction
3	0	1.98857165399103	5.04075026706305	9.64478977760411	5.96963323822674	16.3556186546095	19.8444244140674	30.4497095637004	No dOCR induction
3	0	0	0.160513678993351	7.82024025509924	44.4565929121041	38.2259852045942	43.6178791439881	73.4765311047724	No dOCR induction
3	0.850219695103438	0.302268551276299	3.07221894816529	17.3270220605468	28.5526780846601	31.4958837240569	37.5710496770178	41.6652310192412	No dOCR induction
3	0.123713605734119	0	0.867997877932854	1.62255133295737	1.39711303246065	3.38514346724437	2.66255904893312	11.8571294876967	No dOCR induction
3	0.617291762952423	1.3643006201419	6.14588668286148	19.1199776753684	46.8555881326086	52.6849180259845	93.0699339112467	84.5040502011741	No dOCR induction
3	0.0787785023885891	0	1.84526733741509	16.0302551403529	35.6910662232915	36.2586888670768	59.9351032042091	79.9842957168887	No dOCR induction
3	4.74513115035098	0.721045128982419	3.73288804069059	11.904116471125	18.0538648239074	20.6473147073573	52.193290464933	98.302690464933	No dOCR induction
3	1.53775936653429	2.09377643143958	4.61013739380032	14.2637647753162	25.6219525311193	24.2039092557229	36.692558711931	32.7136623214012	No dOCR induction
3	1.36664541648735	2.74480143557458	21.4041993629875	45.9544484459655	62.8106406608901	76.4153096920222	93.0889982012884	84.5429651046448	No dOCR induction
3	0.870463917179312	0.833147089236143	0.337183308276139	0.749254083923635	1.86899076433434	3.40493752329129	6.9850689335477	11.5507855789015	No dOCR induction
3	1.41093508918435	1.56013869200322	10.0773643556736	22.9076098592391	49.7388483285988	70.9383420042072	82.771438084155	80.7658219491735	No dOCR induction
3	1.62330437030782	6.61413213759411	14.5273645151161	35.5329336211273	62.7164504383996	84.8191624283783	68.7195651211009	124.089774673276	No dOCR induction
3	7.68648559266417	8.64230018370603	23.9093897255833	30.8430722253589	38.8662147681374	25.5703483919091	35.6320200141981	33.9242335336837	No dOCR induction
3	0.238156986089904	0.19382345959565	0.241428730873925	1.26758861610243	2.73643571868363	2.68272449589173	8.70363367095357	14.3911878666993	No dOCR induction
3	2.7443281174205	2.31830669682218	4.78325608539123	5.28986174257462	13.9344019310447	20.1263164047289	68.6301481431659	112.538457553054	No dOCR induction
3	4.27031935335684	4.7701652816024	24.264614329683	46.3884820492753	57.6684916180566	54.6952180716576	65.0877677209234	50.4628223562534	No dOCR induction
3	2.98915003695492	3.60071544715447	10.2474290196078	31.7286731873933	61.7285925925926	71.7818001768347	91.910358974359	92.4912592592593	No dOCR induction
3	0	2.05320269539542	4.68771744432149	9.14360048792944	27.7989961492138	39.6946815837303	41.2264363406014	73.622799976965	No dOCR induction
3	1.72182541389429	0.79778329128496	2.54879263946842	10.764267818063	20.2269919078535	26.866543636735	51.1473123412619	48.4354568269516	No dOCR induction
3	0.520558164714649	0.717783723926989	2.70144284864714	6.75161605597911	16.3021531328392	16.3751441973172	22.6423812870856	42.0316605663649	No dOCR induction
3	0	0	0	0	4.85416997518612	16.4653681318681	0	3.61491119909504	No dOCR induction
3	0.321123298267146	0.16995016969337	3.60826167447569	15.3623377469554	33.2615679158903	51.3453044758478	82.6599737747207	80.0230844897874	No dOCR induction
3	0	0	1.39404923218435	36.331869027335	75.2177049384659	80.9955909550664	102.11993732503	113.213059531862	No dOCR induction
3	2.85537628215412	2.68311236965515	14.4416948439666	31.0958805436148	59.6387457043464	90.9809812644781	83.9054298020008	82.2047652251983	No dOCR induction
3	0	0	3.69476853143458	8.22139798316684	16.7255403592392	18.6552378205128	45.6401689896241	57.3378175343175	No dOCR induction
3	1.26249318913873	4.85025030433501	6.70172178607778	12.1069826396389	20.8351952707603	16.611994123722	26.3109916759157	40.0794861719597	No dOCR induction
3	0.963963247803552	1.73998936217521	1.44433747995136	17.6129444575459	28.1840235734426	43.3848319635787	53.191410975414	53.0122003892522	No dOCR induction
3	0.32893015030946	0.874951690821256	1.60594219219219	5.31880952380952	3.28805555555556	5.83893939393939	10.4379824561404	12.2555742296919	No dOCR induction
3	5.78471582173675	3.94876562558758	22.2962279759625	37.4959572202188	44.5198994298343	50.8957939455263	50.4620756783942	47.9825003999914	No dOCR induction
3	0	0.864767839707579	5.16923886396634	19.6226867246938	35.2441785496291	49.7521915634408	92.8382673746531	98.9257756605031	No dOCR induction
3	0.509666358209453	0.583263614372113	0.262574153702936	0.813458049646143	2.50108044804982	2.92812957594001	11.9187465930955	22.1030751645241	No dOCR induction
3	0.0365240641711229	0.0796596760000365	2.69199223745276	11.178297932597	13.2232757841574	11.35128199158	20.8953156565657	47.154595959596	No dOCR induction
3	0.136076007545311	0	0.641956799926508	0.850063460595274	5.53510547491729	11.2871054885673	13.5079757682876	27.3693910438316	No dOCR induction
3	0	2.07832977948421	9.48768506463993	16.9650389627397	46.5698668927447	43.0902609159277	72.7125084590127	105.219207904748	No dOCR induction
3	0.151157671957672	0	23.1220628628629	23.2210333333333	51.5334857142857	56.7112	63.7163428571428	53.2414745098039	No dOCR induction
3	0	0.86291071061065	2.38663855746104	9.99899482594795	19.1154398726999	20.556693024735	27.1090427306785	36.9510627623412	No dOCR induction
3	0.0834526527022084	0.451538763584149	2.37858841570306	5.32414428529742	5.81697503121883	5.28633598603554	3.55637746105093	11.7088192534927	No dOCR induction
3	0.276960930324072	0.234577363698772	0.250031696922954	2.33088199624305	4.10447149541792	4.97858355548386	6.18284347938786	5.84401928615073	No dOCR induction
3	0.132828986817536	4.11272795651483	3.40137004873823	6.80045839014601	24.1472237705933	18.5971265313628	41.3103595478595	51.3274848080737	No dOCR induction
3	1.44353018245054	4.11056838894477	10.2233625868279	12.970749828744	24.6545655180728	28.7050061204971	34.1087072880085	40.4814617271988	No dOCR induction
3	0	4.82082511628318	13.9769268358444	14.5588455292477	12.0830709449714	16.5375807472463	14.3460919977275	12.677573843916	No dOCR induction
3	2.79848794520461	0.32807688121284	0.994524724124979	2.02845639465335	4.72665911147676	12.2632829879424	7.01974419306184	14.6292240465417	No dOCR induction
3	0.487478688353953	0.98451888066214	1.47185856964301	7.95011509982842	16.3305128119754	14.6835156208977	26.2419879007863	27.9066915501738	No dOCR induction
3	0.170238647158005	1.07961810760057	0.650776228189002	0.498301122085109	1.86958691112029	1.62801973788128	4.90763152027327	7.03885136770024	No dOCR induction
3	0	0	5.08800845777719	11.909047495072	22.852268407065	33.2026592074662	50.7383991198271	59.5354383937599	No dOCR induction
3	0.0232145073789131	0.0704497770636458	0.452595221860755	0.151381235927399	0.662295187255474	0.782248231185139	6.05092247501746	9.1459462659546	No dOCR induction
3	17.4006288941405	15.1081770341885	33.3459748955723	69.5211746625218	103.443786198254	90.2817015598698	169.508508150658	116.739521191869	No dOCR induction
3	6.41790989913166	10.8802071875607	30.7056349986414	44.1581898979226	54.7159785293656	60.2441995654484	92.7106755409871	81.0895761967829	No dOCR induction
3	1.28742449999999	1.46033352196662	7.54457186356235	9.44600547448585	23.2923516825201	18.9716552820383	30.341628602436	37.6439390102267	No dOCR induction
3	5.28200201578823	4.88670610176425	4.04875907674905	10.1197887657237	27.4617646897537	36.8864142143744	70.0079288707616	75.383846253319	No dOCR induction
3	0.333054087982502	0.149541850220264	0.430559383911034	0.134534664085278	3.05779107985172	0.834875183553598	3.45539567081827	10.9644450760267	No dOCR induction
3	0	0.400562192288373	0.735612059207165	2.40971693354525	4.69334079851545	8.58038414225969	8.60100140853632	5.11023290252845	No dOCR induction
3	2.09092045702247	2.62465640095879	2.02764191188753	3.72432380884855	8.39549900258808	1.28999353199897	0	3.63834581881533	No dOCR induction
3	0.559503783539092	1.30285569473182	2.75057217975378	8.49842147652339	16.7093186805	21.3836557846195	38.5449991481882	39.5196739664132	No dOCR induction
3	2.70894656371145	1.92325103781849	3.93234250655659	4.6657170819611	16.9225309917355	40.8180091023346	52.6504649757369	68.4876265066857	No dOCR induction
3	0.104899862350065	0.491397963767093	0.254579240745839	1.34728762072133	4.58551962937447	2.42756176834123	6.3926951555696	9.71884837063769	No dOCR induction
3	0	1.15923076923077	0.837222222222222	0	0.837222222222222	1.77294117647059	6.028	1.77294117647059	No dOCR induction
3	0	0	4.94749650455463	22.7010315108198	52.7893716790532	61.9160537611835	90.9468495098868	95.1256138239421	No dOCR induction
3	1.15630502793449	1.40487361064133	2.52026908517259	7.89430513150142	17.1663116725794	37.6050584142099	60.9473857626684	85.6845498481969	No dOCR induction
3	0.183501369649581	0.806263395910034	2.25107479943691	7.39823499870013	23.2171546979249	24.963153742249	36.9812997745148	43.4776645829041	No dOCR induction
3	1.00399721888252	1.06436729655975	1.72053339204019	1.77324214758224	5.30813472363698	7.15091533689867	21.2012709848092	34.87246114292	No dOCR induction
3	0.365500981467065	1.08329133182213	4.75288875437018	25.097873480241	50.6604324022937	59.3941085170312	75.6966827619179	86.2349452647197	No dOCR induction
3	0	0	1.11848958333333	0	2.26953125	4.03897569444444	3.02786458333333	16.48828125	No dOCR induction
3	0	0.907064107296665	1.54576195955943	6.30611098121736	3.26602860907209	3.3352380952381	8.00457142857143	17.9269047619048	No dOCR induction
3	0	1.94688809206446	12.8902746512281	22.4738335604232	39.8168357785012	42.7628642594801	64.0900494636389	66.820981708002	No dOCR induction
3	3.37915239165401	4.95494877780091	15.3785864788997	43.9761548127807	68.8638745598284	56.8569842735169	79.5581471627674	89.5182907750649	No dOCR induction
3	0.654997232982844	0	0	0	0	0	0	0	No dOCR induction
3	0	0	0	8.9606875	32.5839212362911	50.3013651115619	68.1239032258064	67.1610888766406	No dOCR induction
3	0.723976087769365	1.51317492149467	1.45638969945114	7.46638874740059	19.5502885577873	23.740206864234	34.3233382396052	37.1107349505217	No dOCR induction
3	0.224032538204997	0.496069291791438	1.59312843506739	0.515067712707252	2.52696406705062	3.87068774883892	7.4766690953797	10.8159520022326	No dOCR induction
3	0.186101184492865	2.1937443252859	4.88682499681218	3.90509768045389	8.95862695052197	5.17623489586136	10.9313454819905	25.0219085697496	No dOCR induction
3	0.782061969600842	0.842221272504419	5.8627850196825	17.476393870594	28.6168300976391	31.5715101356416	47.4226731786027	44.2333093923882	No dOCR induction
3	0	0	6.02246350095297	9.59582204848384	21.6048815722934	22.9117426834045	57.8502744294362	55.4162280635214	No dOCR induction
3	0	0.107092433481153	0.271213409090909	0	0	0	21.5357784090909	41.1556534090909	No dOCR induction
3	1.00736006720206	0.676519978800356	1.17630888971237	9.900634258914	22.9899167991501	31.9980530130171	33.9092128927955	48.6635383087306	No dOCR induction
3	0.206385595756578	0	0	0	0	0	0	1.66520681357182	No dOCR induction
3	0.517516377164147	0.38753094581856	0.155826174702626	4.4034001955594	15.4716435879232	11.4685062356617	37.635303065812	41.2870415555598	No dOCR induction
3	0	1.98894947764525	0	0	0	0	0	0.468607819493151	No dOCR induction
3	0	0.296946778275645	1.00498029720942	2.41786575070839	5.14473454214303	2.58803415110806	6.67799459527449	7.25043980816815	No dOCR induction
3	1.97001994851995	2.42120318876897	4.64978431372549	21.4930340136054	48.4641004240607	41.2114652014652	55.0082969187675	62.2101919919161	No dOCR induction
3	3.58103054475121	3.87501530922063	8.40396058199586	12.4182146908813	24.6981857514558	35.2975964696856	56.6681197347668	66.6752856174606	No dOCR induction
3	3.33963671393095	2.83680292397661	0	14.2335386382623	41.4009597191639	34.2362470041223	44.1390378076975	45.4631269549844	No dOCR induction
3	0.66231701980615	0.343431167415736	3.40310064706375	10.3269465425383	25.709197368308	39.9597286442162	41.6446650499868	44.8273707655606	No dOCR induction
3	2.38714010051992	1.86170426989879	3.87993295471614	11.0903420103202	18.1372409643479	21.9088770518116	49.2383971278392	52.5275855336363	No dOCR induction
3	0	0	0.722208159782897	3.64244192799071	4.94018864413431	4.39987049941928	13.1051600747089	14.3820688033984	No dOCR induction
3	4.08564938524012	1.81269108515985	3.72300805210927	11.4882523180589	12.2207428603036	20.4007023837226	59.7615647986885	78.1907775472561	No dOCR induction
3	3.32192385049134	2.90536014882501	9.5057189210997	22.0031909946221	45.6943047474695	52.8955531389928	81.3248460410607	113.647805932449	No dOCR induction
3	5.84980454568029	2.71450355550587	5.51948960514919	1.1309003288486	1.35892081880643	0	22.6057299889537	2.71264547586916	No dOCR induction
3	0.753747278202042	1.06591710454933	5.23411647672475	9.3612353549264	13.7902834865326	24.2920264990961	53.5328488606576	77.047179236104	No dOCR induction
3	0.0664869904582013	0.155946363752318	0	0	0	0	0	0	No dOCR induction
3	0.337350252639593	0.701722548494136	0.488775158013085	0.210449645881313	1.02041774722208	0.983742884038195	3.74357422489997	7.96164643629844	No dOCR induction
3	0.239955561212262	0.295688653096061	2.44553006081688	3.43172583405586	9.17406886912659	14.4534617334407	30.5462571078253	39.0731301400791	No dOCR induction
3	0	2.80309128703892	6.44914760508762	17.4236146572417	39.0481996748385	55.8656907649852	81.6226305927129	63.6886988012878	No dOCR induction
3	9.21187740592075	6.85389690683607	23.9914594696675	41.8674047784501	61.7815794992255	81.8568117553203	103.317176438581	140.713165836412	No dOCR induction
3	0	0.656704656862746	0	0	1.06139215686274	5.57230882352941	15.3063921568627	0	No dOCR induction
3	0	0.320493398799782	3.88195242165242	2.53188026755853	2.28302144522145	13.0958618131868	38.9929845545759	22.4115010989011	No dOCR induction
3	0.454267607363143	0.86279749285555	3.02911168722611	5.44889558799778	17.8864640483284	27.0134951575034	58.4642350298591	94.6821453792329	No dOCR induction
3	1.11252773363161	0	3.23265091739637	1.74831091403563	2.22155858719016	6.60466905255016	10.6249227307385	32.1491407897066	No dOCR induction
3	1.48215535737757	0.849648367833976	0.655858717624909	0.975214720872856	1.28824809843347	6.06367464989252	22.5109212942102	66.7809950914116	No dOCR induction
3	4.67532766815498	0.514760224375319	10.2991984379387	28.139064807219	41.5157844850567	43.1332005876894	60.4293071450665	48.672135013919	No dOCR induction
3	1.36141243244355	7.30798391672757	18.4262185069354	43.1879883809427	51.7188519552498	60.6871345599311	70.7112074630332	64.5064371833547	No dOCR induction
3	0.298766859344894	0	0.224724637681159	0.482270858332745	0.913914242424242	2.30257040342519	2.0492690488702	3.58323852831749	No dOCR induction
3	0	0.00698641322038757	3.55541362491163	9.68827522559265	20.3456758148539	24.9597261887218	42.4514826740186	51.6653914339243	No dOCR induction
3	0	2.40475373872204	0	0	0	0	0	0	No dOCR induction
3	1.28313480605222	3.74756879410713	1.50140294830831	20.6957621549399	39.2891571610347	58.3288715884651	72.5055465786213	118.732219023061	No dOCR induction
3	0	0	7.23584480001993	8.22555053827191	18.9331981264345	20.8900346944812	39.3165952857	35.8491019908073	No dOCR induction
3	2.05779479049392	4.54174345682513	9.43079233337736	22.5407383705815	37.4309307351748	38.6110263079122	54.2653310880451	67.9731463430729	No dOCR induction
3	0.186498596288807	0.872923157180234	1.7392857625327	3.91617588945104	8.46432195831551	9.62105011996951	26.739096382087	35.7569117247435	No dOCR induction
3	3.0839406239843	4.51792859157617	6.11410698357402	14.4276183974935	22.2102947504764	27.9025071542975	34.6664826741271	32.5881364008352	No dOCR induction
3	0.624881227091802	1.81162029991538	12.9583870674845	40.8032806217239	60.149612127738	79.5925042631282	90.4274068246791	95.4661035111901	No dOCR induction
3	0	0	3.08861125079373	4.23808520647597	12.9389975290111	14.0580405493787	33.5220405493787	62.1013464159259	No dOCR induction
3	0.197629597463267	0	0	1.96630834933063	1.536075476654	2.66735141741005	3.04083954591807	70.4891497063459	No dOCR induction
3	0.542342981146353	0.136925035093333	1.1370528444918	0.614428948882295	0	0.54431205586866	2.20891473163413	1.74900985806646	No dOCR induction
3	0	0	0	7.70793333333333	30.4856647773279	28.7638476190476	34.9501181977523	28.2527048456579	No dOCR induction
3	0.595021145441188	2.1847548658868	0.757376062402927	3.31288663848379	4.41384061439076	5.24092319481399	9.46569845702865	18.6723915803079	No dOCR induction
3	0.784245424940368	0	3.17766365249714	18.9856661055241	25.462836244413	28.9861249542739	30.9533540907049	33.5336612456519	No dOCR induction
3	0.148346383332193	0	0.0127217553688142	0	0	0.758618411903769	4.07530746965453	17.0120503267974	No dOCR induction
3	0.0363505070078574	0	0	0	1.11008154672748	2.62061582277668	6.44792463823171	18.202811708084	No dOCR induction
3	0	0	0	12.7703511904762	36.8109387755102	49.1362344322344	50.284656641604	55.9050644257703	No dOCR induction
3	0.606580002081484	1.83010035042862	1.39383578748884	0.559519437998048	3.16508551800433	2.58019441803707	5.02245234339976	7.47628418891686	No dOCR induction
3	0	0.937915586353727	0.56139512112782	5.40954140858471	14.0194253521725	20.233661872262	34.9126722357838	44.9443630358659	No dOCR induction
3	1.03885936229012	1.69067247007261	0.163041599189936	0.55473928451654	3.13024981071097	5.16352545173661	10.0163420795532	11.3101773921385	No dOCR induction
3	4.95426162741043	10.5055782883066	2.81463915148226	0	25.4878147665176	7.39849658469946	22.0728057422086	22.0841155235164	No dOCR induction
3	1.08264320877492	1.02374290768712	3.87981291691056	11.5237482855397	24.865904187535	35.2916644206343	67.1336882917604	100.640459166662	No dOCR induction
3	5.21341168007534	1.99371847592404	5.15413560847878	0.938841603720186	6.26580430666007	2.12168055250725	54.5425019810787	70.0451976332526	No dOCR induction
3	0.30690783089393	0.436483772063239	1.40973882567794	0.382809547467161	2.82452843066754	12.1187743558766	18.1791360838653	28.1085529020777	No dOCR induction
3	0.345223699218662	1.75485339737953	3.70685102134228	4.18692329382998	5.55923372705223	3.7456730107253	9.51799787545458	22.0410231772346	No dOCR induction
3	0	0.592684523838018	0.506014055217867	2.45427384825253	8.96681810798911	11.8923216549239	19.3131107330837	19.6930790507082	No dOCR induction
3	0	0.111359605668696	0.158168739638674	0.121915733735874	0.224718843405151	0	1.50974008606255	2.00282141793786	No dOCR induction
3	0.0290002168818252	0.35233686476412	0	0	2.74017631930296	3.08866650286116	4.23107275518786	14.1497689580867	No dOCR induction
3	0	0.850921821886733	3.78097677936642	5.75375649903347	9.68400981040029	16.023506752844	25.0684316499066	26.0990747982382	No dOCR induction
3	0.242543033829413	0	2.60438310077979	3.8857719814715	5.86987003008759	6.3761268448406	12.2273093680609	42.2444664045728	No dOCR induction
3	9.09774207947583	9.69598553398623	6.68868273388541	2.5421417191865	9.61188398413748	8.99008562923567	44.3171388742363	97.5661806453307	No dOCR induction
3	0	0	1.80649202377303	4.17743777345912	7.83101004960685	20.6692664598633	20.4306649561039	68.0184093170061	No dOCR induction
3	0.780207923001813	2.34319635719707	1.22540531242095	7.06812966940996	33.4872373919874	28.42115085489	43.6877411513859	91.3698840085288	No dOCR induction
3	0.730523693721043	2.00447567143966	2.86120528640666	3.10500289640037	2.69252162615244	3.00507611801666	5.6588350924958	10.5668253992285	No dOCR induction
3	0.332901921914989	0.65859612175884	1.18868281586691	0.473791436547712	0.351874940819415	0	0.057594860576144	0.506328444217245	No dOCR induction
3	0.0898337014490908	0.164203983296386	3.98078515244054	21.7197498115312	33.6074115140963	40.7560487689983	53.6941821756319	75.8175843727135	No dOCR induction
3	0	0	0.409860925485111	0	0.186752624727478	1.74949734424069	0.58685824002019	35.0503280255952	No dOCR induction
3	2.34719567729007	0	1.80251772964596	3.2263633694904	7.61377039118119	10.0234086352571	9.84118382366972	14.656502083104	No dOCR induction
3	0.621424981709059	1.81339719261508	8.68208791520731	19.4724236180189	36.0437263541553	40.1976004165898	61.7409896743352	77.5027621170155	No dOCR induction
3	0.0159171152002728	0.812617853176923	0.966090345414242	3.70641181704563	8.21420454870377	11.2506922348183	18.0149572425456	20.4506597709587	No dOCR induction
3	2.88414606142752	0	0.106029823109761	3.84556642254566	26.0751038316978	31.6117552172606	40.199420107777	64.5794287995228	No dOCR induction
3	0.934991114623152	0	1.10046862813967	0	0	0	0	0	No dOCR induction
3	1.60755002903059	4.46992475560383	2.81029946262914	12.5058857469934	19.5551869220089	7.04956911124819	22.9473033769825	29.371622587184	No dOCR induction
3	0.841754381161008	1.60240990700771	5.14902371215278	17.3900078122356	27.5284300467175	36.6406028480319	47.6134881537986	59.6258018396165	No dOCR induction
3	0.180982700799371	0.336437507206678	0.340638673642441	0.498183349434448	1.31351171766979	4.13953950355629	7.79852786754059	12.3506864767684	No dOCR induction
3	0.710212213538579	1.0796070107911	5.4679901060014	11.5918482309176	23.1015613033553	22.3581906555362	31.4091582128833	36.3213319392675	No dOCR induction
3	0.519058151958821	0.33458991342976	3.55361455391379	16.5076251694124	35.8997627390137	46.1056141723634	62.9215280718364	57.6756810440917	No dOCR induction
3	0	0.361490877010474	6.18478340108506	15.0021209029066	19.1838915694073	27.1821507771583	28.136412557154	25.6864239887678	No dOCR induction
3	5.63028511857189	4.39069720120604	17.9042055758909	44.4228601271423	41.5362618855943	70.663025572358	64.0093945500313	107.596972189783	No dOCR induction
3	0	0	2.11854628452693	7.44144726043766	23.2612586120892	20.9184588732693	24.8955356498273	38.9589835967125	No dOCR induction
3	1.09003382301435	3.20373559015427	6.94930939008977	7.9076991124254	16.2419400289817	24.4748998906821	65.3193766583589	85.4044554462377	No dOCR induction
3	0	0.867213800685951	3.69906200652454	14.148442319975	33.0056049057461	23.0634715724127	49.6869225528049	43.6638049057461	No dOCR induction
3	0.639681692225655	3.56837239183717	11.1765994212963	25.938303125	23.1593679398148	14.9908864583333	32.8078309027778	58.5518864583333	No dOCR induction
3	0	0.329306652208486	3.75424253546501	8.4254277633196	10.8993650702038	14.1524646986065	20.7263168247413	20.186614164006	No dOCR induction
3	3.0872044441925	15.7712554738301	7.28654981591429	20.3009072033898	0	10.879378357236	25.7691036319613	16.5079322033898	No dOCR induction
3	0.314197016696668	0.800488522237026	0.710198533716485	0	0	0.593097206413078	0	2.49305357684182	No dOCR induction
3	2.19088432972257	1.93770841981458	1.16634231200898	6.64177233877234	13.0556560477958	24.5991010463054	35.4080874534822	52.628999338584	No dOCR induction
3	0	1.39138821022621	4.84850507390698	10.3427201252766	9.84815381231315	12.2129181922755	8.77558357524507	9.15221728072088	No dOCR induction
3	1.5467440994155	0.890854436127143	5.12618698966534	10.6182803243159	11.245381450899	13.9180211926681	28.6716895914186	49.1540536886289	No dOCR induction
3	0.279270423798418	2.38076139906249	1.58268292501505	15.0929826034862	28.4436175473338	53.804632453451	51.0920633310578	63.6346991500379	No dOCR induction
3	3.30609163174541	1.01316790651253	0.765869328250942	0	2.9467481294102	9.94100816458706	9.61647794523897	0.969540081120461	No dOCR induction
3	0	0.295655029883216	0	2.47069928763888	1.67060416093383	1.7480319726461	1.36262313699187	0	No dOCR induction
3	0.400635939527868	0	0	9.43314501792763	28.3286010558069	93.8733266733267	107.885218702866	142.343975548098	No dOCR induction
3	7.22600310885665	4.19277718690892	17.4220730754916	32.6234437693314	31.8622604187982	30.7467048632426	88.7240841735874	257.634909991448	No dOCR induction
3	0.39342967609558	0	2.0556965259908	9.12191344347912	17.5404000411353	14.2348959024484	23.0368293999853	19.0699316864432	No dOCR induction
3	0.469868120750184	0.839560649671589	1.72678563364019	2.31553833549366	5.52581421059591	6.94287025435488	15.2912644246377	23.1082965040817	No dOCR induction
3	0.998610594100309	1.50388563336141	3.92668610748044	7.27296714396547	16.1027701979624	12.1271058012053	35.2898610214507	39.683449536408	No dOCR induction
3	1.35207290716394	4.32765391607075	14.5519507255001	31.6681200777647	65.3681223902354	83.4132366833813	84.6272367943814	95.2183520947852	No dOCR induction
3	0	1.00417242385242	13.6004230354886	28.5176432010663	48.3746311111111	53.9223638968673	76.2251958169935	77.8154761417144	No dOCR induction
3	6.42201878518019	6.69155310693642	0.801869202217459	3.39691548353041	29.5060945341395	43.2307907314694	58.2543830487969	68.8991814652738	No dOCR induction
3	0.461464128399936	0.00194852733416762	2.23930867218661	22.9814990877942	49.8468623861181	52.6007318490385	66.8918845786546	81.3576360135849	No dOCR induction
3	0	1.5301643009664	10.8920361247947	11.7244675822262	18.9490106564107	22.5905460186171	38.7749726327313	114.834000410509	No dOCR induction
3	0	0	8.22345399698341	0	2.94103641456583	5.95294117647059	22.8196078431373	12.1574649859944	No dOCR induction
3	0	0	0	0	0	0	0	10.0209587838322	No dOCR induction
3	1.24630498180684	0.966477576199502	4.37104316711812	13.6702780723819	31.7565327085242	39.3267713345622	50.1431599629408	57.9733067848904	No dOCR induction
3	0.47005881448299	1.04162016100922	2.3476640859501	4.97480715650923	6.46082314742181	6.03631861031595	8.10370454412639	10.1782455579539	No dOCR induction
3	0	2.55452713923462	6.39922693127956	10.6048268478069	17.4631146955621	42.4485224468146	38.2703786645672	40.9001586376251	No dOCR induction
3	0.387129076604581	1.3193564277538	2.1602669587375	6.82094931333742	26.9074138653588	29.3943907620437	32.7324386757553	45.2008005811171	No dOCR induction
3	0	0.802196459003979	1.59248423162443	2.0420188628864	5.00339537751573	4.25790015199874	12.1965416166125	10.2004755748133	No dOCR induction
3	0.459191180063128	2.31404232788624	2.52553209382541	6.27313058203771	16.2006044804647	20.1640545105973	34.4434782700341	54.7405993278248	No dOCR induction
3	1.42640929887106	1.28158907131516	8.68793828552205	19.5568101751905	47.6421989342971	71.1119067415009	76.6595601518156	89.1193959612892	No dOCR induction
3	0	1.30423099920008	0	1.36282365625935	10.543483682266	25.6284104301346	35.8445616145416	55.2932060406857	No dOCR induction
3	1.85938062838545	0	0	4.17369775123154	0.658134956022359	0	18.4783349123161	54.4660442424596	No dOCR induction
3	1.12242157292895	3.58635865599535	9.91714692491516	19.3707048920976	46.5261902226985	59.9683651251205	78.3116902308369	87.4173942553527	No dOCR induction
3	2.46646531784663	5.15416266216897	2.59465541941173	18.0993400125963	42.1242333545485	40.4548949130641	42.6309718679853	45.5284445659334	No dOCR induction
3	3.01108037060267	0	0	4.18526302373173	6.32057442020044	18.2178079849073	29.0633163286358	49.3633928938616	No dOCR induction
3	0	0.501359180109334	0.687744791743194	0	0.959914393566081	0.0912996154215995	12.3738693000189	21.1834795530183	No dOCR induction
3	0.998241647014452	0.517786625792696	2.84136541796276	11.7867277601347	19.6719471325284	19.2882281340106	22.5915052172526	32.9180134378641	No dOCR induction
3	3.65166082289803	1.36881195718485	9.33432079207921	16.2892205128205	19.0861902097902	34.3350538461538	78.6436842809364	57.9591759197324	No dOCR induction
3	24.9489561356973	22.2081564986737	13.5463925729443	18.0423000641459	29.0077771883289	47.4667771883289	13.2834438549956	385.881777188329	No dOCR induction
3	0	1.64302757373002	4.58313061598721	20.1089066387707	30.3086424830217	36.4902938338926	56.7353736211267	77.5273497007351	No dOCR induction
3	4.08841998157909	5.26721310397433	0.582748384843722	0	23.8251950947603	4.5713768115942	30.6262006251776	0.771348940914158	No dOCR induction
3	0.363590278614469	2.57136378317235	6.51955748404246	8.89310651642856	8.24801201887204	13.5730415545838	23.8156015609725	41.3532728616095	No dOCR induction
3	0.433183230669394	0.927485596013695	0.841750484295048	6.40060650601704	10.06048517021	12.7010306247554	22.9840609277857	32.5295371182619	No dOCR induction
3	2.94758195253023	1.87709411392051	0.760289210789211	1.72082559586008	1.02749391489014	0.846770685330847	4.82230545924664	8.7436982228298	No dOCR induction
3	0	0	3.30620591065776	6.54258308190126	13.9595379283026	12.1128508898509	32.5850673400673	23.1841220664355	No dOCR induction
3	3.37293023893532	8.51998894698004	0	0	6.73982999015028	19.3704734386954	37.8085882319085	5.43632308039338	No dOCR induction
3	0	0	1.81030282021783	13.2152276147587	27.8471961435426	24.6342066937596	44.4199844082082	41.8505813049304	No dOCR induction
3	0.264035674855472	0.0800654339766647	0	0	0	0	0.150185608748596	0.693673932443083	No dOCR induction
3	6.74753190690691	0.0134768518518527	10.2734866780045	6.37847146464647	17.1756351010101	30.5250694444444	67.7211805555556	38.6111805555556	No dOCR induction
3	1.62743417171889	0.845124864426521	3.7545432652361	16.097512513351	38.5879215139749	61.9956245803342	70.4028728747607	82.290267962169	No dOCR induction
3	1.89644311889974	2.9178713334247	6.28163874088782	18.684145006552	26.6234232764842	36.139427577734	49.1374542170783	58.4667418730498	No dOCR induction
3	0.101117810760669	0	5.96683347807208	11.4021447467876	25.2633775510204	28.0849965986395	29.7168248814677	50.8797743764172	No dOCR induction
3	0.438270365889138	0.203843207597196	0.202045502261487	0.33601597512906	1.23689951829167	1.24084173750972	3.56029808634747	12.615769039119	No dOCR induction
3	0	3.41547993464206	2.57432608848821	0.254607299080896	12.1710553014718	11.7371708218798	27.668547711671	43.6958399663629	No dOCR induction
3	0.483	0.395181818181818	1.173	5.957	2.277	14.697	32.1463333333333	70.0503333333333	No dOCR induction
3	5.85821046082649	3.45293875935743	20.9872689015014	30.4986053201195	43.5673155509879	51.253572429446	67.7545723294471	59.2256871691937	No dOCR induction
3	19.8169282422647	12.808955453149	50.0008967153222	64.0125413744741	59.989685808449	75.2991151170145	74.8576935483871	67.8680983102919	No dOCR induction
3	2.48143703863669	1.03360958898086	1.7564410937112	3.81464944285731	7.63059865532919	2.01856905070045	25.1578690507004	30.062224606256	No dOCR induction
3	1.32280726801513	1.88935292331677	21.2272833193116	55.6471610148177	108.838622535332	116.8607134145	130.654352204478	139.857515647447	No dOCR induction
3	0.815	0	0	4.89	18.582	24.45	25.102	42.2868571428571	No dOCR induction
3	0.0384054566871926	0.107881457749299	1.90387445887446	0.103926772190209	0	0.690517724331112	0	1.21352380952381	No dOCR induction
3	0.322688181829578	0.733093685373871	2.94730559350473	8.87462832718947	14.2764992823926	13.9191882628186	24.9354895024178	26.1142452410694	No dOCR induction
3	1.2059857929794	2.22970638121469	8.03359094003822	4.35354461650881	6.7749206443393	4.85637616731095	10.007463089161	29.2256488945837	No dOCR induction
3	0.894498049678974	3.09244474797351	11.5394300348936	23.1315290181696	28.9372407278924	27.3461707073176	36.1959705820325	62.7531173322511	No dOCR induction
3	0	3.81462527364848	0	3.04890201045822	8.53737672974166	0	0	0	No dOCR induction
3	1.92660003464028	0	14.9874465169438	33.244346749226	52.2469536273115	60.5683067396999	80.4147913139492	68.7315751477624	No dOCR induction
3	3.01074688474514	5.53118421756815	10.2373782576597	31.300450541522	62.2253336426346	51.6141590552305	106.860435068374	136.299700641304	No dOCR induction
3	2.93334324312787	1.88399994451346	0.631944497496545	0.527857549033662	0	0	0.731076192046423	0	No dOCR induction
3	0	1.35379630654451	1.70102042229145	1.26239139139139	10.9749270597128	8.13135185185185	33.3988518518519	55.6390052910053	No dOCR induction
3	0.0090844504867061	1.43651833882165	2.93814032568851	4.66263535907923	11.3977449527897	15.6700635319026	25.5346783482694	26.2877054525366	No dOCR induction
3	2.43747452882312	5.15924716999632	24.1784855298334	42.1171000515005	81.1537650639075	101.433208964384	88.8379270172236	104.482448864622	No dOCR induction
3	0	0	0	0	0	0	1.41331694915429	6.95560992270569	No dOCR induction
3	5.27715721283211	0	0.225326530612247	12.6845765306122	0	15.8074376417234	25.3369931972789	22.2463265306122	No dOCR induction
3	0	1.27519152381529	0.0697894690343988	0.50327501612945	0.99119415096952	1.51239755188515	5.27464837696766	17.6821204130967	No dOCR induction
3	1.18076255973521	2.17744858419204	2.93152436495829	10.9846695203925	18.9009002945261	20.528914139944	24.81024186167	32.7165642084196	No dOCR induction
3	0.269916520315956	0.650209358182226	0	0	0	0	0	2.08487718791443	No dOCR induction
3	0.0998060490088794	0	5.01267380793632	25.7816442156444	54.2029939976799	68.2612960172131	102.933889583367	114.083172035356	No dOCR induction
3	1.66075757575758	0	0.0714079822616408	4.04476783216783	29.4399242424242	25.9591818181818	54.2326623376623	88.3694242424242	No dOCR induction
3	1.17951795951796	4.77561896436896	5.95017013661798	4.44832382942728	4.9936124373992	0.484316102198454	4.92092055167055	0	No dOCR induction
3	1.35958543979725	0.669739406113776	7.19782702262654	6.75696635646839	9.66652602725028	10.5849809468163	19.6187173143228	27.3796000850586	No dOCR induction
3	2.30503629933484	1.48053020576021	0.324719788474799	0	0	1.98704989659465	0	1.76846652186373	No dOCR induction
3	0.94011767743437	0.804176239337995	0.860949746687992	1.21827432354934	1.32607951723734	2.86178472507884	11.891001278957	19.7439283074649	No dOCR induction
3	0	3.19962149840652	7.8291943025906	15.8962233834415	27.6587065567313	39.591202310769	77.6523179077539	109.583384318529	No dOCR induction
3	0	0	0	0	0.180994932324074	0.222135752288424	3.81726600215552	4.38107362600891	No dOCR induction
3	0.269159172822144	0	0.720469613650611	4.45227889782515	12.786776484486	11.5985594302224	26.3481156737724	32.4918927635557	No dOCR induction
3	0	0.909407815757882	0	1.56048934249719	2.80597306685832	1.65549277605779	7.93568472652219	4.76812435500516	No dOCR induction
3	2.37185479296653	1.51755102040816	1.88086956521739	2.55529100529101	0	0	0	0.891428571428572	No dOCR induction
3	0.103039563864684	0.221281549677666	0.485824095238756	0.634961433756806	1.21014201677478	1.68742181282776	4.11813299168388	5.5432697044335	No dOCR induction
3	0.913865734115946	0.859484216846801	8.03043469736347	21.9947830215403	53.3493731695193	57.8959584801176	76.2062766138069	89.918854115474	No dOCR induction
3	0.307665413217282	0.191115463707482	0.434663009948795	1.22810815462659	6.93182647704974	8.689428377623	20.1681705451807	36.4216619512069	No dOCR induction
3	0	0.41328415744728	3.94675432163176	6.59035676715387	14.0365950032476	26.5601056482003	20.646206333902	42.8451139536027	No dOCR induction
3	3.11861194011727	2.12705294060081	10.0570612961674	19.9300740057746	26.8380735597323	33.6246820664313	54.1205388493795	57.2085070177518	No dOCR induction
3	12.2671149246492	3.44402978756403	14.7655963778365	8.04952162744328	23.0150794437902	23.5464020819363	0	65.8055276230619	No dOCR induction
3	0	0	0	0	0	0	0	3.79272328216046	No dOCR induction
3	1.48128589881218	0.134866823260819	0	0.204261753191278	1.95306732160698	1.10314447809219	4.71522972617677	4.80871201571775	No dOCR induction
3	0.934801326133811	3.20311720220803	3.04724364082809	6.92913173085507	13.9350667323031	21.3994799494004	24.6635053925791	19.8608996460819	No dOCR induction
3	0	0	0	0	2.0368456357811	0	1.15298363869155	6.89515172018561	No dOCR induction
3	0	1.58891861888888	0.42503891916337	1.4734176158635	3.44746960938818	11.4784352956627	28.5821054637299	35.8586411780156	No dOCR induction
3	0	0	3.12226124996662	14.6544099822628	23.4308245885337	39.9551537671436	80.6349813981764	69.7249703811232	No dOCR induction
3	3.77955417426538	6.05497308382466	36.898994677254	63.3694662756806	77.6534305306332	159.570930530633	208.114634234337	188.154372391098	No dOCR induction
3	0.413890327743555	2.40498442486838	8.3791976398432	16.7842544185556	36.8765916662204	56.5047218710144	82.7487147057745	112.809726680085	No dOCR induction
3	0.0466922365247404	0.00660977128371222	0.060223071189959	0.128198548582938	0.274603863777811	0	0.877969105008397	8.99449734421105	No dOCR induction
3	1.85987948165428	0.223724302410866	3.21430109606939	10.4733285659936	28.2391172762671	41.1838697724268	59.1423334657641	88.8199412628111	No dOCR induction
3	2.86878658536585	2.09791666666667	12.0953571428571	26.0556402439024	16.0517338709677	29.5903676470588	16.7768382352941	65.8899456521739	No dOCR induction
3	0.602692262739598	2.01459202756808	4.15343357136826	10.7535231446763	27.5236533128268	27.2298581242533	48.128339198308	57.5351595759671	No dOCR induction
3	2.88957078487001	5.26736310956065	6.26527689702538	6.78287894992708	6.72397097285047	23.8931266279457	62.2085890339607	14.5312018159156	No dOCR induction
3	4.52000017302874	2.20120805939075	7.61649917857276	10.2145508348585	18.7356346709779	23.7816378981004	17.5293907516984	44.1560168829202	No dOCR induction
3	0	0.00909282051973354	4.66574024764471	10.1222493816834	19.7296054935509	23.6544147610325	36.7651319942658	60.3261552747077	No dOCR induction
3	0	0	0	0.0647211469613863	0.0128482940214188	0.490424051597176	2.0226462738194	6.23625738493051	No dOCR induction
3	0	0.123805035585129	4.87084074410395	18.1126747157836	57.6647679200474	57.7037750085348	83.0272477015035	84.6263061393359	No dOCR induction
3	0	0	1.18908337763152	0.785659143900784	6.90088599873508	10.5404909242787	24.0454038366676	38.2387726350127	No dOCR induction
3	6.10142005378703	0	0	2.49311796473072	0	5.24625566997366	22.0750884271042	19.9233731309061	No dOCR induction
3	0	1.56928076234745	7.76418815534629	25.6417698344199	55.7127563837129	50.5384990140984	53.9749934868875	79.8350121834687	No dOCR induction
3	0.776777854026906	0.766417010519445	1.22800651432374	6.40563379982683	11.5214179099705	12.5664781553946	15.4901661320446	32.7525399882986	No dOCR induction
3	0	0	0.814249464269404	10.4893971709931	17.6546393875991	34.8433715666089	40.9744312824512	42.3045470287739	No dOCR induction
3	1.34135372706273	2.39506136821037	1.46351555974805	0	4.29399777197897	8.1507123117282	21.4812270702753	8.31716736878272	No dOCR induction
3	1.22576238747695	1.87034442553161	1.13683387384359	2.98985866631731	8.41933961869826	5.51527731916705	15.7343212306979	27.6733420553539	No dOCR induction
3	0.259425000568402	0.214298327128122	4.34422308962968	3.27124813155609	11.4431884583273	20.4385323273887	36.9085586970636	45.4926620943672	No dOCR induction
3	0.592938311688312	0.476091587854654	2.28184711321363	12.3720520231214	26.6697455540356	37.6078588235294	96.0862325581395	140.14322612568	No dOCR induction
3	0.313490612465028	2.04366428081184	1.8257915613168	7.26649908019174	25.2204701597935	35.800238514174	51.5903210144273	40.9228744533409	No dOCR induction
3	2.71646724540449	9.98017506756922	14.5159094074015	16.4202418543418	27.3184662182406	49.9087410097472	95.7510968872593	53.5579559684559	No dOCR induction
3	0.41761631898574	0.440760872705514	1.16727541022814	0.795177444497024	4.05622381066926	4.26198174911943	11.779550157909	26.8587652396016	No dOCR induction
3	0.354464619371284	0.765436978410009	1.07436854609339	1.07978522851101	0.877394290440717	3.4637494311974	4.17033417343724	14.5673638498021	No dOCR induction
3	0.073897687449841	0.0094682274537928	0.354324985267627	0.705987146668723	1.9311782985378	2.34610160485025	5.32222056898394	8.09163103839335	No dOCR induction
3	0	0	0	0	1.2395536258727	5.0621321792106	18.0000207735352	40.7180037162948	No dOCR induction
3	1.36100292172628	1.63725770256012	2.0304371604153	1.38296086812927	2.83874293086195	2.8776774931972	4.47935838029239	11.9409964626774	No dOCR induction
3	1.50635056379898	2.49214923433037	6.56188183166377	13.6907356530056	33.4816506540576	66.954097082629	53.7962710700401	126.203554413456	No dOCR induction
3	0	0.993759087795596	3.69663529881791	13.5862507740096	34.7709051822911	45.8442338021271	52.3066341536006	56.9472873733588	No dOCR induction
3	0.654418296479636	0.908547868234217	6.49765265045997	16.5886849860054	27.1797717725625	41.638265308665	72.2549360282702	90.7366873730643	No dOCR induction
3	0	2.86201233909873	7.80779707480866	20.5827168288357	41.5346330308859	49.1836973618349	67.0556901452397	88.2042227226193	No dOCR induction
3	0.488571693840187	1.50935021138419	21.7235988223907	20.6044669985901	19.4269271261818	46.286544920668	49.0136353740743	18.7718622139011	No dOCR induction
3	0	0.404925984851114	0.289827505987755	2.08246981656587	3.59453204236506	2.05348339470148	3.25710420919526	3.88869656238826	No dOCR induction
3	0	0.545753596980895	0	3.63577438490626	6.00862801596818	3.97840181832477	14.9315869303142	26.659663079586	No dOCR induction
3	5.29	0	2.98173401015228	2.91188619014573	4.03908163265306	3.61034041675263	4.73696770662288	4.32406064601187	No dOCR induction
3	0.386024548633865	0.540583946841845	0.541325636349498	2.02900723863848	7.98927652146326	18.1161422155526	25.7557816821659	40.2224339895859	No dOCR induction
3	0.846856794769059	1.59288225368514	7.88626040988009	15.7263818136218	19.3160029937046	35.2932891871772	46.5678781620321	43.5861090269119	No dOCR induction
3	0.508812923171619	2.48050222300222	4.43426791564292	4.21893808431073	15.0574964081956	23.9484569081622	42.8144464635443	46.1142126126126	No dOCR induction
3	3.77362631167587	2.60810678861507	13.2184164732998	19.4467379276919	23.1373624530863	29.1896016613166	35.426153089226	40.4656884520233	No dOCR induction
3	0.385153946761865	0.850506143136645	6.15614048050389	15.0994830155274	33.5433311091522	35.7298413132339	52.4999361926169	47.7374714949613	No dOCR induction
3	0	0	0	0	0	0.0077784726975054	0.111869102891196	1.79450478413428	No dOCR induction
3	0	0.155820763967526	0.399088387396217	0.88914795554197	1.79176114852956	2.5930553340278	8.7484156423602	9.51324658745782	No dOCR induction
3	0	14.6365039753741	0	3.54431942224253	0	31.2850694222425	0	0	No dOCR induction
3	0.941690877204079	1.07897942980871	2.02439594519421	2.18510781472427	4.31243776018125	2.8561037262159	4.95578854599046	10.6539055307561	No dOCR induction
3	2.46689472473842	3.55871188504022	2.48843326596175	7.12460569135962	14.8239136748533	16.1872785456101	25.5747077583885	30.5510360658753	No dOCR induction
3	0	2.15965369538408	16.3089889837516	34.6325515629486	87.5130594645324	64.0172568972137	109.8630472622	113.044658825612	No dOCR induction
3	2.28108093494237	5.07066903562886	7.77013027390925	11.7805986647833	39.0904406187368	45.803823629169	97.0695570540257	97.3640164931999	No dOCR induction
3	2.13399807827336	1.40052880940751	5.76976754389213	5.90200069251484	15.4370838796446	8.89684211104396	8.91929456571003	30.5417681357832	No dOCR induction
3	0.618449160035367	1.93484654000618	0.843441113919987	0.828140330933435	10.9207462128664	10.1817398535659	40.8715651491366	66.8089928332537	No dOCR induction
3	2.5404280550551	2.26773656805677	1.34544325758119	0	0.705096216148633	0	0	7.70562716562716	No dOCR induction
3	3.19899934597834	2.11554680707076	9.76555578931708	16.8328912504661	38.4124923636386	13.0586055361804	16.3313532839281	9.31926691184177	No dOCR induction
3	0	0.280189893064359	0.457487268769672	0.348472483823435	8.97297248382344	12.6759083812593	22.0626391504901	56.7441391504901	No dOCR induction
3	0.197522214695393	0	5.22126516389917	13.0723027084758	28.2224640280421	41.0535958271953	52.0696642547674	53.0930715247312	No dOCR induction
3	0	0	0	3.74969258130081	0	5.88681379342203	0	11.6417759146341	No dOCR induction
3	2.36162214611872	4.11152036199095	3.52800913242009	0.913978723404255	3.6005032051282	2.92243939393939	0	0.666	No dOCR induction
3	0	0	11.1591280572696	24.7659769881265	59.1003015804735	72.9322467464187	94.5215108156828	105.118129863302	No dOCR induction
3	3.27306063716484	5.67766833213244	12.1238628225855	11.6674003154494	12.7380233090289	10.7000469104275	18.6331971812093	104.191148309029	No dOCR induction
3	5.01197225682505	3.23398033325536	0	0	2.99598159323617	2.04013931114016	7.84288312673092	26.7888070508532	No dOCR induction
3	2.88721258221157	5.20222779519331	9.8016979903283	22.8369452424398	13.2907132358063	28.4608890527998	48.4695951402915	159.544902124695	No dOCR induction
3	2.66033386051409	2.20418138724577	6.20330411785277	9.22180256986515	25.4940672757475	23.9832101328904	73.2663400030202	65.4456849228063	No dOCR induction
3	3.18721895629746	3.59932466403831	15.7365803394939	26.5181537047251	41.9581134116848	60.1042422828137	80.7909350018594	72.7514669879332	No dOCR induction
3	0.363333333333334	1.03809523809524	5.67708333333333	8.175	23.2533333333333	31.7916666666667	61.0679487179487	84.1275729646697	No dOCR induction
3	5.87202723642649	1.11513615938498	5.66839647400006	12.4161622580027	21.3914404499878	38.3478322540857	40.6330155447933	36.8108042750197	No dOCR induction
4	1.77240598308087	4.26211664856372	6.34594492370535	19.0694436213788	49.4420109267814	63.0255227511388	66.863806394402	72.2568237975335	No dOCR induction
4	0.0544586919929386	0.845491373363698	13.9047760130423	33.5605218806017	59.1440177343162	30.778358895042	62.8823676323676	71.6066877289377	No dOCR induction
4	6.59759058233755	7.93920537414799	10.7703280720631	14.8182814806471	17.2000412284431	12.1423406825897	23.422483845596	44.3276483503723	No dOCR induction
4	0	1.02960720121321	1.58625545637642	0.899736220516095	3.45063540456878	3.99349123093777	12.8104531799417	12.2615519307149	No dOCR induction
4	0.0830757773543746	0.236430222534597	0.408791963063479	1.86801146858239	5.36288831280472	6.13663029708896	11.0020372222705	11.9949512020349	No dOCR induction
4	2.2963571276697	1.15557061489523	2.94070017823616	1.2759681344179	18.2776830467888	15.9443019098379	48.9257668221186	53.3480443340803	No dOCR induction
4	2.72411366067277	4.29071461176532	10.9852360655989	22.1105052800608	42.2144560411412	64.6957854485798	56.0787420312129	107.683758725247	No dOCR induction
4	3.248010393639	4.20283279861134	12.1820739066601	25.0085948874899	56.3922054205513	54.5756264369985	74.7030774744234	89.0065533687238	No dOCR induction
4	0.119008350878444	0.61519967696612	0.901790606305103	1.19153718406565	3.06888583124769	3.18088608183534	4.78734686308399	10.2859052268495	No dOCR induction
4	0	0	0.488867656528024	6.72080855605895	11.2312303159936	16.4958863050014	30.9856722442084	25.0466692438761	No dOCR induction
4	1.01976495726496	4.90671134421134	5.50910078936121	7.64392389525368	7.01043237807944	16.2565023577955	17.9748931623932	4.86085807467386	No dOCR induction
4	0	2.06286026473526	0.379774415020317	0	5.25044401845619	5.48155002891845	7.52847985347985	45.5653846153846	No dOCR induction
4	1.26115855429158	2.62954944204379	2.06990801404078	3.25573041192938	4.35844294326053	4.0214533977363	7.5048818195163	10.0460802615906	No dOCR induction
4	0.383471174004192	0.545742854220995	0	1.44185827077839	3.95397117400419	0	12.5049433962264	0	No dOCR induction
4	0	0	0	0.992845313958475	0.529572095285256	0	3.46046100023298	3.86609914640054	No dOCR induction
4	0.718730024227773	1.78012530410727	9.1016587494265	30.9849870888381	53.8176747645073	73.5853970237308	81.9231092462767	87.8474433228423	No dOCR induction
4	0	0.980558539205155	5.35792677021288	15.3859119275557	24.3368789472591	27.7738522033017	42.8250782940527	57.1410695460517	No dOCR induction
4	2.91284353826006	0	6.238913589679	10.0828997198595	40.788270100885	36.1169882211515	57.0451016484721	58.5289634453497	No dOCR induction
4	0.298733702531646	0.0384774332677065	0.479546443602931	1.12300663344499	5.9930242831734	11.8180651701289	7.23468151087664	10.8425725849144	No dOCR induction
4	1.96599539701494	5.19539459965673	31.1977429185556	49.2109256374028	69.1282358198927	72.2170884327794	106.555813218618	69.624317757913	No dOCR induction
4	5.27686305255042	9.26638563379119	16.2947163795306	15.9460213766114	20.470714670521	15.8645125606996	39.1557506070774	29.6217105712502	No dOCR induction
4	0	0	0.452597428211106	2.817926420107	4.08627499756902	3.46865004323946	9.02403410121047	25.1397789846174	No dOCR induction
4	1.61621451051929	2.19114401759019	5.02562898529564	10.9028220928417	19.9684727325608	21.4819013501856	48.36179905886	42.2565339948068	No dOCR induction
4	0.270453614230049	0.129744364126724	0.629989995016915	0.710115056830925	2.70463343179501	3.6459749714506	9.94896930172214	15.1048157964948	No dOCR induction
4	0	0	0	0	30.7228439108062	59.7302378502001	68.0203872178928	96.6498443668025	No dOCR induction
4	0.187183514770991	0.270676564772037	1.06237191710349	0.488304288467675	0.984479522495552	1.78902084350409	3.66595147032937	8.04095753118569	No dOCR induction
4	0.924007424100748	1.21580540457264	0.0250311883851408	0.465163501709519	0	0.813414968975479	0.397427612140733	2.95245730739233	No dOCR induction
4	0	0.38056078972013	0.11874356236769	0	0.000476962292392073	0.441640482194559	1.66690604996013	6.12121984727392	No dOCR induction
4	0	1.460029792815	13.655087351873	32.8762649335866	75.9715542022593	96.2622942663229	123.204116905799	122.710412552634	No dOCR induction
4	0.896993037916763	2.17952042308482	8.69276049839139	11.1091774425671	14.5762554357017	11.6018823204188	16.5541310111671	10.3871696760273	No dOCR induction
4	0.85848672274828	2.08585090929538	4.18177785102458	6.90903561886771	9.59149426371402	9.66018832607288	18.8244212128615	25.2536507685211	No dOCR induction
4	0.198355463912362	0.135751353815285	0.629162270714023	1.56306619983918	4.40545578648009	5.04145386121738	13.2729638387964	13.4518255852379	No dOCR induction
4	0	1.77053251578807	5.00167854098749	10.0245047234274	16.6762417973799	21.6019500370406	34.2952807000922	31.3698778596578	No dOCR induction
4	0	0.345280997555358	0.925475091163946	3.33309956563864	7.33021164249361	5.74416250839428	8.81412330268195	12.2617336893167	No dOCR induction
4	0	0.410708966918884	0.265247534299612	0.320851171086344	1.40516705977028	1.86593457794809	2.74721096761682	15.256077026996	No dOCR induction
4	0.729166495561245	3.86551647772188	25.721814171181	55.3628331580954	91.9693838017607	76.2314871038509	79.7721342734615	62.5893087308012	No dOCR induction
4	0	0	0	0	0	0	0.747051808489102	1.09716613199496	No dOCR induction
4	1.53806632902309	0.55288192991824	0.204666487647691	6.63119770649555	12.2028202342556	17.7642378955029	39.3714758921112	70.2898478724823	No dOCR induction
4	0.25210743756524	1.95373540675684	0.964748597526736	0.195164954462659	4.18839182198295	3.42504452018222	4.98760359282563	4.92296920175708	No dOCR induction
4	0	2.7752904372823	13.0066919871854	15.3779377291143	19.4401713370571	17.6219781027397	38.6290428870943	39.0375039974482	No dOCR induction
4	0	0	0	0	0	0	0	1.5269088767045	No dOCR induction
4	1.08245476751329	0.0808908197140223	0.895255587646415	0.391610787452131	0.0844886512422241	0.805535475301999	2.50326685406564	7.76453314958982	No dOCR induction
4	0	0	0	0.613924904802427	11.4701181860011	18.8974174081195	75.203074283392	102.93367194286	No dOCR induction
4	0.397382175314224	0.380844655150785	1.4580075925865	1.04857591101957	8.79711964058626	17.2837014473031	36.3210297650441	42.5678533313869	No dOCR induction
4	0	1.00064189469897	4.66352764638214	9.01848532475419	19.4573248896056	26.848046917656	38.2774260684878	46.379168163955	No dOCR induction
4	0.234444019981978	0.169137815400243	0.226847666130229	0.233050065798556	2.74463834226473	1.57623401730155	7.58867784431191	15.197531655797	No dOCR induction
4	2.49750494015631	1.73261036716267	1.70328987415582	0	5.3452513182884	1.29045294233763	10.1104489906972	16.3050495005926	No dOCR induction
4	0	0.56632722007722	2.45840303461356	24.9466486486487	34.148866039953	62.2091486486486	53.3113153153153	63.3051045310016	No dOCR induction
4	0.464396710821676	2.05765738060458	12.8852846578297	29.963719464145	65.7328544946572	84.7478052675902	99.1790095473143	118.236531477839	No dOCR induction
4	0.334750139312486	0.208436652105409	2.30552328798454	9.29451847037921	14.2196465120951	22.3005878851117	28.5614737731651	27.7139709696888	No dOCR induction
4	0	0.105551845238807	0.623430815278907	6.63614839205708	23.3708139828309	21.4929101319393	44.7308993357179	42.3937527331132	No dOCR induction
4	11.4902397083283	10.389969526728	30.0941209202782	60.4671944684529	46.5865969918554	85.3880740815934	130.507745140004	175.892897594784	No dOCR induction
4	0.857101718409823	3.0484314534532	2.73169861827178	2.13479511488879	4.6780458371671	0	5.30592858497679	1.55962034990568	No dOCR induction
4	5.67591265503739	3.30883923636786	17.8638420188526	19.3284469002317	27.8042206763397	41.4704117931643	26.035393478146	33.1588998568248	No dOCR induction
4	0.0111230948290903	0	0.491072601734817	1.16257923127695	2.60892542859527	3.63457958281651	9.37991323127557	16.2054905402303	No dOCR induction
4	1.73932989704848	1.12367348029022	4.09209697974988	11.7426702977487	25.7952205369832	33.4038579407693	76.9476702977487	60.0442439411596	No dOCR induction
4	1.42585520577216	2.99669497571591	1.01378338786162	9.57404560007912	26.55153276973	35.7560333057408	56.9889441370429	67.9459107613277	No dOCR induction
4	0	0	28.7168137916697	55.4628665223665	73.7042255311738	111.50421922616	186.88723561704	122.411195680445	No dOCR induction
4	0	0	0	0	0	0	0	0	No dOCR induction
4	1.02294967524002	0.470164272909734	3.83733264298232	4.28004822928934	4.66180118245129	6.4773833088614	12.2270468697631	10.7899055439355	No dOCR induction
4	2.58284471281352	6.03323023357806	34.2885743920181	80.9643078071197	109.737284415637	116.123120732773	153.085642471903	147.318920530548	No dOCR induction
4	0	2.64550846491259	5.00716882380323	18.730379051076	33.5308347161006	34.1732592354078	62.4021076225045	100.013730699428	No dOCR induction
4	0.531502868706455	1.32202590567477	0.470889753406276	0.317055118380115	1.70036989075091	2.53597400648094	5.05263340597355	14.5163573108236	No dOCR induction
4	0	0.914607466167581	0	6.91848137792821	28.0847673332488	37.4552924642847	49.1105094637698	43.6488728784132	No dOCR induction
4	0.0733760126775732	1.15716710723729	2.34062410305334	7.51498896599004	17.1208301935868	14.0929294483682	27.2785089485048	39.7620637802973	No dOCR induction
4	1.91778649356785	7.9922414619959	11.6136098808938	19.020632103116	31.8955282493611	57.0633438088016	54.3922409116987	46.2640168857247	No dOCR induction
4	0.746733773576746	1.16094779124311	2.74558891701952	5.01814030612122	8.24715908242721	7.79477047084679	18.4333608933551	32.5632155859178	No dOCR induction
4	0	2.07909144542774	4.18728114585311	7.27172533677955	28.2700674738385	35.4037121350829	50.4168336778788	63.4651085394448	No dOCR induction
4	1.12937638886274	1.6969173284627	3.10060243188132	4.04951192863508	7.98376779511133	6.9814786301571	8.91419421457268	10.9961488892182	No dOCR induction
4	0	1.10755699879758	5.0405076115858	16.3597877340249	25.8991457447188	29.7015659349312	23.601812967141	31.1617962704244	No dOCR induction
4	8.42751581017642	3.72140394498528	0.975451630428135	5.42212928597214	20.2256046274505	31.124095741976	37.4542141999404	29.6054856716013	No dOCR induction
4	0	0	2.0977686098203	4.6465227690605	8.27788063876497	7.89297401424035	7.95921033902668	27.5664644182808	No dOCR induction
4	1.75191442347974	2.10045827145945	1.06834575817472	6.39413012975052	17.2008848614073	13.295614591137	33.1887047371836	29.9459770273059	No dOCR induction
4	0	2.23345048819812	2.21412005444993	7.50776411272847	24.2715051250452	38.1108350127996	82.8257376771126	113.303212856772	No dOCR induction
4	0.0972726994323613	0.142382254565414	0.887700047616887	1.58299170763195	6.45782818526693	11.2577358819665	16.3772619122164	23.8792854711439	No dOCR induction
4	2.03019143661782	1.53053578643586	7.09791992434631	25.5698813649675	62.061791608218	73.4783602800105	53.2524353730553	57.7314164278428	No dOCR induction
4	1.214259701437	2.1925390664737	10.0889982337356	25.7578526695125	30.0173358037623	49.7408716548844	114.71783018023	81.7953690093817	No dOCR induction
4	0	0.36797301654299	5.14414020650273	12.5725752076852	22.5827875033388	20.8820693989636	42.5548513661991	50.8538749961882	No dOCR induction
4	0.237427514149565	0.193160118010637	0	0	0	0	0.0052358111633624	0	No dOCR induction
4	0.873929783245278	0	0.0278432494279175	0	0	0	13.5176315789474	8.65838157894737	No dOCR induction
4	3.15056201453479	0.463964933701776	2.60302175690121	16.3248667073667	31.4245860566449	48.9273947234906	43.010755787037	36.6271910709443	No dOCR induction
4	0.426581393100317	0	5.87774944169394	9.87242888465642	8.6601837394796	8.62437910281483	5.72334798492193	0	No dOCR induction
4	0	0.150969005112599	0.217392152024087	0.259744954383969	0.0369102994647323	1.21278089540698	4.26990447819349	17.0761028372669	No dOCR induction
4	0.843941629441753	0	3.23450009078113	15.0830410641585	18.2311129097828	25.3910353498107	33.4847847339906	50.7076977639075	No dOCR induction
4	0.146760241044423	0	0.349449374050074	2.00809100985539	1.6473559293887	1.03918726969425	1.08630448204018	2.66731004501303	No dOCR induction
4	2.39915569885474	1.82982060136633	0.288092202512934	0.678569475240207	0.770677135695694	0	2.37252402069475	4.12998614190687	No dOCR induction
4	1.10939603985278	0.886395757980481	9.66840615615895	15.6467545425049	18.1201297115079	45.5549307305736	49.9071673547158	84.714244951712	No dOCR induction
4	2.27265210895143	8.02743959625964	3.90393206021249	11.1594756123391	12.4935726473796	34.3755726473796	80.4664448278307	25.4940895646728	No dOCR induction
4	1.06107632649201	1.7343949044586	11.1719858870968	36.3438052373159	40.845	23.2417676767677	54.1160421052632	34.7257457457457	No dOCR induction
4	0.940028498960486	3.02960285278785	4.03097008501987	9.48211457455818	16.6127349832348	17.5371440461936	29.1849707239504	41.7252197757178	No dOCR induction
4	0.111801417565831	0.0462711195354147	0.702832951279573	1.06064005997941	7.51038226815555	10.1289877506184	15.0387762858639	31.6237596227166	No dOCR induction
4	0.324819836719752	0.543994375073101	0.889672027858064	2.07539191004303	3.59137820059799	4.03297172096323	8.10059931050925	14.8230378869217	No dOCR induction
4	3.29429110808468	2.60906217144621	19.557238686135	41.5854832927399	67.5784974620306	72.4779164013448	101.758881359972	93.3964154140154	No dOCR induction
4	1.10132916578822	0	4.60704044308902	15.2970636088382	42.6711670175707	44.9582420005611	70.4723419944357	76.5096364804111	No dOCR induction
4	0	1.13720353237149	5.98015646337253	10.0434009182205	21.4416247430068	20.8037261318957	26.0958342278779	21.7143875291453	No dOCR induction
4	4.88626285272957	3.26292559884062	11.14185489922	31.6839500837506	47.6507891826895	66.4372884561365	91.1325045055193	85.055856929931	No dOCR induction
4	0	0	5.7925299436248	15.2718450788738	25.444728610763	36.5288756996292	49.8154990762526	55.4811616021325	No dOCR induction
4	0.0419467688271772	1.34251041190245	3.31530087345252	7.79558943771593	16.8194575005751	23.7722137047926	25.9697224118539	31.4639403569454	No dOCR induction
4	0	0.228313141428911	2.54156662853957	14.4538777066714	31.7587842369114	30.6814408182914	41.5806843615838	44.8359216588029	No dOCR induction
4	0.253049583689129	0.401868833162321	0.34755961330575	0.846353910043771	2.70402137845896	3.60570670117036	8.07427480964534	10.2048428705069	No dOCR induction
4	2.08690076410732	1.55054874481859	10.6597013692992	30.7422297353905	48.966352109863	68.8685079069645	86.5264000638272	84.4683017812906	No dOCR induction
4	2.36461747700817	1.39318381198674	3.12409520365797	13.5253993213578	48.2588729699517	57.131372747058	64.5824565570879	69.57110029022	No dOCR induction
4	5.28242310253238	1.21202280337623	20.362577799524	29.1398889046117	43.2268262184912	33.2955480637507	57.4703450255985	83.1555020304294	No dOCR induction
4	0	2.05883762537273	0.301292522260554	6.76569932896758	18.4043864537563	30.0224562211982	51.7803789572823	61.3802555365597	No dOCR induction
4	0	0.314697440974053	1.78243843239695	4.00338136913124	7.74277628444076	9.6786900584208	17.7158586561069	23.336404273187	No dOCR induction
4	1.2871159304094	1.60201155709722	2.99887743818168	10.0343332548226	27.6575388652938	27.9725916014205	42.09024471332	45.4245112611843	No dOCR induction
4	1.64778557371438	6.71718440157318	4.19467625043578	11.5574678979066	27.2473513463836	63.103670517251	68.8387419823025	111.393542379522	No dOCR induction
4	5.06675910596026	5.87881085936665	19.8490618593414	20.4179133690913	32.3205193347035	45.3543070502207	46.6739138362831	55.0938997756306	No dOCR induction
4	0.0242187301660951	1.2497631396971	5.49324648192082	10.2616581738149	27.0953286855212	51.876038915353	85.4921169602197	97.4517445317406	No dOCR induction
4	0	0.574344897023112	0.884353934565166	2.26731338355562	5.7030852977119	8.66357078257538	25.589431708384	14.2674578148741	No dOCR induction
4	0	2.30392857142857	8.35757085020243	0	1.67558441558442	6.6540034965035	14.5168748353096	26.9936800112741	No dOCR induction
4	5.55865638386817	3.03264526867157	11.8718965805529	23.4478010243814	48.1327138604712	60.49906653964	83.170690285623	81.7600750214202	No dOCR induction
4	0.0789668389305578	0.41059164411416	0	0	0	0	0	1.82966442325675	No dOCR induction
4	0	0	3.6812897591497	1.85490016200538	8.61544070254592	7.52217147177669	25.2643692739745	124.345797845403	No dOCR induction
4	0.133763447669586	0.832227174931381	3.64112266965491	8.82336832514241	14.7623750093026	16.8963599174003	20.5530691186012	25.998447778359	No dOCR induction
4	0	1.54481558045915	2.34276859504132	0.973026315789474	4.22824870051979	7.69341109709962	8.51252045826514	6.65689265536723	No dOCR induction
4	2.9305771627303	4.32116913945473	5.90132956364246	11.3193911222134	24.2142865737682	26.2464280680262	34.6691425473138	38.5043566394547	No dOCR induction
4	0	0	0	0.942902311093254	3.91999756998511	7.74272770791865	14.2647369364162	9.93796525581137	No dOCR induction
4	3.34994215672773	0	0	16.3852026900803	22.172190663931	20.8809433962264	35.453554309026	80.9063342318059	No dOCR induction
4	2.79073728393892	0.0261699288761373	0	3.3922340004672	5.1510687248561	5.45070435749308	15.8859130101582	16.2316943907157	No dOCR induction
4	0.113352648657024	0.176048424431305	0.380359176290391	1.33109138344118	4.01374683510712	5.29896703901205	14.8113021030225	17.0667430053908	No dOCR induction
4	1.31224062761069	0	0	0	0	3.55295342023841	20.4718540313853	38.4505246188388	No dOCR induction
4	0.0649861448174333	0	2.75768095001224	3.29735061098007	9.89154338387467	14.3311561465425	46.7156174579487	69.59766874	No dOCR induction
4	0	0	0	0	0	0	18.5953298728654	2.93749437502992	No dOCR induction
4	6.88470523882378	3.104042682657	1.7428734010925	9.04607931427621	23.9897346059464	20.838265823027	36.1581424109725	27.8814447605623	No dOCR induction
4	0.0405164264786631	0.637976431607475	1.57159257182556	9.13101163629213	29.2843294029286	33.6647634699049	53.8737856513072	59.7013238729751	No dOCR induction
4	2.57931247165533	1.15842105263158	3.32983367509683	11.4411428571429	32.8651734738691	29.5767545735329	52.3761538461538	95.3067936507937	No dOCR induction
4	0.364859757679054	4.21282515463394	6.94198823900568	16.6170358565346	33.2658647109537	48.174959108855	83.1464357170422	92.0840727840687	No dOCR induction
4	0.208606634491093	0.760942442536259	2.69329237153231	6.77308215896662	7.81483587070221	16.8037505724132	9.46205493376464	14.0537209796054	No dOCR induction
4	0	0.0887253251811791	3.1990944996025	12.9456651801845	20.0336987639408	21.1457517226967	19.4018684596812	25.7605162711917	No dOCR induction
4	3.54854617970504	6.89033772177914	15.769987729994	29.6606229460094	27.7365554962922	31.0409445737984	34.7555014130259	81.9618163983903	No dOCR induction
4	0	0.436008079883666	4.21425823953189	4.37860466354264	10.8398391455701	21.0705582979911	35.4427126743897	56.0003913475644	No dOCR induction
4	0.155958466453674	0.5098235946643	0.216955555555556	1.66094669247009	5.28738161819538	10.5027067669173	6.53956223628692	24.6495470383275	No dOCR induction
4	2.81153846153846	1.25885143640696	1.05490765829601	4.80722394540943	7.42482417582418	9.36903846153846	28.7835384615385	19.3296813186813	No dOCR induction
4	0	0.523456933187541	9.74870347345975	25.0358667299126	44.1543194698651	51.5380836159677	77.6090923334051	100.227893630062	No dOCR induction
4	1.48449411887449	1.50335260891178	4.67636822182585	8.07765469516203	15.7618571130049	24.3626077208323	34.9650473216726	56.1246901788155	No dOCR induction
4	0	5.88176642116634	17.9391810015358	46.4379503310174	90.202106186342	89.8108619728446	138.803955822425	129.527619458555	No dOCR induction
4	1.46268568712358	1.74117995058878	8.19203882186925	24.6537310013551	52.5510206990994	71.478946537758	101.405888868376	96.0883244604495	No dOCR induction
4	3.62971619525003	8.70155484560379	14.7642697666786	45.2077894245417	21.5094569031274	21.6463771929825	18.0525006193645	20.9252636664124	No dOCR induction
4	1.32543538950206	1.05736000932802	0	0	0.192284401101309	2.86726993555932	4.42674098352618	13.7660804587659	No dOCR induction
4	0.11473200667377	0	0	4.80608108657198	15.9641272589625	32.7447368015937	25.750870765456	40.859799787696	No dOCR induction
4	0	0	3.08312136846776	3.18295310339416	4.01074542586198	21.6384811810742	36.7601653392819	36.0606907908418	No dOCR induction
4	1.4287659384332	0	2.31189634662006	5.05504553474958	30.6900756687882	50.0648059090628	65.6924496064718	80.446063723387	No dOCR induction
4	0	0.658500765116524	0	0	0	0	0	0	No dOCR induction
4	0	0	0	0	0.646872246696035	1.18583081950729	8.88202926829268	6.10256443298969	No dOCR induction
4	1.02198616718191	5.71417340488968	5.06421028544281	4.04513527373527	11.5176307692308	12.7543807692308	24.9157557692308	25.8089641025641	No dOCR induction
4	1.01329417287274	0	2.47375668020017	27.9847188414957	36.3181296960732	40.9365452552046	71.7494190178625	88.7416013096833	No dOCR induction
4	0.124555617847769	0.294913037296496	0.420171509770206	0.355323042789074	2.40695902773571	2.05085689665861	4.25106493925738	7.02491109310354	No dOCR induction
4	2.78881380869935	0.319151687193463	2.44777370372986	5.06359548590808	3.69617593520984	6.29863613631459	5.18276215257475	38.7052621525747	No dOCR induction
4	0	0	0.588437041036738	2.30893449353085	6.8084114798259	6.32280423410015	12.2142569570506	26.9930233128315	No dOCR induction
4	0.0461256402514732	1.53780962580118	0.138158706926514	0	2.50054199589397	5.4927559840449	8.92367251276877	19.4006222176094	No dOCR induction
4	1.83079868185613	0.846475511897631	4.40019884929696	15.6005914138451	46.9815877762318	45.5135854459858	44.250696776684	39.6024592544024	No dOCR induction
4	0	2.13450632311014	0.937271309240857	0	0	5.02633472631824	11.8932252247196	6.4919914393512	No dOCR induction
4	1.80226958742359	1.32805664460422	5.76458767899774	7.91847174827253	11.9566620698353	12.3434606741036	14.1347120527028	14.9879645075087	No dOCR induction
4	0.324485338516754	2.65149708907143	11.6053436099807	22.6430337544595	35.039608315863	94.1213638714186	100.747550040805	91.3544872679859	No dOCR induction
4	8.38201955490341	1.70966638304632	4.46277200176543	3.77345262691456	15.5448622133441	29.0640742441618	73.6324841229776	83.9312843614987	No dOCR induction
4	1.74787395599247	3.62370112377138	9.84983772928834	19.848230003938	36.2718355362025	50.2278382035448	60.9284747955314	69.9605228318006	No dOCR induction
4	0	0.80746917562724	1.73142312243119	2.73465775185328	4.40173744247421	8.21729900018864	9.1771866359447	19.9733732160313	No dOCR induction
4	0	0	3.3222	27.8432	121.9722	101.0672	197.1172	118.0172	No dOCR induction
4	0	1.16929136627396	3.87608407203745	3.61880370691077	3.73319385842592	0	2.81788115407429	0	No dOCR induction
4	0	0	0	0	0.884027777777778	0	0	0	No dOCR induction
4	0.833149594528028	0.0792662409493163	2.51230368309379	4.57940162496186	8.35652459656429	6.29625319730691	24.3348563383519	18.9189417792268	No dOCR induction
4	5.23547789927279	9.69333165076865	7.31218438557096	0	0	0	17.4293687003182	30.9264669146039	No dOCR induction
4	1.32782325237787	0.151688041431024	0	5.32917491630573	0	2.09185686582325	18.5939776088573	24.2004593977451	No dOCR induction
4	1.59991663931498	2.75189338027338	10.0965726348762	8.48978545856594	9.52404684008647	12.733245395102	20.775730603893	34.0876779679719	No dOCR induction
4	0	6.11852464556017	2.72025858732462	9.99525635767022	33.8925823052733	20.0842458906815	53.6557504288165	71.5934492924528	No dOCR induction
4	1.04328303498008	1.19263867102084	2.47618859281437	7.15033103467484	1.73508304361529	1.72969546094624	3.53924780334069	2.80270644995723	No dOCR induction
4	9.57379895156231	3.5871662236911	1.83435125640033	9.63817190355465	31.6465610831012	45.5062780795771	63.346958930641	62.9176630493439	No dOCR induction
4	1.84095008537771	4.49619803523407	15.7204652553774	16.0414951935149	14.5383802532319	18.7103472306931	14.5008516432802	13.2118889850366	No dOCR induction
4	1.18343173053189	1.80754858979273	12.1897147130081	43.869087128783	83.3268502051534	116.556415927536	139.474761662148	170.804608379554	No dOCR induction
4	2.13676499540596	0.509131633679216	0	0.647348042370445	0	6.19477781176248	1.02294147671388	0.982903597926001	No dOCR induction
4	0	0	0	0	0	0	0	0.180266378793003	No dOCR induction
4	0	3.50919889856952	9.72303209175559	13.6311305764	12.9904829596104	17.0266768649099	28.1983605055617	54.2371332328344	No dOCR induction
4	2.51398307219276	0	0	0	0	0	6.40536175655949	17.5357027120468	No dOCR induction
4	0	0	0	0	0	9.51026145498701	0	17.4902502460017	No dOCR induction
4	9.49938142559195	8.05819883040936	25.9578496240601	42.2794686716792	44.6846261808367	93.9416591478697	77.6750877192982	33.9397543859649	No dOCR induction
5	0	0	0	1.96491469437405	10.2158347265319	3.35205600805435	12.3383854614466	14.5915955475939	dOCR induction
5	0.329445470596365	0.102387459381399	0.71868578146608	3.70011780221252	6.77527075833917	8.03073404411458	10.0822930945717	13.8500702084531	dOCR induction
5	0.545471556820395	0.884021417705562	11.832390648602	59.5997787649684	95.8376222044494	96.8824604511956	114.27382395832	127.867914392478	dOCR induction
5	0.747495702121046	1.42270350520356	7.5492166018326	5.67021485789374	3.54593843487136	3.27236736971039	8.32898454323455	10.0364298406601	dOCR induction
5	0.153265990491546	0.224620798583158	0.439197202482872	1.0139308841774	1.43932528886882	2.69033538207363	7.43579649949682	12.3479848128376	dOCR induction
5	0	0.0368336563592723	0.993349946851821	2.63239231075071	4.34211678824148	5.77572221473486	12.829213471534	22.9231864625946	dOCR induction
5	1.99554946064514	1.59444383516745	0.326392399272955	0.475155886984233	2.44979300270191	0.97658908651046	22.9558780726428	37.5041736127649	dOCR induction
5	0.0610478717888538	0.431518772130696	1.82852920684808	18.2464382812913	42.5113413134827	57.5997140126197	62.6422841245399	76.5697406017544	dOCR induction
5	0	1.77904240274639	15.5455698042869	47.3196799466749	111.383023062507	129.729609908964	128.618510192264	121.472175935256	dOCR induction
5	0.0525299112360927	0.344028604842611	1.75882851487769	3.36355249368063	4.65154885376384	5.15644995637421	10.8574958021207	16.741579135454	dOCR induction
5	0.734526269261626	1.64427881968841	2.3267369961583	4.93897975264567	9.20466138867813	15.5936436760906	30.1284837930497	56.0312244086653	dOCR induction
5	0.974468187007778	1.8461958801762	9.24182110619826	29.5824072421779	45.8622574410608	56.3749961576131	79.9659650062302	84.161058098969	dOCR induction
5	0	0	13.0207967201364	38.2219653506058	60.9895667589294	84.9219826580705	107.243706205849	102.643518396911	dOCR induction
5	0	0	2.10230629340784	1.21849290627892	4.49695101168695	3.03397649101716	4.58730856956663	9.99422850786588	dOCR induction
5	0.986530612244898	0	3.755181040158	13.8170267185044	18.1233494994068	14.9544685351666	17.6027223302995	14.2728017241379	dOCR induction
5	1.35054589081057	2.55535686183001	5.77059433444065	10.9794070152133	27.137048905934	35.6301530069447	47.4504082964166	54.0624800122577	dOCR induction
5	0	8.83396343257882	23.5022512636706	29.1705005559976	39.8064470373572	54.668922493638	57.6226592296592	70.5210101495727	dOCR induction
5	0	0	0	0.97266099052972	6.41069822162706	6.53124480636233	11.6184781223403	13.6870873530785	dOCR induction
5	1.3844204130117	5.32878972158658	16.2921085229967	15.0290632371224	36.862895666072	37.0752179824561	47.6568111435504	54.3022466190964	dOCR induction
5	0.407246685373431	1.94882139819712	6.79302980285218	33.4053550634903	63.695493283239	68.3624341311779	93.3886281743871	101.713319521196	dOCR induction
5	0.0349641200401483	0.0198173134571616	0.0122400087262356	1.19143301794038	9.72137003612395	13.2088690915392	22.2651067065123	27.7680664251824	dOCR induction
5	1.6912234551954	2.507968678902	16.014974808986	44.588109729736	78.6795319958572	83.1579921302661	118.386326618082	142.162897808928	dOCR induction
5	0.357111442056448	0	0	1.70854392523476	5.231859842931	5.96689527446914	9.85224539314618	13.4196070675625	dOCR induction
5	0.0381465305605901	0.077760468923299	0.119309362122119	0.122671152314919	0.587428639632198	0.621065764560288	2.3991213528054	4.89959010701005	dOCR induction
5	0	0	3.05863888972096	7.14131918590221	5.05441213217163	9.77944243520193	11.185792896335	26.6471752287242	dOCR induction
5	2.48445584491715	1.7053216610432	7.06266296517821	17.5868473377592	36.0522685310353	42.199978012441	51.8231414539019	62.3920380290839	dOCR induction
5	0	0	0	0	0	0	0	0.313807439413419	dOCR induction
5	0	6.25070175438596	25.1363636363636	71.2198883390433	114.741648864935	94.2436301797962	134.704569946214	118.21654024407	dOCR induction
5	0.725959771701827	0.714926316351294	1.29613590126989	3.53216301173825	6.40966749193835	12.7227386512779	28.094790782334	49.3979232008311	dOCR induction
5	0	0.182634528877314	0.411399296515192	0.993958146708297	3.82243863396138	6.28424272016141	18.8340291197811	34.3618323526244	dOCR induction
5	0	0.0568631384717385	4.26750127179766	12.5943175336586	20.6272721862412	29.2819824843518	48.5855568489076	69.5988675878004	dOCR induction
5	0.343438141565094	1.05147914542674	5.93995392654024	17.21450817994	29.3881445981032	32.1509646185459	47.7242314765536	64.8162860088265	dOCR induction
5	2.95128712498115	1.19583454659078	7.58067056111238	18.1830849860512	23.1561103573044	18.2261740191328	47.5197034308975	57.6679150711091	dOCR induction
5	1.55053506685739	2.73234575791138	14.4211345117321	34.6024470111529	61.0832906646017	83.5479586627644	109.191057585928	151.215328254722	dOCR induction
5	0.426553469351324	1.0588421841365	3.79467147305992	15.612505452558	30.2379900204825	40.7090026816587	61.5278220426954	82.494499481224	dOCR induction
5	0	0	5.17456281455971	14.5742860442704	15.7396398124402	17.7653643687719	24.7593255084814	35.1933615417976	dOCR induction
5	0.525039359917409	0.59876986371313	5.4515095448567	16.1846187948194	31.0924218097527	51.7243092011872	77.4971143959924	45.2581000419255	dOCR induction
5	0.248679888500937	2.54392222112359	3.70176796734181	1.50808025251024	3.12298939321548	2.14813186813187	23.4630969030969	32.4308241758242	dOCR induction
5	0	0	0	0	0	1.52205622986037	0	3.25376578947369	dOCR induction
5	0	1.17271961295934	3.20315576972293	11.7131663474202	19.5091848144245	12.3412521221168	28.1905053272451	45.0940053272451	dOCR induction
5	3.00117746496914	1.98774884217899	9.5909681599498	22.3830441524989	56.1728076508007	66.0687699210663	75.3879461081744	63.9141192825733	dOCR induction
5	0	0.345117683805839	0.0648944272901473	3.34899536122967	24.3609295797983	34.5881195519545	43.952750389678	53.5367531193546	dOCR induction
5	0	0.979475865735419	1.70637070770171	3.39639702276031	7.72926899426437	13.0250660387232	15.574999449877	26.7801014584557	dOCR induction
5	0.175793528512842	0.416698944495574	2.529953552935	5.20763968189974	10.1511965016183	9.86434424554047	23.3201566651257	31.7799786400709	dOCR induction
5	0.370882212970646	0.0745042269903894	1.79233317022248	7.94247784514806	18.9051212193205	25.4091638718893	36.9978425928711	39.1270298858137	dOCR induction
5	1.79972938720102	2.30342657439966	8.40198421747521	17.2547130578601	25.2453402128486	28.7418189720942	41.3224163498952	50.3660401326232	dOCR induction
5	6.73024726883694	11.0368195920176	11.4706817356859	39.003579188971	45.7751691695483	60.5232138049945	72.3398937770598	93.2771491761293	dOCR induction
5	0	0	0	0	7.39046242605948	8.40912181018227	21.4083262565641	57.4458306553911	dOCR induction
5	7.54	0	1.50894308943089	12.4826302674155	20.2839087057537	20.9172443022791	30.0288379931983	51.653827848922	dOCR induction
5	0.280087426777484	0	0.799556697761884	3.85787004242527	6.58229534531495	19.2681347627468	25.8514974354527	37.8398086245993	dOCR induction
5	1.08609581129469	1.11191821798925	1.07113592104843	1.36427752850082	7.09472713940286	11.3805703500749	25.0273426172748	28.0297348215547	dOCR induction
5	1.33399144743038	1.94900052508105	4.3825235170144	3.64645909470355	4.37373627413862	3.86623953186063	11.0485738833644	6.76064383194273	dOCR induction
5	1.0805932629462	5.18129112736178	8.16478446879573	5.74170684295108	10.3635316899566	12.9579864579865	21.8934550989345	20.9126984126984	dOCR induction
5	0.305011420469008	0.21802769914433	4.50871073694046	10.8984499772045	14.2948629532515	13.5471075706597	9.47893107435687	6.66598156576468	dOCR induction
5	1.6604285214144	0.491878334072633	4.65616773404947	9.64460628301207	24.2693557921013	35.6793305091744	49.9457147584863	55.2096679946425	dOCR induction
5	1.79295997554879	2.18873815612135	4.7919444275904	12.8080150804446	31.0033169616176	40.5013120000002	56.8685216378173	58.3945163775525	dOCR induction
5	0.176631506479748	0.297371112394938	0.56916057582274	5.13308240384911	32.7674499531034	44.1472495587338	64.5339591095135	83.6458992318161	dOCR induction
5	0.569494680851064	1.5719224137931	2.78627923297079	3.36794246309036	3.81097928820199	4.12280010799091	11.017715335944	32.7624316711768	dOCR induction
5	0.0340362037290395	0.0623672303508207	0.137454919527464	0.237288844047981	0.543154021287592	0.478391765770363	0.737815275350468	0.616856305355908	dOCR induction
5	0	0.719160614425951	3.2005734735275	6.18898137901465	12.5498209695816	15.4649285939795	27.3302544422991	30.3997490832852	dOCR induction
5	0.282050713715088	0.24537575972249	2.00637650144404	3.61509154057212	7.29086552706404	10.0811366402741	17.2490003777006	27.229565367695	dOCR induction
5	0.0758411080444979	0.395084064636303	0.944386570145801	5.03279701719785	24.7906870906871	28.4347211473972	59.7843156843157	92.9185148185148	dOCR induction
5	0.0902166076281033	3.61216763396113	13.1332571036163	20.2642209882334	31.7909123495554	38.9098899683109	60.3205830340815	59.7826146048314	dOCR induction
5	3.49270131336216	8.38389672815205	4.13345506211716	20.3330304772858	40.526349022095	37.45152539254	91.6476255053532	122.335092015747	dOCR induction
5	16.1393592760181	5.96174358974359	4.6943515525451	24.9891186549496	39.7281988327103	39.364195970696	45.0701223776224	26.6500495137047	dOCR induction
5	2.42343108245826	2.85147782942797	14.7330405354837	31.9448885951346	51.2947803953197	55.6125554619772	70.5951713542072	77.502753395569	dOCR induction
5	2.48129417343063	0.830582458298708	5.33717779900337	10.4834903727739	9.0955891013826	15.8571890605632	22.8606831155278	55.0763075764559	dOCR induction
5	0.357401306335098	0.628633014847261	2.16406090544248	4.34257076253097	4.08006726172856	5.77076825329748	9.40275811589023	15.8193698813231	dOCR induction
5	1.45406991717172	2.21537837220354	6.52894362168746	30.454390521574	65.3871174307206	75.4902445867631	89.9113643017102	102.896335865361	dOCR induction
5	0	1.19085358524284	5.61953282218594	17.9291563412607	40.7214922416366	48.558521196086	65.8933722717689	80.5667016228351	dOCR induction
5	0.353256284336885	0.472486154853012	1.99149341767634	6.02008093640046	14.5367429864485	17.3147147074865	32.8353492029413	47.7384904844402	dOCR induction
5	1.29808629569087	3.27937554039101	5.16334803163031	20.5381807819113	36.131790197383	25.0751476047904	55.0832722200252	89.5253163787368	dOCR induction
5	1.87449827696471	7.72437202483165	25.1132736253122	68.9940020683414	129.970546713548	150.158811072466	213.370223010909	220.461289261703	dOCR induction
[truncated: 2,163 more rows]
