# Supplementary material for: The HSV-1 ICP22 protein selectively impairs histone repositioning upon Pol II transcription downstream of genes
Source: Nat Commun. 2023 Jul 31;14:4591. doi: 10.1038/s41467-023-40217-w (PMC10390501; doi:10.1038/s41467-023-40217-w)
Supplement: Supplementary file 8 — Source Data [file 41467_2023_40217_MOESM8_ESM.zip › Fig1d.tsv]

cluster	uninfected	0-1	1-2	2-3	3-4	4-5	5-6	6-7	7-8 [h p.i.]	docr_induction
1	0.0834727567367774	0.180039347563189	0.219388731269325	0.111961841894488	0.236535052798907	0.482397985567372	0.548549653658076	0.444403848050864	0.346938399229474	No dOCR induction
1	0.112081481949971	0.0919634127828638	0.230807616010307	0.327112049341297	0.375766448323092	0.501860432877777	0.302382077897801	0.601580025856793	0.652137305072049	No dOCR induction
1	0.00703451035815823	0.00863548723254007	0.00749589253198844	0.0721695202695969	0.108537160671981	0.0669783615661849	0.0659577278073589	0.14387753089964	0.12488446303769	No dOCR induction
1	0.0574463557291045	0.0813841865490542	0.0691207887435583	0.0869997662299677	0.225902804469563	0.378589491137829	0.436891077792494	0.366492160128323	0.345046197620833	No dOCR induction
1	0.0769089301591798	0.0613089418552425	0.106600251403501	0.509261701973125	1.92177214710763	3.04913293415026	2.8075138316773	2.41120391971622	2.39295098116515	No dOCR induction
1	0.0330609113658311	0.0287107319263518	0.0515136755402526	0.122093671598638	0.473370733131772	0.831979452022608	0.6530585481338	0.955300930633173	0.940640413559864	No dOCR induction
1	0.19860724667283	0.164934788645723	0.250329873580945	0.311035091040377	1.13391315071633	2.12156471476704	1.84737759157642	2.14447421733391	1.60769321550743	No dOCR induction
1	0.376339867573902	0.528040430547178	0.679346207334276	1.27482428637993	1.62865866514763	1.36494267134043	1.08798703309639	0.946358708461584	0.64568160800331	No dOCR induction
1	0.270351528420968	0.190395897250653	0.358587880940108	0.418810231827486	0.630259094907157	0.745538643146018	0.823525170416883	0.73486451377184	0.914149591038894	No dOCR induction
1	0.260505788554572	0.22796479295589	0.307074205399856	0.142980687177212	0.445682773619141	0.432972955837155	0.741866699970271	0.397973270229947	0.591030720478932	No dOCR induction
1	0.215016813116824	0.352526415667645	0.50528292314288	0.447224011407678	0.523826326972876	0.374771260188954	0.319344723437192	0.296169892416524	0.233852220963438	No dOCR induction
1	0.145142393315802	0.149384876635567	0.181559176723385	0.250244112815479	0.208245838218362	0.203798757910211	0.253386995629833	0.147408545227838	0.174971855101969	No dOCR induction
1	0.0628399094428634	0.105346909245405	0.127780264929801	0.132848857473062	0.196411079753189	0.249405556691553	0.331751231866701	0.426748776409875	0.466480274564249	No dOCR induction
1	0.34444922907191	0.384041417822728	0.44365802693131	0.8430538771029	1.06008866747884	1.20160663095944	1.02854803522882	1.00120411689974	0.759212861389156	No dOCR induction
1	0.0541644424403057	0.0574214638527035	0.137891485601119	0.0310188452827237	0.0297923522503313	0	0.0248130168590182	0.0610820266880539	0.0129113941374782	No dOCR induction
1	0.00867546700255761	0	0.00749589253198844	0.00741512298018538	0.0696156977620921	0.0349210173889206	0.117546354355302	0.0982723634852253	0.144251554243908	No dOCR induction
1	0.256282507704652	0.356413893670184	0.328604310812154	0.170659469565696	0.0893770567509939	0.242723652531022	0.272312233999131	0.276634627260341	0.202686844985566	No dOCR induction
1	0.0351725517907911	0.0574214638527035	0.092916130409188	0.308941740486687	0.830277705067833	1.48593320503991	1.57520483453669	1.94403181103313	1.8565711482106	No dOCR induction
1	0.122397905596928	0.117647197934139	0.140506813740447	0.149037456795415	0.383693048846821	0.60967280453921	0.49892361994004	0.409919115175388	0.286610906879175	No dOCR induction
1	0.0930895913004563	0.0651964198577815	0.13039559306913	0.159904283691272	0.188785106763417	0.225170320695054	0.231167523050791	0.217730812939638	0.300635410382476	No dOCR induction
1	0.00703451035815823	0.050729715621433	0.0678131246738939	0.0694528135456327	0.0881745466151651	0.146551619999229	0.131915455614718	0.160707192134127	0.152599452921287	No dOCR induction
1	0.159682097812679	0.272863291573515	0.214508166876665	0.253584175709718	0.108537160671981	0.133002165395151	0.0966585231560972	0.105334392141621	0.0785814741906929	No dOCR induction
1	0.0487708887265469	0.0727486993165142	0.15419093473476	0.26507435877585	0.850039064056735	1.13786323517094	1.03639840654844	1.16950072924461	0.723929065070996	No dOCR induction
1	0.0400954217239893	0.0565609326252415	0.0312912341976182	0.0438673817108375	0.0100309932614295	0.0232806782592804	0.039182118118434	0.00841483061724339	0.0322784853436955	No dOCR induction
1	0.0665925065122228	0.0727486993165142	0.0162994491336413	0.159169286499565	0.24626541852638	0.530099546106167	0.442778856282214	0.484299788769731	0.559531327378054	No dOCR induction
1	0.267069615132169	0.55911007960957	0.353357224661451	0.26507435877585	0.277861535980454	0.29119412452402	0.259905725569622	0.193013712642253	0.164731754815949	No dOCR induction
1	5.51254822379173	4.82387849167771	3.64846127779632	3.34226658338488	3.20374517647375	2.42227809034111	1.9781008827707	0.735391905326185	0.430083368880265	No dOCR induction
1	0.286532189562245	0.453985846910511	0.521232280390523	0.805978262201973	0.75183352418014	0.75126598956933	0.76604876537922	0.47671036855899	0.430862461123082	No dOCR induction
1	0.14795362282404	0.169460121329379	0.190712825211036	0.398546572419186	0.660352074691446	0.651275726088662	0.710534953171463	0.690612148318273	0.521576237208436	No dOCR induction
1	0.307635720636719	0.270059021344783	0.468761032666604	1.18290282185088	2.05337756964204	1.83665487551538	1.62868631543484	1.66927737728798	1.50429016127821	No dOCR induction
1	0.285361916698406	0.453763170364165	0.477564589268257	1.12233512566885	1.92718344271886	2.59592861954849	2.5240569921488	2.85943680094744	3.01047252416505	No dOCR induction
1	0.332021164999993	0.515072112219408	0.357280216870444	1.57822097239726	2.22018664003802	2.71882826872241	2.52335630221903	2.31488039589615	2.1075642416486	No dOCR induction
1	0.118645308527568	0.173347599331918	0.146344950316774	0.333903816151207	0.511390313439789	1.21133785461464	1.17223904782298	1.34921579498058	1.24695242876826	No dOCR induction
1	0	0.00669174823127057	0.00749589253198844	0	0.0297923522503313	0.201889642435773	0.233130115880697	0.277987429221189	0.252440219926838	No dOCR induction
1	0.0471299320821475	0.0153272354638106	0.0713860249968892	0.124810378322602	0.335943102811331	1.26076288434486	0.927333374962838	1.04192546802511	0.841912755920137	No dOCR induction
1	0.0855843971617374	0.0774967085465152	0.109215579542829	0.203660024380677	0.148059878649785	0.221352089746179	0.199835776251983	0.138993714610595	0.131340160106429	No dOCR induction
1	0.0628399094428634	0.0287107319263518	0.0977966948018477	0.0782262898878002	0.276358398310668	0.461026422782529	0.671983786503098	0.955300930633173	1.31596183691895	No dOCR induction
1	0.187349455464751	0.153272354638106	0.218081067199661	0.138282270920991	0.108236533138024	0.101899378955106	0.0907707446663771	0.0743806735943428	0.0713466848791368	No dOCR induction
1	0.106687928236212	0.187814303568267	0.203089282135684	0.304866680400741	0.335341847743416	0.492129209222575	0.490442297170344	0.596696209567747	0.480504778067551	No dOCR induction
1	0.0351725517907911	0.0153272354638106	0.0977966948018477	0.15854593032929	0.690144426941777	1.41036382383876	1.3250423346369	1.36063424837167	1.44173645019626	No dOCR induction
1	0.283250276273446	0.356191217123838	0.3869136951124	0.664355928386743	1.14585819382235	0.705844837071003	0.494367482830157	0.499249256489025	0.31054149354549	No dOCR induction
1	0.101294374522453	0.183926825565728	0.191670397394702	0.34330064866365	0.859168174716293	1.20675071221156	1.14350084530414	1.07122836575939	0.972139806660743	No dOCR induction
1	0.0157099773607158	0.0220189836950812	0.033906562336947	0.0472074446050765	0.0498543387731903	0.177654406439274	0.191354453482288	0.250564725002109	0.278263008201795	No dOCR induction
1	0.198136562892269	0.281498778806055	0.518616952251194	0.939562116866742	1.31217629379125	1.27449798523195	1.01810411962922	0.832082094148374	0.691984596850307	No dOCR induction
1	0.101294374522453	0.0967114220128649	0.0903008022698592	0.424867001445689	0.839406815727391	1.40635994660687	1.06450565761721	0.940122090211691	0.510557044679599	No dOCR induction
1	0.548678934761216	0.423108699436544	0.660781521947304	0.986034564280111	1.83570199323017	2.18700525342482	2.24130084255007	1.96191625537631	2.07639886567073	No dOCR induction
1	0.157099773607158	0.21069381849081	0.38203313071974	1.29152460085113	1.72596232242236	1.94255813170238	1.70312536601189	1.40105758064488	1.20031542279826	No dOCR induction
1	0.0384544650795899	0.0420942283888929	0.0264106698049585	0.0782262898878002	0.0693150702281349	0.0660238038289661	0.0143691012594158	0.110218208430667	0.0527586859157365	No dOCR induction
1	0.11536339523877	0.102542639016673	0.105292587333836	0.0823013499737466	0.257498921923638	0.513500772007418	0.395746366844153	0.299700906744721	0.326458198657433	No dOCR induction
1	0.106687928236212	0.122617883710485	0.0964890307321833	0.0957732425721352	0.158090871911214	0.245587325742678	0.24946180997002	0.498423846082522	0.630098920014374	No dOCR induction
1	0.134355285888284	0.160824634096839	0.0968391226181813	0.217866914170773	0.501659947712317	0.757178982275658	0.815674799097256	0.904811946929712	0.857940519028883	No dOCR induction
1	0.0454889754377481	0.0220189836950812	0.0577019040025767	0.0647543972894116	0.0398233455117608	0.112585160347527	0.0659577278073589	0.158001588212431	0.0656700800532147	No dOCR induction
1	0.0400954217239893	0.107290648246674	0.0625824683952363	0.186848068888049	0.296721012367484	0.410646835315093	0.453222771881817	0.28993327416663	0.340482702160735	No dOCR induction
1	0.61457185219016	0.678285838410207	0.853059399639675	0.578714515518758	0.247167301128251	0.257227664872318	0.144321964044227	0.144702941306143	0.11464436275167	No dOCR induction
1	0	0	0	0.00741512298018538	0.0890764292170367	0.411601393052312	0.60539510724567	0.81277620169438	0.743964190523227	No dOCR induction
1	0.177033031817794	0.134057641171757	0.176678612330725	0.1564525797756	0.219178714081663	0.192158418780571	0.115583761525395	0.296995302823026	0.223946137800424	No dOCR induction
1	0.149365674165722	0.121757352483023	0.184174504862714	0.291394787802352	0.387300579254307	0.482397985567372	0.317382130607285	0.329301823331152	0.152599452921287	No dOCR induction
1	0.185237815039791	0.265311012114782	0.174063284191396	0.372226143392684	0.736391235307481	1.5231346304693	1.93176908326241	2.26267194522972	2.04345234608102	No dOCR induction
1	0.11372243859437	0.214581296493349	0.141464385924114	0.277922895203963	0.483101098859244	0.594214234460695	0.352008111615837	0.208490571915892	0.142359352635267	No dOCR induction
1	0.0438480187933487	0.0660569510852436	0.0625824683952363	0.0458490912430944	0.226203432003521	0.246541883479897	0.290606520918361	0.347484286526486	0.409937185431231	No dOCR induction
1	0.0926189075198957	0.115926135479215	0.0925660385231901	0.110603488532506	0.275757143242754	0.411601393052312	0.494367482830157	0.801655767155442	0.922052414596464	No dOCR induction
1	0.355707020279988	0.41944389798035	0.526462936669181	0.604299947353553	0.426522669698153	0.5707479099184	0.524437326728827	0.382496410956308	0.163618645450125	No dOCR induction
1	0.167886881034676	0.205085278033347	0.245799401074284	0.301526617506502	0.641793225838373	1.57351421793674	1.969619560001	2.16446822789446	2.06348747153325	No dOCR induction
1	0.0314199547214317	0.0306544709276213	0.074001353136218	0.0546225675852619	0	0	0.0143691012594158	0.00841483061724339	0.0083478986773798	No dOCR induction
1	0.504131326884589	0.399591329832884	0.368349009725428	0.71031666065127	1.12759997250323	1.22297819374428	1.39233170382409	1.38693352333209	1.66034000029377	No dOCR induction
1	0.304824491128481	0.251927515652241	0.237953416656297	0.308318384316412	0.226504059537478	0.365040036533751	0.218761014621282	0.245680908713063	0.226617431651882	No dOCR induction
1	0.320063784708636	0.370657921360187	0.538839393593829	1.04263884139763	2.14004897858742	3.39033535357568	3.15097088204374	3.62796063718825	3.08003806543235	No dOCR induction
1	0.64833235263927	0.740870489627683	0.856024819665002	0.965147548701538	1.71322568135531	2.46541883479897	1.77174637657893	1.87453495372783	1.39009087364635	No dOCR induction
1	0.172809750967874	0.239404550417162	0.210585174667672	0.950428943762599	2.16101284771215	2.60337943516323	2.76307488651922	2.51818913267084	2.54287914023498	No dOCR induction
1	0.0211035310744747	0.0613089418552425	0.13527615746179	0.165226056117768	0.17634909323033	0.266004330790302	0.251424402799927	0.195191925009603	0.148035957461189	No dOCR induction
1	0.124038862241327	0.142693128404297	0.26567175053092	0.441790597959749	0.67098432302079	1.10580589099368	1.38644392533437	1.35650719633916	1.45119745823946	No dOCR induction
1	0.0628399094428634	0.137945119174296	0.230807616010307	0.207735084466623	0.167821237638687	0.241769094793803	0.171097573733152	0.26251056994755	0.238415716423536	No dOCR induction
1	0.262617428979532	0.41080841074781	0.52907826480851	0.705394962352184	0.698672282533421	0.550330904870776	0.466260231761395	0.347484286526486	0.248655816709557	No dOCR induction
1	0.102935331166853	0.102542639016673	0.105292587333836	0.354055834538074	0.486408001732773	0.803740338794219	0.70660976751165	0.636064758732269	0.677181001104188	No dOCR induction
1	0.0454889754377481	0.139888858175565	0.103984923264172	0.194263191868235	0.306150750560999	0.235856102087475	0.469554465971139	0.386027425284506	0.46046965261532	No dOCR induction
1	0.446214287374924	0.285386256808594	0.447230927254305	0.409413399315043	0.701077302805078	0.62990416330382	0.577287856176908	0.577160944411565	0.330242601874714	No dOCR induction
1	0.188990412109151	0.259479795110973	0.314570097931844	0.515318471591328	0.838504933125519	0.868809584885966	0.685721936312445	0.454171480628955	0.347717491472291	No dOCR induction
1	1.09219322111139	1.2343689712447	0.984155176480801	1.10060147187713	0.817841691534746	0.94838284331901	1.41910731351302	1.80474007757038	1.28379440957206	No dOCR induction
1	0.0682334631566222	0.0997383687879418	0.0951813666625189	0.351450768835542	0.345372841004846	0.437745744523249	0.323269909097006	0.5293775646298	0.51434144789688	No dOCR induction
1	0	0	0.00880355660165284	0	0.117666271331539	0.424196289919171	0.370302398535066	0.548912829785983	0.387564783250549	No dOCR induction
1	0.0281380414326329	0.0334587411563528	0.109215579542829	0.0148302459603708	0.020061986522859	0.0339664596517018	0.0267756096889249	0.0203606755626846	0.0258227882749564	No dOCR induction
1	0.117004351883169	0.187814303568267	0.160379163197084	0.122093671598638	0.147759251115828	0.0330119019144831	0.0966585231560972	0.0610820266880539	0.0683413739046724	No dOCR induction
1	0.0525234857959064	0.050729715621433	0.0224876775959653	0.0559809209472441	0.0595847045006626	0.0436976833069045	0.14824714970404	0.162885404501477	0.176530039587603	No dOCR induction
1	0.165775240609716	0.1569371560943	0.189405161141371	0.408678402123336	0.503163085382103	0.394048061216344	0.481960974400648	0.245680908713063	0.253219312169655	No dOCR induction
1	0.0368135084351905	0.0613089418552425	0.0577019040025767	0.0485657979670587	0	0.0116403391296402	0.0143691012594158	0	0.021259292814858	No dOCR induction
1	0.162493327320917	0.195366583026999	0.242833981048957	0.467999385964819	0.550612403883636	0.610627362276429	0.591656957436324	0.565742491020469	0.589472535993298	No dOCR induction
1	0.101765058303014	0.0565609326252415	0.0726936890665536	0.145697393901176	0.317083626424301	0.261045895821193	0.301050436517963	0.167769220790523	0.174192762859152	No dOCR induction
1	0.352654012293907	0.460677595141781	0.500052266864222	1.45007053118042	1.78795204719468	2.73065425413507	2.1648991991431	1.88377519475158	1.34456697704217	No dOCR induction
1	0.0227444877188741	0.00863548723254007	0.00880355660165284	0	0.0294917247163741	0.137774954081245	0.0927333374962838	0.142524728938792	0.15182036067847	No dOCR induction
1	0.947292606273431	0.882287908669746	0.755612796723825	1.49540790727467	1.17324552580102	1.06192256140376	1.04880491497795	0.837493301991765	0.99106182274715	No dOCR induction
1	0.262146745198971	0.487667264613209	0.682569015771273	0.60503494454526	0.574582548347938	0.601850696358445	0.583175634666628	0.420512158159982	0.318110299980053	No dOCR induction
1	0.37915109708214	0.434133278763044	0.255560529859603	0.247527406091514	0.327415247219687	0.211620866090976	0.163247202413525	0.130578883993351	0.131340160106429	No dOCR induction
1	0.543056475744739	0.465648280918128	0.518967044137192	0.321790276914801	0.583711659007496	1.1664999672875	1.64109282386435	2.17694146439425	2.95593269463748	No dOCR induction
1	0.577987249057687	0.597539506542269	0.826391341423046	0.264339361584142	0.137427630320441	0.268868004001958	0.341564196016235	0.500304039597715	0.32723729090025	No dOCR induction
1	0.251359637771453	0.256675524882242	0.35823778905411	0.445130660853988	0.286389391572098	0.36199071703908	0.204391913361866	0.0933885471961798	0.11464436275167	No dOCR induction
1	0.0243854443632735	0	0.0237953416656297	0.0296604919207415	0.0100309932614295	0.0349210173889206	0.0842520147265881	0.132757096360701	0.0360628885609769	No dOCR induction
1	0.0368135084351905	0.0412336971614308	0.0475906833312594	0.0546225675852619	0.0197613589889018	0.0902590398254653	0.0946959303261905	0.0849737165789364	0.0611065845931163	No dOCR induction
1	1.15269258482658	1.00920844851754	0.992608641196456	1.41424162862004	1.68854399718225	2.62034950182801	2.50905693943931	2.59174439585868	2.21274759635707	No dOCR induction
1	0.0562760828652658	0.0345419489301603	0.100061931055179	0.0795846432497823	0.118267526399454	0.113539718084746	0.103177253095886	0.100450575852575	0.0952772715454525	No dOCR induction
1	0.0417363783683887	0.063252680856512	0.086377810060866	0.108621779000249	0.119169409001325	0.711386537211301	0.79541791934812	1.34868840342623	1.35514109445119	No dOCR induction
1	0.324515970861274	0.366770443357648	0.528728172922512	1.21601501768729	1.42743754485113	1.54068796230527	1.61634954548503	1.09564744720462	0.8773076102351	No dOCR induction
1	0.11536339523877	0.110094918475406	0.106600251403501	0.139640624282973	0.0300929797842885	0.0572471379109823	0.0535512193778498	0.0323065205081259	0.0277149898835971	No dOCR induction
1	0.290284786631604	0.243292028419701	0.402255572062374	0.748638987892747	1.52012150447565	1.83742378696959	2.00032035534974	1.79144143066409	1.38997981564954	No dOCR induction
1	0.0682334631566222	0.125644830485562	0.160379163197084	0.356149185091764	0.427123924766068	1.22069778570381	1.22375793589122	1.21758212787853	1.08856531302425	No dOCR induction
1	0.293566699920403	0.238321342643354	0.377502658213078	0.77286606636556	1.32340979718851	1.68132658959817	1.42106990634293	1.35545241323047	1.2856866111807	No dOCR induction
1	0.0422070621489494	0.0852716645515933	0.0951813666625189	0.0633960439274294	0.0991074224784662	0.0562925801737635	0.0267756096889249	0.0238916898908825	0.0341706869523362	No dOCR induction
1	0.0769089301591798	0.0852716645515933	0.0678131246738939	0.128150441216841	0.276659025844625	0.235856102087475	0.288643928088454	0.299173515190376	0.341261794403552	No dOCR induction
1	0.407289138514773	0.523930275998293	0.620336639262035	0.626656957315542	0.614405893859699	0.577615460361946	0.432965892132681	0.286402259838432	0.280155209810436	No dOCR induction
1	0.466847134668838	0.500828084529405	0.601771953875063	0.913976685031947	1.28268456907487	1.13271915391882	1.27737889374877	0.881745667445332	0.696993167430216	No dOCR induction
1	0.0926189075198957	0.0766361773190532	0.15419093473476	0.278546251374238	0.385496814050564	0.538690565741135	0.449297586222003	0.473179354230792	0.613403122659614	No dOCR induction
1	0	0.00669174823127057	0.0427101189385998	0.0647543972894116	0.157188989309343	0.41351050852675	0.702684581851837	1.06987556379854	1.13464534274504	No dOCR induction
1	0.297319296989762	0.246096298648432	0.224269295661985	0.281262958098202	0.473971988199686	0.200935084698555	0.191354453482288	0.184598882025009	0.152599452921287	No dOCR induction
1	0.220410366830582	0.45592958591178	0.515044051928199	1.057469087358	2.01997768698423	1.92519044614942	1.55102276912774	1.65597873038169	1.46600105398558	No dOCR induction
1	0.0173509340051152	0.0680006900865131	0.033906562336947	0.0633960439274294	0.07874480842165	0.0339664596517018	0.0287382025188316	0.0323065205081259	0.0277149898835971	No dOCR induction
1	0.124038862241327	0.181122555336996	0.195593389603695	0.282621311460185	0.23833881800265	0.278599227657161	0.214204877511399	0.216905402533135	0.276704823716161	No dOCR induction
1	0.26331701806281	0.19147910502446	0.328254218926156	0.360847601347985	0.306451378094957	0.567884236706743	0.904482950933727	0.585575775028809	0.506772641462317	No dOCR induction
1	0.0260264010076728	0.059365202853973	0.0475906833312594	0.0222453689405561	0.00973036572747231	0.045606798781342	0.0411447109483407	0.0610820266880539	0.137016764932352	No dOCR induction
1	0.34703155327743	0.23660028018843	0.360853117193439	0.243563987027001	0.177250975832202	0.181472637388149	0.181541489332754	0.196544726970451	0.187883249239447	No dOCR induction
1	0.0926189075198957	0.0392899581601613	0.0854202378771996	0.20167831484842	0.483702353927159	0.817289793398297	1.12065042127503	1.04245285957946	0.946317018385786	No dOCR induction
1	0.248548408263215	0.275890238348591	0.337057775527809	0.246169052729532	0.275155888174839	0.490220093748137	0.616469974295342	0.453346070222453	0.416058865376963	No dOCR induction
1	0.181485217970432	0.152189146864299	0.228192287870978	0.0944148892101531	0.117666271331539	0.110676044873089	0.137803234104438	0.0659658429770994	0.0546508875243772	No dOCR induction
1	0.173280434748435	0.248040037649702	0.367041345655763	0.260999298689903	0.158090871911214	0.364085478796532	0.30301302934787	0.506838676699766	0.581903729558736	No dOCR induction
1	0.57353506290505	0.501911292303212	0.622951967401364	0.673752760899185	0.915746603877383	1.66186414228776	1.71490092299133	2.38595942786449	2.79387223367299	No dOCR induction
1	0.0384544650795899	0.0459817063914319	0.0414024548689354	0.0397923216248912	0.0197613589889018	0.045606798781342	0.0907707446663771	0.0836209146180887	0.0592143829844756	No dOCR induction
1	0.0227444877188741	0.0880759347803248	0.0603172321419055	0.0411506749868733	0.0489524561713187	0.0349210173889206	0.0267756096889249	0.0610820266880539	0.0296071914922378	No dOCR induction
1	0.0227444877188741	0.00863548723254007	0.033906562336947	0.22664039051294	0.453008119074956	0.652230283825881	0.702053630401767	0.709918040772267	0.547399025483393	No dOCR induction
1	0.071515376445421	0.0487859766201635	0.0638901324649007	0.283244667630459	0.395227179778036	0.394233707499359	0.30301302934787	0.452818678668107	0.449784477209489	No dOCR induction
1	0.173280434748435	0.110094918475406	0.206662182458679	0.216508560808791	0.208245838218362	0.26791344626474	0.0659577278073589	0.125695067704306	0.0573221813758349	No dOCR induction
1	0.409400778939733	0.397647590831614	0.454726819786293	0.256924238603957	0.307954515764743	0.176699848702056	0.30890080783759	0.334185639620197	0.37086898589579	No dOCR induction
1	0.0541644424403057	0.0325982099288908	0.0590095680722411	0.0782262898878002	0.0684131876262633	0.0543834646993259	0.0927333374962838	0.115102024719712	0.159055149990027	No dOCR induction
1	0.202588749044907	0.20875007948954	0.36311835344677	0.633448724125452	0.710507040998593	0.472852408195184	0.367008164325322	0.28775506179928	0.0785814741906929	No dOCR induction
1	0.0909779508754963	0.136001380173026	0.129087928999466	0.22664039051294	0.474573243267601	0.546512673921901	0.480629333020811	0.529904956184146	0.529145043642999	No dOCR induction
1	0.260976472335132	0.359218163898915	0.261748758321927	0.513960118229346	0.791656869691901	0.953155632005104	1.20160820179188	0.850264557343709	0.648018884731761	No dOCR induction
1	0	0.0153272354638106	0.0251030057352941	0.0370756149009269	0.108236533138024	0.401870169397109	0.432334940682612	0.592339784833047	0.853711040691791	No dOCR induction
1	0.0785498868035792	0.059365202853973	0.0488983474009238	0.0532642142232798	0.0495537112392331	0.0223261205220616	0.0143691012594158	0.0561982103990083	0.0535377781585535	No dOCR induction
1	0.215016813116824	0.242431497192239	0.264364086461256	0.31499851010489	0.305850123027042	0.238719775299132	0.508736584089573	0.301879119112072	0.290395310096456	No dOCR induction
1	0.103406014947413	0.142693128404297	0.136583821531454	0.364811020412498	0.583411031473539	0.759088097750096	1.06513660906728	0.900753541047169	0.643789406394669	No dOCR induction
1	0.141389796246443	0.295965483042403	0.496129274655229	0.435622187320113	0.362428552188133	0.660052392006646	0.607357700075577	0.414802931464434	0.357957591758311	No dOCR induction
1	0.083943440517338	0.179178816335727	0.15419093473476	0.838355460846679	1.83119258022081	2.34137898160481	2.07083422026698	2.16799924222266	2.20128332870842	No dOCR induction
1	0.0314199547214317	0.0287107319263518	0.0502060114705882	0.0883581195919498	0.177852230900116	0.400915611659891	0.514624362579293	0.55244384411418	0.269915109524415	No dOCR induction
1	0.0860550809422981	0.128226424167948	0.166567391659408	0.163244346585511	0.138329512922313	0.199980526961336	0.181541489332754	0.266041584275748	0.285831814636358	No dOCR induction
1	0.320063784708636	0.457012793685588	0.423435585588675	0.322413633085076	0.356305716868147	0.266958888527521	0.176985352222872	0.167769220790523	0.162060460964491	No dOCR induction
1	0.0314199547214317	0.0699444290877826	0.0475906833312594	0.110603488532506	0.139231395524184	0.382407722086704	0.292569113748267	0.30758834580762	0.317331207737236	No dOCR induction
1	0.0454889754377481	0.101459431242866	0.0938737025928545	0.120735318236656	0.257198294389681	0.233946986613038	0.197873183422077	0.203606755626846	0.112752161143029	No dOCR induction
1	0.264258385623931	0.304823646821289	0.452111491646965	0.434375474979564	0.297021639901441	0.180518079650931	0.23768625299058	0.271750810971296	0.205358138837024	No dOCR induction
1	0.102935331166853	0.134057641171757	0.107907915473165	0.250867468985754	0.306752005628914	0.693064293921129	1.18660814908239	1.51074839752121	1.75339105310757	No dOCR induction
1	0.083943440517338	0.0872154035528628	0.0312912341976182	0.0161885993223529	0.0194607314549446	0.0436976833069045	0.0124065084295091	0.0442523654535671	0.0231514944234987	No dOCR induction
1	0.230726790477539	0.237460811415892	0.386306214814731	0.472186087072198	0.34597409607276	0.370767382957064	0.278200012488851	0.315177766018361	0.175750947344786	No dOCR induction
1	0.0574463557291045	0.0526734546227025	0.10433501515017	0.0782262898878002	0.07874480842165	0.0223261205220616	0.0267756096889249	0.028775506179928	0.0064556970687391	No dOCR induction
1	0.124038862241327	0.144636867405566	0.194285725534031	0.530772073721974	0.394926552244079	0.635817156010147	0.650465003853824	0.377612594667262	0.480949853187361	No dOCR induction
1	0.134355285888284	0.0680006900865131	0.0964890307321833	0.294734850696591	0.581006011201882	0.872813462117856	0.978291050060712	1.59054027895894	1.75417014535039	No dOCR induction
1	0.0140690207163165	0.0153272354638106	0.0312912341976182	0.0249620756645204	0.00973036572747231	0	0	0.0119458449454412	0	No dOCR induction
1	0.280667952067925	0.269198490117321	0.299578312867867	0.404091626888547	0.305549495493085	0.290239566786801	0.191354453482288	0.188129896353207	0.188662341482264	No dOCR induction
1	0.118645308527568	0.235517072414623	0.164302155406077	0.1564525797756	0.24626541852638	0.258182222609537	0.267756096889249	0.210668784283242	0.116536564360311	No dOCR induction
1	4.93624055090382	4.62882511007081	5.21904653120221	4.80614393022798	4.01967281816391	3.25560971898911	3.14508310355402	2.02900552761207	1.76674752236486	No dOCR induction
1	0.246436767838255	0.326397277423679	0.428666241867333	0.287319727716406	0.404356290437594	0.591164914966024	0.779086225258798	0.842377118280811	0.914038533042091	No dOCR induction
1	0.0454889754377481	0.0967114220128649	0.123857272720808	0.209093437828605	0.571576273008366	1.42486783618005	1.58039192309664	2.30045831973121	2.88113562366407	No dOCR induction
1	0.196024922467309	0.292078005039864	0.237953416656297	0.0971315959341173	0.0790454359556072	0.0660238038289661	0.111027624415513	0.099625165446073	0.084258079016615	No dOCR induction
1	0.0384544650795899	0.0718881680890521	0.0638901324649007	0.0458490912430944	0.158090871911214	0.300925348179223	0.368970757155229	0.328476412924649	0.340482702160735	No dOCR induction
1	0.0330609113658311	0.0459817063914319	0.0563942399329123	0.11332019525647	0.128298519660883	0.297107117230348	0.24946180997002	0.295642500862178	0.127555756889148	No dOCR induction
1	0.208452986539226	0.192562312798268	0.297920556912205	0.414223456592697	0.516801609051019	0.552240020345213	0.451891130501979	0.394740274753906	0.29340062107092	No dOCR induction
1	0.588774356485205	0.898252998814674	1.0516182092687	1.59525620993275	2.15489001239217	2.55204528995857	2.34903423275583	2.16717383181616	1.87560422229381	No dOCR induction
1	0.30224216692296	0.18284361779192	0.258175857998932	0.718978495972005	1.51129302135005	2.99742749637957	3.28225538620839	3.83314956747813	3.93386016412095	No dOCR induction
1	0.0719860602259816	0.101459431242866	0.131703257138795	0.0971315959341173	0.146256113446042	0.15723740139165	0.240980487200324	0.364313947760973	0.381443103304817	No dOCR induction
1	0.061198952798464	0.0392899581601613	0.100412022941176	0.138282270920991	0.21737494887792	0.38927527253025	0.426447162192892	0.534261380918846	0.482062962553185	No dOCR induction
1	0.145613077096363	0.133197109944295	0.133010921208459	0.207111728296349	0.414687911232981	0.572842671675852	0.267756096889249	0.326298200557299	0.339369592794911	No dOCR induction
1	0.0211035310744747	0.0153272354638106	0.0475906833312594	0.122093671598638	0.16752061010473	0.378589491137829	0.383339858414644	0.492714619386974	0.408824076065407	No dOCR induction
1	2.24371553307413	2.71700065668545	2.18211833606627	2.09365108501002	2.92960145554162	2.90581627992871	2.52020154496869	2.15981378430761	1.97700317378499	No dOCR induction
1	0	0.00669174823127057	0	0	0	0.0776641429586063	0.173060166563059	0.0947413491570275	0.160947351598667	No dOCR induction
1	0.101294374522453	0.107290648246674	0.207969846528343	0.520640244017824	0.898089637626182	0.86594591167431	0.826749666146928	0.852970161265404	0.705341066107596	No dOCR induction
1	0.287002873342805	0.280860924124938	0.315877762001508	0.957844066742785	2.58513049713865	4.34081295865214	5.01671249901909	5.09010024452119	4.72924781520048	No dOCR induction
1	0.199777519536668	0.323815683741293	0.491248710262569	0.849222287742536	1.29121242466652	1.92272439182594	1.58235451592655	1.8476396410631	1.90265117793139	No dOCR induction
1	0.173280434748435	0.261423534112243	0.25852594988493	0.120735318236656	0.0589834494327482	0.0767095852213876	0.0764016434069613	0.0526671960708105	0.063777878444574	No dOCR induction
1	0.60612529049032	0.629277185243698	0.554181270543804	0.52680865465746	0.747925366238697	0.621313143668851	0.480629333020811	0.548912829785983	0.480170760944544	No dOCR induction
1	0.0227444877188741	0.0574214638527035	0.0577019040025767	0.0647543972894116	0.19851547249089	0.498811113383106	0.610582195805622	0.612173068841387	0.592143829844756	No dOCR induction
1	0.428392669589248	0.450098368907972	0.437119706582988	1.15199561758959	2.00964606618884	3.02871592910263	2.67489768613282	2.52089473659254	2.61277869862529	No dOCR induction
1	0.405177498089813	0.435854341217968	0.684226771726936	0.909278268775726	1.18808655960577	1.28918764385626	0.926001733583	0.968897596391619	0.944090799654139	No dOCR induction
1	0.134825969668845	0.0699444290877826	0.124207364606806	0.120735318236656	0.196711707287146	0.323251468701284	0.319344723437192	0.422690370527332	0.333692987968989	No dOCR induction
1	0.0996534178780539	0.0852716645515933	0.0916084663395236	0.596884824373367	2.57731418125576	3.98778455381406	4.33113003966605	4.72895064608629	4.56573938461456	No dOCR induction
1	0.734387433581568	0.663596457627513	0.844956026810018	0.622581897229595	0.542986430893864	0.619404028194413	0.632170716934595	0.669724081201243	0.427078057905801	No dOCR induction
1	0.430504310014208	0.478809100834323	0.694337992398253	0.7534490451704	0.917550369081127	1.61988992817228	1.72667647997077	2.78828912282913	4.01934325363279	No dOCR induction
1	0.415964605517331	0.504938239078289	0.445315782886972	0.555845790407927	0.593742652268926	0.355308812878549	0.35004551878593	0.325770809002954	0.275591714350337	No dOCR induction
1	0.129432415955086	0.162768373098108	0.271859978993244	0.488263045373118	0.998700197774434	1.62352251283814	1.7847838364585	1.6576295511947	1.4113501664612	No dOCR induction
1	1.93585090713469	1.69418603515902	1.77140929928824	1.57646254490787	1.80861528878545	1.24758472230681	1.15983253939347	0.748988571084631	0.659372094383605	No dOCR induction
1	0.0905072670949356	0.0565609326252415	0.103984923264172	0.157187576967308	0.26722928765111	0.353399697404111	0.377452079924924	0.359430131471928	0.323786904805975	No dOCR induction
1	0.0384544650795899	0.0498691843939709	0.106600251403501	0.0809429966117644	0.3149792336866	0.210666308353757	0.271681282549062	0.1943665146031	0.227396523894699	No dOCR induction
1	0.083943440517338	0.103403170244135	0.186789833002043	0.291394787802352	0.375766448323092	0.474761523669622	0.315419537777379	0.371903367971714	0.326458198657433	No dOCR induction
1	0.602372693420961	0.724905399482756	0.642216836560332	0.640752206084205	1.01605653649168	1.34147634679814	1.67705044625274	1.55529878182693	1.48726034680044	No dOCR induction
1	0.0926189075198957	0.146580606406836	0.152883270665096	0.108621779000249	0.128899774728798	0.332982692356487	0.39182118118434	0.546207225864287	0.842357831039947	No dOCR induction
1	0.0930895913004563	0.0565609326252415	0.147652614386438	0.0674711040133758	0.247467928662208	0.251314672165991	0.117546354355302	0.110218208430667	0.042518585629716	No dOCR induction
1	0.11747503566373	0.212637557492079	0.13527615746179	0.225282037150958	0.394325297176165	0.719394291675081	1.06317401623737	0.952595326711477	0.888994837009951	No dOCR induction
1	0.0801908434479786	0.0613089418552425	0.080189581598542	0.038433968262909	0.0994080500124234	0.0786187006958251	0.0143691012594158	0.0203606755626846	0.0129113941374782	No dOCR induction
1	0.0747972897342198	0.0727486993165142	0.0563942399329123	0.109245135170524	0.344771585936931	0.723026876340941	0.805230883497654	0.846435524163354	0.819206336616448	No dOCR induction
1	0.432145266658607	0.328563692971294	0.332527303021148	0.128150441216841	0.0595847045006626	0.0553380224365447	0.0764016434069613	0.099625165446073	0.0489742826984551	No dOCR induction
1	0.186878771684191	0.138805650401758	0.177028704216723	0.232697160131144	0.394926552244079	0.508727983321324	0.752310615569873	0.882571077851835	0.71669427575944	No dOCR induction
1	0.00867546700255761	0.0354024801576223	0.0590095680722411	0.0310188452827237	0.0887758016830795	0.0223261205220616	0.0888081518364704	0.042074153086217	0.0333915947095192	No dOCR induction
1	0.482557112029554	0.525874014999563	0.656508437852313	0.69129971358352	0.415289166300895	0.424196289919171	0.368970757155229	0.658603646662304	0.788374977761583	No dOCR induction
1	0.0752679735147804	0.125422153939217	0.0876854741305304	0.195621545230217	0.326212737083858	0.218488416534522	0.210279691851586	0.191660910681405	0.0971694731540932	No dOCR induction
1	0.596279550623924	0.985468402367536	1.04638755299004	0.743205574444818	0.38699995172035	0.211620866090976	0.152803286813923	0.0898575328679819	0.126776664646331	No dOCR induction
1	0.0351725517907911	0.00863548723254007	0.0237953416656297	0.0472074446050765	0.0793460634895644	0.20475331564743	0.229204930220884	0.431930611551078	0.367752616924522	No dOCR induction
1	0.0665925065122228	0.140749389403027	0.171798047938066	0.219225267532755	0.703482323076736	1.02986521722649	1.00436596981987	1.35845603600432	1.02489849257648	No dOCR induction
1	0.242213486988335	0.233573333413353	0.234380516333302	0.248150762261789	0.138329512922313	0.0990357057434492	0.121471540015115	0.0456051674144148	0.0573221813758349	No dOCR induction
1	0.177732620901072	0.294882275268596	0.254602957675936	0.501111581801232	0.791656869691901	0.937697061926589	0.548549653658076	0.692790360685623	0.613403122659614	No dOCR induction
1	0.488892033304434	0.504938239078289	0.913726723667578	1.62752176755602	2.27837849150974	2.55109073222135	2.29288946909801	2.26650097841008	2.01796357492907	No dOCR induction
1	0	0.00863548723254007	0.0488983474009238	0.217866914170773	0.672186833156619	0.7203488494123	0.529624415288778	0.650716207599406	0.710238578690701	No dOCR induction
1	0.314670230994877	0.329424224198756	0.356322644686777	0.529413720359992	0.826369547126389	1.3492984549789	1.73389589984033	2.02082006969701	2.60487587506772	No dOCR induction
1	0.127791459310687	0.185870564566997	0.163952063520079	0.303508327038759	0.325912109549901	0.513500772007418	0.675908972162912	0.56792070338782	0.826664085054208	No dOCR induction
1	0.272933852626489	0.308488448277482	0.325988982672826	0.503828288525196	0.630860349975072	1.03081977496371	1.07032369762723	0.902931753414519	0.74363017340022	No dOCR induction
1	0.660760416711187	0.640939619251315	0.523497516643854	0.759505814788604	0.937011100536071	1.03119106752974	0.986772372830408	0.747635769123783	0.493861247324839	No dOCR induction
1	0.218298726405622	0.243292028419701	0.54799304208148	0.332545462789225	0.542685803359907	0.209711750616539	0.121471540015115	0.200075741298648	0.264238504698493	No dOCR induction
1	0.145142393315802	0.0852716645515933	0.0925660385231901	0.603676591183278	1.51009051121422	2.6306639906544	1.75148949682979	2.12562707028429	1.80314442804885	No dOCR induction
1	1.2209260479832	0.971447051223879	1.14026125558289	1.46897583722673	1.31428068652895	1.33383988490039	1.51506514673935	1.248765219128	1.04816104499678	No dOCR induction
1	0.0281380414326329	0.0498691843939709	0.0903008022698592	0.0310188452827237	0.0392220904438464	0.0116403391296402	0	0.0371903367971714	0.042518585629716	No dOCR induction
1	0.434256907083567	0.703969623561482	0.76607410928114	0.972674312703156	1.17534991853872	1.9872103727465	2.10349760844563	2.02435108402521	2.02018979366072	No dOCR induction
1	0.183126174614831	0.0872154035528628	0.166567391659408	0.128150441216841	0.0985061674105518	0.0553380224365447	0.0803268290667747	0.0491361817426127	0.0611065845931163	No dOCR induction
1	0.0806615272285393	0.0613089418552425	0.103984923264172	0.133583854664769	0.129200402262755	0.225170320695054	0.245536624310206	0.463411721652701	0.431975570488906	No dOCR induction
1	0.11372243859437	0.170543329103187	0.191670397394702	0.366904370966188	0.663959605098932	1.28499812034136	1.59735456863603	1.30443603797266	1.17861105486359	No dOCR induction
1	0.503189959323468	0.593014173858614	0.849836591202677	1.74429366672817	3.56838840604043	4.12251018840064	4.336317128226	3.7533576860404	3.40204382662649	No dOCR induction
1	0.11372243859437	0.115926135479215	0.133968493392125	0.205753374934366	0.108537160671981	0.165059509572415	0.343526788846141	0.486478001137081	0.348830600838115	No dOCR induction
1	0.442461690305564	0.401312392287808	0.381075558536074	0.356149185091764	0.432645505018139	0.536012538812494	0.360489434385533	0.257626753658505	0.462695871346967	No dOCR induction
1	0.061198952798464	0.0699444290877826	0.101369595124843	0.111338485724213	0.0796466910235216	0.124225499477167	0.10121466026598	0.0597292247272062	0.0721257771219538	No dOCR induction
1	0.0926189075198957	0.0420942283888929	0.0502060114705882	0.172641179097953	0.602571135394526	1.18728826490116	1.24800973977987	1.13584140677564	1.02634561906531	No dOCR induction
1	0.0926189075198957	0.126505361713024	0.198208717743024	0.440432244597767	1.41549250174512	1.79200263447126	1.27345370808896	1.77160814665575	1.16425253423728	No dOCR induction
1	0.0368135084351905	0.063252680856512	0.0237953416656297	0.0161885993223529	0.020061986522859	0.0116403391296402	0.0143691012594158	0	0	No dOCR induction
1	0.162964011101478	0.175514014879533	0.261398666435929	0.344770643047064	0.954858409680388	0.854888837715859	0.965183851701434	0.864686633508657	0.524470490186097	No dOCR induction
1	0.143501436671403	0.209833287263348	0.281971199664561	0.188829778420306	0.36483357245979	0.459117307308092	0.438853670622401	0.457702494957153	0.456240174278228	No dOCR induction
1	0.0698744198010216	0.122617883710485	0.120284372397813	0.0573392743092262	0.0395227179778036	0.0330119019144831	0.0267756096889249	0.0252444918517302	0.0573221813758349	No dOCR induction
1	0.0227444877188741	0.0487859766201635	0.161686827266748	0.30016826414452	0.247167301128251	0.638680829221803	0.581213041836721	0.732158909850144	0.749306778226142	No dOCR induction
1	0.108799568661172	0.181122555336996	0.162994491336413	0.4316587682556	0.919955389352784	0.645734025948365	0.523736636799058	0.320886992713909	0.112752161143029	No dOCR induction
1	0.0471299320821475	0.0699444290877826	0.110523243612494	0.136300561388734	0.0893770567509939	0.0767095852213876	0.0574764050376632	0.0814427022507385	0.129447958497789	No dOCR induction
1	0.386185607440298	0.431106331987967	0.655550865668646	0.654847454852868	1.38971859207707	1.29319152108815	1.22642121865089	1.08317421070483	0.704561973864779	No dOCR induction
1	0.23330911468306	0.187814303568267	0.200473953996355	0.294111494526316	0.32711461968573	0.531823015297589	0.611913837185459	0.628475338521528	0.631991121623015	No dOCR induction
1	0.102935331166853	0.100598900015404	0.0814972456682064	0.0559809209472441	0.0498543387731903	0.0436976833069045	0	0	0	No dOCR induction
1	0.0368135084351905	0.0392899581601613	0.00880355660165284	0.0573392743092262	0.0589834494327482	0.0223261205220616	0.0411447109483407	0.0168296612344868	0.0148035957461189	No dOCR induction
1	0.0297789980770323	0.0306544709276213	0.0537789117935835	0.160527639861547	0.37486456572122	0.35435425514133	0.284087790978572	0.228851247478576	0.207250340445665	No dOCR induction
1	0.0211035310744747	0.0239627226963507	0.0325988982672826	0.0499241513290408	0.117365643797582	0.15723740139165	0.299087843688056	0.367019551682669	0.426298965662984	No dOCR induction
1	0.120756948952529	0.166655851100648	0.299578312867867	0.693281423115777	1.28118143140509	1.9005839175869	1.75674632386944	1.59136568936544	1.4299381654246	No dOCR induction
1	0.132243645463324	0.192562312798268	0.13527615746179	0.175357885821918	0.0985061674105518	0.306652694602535	0.171097573733152	0.378438005073765	0.283939613027717	No dOCR induction
1	0.106687928236212	0.172487068104456	0.124207364606806	0.134207210835044	0.108236533138024	0.328024257387378	0.436891077792494	0.652069009560253	0.736061366965657	No dOCR induction
1	0.101294374522453	0.0947676830115954	0.210585174667672	0.256300882433682	0.641793225838373	0.976621956547399	1.01551057534924	0.652596401114599	0.514007430773874	No dOCR induction
1	0	0.0172709744650801	0.00749589253198844	0.00741512298018538	0.0194607314549446	0.0543834646993259	0.0287382025188316	0.0646130410162517	0.0527586859157365	No dOCR induction
1	0.071515376445421	0.0919634127828638	0.136583821531454	0.184866359355792	0.167821237638687	0.224215762957835	0.158691065303643	0.122164053376108	0.0618856768359333	No dOCR induction
1	0.503189959323468	0.41275214974908	0.306724113513858	0.30016826414452	0.238038190468693	0.153419170442775	0.176985352222872	0.152292361516884	0.0933850699368118	No dOCR induction
1	0.0893369942310969	0.102542639016673	0.141464385924114	0.126792087854859	0.374263310653306	0.863851149916857	1.13565047398452	0.960482765774375	0.589917611113109	No dOCR induction
1	0.309276677281119	0.40411666251654	0.866136040336319	1.28557947225436	1.25439535449433	1.74029719670057	1.5098780581794	1.62750124305392	1.38062986560314	No dOCR induction
1	0.0487708887265469	0.126505361713024	0.191670397394702	0.283979664822167	0.346875978674632	0.66482518069274	0.410115468103569	0.646657801716863	0.597486417547672	No dOCR induction
1	0.00867546700255761	0.0708049603152447	0.00749589253198844	0.0296604919207415	0.0194607314549446	0.045606798781342	0.117546354355302	0.201428543259496	0.29985631813966	No dOCR induction
1	0.00867546700255761	0.0306544709276213	0.0149917850639769	0.0161885993223529	0.00973036572747231	0	0.0143691012594158	0	0	No dOCR induction
1	0.120756948952529	0.141832597176835	0.13039559306913	0.200319961486438	0.335642475277374	0.221352089746179	0.280793556768827	0.362961145800126	0.334806097334813	No dOCR induction
1	0.269181255557129	0.387068364597805	0.548950614265146	1.04410883578105	1.51399866915567	2.04408621809145	1.0415854951084	1.10789131100221	0.781251246446831	No dOCR induction
1	0.117004351883169	0.0688612213139752	0.080189581598542	0.118018611512691	0.147458623581871	0.390229830267469	0.333713824696608	0.463113702800544	0.725376191559826	No dOCR induction
1	0.0314199547214317	0.0613089418552425	0.0387871267296066	0.0883581195919498	0.0395227179778036	0	0.0124065084295091	0	0.021259292814858	No dOCR induction
1	0.0471299320821475	0.0259064616976202	0.100061931055179	0.0438673817108375	0.169023747774516	0.227079436169491	0.255980539909809	0.0969195615243776	0.143472462001091	No dOCR induction
1	0.659119460066787	0.594957912859883	0.776792810250126	0.91324168784024	0.880733298908938	0.96002318244865	0.914926866533329	0.777236685710214	0.52268934657426	No dOCR induction
1	0.0297789980770323	0.0852716645515933	0.0700783609272248	0.0937915330398783	0.167821237638687	0.209711750616539	0.199835776251983	0.183246080064162	0.120320967577592	No dOCR induction
1	0.748927138078445	0.904306892364828	0.919564860243904	0.283244667630459	0.12859914719484	0.099990263480668	0.039182118118434	0.0743806735943428	0.0823658774079743	No dOCR induction
1	0.127320775530126	0.168599590101917	0.245449309188286	0.216508560808791	0.276959653378583	0.292148682261239	0.346120333126117	0.20984337387674	0.243313229006642	No dOCR induction
1	0.0558053990847051	0.0833279255503238	0.116711472074818	0.0694528135456327	0.0294917247163741	0.0562925801737635	0.0659577278073589	0.0947413491570275	0.0675622816618554	No dOCR induction
1	0.155458816962759	0.110094918475406	0.131703257138795	0.103188365552321	0.127396637059012	0.262000453558412	0.181541489332754	0.455524282589803	0.579232435707278	No dOCR induction
1	0.210093943183625	0.34216986598018	0.58119942064643	1.45448051433066	2.01103891921778	3.47717378134045	3.60671745972583	3.12307080015365	2.28019882002212	No dOCR induction
1	0.18851972832859	0.21738556672208	0.437119706582988	0.300791620314794	0.127396637059012	0.0902590398254653	0.214204877511399	0.167769220790523	0.171966544127505	No dOCR induction
1	0.0140690207163165	0.0392899581601613	0	0.00741512298018538	0.020061986522859	0.0116403391296402	0.0143691012594158	0.0238916898908825	0.0166957973547596	No dOCR induction
1	0.0574463557291045	0.0153272354638106	0.0312912341976182	0.0836597033357287	0.0893770567509939	0.0795732584330439	0.0888081518364704	0.092035745235332	0.0926059776939948	No dOCR induction
1	0.0926189075198957	0.0746924383177837	0.175721040147059	0.173999532459935	0.176950348298245	0.143687946787572	0.139765826934345	0.220436416861333	0.178422241196244	No dOCR induction
1	0.00867546700255761	0.00863548723254007	0	0.00877347634216751	0.0197613589889018	0.0223261205220616	0.0248130168590182	0.0252444918517302	0.021259292814858	No dOCR induction
1	1.05186889408468	1.44831241305693	1.63281762991513	1.71786159668023	2.3972472729771	2.51407495307498	2.71407980425125	2.66665246100737	2.04912895090694	No dOCR induction
1	0.52921636033114	0.736567833490373	0.722056326272876	0.922750161374115	1.00482303309442	1.20770526994878	0.966515493081272	0.653719830373258	0.767560760066536	No dOCR induction
1	0.0157099773607158	0.0669174823127057	0.134318585278123	0.163867702755786	0.334439965141545	0.45243540314756	0.417965839423196	0.558680462364074	0.582682821801553	No dOCR induction
1	0.0454889754377481	0.0487859766201635	0.115403808005153	0.241470636473311	0.452707491540998	0.882173393207029	1.05532364491774	1.08264681915048	1.03102017252221	No dOCR induction
1	0.306465447772881	0.455069054684318	0.374537238187751	0.585506282328668	0.573680665746067	0.825880813033266	0.632801668384664	0.532083168551496	0.262680320212859	No dOCR induction
1	0.526405130822902	0.693613073874018	0.977266764246481	1.05633401603888	1.237640270845	1.28404356260414	1.38188778822449	0.945005906500736	0.816869059887997	No dOCR induction
1	0	0	0	0	0.0194607314549446	0.213529981565414	0.264461862679505	0.373554188784719	0.275591714350337	No dOCR induction
1	0.0454889754377481	0.0440379673901624	0.0325988982672826	0.0472074446050765	0.0392220904438464	0.0776641429586063	0.0679203206372656	0.214727190165785	0.394354497442295	No dOCR induction
1	0.141860480027003	0.149384876635567	0.226884623801314	0.376412844500063	0.798982215147716	0.926825634251152	0.917520410813305	1.11277512729126	0.889773929252768	No dOCR induction
1	0.0140690207163165	0.0220189836950812	0.0577019040025767	0.0323771986447058	0.0297923522503313	0.0106857813924214	0.0143691012594158	0.0456051674144148	0.0463029888469974	No dOCR induction
1	1.45493475174954	1.65770034722759	1.63221014961746	1.01569505620085	0.690144426941777	0.604900015853117	0.360489434385533	0.252742937369459	0.159055149990027	No dOCR induction
1	0.174450707612274	0.207889548262078	0.305766541330191	0.273847835118017	0.317083626424301	0.49594744017145	0.431003299302774	0.339069455909243	0.250548018318198	No dOCR induction
1	0.0330609113658311	0.0526734546227025	0.0577019040025767	0.0161885993223529	0.0197613589889018	0.391184388004688	0.571400077687188	1.12607377419755	0.871519947412375	No dOCR induction
1	0.0752679735147804	0.0785799163203227	0.0625824683952363	0.300791620314794	0.878628906171237	1.04646399132524	1.17616423348279	1.25800546015175	0.88521043379267	No dOCR induction
1	2.0408978787265	2.41067862395558	2.4011569754496	3.04051668383551	2.75355298984525	3.33746338546262	2.88125219232459	2.54260821411607	2.38805346858205	No dOCR induction
1	0.0752679735147804	0.116786666706677	0.0814972456682064	0.130867147940805	0.157790244377257	0.250360114428772	0.233130115880697	0.18677709439236	0.209142542054305	No dOCR induction
1	0.75830219416428	0.533426294458295	0.894811946394608	1.16609086635825	1.517716484204	1.66204978857078	1.61634954548503	1.82074432839836	1.71610399718397	No dOCR induction
1	0.367193716790784	0.518099058994485	0.517659380067528	0.304866680400741	0.227105314605392	0.390229830267469	0.570769126237119	0.905637357336215	1.4298271074278	No dOCR induction
1	0.0368135084351905	0.0325982099288908	0.033906562336947	0.0310188452827237	0.0884751741491223	0.312565687308863	0.46303573603135	0.706914417998414	0.777800860352556	No dOCR induction
1	0.0368135084351905	0.0986551610141344	0.107907915473165	0.0546225675852619	0.0100309932614295	0.0213715627848429	0.0143691012594158	0	0.0535377781585535	No dOCR induction
1	0.410571051803572	0.359218163898915	0.413324364917358	0.417451878465503	0.464842877540128	0.614445593225304	0.472148010251115	0.528024762668953	0.637667726448937	No dOCR induction
1	1.32526055731661	1.39086077424631	0.896119610464273	0.695374773669467	0.592840769667054	0.39327914976214	0.265793504059342	0.311646751690163	0.428191167271625	No dOCR induction
1	0.0996534178780539	0.0727486993165142	0.110523243612494	0.103188365552321	0.187582596627589	0.155328285917213	0.16654143662327	0.111571010391514	0.0683413739046724	No dOCR induction
1	0.0487708887265469	0.0392899581601613	0.0726936890665536	0.0633960439274294	0.451805608939127	0.817289793398297	0.867263425645199	1.06852276183769	0.928063036545393	No dOCR induction
1	0.619024038342798	0.57207839793734	0.859947811873995	0.582789575604704	1.18658342193598	2.12175036105006	2.56842619882718	2.70714443943055	2.90473219320738	No dOCR induction
1	0.884452696830568	0.838665119414355	0.683269199543269	0.423620289105139	0.414687911232981	0.492129209222575	0.513292721199455	0.586103166583154	0.690871487484483	No dOCR induction
1	0.131073372599486	0.267254751116051	0.293390084405543	0.215885204638516	0.0893770567509939	0.12231638400273	0.0659577278073589	0.174831249446918	0.0888215744767134	No dOCR induction
1	0.0314199547214317	0.0718881680890521	0.040094790799271	0.0425090283488554	0.0495537112392331	0.0436976833069045	0.0248130168590182	0.057551012359856	0.0785814741906929	No dOCR induction
1	0.57775834375497	0.529761493002102	0.64055908060467	0.433640477787856	0.376367703391006	0.258182222609537	0.123434132845022	0.100450575852575	0.0675622816618554	No dOCR induction
1	0.222051323474982	0.160824634096839	0.191670397394702	1.14656220414166	2.14707369650928	3.13080095434075	3.40113338194353	3.88852236747064	3.39870449852902	No dOCR induction
1	0.370946313860143	0.484862994384477	0.422127921519011	0.646297260553566	0.87370858098708	0.691155178446692	0.614507381465435	0.65018881604506	0.474494156118622	No dOCR induction
1	0.698744198010216	0.679146369637669	0.779408138389455	0.847017296167414	0.654529866905417	0.636771713747366	0.352639063065906	0.249211923041261	0.240641935155184	No dOCR induction
1	0.624417592056557	0.653462584486394	0.773477298338801	0.690053001242971	0.454811884278699	0.266004330790302	0.222686200281095	0.174831249446918	0.110859959534388	No dOCR induction
1	0.403536541445414	0.621724905784966	0.487675809939574	0.410148396506751	0.3149792336866	0.166968625046853	0.121471540015115	0.0694968573052973	0.0470820810898144	No dOCR induction
1	0.245266494974417	0.368714182358917	0.416289784942685	0.497771518906993	0.325611482015944	0.246541883479897	0.189391860652381	0.181893278103314	0.132453269472253	No dOCR induction
1	0.198836151975547	0.301574023499866	0.145387378133107	0.180056302078139	0.07874480842165	0.099990263480668	0.0698829134671723	0.0456051674144148	0.0546508875243772	No dOCR induction
1	0.00867546700255761	0.0459817063914319	0.0414024548689354	0.174734529651643	0.416792303970681	0.491174651485356	0.310863400667496	0.273103612932144	0.214485129757221	No dOCR induction
1	0.211734899828025	0.239404550417162	0.417247357126351	1.48612271578366	2.94113558647284	3.55672071345135	2.95765383573155	2.19760015880909	1.8054817047773	No dOCR induction
1	0.141389796246443	0.250844307878433	0.186789833002043	0.275829544650274	0.353900696596489	0.344623031486127	0.319344723437192	0.447934862379062	0.367863674921325	No dOCR induction
1	0.0211035310744747	0.0420942283888929	0.0563942399329123	0.14162233381523	0.580404756133967	1.35998423637132	1.5013967354097	1.66927737728798	1.43672787961635	No dOCR induction
1	0.122397905596928	0.0785799163203227	0.0903008022698592	0.190923128973996	0.465744760142	0.542508796690011	0.727497598710855	0.676786109857638	0.576672199852624	No dOCR induction
1	0.0243854443632735	0.0306544709276213	0.0224876775959653	0.0633960439274294	0.295518502231656	0.292148682261239	0.455185364711723	0.335538441581045	0.324565997048792	No dOCR induction
1	0.0471299320821475	0.0680006900865131	0.0991043588715121	0.0957732425721352	0.168422492706601	0.222306647483398	0.135840641274531	0.0849737165789364	0.110080867291571	No dOCR induction
1	0.19227232539795	0.0727486993165142	0.249372301397279	0.217243558000498	0.729967772453538	1.21915996279541	0.886819615464566	1.17573734749451	1.3369981706076	No dOCR induction
1	0.0823024838729386	0.0172709744650801	0.108865487656831	0.138282270920991	0.268732425320896	0.386225953035579	0.43948462207247	0.410217134027545	0.187883249239447	No dOCR induction
1	0.19649560624787	0.22990853195716	0.368699101611425	0.851203997274792	1.43987355838422	1.2183910513412	1.0037350183698	0.799477554788091	0.630098920014374	No dOCR induction
1	0.0909779508754963	0.0833279255503238	0.074001353136218	0.256924238603957	0.375766448323092	0.528004784348714	0.335676417526515	0.35372090477638	0.25811682475276	No dOCR induction
1	0.158740730251558	0.151328615636837	0.245449309188286	0.145697393901176	0.206442073014619	0.187385630094477	0.214204877511399	0.211196175837587	0.416726899622977	No dOCR induction
1	0.886564337255528	1.07074006691913	0.887666145748618	0.932146993886557	0.916648486479255	1.2094287391402	1.23364063852045	1.52404704442749	1.52065194150996	No dOCR induction
1	0.0996534178780539	0.0699444290877826	0.074001353136218	0.100471658828356	0.197613589889018	0.332028134619268	0.370933349985135	0.518784521645207	0.745188357885854	No dOCR induction
1	0.908367457413281	1.0295063697577	0.70444921306957	0.553752439854237	0.601067997724741	0.537736008003917	0.353970704445744	0.366492160128323	0.419843268594245	No dOCR induction
1	0.0227444877188741	0.0220189836950812	0.0224876775959653	0.0795846432497823	0.334740592675502	0.638680829221803	0.734016328650644	0.625471715747676	0.634328398351465	No dOCR induction
1	0.30224216692296	0.363743496582571	0.357280216870444	0.21984862370303	0.256597039321766	0.0679329193034037	0.137803234104438	0.117280237087062	0.125663555280507	No dOCR induction
1	0.0243854443632735	0.0900196737815943	0.106600251403501	0.475526149966437	1.28358645167675	2.1375802236946	2.73174313972041	2.72044308633684	3.02349497629933	No dOCR induction
1	0.206341346114266	0.296826014269865	0.30838186946952	0.696733127031449	1.47608937348849	2.74001418522424	2.85447658263566	3.10887809669089	2.4882282527106	No dOCR induction
1	0.474823012588117	0.516377996539561	0.395717251714052	0.344659002025632	0.327715874753644	0.12231638400273	0.078364236236868	0.028775506179928	0.0083478986773798	No dOCR induction
1	0.0595579961540646	0.0766361773190532	0.123857272720808	0.320431923552819	0.416191048902767	0.564066005757868	0.630839075554757	0.881745667445332	0.670391286912442	No dOCR induction
1	0.0525234857959064	0.0919634127828638	0.156806262874089	0.293376497334609	0.384594931448692	0.451480845410342	0.45714795754163	0.451993268261605	0.442215670774926	No dOCR induction
1	0.283250276273446	0.387928895825267	0.715518005924554	1.04807225484556	2.20665840100994	3.37620263380042	3.49260481653968	3.69122087624365	3.46114715161416	No dOCR induction
1	0.0682334631566222	0.124561622711755	0.124207364606806	0.341942295301668	0.739397510647053	0.780459660534938	0.583175634666628	0.466942735980899	0.326458198657433	No dOCR induction
1	0.0140690207163165	0.0220189836950812	0.00880355660165284	0.0236037223025383	0.117666271331539	0.346532146960565	0.517217906859269	0.678666303372831	0.7519780720776	No dOCR induction
1	0.071515376445421	0.130170163169218	0.109215579542829	0.128150441216841	0.41258351849528	0.433927513574374	0.352008111615837	0.409919115175388	0.287724016244998	No dOCR induction
1	0.241513897905057	0.212637557492079	0.247107065143948	0.151754163519379	0.0884751741491223	0.0757550274841688	0.129952862784811	0.119985841008758	0.209921634297122	No dOCR induction
1	0.580327794785365	0.593874705086076	0.535266493270834	1.09454470225893	2.03102084748837	3.9162190498448	4.93918842967139	5.24661173847283	6.09674248440735	No dOCR induction
1	0.094259864164295	0.0794404475477847	0.176678612330725	0.159169286499565	0.127697264592969	0.230128755664163	0.399671552503967	0.370550566010866	0.236523514814896	No dOCR induction
1	0.0487708887265469	0.107290648246674	0.080189581598542	0.317715216828855	0.603773645530355	0.625131374617726	0.799343105007934	1.05657691689225	1.09435297584698	No dOCR induction
1	0	0.00863548723254007	0.00749589253198844	0	0	0.0106857813924214	0	0	0.0083478986773798	No dOCR induction
1	0.174921391392834	0.188674834795729	0.255560529859603	0.336620522875172	0.604675528132227	0.506633221563871	0.379414672754831	0.261157767986702	0.199681534011102	No dOCR induction
1	0.300130526498	0.345611990890029	0.45769223981162	0.927448577630336	0.957373714592888	0.904685160012106	0.817006440477094	0.81172141858569	0.742517064034396	No dOCR induction
1	0.0281380414326329	0.0220189836950812	0.0475906833312594	0.0411506749868733	0.197914217422975	0.42515084765639	0.436260126342425	0.322767186229101	0.280155209810436	No dOCR induction
1	4.05949620716444	4.20884533412401	4.80808010601251	3.467542186898	2.18359013914751	1.85381058846318	1.28592995499816	0.868149001686886	0.522355329451253	No dOCR induction
1	0.307165036856159	0.188674834795729	0.281971199664561	0.338602232407429	0.473971988199686	0.445567852704014	0.306938215007683	0.204959557587694	0.127555756889148	No dOCR induction
1	0.157099773607158	0.265311012114782	0.25852594988493	0.250244112815479	0.206442073014619	0.192158418780571	0.193947997762263	0.226145643556881	0.215598239123044	No dOCR induction
1	0.0926189075198957	0.0153272354638106	0.00749589253198844	0.0310188452827237	0.0291910971824169	0.0339664596517018	0	0.028775506179928	0.0231514944234987	No dOCR induction
1	0.216657769761223	0.281498778806055	0.298270648798203	0.654959095874301	1.29421870000609	1.65499659184422	1.47328948434094	1.03268522700137	0.80440274087033	No dOCR induction
1	0.0909779508754963	0.142693128404297	0.170490383868401	0.188206422250031	0.13863014045627	0.108766929398652	0.164578843793363	0.138993714610595	0.187883249239447	No dOCR induction
1	0.718435677743009	0.946178444207375	0.706106969025233	0.476149506136712	0.542385175825949	0.366949152008189	0.306938215007683	0.239971682017515	0.233852220963438	No dOCR induction
1	0.0628399094428634	0.0727486993165142	0.156806262874089	0.0869997662299677	0.303745730289342	0.36199071703908	0.315419537777379	0.321414384268254	0.251661127684021	No dOCR induction
1	0.260505788554572	0.266394219888589	0.228192287870978	0.1767162391839	0.0495537112392331	0.179563521913712	0.158691065303643	0.456349692996305	0.47026467778153	No dOCR induction
1	0.385714923659738	0.346695198663836	0.195593389603695	0.614431777057702	1.35169901176905	1.84047310646426	1.71882610865114	1.53028366267739	1.41279729295004	No dOCR induction
1	0.0227444877188741	0.0354024801576223	0.0237953416656297	0.0708111669076148	0.127997892126926	0.099990263480668	0.0659577278073589	0.0358375348363237	0.0277149898835971	No dOCR induction
1	0.0368135084351905	0.0172709744650801	0.0414024548689354	0.0485657979670587	0.0696156977620921	0.142733389050354	0.0535512193778498	0.0912103348288296	0.108188665682931	No dOCR induction
1	0.0260264010076728	0.0373462191588918	0.0387871267296066	0.0836597033357287	0.118868781467368	0.402824727134328	0.335676417526515	0.324945398596452	0.41683795761978	No dOCR induction
1	0.0260264010076728	0.0334587411563528	0.137891485601119	0.161885993223529	0.333237455005716	0.602990900378679	0.607988651525646	0.813303593248726	0.825996050808194	No dOCR induction
1	0.234008703766338	0.230769063184622	0.294697748475207	0.285338018184149	0.807810698273317	1.77444930263529	1.72078870148105	2.34335788322393	1.91923591728935	No dOCR induction
1	0.225803920544341	0.43002312421416	0.430931478120664	0.541638900617831	0.870101050579594	1.33174512314293	1.39036911099419	1.57400863657661	1.27388832640904	No dOCR induction
1	0.0211035310744747	0.0220189836950812	0.0162994491336413	0.00877347634216751	0.0197613589889018	0.0223261205220616	0.19591059059217	0.450640466300757	0.535600740711738	No dOCR induction
1	0.0157099773607158	0.0325982099288908	0.0374794626599422	0.0735278736315791	0.286990646640012	0.266958888527521	0.20179836908189	0.134109898321549	0.0296071914922378	No dOCR induction
1	0	0.0373462191588918	0.033906562336947	0.0823013499737466	0.186680714025717	0.322296910964066	0.282125198148665	0.341775059830938	0.280155209810436	No dOCR induction
1	0.0297789980770323	0.0613089418552425	0.107557823587167	0.0559809209472441	0.0297923522503313	0.100944821217887	0.0555138122077565	0.0491361817426127	0.0406263840210753	No dOCR induction
1	0.302712850703521	0.327480485197486	0.368699101611425	0.734543739124083	1.29181367973443	2.28413184369383	2.30788952180749	1.99640098825178	1.60034652506648	No dOCR induction
1	0.637545245211752	0.622362760466082	0.859947811873995	0.812658387990451	0.395527807311993	0.387366157055813	0.310863400667496	0.452818678668107	0.482062962553185	No dOCR induction
1	0.139748839602043	0.0919634127828638	0.129087928999466	0.295469847888298	0.266928660117153	0.407597515820422	0.304975622177776	0.632533744404071	0.639225910934571	No dOCR induction
1	0.788081192241313	0.607035525002272	0.977966948018477	1.08995792702414	1.92147151957368	1.81051052404444	1.58305520585631	2.07266185536132	2.63593019304879	No dOCR induction
1	0.0454889754377481	0.0287107319263518	0.0700783609272248	0.12345202496062	0.305549495493085	0.450526287673123	0.671983786503098	0.922994410125047	1.08756326165523	No dOCR induction
1	0.0541644424403057	0.0900196737815943	0.086377810060866	0.710940016821545	1.79587864771841	3.14092979688413	2.81921965017704	3.4305904998113	3.96825381019949	No dOCR induction
1	0.0525234857959064	0.163851580871916	0.15419093473476	0.217866914170773	0.315881116288472	0.461212069065544	0.280162605318758	0.304584723033767	0.257003715386937	No dOCR induction
1	0.0384544650795899	0.0200752446938117	0.0977966948018477	0.109245135170524	0.0392220904438464	0.0795732584330439	0.1071024387557	0.115102024719712	0.118428765968951	No dOCR induction
1	0.150065263249	0.228825324183352	0.13039559306913	0.284603020992441	0.127697264592969	0.144642504524791	0.078364236236868	0.0814427022507385	0.0379550901696176	No dOCR induction
1	0.169527837679075	0.156076624866838	0.203089282135684	0.418810231827486	1.82386723476499	3.21095747794499	3.92024414315301	4.09024892958229	4.56340295101871	No dOCR induction
1	0.0558053990847051	0.054617193623972	0.0713860249968892	0.302773329847051	0.444480263483312	0.581433691310821	0.607357700075577	0.693615771092125	0.702558714259334	No dOCR induction
1	0.15217690367396	0.110094918475406	0.286851764057221	0.354790831729781	0.531752927496606	0.644593821928131	0.852894324385783	0.76446543035827	0.837794335579849	No dOCR induction
1	0.0806615272285393	0.0967114220128649	0.167875055729072	0.104546718914303	0.0976042848086802	0.0786187006958251	0.0555138122077565	0.0491361817426127	0.0656700800532147	No dOCR induction
1	0.217128453541784	0.26445048088732	0.279355871525233	0.2549425290717	0.197012334821104	0.199025969224117	0.0803268290667747	0.156648786251584	0.0979485653969102	No dOCR induction
1	0.359688522652065	0.262284065339705	0.245799401074284	0.337243879045446	0.176048465696373	0.184521956882821	0.0966585231560972	0.0358375348363237	0.0877084651108897	No dOCR induction
1	0.0823024838729386	0.0947676830115954	0.0889931382001948	0.211075147360862	0.463940994938257	0.556243897577103	0.481960974400648	0.512547903395314	0.368976784287149	No dOCR induction
1	0.165775240609716	0.138805650401758	0.106600251403501	0.129508794578823	0.158992754513086	0.0660238038289661	0.078364236236868	0.216905402533135	0.205358138837024	No dOCR induction
1	0.0368135084351905	0.0172709744650801	0.0590095680722411	0.222565330426994	0.423215766824624	0.694018851658348	1.25845365537947	2.30504411716809	2.97040227326059	No dOCR induction
1	0.0541644424403057	0.0306544709276213	0.0563942399329123	0.0323771986447058	0.0495537112392331	0.0767095852213876	0.0515886265479431	0.0779116879225407	0.042518585629716	No dOCR induction
1	0.132714329243885	0.226881585182083	0.165259727589744	0.218490270341048	0.217675576411877	0.188340187831696	0.0986211159860039	0.150939559556036	0.228509633260523	No dOCR induction
1	0.281138635848486	0.426358322757966	0.504932831256882	1.28903117617003	2.85897359053682	4.54919885896543	4.73921317646001	4.01045704814456	3.61341258741244	No dOCR induction
1	0.771900531100036	0.792268234888152	0.960009742929173	0.718978495972005	0.582809776405625	0.31847868001519	0.446704041942028	0.44928766433991	0.490076844107558	No dOCR induction
1	0.0422070621489494	0.0746924383177837	0.0876854741305304	0.266432712137832	0.570975017940452	0.62990416330382	0.566212989127236	0.455524282589803	0.586133207895827	No dOCR induction
1	0.235649660410738	0.31626340428256	0.282928771848228	0.730468679038137	1.5925531346842	2.38908054214361	2.55545847742731	2.93134124332227	2.58283749001004	No dOCR induction
1	0.0384544650795899	0.0880759347803248	0.0414024548689354	0.109245135170524	0.148661133717699	0.266004330790302	0.353970704445744	0.266041584275748	0.318110299980053	No dOCR induction
1	0.733217160717729	0.72707181503037	0.703491640885904	0.629262023018073	0.495236484858374	0.321342353226847	0.278200012488851	0.251390135408611	0.331800786360348	No dOCR induction
1	0.491232579032111	0.582434947624804	1.09825132041629	2.39433106430338	3.91004343199694	5.54183632444039	5.65161623719306	5.27605192850705	4.49417058374182	No dOCR induction
1	0.166245924390277	0.141832597176835	0.166567391659408	0.374431134967806	0.882837691646638	2.03607846362767	1.55550916775792	1.47062308410015	1.21801327152204	No dOCR induction
1	0.198836151975547	0.21069381849081	0.180601604539718	0.881487845365809	1.35079712916718	2.02194574385241	1.72471388714087	1.80639089838338	1.4299381654246	No dOCR induction
1	0.217128453541784	0.368714182358917	0.441042698791981	0.790413019049895	1.35470528710862	1.56282843654431	1.42100016786323	1.43772052588771	1.27121703255759	No dOCR induction
1	0.0980124612336545	0.125422153939217	0.166567391659408	0.298809910782537	0.286389391572098	0.353399697404111	0.350676470235999	0.538319786801389	0.591030720478932	No dOCR induction
1	0.220410366830582	0.142693128404297	0.254602957675936	0.527543651849167	0.564852182620466	0.776455783303048	0.49303584145032	0.520137323606055	0.311654602911314	No dOCR induction
1	0.083943440517338	0.249983776650971	0.254602957675936	0.401998276334858	0.34386970333506	0.328209903670393	0.331751231866701	0.249211923041261	0.218269532974502	No dOCR induction
1	0.094259864164295	0.0785799163203227	0.101369595124843	0.0532642142232798	0.118267526399454	0.258182222609537	0.0679203206372656	0.183246080064162	0.13323236171507	No dOCR induction
1	0.30810640441728	0.350582676666375	0.334442447388481	0.401263279143151	0.423817021892539	0.454344518621998	0.406190282443756	0.405035298886342	0.296851007165195	No dOCR induction
1	0.432844855741885	0.412529473202734	0.410101556480361	0.749997341254729	0.65884893702166	0.648412052877006	0.751679664119804	0.994669479797694	1.03024108027939	No dOCR induction
1	0.050882529151507	0.0738319070903216	0.0912583744535257	0.184866359355792	0.457818159618271	0.614259946942289	0.470185417421208	0.384972642175815	0.322673795440151	No dOCR induction
1	0.641297842281111	0.655629000034009	0.768339345534471	1.06980590863727	0.960079362398502	0.599941580884008	0.583806586116697	0.592637803685204	0.423627671811526	No dOCR induction
1	1.19865224404488	1.11716712640325	1.47243846671804	2.03359510397683	2.15729503266383	2.48010849342328	2.08064718441652	2.67236168770292	3.56354815447437	No dOCR induction
1	0.231897063341378	0.21932930572335	0.198208717743024	0.686601297327299	1.01395214375398	1.52485809966072	2.19034316745219	3.10181606803449	3.34082618403657	No dOCR induction
1	0.241043214124496	0.325536746196217	0.27055231492358	0.101830012190338	0.0696156977620921	0.0688874770406225	0.0267756096889249	0.00841483061724339	0.0064556970687391	No dOCR induction
1	0.138107882957644	0.25387125465351	0.233072852263638	0.304866680400741	0.18638008649176	0.2320378711386	0.175022759392965	0.17130023511872	0.146922848095365	No dOCR induction
1	0.132714329243885	0.18478735679319	0.285894191873555	0.371602787222409	0.503163085382103	0.638680829221803	0.645208176814173	0.880392865484485	0.816869059887997	No dOCR induction
1	0.0297789980770323	0.0613089418552425	0.0916084663395236	0.0573392743092262	0.0693150702281349	0.0902590398254653	0.131915455614718	0.122164053376108	0.0702335755133131	No dOCR induction
1	0.0504118453709463	0.0487859766201635	0.092916130409188	0.0721695202695969	0.138930767990227	0.337755481042581	0.428409755022798	0.617056885130432	0.932960549128498	No dOCR induction
1	0.510695153462186	0.721240598026562	0.654243201598982	0.706864956735599	0.539378900486378	0.445567852704014	0.464998328861257	0.336891243541893	0.400476177388027	No dOCR induction
1	0.0492415725071076	0.0671401588590511	0.125164936790473	0.116660258150709	0.07874480842165	0.0553380224365447	0.0411447109483407	0.0252444918517302	0.0129113941374782	No dOCR induction
1	0.0785498868035792	0.0680006900865131	0.086377810060866	0.27990460473622	0.514396588779361	1.01117168137029	1.10431872718571	1.19286502758115	0.953551807697342	No dOCR induction
1	0.0963715045892551	0.22796479295589	0.19690105367336	0.398658213440619	0.641191970770459	1.33460879635459	1.54057885352814	1.79173944951625	1.70775609850659	No dOCR induction
1	0.53719223825042	0.575965875939879	0.588345221292421	0.781127827558885	0.82385424221389	1.02967957094348	1.00044078416005	1.17768618715967	0.898455845053155	No dOCR induction
1	0	0.00863548723254007	0.00749589253198844	0	0.0197613589889018	0	0.0267756096889249	0.0203606755626846	0.0148035957461189	No dOCR induction
1	0.276215765915288	0.312153249733676	0.300535885051534	0.380376263564577	0.28608876403814	0.411601393052312	0.220092656001119	0.158001588212431	0.160947351598667	No dOCR induction
1	0.11747503566373	0.232712802185891	0.230457524124309	0.594279758670836	1.42311847473489	2.54212842002036	2.71211721142134	2.87356085826023	2.37280479771612	No dOCR induction
1	0.167886881034676	0.165795319873185	0.245799401074284	0.58007286888074	0.740600020782882	0.971477875295276	1.14672534103419	1.21240029273733	1.19942527255864	No dOCR induction
1	0.0384544650795899	0.0153272354638106	0.0312912341976182	0.0647543972894116	0.0887758016830795	0.134911280869589	0.199835776251983	0.261157767986702	0.227396523894699	No dOCR induction
1	0.814578277029546	1.22812257610612	1.29480228220365	0.522733594571514	0.216773693810005	0.12231638400273	0.152172335363854	0.028775506179928	0.0277149898835971	No dOCR induction
1	0.148894990385161	0.153272354638106	0.25163753765061	0.424243645275414	0.663358350031018	1.32774124591104	1.24015936846024	1.60631515708474	1.2811231157206	No dOCR induction
1	0.199306835756108	0.306322032729867	0.330869547065485	0.535582130999627	0.768287980295513	1.33346859233436	1.18268296342258	1.53546549781859	1.3415616660677	No dOCR induction
1	0.171168794323475	0.192562312798268	0.35109198840812	0.626545316294109	0.994792039832991	1.16114391343022	1.1108374571255	1.38558072137125	1.25351918383381	No dOCR induction
1	0.0525234857959064	0.0200752446938117	0.0938737025928545	0.0472074446050765	0.1574896168433	0.211620866090976	0.237055301540511	0.204959557587694	0.215598239123044	No dOCR induction
1	0.0909779508754963	0.115926135479215	0.144079714063443	0.399281569610894	1.14525693875443	1.93073214628972	2.0662780831571	2.14704252895566	2.07862508440238	No dOCR induction
1	0.0314199547214317	0.0487859766201635	0.0264106698049585	0.0310188452827237	0.266327405049239	0.423241732181952	0.340232554636397	0.537792395247044	0.474160138995615	No dOCR induction
1	0.207982302758665	0.105346909245405	0.133010921208459	0.160527639861547	0.533556692700349	0.551471108891009	0.65894632662352	0.833136877257065	0.544727731631935	No dOCR induction
1	0.0140690207163165	0.0200752446938117	0.00749589253198844	0.0795846432497823	0.276659025844625	0.53086845756037	0.482591925850717	0.523668337934252	0.567879226055434	No dOCR induction
1	0.511165837242747	0.639411058384817	0.459957476064951	0.53694048436161	0.732372792725196	0.800876665582563	0.634133309764502	0.721038475311205	0.731497871505559	No dOCR induction
1	0.255112234840813	0.235739748960968	0.205704610275013	0.322413633085076	0.404957545505508	0.4883109782737	0.645208176814173	0.615704083169584	0.6730625807639	No dOCR induction
1	0.106687928236212	0.117869874480484	0.0814972456682064	0.202301671018695	0.395527807311993	0.322296910964066	0.292569113748267	0.35372090477638	0.325679106414616	No dOCR induction
1	0	0	0	0	0	0.0436976833069045	0.0287382025188316	0.0203606755626846	0.0648909878103977	No dOCR induction
1	0.145142393315802	0.115926135479215	0.0938737025928545	0.146320750071451	0.225902804469563	0.244632768005459	0.294531706578174	0.243502696345713	0.332913895726172	No dOCR induction
1	0.0698744198010216	0.0872154035528628	0.105292587333836	0.184131362164085	0.492530837052759	0.845714552909701	0.910370729423447	0.578215727520256	0.552741613186308	No dOCR induction
1	0.0211035310744747	0.0306544709276213	0.0550865758632479	0.017546952684335	0.0398233455117608	0.169832298258509	0.105139845925793	0.101803377813423	0.0766892725820522	No dOCR induction
1	0	0.0172709744650801	0.00749589253198844	0	0	0.0116403391296402	0.0267756096889249	0.028775506179928	0.0064556970687391	No dOCR induction
1	0.105046971591813	0.128226424167948	0.161686827266748	0.221206977065012	0.167821237638687	0.141778831313135	0.109065031585606	0.0694968573052973	0.0379550901696176	No dOCR induction
1	0.315611598555999	0.324676214968755	0.374537238187751	0.54497896351207	0.622031866849471	0.461980980519748	0.578619497556745	0.468295537941746	0.377324682964529	No dOCR induction
1	0.208452986539226	0.356413893670184	0.420820257449347	0.358865891815728	0.138930767990227	0.132047607657932	0.0927333374962838	0.0863265185397841	0.0592143829844756	No dOCR induction
1	0.0314199547214317	0.0785799163203227	0.13527615746179	0.0674711040133758	0.138028885388355	0.269822561739177	0.222686200281095	0.189482698314055	0.173858745736145	No dOCR induction
1	0.0731563330898204	0.122617883710485	0.112788479865825	0.126168731684584	0.413184773563195	0.661961507481084	0.750348022739966	0.678964322224988	0.405039672848126	No dOCR induction
1	1.0560921749346	0.740232634946566	1.25566506358805	1.44995889015898	2.06431044550535	3.04913293415026	2.8851773779844	3.05485809865923	2.67243815672957	No dOCR induction
1	0.0281380414326329	0.0487859766201635	0.0916084663395236	0.306848389932998	0.432946132552097	0.479534312355716	0.792824375068145	0.481594184848035	0.473715063875805	No dOCR induction
1	0.227444877188741	0.354247478122569	0.23961117261196	0.344659002025632	0.197914217422975	0.275735554445505	0.267756096889249	0.207137769955044	0.197010240159644	No dOCR induction
1	0.244795811193856	0.429162592986698	0.576668948139769	0.542262256788105	0.356305716868147	0.176699848702056	0.183504082162661	0.125695067704306	0.169295250276047	No dOCR induction
1	0.0769089301591798	0.0947676830115954	0.112788479865825	0.207735084466623	0.512292196041661	1.04055099861891	1.14483248668398	1.03403802896222	1.1324191240134	No dOCR induction
1	0.0433773350127881	0.0153272354638106	0.0475906833312594	0.0573392743092262	0.0297923522503313	0	0.0143691012594158	0.0371903367971714	0.122213169186233	No dOCR induction
1	0.101294374522453	0.105346909245405	0.0577019040025767	0.107263425638267	0.0790454359556072	0.0767095852213876	0.105139845925793	0.0933885471961798	0.135124563323711	No dOCR induction
1	0.196024922467309	0.200337268803346	0.230457524124309	0.331187109427243	0.168422492706601	0.256273107135099	0.105139845925793	0.140346516571442	0.131340160106429	No dOCR induction
1	0.188990412109151	0.24717950642224	0.347168996199127	0.72639361895219	1.50377733300112	2.47361223554576	2.49076265252009	2.69790419840681	2.04946296802995	No dOCR induction
1	0.198836151975547	0.100598900015404	0.205354518389015	0.111961841894488	0.0790454359556072	0.0562925801737635	0.071845506297079	0.0814427022507385	0.0379550901696176	No dOCR induction
1	0.0806615272285393	0.0958508907854028	0.0475906833312594	0.0559809209472441	0.107935905604067	0.266958888527521	0.402265096783943	0.409919115175388	0.251661127684021	No dOCR induction
1	0.458871256749558	0.453125315683048	0.622601875515366	0.958467422913059	1.14676007642422	0.97566739881018	0.729460191540761	0.813074220546538	0.753091181443423	No dOCR induction
1	0.752908640450522	0.846885428512124	1.0939782363213	1.53310687834587	1.66517510778587	1.711474818301	1.17875777776276	0.95124252475063	0.880201863212761	No dOCR induction
1	0.0384544650795899	0.00863548723254007	0.0162994491336413	0.0161885993223529	0.0100309932614295	0.0349210173889206	0.0143691012594158	0.0238916898908825	0.0296071914922378	No dOCR induction
1	0.133185013024446	0.0880759347803248	0.220696395338989	0.938827119675035	2.35622141732952	3.64565390297356	3.82947339848663	3.87499434786216	3.4072753563326	No dOCR induction
1	0.0330609113658311	0.0746924383177837	0.139199149670783	0.323771986447058	0.326813992151773	0.565789474949291	0.626282938444875	0.656425434294954	0.785369666787119	No dOCR induction
1	0.246436767838255	0.365049380902724	0.281621107778563	0.459337550644084	0.620228101645728	0.754315309064002	0.714460138831277	0.862737793843495	0.707233267716236	No dOCR induction
1	0.11372243859437	0.209833287263348	0.240918836681624	0.390508093268726	0.315580488754514	0.456253634096435	0.292569113748267	0.0982723634852253	0.157942040624203	No dOCR induction
1	0.145142393315802	0.213498088719541	0.41986268526568	0.403979985867115	0.336544357879245	0.45243540314756	0.428409755022798	0.842377118280811	1.19987034767845	No dOCR induction
1	0.0243854443632735	0.0565609326252415	0.0414024548689354	0.0458490912430944	0.107935905604067	0.177654406439274	0.173060166563059	0.240797092424018	0.192446744699546	No dOCR induction
1	0.114892711458209	0.134057641171757	0.146695042202772	0.145697393901176	0.148059878649785	0.3387100387798	0.30890080783759	0.600227223895945	0.938303136831413	No dOCR induction
1	1.06382627437604	1.58992233368742	1.56047403273457	2.96155539675601	1.81804502697897	1.04150555635613	0.890113849674311	0.599401813489443	0.691984596850307	No dOCR induction
1	0.0682334631566222	0.107290648246674	0.182866840793049	0.13149050411108	0.118568153933411	0.0679329193034037	0.0515886265479431	0.0407213511253693	0.042518585629716	No dOCR induction
1	1.73444530412875	1.81489035482615	2.15631514655898	2.29408268751789	2.04785598938997	1.81165072806468	1.27149111525905	0.963188369696071	0.793383548341492	No dOCR induction
1	0.786211330294196	0.916607181053561	0.755612796723825	0.901863145795541	0.889561782034539	0.745538643146018	0.715091090281346	0.659956448623152	0.422848579568709	No dOCR induction
1	0.109969841525011	0.170543329103187	0.207012274344677	0.55301744266253	1.06440773759508	1.83074188280905	1.73123261708065	1.47708907505223	1.47857843100005	No dOCR induction
1	0.0281380414326329	0.0373462191588918	0.0502060114705882	0.109980132362231	0.276959653378583	0.348441262435002	0.401634145333874	0.292638878088326	0.350722802446755	No dOCR induction
1	1.56584596083567	1.97482428273761	1.99140551085524	2.14952036493583	2.12509766014184	2.02385485932684	1.98265701988058	1.85522906127384	1.95385167936149	No dOCR induction
1	0.0487708887265469	0.0641132120839741	0.0488983474009238	0.132225501302787	0.263922384777581	0.261231542104208	0.218130063171213	0.359430131471928	0.241421027398001	No dOCR induction
1	0.26965193933769	0.479254453927014	0.417597449012349	0.248262403283222	0.108537160671981	0.533732130772027	0.719647227391228	1.49256593432587	1.89140986940894	No dOCR induction
1	0.0628399094428634	0.0325982099288908	0.074001353136218	0.0485657979670587	0.108837788205939	0.0921681552999029	0.0535512193778498	0.21202158624409	0.154491654529928	No dOCR induction
1	0.283250276273446	0.387928895825267	0.419255204968012	0.321055279723094	0.268431797786939	0.345577589223346	0.189391860652381	0.103156179774271	0.121100059820409	No dOCR induction
1	0.0649515498678234	0.0939071517841333	0.136583821531454	0.410771752677025	0.65212484663376	0.724167080361175	0.478035788740835	0.480241382887188	0.339369592794911	No dOCR induction
1	0.061198952798464	0.115926135479215	0.189405161141371	0.430300414893617	0.915746603877383	0.807744216026109	0.483923567230555	0.38114360899546	0.276370806593154	No dOCR induction
1	0.110440525305572	0.140749389403027	0.136583821531454	0.344659002025632	0.573680665746067	0.382593368369719	0.232499164430628	0.316530567979208	0.288503108487815	No dOCR induction
1	0.0595579961540646	0.107290648246674	0.195593389603695	0.719713493163713	1.59616066509169	2.40090652755626	2.23478211261028	2.90850433654008	2.69436548379044	No dOCR induction
1	0.0368135084351905	0.050729715621433	0.0665054606042295	0.186848068888049	0.403153780301765	0.682378512528708	0.51069917691948	0.576335534005063	0.431975570488906	No dOCR induction
1	0.0471299320821475	0.046842237618894	0.0251030057352941	0.109245135170524	0.197613589889018	0.41751438575864	0.461073143201443	0.494067421347822	0.682189571684097	No dOCR induction
1	0.484668752454514	0.522209213543369	0.494821610585565	0.856637410722721	1.44227857865587	1.73666461203471	1.56209763617741	2.25538054387114	1.97422082193673	No dOCR induction
1	0.26965193933769	0.289273734811133	0.317185426071173	0.304866680400741	0.255995784253852	0.281462900868817	0.300419485067894	0.231556851400272	0.197010240159644	No dOCR induction
1	0.173280434748435	0.327480485197486	0.385956122928733	0.542997253979813	0.651523591565845	0.926825634251152	0.760791938339569	0.633886546364919	0.381888178424627	No dOCR induction
1	0.128961732174526	0.255592317108434	0.310997197608849	0.83292204739875	1.36173000503048	1.24663016456959	1.24997233260977	1.37446028683231	0.998741687178516	No dOCR induction
1	0.224162963899942	0.197310322028269	0.292082420335879	0.910524981116276	1.73779708088753	2.22306647483398	2.01728300088913	1.85387625931299	1.54235630944463	No dOCR induction
1	0.77894791463332	0.816898987223539	0.643081705269671	0.842030446805215	1.13241001304655	1.19951186920199	1.06702946341748	1.0709989930572	0.912035273436646	No dOCR induction
1	0.298960253634162	0.323815683741293	0.319800754210502	0.263092649243593	0.238639445536608	0.109721487135871	0.133878048444625	0.110218208430667	0.13323236171507	No dOCR induction
1	0.853974109670258	0.567968243388456	0.849836591202677	0.663732572216468	0.482199216257372	0.588301241754368	0.302382077897801	0.294817090455676	0.193559854065369	No dOCR induction
1	0.806373493807549	0.858963040654512	1.05327596522436	1.49393791289125	2.09782061280401	1.93587622754185	1.42429440207297	1.10135667390016	0.872299039655192	No dOCR induction
1	0.811296363740748	0.877539899439745	0.661739094130971	0.729110325676155	0.810816973612889	0.51159165653298	0.521143092519082	0.457702494957153	0.323452887682968	No dOCR induction
1	1.7660941641529	2.54776321190241	2.01650851659053	1.22897519513684	0.671284950554747	0.410646835315093	0.173060166563059	0.14387753089964	0.063777878444574	No dOCR induction
1	0.0422070621489494	0.0373462191588918	0.0903008022698592	0.0735278736315791	0.147458623581871	0.103808494429543	0.0927333374962838	0.0646130410162517	0.0379550901696176	No dOCR induction
1	0	0.0200752446938117	0.0414024548689354	0.136923917559009	0.344170330869017	0.597077907672351	0.597544735926044	0.78753170984265	0.98315899918958	No dOCR induction
1	0.0628399094428634	0.0172709744650801	0.040094790799271	0.0795846432497823	0.177250975832202	0.176699848702056	0.176985352222872	0.179715065735964	0.24787672446674	No dOCR induction
1	3.60768520712329	3.01535523182181	2.0989633344424	2.39246099579256	1.78735079212676	1.35425688994801	1.08994962592629	0.808717795811837	0.493527230201833	No dOCR induction
1	0.0731563330898204	0.0785799163203227	0.0766166812755468	0.239488926941054	0.454511256744742	0.728939869047269	0.885557712564429	0.911048565179606	0.942532615168505	No dOCR induction
1	0.0980124612336545	0.0746924383177837	0.0488983474009238	0.294111494526316	1.05467737186761	1.48325517811127	2.20667486154151	2.62134531244511	2.16744665887909	No dOCR induction
1	0.143030752890842	0.204002070259539	0.260441094252263	0.206376731104641	0.0890764292170367	0.0223261205220616	0	0	0.0129113941374782	No dOCR induction
1	0.190160684972989	0.249123245423509	0.199166289926691	0.169301116203714	0.21737494887792	0.459117307308092	0.263830911229436	0.76882185509297	0.750419887591966	No dOCR induction
1	0.138107882957644	0.216525035494618	0.156806262874089	0.12345202496062	0.0693150702281349	0.111630602610308	0.0679203206372656	0.0982723634852253	0.198902441768285	No dOCR induction
1	0.169527837679075	0.270059021344783	0.297920556912205	0.616525127611392	0.800184725283545	0.522277437925401	0.488479704340437	0.437341819394468	0.182985736656342	No dOCR induction
1	0.0314199547214317	0.0479254453927014	0.0876854741305304	0.0397923216248912	0.0592840769667054	0.0106857813924214	0.0124065084295091	0.0610820266880539	0.0148035957461189	No dOCR induction
1	0.0487708887265469	0.0334587411563528	0.046283019261595	0.138282270920991	0.640891343236501	1.2328950636825	1.08209925460667	1.72247196491314	2.40619639242564	No dOCR induction
1	2.0181405178325	2.41581163636243	2.61706550987026	2.60280114596171	3.59145666790286	3.28517468252075	2.79833181897784	1.78437940200769	1.02233825672182	No dOCR induction
1	0.183596858395392	0.174430807105726	0.254252865789938	0.321790276914801	0.38699995172035	0.420192412687281	0.276237419658945	0.406686119699347	0.267577832795964	No dOCR induction
1	0.0173509340051152	0.0200752446938117	0.00880355660165284	0.00741512298018538	0.00973036572747231	0.0232806782592804	0.0124065084295091	0.057551012359856	0.0869293728680727	No dOCR induction
1	0.071515376445421	0.0919634127828638	0.126822692746135	0.14162233381523	0.206742700548576	0.449386083652889	0.306938215007683	0.366492160128323	0.301414502625293	No dOCR induction
1	2.06177250449826	2.13501106215333	2.32811319449705	1.89395447969386	1.23703901577708	1.00581562751301	0.856819510045597	0.660483840177497	0.6916505797273	No dOCR induction
1	0.602372693420961	0.543144989464643	0.714560433740888	1.65174884602884	2.86941549597305	3.20713924699611	3.37365708232484	2.38002082846675	2.11090356974607	No dOCR induction
1	0.772142309577879	0.767444980964339	0.738355775406517	0.426336995829104	0.308555770832657	0.154373728179994	0.0764016434069613	0.0659658429770994	0.0888215744767134	No dOCR induction
1	0.316781871419838	0.190618573796998	0.321715898577834	0.883692836940931	1.08195441920544	1.16077262086419	0.903151309553889	1.04492909079897	0.910588146947816	No dOCR induction
1	0.102935331166853	0.172487068104456	0.214158074990667	0.455997487749845	0.975631935912003	1.99961962333034	2.53513185919847	2.72532690262589	2.9570458040033	No dOCR induction
1	0.178203304681633	0.299852961044942	0.32729664674249	0.341318939131393	0.426522669698153	0.251314672165991	0.288643928088454	0.502780270817222	0.33558518957763	No dOCR induction
1	0.220410366830582	0.20875007948954	0.254602957675936	0.405338339229097	0.679812806146391	0.600896138621227	0.845043953066157	0.705561616037566	0.723483989951186	No dOCR induction
1	0.071515376445421	0.0727486993165142	0.0577019040025767	0.307583387124705	0.414687911232981	0.373816702451735	0.245536624310206	0.301879119112072	0.197789332402461	No dOCR induction
1	0.11372243859437	0.150468084409375	0.226884623801314	0.200319961486438	0.276358398310668	0.426105405393609	0.418596790873265	0.558153070809728	0.363634196584234	No dOCR induction
1	0.0665925065122228	0.0785799163203227	0.195593389603695	0.397299860078637	0.613804638791785	0.373816702451735	0.19591059059217	0.177536853368614	0.0877084651108897	No dOCR induction
1	0.00867546700255761	0.00669174823127057	0.0162994491336413	0.114678548618452	0.523525699438919	0.673787492893739	0.414040653763383	0.294817090455676	0.10629646407429	No dOCR induction
1	0.11325175481381	0.18478735679319	0.160379163197084	0.151754163519379	0.0784441808876928	0.140824273575916	0.109065031585606	0.104508981735119	0.222053936191784	No dOCR induction
1	0.140919112465882	0.231852270958429	0.219388731269325	0.0485657979670587	0.227706569673307	0.654139399300319	1.11805687699506	1.32479671353535	2.01139681986353	No dOCR induction
1	0.241513897905057	0.276973446122399	0.415332212759018	0.533600421467371	0.58220852133771	0.863851149916857	0.820230936207138	0.843729920241658	0.516678724625331	No dOCR induction
1	0.216657769761223	0.224299991499696	0.250679965466943	0.450564074301917	0.68984379940782	1.17145840225661	1.27737889374877	1.36822366858241	1.70475078753213	No dOCR induction
1	0.0368135084351905	0.106430117019212	0.0788819175288776	0.0924331796778962	0.235332542663079	0.27955378539438	0.288643928088454	0.269572598603946	0.285831814636358	No dOCR induction
1	0.0980124612336545	0.134057641171757	0.211892838737337	0.196979898592199	0.256897666855724	0.38927527253025	0.535512193778498	0.409919115175388	0.368976784287149	No dOCR induction
1	0.148424306604601	0.0852716645515933	0.115403808005153	0.0795846432497823	0.0392220904438464	0.0660238038289661	0.078364236236868	0.0371903367971714	0.0656700800532147	No dOCR induction
1	1.24484080856591	0.882925763350863	1.03235334010973	1.23899538381955	0.975631935912003	0.418468943495858	0.453222771881817	0.346658876119984	0.244871413492276	No dOCR induction
1	0.246436767838255	0.347778406437644	0.348476660268791	0.372961140584391	0.363931689857919	0.558153013051541	0.492404890000251	0.47888858092634	0.339703609917918	No dOCR induction
1	0.18851972832859	0.181983086564458	0.277090635271902	0.38643303318278	0.481898588723415	0.341759358274471	0.391190229734271	0.591514374426545	0.635107490594282	No dOCR induction
1	0.953385749070468	1.25788634084836	1.06826775028834	1.38939119397695	1.0738374757886	0.984444064728164	0.974996815850968	0.704736205631064	0.757654676903522	No dOCR induction
1	0.0682334631566222	0.0872154035528628	0.0850701459912016	0.089716472953932	0.0687138151602205	0.111630602610308	0.111027624415513	0.131931685954199	0.13323236171507	No dOCR induction
1	0.0558053990847051	0.0440379673901624	0.0563942399329123	0.0661127506513937	0.07874480842165	0.125180057214386	0.103177253095886	0.0203606755626846	0.0489742826984551	No dOCR induction
1	0.137637199177083	0.0526734546227025	0.0775742534592132	0.0708111669076148	0.058682821898791	0.0446522410441233	0.0143691012594158	0.0876793205006318	0.0193670912062173	No dOCR induction
1	0.0314199547214317	0.0133834964625411	0.0475906833312594	0.0323771986447058	0.0687138151602205	0.159146516866088	0.226611385940908	0.318708780346558	0.484734256404642	No dOCR induction
1	0.253941961976974	0.301796700046212	0.282928771848228	0.580807866072447	1.14946572422983	1.11535146836586	1.06969274617716	0.942827694133386	0.770566071041	No dOCR induction
1	2.72651442358152	2.94952095728291	3.08538374717653	2.83656822634886	3.36604483386037	3.3815586876577	3.48146021101031	2.83637052146306	2.59797510287917	No dOCR induction
1	0.0975417774530938	0.129309631941756	0.186789833002043	0.270396131202345	0.207043328082533	0.269822561739177	0.105139845925793	0.149586757595188	0.11464436275167	No dOCR induction
1	0.509753785901065	0.501911292303212	0.767381773350805	0.800656489775477	0.405258173039466	0.437745744523249	0.57013817478705	0.676786109857638	0.633549306108648	No dOCR induction
1	1.57382183875495	1.70954344558075	1.66114344408742	1.59129279086824	1.27535922361906	1.40272736194101	1.1591318494637	0.891513300023423	0.648352901854767	No dOCR induction
1	0.0140690207163165	0.0239627226963507	0.11148081579616	0.219960264724462	0.555422444426951	0.787910476149674	0.567474892027374	0.416453752277438	0.455461082035411	No dOCR induction
1	0.298960253634162	0.296826014269865	0.609617938293049	1.01841176292482	0.988969832046962	0.674742050630958	0.619764208505086	0.732984320256647	0.595149140819221	No dOCR induction
1	0.733916749801007	1.04505628176785	1.32287070796427	1.20797653853683	1.30886939091772	1.44279246058205	0.850931731555877	0.807364993850989	0.376545590721712	No dOCR induction
1	0.0211035310744747	0.050729715621433	0.040094790799271	0.0795846432497823	0.207644583150448	0.266004330790302	0.35004551878593	0.435163607027118	0.226283414528875	No dOCR induction
1	0.365082076365824	1.1458778583296	0.935256829079877	0.583747854839277	1.16903674032562	0.927011280534167	0.500255261319877	0.319763563455249	0.167848123787217	No dOCR induction
1	0.0140690207163165	0.0354024801576223	0.0237953416656297	0.0674711040133758	0.117365643797582	0.166968625046853	0.355933297275651	0.421039549714327	0.429304276637448	No dOCR induction
1	0	0.0200752446938117	0	0	0.020061986522859	0	0	0.00841483061724339	0.0083478986773798	No dOCR induction
1	0.538833194894819	0.626695591561312	0.950856094441523	1.64319865172953	2.45653134994381	2.89857743691914	2.58349599001637	2.02111808854917	1.50818562249229	No dOCR induction
1	0.0649515498678234	0.0880759347803248	0.105292587333836	0.147055747263158	0.108236533138024	0.0776641429586063	0.0515886265479431	0.0694968573052973	0.174971855101969	No dOCR induction
1	0.178203304681633	0.237683487962238	0.364426017516434	0.475526149966437	0.772196138236956	0.651275726088662	0.61780161567518	0.533435970512343	0.588359426627475	No dOCR induction
1	0.380092464643262	0.460677595141781	0.442350362861645	0.471451089880491	0.177551603366159	0.246541883479897	0.45126017905191	0.398798680636449	0.453234863303764	No dOCR induction
1	0.0541644424403057	0.0306544709276213	0.0713860249968892	0.0944148892101531	0.217074321343963	0.544603558447463	0.49892361994004	0.675960699451136	0.793383548341492	No dOCR induction
1	1.25703996733511	1.08606730238294	1.24032318663807	0.992091333898315	0.711709551134422	0.470943292720747	0.28471874242864	0.164238206462325	0.152599452921287	No dOCR induction
1	0.0541644424403057	0.0526734546227025	0.0850701459912016	0.138282270920991	0.087873919081208	0.0553380224365447	0.0267756096889249	0.0814427022507385	0.111973068900212	No dOCR induction
1	0.0211035310744747	0	0.074001353136218	0.0485657979670587	0.127697264592969	0.35435425514133	0.395115415394085	0.42945438033157	0.708680394205067	No dOCR induction
1	0.251830321552014	0.339142919205104	0.354314796845117	0.787807953347363	1.63538275553553	1.89448527859755	2.27718872645875	2.4323900056854	2.27986480289912	No dOCR induction
1	0.412682692228532	0.681950639866401	0.618421494894702	0.590093057563457	0.346575351140675	0.319433237752409	0.214204877511399	0.269572598603946	0.197789332402461	No dOCR induction
1	0.0368135084351905	0.0440379673901624	0.0550865758632479	0.118018611512691	0.197312962355061	0.501860432877777	0.45714795754163	0.640123164614812	0.63777878444574	No dOCR induction
1	0.0438480187933487	0.0306544709276213	0.0991043588715121	0.134207210835044	0.383993676380778	0.556243897577103	0.698759396192023	0.860559581476145	1.0723145907893	No dOCR induction
1	0.083943440517338	0.165795319873185	0.116711472074818	0.283244667630459	0.32711461968573	0.461026422782529	0.508736584089573	0.534261380918846	0.72648930092565	No dOCR induction
1	0.136466926313244	0.166655851100648	0.192978061464367	0.103188365552321	0.256597039321766	0.288330451312364	0.286681335258547	0.196544726970451	0.128668866254972	No dOCR induction
1	0.752908640450522	0.906250631366097	1.05841391802869	0.803996552669716	0.977736328649704	0.875491489046498	0.777123632428891	0.510369691027963	0.446779166235025	No dOCR induction
1	0.120756948952529	0.123478414937947	0.156806262874089	0.209093437828605	0.601669252792655	0.84266523341503	0.937146339112372	0.776411275303711	0.611955996170784	No dOCR induction
1	0.19063136875355	0.272225436892398	0.145387378133107	0.179432945907864	0.0887758016830795	0.187385630094477	0.103177253095886	0.0610820266880539	0.0573221813758349	No dOCR induction
1	0.547979345677938	0.73095929303291	0.817237692935395	0.56190256002613	0.286990646640012	0.358172486090205	0.391190229734271	0.454996891035458	0.852263914202961	No dOCR induction
1	0.380321369945979	0.736345156944027	0.503017686889549	0.574016099262536	1.02488501961728	1.53477496959894	1.49025212988033	1.13148498204094	0.882539139941212	No dOCR induction
1	0.11536339523877	0.0306544709276213	0.118976708328149	0.111961841894488	0.168121865172644	0.117543595316636	0.131915455614718	0.160707192134127	0.143138444878084	No dOCR induction
1	1.1585568223209	0.986328933594999	0.901000174856932	1.39482460742488	1.70890661123907	2.55032182076715	3.42139026169267	2.55891048379621	2.23934947687484	No dOCR induction
1	0.0471299320821475	0.0334587411563528	0.0502060114705882	0.0472074446050765	0.0489524561713187	0.0893044820882465	0.146284556874134	0.300526317151224	0.359849793366952	No dOCR induction
1	0.316781871419838	0.315180196508753	0.314570097931844	0.383092970288541	0.70870327579485	0.762137417244767	0.867263425645199	0.73486451377184	0.573555830881356	No dOCR induction
1	0.258394148129612	0.466063459052899	0.320758326394168	0.389038098885311	0.443277753347483	0.614445593225304	0.51069917691948	0.621115291012975	1.16848201257437	No dOCR induction
1	0.686786817718859	0.728792877485295	0.878512497260967	0.934863700610521	0.622633121917386	0.832748363476812	0.822824480487114	0.609467464919691	0.58346191404437	No dOCR induction
1	0.122397905596928	0.19342284402573	0.226884623801314	0.680544527709096	0.552115541553422	0.566929678969525	0.461073143201443	0.490834425871781	0.479391668701727	No dOCR induction
1	0.00703451035815823	0.0200752446938117	0.0251030057352941	0.0236037223025383	0.0197613589889018	0.0116403391296402	0.0124065084295091	0	0.0166957973547596	No dOCR induction
1	0.0368135084351905	0.046842237618894	0.0651977965345651	0.0647543972894116	0.0194607314549446	0.0116403391296402	0.0267756096889249	0.0203606755626846	0.063777878444574	No dOCR induction
1	0.0487708887265469	0.0794404475477847	0.0889931382001948	0.0842830595060035	0.0982055398765946	0.109721487135871	0.0927333374962838	0.0898575328679819	0.110080867291571	No dOCR induction
1	0.894540215174807	1.05974566255055	1.26019553609471	0.535470489978195	0.207644583150448	0.146551619999229	0.14235937121432	0.127047869665153	0.191333635333722	No dOCR induction
1	0.0227444877188741	0.0833279255503238	0.0625824683952363	0.159169286499565	0.413184773563195	0.724167080361175	0.73009114299083	0.986782040734796	0.879867846089754	No dOCR induction
1	0.452307430171961	0.348638937665106	0.439735034722317	0.358865891815728	0.484002981461116	0.576660902624727	0.459110550371537	0.360782933432775	0.420956377960068	No dOCR induction
1	0.236120344191298	0.226021053954621	0.309689533539184	0.288054724908113	0.335341847743416	0.544603558447463	0.315419537777379	0.360782933432775	0.412274462159682	No dOCR induction
1	0.396972714867816	0.588043488082267	0.514086479744533	1.01705340956284	1.27415671348323	1.11153323741699	0.969109037361248	0.735689924178342	0.570884537029898	No dOCR induction
1	0.270351528420968	0.336976503657489	0.504932831256882	1.28422111889237	1.50858737354444	1.68209550105237	1.17027645499307	1.37881671156701	1.07465186751775	No dOCR induction
1	0.0157099773607158	0.0200752446938117	0	0.00877347634216751	0.020061986522859	0.136820396344026	0.230536571600722	0.245680908713063	0.273699512741696	No dOCR induction
1	0.0579170395096652	0.0900196737815943	0.0577019040025767	0.139640624282973	0.365434827527705	0.661006949743865	0.376821128474855	0.389558439612703	0.377324682964529	No dOCR induction
1	0.132714329243885	0.196227114254461	0.137891485601119	0.203660024380677	0.494334602256502	0.677605723842614	0.57013817478705	0.497071044121674	0.407710966699584	No dOCR induction
1	0.00867546700255761	0.0306544709276213	0.0603172321419055	0.0883581195919498	0.34597409607276	0.561971244000416	0.331751231866701	0.506838676699766	0.679073202712829	No dOCR induction
1	0.0454889754377481	0.113121865250483	0.114096143935489	0.136923917559009	0.148059878649785	0.201889642435773	0.175022759392965	0.205784967994196	0.138574949417986	No dOCR induction
1	0.647861668858709	0.751672392407838	0.972386199853821	1.883087652798	3.15790928028285	3.58495982667974	2.83225711005662	2.53013497761629	1.87938862551109	No dOCR induction
1	0.125209135105166	0.150468084409375	0.225226867845651	0.133583854664769	0.0492530837052759	0.0465613565185608	0.039182118118434	0.0358375348363237	0.0166957973547596	No dOCR induction
1	6.78812227117093	5.43511469610262	4.04705124606137	3.83562811914163	2.89579066070901	2.16218675225713	1.43999514471222	0.699852389342018	0.606613408467868	No dOCR induction
1	0.105046971591813	0.125422153939217	0.159421591013418	0.118018611512691	0.148360506183742	0.388320714793032	0.354601655895813	0.377612594667262	0.465367165198425	No dOCR induction
1	0.0314199547214317	0	0.00749589253198844	0.017546952684335	0.158090871911214	0.377449287117595	0.766679716829289	1.41059584052079	1.74214974458513	No dOCR induction
1	0.5313280007561	0.558249548382108	0.586780168811086	1.40903149721498	2.87884523416656	3.23765876826497	2.58216434863653	1.93802456548543	1.50095083318074	No dOCR induction
1	0.531798684536661	0.446433567451778	0.411059128664027	0.609110004631207	0.456315021948485	0.251500318449005	0.251424402799927	0.0849737165789364	0.021259292814858	No dOCR induction
1	0.220410366830582	0.2385440191897	0.292082420335879	0.46675267362427	0.837903678057605	1.18614806088092	1.1108374571255	1.07911580482229	0.946317018385786	No dOCR induction
1	0.0471299320821475	0.059365202853973	0.117669044258484	0.235413866855108	0.552716796621336	0.64154450243346	0.578619497556745	0.794593738499046	1.00052283079035	No dOCR induction
1	0.0384544650795899	0.059365202853973	0.102677259194507	0.257659235795664	0.344170330869017	0.469034177246309	0.498292668489971	0.642828768536508	0.866622434829269	No dOCR induction
1	0.0806615272285393	0.054617193623972	0.0590095680722411	0.0647543972894116	0.197613589889018	0.15723740139165	0.19591059059217	0.362961145800126	0.346159306986657	No dOCR induction
1	0.0281380414326329	0.0412336971614308	0.00749589253198844	0.0748862269935612	0.158090871911214	0.278599227657161	0.257943132739716	0.327123610963802	0.17686405671061	No dOCR induction
1	0.68514586107446	0.917690388827369	0.978924520202143	1.3678808222281	1.57850369884049	2.0543743805957	1.78022769934862	1.3877589337386	1.37083484043693	No dOCR induction
1	1.05632108023732	1.20674144709216	1.83791475989247	3.01221454527675	2.50116473599889	2.96441559446509	2.58020175580662	2.62810932224935	2.31715185882272	No dOCR induction
1	0.6141011684096	0.753838807955453	0.751432416103161	0.496413165545011	0.316782998890343	0.455299076359217	0.304975622177776	0.161532602540629	0.356065390149671	No dOCR induction
1	0	0	0	0.00741512298018538	0	0	0.0143691012594158	0.057551012359856	0.0527586859157365	No dOCR induction
1	1.39279443138995	1.41743526558297	0.957744506675842	0.605658300715535	0.976533818513875	1.04073664490193	0.916258507913167	0.78753170984265	0.657479892774964	No dOCR induction
1	1.53091518752272	1.83171597619854	1.73705994159097	2.22932829022848	1.49333542756489	1.11057867967977	0.618432567125248	0.405035298886342	0.289282200730632	No dOCR induction
1	1.2718085771347	1.59358713514362	1.62924472959213	2.03410681912567	1.70319468809388	1.05733541900068	0.638058495424315	0.501129450004218	0.467704441926876	No dOCR induction
1	0.700156249351898	0.619781166783696	0.587387649108755	0.337243879045446	0.434449270221883	0.274780996708286	0.263199959779367	0.227498445517729	0.128668866254972	No dOCR induction
1	0.0872253538061368	0.0869927270065174	0.0352142264066114	0.132848857473062	0.137127002786484	0.099990263480668	0.0143691012594158	0.110218208430667	0.0683413739046724	No dOCR induction
1	0	0.0133834964625411	0	0	0.0498543387731903	0.489079889727903	0.609951244355553	1.08264681915048	0.99295402435579	No dOCR induction
1	0.106687928236212	0.133197109944295	0.106600251403501	0.0633960439274294	0.00973036572747231	0.0223261205220616	0.0124065084295091	0.0323065205081259	0.0341706869523362	No dOCR induction
1	3.00461292461905	2.99786158081039	3.48537408298558	1.3760309424	0.662456467429146	0.555289339839885	0.375489487095018	0.298348104783874	0.234186238086445	No dOCR induction
1	0	0	0	0	0	0	0	0.0238916898908825	0.021259292814858	No dOCR induction
1	0.0926189075198957	0.0900196737815943	0.19690105367336	0.111961841894488	0.129501029796712	0.14559706226201	0.240980487200324	0.149586757595188	0.137795857175169	No dOCR induction
1	0.248548408263215	0.258619263883511	0.429973905936997	0.623940250591577	0.614405893859699	0.191203861043352	0.329788639036795	0.294817090455676	0.217490440731685	No dOCR induction
1	0.0140690207163165	0.0200752446938117	0.0162994491336413	0.0397923216248912	0.0291910971824169	0.0223261205220616	0	0	0.0314993931008785	No dOCR induction
1	0.131073372599486	0.120674144709216	0.22296163159232	0.132225501302787	0.13863014045627	0.146551619999229	0.1071024387557	0.127047869665153	0.14992815906983	No dOCR induction
1	0.800267477835386	0.652156700166241	0.649012545320324	1.13507202107553	0.95496869432123	0.822248228367405	0.585138227496534	0.880392865484485	1.43516969513072	No dOCR induction
1	0.0351725517907911	0.055477724851434	0.144079714063443	0.0869997662299677	0.0976042848086802	0.257227664872318	0.603432514415764	0.840198905913461	0.951659606088701	No dOCR induction
1	1.19795265496161	1.64498488040408	1.8462755211338	2.00749795699319	2.30445302871174	2.45282393793211	1.84099833859603	1.3867041506299	0.627093609039909	No dOCR induction
1	0.101765058303014	0.131253370943025	0.0713860249968892	0.164602699947493	0.186981341559674	0.307792898622769	0.554437432147796	0.662662052544847	0.753202239440227	No dOCR induction
1	0	0	0	0	0.020061986522859	0.0223261205220616	0.0267756096889249	0.0119458449454412	0.0554299797671942	No dOCR induction
2	0.325457338422395	0.254731785880972	0.385956122928733	0.49171474928879	0.275155888174839	0.221352089746179	0.156728472473736	0.134109898321549	0.0379550901696176	dOCR induction
2	0.141389796246443	0.110094918475406	0.145387378133107	0.360847601347985	0.640590715702544	1.38421947236782	1.96373178151128	2.17664344554209	2.02208199526936	dOCR induction
2	0.6830342206495	0.587820811535922	0.666969750409628	0.636053789827984	0.702580440474864	0.96002318244865	0.862707288535317	0.90834296125791	0.870072820923544	dOCR induction
2	0.842016729378901	0.827670715045774	1.32609351640127	1.12725682396793	1.00110521804609	0.867855027148747	0.93777729056244	0.566567901426972	0.532595429737274	dOCR induction
2	0.0665925065122228	0.0727486993165142	0.118976708328149	0.129508794578823	0.187883224161546	0.329933372861816	0.455185364711723	0.305410133440269	0.321115610954518	dOCR induction
2	0.191102052534111	0.18284361779192	0.162994491336413	0.534223777637645	0.958576224728716	1.71606196070407	1.80700330903755	1.96845089247836	1.48837345616626	dOCR induction
2	0.0719860602259816	0.0690838978603206	0.0788819175288776	0.275941185671706	0.953054644476645	1.645079721906	1.74686362124021	1.79692128465745	1.67046904258299	dOCR induction
2	0.0400954217239893	0.0325982099288908	0.0387871267296066	0.0836597033357287	0.166017472434944	0.132047607657932	0.129952862784811	0.130578883993351	0.12299226142905	dOCR induction
2	0.169527837679075	0.26250674188605	0.299228220981869	0.410771752677025	0.383693048846821	0.628949605566601	0.586469868876372	0.57009891575517	0.437652175314828	dOCR induction
2	0.0525234857959064	0.063252680856512	0.040094790799271	0.200319961486438	0.266327405049239	0.536781450266698	0.574694311896932	0.518784521645207	0.727713468288277	dOCR induction
2	0.108328884880611	0.132113902170487	0.279705963411231	0.452545783834174	0.796877822410015	1.19187540730424	1.33093011312662	1.78820843518805	1.67659072252872	dOCR induction
2	0.0719860602259816	0.0746924383177837	0.235688180402966	0.366169373774481	0.550011148815721	0.728939869047269	0.750348022739966	1.03050701463402	0.754204290809247	dOCR induction
2	0.0351725517907911	0.0287107319263518	0.0237953416656297	0.0397923216248912	0.0681125600923061	0	0	0.0407213511253693	0.0231514944234987	dOCR induction
2	0.332021164999993	0.244152559647163	0.545727805828149	0.953034009465131	2.40156634309335	2.92968022335918	2.3287773530067	2.11015021101065	1.34078257382488	dOCR induction
2	0.0665925065122228	0.0727486993165142	0.114096143935489	0.114678548618452	0.207945210684405	0.378589491137829	0.162616250963456	0.179715065735964	0.117315656603128	dOCR induction
2	0.0628399094428634	0.100598900015404	0.157763835057755	0.195621545230217	0.780122738760686	2.0267185325385	2.07216586164682	2.64305878996865	2.53085789633712	dOCR induction
2	0.222522007255542	0.279555039804785	0.139199149670783	0.570564395346865	1.03732103315037	1.38403382608481	1.3145984190373	1.36957647054326	0.954330899940159	dOCR induction
2	0.083943440517338	0.110094918475406	0.203089282135684	0.164602699947493	0.227405942139349	0.473621319649388	0.830043900356672	0.819838230350776	0.651024195706225	dOCR induction
2	0.0454889754377481	0.159964102869377	0.11148081579616	0.462677613538323	0.532654810098477	0.627995047829382	0.568175581957143	0.445756650011712	0.436539065949004	dOCR induction
2	0.548678934761216	0.613949949779887	0.725629226595871	0.708958307289288	0.304046357823299	0.285466778100707	0.203760961911797	0.208490571915892	0.260788118604218	dOCR induction
2	0.071515376445421	0.0852716645515933	0.0903008022698592	0.149772453987122	0.276358398310668	0.540599681215573	0.589063413156348	0.601580025856793	0.359515776243945	dOCR induction
2	0.0996534178780539	0.154355562411914	0.218081067199661	0.330452112235536	0.314678606152643	0.378589491137829	0.488479704340437	0.468295537941746	0.310875510668497	dOCR induction
2	0.98527638757246	1.32719291525503	1.45030088100808	1.72997513591664	1.25589849216411	1.41800028573651	1.63001795681467	1.53681829977944	1.19230154124389	dOCR induction
2	0.112081481949971	0.139888858175565	0.0912583744535257	0.23677222021709	0.464241622472214	0.669014704207645	0.585138227496534	0.563036887098774	0.552296538066498	dOCR induction
2	0.0823024838729386	0.117869874480484	0.0889931382001948	0.210451791190588	0.189686989365289	0.270777119476396	0.248830858519951	0.324945398596452	0.438431267557645	dOCR induction
2	0.0991827340974932	0.0995156922415964	0.171798047938066	0.267791065499814	0.973527543174303	2.06869274665398	1.88277400099444	2.59873777836511	1.97121551096227	dOCR induction
2	1.23991793863271	1.2486129989347	1.39878720546782	2.04361529265955	2.60549311119547	3.35292195554113	3.23066675966045	2.84772032870418	3.31210914278395	dOCR induction
2	0.124038862241327	0.0939071517841333	0.179293940470054	0.153112516881361	0.375465820789134	1.51130864505664	1.96373178151128	2.41232734897488	1.90142701056876	dOCR induction
2	0.11372243859437	0.0967114220128649	0.080189581598542	0.252225822347736	0.61109899098617	0.82606645931628	0.943665069052161	1.31690927447245	1.5502591330022	dOCR induction
2	0.083943440517338	0.101459431242866	0.129087928999466	0.382469614118266	0.612902756189913	0.807558569743094	0.519811451139245	0.5953434076069	0.33558518957763	dOCR induction
2	0.0731563330898204	0.054617193623972	0.0502060114705882	0.292018143972627	0.422915139290667	0.620172939648617	0.506773991259666	0.389558439612703	0.417171974742787	dOCR induction
2	0.00867546700255761	0	0.00880355660165284	0	0.020061986522859	0.159146516866088	0.358526841555626	0.555974858442378	0.537492942320379	dOCR induction
2	0.356406609363266	0.231629594412084	0.368349009725428	0.660280868300797	0.493733347188588	0.706613748525207	0.484554518680624	0.716682050576505	0.670391286912442	dOCR induction
2	0.0926189075198957	0.147663814180643	0.110173151726496	0.140263980453248	0.0690144426941777	0.07480046974695	0.103177253095886	0.414275539910088	0.316552115494419	dOCR induction
2	0.0574463557291045	0.0354024801576223	0.0502060114705882	0.159169286499565	0.491027699382973	0.743443881388565	1.38777556671421	2.4852865744584	3.27749338071181	dOCR induction
2	0.180314945106593	0.187814303568267	0.24675697325795	0.257659235795664	0.731470910123324	1.04741854906246	1.07621147611695	0.788357120249153	0.777800860352556	dOCR induction
2	0.0504118453709463	0.0680006900865131	0.0704284528132227	0.103188365552321	0.0690144426941777	0.144642504524791	0.14235937121432	0.21202158624409	0.3017485197483	dOCR induction
2	0.293566699920403	0.409087348292886	0.418555021196016	0.723053556057952	1.75395090946895	2.55090508593834	2.85784055532511	2.30534213602025	1.84944741689584	dOCR induction
2	0.178203304681633	0.23660028018843	0.17798627640039	0.401374920164583	0.629657839839243	1.60079877342791	2.08653496290624	2.60745062783451	3.24710709697675	dOCR induction
2	0.118645308527568	0.138805650401758	0.220696395338989	0.642110559446187	1.11426207636827	2.30131388296377	1.70256415304152	1.95244664165037	1.66835388184814	dOCR induction
2	0.120756948952529	0.170543329103187	0.167875055729072	0.204395021572384	0.12859914719484	0.147506177736448	0.135840641274531	0.028775506179928	0.0508664843070958	dOCR induction
2	0.157099773607158	0.232712802185891	0.172755620121732	0.4113951088473	0.950048369137073	1.53936211200202	1.51380324383921	1.7148825447024	1.66267727702222	dOCR induction
2	0.314670230994877	0.571855721390995	0.757270552679487	1.24714550399145	1.23252960276773	1.31132811809531	0.98544073145057	0.980018030930558	0.838462369825862	dOCR induction
2	0.0140690207163165	0.0267669929250823	0.0162994491336413	0.0647543972894116	0.0693150702281349	0.141778831313135	0.216167470341306	0.124869657297803	0.107409573440114	dOCR induction
2	4.80776237568499	4.55649158888907	4.81896349191884	5.21816239524556	6.60288926545798	6.8926726023277	6.14591398154352	4.87214005887936	3.48018022569737	dOCR induction
2	0.148424306604601	0.340003450432566	0.24187640886529	0.362205954709967	0.721139289327937	1.08902147061191	1.41385048647337	1.82104234725052	1.65310521098221	dOCR induction
2	0.0823024838729386	0.105346909245405	0.230807616010307	0.607016654077517	1.18357714659641	1.03673276767004	1.17420164065288	1.06852276183769	1.16614473584592	dOCR induction
2	0.112081481949971	0.123478414937947	0.0726936890665536	0.130867147940805	0.0979049123426375	0.16887774052129	0.181541489332754	0.176184051407766	0.200794643376926	dOCR induction
2	0.34069663200255	0.265311012114782	0.479829825521588	0.549677379768291	1.01575590895772	1.6443108104518	1.56602282183722	1.94185359866578	1.71198557684368	dOCR induction
2	0.277856722559687	0.241348289418431	0.426050913728004	0.480959563414366	0.324108344346158	0.435836629048811	0.146284556874134	0.165591008423172	0.189441433725081	dOCR induction
2	0	0	0.00749589253198844	0.1767162391839	0.532654810098477	0.63390804053571	0.385302451244551	0.364313947760973	0.37086898589579	dOCR induction
2	1.55294721298319	1.92387189056983	1.50538745687132	2.60948127175019	5.06904917906113	6.92430600129465	6.06881164820679	6.2836533902089	5.41221647912739	dOCR induction
2	0.0157099773607158	0.0354024801576223	0	0.0236037223025383	0.0194607314549446	0.0349210173889206	0.0659577278073589	0.0323065205081259	0.0398472917782583	dOCR induction
2	0.0314199547214317	0.050729715621433	0.0638901324649007	0.329828756065261	0.375165193255177	0.593074030440461	0.671352835053029	0.647185193271208	0.378103775207346	dOCR induction
2	0.349842782785669	0.319928205738754	0.399640243923046	0.296093204058573	0.414086656165066	0.443658737229576	0.356564248725719	0.340422257870091	0.196676223036637	dOCR induction
2	0.212905172691864	0.295965483042403	0.225576959731649	0.636677145998259	1.47909564882806	1.79677542315735	1.40536916370367	1.38993714610595	1.15813085429155	dOCR induction
2	0.108328884880611	0.200114592257	0.15419093473476	0.177339595354174	0.294917247163741	0.730080073067503	0.716422731661183	0.59316519523955	0.56676611668961	dOCR induction
2	0.0417363783683887	0.0613089418552425	0.0726936890665536	0.252337463369168	0.376668330924963	0.528959342085933	0.511330128369549	0.828551079820177	0.747748593740508	dOCR induction
2	0.120756948952529	0.0841884567777858	0.176678612330725	0.134942208026752	0.228007197207264	0.357217928352986	0.432965892132681	0.538617805653546	0.552296538066498	dOCR induction
2	0.224162963899942	0.238321342643354	0.250679965466943	0.23677222021709	0.622633121917386	1.21743649360398	0.752310615569873	0.856501175593602	0.486292440890276	dOCR induction
2	0.0752679735147804	0.0872154035528628	0.0237953416656297	0.114678548618452	0.0687138151602205	0.087395366613809	0.0679203206372656	0.0841483061724339	0.0702335755133131	dOCR induction
2	0.313029274350478	0.252788046879703	0.415939693056687	0.742693859295976	1.44047481345213	1.45215239167123	1.53728461931839	1.49091511351287	1.36883158083149	dOCR induction
2	0.206341346114266	0.258396587337166	0.277090635271902	0.530148717551699	1.45110706178148	2.37897802592238	2.5743139773169	2.30616754642675	2.47231154759866	dOCR induction
2	0.083943440517338	0.201197800030808	0.209277510598008	0.575374452624519	0.908721885955526	1.86834092712662	2.24200153247983	2.08437832760457	2.032878228672	dOCR induction
2	0.206341346114266	0.190618573796998	0.27055231492358	0.464035966900305	0.809313835943102	1.16000370940999	1.28193503085865	1.19692343346369	1.01810877838473	dOCR induction
2	0.0504118453709463	0.0220189836950812	0.0237953416656297	0.140263980453248	0.216172438742091	0.186431072357258	0.284087790978572	0.193013712642253	0.208808524931299	dOCR induction
2	0.250189364907615	0.321011413512561	0.324681318603161	0.562637557217837	1.25349347189246	1.64181842980617	2.0284276064185	2.14463494388612	1.96553890613634	dOCR induction
2	0.0595579961540646	0.0373462191588918	0.0964890307321833	0.0296604919207415	0.0197613589889018	0	0.0248130168590182	0.0238916898908825	0.0148035957461189	dOCR induction
2	0.964172856497986	0.906888486047214	0.939787301586539	1.36527575652557	1.35992623982674	1.82405997864852	1.44328937892197	1.46837622558283	1.32219457486148	dOCR induction
2	0.139748839602043	0.130170163169218	0.15419093473476	0.316980219637147	0.28608876403814	0.336800923305362	0.426447162192892	0.71179823428746	1.20398876801874	dOCR induction
2	0.209623259403065	0.23660028018843	0.220346303452992	0.441790597959749	0.899893402829925	1.97501309476782	1.57254155177701	1.77085138239922	1.25452123520283	dOCR induction
2	0.317952144283676	0.407781463972733	0.451504011349296	0.691411354604953	1.64511312126301	3.16553632544666	4.19402749549138	4.10324955763642	4.69340704263311	dOCR induction
2	0.073627016870381	0.0841884567777858	0.0889931382001948	0.108621779000249	0.0790454359556072	0.0669783615661849	0.191354453482288	0.110218208430667	0.206471248202848	dOCR induction
2	0.0454889754377481	0.0708049603152447	0.0590095680722411	0.35813089462402	0.539679528020335	1.02318331306596	1.46613980295108	2.3023385132464	2.5857317429877	dOCR induction
2	0.265899342268331	0.27114222911859	0.334442447388481	0.702166540479378	1.39272486741664	2.02080553983217	2.65141631065363	3.01631495990121	3.03150885785371	dOCR induction
2	0.138107882957644	0.120674144709216	0.101369595124843	0.205753374934366	0.35600508933419	0.715390414443191	0.604063465865833	0.672429685122938	0.546619933240576	dOCR induction
2	0.0558053990847051	0.0766361773190532	0.0502060114705882	0.292753141164334	0.904212472946168	2.05227961883825	2.65926668197326	4.53699171655273	4.71399830120195	dOCR induction
2	0.309276677281119	0.321871944740023	0.263056422391591	0.704771606181909	0.701077302805078	0.665965384712974	0.613876430015366	0.789182530655655	0.671504396278266	dOCR induction
2	0.0649515498678234	0.0727486993165142	0.106600251403501	0.0795846432497823	0.0398233455117608	0.107812371661433	0.0535512193778498	0.0407213511253693	0.042518585629716	dOCR induction
2	0.18851972832859	0.243929883100817	0.15419093473476	0.271754484564327	0.374563938187263	0.819384555155749	0.906445543763633	0.92705281600759	1.5551566455853	dOCR induction
2	0.119115992308129	0.125422153939217	0.235688180402966	1.05424066548519	2.29753859543072	3.10733462979846	2.62926657655429	2.79993694892242	2.59174152180404	dOCR induction
2	0.0752679735147804	0.0746924383177837	0.172755620121732	0.19154648514427	0.43474989775584	0.639635386959022	0.487848752890368	0.926823443305402	0.85782946103208	dOCR induction
2	0.0893369942310969	0.0660569510852436	0.11148081579616	0.0910748263159141	0.197613589889018	0.134911280869589	0.226611385940908	0.103156179774271	0.0831449696507913	dOCR induction
2	0.083943440517338	0.141832597176835	0.158113926943753	0.300791620314794	0.444780891017269	0.538690565741135	0.59361955026623	0.439520031761818	0.270249126647422	dOCR induction
2	0.294037383700963	0.428302061759236	0.554181270543804	0.620488546675906	1.72506043982049	2.76385180233256	2.54564551327777	2.46169290341968	2.15052790239813	dOCR induction
2	0.0368135084351905	0.0459817063914319	0.0502060114705882	0.105905072276285	0.26512489491341	0.481443427830153	0.953478033201694	1.12089193905635	1.08645015228941	dOCR induction
2	0.583151897468729	0.660154332717665	0.724321562526207	0.961295770658456	0.971312865795761	1.10257092521599	0.918852052193142	0.83478769807007	0.8494815623547	dOCR induction
2	3.34248545393824	2.62937007499781	2.52370658410074	1.72527671966042	1.86729811068424	1.77577515293854	1.46936429868113	1.14966744523627	1.03858897895677	dOCR induction
2	0.110440525305572	0.163851580871916	0.0903008022698592	0.0768679365258181	0.0589834494327482	0.0436976833069045	0.0535512193778498	0.0323065205081259	0.063777878444574	dOCR induction
2	0.247607040702094	0.195366583026999	0.26567175053092	0.462054257368048	0.927280734808599	1.05219133774855	0.7895301408584	0.724569489639403	0.84992663747451	dOCR induction
2	0.0173509340051152	0.0153272354638106	0.052821339609917	0.0633960439274294	0.040123973045718	0.0767095852213876	0.178947945052779	0.150939559556036	0.121100059820409	dOCR induction
2	0.00703451035815823	0	0.0162994491336413	0	0	0.0116403391296402	0	0.0323065205081259	0.0314993931008785	dOCR induction
2	0.0368135084351905	0.0239627226963507	0.0264106698049585	0.00877347634216751	0.0395227179778036	0.0320573441772643	0.0659577278073589	0.00841483061724339	0.0444107872383567	dOCR induction
2	0.314670230994877	0.417722835525426	0.567865391538116	0.268414421670088	0.236535052798907	0.332982692356487	0.327195094756819	0.299700906744721	0.321115610954518	dOCR induction
2	0.0947305479448557	0.251927515652241	0.0938737025928545	0.103188365552321	0.235933797730993	0.235856102087475	0.212242284681493	0.225320233150379	0.10629646407429	dOCR induction
2	0.76627807208356	0.920271982509755	1.11062777734094	1.36641082784469	0.928783872478385	1.14359058159425	1.18920169336237	1.06769735143119	0.933405624248308	dOCR induction
2	0.0454889754377481	0.107290648246674	0.0938737025928545	0.105905072276285	0.196711707287146	0.896863051831341	1.15001957524393	1.83404297530465	2.43313229006642	dOCR induction
2	0.104576287811252	0.102542639016673	0.13039559306913	0.153735873051636	0.383993676380778	0.891904616862232	0.922777237852956	1.27754072530793	1.51041184122394	dOCR induction
2	0.262146745198971	0.452042107909241	0.55025827833481	1.23899538381955	2.21548688413554	3.26953046615922	2.84277076413592	2.70466820821105	2.48945242007323	dOCR induction
2	0.244795811193856	0.263367273113512	0.271859978993244	0.499129872268975	0.698672282533421	1.05524065724322	0.769973951039033	0.949889722789782	1.02222719872502	dOCR induction
2	0.0368135084351905	0.0651964198577815	0.0612748043255719	0.0735278736315791	0.397632200049694	1.22260690117825	0.963221258871528	0.640421183466969	0.617521542999902	dOCR induction
2	0.0959008208086944	0.147441137634298	0.175370948261061	0.223923683788976	0.245964790992422	0.561971244000416	0.350676470235999	0.347484286526486	0.428191167271625	dOCR induction
2	0.0227444877188741	0.0220189836950812	0	0.0249620756645204	0.0693150702281349	0.15723740139165	0.199835776251983	0.43381080506627	0.458911468129686	dOCR induction
2	0.393220117798457	0.465425604371782	0.599156625735734	0.527432010827735	1.01755967416146	1.43841729078413	1.66856912348304	1.89083722340798	1.59244370150891	dOCR induction
2	0.146783349960201	0.211777026264617	0.266979414600585	0.294734850696591	0.296721012367484	0.287375893575145	0.49892361994004	0.446582060418214	0.628206718405733	dOCR induction
2	0.19227232539795	0.22796479295589	0.293390084405543	0.273847835118017	0.45360937414287	0.646502937402569	0.500886212769946	0.444403848050864	0.287389999121992	dOCR induction
2	4.86141751481935	4.72719724462276	3.49270529058022	3.89528402604741	3.48833080284211	2.55814392894792	1.94347490176215	1.01097174947784	0.869738803800538	dOCR induction
2	0.0157099773607158	0	0.0162994491336413	0.0161885993223529	0	0.0330119019144831	0	0.0358375348363237	0.0083478986773798	dOCR induction
2	0.146783349960201	0.202918862485732	0.362160781263103	0.45662084392012	0.970821895368688	2.33164775794961	2.80555123884739	3.59911648485835	3.68353510492895	dOCR induction
2	0.15381786031836	0.280638247578593	0.273167643062909	0.362205954709967	0.652425474167717	1.14245037757402	1.23623418280043	0.931707259594447	0.767115684946725	dOCR induction
2	0.577045881496566	0.559970610837032	0.763458781141811	0.690676357413246	0.394926552244079	0.339850242800033	0.321307316267099	0.230204049439424	0.175750947344786	dOCR induction
2	0.0243854443632735	0.0239627226963507	0.00749589253198844	0.0249620756645204	0.0489524561713187	0.37363105616872	0.453222771881817	0.862737793843495	1.26286913388021	dOCR induction
2	0.369305357215744	0.358134956125108	0.37715256632708	1.12578682958452	2.3488960718737	4.20762514697398	4.2775090818085	3.9624442956606	3.28116672593228	dOCR induction
2	0.157570457387719	0.165795319873185	0.200473953996355	0.304243324230466	0.218577459013749	0.301879905916441	0.348713877406093	0.388205637651856	0.299522301016653	dOCR induction
2	0.0227444877188741	0.0220189836950812	0.0251030057352941	0.0411506749868733	0.117666271331539	0.203798757910211	0.191354453482288	0.200075741298648	0.152599452921287	dOCR induction
2	0.181955901750993	0.226881585182083	0.278048207455568	0.667072635110707	0.849137181454863	1.60538591583099	1.60457398850559	2.05207180709645	2.69013600545335	dOCR induction
2	0.0541644424403057	0.0746924383177837	0.0502060114705882	0.0809429966117644	0.245664163458465	0.530099546106167	0.722941461600972	0.952595326711477	0.908807003335979	dOCR induction
2	0.61198952798464	0.765278565416724	0.878512497260967	0.760129170958878	0.632964742712772	0.542694442973026	0.562918754917492	0.379790807034612	0.457798358763862	dOCR induction
2	0.0893369942310969	0.137945119174296	0.101369595124843	0.157810933137583	0.11977066406924	0.0776641429586063	0.0764016434069613	0.0814427022507385	0.0611065845931163	dOCR induction
2	0.0368135084351905	0.0153272354638106	0.0387871267296066	0.319696926361111	1.45110706178148	1.99084295741236	2.14989914643362	1.87724055764953	1.55560172070511	dOCR induction
2	0.966755180703506	1.3207238435701	0.912419059597914	0.940185473037017	0.800785980351459	0.858123803493545	0.683759343482538	0.47671036855899	0.56676611668961	dOCR induction
2	0.222051323474982	0.241348289418431	0.328254218926156	0.783732893261417	0.748827248840568	0.64955225689724	0.943034117602092	0.814129003655228	1.24661841164526	dOCR induction
2	0.248077724482655	0.192562312798268	0.301843549121198	0.864052533702906	1.63448087293366	2.49957094073368	2.52069301945935	2.09166972896316	2.11747032481162	dOCR induction
2	0.447384560238762	0.542922312918297	0.671850314802288	0.592186408117146	0.45360937414287	0.400915611659891	0.399671552503967	0.361608343839278	0.222833028434601	dOCR induction
2	0.549149618541776	0.830474985274506	0.850794163386344	1.48538771859195	1.07954939893378	0.935787946452151	0.583175634666628	0.62058789945863	0.312433695154131	dOCR induction
2	0.0400954217239893	0.0239627226963507	0.0475906833312594	0.00741512298018538	0.0294917247163741	0.0921681552999029	0.0535512193778498	0.0982723634852253	0.118428765968951	dOCR induction
2	0.108328884880611	0.18478735679319	0.270902406809578	0.934128703418814	2.24978864939523	3.94294666648693	3.76162281632906	3.88723821165976	3.41105975954988	dOCR induction
2	0.748456454297884	0.986774286687689	1.2221085931371	1.84476532555652	3.22602184037515	2.99093123850206	2.34384714419588	1.83463901300897	1.59155355126929	dOCR induction
2	0.0140690207163165	0.0440379673901624	0.0387871267296066	0.652977386342044	1.3602268673607	1.91699704540263	2.08001623296645	2.07649088854168	2.08151849424744	dOCR induction
2	0.0980124612336545	0.125422153939217	0.0951813666625189	0.260375942519628	0.344170330869017	0.594983145914899	0.786936596578425	0.73922093850654	0.613069105536607	dOCR induction
2	0.178673988462194	0.137945119174296	0.250679965466943	0.497771518906993	1.4085780684641	2.13471655048295	1.90569416350325	2.20406614976117	2.12503913124618	dOCR induction
2	0.127791459310687	0.055477724851434	0.0687706968575604	0.0748862269935612	0.425019532028368	0.984258418445149	0.982847187170595	1.07093034690723	1.14822477112854	dOCR induction
2	0.215487496897384	0.236822956734776	0.246406881371952	0.407431689782786	0.754238544451798	1.52066857614582	1.45036932183213	1.35469564897394	0.953440749700539	dOCR induction
2	0	0.0259064616976202	0.0176071132033057	0.0850180566977108	0.324709599414072	0.667874500187412	0.521143092519082	0.473179354230792	0.545061748754942	dOCR induction
2	0.0243854443632735	0	0.0149917850639769	0.0222453689405561	0.058682821898791	0.364085478796532	0.796749560727958	0.881447648593175	0.792604456098675	dOCR induction
2	0.611518844204079	0.634885725701161	0.6855344357966	0.557092502748476	0.494334602256502	0.442704179492358	0.519180499689176	0.707739828404916	0.691984596850307	dOCR induction
2	0.0157099773607158	0	0.0176071132033057	0.132848857473062	0.748526621306611	1.84047310646426	1.79789103481778	1.88212437393857	2.15486928186462	dOCR induction
2	0.477163558315795	0.517238527767023	0.612840746730047	1.74972708017609	3.53668200394551	5.44720211481701	5.67243432991257	4.91939604710678	4.52789619557434	dOCR induction
2	0.334132805424953	0.276750769576053	0.279705963411231	1.03177201450177	1.48581973921596	1.84084439903029	1.50462123113975	1.55823375845081	1.23593323623943	dOCR induction
2	0.0454889754377481	0.0574214638527035	0.040094790799271	0.0809429966117644	0.128899774728798	0.0446522410441233	0.0842520147265881	0.0252444918517302	0.0990616747627339	dOCR induction
2	0.178203304681633	0.21069381849081	0.24675697325795	0.731827032400119	1.46203993764478	2.2255588554796	2.10020337423588	1.86311650033674	1.56194635977705	dOCR induction
2	1.43196135872794	1.86603524858236	1.93143837059933	2.4370633746951	2.90371726123274	4.24159160662568	3.94961329712191	3.74718971394047	3.4767298396031	dOCR induction
2	0.433315539522446	0.450958900135434	0.447581019140303	0.847863934380553	1.01635716402564	1.46474728853808	1.01487962389917	1.29301758458157	0.738732660817115	dOCR induction
2	0	0.00863548723254007	0.00880355660165284	0.00741512298018538	0.0696156977620921	0.35035037790944	0.478666740190904	0.5953434076069	0.451342661695123	dOCR induction
2	0.00867546700255761	0.0325982099288908	0.0854202378771996	0.145697393901176	0.294917247163741	0.654325045583334	0.512661769749387	0.666193066873045	0.466591332561052	dOCR induction
2	2.47138931556559	2.04151908850397	1.37734980352985	1.9005229644609	2.02448709999359	1.6969708059597	1.24149100984008	0.876036440749784	0.675733874615358	dOCR induction
2	0.243154854549457	0.341086658206373	0.47660701708459	0.488374686394551	0.464542250006171	0.597846819126555	0.622988704235131	0.352368102815532	0.273699512741696	dOCR induction
2	0.178203304681633	0.246096298648432	0.296962984728538	0.327735405511572	0.345072213470889	0.79114544192736	0.992660151320128	1.33674255848079	1.0723145907893	dOCR induction
2	0.526875814603463	0.548753529922106	0.793442351269765	1.281104338041	1.30455032080148	1.53726735024457	1.08602444026648	1.2566526581909	1.42904801518498	dOCR induction
2	0.178673988462194	0.133197109944295	0.288159428126885	0.346752352579321	0.467247897811786	0.434882071311593	0.529624415288778	0.538617805653546	0.279376117567618	dOCR induction
2	0.0801908434479786	0.0153272354638106	0.106600251403501	0.246169052729532	0.847032788717163	1.29491499027957	1.39296265527416	1.68775785933547	1.66334531126823	dOCR induction
2	0.183596858395392	0.136861911400488	0.293390084405543	0.214415210255101	0.187883224161546	0.16887774052129	0.259274774119553	0.196544726970451	0.113531253385846	dOCR induction
2	0.19227232539795	0.144636867405566	0.155498598804424	0.39531815054638	0.750631014044312	2.0751890045315	2.96879844126092	4.43420220178058	5.20641326517056	dOCR induction
2	0.171168794323475	0.254731785880972	0.203089282135684	0.471451089880491	1.26021756228036	2.00075982735058	2.00354485107979	1.73524322026508	1.23181481589914	dOCR induction
2	0.00867546700255761	0.0133834964625411	0.00880355660165284	0.0606793372034652	0.423215766824624	1.27773295100964	1.39555619955414	1.65703351349038	1.56973728220522	dOCR induction
2	1.58974784824326	1.56118142680315	1.1514227519122	1.23429696756333	2.2330335657459	2.7373361582956	2.8179577472769	2.49918125906901	2.29177414566757	dOCR induction
2	0.0368135084351905	0.0287107319263518	0.0713860249968892	0.0296604919207415	0.0392220904438464	0.0223261205220616	0.0248130168590182	0.0336593224689736	0.0341706869523362	dOCR induction
2	0.0682334631566222	0.0785799163203227	0.0726936890665536	0.0397923216248912	0.0784441808876928	0.199025969224117	0.119508947185209	0.247033710673911	0.268356925038781	dOCR induction
2	0.427921985808687	0.248900568877164	0.43163166189266	1.00754493602896	1.44569576617025	2.72951405011483	2.60830900687539	2.25184952954294	1.87259891131934	dOCR induction
2	0.241513897905057	0.288190527037325	0.411059128664027	0.388526383736469	0.307052633162871	0.399961053922672	0.290606520918361	0.579339156778915	0.4874055502561	dOCR induction
2	0.0769089301591798	0.0861321957790553	0.0964890307321833	0.104546718914303	0.294917247163741	0.828930132527937	0.910370729423447	0.944180496094234	0.976703302120841	dOCR induction
2	0.0157099773607158	0.0220189836950812	0	0.0836597033357287	0.23623442526495	0.596892261389337	0.685090984862376	0.657778236255801	0.704561973864779	dOCR induction
2	0.155458816962759	0.214581296493349	0.271859978993244	0.512601764867364	0.690445054475734	1.00658453896721	0.971772320120923	1.2566526581909	1.48959762352889	dOCR induction
2	0.167886881034676	0.130170163169218	0.180251512653721	0.30016826414452	0.27726028091254	0.44843152591567	0.323900860547074	0.30758834580762	0.316218098371412	dOCR induction
2	0.291226154192725	0.450098368907972	0.499702174978224	0.774224419727542	1.53255751800874	2.55071943965532	2.03557728780836	2.09850238491736	2.18903996881696	dOCR induction
2	0.134825969668845	0.0880759347803248	0.317185426071173	0.359489247986003	0.956171204457059	1.42028069377698	1.04424877786807	1.08452701266568	1.03435950061968	dOCR induction
2	0.300601210278561	0.379293408592727	0.461265140134616	1.88393429101114	3.64191226174396	5.24512682609822	4.61837258789496	4.31864143165649	3.60239339488361	dOCR induction
2	0.220881050611143	0.284525725581132	0.458999903881285	0.79782814203008	1.6186276718862	2.10684872982059	1.27997243802874	1.40511598652743	1.16236033262864	dOCR induction
2	0.0330609113658311	0.0354024801576223	0.0550865758632479	0.144339040539194	0.207644583150448	0.319247591469394	0.30890080783759	0.555974858442378	0.515899632382514	dOCR induction
2	1.66644074627484	1.23328576347089	1.71893805156432	1.48402936522997	2.31448402197317	3.38842623810124	3.52190423202888	3.07634220348057	2.91541736861321	dOCR induction
2	0.369305357215744	0.436937548991776	0.417247357126351	0.539545550064141	0.996896432570691	1.25331206873012	1.34137402872622	1.61172636492813	1.60980753310968	dOCR induction
2	0	0.00863548723254007	0.00749589253198844	0.00741512298018538	0.0489524561713187	0.0446522410441233	0.0248130168590182	0.159354390173279	0.245984522858099	dOCR induction
2	0.0834727567367774	0.121534675936678	0.120284372397813	0.0823013499737466	0.0194607314549446	0	0.0248130168590182	0.00841483061724339	0.0296071914922378	dOCR induction
2	0.061198952798464	0.157159832640645	0.13527615746179	0.0546225675852619	0.119470036535282	0.13395672313237	0.14824714970404	0.203606755626846	0.334027005091996	dOCR induction
2	0.108799568661172	0.126505361713024	0.136583821531454	0.24690404992124	0.325611482015944	0.459117307308092	0.333713824696608	0.369197764050019	0.453234863303764	dOCR induction
2	0.11536339523877	0.112038657476676	0.108865487656831	0.339225588577703	1.11215768363057	2.0211768323982	1.92391871194278	1.46755081517633	1.45654004594238	dOCR induction
2	0.0806615272285393	0.103403170244135	0.148002706272436	0.575374452624519	0.958876852262673	1.57255966019952	1.93373167609231	2.35777995938887	2.50414495782255	dOCR induction
2	0.0243854443632735	0.0574214638527035	0.040094790799271	0.0236037223025383	0.0395227179778036	0.123270941739948	0.0698829134671723	0.152292361516884	0.126776664646331	dOCR induction
2	1.02208989600765	1.19855131295231	2.14393868963433	2.59142260391701	1.75725781234247	1.2668615233342	0.70072198902193	0.391736651980053	0.213372020391397	dOCR induction
2	0.162493327320917	0.207029017034616	0.270902406809578	0.259752586349354	0.363631062323962	0.426105405393609	0.393783774014247	0.461233509285351	0.488518659621924	dOCR induction
2	0.0314199547214317	0.113982396477945	0.0775742534592132	0.32513033980904	0.665763370302676	0.780274014251923	0.703315533301905	1.06934817224419	0.935631842979955	dOCR induction
2	0.26754029891273	0.333311702201295	0.57405362000044	0.766920937768789	0.779220856158814	0.983118214424916	1.05665528629758	1.14019783151034	0.898121827930148	dOCR induction
2	1.9778161908058	1.63048800120982	2.08920220565708	2.12455828927131	1.79497676511654	1.41150402785899	1.4321447733926	1.26341666799514	0.946762093505596	dOCR induction
2	0.215016813116824	0.193645520572075	0.157763835057755	0.302884970868484	0.720237406726066	0.832934009759827	0.527030871008802	0.646657801716863	0.356844482392488	dOCR induction
2	0.0157099773607158	0.0440379673901624	0.0312912341976182	0.0721695202695969	0.0291910971824169	0.0562925801737635	0.039182118118434	0.0371903367971714	0.0804736757993336	dOCR induction
2	0.0785498868035792	0.112899188704138	0.135626249347788	0.207735084466623	0.158391499445172	0.312565687308863	0.30890080783759	0.26251056994755	0.23952882578936	dOCR induction
2	0.0211035310744747	0.0688612213139752	0.0977966948018477	0.184131362164085	0.294315992095827	0.844574348889467	0.844413001616088	0.899928130640667	0.82299073983373	dOCR induction
2	0.0140690207163165	0.0153272354638106	0.0299835701279538	0.12345202496062	0.316181743822429	0.757178982275658	1.36422445275533	1.48062008938043	0.999520779421333	dOCR induction
2	0.160852370676518	0.171403860330649	0.205704610275013	0.225282037150958	0.525329464642663	1.18214418364903	1.22642121865089	1.66686979221844	1.96732004974818	dOCR induction
2	0.0227444877188741	0.0306544709276213	0.0427101189385998	0.038433968262909	0.0884751741491223	0.258182222609537	0.185466674992568	0.372728778378217	0.360628885609769	dOCR induction
2	0.209623259403065	0.246096298648432	0.201781618066019	0.28199795528991	0.572778783144195	1.2231638400273	1.32244879035692	1.20398546212009	1.08867637102105	dOCR induction
2	0.108799568661172	0.126505361713024	0.204396946205348	0.458602553452377	1.38089010895147	2.27021109652373	2.3098521146374	2.58468236720229	2.44916005317516	dOCR induction
2	0.0384544650795899	0.0220189836950812	0.0625824683952363	0.0472074446050765	0.138930767990227	0.614259946942289	0.389858588354433	0.375732401152069	0.218603550097509	dOCR induction
2	2.23481116076885	2.19157199477858	2.26814605424114	1.95401046072705	1.87251906340236	1.75880508627376	1.30674804771767	1.122015368315	0.730718779262742	dOCR induction
2	0.125679818885727	0.260563002884781	0.286851764057221	0.29807491359083	0.424418276960453	0.589255799491586	0.775861729528753	0.996549673312887	1.3228626091075	dOCR induction
2	1.76750621549458	1.92756686698395	2.04840723108582	2.34661190454946	2.75434458780628	3.0525798725331	2.89169610792419	2.66807390911819	2.62669214413178	dOCR induction
2	0.273404536407049	0.460677595141781	0.533958829201169	0.853297347828482	0.819344829204532	0.561016686263197	0.636726854044478	0.891513300023423	0.908361928216169	dOCR induction
2	0.0330609113658311	0.0392899581601613	0.0149917850639769	0.0337355520066879	0.0890764292170367	0.378589491137829	0.401634145333874	0.341247668276593	0.304419813599758	dOCR induction
2	0.0417363783683887	0.0602257340814351	0.0603172321419055	0.311546806189219	0.74972913144244	1.33498008892062	0.939108931942278	1.09211643287642	0.78770694351557	dOCR induction
2	0.294037383700963	0.225160522727158	0.458999903881285	1.48255937084656	2.65444556736679	3.09455408664858	3.02690579774865	2.74215656386037	2.27986480289912	dOCR induction
2	0.15381786031836	0.226021053954621	0.181909268609383	0.721071846525695	1.64842002413654	2.78943921495446	3.34365697690587	3.58235546977384	3.97081404605414	dOCR induction
2	0.377980824218301	0.409947879520348	0.437469798468986	0.22664039051294	0.365735455061662	0.347486704697783	0.298456892237987	0.243502696345713	0.197789332402461	dOCR induction
2	0.201418476181068	0.214581296493349	0.250679965466943	0.336620522875172	0.591938887065183	1.17641683722572	1.05665528629758	1.50233356690396	1.70252456880048	dOCR induction
2	0.912590738263201	1.06965685914532	1.41508665460146	2.11861316067454	3.02931013308801	3.09837231759746	2.07342776454696	2.12697987224514	1.85846334981924	dOCR induction
2	0.178203304681633	0.241348289418431	0.199166289926691	0.27990460473622	0.354501951664404	0.427059963130827	0.425115520813054	0.64583239131036	0.679518277832639	dOCR induction
2	0.0682334631566222	0.103403170244135	0.144079714063443	0.3331688189595	1.46264119271269	3.19512761530044	3.29921803174778	3.51015300854684	3.45569350591444	dOCR induction
2	0	0	0	0.00741512298018538	0.267529915185067	0.567884236706743	0.288643928088454	0.282343853955889	0.188662341482264	dOCR induction
2	0.126150502666287	0.183926825565728	0.273167643062909	0.275206188479999	0.217976203945834	0.214484539302632	0.121471540015115	0.188129896353207	0.0759101803392352	dOCR induction
2	0.0682334631566222	0.140749389403027	0.146695042202772	0.31624522244544	1.08236533138024	1.95210370907456	1.58172356447648	1.88918640259497	1.79468547137466	dOCR induction
2	0.309747361061679	0.460900271688127	0.477214497382259	0.86801595276742	1.89096762761459	3.35522868990375	3.97582769384046	4.07101168327827	4.75184233337477	dOCR induction
2	0.105046971591813	0.123478414937947	0.181559176723385	0.159169286499565	0.168723120240558	0.15723740139165	0.14824714970404	0.196544726970451	0.190554543090905	dOCR induction
2	13.2893704007503	11.6157157393903	12.5077522884795	7.89210963117918	5.41810960872574	3.67617342424242	2.74218705532001	1.69564529839837	1.15768577917174	dOCR induction
2	0.302712850703521	0.289273734811133	0.378460230396745	0.360847601347985	0.542986430893864	0.815380677923859	1.26300979248935	1.6426800834754	1.6850496792029	dOCR induction
2	0.0855843971617374	0.102542639016673	0.118019136144482	0.23677222021709	0.898690892694096	2.26352919236319	2.58020175580662	2.64388420037515	2.72430669240569	dOCR induction
2	0.0698744198010216	0.0699444290877826	0.0938737025928545	0.329205399894986	0.513194078643533	0.503769548352215	0.571400077687188	0.405035298886342	0.379216884573169	dOCR induction
2	0.050882529151507	0.0440379673901624	0.0753090172058824	0.089716472953932	0.167219982570772	0.29119412452402	0.210279691851586	0.294817090455676	0.234965330329262	dOCR induction
2	2.27935876864548	2.63239702177289	2.56450155867201	1.3820877120182	0.877125768501452	0.770728436879736	0.529624415288778	0.623591522232483	0.531371262374646	dOCR induction
2	0.323816381777996	0.659931656171319	0.634370852142346	0.661015865492504	1.06350585499321	0.864036796199872	1.04095454365833	0.731333499443642	0.742517064034396	dOCR induction
2	0	0	0	0	0.0194607314549446	0.0116403391296402	0	0.174831249446918	0.0129113941374782	dOCR induction
2	0.258394148129612	0.244152559647163	0.445315782886972	0.480224566222658	0.502862457848146	0.633139129081506	0.529624415288778	0.545381815457785	0.329129492508891	dOCR induction
2	0.0872253538061368	0.0392899581601613	0.11148081579616	0.144339040539194	0.462137229734513	1.18805717635536	1.71819515720108	1.76078573096897	1.65165808449338	dOCR induction
2	0.0731563330898204	0.0526734546227025	0.0938737025928545	0.120735318236656	0.118868781467368	0.135865838606807	0.0411447109483407	0.076558885961693	0.0527586859157365	dOCR induction
2	0.0157099773607158	0.0440379673901624	0.040094790799271	0.238753929749347	0.462738484802428	0.620358585931632	0.545325157928032	0.35807732951108	0.395578664804922	dOCR induction
2	0.0314199547214317	0.0306544709276213	0.0237953416656297	0.0944148892101531	0.0693150702281349	0.134911280869589	0.160653658133549	0.103156179774271	0.120320967577592	dOCR induction
2	0.119115992308129	0.101459431242866	0.203089282135684	0.153112516881361	0.0693150702281349	0.0669783615661849	0.0698829134671723	0.0168296612344868	0.0508664843070958	dOCR induction
2	5.40285878026994	4.85981684980178	4.7779111289359	5.07818684789829	5.83241683417249	4.81994965211969	4.42834977579251	3.89806062734654	3.66016065137925	dOCR induction
2	0.0963715045892551	0.0958508907854028	0.125164936790473	0.280527960906495	0.266026777515281	0.341759358274471	0.232499164430628	0.322239794674756	0.226617431651882	dOCR induction
2	0.30599476399232	0.332451170973833	0.46745336859694	1.13110860201101	2.49274716504808	3.51302303014444	3.30440512030773	4.05147641812208	3.16162485059751	dOCR induction
2	0.291455059495443	0.178095608561919	0.220696395338989	0.356772541262038	0.580705383667924	0.954110189742323	0.937146339112372	0.637417560693117	0.409603168308224	dOCR induction
2	0.00703451035815823	0.00669174823127057	0	0.0323771986447058	0.0693150702281349	0.114494275821965	0.150209742533947	0.619235097497782	0.843025865285961	dOCR induction
2	0.30599476399232	0.681727963320055	0.601771953875063	0.597619821565075	0.641492598304416	0.760042655487314	1.12394465548478	2.05613021297899	2.41465534909982	dOCR induction
2	0.27551617683201	0.468675227693205	0.584164840671757	0.379129551224027	0.23833881800265	0.0864408088765902	0.14235937121432	0.183246080064162	0.31844431710306	dOCR induction
2	0.0769089301591798	0.0833279255503238	0.13527615746179	0.356772541262038	0.838504933125519	1.82024174769965	2.14919845650385	2.69572598603946	3.06445537744342	dOCR induction
2	0.00703451035815823	0.0172709744650801	0.0251030057352941	0.0263204290265025	0.0194607314549446	0.0213715627848429	0.0679203206372656	0.0407213511253693	0.0314993931008785	dOCR induction
2	0.253471278196414	0.36568723558384	0.406178564271368	0.501111581801232	0.906016238149911	1.2239327514815	1.08602444026648	0.706914417998414	0.703782881621962	dOCR induction
2	0.196024922467309	0.204224746805885	0.252945201720274	0.492338105459065	0.800485352817502	1.21343261637209	0.887520305394335	1.09241445172857	1.10147670716173	dOCR induction
2	0.061198952798464	0.0498691843939709	0.105292587333836	0.181414655440121	0.751232269112226	1.7267477420965	1.9402504060321	1.8449340371414	1.42882505605878	dOCR induction
2	0.277856722559687	0.298769753271135	0.258175857998932	0.539545550064141	0.919053506750913	1.42887171341194	1.50791546534949	1.56394298514636	1.89797662447449	dOCR induction
2	0.249718681127054	0.434771133444161	0.236645752586633	0.277187898012256	0.405558800573423	0.625131374617726	0.811749613437443	0.948238901976777	1.04582376826833	dOCR induction
2	0.0157099773607158	0.0153272354638106	0.0237953416656297	0	0.0389214629098892	0.0465613565185608	0.0267756096889249	0.0371903367971714	0.131340160106429	dOCR induction
2	0.883511329269447	0.759670024959261	0.82081059325839	0.406073336420804	0.354802579198361	0.444613294966795	0.257312181289647	0.193013712642253	0.131340160106429	dOCR induction
2	0.061198952798464	0.0440379673901624	0.124207364606806	0.362205954709967	0.693150702281349	0.778364898777486	0.744460244250246	0.532908578957998	0.446779166235025	dOCR induction
2	0.26542865848777	0.282581986579862	0.226884623801314	0.313640156742908	0.21737494887792	0.227079436169491	0.160653658133549	0.101803377813423	0.0296071914922378	dOCR induction
2	0.00867546700255761	0.00669174823127057	0.040094790799271	0	0.0100309932614295	0.045606798781342	0.0143691012594158	0.0203606755626846	0.0129113941374782	dOCR induction
2	0.0823024838729386	0.129309631941756	0.0590095680722411	0.15854593032929	0.416191048902767	0.721117760866504	0.803268290667747	1.20751647644829	1.71154050172387	dOCR induction
2	0.0173509340051152	0.0200752446938117	0.0524712477239191	0.0957732425721352	0.235933797730993	0.293103239998458	0.30301302934787	0.238618880056668	0.229622742626346	dOCR induction
2	0.159211414032118	0.185870564566997	0.17798627640039	0.142980687177212	0.118267526399454	0.175745290964837	0.0946959303261905	0.176184051407766	0.263014337335866	dOCR induction
2	0.197195195331148	0.26250674188605	0.379767894466409	0.294734850696591	0.177250975832202	0.190249303306133	0.183504082162661	0.166416418829675	0.143472462001091	dOCR induction
2	0.15381786031836	0.189535366023191	0.192978061464367	0.180056302078139	0.158090871911214	0.099990263480668	0.0287382025188316	0.0561982103990083	0.0379550901696176	dOCR induction
2	0.0400954217239893	0.00863548723254007	0.0537789117935835	0.153112516881361	0.373962683119348	0.966705086609182	0.869226018475106	0.93358745310964	0.887881727644128	dOCR induction
2	0.0281380414326329	0.0785799163203227	0.0524712477239191	0.0782262898878002	0.167821237638687	0.53887621202415	0.904482950933727	1.46213960733294	1.89152092740575	dOCR induction
2	0.218769410186183	0.306544709276213	0.27055231492358	0.669677700813239	1.15408542188003	1.8231054209113	1.59279843152615	1.71706075706975	1.46644612910539	dOCR induction
2	0.0368135084351905	0.0613089418552425	0.0299835701279538	0.15854593032929	0.324408971880115	0.395002618953563	0.315419537777379	0.108039996063316	0.142359352635267	dOCR induction
2	0.0384544650795899	0.0833279255503238	0.0713860249968892	0.0910748263159141	0.087873919081208	0.0776641429586063	0.0927333374962838	0.11863303904791	0.20379995435139	dOCR induction
2	0.459341940530119	0.370435244813841	0.650320209389989	0.90310985813609	1.08717537192356	1.10485133325646	0.875744748414895	0.749515962638976	0.930400313273844	dOCR induction
2	0.0525234857959064	0.0306544709276213	0.046283019261595	0.0721695202695969	0.148059878649785	0.368858267482626	0.406190282443756	0.354546315182882	0.323786904805975	dOCR induction
2	0.0351725517907911	0.0200752446938117	0.0726936890665536	0.09639659874241	0.20523956287879	0.0814823739074814	0	0.100977967406921	0.24787672446674	dOCR induction
2	2.25076291660741	1.91870870320506	2.49337292208679	2.42025141920247	2.10623818375481	1.68132658959817	1.65812520788344	1.50586458123216	1.22836442980486	dOCR induction
2	0.492173946593233	0.743482258267989	1.00402752593744	1.62961511810971	2.86269140558515	3.26743570440176	3.55260502737762	3.8402802422845	4.36383247500441	dOCR induction
2	0.843886591326018	0.697723228422902	0.874589505051974	1.0663542047216	1.03641915054849	1.4372770867639	0.869856969925175	0.732984320256647	0.621751021336994	dOCR induction
2	0.0140690207163165	0.0220189836950812	0.0149917850639769	0.017546952684335	0.07874480842165	0.177654406439274	0.197873183422077	0.247033710673911	0.298409191650829	dOCR induction
2	0.00703451035815823	0.0354024801576223	0.0964890307321833	0.217866914170773	0.276659025844625	0.497856555645887	0.453853723331886	0.343953272198289	0.423627671811526	dOCR induction
2	0.700156249351898	0.749090798725452	0.74027091977385	0.94708888086836	1.05035830175137	1.32392301496217	1.35896762571568	1.86476732114974	1.86413995464516	dOCR induction
2	0.0140690207163165	0.0133834964625411	0.00749589253198844	0.0472074446050765	0.323807716812201	1.32315410350796	1.64249420372388	2.13239108008853	1.58676709668298	dOCR induction
2	0.270822212201529	0.573799460392264	0.622951967401364	1.49727797578549	3.18499598472756	5.32220770388564	5.2832764314879	4.42367780494596	3.87798510923394	dOCR induction
2	1.25070504606023	1.65100859899632	1.3466660496299	2.02878504669917	3.52976757066449	4.67589041276608	4.6282552905242	4.95809991241702	4.68951158141902	dOCR induction
2	0.148424306604601	0.286246788036056	0.221653967522656	0.521998597379806	0.907519375819697	1.07069922732174	0.916258507913167	0.897749918273317	0.923944616205104	dOCR induction
2	0.061198952798464	0.0939071517841333	0.22296163159232	0.772242710195285	1.53807909826081	2.00821064296531	2.38884730232434	2.33005923631764	2.30980601151436	dOCR induction
2	0.00867546700255761	0.0306544709276213	0.0224876775959653	0.00741512298018538	0.0696156977620921	0.227079436169491	0.210279691851586	0.652069009560253	0.957336210914624	dOCR induction
2	0.34069663200255	0.420527105754158	0.404870900201703	0.459960906814359	0.57338003821211	0.401870169397109	0.399671552503967	0.421337568566484	0.349609693080932	dOCR induction
2	0.0628399094428634	0.0392899581601613	0.11148081579616	0.231338806769162	0.354802579198361	0.344623031486127	0.274274826829038	0.206312359548542	0.299522301016653	dOCR induction
2	0.159211414032118	0.226021053954621	0.372272001934421	1.16422079784743	2.87813369445781	4.34826377426688	5.15451573312353	5.13329782686606	5.440599503257	dOCR induction
2	0.0541644424403057	0.0919634127828638	0.080189581598542	0.151754163519379	0.266628032583196	0.55910757078876	0.624320345614969	0.547560027825135	0.475273248361439	dOCR induction
2	0.432145266658607	0.318844997964946	0.282928771848228	0.370979431052134	0.284886253902312	0.428969078605265	0.179578896502848	0.304057331479422	0.5663210415698	dOCR induction
2	0.26965193933769	0.197310322028269	0.440085126608315	0.897053088517887	1.3669509577486	1.96088037499255	2.11331057259516	2.55072502588116	2.54443732472061	dOCR induction
2	0.073627016870381	0.133197109944295	0.200473953996355	0.14841410062514	0.157188989309343	0.112585160347527	0.24946180997002	0.305410133440269	0.40615278221395	dOCR induction
2	0.0930895913004563	0.172487068104456	0.247714545441616	0.232073803960869	0.137127002786484	0.179563521913712	0.119508947185209	0.130578883993351	0.14992815906983	dOCR induction
2	0.955026705714867	0.93537654142722	0.927410844661891	1.49716633476406	1.93931882871799	1.32487757269939	1.34333662155613	0.691437558724775	0.419509251471238	dOCR induction
2	0.451607841088683	0.340863981660028	0.581549512532429	0.437715537873803	0.37486456572122	0.276690112182723	0.278200012488851	0.370848584863024	0.381888178424627	dOCR induction
2	0.241513897905057	0.139888858175565	0.260441094252263	0.136923917559009	0.286389391572098	0.200935084698555	0.271681282549062	0.429752399183727	0.401589286753851	dOCR induction
2	2.07254673875065	2.23430407784859	1.87217141411542	1.80067466180282	1.71713383929676	1.73284638108584	1.48569599277045	1.06416633710299	0.977482394363658	dOCR induction
2	0.296848613209202	0.377349669591457	0.367391437541761	0.403979985867115	0.405258173039466	0.482397985567372	0.325232501926912	0.174831249446918	0.146143755852548	dOCR induction
2	0.0595579961540646	0.0287107319263518	0.0625824683952363	0.944260533122963	3.98086163989486	7.62352158684941	8.38532196974338	10.2608864270366	11.6598900171062	dOCR induction
2	0.22908583383314	0.23660028018843	0.27055231492358	0.463412610730031	0.473070105597815	0.490220093748137	0.383339858414644	0.26251056994755	0.368197692044332	dOCR induction
2	0.641768526061672	0.825504299498159	1.36130774280788	1.43212350436867	1.54961322919203	1.20388703899991	0.939108931942278	0.704736205631064	0.571663629272715	dOCR induction
2	0.302712850703521	0.340003450432566	0.458999903881285	0.644203909999877	1.13161841508552	2.01107431617697	2.29555275185768	3.07040360408284	2.8224782169288	dOCR induction
2	0.322875014216874	0.275890238348591	0.326596462970494	0.292753141164334	0.326212737083858	0.322296910964066	0.115583761525395	0.28993327416663	0.421735470202885	dOCR induction
2	0.869684087030973	0.646770836255124	1.05031054519903	1.36736910707926	1.90400489621559	2.27954470129075	1.96246987861114	1.65574935767951	1.23982869745351	dOCR induction
2	0.65044399306423	0.829614454047044	0.746809240122172	1.037540351014	1.21727765678818	1.47352395445607	1.18464555625248	0.948536920828934	0.752312089200606	dOCR induction
2	0.626058548700956	0.811482948354502	1.33454698111692	1.22104835700781	1.69094901745391	1.48688776277713	1.79130256639829	2.55132106358547	2.97296250911525	dOCR induction
3	0.69734501984366	0.52890096177464	0.724929042823875	0.60503494454526	0.634768507916515	0.575520698604494	0.684390294932607	0.751992193858484	0.79750196868178	No dOCR induction
3	0.0909779508754963	0.183926825565728	0.275782971202237	0.175357885821918	0.118568153933411	0.231083313401381	0.189391860652381	0.111571010391514	0.111973068900212	No dOCR induction
3	0.138107882957644	0.175291338333188	0.229499951940642	0.322413633085076	0.413786028631109	0.750311431832112	0.952146391821856	1.23328835985436	1.35213578347673	No dOCR induction
3	0.083943440517338	0.0412336971614308	0.0312912341976182	0.0573392743092262	0.0395227179778036	0.214484539302632	0.181541489332754	0.23944429046317	0.384114397156274	No dOCR induction
3	0.0785498868035792	0.221273044724619	0.136583821531454	0.169301116203714	0.216473066276048	0.517319002956293	0.592988598816161	0.829078471374522	0.990059771378129	No dOCR induction
3	0.0227444877188741	0.0220189836950812	0.0312912341976182	0.0323771986447058	0.0693150702281349	0.0543834646993259	0.039182118118434	0.0371903367971714	0.0148035957461189	No dOCR induction
3	0.108328884880611	0.159964102869377	0.199166289926691	0.739977152572012	1.52804810499938	2.05705240752434	2.20408131726154	2.22825585850421	2.10099748658306	No dOCR induction
3	0.388297247865259	0.461760802915589	0.456384575741956	0.467376029794544	0.60437490059827	1.08501759338002	1.29630413211807	1.33756796888729	1.53011294955316	No dOCR induction
3	0.146783349960201	0.207029017034616	0.277090635271902	0.288678081078388	0.384294303914735	0.337755481042581	0.230536571600722	0.368670372495673	0.335140114457819	No dOCR induction
3	0.329209935491755	0.580491208623535	0.593925969457077	0.826241921610272	0.947342721331458	1.14454513933147	1.18920169336237	1.45289936630919	1.20109451504108	No dOCR induction
3	0.0243854443632735	0.0440379673901624	0.0325988982672826	0.0519058608612977	0.117365643797582	0.268868004001958	0.452591820431748	0.460408098878848	0.627872701282726	No dOCR induction
3	0.0140690207163165	0.0565609326252415	0.0638901324649007	0.0842830595060035	0.198214844956932	0.270777119476396	0.421891025083009	0.447934862379062	0.279376117567618	No dOCR induction
3	0.0947305479448557	0.18478735679319	0.150267942525767	0.222565330426994	0.098806794944509	0.0553380224365447	0.0267756096889249	0.0323065205081259	0.0463029888469974	No dOCR induction
3	0.657707408725105	0.867375851340707	0.763808873027809	0.665602640727293	0.688641289271991	0.573797229413071	0.366377212875253	0.23290965336112	0.211479818782756	No dOCR induction
3	0.0140690207163165	0.0220189836950812	0.0176071132033057	0.0782262898878002	0.0598853320346198	0.0572471379109823	0.0698829134671723	0.104508981735119	0.0554299797671942	No dOCR induction
3	0.0211035310744747	0.0153272354638106	0.0475906833312594	0.0337355520066879	0.0492530837052759	0.101899378955106	0.115583761525395	0.132757096360701	0.0675622816618554	No dOCR induction
3	0.0157099773607158	0.0133834964625411	0.0325988982672826	0.0674711040133758	0.0294917247163741	0.0213715627848429	0.039182118118434	0.0252444918517302	0.0148035957461189	No dOCR induction
3	0.272463168845928	0.214581296493349	0.207969846528343	0.294111494526316	0.277861535980454	0.326115141912941	0.301050436517963	0.235913276134972	0.257337732509944	No dOCR induction
3	0.118645308527568	0.0813841865490542	0.131703257138795	0.150395810157397	0.266928660117153	0.232992428875819	0.20179836908189	0.228851247478576	0.223946137800424	No dOCR induction
3	0.061198952798464	0.148524345408105	0.107907915473165	0.232697160131144	0.461535974666599	1.19015193811281	1.18464555625248	1.23764478458906	1.11138279032474	No dOCR induction
3	0.0996534178780539	0.132113902170487	0.235688180402966	0.501111581801232	1.43014319265674	2.56368562908821	2.75003742663964	2.59662821214773	2.39450916565078	No dOCR induction
3	0.0963715045892551	0.112038657476676	0.105292587333836	0.0957732425721352	0.147458623581871	0.445567852704014	0.646539818194011	0.930881849187945	0.838128352702855	No dOCR induction
3	0.181955901750993	0.183926825565728	0.24187640886529	0.28794308388668	0.461235347132642	0.696113613415801	0.692240666252234	1.08205078144617	1.62238491012415	No dOCR induction
3	0.150535947029561	0.153272354638106	0.175370948261061	0.42152693855145	0.286389391572098	0.713295652685739	1.28130407940858	1.53110907308389	1.66746373160852	No dOCR induction
3	0.122397905596928	0.063252680856512	0.0762665893895488	0.177451236375607	0.592840769667054	1.27622145442337	1.1212813727251	1.51022100596686	1.0491630963658	No dOCR induction
3	0.0173509340051152	0.0220189836950812	0.0563942399329123	0.0310188452827237	0.45150498140517	0.68046939705427	0.781048818088705	1.14643444976023	0.768339852309353	No dOCR induction
3	0.141389796246443	0.0613089418552425	0.133010921208459	0.0856414128679856	0.020061986522859	0.0543834646993259	0.152172335363854	0.0323065205081259	0.0618856768359333	No dOCR induction
3	0.0731563330898204	0.0766361773190532	0.0563942399329123	0.0438673817108375	0.0495537112392331	0.0427431255696857	0.0659577278073589	0.0168296612344868	0.021259292814858	No dOCR induction
3	0.202588749044907	0.186731095794459	0.334792539274478	0.120735318236656	0.138028885388355	0.212575423828195	0.25534958845974	0.155823375845081	0.113865270508853	No dOCR induction
3	0.159211414032118	0.134057641171757	0.185482168932378	0.497036521715286	0.601669252792655	0.827975574790718	0.93777729056244	0.824194655085476	0.598154451793685	No dOCR induction
3	0.578457932838248	0.453763170364165	0.874939596937972	0.752714047978693	0.543587685961778	0.367903709745408	0.263830911229436	0.208490571915892	0.131340160106429	No dOCR induction
3	0.109969841525011	0.171403860330649	0.112788479865825	0.344035645855357	0.611399618520127	0.915370941404527	1.04424877786807	1.1081206837044	1.36771847146566	No dOCR induction
3	0.00703451035815823	0	0	0	0	0.0106857813924214	0.039182118118434	0.0982723634852253	0.0398472917782583	No dOCR induction
3	0.234479387546899	0.323815683741293	0.404520808315705	0.686089582178457	0.903500933237412	0.91709441059595	0.95018379899195	0.824194655085476	0.851039746840334	No dOCR induction
3	0.0558053990847051	0.059365202853973	0.0550865758632479	0.0856414128679856	0.215571183674177	0.343668473748908	0.496330075660064	0.675433307896791	0.447558258477842	No dOCR induction
3	0.664042329999985	0.690363450552595	0.680046391106272	0.608375007439499	1.11786960677576	1.51913075323741	1.43606995905241	1.92119490425094	1.90866179988032	No dOCR induction
3	0.0417363783683887	0.0306544709276213	0.0414024548689354	0.0620376905654473	0.257198294389681	0.451295199127327	0.254017947079902	0.249211923041261	0.214485129757221	No dOCR induction
3	0.0628399094428634	0.058504671626511	0.074001353136218	0.1767162391839	0.355403834266275	0.624945728334711	0.897964220993938	0.871978034867241	0.744743282766044	No dOCR induction
3	0.0801908434479786	0.059365202853973	0.046283019261595	0.0573392743092262	0.0395227179778036	0.0553380224365447	0.0535512193778498	0.0694968573052973	0.152599452921287	No dOCR induction
3	0.109969841525011	0.059365202853973	0.0387871267296066	0.185489715526067	0.19851547249089	0.272686234950833	0.33826996180649	0.623591522232483	0.668388027306998	No dOCR induction
3	0.0980124612336545	0.063252680856512	0.0726936890665536	0.134207210835044	0.305549495493085	0.494038324697012	0.430372347852705	0.467470127535244	0.441102561409103	No dOCR induction
3	0.760884518369801	0.844719012964509	0.981539848341472	0.927448577630336	1.00933244610378	1.04264576037637	1.20616433890176	0.916757791875154	1.21511901854438	No dOCR induction
3	0.254641551060252	0.252788046879703	0.353357224661451	0.654224098682594	0.701077302805078	1.1019876600448	0.911001680873516	1.04110005761861	0.827109160174018	No dOCR induction
3	0.083943440517338	0.0986551610141344	0.11148081579616	0.0782262898878002	0.168121865172644	0.154373728179994	0.306938215007683	0.103156179774271	0.152265435798281	No dOCR induction
3	0.0487708887265469	0.0699444290877826	0.101369595124843	0.144339040539194	0.177250975832202	0.313520245046082	0.316751179157217	0.466117325574396	0.430862461123082	No dOCR induction
3	0.0368135084351905	0.0259064616976202	0.0387871267296066	0.0161885993223529	0.137728257854398	0.450340641390108	0.736679611410319	0.843202528687313	1.11449915929601	No dOCR induction
3	0.180314945106593	0.213498088719541	0.212850410921003	0.359489247986003	0.43474989775584	0.727030753572831	0.562287803467423	0.507664087106268	0.488963734741734	No dOCR induction
3	0.651614265928068	0.667929288722743	0.79701525159276	0.46675267362427	0.246866673594294	0.242723652531022	0.183504082162661	0.130578883993351	0.150707251312647	No dOCR induction
3	0.622776635412157	0.629277185243698	0.615105982983377	1.03867542233312	1.39182298481477	1.3250632189824	0.794786967898051	0.725922291600251	0.426298965662984	No dOCR induction
3	3.46558294861845	3.65301505279378	2.75913737609204	2.9874757516551	2.6592556079101	1.54259707777971	1.45695779025162	0.617882295536935	0.364079271704044	No dOCR induction
3	0.146783349960201	0.18284361779192	0.233072852263638	0.29807491359083	0.373962683119348	0.632953482798491	0.482591925850717	0.421039549714327	0.37086898589579	No dOCR induction
3	0.071515376445421	0.0526734546227025	0.102677259194507	0.153112516881361	0.257198294389681	0.281462900868817	0.550512246487983	0.38332182136281	0.366305490435691	No dOCR induction
3	0.0173509340051152	0.0133834964625411	0.0387871267296066	0.0458490912430944	0.257198294389681	0.454344518621998	0.511330128369549	0.683022728107532	0.507885750828141	No dOCR induction
3	0.694762695638139	1.15451334556214	0.759535788932818	0.519393531677275	0.207644583150448	0.112585160347527	0.0679203206372656	0.227498445517729	0.26646472343014	No dOCR induction
3	0.120286265171968	0.113982396477945	0.175370948261061	0.190188131782288	0.147157996047913	0.22039753200896	0.212242284681493	0.223967431189531	0.218269532974502	No dOCR induction
3	0.00703451035815823	0.0354024801576223	0.0149917850639769	0.0661127506513937	0.128899774728798	0.244632768005459	0.354601655895813	0.467470127535244	0.658593002140788	No dOCR induction
3	0.37915109708214	0.504715562531943	0.477914681154255	0.714280079715784	1.14706070395818	1.32201389948773	0.980253642890619	1.20045444779189	1.40712068812411	No dOCR induction
3	0.061198952798464	0.0440379673901624	0.0916084663395236	0.205018377742659	0.523525699438919	1.59774945393323	1.2283838114808	1.66927737728798	1.70742208138358	No dOCR induction
3	0.704608435504535	0.622808113558773	0.735740447267188	0.712298370183527	0.461235347132642	0.37763493340061	0.356564248725719	0.405860709292845	0.315884081248406	No dOCR induction
3	0.0347018680102305	0.0459817063914319	0.0414024548689354	0.0485657979670587	0.178152858434073	1.21706520103795	1.87359198829497	2.5678527059678	2.44081215449778	No dOCR induction
3	0.327098295066795	0.373462191588918	0.42474324965834	0.339225588577703	0.425921414630239	0.245587325742678	0.176985352222872	0.16912202275137	0.155604763895752	No dOCR induction
3	0.186878771684191	0.158020363868107	0.209277510598008	0.127527085046566	0.128899774728798	0.109721487135871	0.0659577278073589	0.0779116879225407	0.0656700800532147	No dOCR induction
3	0.0227444877188741	0.0220189836950812	0.0162994491336413	0.0296604919207415	0.0495537112392331	0.099990263480668	0.20179836908189	0.153117771923386	0.142359352635267	No dOCR induction
3	0.101765058303014	0.137084587946834	0.101369595124843	0.143715684368919	0.209147720820234	0.655093957037538	0.429040706472867	0.45582230144196	0.265351614064317	No dOCR induction
3	0.0855843971617374	0.0872154035528628	0.11636138018882	0.271131128394053	0.709905785930679	2.43622516383336	3.03805040327802	3.22427814026276	3.35896910788016	No dOCR induction
3	0.167886881034676	0.20205833125827	0.375844902257416	0.738507158188597	1.21066385104112	1.51645272630877	1.49550895691998	1.16026048822087	0.942977690288315	No dOCR induction
3	0.0525234857959064	0.0239627226963507	0.0325988982672826	0.0472074446050765	0.0297923522503313	0.0232806782592804	0.0248130168590182	0.0814427022507385	0.0804736757993336	No dOCR induction
3	0.073627016870381	0.0287107319263518	0.13039559306913	0.182773008802103	0.304948240425171	0.385457041581375	0.407521923823594	0.314352355611858	0.550404336457857	No dOCR induction
3	0.120756948952529	0.126505361713024	0.1493103703421	0.267791065499814	0.383993676380778	1.02490678225738	1.28586021651846	1.07070097420504	0.672283488521083	No dOCR induction
3	0.691709687652058	0.86004624842832	1.02424996728007	0.972562671681723	0.949447114069158	0.930829511483042	0.766679716829289	0.899928130640667	0.835457058851398	No dOCR induction
3	0.0400954217239893	0.0133834964625411	0.00880355660165284	0.0263204290265025	0.0100309932614295	0.135865838606807	0.171097573733152	0.661309250583999	1.17360248428368	No dOCR induction
3	0.0140690207163165	0.0354024801576223	0.0312912341976182	0.038433968262909	0.0884751741491223	0.334891807830925	0.434297533512519	0.515253507317009	0.419064176351428	No dOCR induction
3	0.165304556829155	0.129309631941756	0.244491737004619	0.5098850581434	1.12609683483345	2.06736689635073	2.11982930253495	2.65936105964879	2.34520086582932	No dOCR induction
3	0.0384544650795899	0.0354024801576223	0.0475906833312594	0.0323771986447058	0.0197613589889018	0.0553380224365447	0.197873183422077	0.162885404501477	0.0869293728680727	No dOCR induction
3	1.10486306366115	1.0869278336104	1.23875813415674	2.30817793628655	3.74643097983366	4.24710698044383	3.84124895546607	3.3706319023819	2.98976936446681	No dOCR induction
3	0.274574809270888	0.397424914285269	0.52907826480851	0.523356950741788	0.533256065166392	0.632767836515476	0.562287803467423	0.694968573052973	0.694989907824771	No dOCR induction
3	0.79253337839395	0.938403488202297	0.828656577676377	1.02322182020247	0.630259094907157	0.53487233479226	0.432334940682612	0.351015300854684	0.225838339409065	No dOCR induction
3	0.0558053990847051	0.0766361773190532	0.0625824683952363	0.0850180566977108	0.0589834494327482	0.143687946787572	0.039182118118434	0.057551012359856	0.0869293728680727	No dOCR induction
3	0.34069663200255	0.360078695126377	0.47947973363559	0.292018143972627	0.365134199993748	0.29119412452402	0.160653658133549	0.221789218822181	0.227730541017706	No dOCR induction
3	0.281609319629046	0.328563692971294	0.42474324965834	0.582789575604704	0.703181695542779	0.60166505007543	0.669390242223123	0.393914864347404	0.374319371990064	No dOCR induction
3	0.0996534178780539	0.0565609326252415	0.103984923264172	0.0883581195919498	0.0887758016830795	0.110676044873089	0.0679203206372656	0.106687194102469	0.0933850699368118	No dOCR induction
3	0.00867546700255761	0.0172709744650801	0.0625824683952363	0.0883581195919498	0.127697264592969	0.289285009049582	0.272312233999131	0.183246080064162	0.199681534011102	No dOCR induction
3	0.26965193933769	0.422470844755427	0.452811675418961	1.4980129729772	3.82780137780865	5.2905216522744	4.09856113675572	4.40272109167896	3.55942973413408	No dOCR induction
3	0.15217690367396	0.129309631941756	0.0651977965345651	0.345393999217339	0.496438994994203	1.11039303339675	1.34466826293597	1.5169850157711	1.37751349663188	No dOCR induction
3	0.0227444877188741	0.0574214638527035	0.0563942399329123	0.33526216951319	1.14345317355069	2.37248176804486	3.00342442226947	3.98573994784717	5.6584239611117	No dOCR induction
3	0.0173509340051152	0.0133834964625411	0.00749589253198844	0.0869997662299677	0.492831464586716	2.36847789081297	2.64945371782373	2.38355184279495	1.88283901160536	No dOCR induction
3	0.00867546700255761	0.0133834964625411	0.0325988982672826	0.0236037223025383	0.117966898865496	0.246541883479897	0.187429267822474	0.183246080064162	0.143472462001091	No dOCR induction
3	0.0855843971617374	0.0746924383177837	0.15907149912742	0.0735278736315791	0.0589834494327482	0.13395672313237	0.286050383808478	0.444403848050864	0.807742068967801	No dOCR induction
3	0.174921391392834	0.181983086564458	0.281971199664561	0.375054491138081	0.402853152767808	0.813471562449422	0.790861782238238	0.824194655085476	0.557639125769413	No dOCR induction
3	0.346090185716309	0.618920635556234	0.722056326272876	1.6342018933445	2.74502513425361	3.62197560582611	3.0700131015269	3.15778490573131	3.11610095399333	No dOCR induction
3	0.15217690367396	0.192339636251922	0.245799401074284	0.340583941939685	0.392220904438464	0.5707479099184	0.410115468103569	0.518784521645207	0.462027837100954	No dOCR induction
3	0.244795811193856	0.302657231273674	0.392144351391057	0.755319113681225	0.741501903384754	0.833888567497046	0.611913837185459	0.447109451972559	0.430862461123082	No dOCR induction
3	0.46872986979108	0.516823349632251	0.647962269662331	0.856125695573879	1.08466006701106	1.20237554241364	1.01480988541947	1.29797004702058	1.60580101389879	No dOCR induction
3	0.325928022202956	0.337199180203834	0.576668948139769	0.760975809172018	0.800785980351459	0.888086385913357	0.853525275835852	0.790535332616503	0.774795549378092	No dOCR induction
3	0.0297789980770323	0.0891591425541323	0.11148081579616	0.0748862269935612	0.20734395561649	0.336800923305362	0.372895942815042	0.35807732951108	0.150707251312647	No dOCR induction
3	0.102935331166853	0.18478735679319	0.150267942525767	0.257659235795664	0.404356290437594	0.634862598272928	0.752310615569873	0.798124752827244	0.545506823874752	No dOCR induction
3	0.0574463557291045	0.0306544709276213	0.0237953416656297	0.0222453689405561	0	0.0446522410441233	0.0946959303261905	0.215552600572288	0.638446818691754	No dOCR induction
3	0.0769089301591798	0.0479254453927014	0.140506813740447	0.267791065499814	0.404656917971551	1.15886350538975	0.764717123999382	1.01585556576688	0.750419887591966	No dOCR induction
3	0.0438480187933487	0.0699444290877826	0.0700783609272248	0.125433734492877	0.27726028091254	0.415419624001187	0.379414672754831	0.522315535973405	0.607392500710685	No dOCR induction
3	0.208452986539226	0.218468774495888	0.30350130507686	0.426336995829104	0.544790196097607	0.955064747479542	0.84896913872597	0.662134660990502	0.538606051686203	No dOCR induction
3	0.0806615272285393	0.142693128404297	0.125164936790473	0.134207210835044	0.147759251115828	0.200935084698555	0.173060166563059	0.464764523613549	0.552741613186308	No dOCR induction
3	0.0926189075198957	0.157159832640645	0.127780264929801	0.104546718914303	0.138329512922313	0.310656571834425	0.203760961911797	0.277987429221189	0.184098846022166	No dOCR induction
3	0.11747503566373	0.140749389403027	0.0916084663395236	0.438338894044078	0.890163037102453	1.8376094332526	1.43473831767257	1.92014012114225	1.68660786368853	No dOCR induction
3	0.283720960054006	0.241348289418431	0.339673103667138	0.551035733130273	0.869199167977722	1.96146364016374	2.09235300291626	3.51556421639023	3.94354413129035	No dOCR induction
3	0.0541644424403057	0.0727486993165142	0.131703257138795	0.170659469565696	0.27726028091254	0.27955378539438	0.176985352222872	0.137640912649747	0.102512060857009	No dOCR induction
3	0.0243854443632735	0.0440379673901624	0.0264106698049585	0.0869997662299677	0.128298519660883	0.148460735473666	0.165209795243432	0.137640912649747	0.199681534011102	No dOCR induction
3	0.0314199547214317	0.115926135479215	0.0665054606042295	0.0721695202695969	0.0884751741491223	0.137774954081245	0.0431073037782474	0.156648786251584	0.204579046594207	No dOCR induction
3	0.411041735584133	0.27114222911859	0.364426017516434	0.333280459980933	0.109138415739896	0.212575423828195	0.176985352222872	0.0491361817426127	0.0702335755133131	No dOCR induction
3	0.0975417774530938	0.0565609326252415	0.0237953416656297	0.0411506749868733	0.0994080500124234	0.0562925801737635	0.0267756096889249	0.00841483061724339	0.0322784853436955	No dOCR induction
3	0.146783349960201	0.169460121329379	0.345861332129462	0.198338251954181	0.0887758016830795	0.244632768005459	0.187429267822474	0.38332182136281	0.292287511705097	No dOCR induction
3	0.558995358408173	0.651073492392434	0.563334919031454	0.788431309517638	1.0738374757886	2.13739457741159	2.30466502607745	2.78693632086829	2.57782891943013	No dOCR induction
3	0.0769089301591798	0.249123245423509	0.150267942525767	0.147679103433433	0.425921414630239	0.823017139821609	0.688315480592421	0.626297126154178	0.462361854223961	No dOCR induction
3	0.0314199547214317	0.0354024801576223	0.040094790799271	0.0944148892101531	0.1574896168433	0.3144748027833	0.187429267822474	0.31299955365101	0.359515776243945	No dOCR induction
3	0.672247113221982	0.64071694270497	0.80390366382708	0.907919915413744	1.28358645167675	1.92405024212919	1.83770410438628	1.84981785343045	1.58487489507434	No dOCR induction
3	0.150535947029561	0.223216783725889	0.358587880940108	0.540903903426123	1.75755843987643	3.72350369221518	3.81713662853682	4.98694406474692	6.11666739499537	No dOCR induction
3	0.257223875265773	0.25581499365478	0.421520441221342	0.923996873714664	1.76217813752663	3.16171809449778	3.18167167739248	3.61736759420366	3.47862204121174	No dOCR induction
3	0.540474151539219	0.702248561106558	0.796407771295092	2.31955647833125	2.93993307633701	4.13491943898448	3.51601645353916	3.32420132456099	2.9153063106164	No dOCR induction
3	0.225333236763781	0.272002760346052	0.344553668059798	0.499129872268975	0.720237406726066	0.971663521578291	0.775161039598985	0.652894419966756	0.332579878603165	No dOCR induction
3	0.134355285888284	0.100598900015404	0.148002706272436	0.40335662969684	0.551814914019465	0.713481298968753	0.596913784475975	0.534261380918846	0.322673795440151	No dOCR induction
3	0.0227444877188741	0.0172709744650801	0.0162994491336413	0.0397923216248912	0.0985061674105518	0.190249303306133	0.160653658133549	0.310293949729315	0.187883249239447	No dOCR induction
3	0.0558053990847051	0.129309631941756	0.0889931382001948	0.129508794578823	0.148360506183742	0.134911280869589	0.129952862784811	0.0491361817426127	0.0148035957461189	No dOCR induction
3	0.203059432825467	0.222356252498427	0.293390084405543	0.189564775612014	0.166318099968901	0.233946986613038	0.30301302934787	0.250564725002109	0.266130706307134	No dOCR induction
3	0.0996534178780539	0.0746924383177837	0.0387871267296066	0.0620376905654473	0.225902804469563	0.41351050852675	0.436891077792494	0.669724081201243	0.575782049613003	No dOCR induction
3	0.0574463557291045	0.0699444290877826	0.105292587333836	0.321055279723094	1.49183228989511	4.14751433585134	4.65369925883328	5.95336542991903	5.3059200150531	No dOCR induction
3	0.512806793887147	0.639633734931162	0.901700358628928	0.839090458038386	0.56334904495068	0.610627362276429	0.775861729528753	0.371375976417369	0.188662341482264	No dOCR induction
3	0.373057954285103	0.329646900745101	0.259133430182598	0.224658680980684	0.276959653378583	0.367903709745408	0.323269909097006	0.251917526962957	0.3017485197483	No dOCR induction
3	0.0947305479448557	0.105346909245405	0.137891485601119	0.093056535848171	0.0693150702281349	0.0446522410441233	0.0124065084295091	0.0681440553444496	0.0322784853436955	No dOCR induction
3	0.0260264010076728	0	0.0162994491336413	0.0809429966117644	0.0690144426941777	0.166014067309634	0.0267756096889249	0.125695067704306	0.120320967577592	No dOCR induction
3	0.178673988462194	0.156076624866838	0.207969846528343	0.471451089880491	1.21427138144861	1.93264126176416	2.14856750505378	2.70955202450009	2.46196038931584	No dOCR induction
3	0.081831800092378	0.0660569510852436	0.0964890307321833	0.22664039051294	0.26722928765111	0.26791344626474	0.135840641274531	0.142524728938792	0.0952772715454525	No dOCR induction
3	0.0157099773607158	0.0172709744650801	0.040094790799271	0.0323771986447058	0.058682821898791	0.0213715627848429	0.105139845925793	0.0456051674144148	0.0341706869523362	No dOCR induction
3	1.8769925000639	1.70820738630268	1.8405300880318	1.82450166614822	2.01175045892654	1.76527501782913	1.31593006041713	1.13231039244744	0.969245553683082	No dOCR induction
3	0.120286265171968	0.0794404475477847	0.155498598804424	0.287319727716406	0.443578380881441	0.919374818636417	0.865300832815293	0.646359782864705	0.603942114616411	No dOCR induction
3	0.00703451035815823	0.0153272354638106	0.033906562336947	0.0411506749868733	0.441774615677697	1.24148608331747	1.08798703309639	1.25965628096475	1.05639788567736	No dOCR induction
3	0.237761300835698	0.325759422742562	0.190712825211036	0.44858236476966	0.413786028631109	0.752220547306549	1.06843084327702	1.56694660792021	1.97989742676265	No dOCR induction
3	0.127320775530126	0.136001380173026	0.179293940470054	0.165961053309475	0.237136307866822	0.239859979319365	0.197873183422077	0.205784967994196	0.130561067863612	No dOCR induction
3	0.061198952798464	0.0766361773190532	0.112788479865825	0.234055513493126	0.453910001676827	1.01021712363307	1.06906179472709	1.2531216438627	1.28223622508642	No dOCR induction
3	0.0926189075198957	0.116786666706677	0.0964890307321833	0.237395576387365	0.295518502231656	0.427059963130827	0.438853670622401	0.310293949729315	0.342374903769376	No dOCR induction
3	0.19063136875355	0.198170853255731	0.240568744795626	0.171282825735971	0.197312962355061	0.477625196881278	0.479998381570742	0.511722492988811	0.560644436743878	No dOCR induction
3	0.570482054918968	0.635746256928623	0.693730512100585	1.19303465155503	1.53807909826081	2.52380617673018	2.6814861545523	2.50677067927975	2.70582975143909	No dOCR induction
3	0.0368135084351905	0.0805236553215922	0.161686827266748	0.0397923216248912	0.060185959568577	0.125180057214386	0.169134980903245	0.195191925009603	0.251661127684021	No dOCR induction
3	0.164134283965317	0.168599590101917	0.235688180402966	0.483564629116897	0.611399618520127	1.02318331306596	0.873151204134919	0.831256683741872	0.724263082194003	No dOCR induction
3	0.0909779508754963	0.103403170244135	0.0788819175288776	0.188829778420306	0.0589834494327482	0.136820396344026	0.273643875378969	0.503307662371568	0.594036031453397	No dOCR induction
3	0.309747361061679	0.393760112829075	0.352049560591786	0.666449278940433	0.700776675271121	0.938651619663807	0.823525170416883	0.621940701419478	0.343933088255009	No dOCR induction
3	0.401895584801014	0.420527105754158	0.250679965466943	0.263716005413867	0.354802579198361	0.201889642435773	0.175022759392965	0.135462700282397	0.190554543090905	No dOCR induction
3	0.122397905596928	0.0919634127828638	0.133010921208459	0.203036668210402	0.355103206732318	0.390229830267469	0.301050436517963	0.352368102815532	0.253219312169655	No dOCR induction
3	0.314199547214317	0.302879907820019	0.442350362861645	0.310923450018944	0.582509148871668	1.32392301496217	1.42955122911262	2.13456929245588	2.4833307401275	No dOCR induction
3	0.255582918621374	0.316901258963677	0.285894191873555	0.323771986447058	0.207043328082533	0.100944821217887	0.189391860652381	0.135462700282397	0.0592143829844756	No dOCR induction
3	0.973789691061665	1.17717018393834	1.2436386985494	1.33686197694538	1.48059878649785	2.83045887133272	3.17255940317272	3.8236799537522	3.95311619733036	No dOCR induction
3	0.341167315783111	0.436937548991776	0.428316149981335	0.232697160131144	0.137728257854398	0.142733389050354	0.131915455614718	0.117280237087062	0.148035957461189	No dOCR induction
3	0.159211414032118	0.160824634096839	0.30838186946952	0.621846900037888	1.34226927357554	2.39690265032437	1.60127975429584	1.90789625734465	1.71476792869194	No dOCR induction
3	0.0579170395096652	0.0306544709276213	0.0625824683952363	0.0148302459603708	0.0690144426941777	0.245587325742678	0.278200012488851	0.348837088487334	0.497645650542121	No dOCR induction
3	0.141389796246443	0.122617883710485	0.201781618066019	0.357395897432313	1.60649228588708	3.22182890562042	3.634964187754	4.07394665990215	3.70601856510644	No dOCR induction
3	0.108328884880611	0.122617883710485	0.209627602484006	0.268414421670088	0.45360937414287	0.407783162103437	0.261868318399529	0.196544726970451	0.190554543090905	No dOCR induction
3	0.180314945106593	0.306544709276213	0.318142998254839	0.186848068888049	0.0890764292170367	0.0213715627848429	0.0639951349774522	0.0504889837034604	0.0804736757993336	No dOCR induction
3	0.434956496166845	0.545949259693374	0.601771953875063	0.448470723748227	0.33714561294716	0.432972955837155	0.30890080783759	0.388733029206201	0.321894703197334	No dOCR induction
3	0.682805315346783	0.789241288113075	1.07149055872533	1.40767314385299	1.57057709831676	1.73266073480282	1.72478362562057	1.50015535453661	1.04281845729387	No dOCR induction
3	0.094259864164295	0.111178126249213	0.120284372397813	0.0485657979670587	0.0297923522503313	0	0.0287382025188316	0.0119458449454412	0.0277149898835971	No dOCR induction
3	0.37703945665718	0.43002312421416	0.323373654533497	0.203660024380677	0.431743622416268	0.639635386959022	0.440816263452308	0.40420988847984	0.347717491472291	No dOCR induction
3	0.0454889754377481	0.104486378017943	0.107557823587167	0.109980132362231	0.26722928765111	0.269822561739177	0.417965839423196	0.419159356199134	0.469930660658524	No dOCR induction
3	0.0644808660872628	0.122617883710485	0.040094790799271	0.134207210835044	0.257799549457595	0.255318549397881	0.228573978770815	0.375434382299912	0.294179713313737	No dOCR induction
3	0.125679818885727	0.2385440191897	0.254602957675936	0.409413399315043	0.36483357245979	0.701655313556098	0.717053683111252	0.773705671382016	0.848368452988876	No dOCR induction
3	0.30599476399232	0.376489138363995	0.435204562215655	0.259640945327921	0.601969880326612	0.494992882434231	0.679834157822725	0.375434382299912	0.383446362910261	No dOCR induction
3	1.01130278858013	1.176947507392	1.36392307094721	2.25593715236096	4.35271993027651	5.49050217923574	5.0670392226669	4.44697345713252	4.08178506358533	No dOCR induction
3	0.498267089390269	0.613949949779887	0.740971103545846	1.30437313727924	1.80380524824214	3.3994833120597	3.33517565413617	2.90692216187704	2.38460308248777	No dOCR induction
3	0.0211035310744747	0.059365202853973	0.00880355660165284	0.0957732425721352	0.12859914719484	0.192158418780571	0.352639063065906	0.487830803097929	0.553075630309315	No dOCR induction
3	1.7285681934593	1.85198372248078	2.19031441237026	1.98576430320148	1.79497676511654	1.6485003339667	1.25452846971966	0.656425434294954	0.471488845144158	No dOCR induction
3	0.162493327320917	0.283219841260979	0.249372301397279	0.525338660274045	1.15288291174421	1.9435126894396	2.3203657687167	2.44185961941134	2.38972271106448	No dOCR induction
3	0.395331758223417	0.387928895825267	0.530385928878174	0.391131449439001	0.276358398310668	0.231083313401381	0.278200012488851	0.365666749721821	0.384559472276085	No dOCR induction
3	0.0140690207163165	0.00863548723254007	0.00749589253198844	0.0161885993223529	0.0687138151602205	0.12231638400273	0.123434132845022	0.0885047309071342	0.113865270508853	No dOCR induction
3	0.401895584801014	0.471034144829245	0.554181270543804	0.349357418281853	0.129200402262755	0.0669783615661849	0.0679203206372656	0.110218208430667	0.238749733546543	No dOCR induction
3	0.0471299320821475	0.063252680856512	0.0775742534592132	0.173999532459935	0.559440887009237	1.23080030192505	1.18401460480242	0.987080059586953	1.14911492136816	No dOCR induction
3	0.361329479296464	0.449875692361626	0.491248710262569	0.505186641887179	0.503163085382103	0.949337401056229	1.27086016380898	1.13636879832998	1.23136974077933	No dOCR induction
3	0.0558053990847051	0.0939071517841333	0.158113926943753	0.227263746683215	0.509887175770003	0.834843125234264	0.914926866533329	1.1238955618302	0.827109160174018	No dOCR induction
3	0.083943440517338	0.190618573796998	0.151575606595431	0.196979898592199	0.166919355036815	0.336800923305362	0.205723554741704	0.218258204493983	0.400476177388027	No dOCR induction
3	0.129432415955086	0.168599590101917	0.322065990463832	0.595638112032818	0.722041171929809	0.689246062972254	0.713128497451439	0.593990605646052	0.646015625126316	No dOCR induction
3	0.131073372599486	0.183926825565728	0.188097497071707	0.215150207446809	0.0887758016830795	0.226124878432273	0.273643875378969	0.43163259269892	0.391349186467831	No dOCR induction
3	0.0574463557291045	0.0306544709276213	0.0577019040025767	0.286696371546131	1.15228165667629	2.34501156627068	2.79903250890761	2.83712728571959	2.97340758423506	No dOCR induction
3	0.215487496897384	0.44923783768051	0.458999903881285	0.687336294519007	0.781926503964429	0.946473727844573	0.790861782238238	0.856501175593602	0.945203909019962	No dOCR induction
3	0.159211414032118	0.145497398633028	0.28458652780389	0.994184684452004	2.32763157521501	4.110869849271	3.23718548960024	3.19797886530233	2.89449209292136	No dOCR induction
3	0.777522990116512	0.870402798115784	0.711945105601559	1.78029936137309	2.22029692467886	3.12565687308863	2.30270243324754	2.51818913267084	2.09621103199676	No dOCR induction
3	0.181955901750993	0.199254061029538	0.331827119249152	0.677204464814857	1.32190665951872	1.62026122073831	1.2074959802816	0.907815569703565	0.644568498637486	No dOCR induction
3	0.22908583383314	0.349722145438913	0.365733681586099	0.45452749336643	0.512893451109575	0.512546214270199	0.434297533512519	0.364313947760973	0.418285084108611	No dOCR induction
3	0.0487708887265469	0.0220189836950812	0.0850701459912016	0.29807491359083	1.00331989542463	1.5231346304693	1.68553176902243	2.14328214192528	1.81984022540361	No dOCR induction
3	0.296149024125924	0.352526415667645	0.496479366541227	1.11231493698613	2.88767371729216	5.38518218821993	4.91942302441292	5.62060123840965	5.00940302501091	No dOCR induction
3	0.330151303052876	0.427664207078119	0.551823330816145	0.599824813140197	0.707089853484222	0.898772167305778	0.52829277390894	0.910291800923072	0.397025791293753	No dOCR induction
3	1.16724516249858	0.95506678294418	1.33933484203526	0.939162042739333	0.953956527078516	0.688105858952021	0.553105790767958	0.640421183466969	0.666829842821364	No dOCR induction
3	0.0963715045892551	0.160824634096839	0.169182719798737	0.0957732425721352	0.206141445480662	0.310656571834425	0.337639010356421	0.512547903395314	0.610731828808156	No dOCR induction
3	0.275745082134727	0.354247478122569	0.406178564271368	0.312281803380926	0.660051447157489	1.2523575109929	1.03058036653842	0.610522248028382	0.435425956583181	No dOCR induction
3	0.185237815039791	0.196227114254461	0.220696395338989	0.0647543972894116	0.108837788205939	0.0543834646993259	0.0822894218966814	0.129226082032503	0.143472462001091	No dOCR induction
3	4.89216362680776	4.46411299797143	4.56375305394523	3.53245471516717	3.28279061242936	2.56806079888613	1.78674642928841	1.51480680340375	1.01621657677609	No dOCR induction
3	0	0	0	0.00877347634216751	0	0	0.0372195252885273	0.0323065205081259	0.0971694731540932	No dOCR induction
3	0.851391785464737	0.785353810110536	0.709679869348228	0.967240899255227	1.33374141798389	1.66186414228776	1.65616261505353	1.9812221478303	1.63307008552998	No dOCR induction
3	0.0665925065122228	0.115926135479215	0.124207364606806	0.37035607488186	1.34497492138115	2.902210021585	3.28155469627862	4.55666427400885	5.49369220629575	No dOCR induction
3	1.46572185917705	1.44334172728059	2.3376169348707	2.37451396898081	2.83530407360647	2.51312039533776	2.45417407868163	1.46379042814594	1.25952980578273	No dOCR induction
3	0.0628399094428634	0.055477724851434	0.0876854741305304	0.0971315959341173	0.619326219043856	1.85020433011946	2.24655766958972	2.12668185339298	1.48959762352889	No dOCR induction
3	0.309747361061679	0.41080841074781	0.383340794789404	0.477507859498694	0.382791166244949	0.572842671675852	0.478035788740835	0.461233509285351	0.434646864340364	No dOCR induction
3	0.0351725517907911	0.0239627226963507	0.00880355660165284	0.0222453689405561	0.0294917247163741	0.0106857813924214	0.0267756096889249	0.0526671960708105	0.0463029888469974	No dOCR induction
3	0.0682334631566222	0.050729715621433	0.040094790799271	0.155829223605326	0.325310854481987	0.510637098795761	0.352008111615837	0.386027425284506	0.465033148075418	No dOCR induction
3	0.30810640441728	0.360078695126377	0.532651165131505	1.04337383858934	1.81173184876587	2.24825626856769	2.4084732306234	2.42615338743551	2.08752911619637	No dOCR induction
3	0.19063136875355	0.397647590831614	0.311954769792515	0.507391633462301	0.65422923937146	0.562925801737635	0.453853723331886	0.308941147768467	0.31054149354549	No dOCR induction
3	0.0281380414326329	0.0153272354638106	0.0251030057352941	0.0337355520066879	0.463640367404299	1.00658453896721	1.14546343813405	1.47814385816092	1.34000348158207	No dOCR induction
3	0.127320775530126	0.0746924383177837	0.319450662324504	0.185489715526067	0.20734395561649	0.335846365568143	0.280162605318758	0.351015300854684	0.409937185431231	No dOCR induction
3	0.11536339523877	0.0958508907854028	0.28946709219655	0.424243645275414	0.740600020782882	1.54164252004249	1.56665377328729	2.64658980429684	3.09050112484458	No dOCR induction
3	0.0525234857959064	0.0947676830115954	0.145387378133107	0	0.0194607314549446	0.0330119019144831	0.0124065084295091	0.0203606755626846	0.0500873920642788	No dOCR induction
3	0.0173509340051152	0	0	0.0236037223025383	0.0291910971824169	0	0.0143691012594158	0.00841483061724339	0	No dOCR induction
3	0.0801908434479786	0.0746924383177837	0.0651977965345651	0.107263425638267	0.119470036535282	0.133002165395151	0.0927333374962838	0.137640912649747	0.0907137760853541	No dOCR induction
3	0.202588749044907	0.297048690816211	0.362160781263103	0.500488225630958	0.989270459580919	1.42982627114916	1.28978540217828	1.24252860087811	1.23860453009088	No dOCR induction
3	0.0719860602259816	0.0746924383177837	0.0488983474009238	0.0721695202695969	0.0595847045006626	0.0650692460917474	0.039182118118434	0.0491361817426127	0.0470820810898144	No dOCR induction
3	0.205399978553145	0.194506051799537	0.251987629536608	0.439808888427492	0.456615649482442	0.311611129571644	0.278200012488851	0.221789218822181	0.282047411419076	No dOCR induction
3	0.178673988462194	0.194283375253192	0.228192287870978	0.498394875077268	0.96920847305806	0.837706798445921	0.850300780105808	0.845380741054663	0.711017670933518	No dOCR induction
3	1.43665532335843	1.77795931380203	1.78177790837123	1.92695503450884	2.29111513257678	2.32401129605186	2.28763264205836	2.72720709614108	2.85609192763193	No dOCR induction
3	0.168357564815237	0.113121865250483	0.246406881371952	0.53569377202106	0.784030896702129	0.825880813033266	0.581213041836721	0.493012638239131	0.415613790257153	No dOCR induction
3	0.145142393315802	0.278694508577323	0.248064637327614	0.534223777637645	1.03401413027684	1.54068796230527	1.88803082803409	2.46169290341968	2.27875169353329	No dOCR induction
3	0.711642945862694	0.651518845485125	0.793092259383767	1.15420060916471	1.15618981461773	1.37926103739871	1.47588302862091	1.17250435201847	1.00174699815298	No dOCR induction
3	0.299430937414722	0.395481175284	0.364776109402432	0.340583941939685	0.978337583717618	1.5771468026026	1.80307812337773	1.93884997589193	1.98145561124829	No dOCR induction
3	0.311388317706079	0.334172233428757	0.373229574118087	0.336620522875172	0.425320159562325	0.587346684017149	0.36245202721544	0.452818678668107	0.276704823716161	No dOCR induction
3	0.943768914506789	1.10289292375533	1.40663318988581	1.32192008996358	0.846431533649249	0.715576060726206	0.474110603081021	0.452818678668107	0.282047411419076	No dOCR induction
3	0.0140690207163165	0.0153272354638106	0.0162994491336413	0.0236037223025383	0.098806794944509	0.166014067309634	0.199835776251983	0.172653037079568	0.240641935155184	No dOCR induction
3	0.394161485359578	0.504300384397172	0.549908186448812	0.71920177801487	1.43705762593776	2.71349854118727	3.10449960557605	3.49557020582967	3.834354257371	No dOCR induction
3	0.0454889754377481	0.0708049603152447	0.0625824683952363	0.038433968262909	0.0395227179778036	0	0	0.110218208430667	0.177643148953427	No dOCR induction
3	0.0368135084351905	0.0526734546227025	0.0889931382001948	0.0680944601836506	0.127396637059012	0.273640792688052	0.484554518680624	0.322239794674756	0.332134803483355	No dOCR induction
3	0.0558053990847051	0.050729715621433	0.0916084663395236	0.126792087854859	0.285186881436269	1.05142242629435	1.46677075440115	1.16732251687726	1.08522598492678	No dOCR induction
3	0.0314199547214317	0.0526734546227025	0.125164936790473	0.252225822347736	0.168723120240558	0.200935084698555	0.133878048444625	0.174005839040416	0.155604763895752	No dOCR induction
3	0.0752679735147804	0.054617193623972	0.120634464283811	0.0944148892101531	0.118568153933411	0.673787492893739	0.493736531380088	0.484299788769731	0.317331207737236	No dOCR induction
3	0.102935331166853	0.0354024801576223	0.0638901324649007	0.0883581195919498	0.236835680332865	0.323251468701284	0.353970704445744	0.155823375845081	0.14158026039245	No dOCR induction
3	0.0211035310744747	0.0200752446938117	0.0299835701279538	0.0485657979670587	0.28608876403814	1.63935237548269	2.96942939271099	2.72638168573458	2.83917317115097	No dOCR induction
3	4.19012464233362	4.97695834472739	4.85069752147678	5.82943090149357	4.9665245690683	3.88416170566754	2.89043420502405	2.38731222982534	1.84532899655555	No dOCR induction
3	1.53372641703096	1.85501066925586	2.54000603323438	4.9256976871872	7.55436071401256	8.07765413286625	6.54887976825723	6.27131744600905	5.08920866656424	No dOCR induction
3	0.203059432825467	0.195366583026999	0.307074205399856	0.697356483201724	1.5593435949195	1.92405024212919	1.83244727734663	1.47220525876319	1.14900386337135	No dOCR induction
3	0.241984581685618	0.148524345408105	0.302193641007196	0.285338018184149	0.235933797730993	0.212575423828195	0.158691065303643	0.189482698314055	0.23952882578936	No dOCR induction
3	0.0157099773607158	0.0498691843939709	0.0224876775959653	0.0161885993223529	0.0197613589889018	0.0106857813924214	0	0.0203606755626846	0.021259292814858	No dOCR induction
3	0.368834673435183	0.432827394442891	0.411409220550025	0.477396218477261	0.247167301128251	0.216579301060085	0.248830858519951	0.149586757595188	0.209921634297122	No dOCR induction
3	0.139748839602043	0.054617193623972	0.122549608651144	0.120735318236656	0.0994080500124234	0.0786187006958251	0.1071024387557	0.0540199980316582	0.0998407670055509	No dOCR induction
3	1.10556265274443	1.07893020105898	1.28478376500666	1.16275080346401	0.799884097749587	0.620544232214647	0.474110603081021	0.203606755626846	0.191333635333722	No dOCR induction
3	0.0558053990847051	0.0440379673901624	0.0387871267296066	0.0620376905654473	0.020061986522859	0.0650692460917474	0.0535512193778498	0.028775506179928	0.0573221813758349	No dOCR induction
3	0.471770004602036	0.698361083104019	0.88731605386262	0.996278035005694	1.19019095234347	1.44414463720744	1.90492373509378	1.82757698435257	1.90276307906079	No dOCR induction
3	0.174921391392834	0.123478414937947	0.166917483545406	0.256300882433682	0.406460683175294	0.610627362276429	0.592988598816161	0.520962734012557	0.660485203749429	No dOCR induction
3	0.41924651880613	0.524790807225755	0.483752817730581	0.559809209472441	0.542385175825949	0.457208191833654	0.356564248725719	0.471299160715599	0.4688175512927	No dOCR induction
3	1.04015329227117	1.29073740228152	1.06625990244668	1.61761321989474	2.03241370051731	1.7212060419562	1.4805089042105	1.06551913906384	1.00330518263861	No dOCR induction
3	0.127791459310687	0.187814303568267	0.233072852263638	0.385809677012505	1.23222897523377	1.36589722907765	0.881632526904615	0.774531081788518	0.382667270667444	No dOCR induction
3	0	0.00669174823127057	0.0149917850639769	0.0161885993223529	0.0489524561713187	0.0786187006958251	0.160653658133549	0.105334392141621	0.0960563637882695	No dOCR induction
3	0.153347176537799	0.175291338333188	0.179293940470054	0.206376731104641	0.335341847743416	0.402824727134328	0.560325210637516	0.438694621355316	0.373540279747247	No dOCR induction
3	0.254641551060252	0.336115972430027	0.427358577797669	0.42152693855145	0.335041220209459	0.402824727134328	0.412078060933476	0.293464288494828	0.321115610954518	No dOCR induction
3	0	0	0	0	0.0100309932614295	0.0669783615661849	0.158691065303643	0.273103612932144	0.325679106414616	No dOCR induction
3	0.339526359138712	0.304378293728598	0.358587880940108	0.921391808012133	1.61983018202203	2.07651485483475	1.70908288298131	1.48032207052827	1.03747586959095	No dOCR induction
3	0.0975417774530938	0.0680006900865131	0.11148081579616	0.354790831729781	0.962895294844959	3.30198542922465	3.95760314540093	5.22255932202973	6.2525702074293	No dOCR induction
3	0.365552760146384	0.343890928435105	0.399640243923046	0.451922427663899	0.595245789938712	0.515409887481855	0.553806480697727	0.553269254520683	0.447558258477842	No dOCR induction
3	0.174450707612274	0.122617883710485	0.15907149912742	0.306848389932998	0.413485401097152	0.432018398099936	0.366377212875253	0.301879119112072	0.412274462159682	No dOCR induction
3	0.157570457387719	0.152189146864299	0.288159428126885	0.488998042564826	1.46876402803268	2.18586504940459	2.82973330425634	3.06462573123732	3.15338800991693	No dOCR induction
3	0.355236336499427	0.426996177439083	0.633063188072681	0.241470636473311	0.178754113501988	0.0767095852213876	0.039182118118434	0.0119458449454412	0.0360628885609769	No dOCR induction
3	0.0400954217239893	0.0680006900865131	0.201781618066019	0.104546718914303	0.0592840769667054	0.226124878432273	0.253386995629833	0.247859121080413	0.155604763895752	No dOCR induction
3	0.0855843971617374	0.113982396477945	0.145387378133107	0.178074592545882	0.464542250006171	0.505864310109667	0.408152875273663	0.281518443549387	0.218269532974502	No dOCR induction
3	0.347731142360709	0.474921622831784	0.604387282014392	0.539657191085574	0.494334602256502	0.38927527253025	0.333713824696608	0.283696655916737	0.282047411419076	No dOCR induction
3	0.19274300917851	0.292078005039864	0.281971199664561	0.210451791190588	0.179054741035945	0.221352089746179	0.228573978770815	0.215552600572288	0.36441328882705	No dOCR induction
3	0.061198952798464	0.188674834795729	0.17310571200773	0.313640156742908	0.345372841004846	0.390229830267469	0.290606520918361	0.233735063767622	0.340482702160735	No dOCR induction
3	0.626758137784234	0.774774583876726	0.962625071068502	0.774959416919249	1.25409472696037	2.77740125693664	3.39720819628372	3.46342441187377	2.98108744866642	No dOCR induction
3	0.0330609113658311	0.00863548723254007	0.0299835701279538	0.0397923216248912	0.127697264592969	0.221352089746179	0.117546354355302	0.188129896353207	0.111973068900212	No dOCR induction
3	0.0665925065122228	0.129309631941756	0.129087928999466	0.243452346005568	0.385797441584521	0.420378058970296	0.263830911229436	0.378438005073765	0.201573735619743	No dOCR induction
3	0.0698744198010216	0.0930466205566713	0.086377810060866	0.186848068888049	0.385496814050564	0.746493200883237	0.865931784265362	0.840198905913461	0.843804957528778	No dOCR induction
3	0.946122333409593	0.819673082494351	0.859947811873995	1.09674969383405	1.35169901176905	1.53095673865006	1.24864069122994	1.19962903738539	1.28501857693468	No dOCR induction
3	0.211734899828025	0.188674834795729	0.127780264929801	0.170659469565696	0.394625924710122	0.696882524870005	1.12324396555501	1.71788616747625	2.55712660286449	No dOCR induction
3	0.26754029891273	0.305461501502405	0.514086479744533	0.584771285136961	0.857965664580464	0.822248228367405	0.722941461600972	0.803833979522792	0.761439080120803	No dOCR induction
3	0.403536541445414	0.50968624830829	0.655550865668646	0.582054578412997	0.630559722441115	1.33251403459714	1.5288032965487	2.2442601093322	3.25144847644324	No dOCR induction
3	0.393690801579017	0.574882668166071	0.652935537529318	1.12703354192507	2.27135377358788	4.25742146927023	3.65774487330341	4.26455278747486	3.87754003411413	No dOCR induction
3	0.244795811193856	0.234656541187161	0.350741896522122	0.510508414313674	1.03281162014101	1.94123228139913	1.8520732056457	1.69452186913971	1.31418069330711	No dOCR induction
3	0.186878771684191	0.242208820645893	0.350741896522122	0.642110559446187	0.720237406726066	0.598987023146789	0.636726854044478	0.687379152842232	0.515120540139697	No dOCR induction
3	0.408930095159173	0.570995190163533	0.678038543264612	0.946353883676653	1.45843240723729	1.55596088610077	1.20686502883153	1.43501492196602	1.71565892206416	No dOCR induction
3	3.77204839639133	4.20351982012873	4.49629002115734	4.08807722353223	3.73921591901868	2.98215457258407	2.10546020127553	1.87235674136048	1.36961067307431	No dOCR induction
3	0.101294374522453	0.0680006900865131	0.0563942399329123	0.144339040539194	0.0985061674105518	0.0553380224365447	0.0124065084295091	0.0323065205081259	0.0360628885609769	No dOCR induction
3	0.362270846857586	0.411031087294156	0.489590954306907	0.625921960123834	0.850339691590692	0.950291958793448	1.02006671245912	0.849439146937206	0.693431723339137	No dOCR induction
3	0.664513013780546	0.907971693821021	0.699918740562909	0.812658387990451	0.956171204457059	1.38345056091362	0.941071524772185	0.902633734562362	0.983938091432397	No dOCR induction
3	0.0438480187933487	0.0420942283888929	0.120284372397813	0.0411506749868733	0.0392220904438464	0.0669783615661849	0.0764016434069613	0.127047869665153	0.226617431651882	No dOCR induction
3	0.0996534178780539	0.0574214638527035	0.141464385924114	0.290659790610645	0.544188941029693	0.655093957037538	0.496330075660064	0.28775506179928	0.271807311133056	No dOCR induction
3	0.684675177293899	0.670288205858784	0.725979318481869	0.791883013433309	0.9382136106719	1.03368344817537	1.00177242553989	1.20316005171359	1.48959762352889	No dOCR induction
3	0.468958775093798	0.916384504507216	0.938222249105204	0.721071846525695	0.802289118021245	1.04550943358802	0.677871564992818	0.643952197795167	0.476720374850269	No dOCR induction
3	0.22697419340818	0.259479795110973	0.296962984728538	0.282621311460185	0.148661133717699	0.201889642435773	0.171097573733152	0.300526317151224	0.285831814636358	No dOCR induction
3	0.106687928236212	0.177235077334457	0.118976708328149	0.304866680400741	0.374563938187263	0.517319002956293	0.713128497451439	0.848613736530704	1.10537216837581	No dOCR induction
3	1.72833928815659	1.98043282319507	1.53537102699928	1.54188035468804	1.14585819382235	0.920329376373636	0.871819562755082	0.73922093850654	0.624867390308262	No dOCR induction
3	0.430033626233647	0.556751162473529	0.70932977746223	0.81684508909783	0.916949114013212	1.25808485741622	1.29174799500818	1.55334994216177	2.44682277644671	No dOCR induction
3	0.136466926313244	0.122617883710485	0.136583821531454	0.142357331006937	0.228909079809135	0.612350831467852	0.606026058695739	0.950715133196284	0.800173262533238	No dOCR induction
3	0.127320775530126	0.142693128404297	0.122899700537142	0.197603254762474	0.28608876403814	0.537736008003917	0.7601609868895	0.807892385405335	0.873857224140826	No dOCR induction
3	0.106217244455651	0.111178126249213	0.144079714063443	0.184866359355792	0.197012334821104	0.277644669919942	0.220723607451188	0.130578883993351	0.130561067863612	No dOCR induction
3	0.653484127875185	0.675674069769901	0.923930647813223	0.67562282941001	0.362428552188133	0.635817156010147	0.469554465971139	0.397973270229947	0.291174402339273	No dOCR induction
3	0.0769089301591798	0.0738319070903216	0.146695042202772	0.161885993223529	0.257198294389681	0.315429360520519	0.446704041942028	0.551916452559835	0.328350400266074	No dOCR induction
3	0.00703451035815823	0.0133834964625411	0.0237953416656297	0.0249620756645204	0.0294917247163741	0.169832298258509	0.214204877511399	0.263335980354052	0.190554543090905	No dOCR induction
3	0.15592950074332	0.171403860330649	0.319450662324504	0.732562029591826	0.928783872478385	1.35693491687665	1.67375621204299	1.36875106013676	1.02155916447901	No dOCR induction
3	0.0665925065122228	0.0459817063914319	0.107907915473165	0.0850180566977108	0.07874480842165	0.137774954081245	0.1071024387557	0.147408545227838	0.200794643376926	No dOCR induction
3	0.0558053990847051	0.0487859766201635	0.186439741116045	1.11282665213497	4.40730425134074	7.20656413993981	7.6898568077611	7.2270771220466	5.78675796711106	No dOCR induction
3	0.958079713700949	1.34879672081534	1.44044704874843	1.92027490872036	1.93360690557281	2.12156471476704	2.52209439931889	2.62134531244511	2.39662432638563	No dOCR induction
3	0.0628399094428634	0.0880759347803248	0.0876854741305304	0.309565096656962	0.798681587613759	1.62752639007003	1.59931716146594	1.53817110174029	1.5130831350754	No dOCR induction
3	0.0541644424403057	0.0440379673901624	0.0903008022698592	0.181414655440121	0.642394480906287	1.04837310679968	1.11216909850534	1.2452342047998	1.00597647649007	No dOCR induction
3	1.90420204711054	2.54432108699257	2.30824084504041	3.15915865151848	2.86599830845868	3.48783323641072	4.65166692752368	5.32112970436711	5.96685029392234	No dOCR induction
3	0.108328884880611	0.132113902170487	0.245449309188286	0.550300735938566	0.609896480850341	0.627040490092163	0.519180499689176	0.468822929496092	0.551183428700674	No dOCR induction
3	1.02256057978821	1.42607075281551	1.78247809214323	1.96612399996345	2.42944464549909	2.34615177029091	1.88929273093423	1.86341451918889	1.22458002658758	No dOCR induction
3	0.0243854443632735	0.0153272354638106	0.040094790799271	0.0957732425721352	0.177852230900116	0.811376800691969	0.989365917110384	1.36551806466072	1.19419374285253	No dOCR induction
3	0.0525234857959064	0.139888858175565	0.0625824683952363	0.0823013499737466	0.207644583150448	0.224215762957835	0.25534958845974	0.359430131471928	0.237636624180719	No dOCR induction
3	0.361329479296464	0.486361380293056	0.431281570006662	0.704883247203342	0.976533818513875	1.75326338613346	1.39492524810407	1.30549082108135	1.20487891825836	No dOCR induction
3	0.697103241365816	0.910553287503407	1.05684886554735	1.87284418207242	3.05459307232898	3.90953714568427	3.43050253591243	3.49873455515575	3.06690371216867	No dOCR induction
3	0.515389118092667	0.505160915624634	0.627132348022028	0.803484837520874	0.507371870857504	0.489079889727903	0.414671605213452	0.43057780959023	0.223167045557607	No dOCR induction
3	0.731334425595486	0.915523973279754	0.808434136333742	1.09674969383405	0.7807239938286	1.47620198138471	2.05127803044762	2.64629178544469	3.37733414771736	No dOCR induction
3	0.102935331166853	0.0813841865490542	0.160379163197084	0.289301437248663	0.57548443094981	0.673601846610724	0.531587008118685	0.640948575021315	0.511336136922416	No dOCR induction
3	0.645050439350471	0.626250238468621	0.609267846407051	1.02186346684049	1.38269387415521	2.32000741881997	2.37454793954462	2.5792711593589	2.27185092134474	No dOCR induction
3	0.540474151539219	0.779967946199418	0.763458781141811	0.750108982276162	0.832081470271576	1.16268173633863	0.976959408680875	0.895342333203778	0.72693437604546	No dOCR induction
3	0.286061505781684	0.262284065339705	0.224269295661985	0.437092181703528	0.937912983137943	1.49184619774624	1.39885043376388	1.05657691689225	0.86016673776053	No dOCR induction
3	0.353124696074467	0.331367963200025	0.427358577797669	0.383716326458816	0.455413139346613	0.659097834269428	0.609320292905484	0.71397644665481	0.641118112543211	No dOCR induction
3	0.769788890675076	0.897169791040866	0.808434136333742	1.01297834947689	0.846431533649249	0.620358585931632	0.395746366844153	0.285049457877585	0.180314442804885	No dOCR induction
3	0.0698744198010216	0.105346909245405	0.120284372397813	0.357507538453746	0.304046357823299	0.623222259143288	0.478035788740835	1.04598387390766	1.28301531732924	No dOCR induction
3	0.479974787824033	0.550697268923375	0.679346207334276	0.594168117649403	0.545692078699479	0.367903709745408	0.19591059059217	0.155823375845081	0.0322784853436955	No dOCR induction
3	0.173280434748435	0.201197800030808	0.242226500751288	0.367639368157895	0.640590715702544	0.802785781057	0.731422784370668	0.822841853124629	0.829335378905665	No dOCR induction
3	0.0698744198010216	0.0880759347803248	0.160729255083082	0.107263425638267	0.413485401097152	0.699746198081661	0.606026058695739	0.495718242160827	0.4688175512927	No dOCR induction
3	0.315140914775438	0.581574416397342	0.427358577797669	0.220583620894737	0.109138415739896	0.0660238038289661	0.0267756096889249	0.0407213511253693	0.0083478986773798	No dOCR induction
3	0.129432415955086	0.249123245423509	0.311347289494847	0.252225822347736	0.446284028687055	0.365040036533751	0.158691065303643	0.125695067704306	0.164731754815949	No dOCR induction
3	0.094259864164295	0.201197800030808	0.144079714063443	0.192904838506253	0.277560908446497	0.59402858817768	0.663502463733403	0.810896008179187	0.802065464141879	No dOCR induction
3	0.31021804484224	0.33547811774891	0.365733681586099	0.788654591560503	1.32269825747975	2.28166578937035	1.82529759595678	1.87400756217349	1.98056546100867	No dOCR induction
3	0.00703451035815823	0.0133834964625411	0.0162994491336413	0.0397923216248912	0.0291910971824169	0.0320573441772643	0.0248130168590182	0.0730278716334951	0.0341706869523362	No dOCR induction
3	0.203059432825467	0.113982396477945	0.210585174667672	0.500488225630958	0.858266292114421	1.08825255915771	0.665465056563309	0.876036440749784	0.69999847840468	No dOCR induction
3	0.0769089301591798	0.055477724851434	0.180601604539718	0.275206188479999	0.33714561294716	0.804509250248423	0.713128497451439	0.773178279827671	0.66426960696671	No dOCR induction
3	0.258394148129612	0.196227114254461	0.284236435917892	0.373696137776099	0.326813992151773	0.266958888527521	0.325863453376981	0.334185639620197	0.389902059979	No dOCR induction
3	0.211734899828025	0.286469464582401	0.531693592947838	0.501111581801232	0.681315943816177	0.577615460361946	0.412078060933476	0.440872833722666	0.439210359800462	No dOCR induction
3	0.11161079816941	0.113982396477945	0.233072852263638	0.0768679365258181	0.0492530837052759	0	0.0431073037782474	0	0.0444107872383567	No dOCR induction
3	0.107158612016773	0.0498691843939709	0.0753090172058824	0.0971315959341173	0.218577459013749	0.603574165549868	0.643245583984267	0.801953786007599	0.87641745999548	No dOCR induction
3	1.46198213528282	1.2611661391277	1.36478793965655	1.2835977627221	1.28046989169633	0.969568759820838	0.781679769538773	0.784298714366609	0.480170760944544	No dOCR induction
3	0.0454889754377481	0.0813841865490542	0.0964890307321833	0.395941506716655	0.945538956127715	1.50653585637055	1.29826672494797	1.72735578120218	1.67325139443125	No dOCR induction
3	0.0525234857959064	0.0518129233952404	0.0903008022698592	0.0559809209472441	0.0300929797842885	0.0339664596517018	0.0143691012594158	0.0491361817426127	0.107409573440114	No dOCR induction
3	0.0525234857959064	0.0852716645515933	0.0828049097378708	0.110603488532506	0.204938935344833	0.166968625046853	0.218761014621282	0.159354390173279	0.063777878444574	No dOCR induction
3	1.49620044633736	2.05381937719271	1.82292297482849	1.54980719281707	0.993589529697162	0.777781633606297	0.478035788740835	0.661836642138345	0.379995976815986	No dOCR induction
3	0.0752679735147804	0.1569371560943	0.209277510598008	0.114678548618452	0.0495537112392331	0.112585160347527	0.105139845925793	0.123516855336955	0.156383856138569	No dOCR induction
3	0.104576287811252	0.0947676830115954	0.179293940470054	0.22664039051294	0.335642475277374	0.332982692356487	0.232499164430628	0.268219796643098	0.140467151026626	No dOCR induction
3	0.0157099773607158	0.00669174823127057	0	0.00741512298018538	0.0194607314549446	0.0320573441772643	0.0267756096889249	0.0491361817426127	0.0296071914922378	No dOCR induction
3	0.251830321552014	0.275890238348591	0.298270648798203	0.513336762059071	0.513795333711447	0.70470463305077	0.877076389794733	1.16649710647076	1.17549468589232	No dOCR induction
3	1.06640859858156	1.29937288951406	1.18593679454682	1.17695769325411	1.12489432469762	1.20370139271689	1.15394476090375	0.97866522896971	0.899680012415782	No dOCR induction
3	0.157099773607158	0.0967114220128649	0.169182719798737	0.132225501302787	0.148961761251657	0.124225499477167	0.119508947185209	0.0947413491570275	0.0759101803392352	No dOCR induction
3	0.159211414032118	0.364604027810033	0.280056055297229	0.610356716971756	0.856763154444635	1.1746933680343	0.931258560622652	0.79188813457735	0.47716544997008	No dOCR induction
3	0.456759616324598	0.787297549111805	0.530035836992176	0.412753462209282	0.216773693810005	0.278599227657161	0.312825993497403	0.315177766018361	0.379216884573169	No dOCR induction
3	0.00703451035815823	0.0172709744650801	0.0387871267296066	0.00741512298018538	0.0395227179778036	0.0465613565185608	0.0372195252885273	0	0.062998786201757	No dOCR induction
3	0.577987249057687	0.64071694270497	0.702183976816239	0.320320282531386	0.285186881436269	0.224215762957835	0.210279691851586	0.195719316563948	0.127555756889148	No dOCR induction
3	3.18585636411164	3.29210600139786	3.00815958560332	2.4104080226043	1.76668755053599	1.02814174803507	0.788899189408331	0.615704083169584	0.376211573598705	No dOCR induction
3	0.137637199177083	0.0872154035528628	0.109215579542829	0.237395576387365	0.386098069118478	0.656048514774756	0.634764261214571	0.777236685710214	0.810079345696252	No dOCR induction
3	0.0541644424403057	0.0785799163203227	0.0726936890665536	0.0236037223025383	0.0297923522503313	0.159146516866088	0.0946959303261905	0.134109898321549	0.0785814741906929	No dOCR induction
3	0.15381786031836	0.0861321957790553	0.118976708328149	0.130132150749098	0.108837788205939	0.0553380224365447	0.0267756096889249	0.028775506179928	0.0573221813758349	No dOCR induction
3	0.0888663104505362	0.0718881680890521	0.11148081579616	0.22664039051294	0.394926552244079	0.381453164349485	0.64128299115436	0.614351281208737	0.473381046752798	No dOCR induction
3	0.263787701843371	0.178095608561919	0.156456170988091	0.356149185091764	0.325912109549901	0.686196743477583	0.733385377200575	0.852442769711059	0.526139732668535	No dOCR induction
3	1.09665828043915	1.7799030528033	3.5166653171832	3.28503895009709	3.09731240853947	3.52161404977941	3.33846988834592	1.92449654587695	1.64219707645018	No dOCR induction
3	0.127320775530126	0.127365892940486	0.129087928999466	0.261734295881611	0.216773693810005	0.30283446365366	0.146284556874134	0.137640912649747	0.063777878444574	No dOCR induction
3	0.411741324667411	0.574214638527035	0.406528656157366	0.430923771063892	0.206742700548576	0.0767095852213876	0.109065031585606	0.14169931853229	0.184098846022166	No dOCR induction
3	0.0384544650795899	0.0459817063914319	0.129087928999466	0.118018611512691	0.137728257854398	0.108766929398652	0.111027624415513	0.123516855336955	0.217490440731685	No dOCR induction
3	0.183126174614831	0.0794404475477847	0.165259727589744	0.153112516881361	0.148059878649785	0.0776641429586063	0.078364236236868	0.0610820266880539	0.0785814741906929	No dOCR induction
3	0.134825969668845	0.140749389403027	0.277090635271902	0.154470870243344	0.29611975729957	0.468848530963294	0.479998381570742	0.758228812108377	0.877641627358107	No dOCR induction
3	0.447384560238762	0.726211283802908	1.07219074249733	1.11022158643244	1.75725781234247	2.39844047323278	2.79314473041789	2.59392260822603	2.47153245535584	No dOCR induction
3	0.333662121644392	0.371518452587649	0.537531729524164	1.00692157985869	1.5988663128973	2.90812301429133	2.56583265454721	2.6365241528666	2.4093127613969	No dOCR induction
3	0.45817166766628	0.888756980354672	0.800588151915756	2.18065085123999	2.09782061280401	2.89189553275861	2.78992023468784	2.19512392758958	2.09576595687695	No dOCR induction
3	0.108328884880611	0.105346909245405	0.151575606595431	0.469469380348234	0.809915091011017	1.0785213355025	0.981515545790757	1.12171734946285	1.14866984624835	No dOCR induction
3	0.136937610093805	0.183066294338266	0.179293940470054	0.316356863466872	0.36483357245979	0.492129209222575	0.6530585481338	0.617882295536935	0.696548092310405	No dOCR induction
3	0.155458816962759	0.163851580871916	0.302193641007196	1.09465634328036	3.41089878919713	4.16562460653635	4.39968131175338	4.67011547791555	4.58989293040708	No dOCR induction
3	0.15217690367396	0.116786666706677	0.217123495015994	0.399281569610894	0.747925366238697	1.23652764834836	1.37796260256468	1.96356707618931	1.48314192646015	No dOCR induction
3	0.0579170395096652	0.063252680856512	0.11148081579616	0.100471658828356	0.305850123027042	0.407597515820422	0.490442297170344	0.329301823331152	0.442215670774926	No dOCR induction
3	0.0454889754377481	0.0727486993165142	0.074001353136218	0.128150441216841	0.109439043273853	0.223261205220616	0.189391860652381	0.138993714610595	0.226617431651882	No dOCR induction
3	0.851162880162019	0.955704637625297	0.875804465647311	1.02135175169165	0.923262292226313	0.685242185740364	0.542030923718287	0.177009461814268	0.200794643376926	No dOCR induction
3	1.12807823516058	1.57609348413219	1.85717962905144	2.52927327233013	4.30376747410519	4.71059945754985	4.49178369779959	4.29415370406129	3.75922232614199	No dOCR induction
3	0.484198068673953	0.764195357642917	0.631755524003017	0.48282963192519	0.474573243267601	0.548607435679353	0.405559330993687	0.511722492988811	0.439989452043279	No dOCR induction
3	0.122397905596928	0.136861911400488	0.17798627640039	0.126792087854859	0.17634909323033	0.365040036533751	0.242943080030231	0.257626753658505	0.167403048667406	No dOCR induction
3	0.209623259403065	0.149384876635567	0.26079118613826	0.497771518906993	0.779521483692771	1.3161009067814	1.0729869803869	0.820663640757278	0.600157711399129	No dOCR induction
3	0.0438480187933487	0.0526734546227025	0.0651977965345651	0.164602699947493	0.246866673594294	0.606623485044539	0.49892361994004	0.446582060418214	0.518904943356979	No dOCR induction
3	0.104576287811252	0.0613089418552425	0.0889931382001948	0.134207210835044	0.158090871911214	0.587161037734134	0.615839022845273	0.530730366590648	0.376211573598705	No dOCR induction
3	0.218769410186183	0.196227114254461	0.184524596748712	0.236037223025383	0.256597039321766	0.43679118678603	0.426447162192892	0.52719935226245	0.353394096298213	No dOCR induction
3	0.134825969668845	0.0526734546227025	0.0977966948018477	0.282621311460185	0.392822159506379	0.752220547306549	0.917520410813305	1.2558272477844	1.36237588376275	No dOCR induction
3	0.155458816962759	0.282581986579862	0.200824045882353	0.272489481756035	0.295518502231656	0.492129209222575	0.459110550371537	0.397973270229947	0.448671367843666	No dOCR induction
3	0.19274300917851	0.373462191588918	0.54799304208148	0.674487758090893	1.10753798598037	1.74525563166968	1.92328776049271	2.19212030481573	2.35622005835816	No dOCR induction
3	0.300601210278561	0.292078005039864	0.433546806259993	0.528790364189717	0.505568105653761	0.577615460361946	0.50481139842976	0.38114360899546	0.287389999121992	No dOCR induction
3	0.0438480187933487	0.0565609326252415	0.040094790799271	0.0559809209472441	0.020061986522859	0.0339664596517018	0.039182118118434	0.0526671960708105	0.0064556970687391	No dOCR induction
3	0.321704741353036	0.474061091604322	0.547642950195482	0.49171474928879	0.787147456682543	0.797058434633687	0.5459561093781	0.439520031761818	0.357178499515494	No dOCR induction
3	0.145142393315802	0.275890238348591	0.254602957675936	0.164602699947493	0.129501029796712	0.190249303306133	0.1071024387557	0.23726607809582	0.394354497442295	No dOCR induction
3	0.0157099773607158	0.0718881680890521	0.0638901324649007	0.0397923216248912	0	0.0427431255696857	0.0143691012594158	0.0323065205081259	0.108188665682931	No dOCR induction
3	1.41508110850339	1.8267452904222	1.93239594278299	1.74950379813323	1.51129302135005	1.04169120263915	1.18920169336237	0.848086344976359	0.603163022373594	No dOCR induction
3	0.332962532561114	0.372601660361456	0.379417802580411	0.399904925781168	0.37696895845892	0.336800923305362	0.263830911229436	0.280165641588539	0.189775450848088	No dOCR induction
3	0.184767131259231	0.164712112099378	0.122899700537142	0.172017822927679	0.167219982570772	0.203798757910211	0.244905672860138	0.315177766018361	0.343933088255009	No dOCR induction
3	0.140219523382604	0.240487758190969	0.250679965466943	0.542997253979813	0.822351104544104	1.33938158504068	1.32111714897708	1.31337826014425	2.33407061530368	No dOCR induction
3	0.125679818885727	0.0967114220128649	0.145387378133107	0.344659002025632	0.934906707798371	1.39281049200279	1.57583578598676	1.47926728741958	1.31640691203876	No dOCR induction
3	0.283250276273446	0.444489828450508	0.465188132343609	0.973921025043705	1.34557617644907	1.34643478176724	1.1003935415259	0.769349246647316	0.898121827930148	No dOCR induction
3	0.169527837679075	0.168599590101917	0.188097497071707	0.203036668210402	0.608693970714512	1.11134759113397	1.75933986814942	1.21593130706553	0.815310875402363	No dOCR induction
3	0.5329689574005	0.462398657596705	0.610575510476716	1.07982609731999	1.83930952363765	2.41713400908898	2.56520170309714	2.26326798293403	1.81939515028379	No dOCR induction
3	0.0872253538061368	0.0757756460915911	0.0903008022698592	0.150395810157397	0.138028885388355	0.0553380224365447	0.0143691012594158	0.0730278716334951	0.103625170222832	No dOCR induction
3	0.230726790477539	0.341947189433835	0.410709036778029	0.804108193691148	0.849137181454863	1.31724111080164	1.22579026720083	1.35357221971528	1.18506675193233	No dOCR induction
3	0.00867546700255761	0.0153272354638106	0.0563942399329123	0.633960439274294	2.346791679136	5.08977221385886	5.40727177730329	8.05127177713208	8.87592470972881	No dOCR induction
3	0.0558053990847051	0.0641132120839741	0.0475906833312594	0.0397923216248912	0.0194607314549446	0.0106857813924214	0.0411447109483407	0.028775506179928	0.113865270508853	No dOCR induction
3	0.461453580955079	0.487667264613209	0.703141548999906	1.02792023645869	1.40947995106597	1.90859167205068	1.73256425846049	1.49497351939541	1.48881853128607	No dOCR induction
3	0.146783349960201	0.112038657476676	0.21581583094633	0.51667682495331	0.621129984247599	0.546512673921901	0.367008164325322	0.247033710673911	0.237636624180719	No dOCR induction
3	0.0649515498678234	0.0995156922415964	0.0964890307321833	0.134207210835044	0.117365643797582	0.326115141912941	0.269718689719156	0.315177766018361	0.269136017281598	No dOCR induction
3	0.105046971591813	0.115926135479215	0.150267942525767	0.0782262898878002	0.127997892126926	0.142733389050354	0.146284556874134	0.14605574326699	0.208029432688482	No dOCR induction
3	0.0368135084351905	0.0794404475477847	0.190362733325038	0.452657424855606	0.86949979551168	1.76339222867684	1.50265863830984	1.2610090829256	0.929621221031027	No dOCR induction
3	0.102935331166853	0.205723132714463	0.230807616010307	0.119376964874673	0.196110452219232	0.30683834088555	0.481960974400648	0.35589911714373	0.52124222008543	No dOCR induction
3	0.108799568661172	0.130170163169218	0.148960278456102	0.300791620314794	0.32501022694803	0.520368322450964	0.865300832815293	1.22216792531542	1.36237588376275	No dOCR induction
3	0.196024922467309	0.340003450432566	0.323023562647499	0.627903669656091	1.15137977407442	1.50080850994724	1.51247160245937	1.59271849132629	1.48470011094579	No dOCR induction
3	0.132714329243885	0.139888858175565	0.115403808005153	0.147679103433433	0.176649720764287	0.298061674967566	0.164578843793363	0.0863265185397841	0.137016764932352	No dOCR induction
3	0.0487708887265469	0.0392899581601613	0.0766166812755468	0.172017822927679	0.474272615733643	1.13462826939325	0.946258613332136	1.25770744129959	1.43227544215306	No dOCR induction
3	0.213375856472424	0.354247478122569	0.298270648798203	0.271754484564327	0.176048465696373	0.399006496185453	0.34415774029621	0.442753027237859	0.37086898589579	No dOCR induction
3	0.30599476399232	0.31820714328383	0.576668948139769	0.482941272946622	0.522323189303091	0.528959342085933	0.725535005880948	0.669196689646897	0.686307992024385	No dOCR induction
3	0.00703451035815823	0.00863548723254007	0.00749589253198844	0	0	0	0	0.0168296612344868	0.0083478986773798	No dOCR induction
3	1.25094682453807	1.39216665856646	1.98425971020925	4.62218936014844	7.98170520806031	11.6912506916625	11.031341976398	12.2963579456007	11.6458655136029	No dOCR induction
3	0.30435380734792	0.21069381849081	0.389879115137726	0.920768451841858	2.44650035668238	3.46550711588866	3.14248955927405	2.92480660622022	2.22031640279163	No dOCR induction
3	0.0297789980770323	0.0239627226963507	0.0563942399329123	0.0748862269935612	0.20734395561649	0.859847272684967	1.29371058783809	1.35575043208263	1.50618236288685	No dOCR induction
3	0.205870662333705	0.224937846180813	0.250679965466943	0.43845053506551	0.621430611781557	0.92109828782784	1.26560333676933	1.22569893964362	1.16113616526601	No dOCR induction
3	0.193913282042349	0.240265081644624	0.214508166876665	0.54497896351207	0.748827248840568	1.0930253478438	1.07431862176674	1.10000387193932	0.952438698331519	No dOCR induction
3	0.271292895982089	0.565386649706069	0.544677530170155	0.790413019049895	1.19721567026532	0.537921654286932	0.28471874242864	0.184598882025009	0.085037171259432	No dOCR induction
3	0.061198952798464	0.117869874480484	0.118976708328149	0.272489481756035	0.502862457848146	0.399006496185453	0.430372347852705	0.317355978385711	0.174637837978962	No dOCR induction
3	0.464735494243878	0.399591329832884	0.596191205710407	0.297451557420555	0.186981341559674	0.143687946787572	0.1071024387557	0.028775506179928	0.021259292814858	No dOCR induction
3	0.071515376445421	0.0420942283888929	0.121592036467477	0.175357885821918	0.137127002786484	0.429923636342484	0.129952862784811	0.316530567979208	0.194338946308186	No dOCR induction
3	0.145142393315802	0.162768373098108	0.196550961787362	0.44858236476966	0.494033974722545	0.789050680169907	1.07361793183697	1.0535732941184	1.00942686258435	No dOCR induction
3	0.98949966842238	1.10031133007294	0.973693863923486	0.757412464234914	0.663358350031018	0.4883109782737	0.315419537777379	0.0933885471961798	0.0721257771219538	No dOCR induction
3	0.775424222866678	0.71843632779783	0.823776013283717	0.959714135253609	1.30184467299586	1.51836184178321	1.22775286003073	1.3182620764333	1.16881602969738	No dOCR induction
3	0.597920507268323	0.627333446242429	0.567865391538116	0.281262958098202	0.423817021892539	0.210666308353757	0.071845506297079	0.0730278716334951	0.0064556970687391	No dOCR induction
3	0.613630484629039	0.865877465432128	0.84460593492402	1.63963530679243	1.85576397975303	1.55996476333266	1.50791546534949	1.01367735339953	0.525026623302711	No dOCR induction
3	0.0173509340051152	0.0172709744650801	0.0299835701279538	0.093056535848171	0.0796466910235216	0.0553380224365447	0.078364236236868	0.0814427022507385	0.107409573440114	No dOCR induction
3	0.207982302758665	0.24717950642224	0.205354518389015	0.102565009382046	0.128899774728798	0.112585160347527	0.133878048444625	0.130578883993351	0.219382642340326	No dOCR induction
3	0.279968362984647	0.504715562531943	0.456384575741956	0.645450622340426	0.613504011257828	1.19874295774778	1.57976097164657	1.94320640062663	2.02519836424063	No dOCR induction
3	0.0454889754377481	0.0880759347803248	0.0753090172058824	0.259017589157646	0.415589793834852	0.51559553376487	0.420559383703172	0.322239794674756	0.321115610954518	No dOCR induction
3	0.0471299320821475	0.0287107319263518	0.0325988982672826	0.0559809209472441	0.228307824741221	0.965750528871963	1.14546343813405	1.46048878651993	1.24739750388807	No dOCR induction
3	0.5313280007561	0.431521510122739	0.521582372276521	0.741223864912561	0.630259094907157	0.510637098795761	0.422521976533078	0.459880707324503	0.499537852150761	No dOCR induction
3	0.475522601671395	0.74628652849672	0.819853021074724	1.06239078565709	1.01605653649168	0.795918230613454	0.865300832815293	0.726449683154596	0.423627671811526	No dOCR induction
3	0.0905072670949356	0.0440379673901624	0.102677259194507	0.0782262898878002	0.176649720764287	0.436022275331826	0.459110550371537	0.720213064904703	0.660930278869239	No dOCR induction
3	0.0157099773607158	0.0306544709276213	0.0251030057352941	0.135565564197026	0.127697264592969	0.381453164349485	0.514624362579293	0.864090595804343	0.957336210914624	No dOCR induction
3	0.428392669589248	0.494136336298134	0.603079617944727	0.598866533905624	0.599564860054955	0.622267701406069	0.509367535539642	0.548912829785983	0.720144661853714	No dOCR induction
3	0.178673988462194	0.295742806496058	0.22296163159232	0.195621545230217	0.345072213470889	0.43679118678603	0.410115468103569	0.412097327542738	0.254332421535479	No dOCR induction
3	0.0438480187933487	0.0574214638527035	0.0651977965345651	0.0883581195919498	0.206442073014619	0.402824727134328	0.310863400667496	0.330654625292	0.159055149990027	No dOCR induction
3	0.0140690207163165	0.00669174823127057	0.00749589253198844	0.0236037223025383	0.681315943816177	2.5205712109525	2.55209450473786	2.75492781921232	2.68635160223607	No dOCR induction
3	0.530157727892262	0.624306499467352	0.668277414479292	0.548319026406309	0.819645456738489	0.808698773763328	0.91429591508326	0.47453215619164	0.447558258477842	No dOCR induction
3	0.375869183793341	0.329646900745101	0.441392790677979	0.24690404992124	0.226504059537478	0.189294745568915	0.039182118118434	0.166416418829675	0.0740179787305945	No dOCR induction
3	0.155458816962759	0.143776336178104	0.248064637327614	0.4113951088473	0.789552476954201	1.1989286040308	1.27934148657868	1.51916322813845	1.42804596381596	No dOCR induction
3	0.80895581801307	0.896309259813404	0.915991959920909	1.19869134704582	2.38349846466735	3.14702843587347	3.67407656739273	3.74200787879927	3.46114715161416	No dOCR induction
3	0.407759822295334	0.476227507151937	0.455427003558289	0.504563285716904	0.512893451109575	0.74763340490347	0.784974003748518	0.648836014084213	0.466146257441242	No dOCR induction
3	0.125679818885727	0.111178126249213	0.200473953996355	0.304243324230466	0.611399618520127	1.08043045097694	0.714460138831277	0.844555330648161	0.746969501497691	No dOCR induction
3	0.0731563330898204	0.0824673943228617	0.086377810060866	0.147055747263158	0.414387283699024	0.747447758620455	0.791492733688307	1.18580299892475	1.24172089906215	No dOCR induction
3	3.48598689060964	3.83802508613332	3.64967623839166	3.44505487480979	3.34226503228918	2.2732604160184	2.32415147741712	1.1176589435803	0.897453793684135	No dOCR induction
3	0.601673104337683	0.779522593106728	0.696953320537582	0.601583240629588	0.355403834266275	0.166014067309634	0.0907707446663771	0.281518443549387	0.40615278221395	No dOCR induction
3	0.0806615272285393	0.0613089418552425	0.0550865758632479	0.188206422250031	0.669180557817047	1.56569210975597	1.79655939343794	2.39031585259919	2.53185994770614	No dOCR induction
3	0.0351725517907911	0.0487859766201635	0.169182719798737	0.347999064919871	0.648517316226273	1.34147634679814	1.51639678811919	1.31690927447245	1.2348201268736	No dOCR induction
3	0.0698744198010216	0.168599590101917	0.209277510598008	0.093056535848171	0.0690144426941777	0.112585160347527	0.0907707446663771	0.0800899002898908	0.0721257771219538	No dOCR induction
3	0.0682334631566222	0.0766361773190532	0.139199149670783	0.14841410062514	0.13863014045627	0.0679329193034037	0.0659577278073589	0.101803377813423	0.0831449696507913	No dOCR induction
3	0.335303078288791	0.390733166053999	0.566557727468452	0.977884444108219	1.11817023430972	1.42696259793751	1.25971555827961	1.17520995594016	0.793049531218485	No dOCR induction
3	0.117004351883169	0.120674144709216	0.212850410921003	0.1767162391839	0.138329512922313	0.282417458606036	0.133878048444625	0.232382261806774	0.204579046594207	No dOCR induction
3	0.112081481949971	0.17420813055938	0.147652614386438	0.142980687177212	0.187281969093631	0.200935084698555	0.430372347852705	0.680844515740181	1.20743915411301	No dOCR induction
3	0.083943440517338	0.109234387247944	0.150267942525767	0.197603254762474	0.639688833100673	0.58639212627993	0.986141421380339	0.975661606195857	0.870851913166361	No dOCR induction
3	0.0980124612336545	0.143776336178104	0.239261080725962	0.307583387124705	0.828774567398047	1.05810433045488	0.717053683111252	0.917881221133813	0.852931948448974	No dOCR induction
3	0.0454889754377481	0.0757756460915911	0.0876854741305304	0.288678081078388	0.957373714592888	2.49347230174434	2.97468621975064	2.5634962812331	2.91074281515631	No dOCR induction
3	0.0541644424403057	0.055477724851434	0.0563942399329123	0.0869997662299677	0.087873919081208	0.336800923305362	0.156728472473736	0.270925400564793	0.278597025324801	No dOCR induction
3	0.416435289297891	0.465202927825437	0.457342147925622	0.799298136413495	1.34136739097367	1.20656506592855	0.773198446769078	1.08723261658737	0.757320659780515	No dOCR induction
3	0.0752679735147804	0.0766361773190532	0.185482168932378	0.105905072276285	0.32711461968573	1.05105113372832	0.853525275835852	0.595641426459057	0.340816719283742	No dOCR induction
3	0.0384544650795899	0.0967114220128649	0.134318585278123	0.155829223605326	0.217976203945834	0.662147153764099	0.562287803467423	0.513900705356161	0.334806097334813	No dOCR induction
3	0.195554238686748	0.22796479295589	0.299578312867867	0.442413954130024	1.53447156785333	2.79476894248959	3.49190412660991	5.51031438382901	8.07363544332813	No dOCR induction
3	0.0769089301591798	0.0939071517841333	0.213200502807001	0.128150441216841	0.345372841004846	0.414465066263968	0.525068278178896	0.485125199176233	0.262680320212859	No dOCR induction
3	0.774012171524996	1.05066482222532	0.688149763935929	1.68339104748184	2.25429806240459	2.44691094522578	2.29218877916824	2.1905381301527	1.9962592069944	No dOCR induction
3	0.0157099773607158	0	0	0	0.0197613589889018	0	0	0.042074153086217	0.0470820810898144	No dOCR induction
3	0.255582918621374	0.376489138363995	0.530385928878174	1.18040939716978	2.19993431062204	3.12374775761419	2.66971059757286	2.15492996801856	1.51352821019521	No dOCR induction
3	0.215016813116824	0.405837724971464	0.244491737004619	0.583301290753546	0.943434563390015	2.5919247423166	3.37898364784419	3.57417001185878	3.31155300966734	No dOCR induction
3	0.00703451035815823	0.00669174823127057	0.00749589253198844	0.0559809209472441	0.0793460634895644	0.143687946787572	0.167172388073338	0.198722939337801	0.327571308023257	No dOCR induction
3	0.00703451035815823	0.0325982099288908	0.00749589253198844	0.0782262898878002	0.20523956287879	1.20256118869666	1.54254144635804	1.91060186126635	2.09231557078267	No dOCR induction
3	0.751738367586683	0.669650351177667	0.79701525159276	0.764939228236532	0.801086607885416	0.579524575836384	0.574694311896932	0.335538441581045	0.432309587611913	No dOCR induction
3	0.00703451035815823	0.0325982099288908	0.0374794626599422	0.0236037223025383	0.00973036572747231	0	0.0411447109483407	0.0730278716334951	0.0231514944234987	No dOCR induction
3	0.0157099773607158	0.0334587411563528	0.0387871267296066	0.171282825735971	0.394024669642207	0.552425666628228	0.407521923823594	0.183246080064162	0.110080867291571	No dOCR induction
3	0.793703651257789	0.805206378258002	0.473991688945262	0.683884590603335	1.18327651906245	1.50767606039078	1.39296265527416	1.10353488626751	0.920828247233836	No dOCR induction
3	0	0	0	0.0337355520066879	0.0994080500124234	0.192158418780571	0.119508947185209	0.0694968573052973	0.0546508875243772	No dOCR induction
3	0.118645308527568	0.148524345408105	0.223311723478318	0.936222053972503	2.24486832421108	2.81595485899142	3.03349426616814	2.61698888771041	2.86644308591475	No dOCR induction
3	0.621135678767758	0.608341409322424	0.817237692935395	0.69129971358352	0.423516394358581	0.276690112182723	0.288643928088454	0.0743806735943428	0.108967757925748	No dOCR induction
3	0.0823024838729386	0.0746924383177837	0.0964890307321833	0.164602699947493	0.0693150702281349	0.192158418780571	0.11299021724542	0.138993714610595	0.14158026039245	No dOCR induction
3	0.0698744198010216	0.179178816335727	0.15907149912742	0.300791620314794	0.246866673594294	0.304743579128098	0.348082925956024	0.277987429221189	0.192112727576539	No dOCR induction
3	0.202118065264346	0.240265081644624	0.283278863734226	0.418186875657211	0.305549495493085	0.313520245046082	0.560325210637516	1.00879353711049	1.05150037309425	No dOCR induction
3	0.472240688382597	0.498884345528135	0.658166193807975	1.66210395777585	2.66286313831759	4.89421950933974	5.12710917198453	5.78130843054378	6.35819948039017	No dOCR induction
3	0.0996534178780539	0.0900196737815943	0.0788819175288776	0.14162233381523	0.10763527807011	0.123270941739948	0.14824714970404	0.233735063767622	0.298743208773836	No dOCR induction
3	0.886793242558245	1.19377312876439	1.31894771575528	1.62594013215118	1.78836295936948	1.72102039567318	1.43543900760234	1.25935826211259	1.15512554331708	No dOCR induction
3	0.0590873123735039	0.0354024801576223	0.0726936890665536	0.278546251374238	0.846732161183206	1.36780634455209	1.27800984519884	1.63073423852996	1.18317455032369	No dOCR induction
3	0.061198952798464	0.0699444290877826	0.0876854741305304	0.362940951901674	0.643596991042116	1.42086395894816	1.36618704558524	1.37828932001266	1.30995121497002	No dOCR induction
3	0.196024922467309	0.275029707121129	0.222004059408654	0.298809910782537	0.235933797730993	0.232992428875819	0.20179836908189	0.203606755626846	0.220161734583143	No dOCR induction
3	0.00703451035815823	0.00669174823127057	0.0176071132033057	0.0397923216248912	0.00973036572747231	0.0436976833069045	0.0535512193778498	0.0477833797817649	0.0296071914922378	No dOCR induction
3	0.324986654641835	0.341086658206373	0.407136136455034	0.53484713380792	0.769189862897385	1.6485003339667	2.6501544077535	3.12841336184707	3.43476738709	No dOCR induction
3	1.01294374522453	1.50637173159075	1.21557027278878	2.16916066817385	3.11568091449943	3.60614574318156	3.03538712051835	2.46199092227184	1.94405665419528	No dOCR induction
3	0.178203304681633	0.25387125465351	0.274475307132573	0.364187664242224	0.227706569673307	0.14559706226201	0.131915455614718	0.0646130410162517	0.0888215744767134	No dOCR induction
3	0.445743603594363	0.335255441202565	0.321108418280166	0.540280547255849	1.01335088868606	2.04809009532334	2.33010899438654	2.24396209048004	2.26739848388145	No dOCR induction
3	0.0590873123735039	0.153272354638106	0.162994491336413	0.192904838506253	0.284886253902312	0.463121184539982	0.536143145228567	0.780767700038412	0.673396597886907	No dOCR induction
3	0.0909779508754963	0.0392899581601613	0.122899700537142	0.609733360801481	1.89678983540062	1.90172412160713	1.72667647997077	1.65079689524049	1.76552335500223	No dOCR induction
3	0.324986654641835	0.488527795840671	0.54110462984716	0.731092035208412	1.96069361001752	3.38288453796095	3.22807321538047	2.73344371439097	1.58865929829162	No dOCR induction
3	0.0909779508754963	0.156076624866838	0.156806262874089	0.844412230464882	1.96099423755148	2.80163649293314	3.34498861828571	3.76064908739898	4.55037965575183	No dOCR induction
3	0.926659758979517	1.17717018393834	1.04412231673671	0.450564074301917	0.34597409607276	0.360081601564642	0.417965839423196	0.312472162096665	0.314325896762772	No dOCR induction
3	0.0752679735147804	0.107290648246674	0.103984923264172	0.0559809209472441	0.0392220904438464	0.0436976833069045	0.0679203206372656	0.099625165446073	0.0611065845931163	No dOCR induction
3	0.0438480187933487	0.0440379673901624	0.0577019040025767	0.107886781808542	0.307353260696828	0.682378512528708	0.341564196016235	0.277162018814687	0.377324682964529	No dOCR induction
3	0.0558053990847051	0.0354024801576223	0.0502060114705882	0.038433968262909	0.0392220904438464	0	0.0143691012594158	0.0526671960708105	0.0648909878103977	No dOCR induction
3	0.083943440517338	0.0822447177765163	0.0814972456682064	0.16658440947975	0.176950348298245	0.120407268528292	0.14824714970404	0.142524728938792	0.12299226142905	No dOCR induction
3	0.162493327320917	0.181122555336996	0.198816198040693	1.04682554250501	1.90140953305082	2.7810338416025	2.4652489457313	1.81480572900063	1.30126929916963	No dOCR induction
3	0.22908583383314	0.273946499347322	0.349434232452457	0.74541056601994	1.281782686473	1.94619071636824	1.9676569671711	2.53313860039014	3.47361347063183	No dOCR induction
3	0.0314199547214317	0.0833279255503238	0.0312912341976182	0.14841410062514	0.217074321343963	0.271731677213615	0.224648793111002	0.206312359548542	0.112752161143029	No dOCR induction
3	0.081831800092378	0.0727486993165142	0.129087928999466	0.241470636473311	0.622031866849471	0.588301241754368	0.538105738058474	0.76446543035827	0.634662415474472	No dOCR induction
3	0.0769089301591798	0.104486378017943	0.120284372397813	0.0795846432497823	0.295518502231656	0.72398143407816	0.907777185143471	1.13531401522129	1.05973721377483	No dOCR induction
3	0.0996534178780539	0.0565609326252415	0.206662182458679	0.40460334203739	0.600767370190783	1.20388703899991	1.23427158997052	1.66138993822508	1.33165558290469	No dOCR induction
3	0.22908583383314	0.471256821375591	0.454726819786293	0.834392041782165	1.50096140055467	1.92672826905783	1.49025212988033	1.45319738516135	1.41279729295004	No dOCR induction
3	0.336244445849913	0.409947879520348	0.525505364485514	0.4316587682556	0.818142319068703	0.957928420691198	0.898595172444007	0.797597361272898	0.556080941283779	No dOCR induction
3	0.660760416711187	0.995824952055001	0.713860249968892	0.471451089880491	0.284585626368354	0.164104951835197	0.178947945052779	0.111571010391514	0.085037171259432	No dOCR induction
3	0.362270846857586	0.59365202853973	0.632363004300685	0.984676210918129	1.48691196471095	1.85229909187691	0.973034223021061	1.01367735339953	0.47905765157872	No dOCR induction
3	0.827477024882024	0.965393157673725	0.936214401263543	1.01580669722229	0.730268399987495	0.517504649239308	0.284087790978572	0.203606755626846	0.206137231079841	No dOCR induction
3	0.0541644424403057	0.0526734546227025	0.0638901324649007	0.0721695202695969	0.00973036572747231	0.0669783615661849	0.039182118118434	0.057551012359856	0.11464436275167	No dOCR induction
3	0.0719860602259816	0.0613089418552425	0.0563942399329123	0.111961841894488	0.137728257854398	0.14559706226201	0.0907707446663771	0.327123610963802	0.234965330329262	No dOCR induction
3	0.573064379124489	0.676119422862592	0.652935537529318	0.685242943965317	0.679812806146391	0.575706344887509	0.378783721304762	0.482121576402381	0.670391286912442	No dOCR induction
3	0.083943440517338	0.170543329103187	0.228192287870978	0.105905072276285	0.117966898865496	0.111630602610308	0.160653658133549	0.142524728938792	0.103625170222832	No dOCR induction
3	1.17309652681777	1.16270347970199	1.18950969486982	1.45238716377697	1.18568153933411	0.986353180202602	0.824156121866952	0.400151482597297	0.34582528986365	No dOCR induction
3	0.0926189075198957	0.205945809260809	0.195593389603695	0.132848857473062	0.276659025844625	0.330119019144831	0.389227636904364	0.28775506179928	0.232294036477804	No dOCR induction
3	0.0471299320821475	0.0200752446938117	0.0612748043255719	0.0809429966117644	0.0197613589889018	0.0223261205220616	0.0411447109483407	0.0119458449454412	0.0166957973547596	No dOCR induction
3	0.338356086274873	0.559332756155916	0.477914681154255	0.745922281168782	0.867094775240022	2.0751890045315	2.35625365262539	2.55425604020936	2.21308161348008	No dOCR induction
3	0.186878771684191	0.249123245423509	0.353707316547449	0.683884590603335	1.54198725620226	3.24951107999977	3.0112050551094	3.0391518666834	2.49546304202216	No dOCR induction
3	0.0823024838729386	0.105346909245405	0.15907149912742	0.160527639861547	0.267529915185067	0.394048061216344	0.307569166457752	0.335538441581045	0.233073128720621	No dOCR induction
3	0.0893369942310969	0.111178126249213	0.0916084663395236	0.147055747263158	0.304948240425171	0.346532146960565	0.191354453482288	0.196544726970451	0.262680320212859	No dOCR induction
3	0.0400954217239893	0.050729715621433	0.0726936890665536	0.0708111669076148	0.197914217422975	0.352259493383877	0.197873183422077	0.169947433157873	0.188662341482264	No dOCR induction
3	0.211734899828025	0.304378293728598	0.417247357126351	0.897053088517887	1.21126510610904	0.947428285581791	1.04487972931814	1.05387131297056	1.09780336194125	No dOCR induction
3	0.248077724482655	0.21932930572335	0.275782971202237	0.287319727716406	0.543888313495736	0.978345425738822	1.02399189811894	1.01367735339953	1.02189318160201	No dOCR induction
3	0.0330609113658311	0.0613089418552425	0.00880355660165284	0.00877347634216751	0	0	0.0143691012594158	0	0	No dOCR induction
3	0.0785498868035792	0.126505361713024	0.120284372397813	0.198338251954181	0.436553662959583	0.79114544192736	0.814343157717418	0.815779824468233	0.594815123696214	No dOCR induction
3	0.0682334631566222	0.0833279255503238	0.236995844472631	0.56994103917659	1.36112874996257	1.60061312714489	1.36226185992543	1.21675671747203	0.807742068967801	No dOCR induction
3	0.259806199471294	0.291440150358747	0.20892741871201	0.318450214020562	0.84271371860092	1.33824138102045	1.23616444432073	0.880163492782297	0.427746092151814	No dOCR induction
3	0.0260264010076728	0.0200752446938117	0.0176071132033057	0.163244346585511	0.513194078643533	0.672647288873505	0.739904107140364	0.730806107889297	0.37276118750443	No dOCR induction
3	1.49808318145961	1.23933965702105	1.20354390775013	1.37467258903801	1.42864005498696	1.6824667936184	1.47462112572078	1.24553222365196	0.845363142014412	No dOCR induction
3	1.62023930857869	2.2491859602197	1.76757901055358	1.72788178536295	1.3669509577486	1.22030016681564	0.77193654386894	0.619762489052128	0.458577451006679	No dOCR induction
3	0.297319296989762	0.316040727736215	0.283278863734226	0.281262958098202	0.416792303970681	0.606623485044539	0.89074480112438	1.07205377616589	0.795609767073139	No dOCR induction
3	0	0.063252680856512	0.0224876775959653	0.0148302459603708	0	0.0320573441772643	0.0515886265479431	0.159354390173279	0.521910254331443	No dOCR induction
3	0.0876960375866975	0.123701091484293	0.213200502807001	0.257659235795664	0.256296411787809	0.087395366613809	0.105139845925793	0.0885047309071342	0.0387341824124346	No dOCR induction
3	0.508583513037226	0.645464951934971	0.826041249537048	0.776317770281231	0.541483293224078	0.57475178715029	0.329788639036795	0.355073706737227	0.2645725218215	No dOCR induction
3	0.141389796246443	0.118730405707946	0.0488983474009238	0.0748862269935612	0.13863014045627	0.224215762957835	0.146284556874134	0.150939559556036	0.127555756889148	No dOCR induction
3	2.93450959951531	2.66458005356701	3.22484028525899	1.4894627786779	0.971312865795761	0.881404481752825	0.779086225258798	0.844027939093816	0.955332951309179	No dOCR induction
3	0.218769410186183	0.268115282343513	0.384998550745067	0.30820674329498	0.35600508933419	0.515409887481855	0.701352940471999	0.881745667445332	1.19831216319281	No dOCR induction
3	0.0173509340051152	0	0.0251030057352941	0.0236037223025383	0.0690144426941777	0.132047607657932	0.14235937121432	0.183246080064162	0.169295250276047	No dOCR induction
3	0.0384544650795899	0.0306544709276213	0.0977966948018477	0.00877347634216751	0.07874480842165	0.0669783615661849	0.267756096889249	0.394442255901749	0.757654676903522	No dOCR induction
3	0.0314199547214317	0.0718881680890521	0.0876854741305304	0.0984899492960995	0.0985061674105518	0.0912135975626841	0.0431073037782474	0.0358375348363237	0.0694544832704961	No dOCR induction
3	0.19227232539795	0.308488448277482	0.302193641007196	0.352074125005817	0.433547387620011	0.533917777055042	0.512661769749387	0.359430131471928	0.300635410382476	No dOCR induction
3	0.188990412109151	0.203141539032077	0.298270648798203	0.344659002025632	0.681315943816177	1.30827879860064	1.30022931777788	1.08046860678313	0.861279847126354	No dOCR induction
3	0.00867546700255761	0	0	0	0	0.0116403391296402	0.078364236236868	0.0407213511253693	0.0611065845931163	No dOCR induction
3	0.061198952798464	0.0373462191588918	0.11636138018882	0.118018611512691	0.157790244377257	0.0893044820882465	0.0555138122077565	0.11863303904791	0.0880424822338964	No dOCR induction
3	0.0454889754377481	0.0919634127828638	0.193328153350365	0.173999532459935	0.176950348298245	0.179563521913712	0.257943132739716	0.245680908713063	0.2042450294712	No dOCR induction
3	0.139748839602043	0.150468084409375	0.224619387547983	0.449205720939935	0.344771585936931	0.444613294966795	0.319344723437192	0.497071044121674	0.632770213865832	No dOCR induction
3	0.940258095915273	0.779522593106728	1.28051068091167	1.88382264998971	2.9876830223725	5.0945713288671	4.82612847394627	5.21421313756246	4.98179909312412	No dOCR induction
3	0.0806615272285393	0.0565609326252415	0.152883270665096	0.170659469565696	0.198214844956932	0.0786187006958251	0.123434132845022	0.0743806735943428	0.108188665682931	No dOCR induction
3	0.0731563330898204	0.0373462191588918	0.0251030057352941	0.0944148892101531	0.177551603366159	0.337755481042581	0.276237419658945	0.227498445517729	0.236078439695085	No dOCR induction
3	0.0471299320821475	0.0822447177765163	0.0665054606042295	0.21181014455257	0.728765262317709	1.08520323966304	0.99132850994029	0.971603200313314	0.856382334543249	No dOCR induction
3	0.108328884880611	0.119813613481754	0.0625824683952363	0.155829223605326	0.176950348298245	0.133002165395151	0.150209742533947	0.0659658429770994	0.0926059776939948	No dOCR induction
3	0.391579161154057	0.494136336298134	0.567257911240448	1.19523964313015	2.52002421238592	4.09100978307242	3.13863411209393	3.86635014454273	2.7387762710288	No dOCR induction
3	0.0384544650795899	0.0392899581601613	0.0251030057352941	0.0944148892101531	0.522924444371005	0.85793815721053	0.898595172444007	1.04192546802511	1.15846487141456	No dOCR induction
3	0.0558053990847051	0.144636867405566	0.0726936890665536	0.132225501302787	0.237737562934736	0.213529981565414	0.20179836908189	0.238618880056668	0.198902441768285	No dOCR induction
3	0.0665925065122228	0.213498088719541	0.239261080725962	0.386544674204212	1.12669808990136	1.69392148646503	1.38581297388431	1.87288413291483	1.74459807931038	No dOCR induction
3	0.289814102851043	0.338059711431296	0.577626520323435	1.76455732613646	2.85104699001309	3.2271849594777	3.29136766042816	3.42277170689837	2.76626830178619	No dOCR induction
3	0.0823024838729386	0.150468084409375	0.169182719798737	0.109245135170524	0.119169409001325	0.134911280869589	0.193947997762263	0.166416418829675	0.135124563323711	No dOCR induction
3	0.337414718713752	0.459594387367974	0.439735034722317	1.24714550399145	2.25429806240459	4.37096118735497	5.49607992913976	5.17154294677193	4.42115465638024	No dOCR induction
3	0.165775240609716	0.183704149019382	0.319800754210502	0.526073657465753	0.805105050467702	0.989216853414258	0.943034117602092	0.672429685122938	0.592922922087573	No dOCR induction
3	1.12971919180498	1.24689193647978	1.58487685469787	2.29855782173125	2.3552092500868	2.07383682790611	1.24471550557012	0.940122090211691	0.582682821801553	No dOCR induction
3	0.212905172691864	0.268115282343513	0.285544099987557	0.26507435877585	0.53235418256452	0.644593821928131	0.419928432253103	0.479415972480685	0.469596643535517	No dOCR induction
3	0.0893369942310969	0.168599590101917	0.110173151726496	0.103188365552321	0.0693150702281349	0.0688874770406225	0.1071024387557	0.185424292431512	0.236857531937902	No dOCR induction
3	0.211264216047464	0.384041417822728	0.383340794789404	0.939562116866742	1.26352446515389	1.22220928229008	1.02336094666887	0.809245187366183	0.61039781168515	No dOCR induction
3	0.0281380414326329	0.0574214638527035	0.0766166812755468	0.212433500722844	0.678309668476605	1.39395069602302	1.56798541466713	1.91495828600105	1.50050575806092	No dOCR induction
3	0.0471299320821475	0.0671401588590511	0.127780264929801	0.192281482335978	0.23833881800265	0.275735554445505	0.354601655895813	0.282343853955889	0.193225836942363	No dOCR induction
3	0.083943440517338	0.17615186956065	0.15419093473476	0.237395576387365	0.6232343769853	0.748402316357674	0.743829292800177	0.814427022507385	0.55841821801223	No dOCR induction
3	0.0872253538061368	0.143776336178104	0.194285725534031	0.294734850696591	0.484904864062987	0.717299529917629	0.55247483931789	0.364313947760973	0.360628885609769	No dOCR induction
3	2.96145162173386	3.07793988303929	2.30336028064775	2.19893280111603	1.98586626461765	1.56988163327088	1.32896752029671	0.911873975586108	0.919047103621999	No dOCR induction
3	0.127791459310687	0.107290648246674	0.125164936790473	0.253584175709718	0.639087578032758	1.02413787080318	1.15590735373365	1.46567062166114	1.33844529709643	No dOCR induction
3	0.0682334631566222	0.0306544709276213	0.0475906833312594	0.0944148892101531	0.650922336497931	1.28709288209881	1.19838370606183	1.21946232139373	1.0260116019423	No dOCR induction
3	0.0628399094428634	0.124561622711755	0.112788479865825	0.271131128394053	0.404957545505508	0.792099999664579	0.744460244250246	0.756876010147529	0.580790620192912	No dOCR induction
3	0.283250276273446	0.220412513497157	0.370964337864756	0.497771518906993	0.650621708963974	0.783323333746595	0.692240666252234	0.966719384024269	0.608505610076509	No dOCR induction
3	0.628869778209194	0.653239907940049	1.18558670266082	1.47723759842006	1.58181060171402	1.46665640401252	1.00310406691973	0.848086344976359	0.677626076223999	No dOCR induction
3	0.0157099773607158	0.0604484106277805	0.0850701459912016	0.0499241513290408	0.316181743822429	0.470757646437732	0.513292721199455	0.334185639620197	0.288503108487815	No dOCR induction
3	0.0769089301591798	0.0774967085465152	0.125164936790473	0.130867147940805	0.177852230900116	0.124225499477167	0.121471540015115	0.122164053376108	0.0952772715454525	No dOCR induction
3	0.549149618541776	0.813204010809426	0.890538862299617	1.77989928724568	2.40055417585063	2.05628349607014	1.50854641679956	1.19827623542454	0.888326802763938	No dOCR induction
3	0.0438480187933487	0.0259064616976202	0.0665054606042295	0.186848068888049	0.512292196041661	0.748402316357674	0.640652039704291	0.812248810140035	0.625201407431269	No dOCR induction
3	0.0909779508754963	0.174430807105726	0.192978061464367	0.118018611512691	0.178453485968031	0.241583448510788	0.245536624310206	0.420512158159982	0.407265891579773	No dOCR induction
3	0.159211414032118	0.194506051799537	0.206662182458679	0.294111494526316	0.425620787096282	0.325160584175722	0.239017894370417	0.225320233150379	0.175750947344786	No dOCR induction
3	0.0297789980770323	0.0373462191588918	0.00749589253198844	0.0573392743092262	0.0595847045006626	0.169832298258509	0.364414620045346	0.415628341870936	0.946317018385786	No dOCR induction
3	0.145142393315802	0.0872154035528628	0.156806262874089	0.275829544650274	0.346274723606717	0.654325045583334	0.424484569362985	0.488656213504431	0.457798358763862	No dOCR induction
3	0.204700389469867	0.199254061029538	0.185482168932378	0.551035733130273	0.466045387675957	0.42515084765639	0.346751284576186	0.304057331479422	0.350722802446755	No dOCR induction
3	0.237761300835698	0.246096298648432	0.254602957675936	0.412753462209282	0.866794147706065	1.21534173184653	1.1297626954948	0.95124252475063	0.942532615168505	No dOCR induction
3	0.0888663104505362	0.103403170244135	0.144429805949441	0.190188131782288	0.277560908446497	0.241769094793803	0.135840641274531	0.0407213511253693	0.0470820810898144	No dOCR induction
3	0.050882529151507	0.0958508907854028	0.0850701459912016	0.0499241513290408	0.255695156719895	0.421332616707515	0.426447162192892	0.339069455909243	0.269915109524415	No dOCR induction
3	0.0157099773607158	0.0153272354638106	0.0753090172058824	0.0606793372034652	0.118267526399454	0.358172486090205	0.237055301540511	0.444403848050864	0.482062962553185	No dOCR induction
3	0.668965199933184	0.869764943434667	1.32347818826194	2.37429068693795	2.57840640675075	3.75214042433175	3.99538388365983	3.08422964254347	3.20681473007868	No dOCR induction
3	0.0454889754377481	0.0373462191588918	0.17798627640039	0.447847367577952	0.445382146085184	0.391184388004688	0.489811345720275	0.353193513222034	0.257782807629754	No dOCR induction
3	0.148424306604601	0.21069381849081	0.124207364606806	0.132848857473062	0.127396637059012	0.121361826265511	0.150209742533947	0.0646130410162517	0.063777878444574	No dOCR induction
3	0.183596858395392	0.21932930572335	0.299578312867867	0.232697160131144	0.6232343769853	1.22411839776451	0.984178828550432	1.30443603797266	1.07153549854648	No dOCR induction
3	0.506001188831706	0.515294788765753	0.902657930812594	0.720336849333987	0.59223951459914	0.749356874094893	0.500255261319877	0.442225635683514	0.293066603947914	No dOCR induction
3	0.211264216047464	0.147441137634298	0.200473953996355	0.445130660853988	0.591337631997268	0.975481752527166	1.08735608164632	1.32126569920715	1.32709208744459	No dOCR induction
3	0.157099773607158	0.141832597176835	0.166567391659408	0.237395576387365	0.138329512922313	0.15723740139165	0.131915455614718	0.306235543846772	0.234186238086445	No dOCR induction
3	1.4399243634721	2.38368895448415	2.24077781225251	3.74902842703907	4.2564284402445	4.99150541956962	4.70535762386092	4.90873435797222	3.28517324514317	No dOCR induction
3	0.173280434748435	0.291217473812402	0.457342147925622	0.818203442459812	0.868597912909808	1.14054126209958	1.15001957524393	1.36551806466072	0.952104681208512	No dOCR induction
3	0.166245924390277	0.211777026264617	0.26079118613826	0.565242622920369	0.583110403939582	0.915370941404527	0.721609820221135	0.560858674731424	0.461582761981144	No dOCR induction
3	0.358988933568787	0.670733558951474	0.792742167497769	0.593544761479128	0.771594883169042	1.31228267583253	1.32896752029671	1.46949965484149	0.785035649664112	No dOCR induction
3	0.0368135084351905	0.0699444290877826	0.0550865758632479	0.0647543972894116	0.0395227179778036	0.124225499477167	0.0620325421475455	0.0646130410162517	0.0592143829844756	No dOCR induction
3	0.0243854443632735	0.0133834964625411	0.0475906833312594	0.0836597033357287	0.206141445480662	0.358172486090205	0.568175581957143	0.468295537941746	0.207250340445665	No dOCR induction
3	0.186878771684191	0.290134266038595	0.309689533539184	0.205018377742659	0.168422492706601	0.126134614951605	0.039182118118434	0.0119458449454412	0.021259292814858	No dOCR induction
3	0.254170867279692	0.294882275268596	0.344903759945796	0.449205720939935	1.01725904662751	1.42028069377698	1.5581724505176	1.62667583264742	1.4623277087651	No dOCR induction
3	0.272463168845928	0.368714182358917	0.35823778905411	0.33526216951319	0.317384253958258	0.53086845756037	0.828712258976834	1.19203961717465	1.55248535173384	No dOCR induction
3	0.33647335115263	0.332451170973833	0.412366792733692	0.327112049341297	0.41589042136881	0.66882905792463	0.496330075660064	0.556800268848881	0.476386357727263	No dOCR induction
3	0	0	0.00749589253198844	0.00741512298018538	0	0.0106857813924214	0.0143691012594158	0.0119458449454412	0.0064556970687391	No dOCR induction
3	0.200947792400507	0.159103571641915	0.22296163159232	0.474167796604455	1.29451932754005	2.91575947618908	3.15033993059367	4.22412945520165	4.3542604089644	No dOCR induction
3	0.00703451035815823	0.0440379673901624	0.0488983474009238	0.0647543972894116	0.16752061010473	0.299016232704785	0.453222771881817	0.623293503380325	0.559197310255047	No dOCR induction
3	0.0909779508754963	0.101459431242866	0.131703257138795	0.218490270341048	0.607491460578684	1.62940917922233	1.38847625664398	1.29978159438581	1.17271149091146	No dOCR induction
3	0.160381686895957	0.328563692971294	0.362160781263103	0.484299626308605	0.404957545505508	0.691155178446692	0.737941514310457	0.99955329608674	0.907916853096358	No dOCR induction
3	0.0682334631566222	0.0939071517841333	0.165609819475742	0.400639922972876	1.67640861118312	3.50501527568066	3.84384249974605	4.45891930207796	4.87817392290129	No dOCR induction
3	0.0243854443632735	0.0220189836950812	0.0251030057352941	0.0425090283488554	0.0100309932614295	0.0349210173889206	0.039182118118434	0.00841483061724339	0.0231514944234987	No dOCR induction
3	0.0384544650795899	0.0172709744650801	0.0625824683952363	0.0721695202695969	0.109138415739896	0.0679329193034037	0.0431073037782474	0.0610820266880539	0.0489742826984551	No dOCR induction
3	0.900162674191284	0.818812551266889	1.24102337041007	3.28396902984108	4.39705268879763	5.40233790116773	4.24225214934988	4.32781302653027	3.22195234294781	No dOCR induction
3	0.251830321552014	0.343890928435105	0.429623814050999	0.601583240629588	1.18568153933411	1.71529304924987	1.42758863628272	1.35627782363697	1.23793649584487	No dOCR induction
3	1.42422725928651	1.86428401116951	1.60876489983783	1.00901493041237	0.542685803359907	0.297107117230348	0.317382130607285	0.257626753658505	0.252440219926838	No dOCR induction
3	0.00867546700255761	0	0	0	0.0294917247163741	0.179563521913712	0.317382130607285	0.687081133990075	0.713243889665165	No dOCR induction
3	0.0682334631566222	0.126505361713024	0.177028704216723	0.182773008802103	0.688040034204077	1.37257913323818	1.31985524607695	1.30278521715966	1.06663798596338	No dOCR induction
3	0.0384544650795899	0.0487859766201635	0.0687706968575604	0.110603488532506	0.0395227179778036	0.0864408088765902	0.0927333374962838	0.108865406469819	0.0914928683281711	No dOCR induction
3	0.446214287374924	0.461760802915589	0.545377713942151	0.594903114841111	0.445382146085184	0.36599459427097	0.237055301540511	0.191660910681405	0.21259292814858	No dOCR induction
3	1.56984033638287	1.99751129607173	2.62386121863025	2.7638405009721	4.56246890616466	6.07745124436471	4.65762444449309	4.34193708384306	2.78441122562978	No dOCR induction
3	0.0400954217239893	0.0325982099288908	0.0299835701279538	0.150395810157397	0.206442073014619	0.209711750616539	0.133878048444625	0.162885404501477	0.171966544127505	No dOCR induction
3	0.00703451035815823	0	0.00880355660165284	0.00741512298018538	0	0	0	0.070849659266145	0.181427552170708	No dOCR induction
3	0.0665925065122228	0.0900196737815943	0.101719687010841	0.126168731684584	0.414086656165066	0.804694896531438	1.03051062805872	0.738395528100038	0.722370880585362	No dOCR induction
3	0.114892711458209	0.135140848945564	0.120284372397813	0.0957732425721352	0.0583821943648338	0.0223261205220616	0.0966585231560972	0.0477833797817649	0.0823658774079743	No dOCR induction
3	0.0297789980770323	0.0412336971614308	0.0325988982672826	0.0236037223025383	0.109138415739896	0.270777119476396	0.226611385940908	0.480768774441533	0.423627671811526	No dOCR induction
3	0.0227444877188741	0.00669174823127057	0.0550865758632479	0.0148302459603708	0.0300929797842885	0.0106857813924214	0.0143691012594158	0	0.0148035957461189	No dOCR induction
3	0.0384544650795899	0.0306544709276213	0.086377810060866	0.134942208026752	0.137728257854398	0.210666308353757	0.0927333374962838	0.125695067704306	0.117649673726134	No dOCR induction
3	0.00867546700255761	0.0239627226963507	0.0312912341976182	0.0397923216248912	0.168121865172644	0.323251468701284	0.251424402799927	0.276634627260341	0.218269532974502	No dOCR induction
3	0.334132805424953	0.565163973159724	0.664704514156297	0.803261555478009	0.870401678113551	0.956204951499775	1.02399189811894	1.03539083092306	0.814976858279357	No dOCR induction
3	0.244325127413295	0.24523576742097	0.302193641007196	0.27990460473622	0.524728209574748	0.910412506435418	0.762754531169475	0.71179823428746	0.459690560372503	No dOCR induction
3	0.0909779508754963	0.121534675936678	0.0938737025928545	0.251602466177461	0.639388205566715	1.31724111080164	1.58887324586633	1.54876414472488	1.45999043203665	No dOCR induction
3	0.396972714867816	0.583295478852266	0.63079795181935	0.49171474928879	0.591938887065183	0.53487233479226	0.482591925850717	0.571451717716017	0.390236077102007	No dOCR induction
3	0.233538019985778	0.220189836950812	0.146695042202772	0.274471191288292	0.383693048846821	0.320387795489628	0.226611385940908	0.270925400564793	0.144251554243908	No dOCR induction
3	0.204700389469867	0.288413203583671	0.280663535594897	0.274471191288292	0.404055662903637	0.310656571834425	0.278200012488851	0.417806554238286	0.354507205664037	No dOCR induction
3	0.254641551060252	0.368714182358917	0.423785677474673	0.761375883299428	1.21246761624487	1.78722984578516	1.71167642726129	1.83163539023511	1.86080062654769	No dOCR induction
3	0.0682334631566222	0.140749389403027	0.107907915473165	0.142980687177212	0.0896776842849511	0.0669783615661849	0.0143691012594158	0.117280237087062	0.0322784853436955	No dOCR induction
3	0.249718681127054	0.287329995809863	0.351442080294118	0.460695904006066	0.522022561769133	0.491174651485356	0.589694364606417	0.588281378950504	0.546619933240576	No dOCR induction
3	1.14331752874074	1.26371755785217	1.58688470253953	0.812770029011883	0.375766448323092	0.117543595316636	0.0555138122077565	0.0407213511253693	0.042518585629716	No dOCR induction
3	0.409400778939733	0.601426984544808	0.666969750409628	0.620488546675906	0.512592823575618	0.591164914966024	0.566843940577305	0.510369691027963	0.420956377960068	No dOCR induction
3	0.253471278196414	0.33114528665368	0.268287078670249	0.391131449439001	0.336243730345288	0.555289339839885	0.681796750652632	0.747635769123783	0.719365569610897	No dOCR induction
3	0.126150502666287	0.0813841865490542	0.192978061464367	0.29003643444037	0.564551555086509	0.870718700360404	0.820230936207138	0.731631518295799	0.498758759907944	No dOCR induction
3	1.21060962433624	1.85176104593444	1.9507032397583	2.56414389565594	3.08679044485097	3.30121651777045	3.24959199802975	3.29189480405286	3.17687352146344	No dOCR induction
3	0.0368135084351905	0.0200752446938117	0.0387871267296066	0.00741512298018538	0.00973036572747231	0.0213715627848429	0.0267756096889249	0.0168296612344868	0	No dOCR induction
3	0.0438480187933487	0.0133834964625411	0.040094790799271	0.0869997662299677	0.0684131876262633	0.0436976833069045	0.117546354355302	0.14387753089964	0.113865270508853	No dOCR induction
3	0.0752679735147804	0.113982396477945	0.125164936790473	0.188829778420306	0.264824267379453	0.637726271484585	0.643946273914035	1.04786406742285	1.15668372780272	No dOCR induction
3	1.20756948952529	1.53919261806599	0.867443704405983	1.03816370718427	0.625338769723	0.374771260188954	0.440816263452308	0.305410133440269	0.269136017281598	No dOCR induction
3	0.114892711458209	0.2385440191897	0.293740176291541	0.186848068888049	0.138028885388355	0.101899378955106	0.284087790978572	0.468822929496092	0.60204991300777	No dOCR induction
3	0.26754029891273	0.395703851830345	0.308031777583522	0.685977941157025	1.01695841909355	1.35216212819056	1.09646835586608	1.00909155596264	0.678294110470012	No dOCR induction
3	1.41648028666995	1.43859371805058	1.65530530751109	2.5206114370094	5.10335094432082	5.80593153975626	6.2660538801788	4.76620962903343	3.48641296363991	No dOCR induction
3	0	0.0172709744650801	0	0.0148302459603708	0.0294917247163741	0.0436976833069045	0.0698829134671723	0.0371903367971714	0.0554299797671942	No dOCR induction
3	0.608707614695841	0.477948569606861	0.465188132343609	0.634807077487434	0.753036034315969	0.853165368524436	0.895370676713962	1.13666681718214	1.16302836687465	No dOCR induction
3	0.0297789980770323	0.0172709744650801	0.0651977965345651	0.0438673817108375	0.020061986522859	0.187385630094477	0.162616250963456	0.155823375845081	0.144251554243908	No dOCR induction
3	0.207982302758665	0.225160522727158	0.319450662324504	0.213168497914552	0.485506119130902	0.577429814078931	0.636726854044478	0.502780270817222	0.469151568415707	No dOCR induction
3	0.160852370676518	0.101459431242866	0.146695042202772	0.583412931774979	0.717531758920451	0.94838284331901	0.944996710431998	0.921641608164199	0.582348804678546	No dOCR induction
3	0.318422828064237	0.40411666251654	0.51730928818153	0.665090925578451	1.17414740840289	1.67045516192273	1.68749436185234	1.76837515117971	1.9541856964845	No dOCR induction
3	0.323345697997435	0.460454918595436	0.737398203222851	1.24222380569236	2.20816153867973	3.0130717127411	2.60964064825522	3.51586223524239	3.03518220307419	No dOCR induction
3	0.106217244455651	0.181983086564458	0.233072852263638	0.296828201250281	0.543287058427821	0.593074030440461	0.502848805599853	0.379790807034612	0.260788118604218	No dOCR induction
3	0.0314199547214317	0.050729715621433	0.080189581598542	0.467487670815977	1.80782369082442	3.16230135966897	4.0928128352254	3.83450236943898	3.56265716110215	No dOCR induction
3	0.0980124612336545	0.0479254453927014	0.0814972456682064	0.189564775612014	0.118568153933411	0.202844200172992	0.14235937121432	0.257626753658505	0.298743208773836	No dOCR induction
3	0.0769089301591798	0.0813841865490542	0.0488983474009238	0.0485657979670587	0.137127002786484	0.108766929398652	0.0966585231560972	0.0371903367971714	0.11464436275167	No dOCR induction
3	0.092148223739335	0.135140848945564	0.11148081579616	0.169301116203714	0.129501029796712	0.0465613565185608	0.0639951349774522	0.0730278716334951	0.0444107872383567	No dOCR induction
3	0.00867546700255761	0	0	0.0161885993223529	0.117966898865496	0.789236326452922	0.999879571189686	1.15755488429917	0.932737590002295	No dOCR induction
3	0.0157099773607158	0.0306544709276213	0.0850701459912016	0.0337355520066879	0.0890764292170367	0.0893044820882465	0.0803268290667747	0.0947413491570275	0.14992815906983	No dOCR induction
3	0.201418476181068	0.254954462427318	0.18513207704638	0.289413078270095	0.801988490487288	0.94437896608712	0.775791991049053	0.393089453940901	0.243313229006642	No dOCR induction
3	0.0211035310744747	0.0373462191588918	0.0162994491336413	0.0222453689405561	0.00973036572747231	0.0106857813924214	0.039182118118434	0.0876793205006318	0.175750947344786	No dOCR induction
3	0.0525234857959064	0.055477724851434	0.0515136755402526	0.0148302459603708	0.0197613589889018	0.0776641429586063	0.109065031585606	0.162885404501477	0.360628885609769	No dOCR induction
3	0.172809750967874	0.120674144709216	0.195593389603695	0.154470870243344	0.266628032583196	0.795918230613454	0.939108931942278	0.631708333997569	0.567100133812617	No dOCR induction
3	0.0595579961540646	0.0986551610141344	0.209277510598008	0.173999532459935	0.0979049123426375	0.235856102087475	0.162616250963456	0.183246080064162	0.189775450848088	No dOCR induction
3	0.332021164999993	0.288413203583671	0.495171702471562	0.510508414313674	0.916347858945298	1.83246535200048	2.28251529197811	2.2399036845975	2.02553238136364	No dOCR induction
3	0.130602688818925	0.173347599331918	0.31326243386218	0.16658440947975	0.137728257854398	0.257227664872318	0.265793504059342	0.217730812939638	0.159055149990027	No dOCR induction
3	0.195554238686748	0.196227114254461	0.28458652780389	0.213168497914552	0.20734395561649	0.400915611659891	0.257312181289647	0.461233509285351	0.416058865376963	No dOCR induction
3	0.381733421287661	0.495219544071941	0.504932831256882	0.74665727836049	1.27896675402655	2.01240016648022	1.7847838364585	2.16281740708146	1.73213176029272	No dOCR induction
3	0.222522007255542	0.29035694258494	0.220696395338989	0.220583620894737	0.127997892126926	0.142733389050354	0.10121466026598	0.164238206462325	0.171966544127505	No dOCR induction
3	0.197665879111708	0.241348289418431	0.17310571200773	0.136923917559009	0.058682821898791	0.109721487135871	0.265793504059342	0.258979555619352	0.253553329292662	No dOCR induction
3	0.0140690207163165	0.0354024801576223	0.112788479865825	0.275206188479999	0.264824267379453	0.244632768005459	0.123434132845022	0.14605574326699	0.150707251312647	No dOCR induction
3	0.134355285888284	0.118730405707946	0.187747405185709	0.20971679399888	0.373962683119348	0.92109828782784	0.995253695600104	1.08535242307218	0.737953568574298	No dOCR induction
3	0.57189410626065	0.407143609291617	0.609267846407051	0.663620931195036	0.560944024679022	0.432972955837155	0.189391860652381	0.305410133440269	0.168182140910223	No dOCR induction
3	0.176562348037234	0.159964102869377	0.164302155406077	0.0411506749868733	0.0696156977620921	0.16887774052129	0.144321964044227	0.115102024719712	0.231514944234987	No dOCR induction
3	0.0980124612336545	0.0900196737815943	0.162994491336413	0.39322479999269	0.522323189303091	0.722257964886737	0.933221153452558	1.00308431041494	0.825996050808194	No dOCR induction
3	0.083943440517338	0.102542639016673	0.0550865758632479	0.103188365552321	0.0985061674105518	0.100944821217887	0.0803268290667747	0.057551012359856	0.101732968614192	No dOCR induction
3	0.290755470412165	0.556528485927184	0.654243201598982	0.431035412085325	0.188785106763417	0.209711750616539	0.168504029453176	0.20984337387674	0.249768926075381	No dOCR induction
3	0.432145266658607	0.343890928435105	0.381075558536074	0.293376497334609	0.198214844956932	0.184521956882821	0.164578843793363	0.164238206462325	0.118428765968951	No dOCR induction
3	0.330850892136154	0.314096988734945	0.350741896522122	0.273847835118017	0.274855260640882	0.43679118678603	0.317382130607285	0.221789218822181	0.237636624180719	No dOCR induction
3	0.122397905596928	0.191701781570806	0.338365439597474	0.400016566802601	0.385797441584521	0.284326574080474	0.270349641169225	0.261157767986702	0.330576618997721	No dOCR induction
3	0.0975417774530938	0.152189146864299	0.17310571200773	0.2549425290717	0.127997892126926	0.0776641429586063	0.0267756096889249	0.0252444918517302	0.0296071914922378	No dOCR induction
3	0.162964011101478	0.149384876635567	0.158113926943753	0.395941506716655	1.48491785661409	2.14272430494673	1.55102276912774	1.29489777809676	0.842357831039947	No dOCR induction
3	0.127791459310687	0.0977946297866723	0.0726936890665536	0.0633960439274294	0.0297923522503313	0.0223261205220616	0.039182118118434	0.0119458449454412	0.0933850699368118	No dOCR induction
3	0.0682334631566222	0.163851580871916	0.115053716119155	0.223923683788976	0.235933797730993	0.321342353226847	0.348082925956024	0.210668784283242	0.228509633260523	No dOCR induction
3	0.433315539522446	0.530622024229564	0.757270552679487	1.68695439241894	2.69607267808229	4.06412284646942	3.45854004850149	3.60624715966472	3.3514003014456	No dOCR induction
3	0.050882529151507	0.0440379673901624	0.0814972456682064	0.104546718914303	0.23623442526495	0.356263370615767	0.399671552503967	0.444403848050864	0.417171974742787	No dOCR induction
3	0.0872253538061368	0.181983086564458	0.122899700537142	0.093056535848171	0.139231395524184	0.447291321895437	0.5459561093781	0.407213511253693	0.515120540139697	No dOCR induction
3	0.320063784708636	0.387928895825267	0.298620740684201	0.400639922972876	0.20734395561649	0.170786855995728	0.0927333374962838	0.0849737165789364	0.0812527680421506	No dOCR induction
3	0.0595579961540646	0.0891591425541323	0.127780264929801	0.093056535848171	0.256897666855724	0.200935084698555	0.0639951349774522	0.14169931853229	0.12488446303769	No dOCR induction
3	0.0351725517907911	0.0287107319263518	0.0612748043255719	0.151754163519379	0.757355104432212	1.45692518035732	1.74693335971991	1.73659602222593	1.51085691634375	No dOCR induction
3	0.0595579961540646	0.0861321957790553	0.109215579542829	0.0944148892101531	0.0890764292170367	0.13395672313237	0.271681282549062	0.341775059830938	0.376211573598705	No dOCR induction
3	0.355236336499427	0.555445278153377	0.685184343910602	1.72737007021411	2.77662125170768	4.06011896923753	3.25281649375979	3.15425389140311	2.93244718309097	No dOCR induction
3	0.15217690367396	0.212637557492079	0.169182719798737	0.422885291913432	1.50467921560299	2.96155192125343	3.41613343465302	3.59077030039108	2.36000446157544	No dOCR induction
3	0.486780392879474	0.379516085139072	0.791434503428105	1.46127228114057	2.61240754447648	2.85564866506644	3.00861151082942	2.977542448441	2.80978893878493	No dOCR induction
3	0.276215765915288	0.350582676666375	0.362160781263103	0.586752994669218	0.752434779248055	0.564066005757868	0.588432461706279	0.375434382299912	0.396691774170746	No dOCR induction
3	0.222522007255542	0.150245407863029	0.164302155406077	0.321678635893368	0.493432719654631	1.11535146836586	0.891445491054149	0.848086344976359	0.765223483338085	No dOCR induction
3	0.232367747121939	0.379293408592727	0.608310274223385	0.882111201536084	0.713513316338166	0.802785781057	0.838525223126368	0.983549045258755	0.720478678976721	No dOCR induction
3	0.0157099773607158	0.00863548723254007	0.0325988982672826	0.0829247061440213	0.264824267379453	0.43679118678603	0.269718689719156	0.497071044121674	0.327571308023257	No dOCR induction
3	0.118645308527568	0.127365892940486	0.245799401074284	0.333903816151207	0.425320159562325	0.357217928352986	0.14235937121432	0.130578883993351	0.126776664646331	No dOCR induction
3	0.98902898464182	0.986774286687689	1.10278179292295	1.13643037443751	0.950649624204987	0.749356874094893	0.625651986994806	0.565215099466124	0.413387571525506	No dOCR induction
3	1.41765055953379	1.12427405276929	1.82423063889816	2.03608852865793	1.56907396064697	1.19301561132447	1.31004228192741	0.880094846632328	0.614627290022241	No dOCR induction
3	0.0243854443632735	0.0498691843939709	0.0889931382001948	0.0869997662299677	0	0.0106857813924214	0.0411447109483407	0	0.0406263840210753	No dOCR induction
3	0.0140690207163165	0.0412336971614308	0.033906562336947	0.0310188452827237	0.118267526399454	0.27955378539438	0.492404890000251	1.14884203482977	2.80600453556765	No dOCR induction
3	0.117004351883169	0.0986551610141344	0.166917483545406	0.263716005413867	0.335041220209459	0.276690112182723	0.280162605318758	0.176184051407766	0.11464436275167	No dOCR induction
3	0.65466727391415	0.849912375287201	0.941795149428199	1.28631446944606	1.36353377023422	1.28804743983603	1.16698222078332	1.065817157916	0.869293728680727	No dOCR induction
3	0.0243854443632735	0.0306544709276213	0.0638901324649007	0.0397923216248912	0.305248867959128	0.571702467655619	0.907076495213702	0.640948575021315	0.671504396278266	No dOCR induction
3	0.0454889754377481	0.103403170244135	0.0651977965345651	0.0809429966117644	0.0395227179778036	0.0990357057434492	0.152172335363854	0.101803377813423	0.0231514944234987	No dOCR induction
3	0.0855843971617374	0.0613089418552425	0.122899700537142	0.0795846432497823	0.207043328082533	0.15723740139165	0.146284556874134	0.0743806735943428	0.0193670912062173	No dOCR induction
3	0.0173509340051152	0.0239627226963507	0.0162994491336413	0.0148302459603708	0.127697264592969	0.327069699650159	0.749086119839828	0.867621610132541	1.34913047250226	No dOCR induction
3	0.886564337255528	1.43362303227424	1.41935973869646	1.55127718720048	1.34076613590575	0.904870806295121	0.662871512283334	0.776113256451554	0.876528517992283	No dOCR induction
3	0.200947792400507	0.21932930572335	0.179293940470054	0.316356863466872	0.583110403939582	0.802785781057	0.488479704340437	0.586928576989656	0.396691774170746	No dOCR induction
3	0.0823024838729386	0.136861911400488	0.195593389603695	0.284603020992441	0.305248867959128	0.474761523669622	0.405559330993687	0.35807732951108	0.236857531937902	No dOCR induction
3	0.127791459310687	0.230769063184622	0.317185426071173	0.407431689782786	0.424117649426496	0.580479133573602	0.353970704445744	0.540497999168739	0.326458198657433	No dOCR induction
3	0.105046971591813	0.156076624866838	0.281971199664561	0.721695202695969	1.41770717912366	2.48697604386683	2.71148625997127	2.60068661803027	2.48533399973294	No dOCR induction
3	0.395331758223417	0.362882965355109	0.442350362861645	1.47837266973918	2.70369865107206	3.5935508463147	3.20192855714162	3.34756562289752	2.91486123549659	No dOCR induction
3	0.11536339523877	0.175291338333188	0.248414729213612	0.182773008802103	0.235933797730993	0.881404481752825	1.20097725034181	1.65950974470989	1.89452623838021	No dOCR induction
3	0.0351725517907911	0.054617193623972	0.0312912341976182	0.10652842844656	1.10122480776727	2.38680013410314	2.28770238053806	2.42397517506816	2.40886768627709	No dOCR induction
3	0.061198952798464	0.059365202853973	0.195593389603695	0.744675568828233	0.651523591565845	0.85793815721053	0.673315427882936	0.517431719684359	0.368976784287149	No dOCR induction
3	0.0991827340974932	0.0373462191588918	0.106600251403501	0.134207210835044	0.0699163252960493	0.14559706226201	0.0907707446663771	0.110218208430667	0.0721257771219538	No dOCR induction
3	0.0157099773607158	0.00863548723254007	0.00749589253198844	0.00741512298018538	0	0	0	0	0.0166957973547596	No dOCR induction
3	1.5487368053084	1.48371489321455	1.34622325426958	1.06426085416791	1.52925061513521	2.5634999828052	2.58020175580662	3.05703631102658	3.02961665624507	No dOCR induction
3	1.51754575588968	1.8662579251287	2.23302453130886	2.7527968819917	3.87803640236807	3.60137295449547	2.70566821996125	1.77761539220346	1.06062736401445	No dOCR induction
3	1.3627865280102	1.52603179814979	1.84148766021547	1.46156071424655	1.26382509268784	1.37944668368173	1.39296265527416	1.27836613571443	0.997628577812692	No dOCR induction
3	0.146783349960201	0.181122555336996	0.218081067199661	0.29003643444037	0.524126954506834	1.40463647741545	1.33156106457669	1.17821357871401	1.25530032744564	No dOCR induction
3	0.094259864164295	0.0613089418552425	0.239261080725962	0.373696137776099	0.376067075857049	0.63390804053571	0.469554465971139	0.721565866865551	0.40615278221395	No dOCR induction
3	0.358047566007666	0.37432272281638	0.723013898456542	0.575262811603086	0.669180557817047	1.06669535008985	1.10628132001562	1.01367735339953	1.01465839229046	No dOCR induction
3	0.205870662333705	0.242208820645893	0.228192287870978	0.343924004833924	0.580404756133967	1.50939952958221	1.99050739120021	2.48505720175622	2.64494612597218	No dOCR induction
3	0.0211035310744747	0.0133834964625411	0.0325988982672826	0.00741512298018538	0.0294917247163741	0.110676044873089	0.158691065303643	0.223967431189531	0.248655816709557	No dOCR induction
3	0.180314945106593	0.23660028018843	0.152883270665096	0.0883581195919498	0.147458623581871	0.0543834646993259	0.0143691012594158	0.0456051674144148	0.0611065845931163	No dOCR induction
3	0.569082876752412	0.550697268923375	0.665311994453966	1.09142792140755	1.46023617244103	3.27088264278461	4.02741632038841	4.50617529030538	4.06286304749893	No dOCR induction
3	0.0157099773607158	0.0574214638527035	0.0991043588715121	0.0661127506513937	0.404656917971551	1.17450772175128	1.07039343610693	1.16596971491641	1.14377233366524	No dOCR induction
3	0.160381686895957	0.264227804340974	0.165609819475742	0.138282270920991	0.247167301128251	0.316383918257738	0.542030923718287	0.609994856474037	0.661264295992246	No dOCR induction
3	0.0558053990847051	0.0487859766201635	0.0678131246738939	0.0633960439274294	0.0291910971824169	0.0446522410441233	0.0248130168590182	0.210668784283242	0.260788118604218	No dOCR induction
3	0.357347976924387	0.387068364597805	0.439735034722317	0.515318471591328	0.950649624204987	1.09761249024688	0.916258507913167	0.735689924178342	0.645347590880303	No dOCR induction
3	0.224162963899942	0.333311702201295	0.294347656589209	0.412753462209282	0.394325297176165	0.41751438575864	0.335676417526515	0.548385438231637	0.26646472343014	No dOCR induction
3	0.449496200663723	0.563220234158454	0.753347560470494	0.593544761479128	0.366036082595619	0.26791344626474	0.270349641169225	0.190308108720557	0.247097632223923	No dOCR induction
3	0.197665879111708	0.149607553181913	0.321715898577834	0.337978876237154	0.758858242101998	0.950291958793448	0.809787020607536	0.803306587968446	0.723929065070996	No dOCR induction
3	0.0173509340051152	0.054617193623972	0.0938737025928545	0.0222453689405561	0.00973036572747231	0.112585160347527	0.0267756096889249	0.0659658429770994	0.0064556970687391	No dOCR induction
3	0.448325927799884	0.453125315683048	0.798322915662425	1.0752393220852	1.03912479835411	0.827975574790718	0.943665069052161	0.867621610132541	0.837349260460038	No dOCR induction
3	0.0769089301591798	0.1569371560943	0.190712825211036	0.103188365552321	0.364532944925833	0.364085478796532	0.226611385940908	0.280693033142885	0.22094082682596	No dOCR induction
3	0.0297789980770323	0.107290648246674	0.0991043588715121	0.0586976276712083	0.0793460634895644	0.045606798781342	0.039182118118434	0.0885047309071342	0.105517371831473	No dOCR induction
3	0.0227444877188741	0.00863548723254007	0.0237953416656297	0.0883581195919498	0.0893770567509939	0.156282843654431	0.121471540015115	0.160707192134127	0.0823658774079743	No dOCR induction
3	1.94757938212333	2.14559028838714	2.20887909775723	1.76246397558278	1.35891407258402	1.12717745377852	0.954108984651763	0.705561616037566	0.502988238245036	No dOCR induction
3	0.0801908434479786	0.0479254453927014	0.0537789117935835	0.134207210835044	0.50135932017836	0.882359039490044	0.776492680978822	1.17791555986186	1.02868289579376	No dOCR induction
3	1.07063187943148	1.41615955622073	1.3498888580669	0.882222842557516	0.564852182620466	0.527050226611495	0.370933349985135	0.554622056481531	0.562202621229512	No dOCR induction
3	0.0471299320821475	0.110094918475406	0.0828049097378708	0.172017822927679	0.0884751741491223	0.0893044820882465	0.115583761525395	0.0407213511253693	0.021259292814858	No dOCR induction
3	0.140219523382604	0.180039347563189	0.211542746851339	0.221206977065012	0.476377008471344	0.781228571989142	0.876375699864964	1.02374300482978	1.08889933014726	No dOCR induction
3	0.316311187639277	0.472977883830515	0.561677163075792	0.802638199307734	1.46354307531456	1.69296692872781	1.66983102638318	1.36363787114552	0.958115303157441	No dOCR induction
3	0.562519050174815	0.443851973769392	0.446880835368307	0.748862269935612	0.786736544507744	0.967473998063386	0.703946484751974	0.467768146387401	0.435314898586377	No dOCR induction
3	0.0471299320821475	0.0891591425541323	0.0814972456682064	0.0782262898878002	0.0890764292170367	0.156282843654431	0.150209742533947	0.223967431189531	0.594815123696214	No dOCR induction
3	0.332021164999993	0.297048690816211	0.463530376387946	0.530772073721974	0.313776723550771	0.660052392006646	0.587100820326441	0.564389689059622	0.596373308181848	No dOCR induction
3	0.00867546700255761	0.0200752446938117	0.0149917850639769	0.0161885993223529	0.0294917247163741	0.0213715627848429	0.0267756096889249	0.057551012359856	0.10629646407429	No dOCR induction
3	0.531798684536661	0.861352132748473	0.705756877139235	1.22824019794513	1.34527554891511	1.45806538437755	1.295673180668	1.39264275002764	1.08711818653542	No dOCR induction
3	0.110440525305572	0.243292028419701	0.288159428126885	1.00703322088012	2.09470405282359	1.9677479254361	1.88796108955439	0.972428610719817	0.448671367843666	No dOCR induction
3	0.0719860602259816	0.164712112099378	0.112788479865825	0.122093671598638	0.13863014045627	0.167923182784072	0.0535512193778498	0.127047869665153	0.0979485653969102	No dOCR induction
3	0.136466926313244	0.126505361713024	0.187747405185709	0.458714194473809	1.00662679829816	1.59488578072158	1.4027756194237	1.50098076494311	1.28223622508642	No dOCR induction
3	0	0.00863548723254007	0	0	0.0398233455117608	0.136820396344026	0.154765879643829	0.282343853955889	0.392462295833654	No dOCR induction
3	0.216657769761223	0.206806340488271	0.209627602484006	0.288678081078388	0.109138415739896	0.0553380224365447	0.0659577278073589	0	0.0083478986773798	No dOCR induction
3	0.0665925065122228	0.0967114220128649	0.182866840793049	0.627280313485816	1.91625056685556	2.23261205220616	1.51443419528928	1.09158904132207	0.809745328573245	No dOCR induction
3	0.198836151975547	0.221273044724619	0.249722393283277	0.299433266952812	0.197312962355061	0.150555497231119	0.0946959303261905	0.0561982103990083	0.0508664843070958	No dOCR induction
3	0.483027795810114	0.514434257538291	0.915991959920909	1.94670697876829	2.2984404780326	1.83456011375793	1.22642121865089	0.883923879812683	0.814976858279357	No dOCR induction
3	1.14261793965746	1.01398663270546	1.12291153079126	0.777164408494371	0.795264400099387	0.597846819126555	0.311494352117565	0.192486321087907	0.0656700800532147	No dOCR induction
3	0.0769089301591798	0.113982396477945	0.0665054606042295	0.468111026986252	0.974429425776175	1.44756524926815	1.34074307727615	1.26476946995599	0.8401316123083	No dOCR induction
3	0.0384544650795899	0.0958508907854028	0.141464385924114	0.190188131782288	0.534157947768263	0.799922107845344	0.547918702208007	0.861384991882648	0.863617123854805	No dOCR induction
3	0.150065263249	0.375405930590188	0.35109198840812	0.140263980453248	0.0887758016830795	0.0213715627848429	0	0.0203606755626846	0	No dOCR induction
3	0.486309709098913	0.561276495157185	0.584164840671757	0.497771518906993	0.365434827527705	0.42515084765639	0.294531706578174	0.365139358167476	0.454347972669588	No dOCR induction
3	0.11372243859437	0.110094918475406	0.256868193929267	0.437715537873803	0.612000873588042	0.955064747479542	1.17616423348279	0.945831316907239	0.68096540432147	No dOCR induction
3	0.162964011101478	0.231852270958429	0.248414729213612	0.556357505556769	1.25931567967849	1.98911948822094	1.90106828791367	2.1589883739011	2.31247730536582	No dOCR induction
3	0.634734015703514	0.462844010689396	0.541454721733158	0.269772775032071	0.0991074224784662	0.134911280869589	0.173060166563059	0.129226082032503	0.0907137760853541	No dOCR induction
3	0.820442514523866	0.54617193623972	0.59296839727341	0.348734062111578	0.405558800573423	0.144642504524791	0.20179836908189	0.131931685954199	0.126776664646331	No dOCR induction
3	0.0980124612336545	0.0746924383177837	0.133010921208459	0.0957732425721352	0.0790454359556072	0.0650692460917474	0.0574764050376632	0.076558885961693	0.169295250276047	No dOCR induction
3	0.147254033740762	0.268115282343513	0.373929757890083	0.472074446050765	1.11426207636827	1.21438717410931	0.963290997351228	0.685200940474882	0.509777952436782	No dOCR induction
3	0.388996836948537	0.423331375982889	0.501359930933887	0.339225588577703	0.197012334821104	0.293103239998458	0.173060166563059	0.150939559556036	0.15182036067847	No dOCR induction
3	0.083943440517338	0.0794404475477847	0.0550865758632479	0.194886548038509	0.6299584673732	1.06974466958452	1.2094585731115	1.5723578157636	1.48726034680044	No dOCR induction
3	0.00867546700255761	0.0239627226963507	0.00749589253198844	0.00741512298018538	0.0297923522503313	0.134911280869589	0.14824714970404	0.252742937369459	0.260009026361401	No dOCR induction
3	0.073627016870381	0.122617883710485	0.238303508542295	0.304243324230466	0.3149792336866	0.321342353226847	0.141728419764251	0.122164053376108	0.021259292814858	No dOCR induction
3	0.0855843971617374	0.130170163169218	0.127780264929801	0.474167796604455	0.58220852133771	0.713481298968753	0.582544683216559	0.560858674731424	0.577006216975631	No dOCR induction
3	0.177732620901072	0.267032074569706	0.216773403129996	0.154470870243344	0.0784441808876928	0.0562925801737635	0.109065031585606	0.0203606755626846	0.0277149898835971	No dOCR induction
3	0.0454889754377481	0.114842927705407	0.125164936790473	0.0971315959341173	0.0985061674105518	0.0786187006958251	0.105139845925793	0.232382261806774	0.191333635333722	No dOCR induction
3	1.33793039986637	1.1575101173793	1.88620562699573	1.95588052923787	2.30756958869215	2.43755101413661	2.57179017151663	2.67153627729642	2.68345734925841	No dOCR induction
3	0.0227444877188741	0	0.0162994491336413	0	0	0.0116403391296402	0.0124065084295091	0.0203606755626846	0.0148035957461189	No dOCR induction
3	0.11372243859437	0.118730405707946	0.129087928999466	0.130867147940805	0.158391499445172	0.238719775299132	0.144321964044227	0.159354390173279	0.148815049704006	No dOCR induction
3	0.0297789980770323	0.0239627226963507	0.0577019040025767	0.0397923216248912	0.0687138151602205	0.0669783615661849	0.0267756096889249	0.0491361817426127	0.0166957973547596	No dOCR induction
3	0.0351725517907911	0.0746924383177837	0.067463032787896	0.0397923216248912	0.0392220904438464	0.0106857813924214	0	0	0.0064556970687391	No dOCR induction
3	0.129432415955086	0.159103571641915	0.17798627640039	0.209093437828605	0.216773693810005	0.231083313401381	0.197873183422077	0.162885404501477	0.105517371831473	No dOCR induction
3	0.0471299320821475	0.0613089418552425	0.0691207887435583	0.207735084466623	0.539980155554292	0.958299713257228	0.95607157748167	0.97754179971105	1.1232921330932	No dOCR induction
3	0.118645308527568	0.165795319873185	0.14015672185445	0.125433734492877	0.147759251115828	0.381453164349485	0.414040653763383	0.547560027825135	0.61039781168515	No dOCR induction
3	0.0243854443632735	0.0200752446938117	0.0251030057352941	0.0856414128679856	0.108236533138024	0.201889642435773	0.292569113748267	0.214727190165785	0.402368378996668	No dOCR induction
3	1.07696680070636	1.53810941029218	1.39486421325883	2.20142622579713	2.99921715330372	3.08291374751894	2.78914980627837	2.58144937172625	1.49059967489791	No dOCR induction
3	0.918683881060238	0.903861539272137	0.793092259383767	0.869374306129402	0.946140211195629	1.12335922282964	1.04880491497795	0.642301376982162	0.6544745818005	No dOCR induction
3	0.205870662333705	0.0861321957790553	0.162994491336413	0.0620376905654473	0.0598853320346198	0.0330119019144831	0.0287382025188316	0.0168296612344868	0.0592143829844756	No dOCR induction
3	0.19438396582291	0.306767385822558	0.213200502807001	0.200319961486438	0.216773693810005	0.311611129571644	0.237055301540511	0.362961145800126	0.334806097334813	No dOCR induction
3	0.0806615272285393	0.163851580871916	0.364776109402432	0.39322479999269	0.799884097749587	1.33556335409181	1.68230727329239	1.27130410705804	0.736840459208474	No dOCR induction
3	0.0855843971617374	0.0699444290877826	0.0753090172058824	0.0472074446050765	0.0495537112392331	0.0795732584330439	0.0124065084295091	0.0323065205081259	0.0333915947095192	No dOCR induction
3	0.0665925065122228	0.050729715621433	0.0903008022698592	0.0458490912430944	0.0595847045006626	0.0650692460917474	0.0803268290667747	0.0779116879225407	0.0444107872383567	No dOCR induction
3	0.0628399094428634	0.0440379673901624	0.0176071132033057	0.0971315959341173	0.18638008649176	0.323251468701284	0.399671552503967	0.526373941855948	0.45212175393794	No dOCR induction
3	0.26167606141841	0.310209510732406	0.393452015460722	0.71835513980173	1.17625180114059	1.26094853062787	1.32896752029671	1.41653443991852	1.13887482108214	No dOCR induction
3	0.42135815923109	0.41944389798035	0.630097768047354	1.02384517637275	1.74050272869315	2.45855128435542	2.78459366916849	2.33088464672414	2.30301629732261	No dOCR induction
3	0.071515376445421	0.107290648246674	0.0612748043255719	0.0633960439274294	0.0598853320346198	0.0543834646993259	0	0.0203606755626846	0.0508664843070958	No dOCR induction
3	0.502719275542907	0.630360393017506	0.608310274223385	0.712921726353802	0.949447114069158	1.70137230207976	1.79915293771792	1.56612119751371	1.51653352116967	No dOCR induction
3	0.0140690207163165	0.0565609326252415	0.0563942399329123	0.256300882433682	0.503764340450018	0.316569564540753	0.272312233999131	0.106687194102469	0.128668866254972	No dOCR induction
3	0.154988133182198	0.138805650401758	0.320758326394168	0.454639134387863	0.630860349975072	0.934833388714932	0.735347970030481	0.619235097497782	0.498424742784938	No dOCR induction
3	0.187349455464751	0.177235077334457	0.315877762001508	0.27186612558576	0.197012334821104	0.112585160347527	0.129952862784811	0.130578883993351	0.0296071914922378	No dOCR induction
3	0.0628399094428634	0.170543329103187	0.086377810060866	0.161885993223529	0.168422492706601	0.223261205220616	0.187429267822474	0.0841483061724339	0.10629646407429	No dOCR induction
3	0.536721554469859	0.320788736966216	0.392144351391057	0.743428856487683	1.05557925446948	1.2813655356755	1.23230899714061	0.958304553407025	0.883318232184029	No dOCR induction
3	0.0314199547214317	0.0287107319263518	0.0162994491336413	0.017546952684335	0.0197613589889018	0.0106857813924214	0.0143691012594158	0.00841483061724339	0.0148035957461189	No dOCR induction
3	0.117004351883169	0.0928239440103259	0.0964890307321833	0.269149418861796	0.729065889851666	2.07919288176339	1.78611547783834	2.27468643632513	2.07061120284801	No dOCR induction
3	0.0417363783683887	0.0153272354638106	0.00880355660165284	0.089716472953932	0.0684131876262633	0.260091338083974	0.317382130607285	0.579866548333261	0.663935589843703	No dOCR induction
3	0.940957684998551	1.09253637406787	0.799280487846091	0.690053001242971	0.643296363508159	0.288330451312364	0.36245202721544	0.225320233150379	0.104404262465649	No dOCR induction
3	0.0243854443632735	0.0153272354638106	0.0537789117935835	0.161885993223529	0.552115541553422	0.958114066974213	0.774530088148916	0.671902293568593	0.776687750986732	No dOCR induction
3	0.083943440517338	0.109234387247944	0.122899700537142	0.115301904788727	0.265425522447367	0.322296910964066	0.296494299408081	0.227498445517729	0.199681534011102	No dOCR induction
3	0.434956496166845	0.257758732656049	0.419512593379682	0.454015778217588	0.545090823631564	0.62990416330382	0.685721936312445	0.598874421935098	0.607726517833692	No dOCR induction
3	0.0769089301591798	0.0958508907854028	0.170490383868401	0.110603488532506	0.0492530837052759	0.0776641429586063	0.0803268290667747	0.11863303904791	0.0314993931008785	No dOCR induction
3	0.0417363783683887	0.0746924383177837	0.0916084663395236	0.0708111669076148	0.12859914719484	0.266958888527521	0.146284556874134	0.317355978385711	0.414500680891329	No dOCR induction
3	0.0140690207163165	0.0220189836950812	0.0162994491336413	0.104546718914303	0.0592840769667054	0.160101074603307	0.244905672860138	0.35807732951108	0.338590500552094	No dOCR induction
3	0	0.0220189836950812	0.0162994491336413	0.0755095831638359	0.325611482015944	0.532963219317823	0.613876430015366	0.912401367140453	1.1324191240134	No dOCR induction
3	0.0558053990847051	0.0487859766201635	0.0638901324649007	0.0694528135456327	0.138028885388355	0.366949152008189	0.399671552503967	0.534261380918846	0.288503108487815	No dOCR induction
3	0.157570457387719	0.194506051799537	0.418555021196016	0.528790364189717	0.582509148871668	0.651275726088662	0.655021140963707	0.686026350881384	0.408824076065407	No dOCR induction
3	0.0384544650795899	0.0794404475477847	0.0651977965345651	0.105905072276285	0.0492530837052759	0.113539718084746	0.0679203206372656	0.070849659266145	0.063777878444574	No dOCR induction
3	0.150535947029561	0.186731095794459	0.259133430182598	0.221206977065012	0.158090871911214	0.0776641429586063	0.125396725674929	0.0863265185397841	0.137795857175169	No dOCR induction
3	0.19063136875355	0.194506051799537	0.199516381812689	0.382469614118266	0.571576273008366	0.833702921214031	0.815674799097256	0.690084756763927	0.524581548182901	No dOCR induction
3	0.0227444877188741	0.00669174823127057	0.0162994491336413	0.00741512298018538	0.020061986522859	0.217348212514289	0.704647174681743	1.75996032056247	2.450941196787	No dOCR induction
3	0.143501436671403	0.252788046879703	0.288509520012883	0.306225033762723	0.245964790992422	0.287375893575145	0.208317099021679	0.134109898321549	0.190554543090905	No dOCR induction
3	0.0525234857959064	0.0833279255503238	0.121592036467477	0.175357885821918	0.266628032583196	0.26791344626474	0.339601603186328	0.322239794674756	0.363634196584234	No dOCR induction
3	0.159211414032118	0.115926135479215	0.194635817420029	0.315621866275165	0.711108296066508	1.5473698664658	1.65420002222362	1.74283264047582	1.92046008465197	No dOCR induction
3	0.152647587454521	0.166655851100648	0.218081067199661	0.565977620112076	1.01755967416146	1.16286738262164	1.38581297388431	1.76048771211681	1.70898026586922	No dOCR induction
3	0.117004351883169	0.0813841865490542	0.170490383868401	0.315621866275165	0.698371654999464	1.01917943583407	1.17616423348279	1.40541400537958	1.33844529709643	No dOCR induction
3	0.320063784708636	0.343890928435105	0.382383222605738	0.487016333032569	0.325912109549901	0.301879905916441	0.306938215007683	0.218258204493983	0.0914928683281711	No dOCR induction
3	0.073627016870381	0.058504671626511	0.086377810060866	0.101830012190338	0.227706569673307	0.361036159301861	0.269718689719156	0.301879119112072	0.332913895726172	No dOCR induction
3	0.0454889754377481	0.0373462191588918	0.0563942399329123	0.0249620756645204	0.12859914719484	0.101899378955106	0.0515886265479431	0.101803377813423	0.192446744699546	No dOCR induction
3	0	0.00863548723254007	0	0.129508794578823	0.404055662903637	0.725307284381409	0.574063360446863	0.332007427252847	0.210700726539939	No dOCR induction
3	0.108328884880611	0.189758042569536	0.207969846528343	0.150395810157397	0.21737494887792	0.461026422782529	0.835230988916623	0.666193066873045	0.713688964784975	No dOCR induction
3	0.101765058303014	0.0986551610141344	0.118976708328149	0.230715450598887	0.464842877540128	0.531823015297589	0.688315480592421	0.676786109857638	0.577006216975631	No dOCR induction
3	0.167886881034676	0.195143906480654	0.262098850207925	0.374319493946373	0.304647612891213	0.794009115139016	1.169645503543	1.71082413881985	1.57530282903434	No dOCR induction
3	0.0579170395096652	0.111178126249213	0.0889931382001948	0.286696371546131	0.393423414574293	0.48430710104181	0.494367482830157	0.509544280621461	0.477499467093086	No dOCR induction
3	0.201418476181068	0.231852270958429	0.293390084405543	0.876789429109588	1.58000683651027	2.64975514539877	2.58868307857632	2.67536531047677	2.26962470261309	No dOCR induction
3	0.169527837679075	0.158880895095569	0.165609819475742	0.109245135170524	0.0778429258197784	0.0786187006958251	0.0907707446663771	0.0540199980316582	0.0785814741906929	No dOCR induction
3	0.34069663200255	0.294882275268596	0.360853117193439	0.4113951088473	0.572177528076281	0.591164914966024	0.578619497556745	0.681669926146684	0.484400239281636	No dOCR induction
3	1.67066402712476	1.59078286491488	2.02531207319218	0.84180716476235	0.445983401153098	0.253409433923443	0.30301302934787	0.149586757595188	0.0971694731540932	No dOCR induction
3	0.0876960375866975	0.315818051189869	0.270902406809578	0.3331688189595	0.276057770776711	0.331073576882049	0.175022759392965	0.148761347188686	0.2042450294712	No dOCR induction
3	0.701555427518454	1.03081225407785	1.35738475059889	1.17497598372185	1.40305648821203	1.69450475163622	1.51113996107953	1.16138391747953	0.81464284115635	No dOCR induction
3	0.11536339523877	0.134057641171757	0.169182719798737	0.309565096656962	0.511991568507704	1.34147634679814	1.2852292650684	1.96191625537631	1.71087246747786	No dOCR induction
3	0.1517062198934	0.152189146864299	0.248064637327614	0.302884970868484	0.284585626368354	0.617309266436961	0.858782102875504	1.32885511941789	1.24127582394234	No dOCR induction
3	0.112081481949971	0.21932930572335	0.169182719798737	0.272489481756035	0.197312962355061	0.241769094793803	0.121471540015115	0.0730278716334951	0.0979485653969102	No dOCR induction
3	0.0260264010076728	0.0306544709276213	0.0475906833312594	0.0411506749868733	0.0294917247163741	0.124225499477167	0.115583761525395	0.372728778378217	0.458577451006679	No dOCR induction
3	1.22843124212192	1.56854120467346	1.94119949938465	1.49331455672098	0.821449221942232	1.03864188314448	0.663502463733403	0.544029013496937	0.405039672848126	No dOCR induction
3	0.575176019549449	0.581351739850997	0.483752817730581	0.507903348611143	0.424418276960453	0.554334782102666	0.240980487200324	0.179715065735964	0.0740179787305945	No dOCR induction
3	0.071515376445421	0.0574214638527035	0.0876854741305304	0.0762445803555433	0.0398233455117608	0.100944821217887	0.109065031585606	0.108865406469819	0.113865270508853	No dOCR induction
3	0.210793532266903	0.267254751116051	0.298270648798203	0.553752439854237	0.828173312330133	1.56550646347296	1.86384876262514	1.95079582083737	1.62817257294688	No dOCR induction
3	0.183596858395392	0.140749389403027	0.176678612330725	0.0984899492960995	0.0890764292170367	0.0330119019144831	0.0659577278073589	0.0168296612344868	0.0360628885609769	No dOCR induction
3	0.139748839602043	0.207029017034616	0.276740543385904	0.235413866855108	0.149262388785614	0.163150394097978	0.154765879643829	0.0371903367971714	0.0258227882749564	No dOCR induction
3	0.169057153898515	0.112038657476676	0.0603172321419055	0.292018143972627	0.3149792336866	0.366949152008189	0.313456944947472	0.257626753658505	0.178422241196244	No dOCR induction
3	1.8047775345352	2.35195127578272	1.99768644279189	1.39607131976543	0.985662929173433	0.690386266992488	0.471517058801046	0.200075741298648	0.170853434761681	No dOCR induction
3	3.90570409319633	5.46051545479171	5.39154476291227	1.97393919707105	1.16261327747168	1.62312489394997	1.34859344859578	1.07175575731373	0.987388477526672	No dOCR induction
3	0.107158612016773	0.199254061029538	0.288509520012883	1.53825185868782	1.4148912466772	1.15963241684396	1.16768291071309	2.50158884413854	3.11899436383839	No dOCR induction
3	0.0243854443632735	0.0651964198577815	0.0665054606042295	0.147055747263158	0.108236533138024	0.319247591469394	0.352008111615837	0.618707705943437	0.460803669738327	No dOCR induction
3	0.164604967745877	0.229048000729697	0.28458652780389	0.484299626308605	0.619927474111771	0.681423954791489	0.727497598710855	0.922467018570702	1.13497935986805	No dOCR induction
3	0.0698744198010216	0.0479254453927014	0.080189581598542	0.0924331796778962	0.129200402262755	0.215439097039851	0.208317099021679	1.17603536634666	3.66817537606622	No dOCR induction
3	0.00703451035815823	0.0852716645515933	0.0224876775959653	0.0688294573753579	0.0693150702281349	0.100944821217887	0.158691065303643	0.129226082032503	0.112752161143029	No dOCR induction
4	0.0773796139397405	0.170320652556841	0.273517734948907	0.45662084392012	1.13041590494969	2.54422318177781	2.79314473041789	2.54419038877911	2.44793588581253	No dOCR induction
4	0.0260264010076728	0.0325982099288908	0.0590095680722411	0.342565651471942	0.658548309487703	0.87758625080395	0.5459561093781	0.653421811521101	0.633215288985642	No dOCR induction
4	0.083943440517338	0.196449790800807	0.274475307132573	0.288678081078388	0.25509390165198	0.222306647483398	0.129952862784811	0.123516855336955	0.12299226142905	No dOCR induction
4	0.0996534178780539	0.107290648246674	0.144079714063443	0.187471425058324	0.117666271331539	0.165059509572415	0.109065031585606	0.221789218822181	0.164731754815949	No dOCR induction
4	0.26542865848777	0.322732475967485	0.368349009725428	0.397299860078637	0.966502825252445	1.79027916527984	1.68686341040227	1.54793873431838	1.12752161143029	No dOCR induction
4	0.094259864164295	0.100598900015404	0.106600251403501	0.140263980453248	0.109138415739896	0.293103239998458	0.205723554741704	0.284224047471082	0.22928872550334	No dOCR induction
4	0.0314199547214317	0.0900196737815943	0.157763835057755	0.295469847888298	0.344771585936931	0.466939415488857	0.589063413156348	0.308941147768467	0.361741994975593	No dOCR induction
4	0.094259864164295	0.157159832640645	0.161686827266748	0.292753141164334	0.602571135394526	1.27431233894894	1.07228629045713	1.08505440422002	1.09435297584698	No dOCR induction
4	0.213375856472424	0.239404550417162	0.273167643062909	0.364922661433931	0.404356290437594	0.493083766959794	0.430372347852705	0.334185639620197	0.397359808416759	No dOCR induction
4	0.0384544650795899	0.0306544709276213	0.0312912341976182	0.0647543972894116	0.325310854481987	0.475716081406841	0.647801721094149	0.611347658434884	0.326458198657433	No dOCR induction
4	0.0157099773607158	0.0259064616976202	0.0889931382001948	0.089716472953932	0.0896776842849511	0.0572471379109823	0.0946959303261905	0.0336593224689736	0.0129113941374782	No dOCR induction
4	0.108328884880611	0.0977946297866723	0.188097497071707	0.103188365552321	0.0297923522503313	0.124225499477167	0.131915455614718	0.0371903367971714	0.0823658774079743	No dOCR induction
4	0.215016813116824	0.365909912130186	0.528728172922512	0.424867001445689	0.553618679223208	0.498996759666121	0.438853670622401	0.330654625292	0.249768926075381	No dOCR induction
4	0.0227444877188741	0.0200752446938117	0.0237953416656297	0.00741512298018538	0.0398233455117608	0.045606798781342	0.0124065084295091	0.0561982103990083	0	No dOCR induction
4	0.0628399094428634	0.0306544709276213	0.00880355660165284	0.0957732425721352	0.127697264592969	0.0795732584330439	0.0411447109483407	0.0743806735943428	0.0277149898835971	No dOCR induction
4	0.0769089301591798	0.116786666706677	0.161686827266748	0.617036842760234	1.46816277296476	2.13567110822017	2.54887000900782	2.2399036845975	2.16143603693016	No dOCR induction
4	0.0140690207163165	0	0.0224876775959653	0.105905072276285	0.32501022694803	0.471712204174951	0.498292668489971	0.665367656466542	0.672283488521083	No dOCR induction
4	0.554072488474974	0.701388029879096	0.485060481800245	0.847017296167414	1.00542428816233	1.7164332532701	1.2976357734979	1.32832772786355	1.08567106004659	No dOCR induction
4	0.0157099773607158	0.0287107319263518	0.0176071132033057	0.0337355520066879	0.0492530837052759	0.166014067309634	0.235092708710604	0.108865406469819	0.132119252349246	No dOCR induction
4	0.201418476181068	0.21738556672208	0.325031410489159	0.909901624946001	1.61321637627498	2.02690417882151	1.67116266776302	1.44808419617012	0.749751853345952	No dOCR induction
4	0.375398500012781	0.60617499377481	0.885050817609289	1.10071311289856	0.908120630887612	0.804880542814453	0.556400024977703	0.580393939887606	0.233852220963438	No dOCR induction
4	0.0731563330898204	0.0373462191588918	0.0550865758632479	0.0971315959341173	0.216473066276048	0.226124878432273	0.146284556874134	0.21202158624409	0.420956377960068	No dOCR induction
4	0.0227444877188741	0.0526734546227025	0.0726936890665536	0.105905072276285	0.186079458957803	0.224215762957835	0.210279691851586	0.308115737361965	0.201573735619743	No dOCR induction
4	0.452778113952521	0.612644065459735	0.439735034722317	0.572657745900554	0.502862457848146	0.772823198637188	0.692240666252234	0.821191032311624	0.714356999030989	No dOCR induction
4	0.101294374522453	0.0200752446938117	0.0325988982672826	0.0499241513290408	0.0793460634895644	0.477439550598263	0.83137554173651	0.945533298055082	1.13074988153096	No dOCR induction
4	0.0351725517907911	0.063252680856512	0.0625824683952363	0.180791299269846	0.098806794944509	0.135865838606807	0.197873183422077	0.283696655916737	0.483176071919008	No dOCR induction
4	0.196024922467309	0.354470154668914	0.493864038401898	0.185489715526067	0.12859914719484	0.0553380224365447	0.0698829134671723	0.0252444918517302	0.0231514944234987	No dOCR induction
4	0.0471299320821475	0.0172709744650801	0.0700783609272248	0.0472074446050765	0.0297923522503313	0.0330119019144831	0.039182118118434	0.0610820266880539	0.085037171259432	No dOCR induction
4	0.0384544650795899	0.0200752446938117	0.0414024548689354	0.234055513493126	0.599264232520997	1.10580589099368	1.23560323135036	1.50068274609096	1.31262250882148	No dOCR induction
4	0.420416791669968	0.462621334143051	0.786553939035445	1.98146596107267	2.25681336731709	2.44518747603436	1.80574140613741	1.44342975258326	0.807074034721787	No dOCR induction
4	0.228615150052579	0.326619953970024	0.460915048248618	0.81684508909783	1.08807725452543	1.10562024471066	1.05987978202762	0.892338710429926	0.736395384088664	No dOCR induction
4	0.164134283965317	0.214581296493349	0.176678612330725	0.271131128394053	0.403153780301765	0.679514839317052	0.581213041836721	0.609994856474037	0.361741994975593	No dOCR induction
4	0.268710571776569	0.233573333413353	0.478872253337921	0.833657044590457	1.32130540445081	1.46397837708388	1.55361631340771	1.50668999163866	1.14343831654223	No dOCR induction
4	0.0243854443632735	0.00669174823127057	0.0325988982672826	0.0485657979670587	0.128298519660883	0.16887774052129	0.119508947185209	0.0814427022507385	0.063777878444574	No dOCR induction
4	0.198836151975547	0.169460121329379	0.26567175053092	0.220583620894737	0.177551603366159	0.181472637388149	0.131915455614718	0.0694968573052973	0.157162948381386	No dOCR induction
4	0.294037383700963	0.299852961044942	0.448538591323969	1.45476894743664	2.90653319367919	4.28184235154974	3.42783925315276	2.68731115542221	1.66223220190241	No dOCR induction
4	0.00703451035815823	0	0.00880355660165284	0	0.0100309932614295	0	0.0411447109483407	0.21202158624409	0.23952882578936	No dOCR induction
4	0.0314199547214317	0.0852716645515933	0.0563942399329123	0.0397923216248912	0.20734395561649	0.325160584175722	0.319344723437192	0.372728778378217	0.446779166235025	No dOCR induction
4	0.0314199547214317	0.0440379673901624	0.0991043588715121	0.0721695202695969	0.0690144426941777	0.346532146960565	0.310863400667496	0.295642500862178	0.22094082682596	No dOCR induction
4	0.120756948952529	0.0986551610141344	0.4508038275773	1.34167203422303	1.1045317106408	1.01154297393632	0.679834157822725	0.5250211398951	0.343153996012192	No dOCR induction
4	0.288173146206644	0.289273734811133	0.318142998254839	0.150395810157397	0.127096009525054	0.0553380224365447	0.0698829134671723	0.0659658429770994	0.0656700800532147	No dOCR induction
4	0.0471299320821475	0.0995156922415964	0.040094790799271	0.0735278736315791	0.0495537112392331	0.0339664596517018	0.0842520147265881	0.160707192134127	0.437652175314828	No dOCR induction
4	0.199306835756108	0.149384876635567	0.169182719798737	0.138282270920991	0.157790244377257	0.417328739475625	0.542030923718287	1.75966230171031	2.61511597535374	No dOCR induction
4	0.0975417774530938	0.112038657476676	0.106600251403501	0.194263191868235	0.177551603366159	0.72398143407816	1.54842922484776	2.5124799059753	2.82492655165406	No dOCR induction
4	0.180314945106593	0.116786666706677	0.278398299341566	0.700808187117395	0.897789010092225	1.40845470836432	1.72667647997077	1.70105650624176	1.57719503064298	No dOCR induction
4	0.0471299320821475	0.0813841865490542	0.0700783609272248	0.0856414128679856	0.0890764292170367	0.317338475994957	0.197873183422077	0.438694621355316	0.522355329451253	No dOCR induction
4	0.0801908434479786	0.167739058874455	0.148002706272436	0.109245135170524	0.020061986522859	0.134911280869589	0.0515886265479431	0.0863265185397841	0.0546508875243772	No dOCR induction
4	0.0801908434479786	0.0354024801576223	0.0938737025928545	0.132848857473062	0.434148642687925	0.543649000710244	0.471517058801046	0.354546315182882	0.38110908618181	No dOCR induction
4	0.0140690207163165	0.0306544709276213	0.0991043588715121	0.4896213987351	1.07263496565277	2.56177651361378	2.76636912072896	2.35583111972371	2.14206894572395	No dOCR induction
4	0.0785498868035792	0.0833279255503238	0.0563942399329123	0.119376964874673	0.306150750560999	0.384502483844157	0.370302398535066	0.296169892416524	0.168182140910223	No dOCR induction
4	0.0211035310744747	0.00669174823127057	0.0162994491336413	0.0236037223025383	0.138028885388355	0.347301058414769	0.278200012488851	0.439520031761818	0.25622462314412	No dOCR induction
4	0.277386038779126	0.295104951814941	0.427708669683666	0.616413486589959	0.522924444371005	0.335846365568143	0.562287803467423	0.49977664804337	0.711351688056524	No dOCR induction
4	0.197665879111708	0.248900568877164	0.468761032666604	0.433640477787856	0.315279861220557	0.34271391601169	0.0620325421475455	0.117280237087062	0.0444107872383567	No dOCR induction
4	0.482557112029554	0.622808113558773	0.556446506797134	0.63333708310402	0.483702353927159	0.461980980519748	0.420559383703172	0.21202158624409	0.162839553207308	No dOCR induction
4	0.166245924390277	0.171403860330649	0.166917483545406	0.281262958098202	0.374263310653306	0.435836629048811	0.449297586222003	0.611347658434884	0.75342519856643	No dOCR induction
4	0.0400954217239893	0.106430117019212	0.0766166812755468	0.145074037730901	0.238038190468693	0.426105405393609	0.442778856282214	0.65018881604506	0.390236077102007	No dOCR induction
4	0.34233758864695	0.374545399362726	0.567865391538116	0.547695670236034	0.878628906171237	1.30064233670289	1.26952852242914	1.11277512729126	0.715915183516623	No dOCR induction
4	0.210793532266903	0.447739451771931	0.263056422391591	0.567959329644333	1.05005767421741	1.37143892921795	1.4047382122536	1.55800438574863	1.24583931940244	No dOCR induction
4	10.7958074547979	10.7354131965207	7.84613055826945	6.22118570710284	4.14657848479585	3.09834599127531	2.37840338672473	1.02044136320377	0.730384762139735	No dOCR induction
4	0.368363989654623	0.504715562531943	0.466145704527275	0.638035499360241	0.553618679223208	0.445567852704014	0.402265096783943	0.345306074159136	0.199681534011102	No dOCR induction
4	0.0872253538061368	0.129309631941756	0.170490383868401	0.620488546675906	1.29301618987026	1.80555208907534	1.68686341040227	1.46048878651993	1.00063388878716	No dOCR induction
4	0.850921101684176	0.732457678941488	0.888973809818282	0.890261321707976	1.31157503872333	1.39490525376024	1.14609438958412	1.07964319637663	0.862838031611988	No dOCR induction
4	0.461453580955079	0.529761493002102	0.805818808194413	0.440432244597767	0.26512489491341	0.237765217561913	0.220092656001119	0.155823375845081	0.156383856138569	No dOCR induction
4	0.139748839602043	0.113121865250483	0.184174504862714	0.116660258150709	0.471266340394071	1.51035408731943	1.94284395031208	1.87941877001688	1.37562129502323	No dOCR induction
4	0.201418476181068	0.181983086564458	0.339673103667138	0.49171474928879	1.13402343535717	1.62198468992973	1.2976357734979	1.40571202423174	1.19653101958098	No dOCR induction
4	0.0872253538061368	0.105346909245405	0.15907149912742	0.297451557420555	0.315279861220557	0.300925348179223	0.321307316267099	0.174005839040416	0.129447958497789	No dOCR induction
4	3.54577379206642	4.12210545862176	4.05263199422603	5.0707717249181	6.82349105895715	6.32667115477325	4.69610587268176	3.55493276555475	2.56046508782936	No dOCR induction
4	0.30388312356736	0.346472522117491	0.367391437541761	0.452545783834174	0.501058692644403	0.73962565043969	0.809787020607536	0.763112628397422	0.551183428700674	No dOCR induction
4	0.281138635848486	0.414695888750349	0.504325350959213	0.631978729742037	0.650922336497931	0.840570471657577	0.6530585481338	0.481594184848035	0.416058865376963	No dOCR induction
4	0.101294374522453	0.0727486993165142	0.185482168932378	0.367639368157895	0.84060932586322	0.978345425738822	0.934552794832396	0.435163607027118	0.36441328882705	No dOCR induction
4	0.188990412109151	0.282581986579862	0.285894191873555	0.213791854084827	0.276057770776711	0.408737719840656	0.416003246593289	0.364313947760973	0.179535350562068	No dOCR induction
4	0.0855843971617374	0.0239627226963507	0.0563942399329123	0.20167831484842	0.296721012367484	0.27955378539438	0.173060166563059	0.11863303904791	0.15182036067847	No dOCR induction
4	0.050882529151507	0.0833279255503238	0.122899700537142	0.093056535848171	0.186981341559674	0.304743579128098	0.226611385940908	0.23944429046317	0.234965330329262	No dOCR induction
4	0.223692280119381	0.180899878790651	0.383690886675402	0.345282358195907	0.511991568507704	0.949337401056229	1.29504222921793	1.72299935646748	1.76207296890796	No dOCR induction
4	0.116533668102608	0.117869874480484	0.144079714063443	0.172017822927679	0.178453485968031	0.332982692356487	0.405559330993687	0.381969019401962	0.403147471239485	No dOCR induction
4	0.136466926313244	0.180039347563189	0.220346303452992	0.298809910782537	0.571876900542324	1.04055099861891	1.0729869803869	0.891513300023423	0.754315348806051	No dOCR induction
4	0.480445471604593	0.607258201548617	0.725979318481869	1.28756118178661	1.54811009152224	1.37658301047007	1.28782280934837	1.37228207446496	0.795275749950133	No dOCR induction
4	0.0438480187933487	0.0354024801576223	0.0488983474009238	0.240735639281604	0.43474989775584	0.453204314601764	0.463666687481419	0.723744079232901	0.730718779262742	No dOCR induction
4	0.157099773607158	0.278694508577323	0.235688180402966	0.0869997662299677	0.0194607314549446	0.0660238038289661	0.0267756096889249	0.028775506179928	0.0083478986773798	No dOCR induction
4	0.127791459310687	0.174430807105726	0.114096143935489	0.105905072276285	0.020061986522859	0.0223261205220616	0.0267756096889249	0.0252444918517302	0.0489742826984551	No dOCR induction
4	0.0157099773607158	0.059365202853973	0.0237953416656297	0.0708111669076148	0.334139337607588	0.711572183494316	1.03051062805872	0.788357120249153	0.706009100353609	No dOCR induction
4	2.83461440315942	2.42061999550827	1.40254551273947	3.6008376084568	3.37427206191805	2.86365641953022	1.93036770340287	1.61908641243668	0.879978904086558	No dOCR induction
4	0.0157099773607158	0.0133834964625411	0.0325988982672826	0.0323771986447058	0.0294917247163741	0.0116403391296402	0.0764016434069613	0.162059994094975	0.543948639389118	No dOCR induction
4	0.166245924390277	0.252150192198586	0.11636138018882	0.35218576602725	0.671886205622661	0.642499060170679	0.690909024872396	0.616002102021742	0.457687300767059	No dOCR induction
4	0.0975417774530938	0.113982396477945	0.080189581598542	0.134207210835044	0.206442073014619	0.13395672313237	0.0927333374962838	0.0646130410162517	0.0592143829844756	No dOCR induction
4	0.101294374522453	0.171403860330649	0.139199149670783	0.0957732425721352	0.0890764292170367	0.0864408088765902	0	0.0323065205081259	0.0148035957461189	No dOCR induction
4	0.658648776286227	0.864571581111975	0.911111395528249	1.99504949469249	2.31207900170151	2.1860506956876	2.22237560418077	1.836221187672	1.73168668517291	No dOCR induction
4	0.257223875265773	0.26445048088732	0.392494443277055	0.279281248565945	0.267830542719025	0.24367821026824	0.299087843688056	0.230204049439424	0.13323236171507	No dOCR induction
4	0	0.0153272354638106	0.0374794626599422	0.101830012190338	0.325912109549901	0.42515084765639	0.193947997762263	0.324418007042106	0.148815049704006	No dOCR induction
4	0.0893369942310969	0.137945119174296	0.408793892410696	0.526073657465753	0.987767321911133	1.2910967593307	1.071024387557	1.39858134942538	1.53478750301006	No dOCR induction
4	0.00703451035815823	0.0133834964625411	0.00880355660165284	0.0512825046910229	0.0492530837052759	0.202844200172992	0.242943080030231	0.250037333447764	0.308204216817039	No dOCR induction
4	0.30810640441728	0.418583366752888	0.500052266864222	0.613696779865995	1.12549557976553	1.50462674089611	1.40796270798365	1.49091511351287	1.62995371655871	No dOCR induction
4	0.384544650795899	0.551780476697183	0.553831178657806	1.38344606538018	2.15981033757633	3.17603646055606	3.4017643333936	3.50361837144479	3.59181927747458	No dOCR induction
4	0.169057153898515	0.196227114254461	0.134318585278123	0.345282358195907	0.838204305591562	1.55824129414124	1.40929434936349	1.61007554411512	1.40600757875829	No dOCR induction
4	0.0471299320821475	0.0440379673901624	0.0889931382001948	0.247527406091514	0.345372841004846	0.478579754618497	0.389227636904364	0.323592596635604	0.157162948381386	No dOCR induction
4	0.145142393315802	0.242431497192239	0.273167643062909	0.393959797184398	0.740600020782882	1.18824282263838	1.29434153928816	1.27754072530793	1.04693687763415	No dOCR induction
4	0.592526953554564	0.499744876755597	0.527770600738845	0.650884035788355	0.631461605042986	0.665965384712974	0.587100820326441	0.397973270229947	0.358736684001128	No dOCR induction
4	0.0368135084351905	0.0412336971614308	0.118976708328149	0.249620756645204	0.466346015209914	0.971477875295276	1.22053344016117	1.20999270766779	1.35803534742885	No dOCR induction
4	0.193913282042349	0.164712112099378	0.218431159085659	0.356772541262038	0.778318973556942	1.2336639751367	1.21730894443113	1.07122836575939	0.933405624248308	No dOCR induction
4	0.758772877944841	0.910998640596098	1.00960827410209	0.727751972314173	0.771294255635085	0.908503390960981	0.818268343377232	0.771527459014666	0.506772641462317	No dOCR induction
4	0.0471299320821475	0.0939071517841333	0.080189581598542	0.293376497334609	0.839406815727391	1.18537914942672	1.62090568259491	1.66492095255328	1.70975935811203	No dOCR induction
4	0.410100368023011	0.5524183313783	0.402255572062374	0.443772307492006	1.02428376454936	2.76252595202932	3.16211548757311	2.8368979130174	2.48433279149652	No dOCR induction
4	0.0541644424403057	0.154132885865568	0.0713860249968892	0.479489569030951	0.571876900542324	0.64554837966535	0.343526788846141	0.348837088487334	0.431975570488906	No dOCR induction
4	0.0541644424403057	0.0392899581601613	0.0612748043255719	0.0485657979670587	0.127997892126926	0.265049773053083	0.380746314134669	0.672429685122938	0.881426030575388	No dOCR induction
4	0.486780392879474	0.444489828450508	0.704099121183572	1.4631423496514	2.31177837416755	3.36742596788243	3.37898364784419	3.89971144815955	3.40772043145241	No dOCR induction
4	0.927359348062795	1.0152623420677	1.04281465266704	1.19523964313015	1.90892522139975	3.153710340034	2.74933673670987	2.51195251442095	2.12158874515191	No dOCR induction
4	0.114892711458209	0.116786666706677	0.137891485601119	0.101830012190338	0.148059878649785	0.219442974271741	0.254718637009671	0.191660910681405	0.208029432688482	No dOCR induction
4	0.587133399840806	0.773691376102919	1.10539712106228	1.72068994442563	1.57730118870466	1.96278949046699	1.91284384489311	1.29872681127712	0.990393788501136	No dOCR induction
4	0.167886881034676	0.132113902170487	0.219038639383327	0.486281335840861	0.632964742712772	1.12966983442414	1.62805536398477	1.9179619087749	1.86914852522507	No dOCR induction
4	0.222051323474982	0.110094918475406	0.306116633216189	0.279281248565945	0.325611482015944	0.399006496185453	0.399671552503967	0.439520031761818	0.173858745736145	No dOCR induction
4	0	0	0.00749589253198844	0.0310188452827237	0	0.0116403391296402	0.0803268290667747	0.272278202525641	0.652916397314866	No dOCR induction
4	1.14260506648234	1.42887502304424	1.08290944346632	1.62961511810971	2.30636707855632	2.96478688703112	2.93284081887253	2.21060078686322	1.55793899743356	No dOCR induction
4	0.164134283965317	0.179178816335727	0.228192287870978	0.120735318236656	0.108236533138024	0.0572471379109823	0.039182118118434	0.0119458449454412	0.0379550901696176	No dOCR induction
4	0.061198952798464	0.0325982099288908	0.0237953416656297	0.0748862269935612	0.0398233455117608	0.0349210173889206	0.0411447109483407	0.0561982103990083	0.0296071914922378	No dOCR induction
4	0.108328884880611	0.127365892940486	0.214158074990667	0.492961461629339	0.708402648260893	0.860987476705201	0.852894324385783	0.633886546364919	0.674509707252731	No dOCR induction
4	0	0	0.0162994491336413	0.0236037223025383	0.00973036572747231	0.0446522410441233	0.078364236236868	0.0491361817426127	0.0341706869523362	No dOCR induction
4	0.250189364907615	0.395481175284	0.394409587644388	0.410771752677025	0.524126954506834	0.640589944696241	0.581213041836721	0.447934862379062	0.28360559590471	No dOCR induction
4	0.175392075173395	0.149607553181913	0.101369595124843	0.0647543972894116	0.0693150702281349	0.114494275821965	0.103177253095886	0.0969195615243776	0.0546508875243772	No dOCR induction
4	0.394390390662295	0.360078695126377	0.417247357126351	0.475526149966437	0.810215718544974	0.790005237907126	0.770604902489102	0.548912829785983	0.516233649505521	No dOCR induction
4	0.0243854443632735	0.054617193623972	0.0325988982672826	0.0161885993223529	0.0994080500124234	0.135865838606807	0.117546354355302	0.253568347775961	0.240641935155184	No dOCR induction
4	0.206812029894827	0.268337958889859	0.296962984728538	0.400016566802601	0.896285872422439	1.6063404735682	1.67249430914285	2.04147876411185	1.30516476038372	No dOCR induction
4	0.0682334631566222	0.0891591425541323	0.0651977965345651	0.0222453689405561	0.0398233455117608	0.0427431255696857	0.0842520147265881	0.21202158624409	0.296851007165195	No dOCR induction
4	0.0541644424403057	0.0459817063914319	0.0325988982672826	0.15854593032929	0.158391499445172	0.287375893575145	0.337639010356421	0.397973270229947	0.406931874456766	No dOCR induction
4	0.0243854443632735	0.0153272354638106	0.0176071132033057	0.00877347634216751	0	0	0	0.0203606755626846	0.0083478986773798	No dOCR induction
4	0.268710571776569	0.367853651131455	0.314920189817842	0.329828756065261	0.494334602256502	0.872627815834841	0.694203259082141	0.938471269398686	0.723929065070996	No dOCR induction
4	0.0893369942310969	0.0755529695452457	0.156806262874089	0.20167831484842	0.684622846689706	1.56741557894739	1.42751889780302	1.48768211803683	1.15801979629475	No dOCR induction
4	0	0.0392899581601613	0.0149917850639769	0.0532642142232798	0.127997892126926	0.335846365568143	0.290606520918361	0.339069455909243	0.37276118750443	No dOCR induction
4	0.0140690207163165	0.0133834964625411	0.0577019040025767	0.089716472953932	0.216473066276048	0.359127043827424	0.479998381570742	0.76446543035827	1.0214481064822	No dOCR induction
4	0.0368135084351905	0.0459817063914319	0.0550865758632479	0.0937915330398783	0.256296411787809	0.311611129571644	0.570769126237119	0.263863371908398	0.395912681927929	No dOCR induction
4	0.141860480027003	0.0928239440103259	0.15419093473476	0.296093204058573	0.699574165135292	0.718439733937862	0.476073195910928	0.480768774441533	0.448337350720659	No dOCR induction
4	0.457472078583002	0.535815386552256	0.715167914038556	0.678562818176839	0.621430611781557	0.614445593225304	0.447334993392097	0.438167229800971	0.331021694117531	No dOCR induction
4	0.107858201100051	0.102542639016673	0.174063284191396	0.694128061328917	0.622031866849471	0.924147607322511	1.2976357734979	1.88618277982112	2.52696243512304	No dOCR induction
4	0	0.00669174823127057	0.0251030057352941	0.00877347634216751	0.0392220904438464	0.101899378955106	0.146284556874134	0.0407213511253693	0.0944981793026355	No dOCR induction
4	0.0211035310744747	0.0872154035528628	0.0550865758632479	0.0499241513290408	0.0991074224784662	0.125180057214386	0.0515886265479431	0.132757096360701	0.0444107872383567	No dOCR induction
4	0.141389796246443	0.137945119174296	0.205704610275013	0.467999385964819	0.837903678057605	1.1172605838403	0.927964326412907	1.02021199050158	0.805515850236153	No dOCR induction
4	0.463565221380039	0.706996570336559	0.905273258951923	1.11367329034811	1.00993370117169	1.16477649809608	1.06906179472709	0.917583202281656	0.732610980871382	No dOCR induction
4	0.126150502666287	0.0813841865490542	0.255560529859603	0.538922193893867	1.10393045557289	1.45920558839779	1.31522937048736	1.3877589337386	1.18439871768632	No dOCR induction
4	0.0698744198010216	0.124561622711755	0.136583821531454	0.416828522295229	1.21306887131278	2.73905962748702	3.18433496015216	3.79384966446358	3.3005338171385	No dOCR induction
4	0.146783349960201	0.192339636251922	0.224269295661985	0.332545462789225	0.563649672484637	0.459117307308092	0.426447162192892	0.325770809002954	0.173858745736145	No dOCR induction
4	0.174921391392834	0.194506051799537	0.308031777583522	0.100471658828356	0.0592840769667054	0.15723740139165	0.269718689719156	0.254095739330307	0.305977998085392	No dOCR induction
4	0.0330609113658311	0.0354024801576223	0.00880355660165284	0.0249620756645204	0.118568153933411	0.237765217561913	0.304975622177776	0.159354390173279	0.154491654529928	No dOCR induction
4	0.135996242532684	0.0939071517841333	0.124207364606806	0.192904838506253	0.137127002786484	0.131093049920713	0.282125198148665	0.203606755626846	0.132119252349246	No dOCR induction
4	0.431203899097486	0.539034834915758	0.322065990463832	0.495678168353304	0.61109899098617	2.44404727201412	4.14825690895345	5.02136015147242	5.60900376016084	No dOCR induction
4	0.881399688844486	0.962143534352302	0.920615135901898	0.689318004051264	0.640290088168587	0.470757646437732	0.319975674887261	0.204959557587694	0.137795857175169	No dOCR induction
4	0	0	0	0	0	0.0213715627848429	0.0267756096889249	0.110218208430667	0.0379550901696176	No dOCR induction
4	0.267069615132169	0.257758732656049	0.384998550745067	0.45662084392012	0.325310854481987	0.335846365568143	0.247499217140113	0.2646887823149	0.210700726539939	No dOCR induction
4	0.0855843971617374	0.100598900015404	0.0991043588715121	0.138282270920991	0.522623816837048	0.851070606766984	0.708572360341557	1.03974725565776	1.13497935986805	No dOCR induction
4	0.0243854443632735	0.0354024801576223	0.0488983474009238	0.0519058608612977	0.0392220904438464	0.142733389050354	0.0907707446663771	0.0827955042115862	0.0785814741906929	No dOCR induction
4	0.102935331166853	0.244375236193508	0.125515028676471	0.145697393901176	0.158391499445172	0.0883499243510278	0.078364236236868	0.042074153086217	0.0896006667195304	No dOCR induction
4	0.0698744198010216	0.0392899581601613	0.0475906833312594	0.0944148892101531	0.196711707287146	0.411601393052312	0.257312181289647	0.377612594667262	0.501430053759402	No dOCR induction
4	0.0314199547214317	0.0334587411563528	0.0687706968575604	0.03509390536867	0.00973036572747231	0.0669783615661849	0.0927333374962838	0.0982723634852253	0.137016764932352	No dOCR induction
4	0.00867546700255761	0.0220189836950812	0.0162994491336413	0.0842830595060035	0.17634909323033	0.438700302260468	0.30301302934787	0.174831249446918	0.0933850699368118	No dOCR induction
4	0.118645308527568	0.0813841865490542	0.204396946205348	0.242093992643586	0.137427630320441	0.180518079650931	0.321307316267099	0.35589911714373	0.186770139873624	No dOCR induction
4	0.712342534945972	0.935599217973565	0.840425554303356	1.21810836824098	1.15438604941399	1.07279398907919	0.770604902489102	0.465291915167894	0.265351614064317	No dOCR induction
4	0.0157099773607158	0.0172709744650801	0.0387871267296066	0.0971315959341173	0.138028885388355	0.249405556691553	0.312825993497403	0.437341819394468	0.269136017281598	No dOCR induction
4	0.411041735584133	0.772830844875457	0.532301073245507	0.394583153354673	0.206442073014619	0.276690112182723	0.294531706578174	0.335538441581045	0.267577832795964	No dOCR induction
4	0.280439046765208	0.411031087294156	0.62390953958503	0.927336936608903	1.35842310215695	1.97575567989987	1.79985362764769	1.52728003990354	1.10314594964417	No dOCR induction
4	0.00703451035815823	0	0.0251030057352941	0.0633960439274294	0.0887758016830795	0.144642504524791	0.156728472473736	0.105334392141621	0.139688058783809	No dOCR induction
4	0.00703451035815823	0	0	0.0249620756645204	0.0790454359556072	0.20475331564743	0.205723554741704	0.342600470237441	0.247097632223923	No dOCR induction
4	0.374228227148942	0.309348979504944	0.535266493270834	0.528790364189717	0.376668330924963	0.22039753200896	0.0927333374962838	0.101803377813423	0.0231514944234987	No dOCR induction
4	0	0	0	0	0	0.0116403391296402	0	0	0	No dOCR induction
4	0.0211035310744747	0.0373462191588918	0.0251030057352941	0.101830012190338	0.118868781467368	0.12231638400273	0.0907707446663771	0.113749222758864	0.0759101803392352	No dOCR induction
4	0.905085544124482	1.18041980725976	1.67160475664473	1.50072967970116	0.652726101701674	0.50758777930109	0.269718689719156	0.395267666308251	0.285831814636358	No dOCR induction
4	0.0769089301591798	0.0919634127828638	0.0876854741305304	0.0721695202695969	0.127096009525054	0.0320573441772643	0.0496260337180364	0.167769220790523	0.184098846022166	No dOCR induction
4	1.10205183415291	1.65900623154774	2.29551429622976	2.99433266952812	1.50276516575841	1.15618547846111	0.959365811691414	0.621940701419478	0.501096036636395	No dOCR induction
4	0.171168794323475	0.127365892940486	0.337407867413807	0.209093437828605	0.286690019106055	0.445567852704014	0.323269909097006	0.281518443549387	0.230401834869163	No dOCR induction
4	0.150535947029561	0.20205833125827	0.27055231492358	0.252225822347736	0.266628032583196	0.0883499243510278	0.0639951349774522	0.0407213511253693	0.0258227882749564	No dOCR induction
4	0.849280145039777	1.00232419869785	1.27327217679135	0.828958628334236	0.832081470271576	2.0669956037847	2.33725867577639	3.85440429959729	4.45610527870799	No dOCR induction
4	0.362970435940864	0.517238527767023	0.743586431685175	1.93918021476668	1.82386723476499	1.42123525151419	1.56798541466713	0.862737793843495	0.726600358922454	No dOCR induction
4	0.0947305479448557	0.146580606406836	0.166567391659408	0.619130193313923	1.8545614696172	2.71901391500543	3.00019992653943	2.60557043431932	2.93556355206224	No dOCR induction
4	0.331079797438871	0.384041417822728	0.348476660268791	0.209093437828605	0.235933797730993	0.0757550274841688	0.137803234104438	0.0442523654535671	0.0166957973547596	No dOCR induction
4	0.125679818885727	0.0908802050090564	0.118019136144482	0.0883581195919498	0.0492530837052759	0.0553380224365447	0	0.0168296612344868	0.0148035957461189	No dOCR induction
4	0.375398500012781	0.246096298648432	0.624259631471028	0.663109216046194	0.543287058427821	0.467893973226076	0.426447162192892	0.261157767986702	0.190554543090905	No dOCR induction
4	0.491461484334829	0.627971300923545	0.448888683209967	0.275206188479999	0.148360506183742	0.185476514620039	0.244905672860138	0.215552600572288	0.255445530901303	No dOCR induction
4	0.583851486552007	0.458956532686857	0.561327071189794	0.578714515518758	0.425019532028368	0.434882071311593	0.632801668384664	0.551091042153333	0.715136091273806	No dOCR induction
4	0.895939393341364	1.29870485987502	1.23509253035941	2.4395567993762	3.09441641784074	2.9791052530894	1.5412098049782	0.985727257626106	0.532595429737274	No dOCR induction
5	0.137637199177083	0.113121865250483	0.0951813666625189	0.0776029337175254	0.0887758016830795	0.125180057214386	0.0535512193778498	0.0624348286489016	0.0489742826984551	dOCR induction
5	0.118645308527568	0.216302358948273	0.181909268609383	0.332545462789225	1.0540761167997	2.03358608298205	1.83966669721619	1.7086459264525	1.50829668048909	dOCR induction
5	0.108799568661172	0.116786666706677	0.155498598804424	0.69339306413721	5.11278068251434	14.0332129384386	15.1803693137609	17.4676028735205	14.9675467224268	dOCR induction
5	0.288173146206644	0.317984466737484	0.373229574118087	0.777052767472939	0.574281920813981	0.321342353226847	0.220723607451188	0.195191925009603	0.155270746772745	dOCR induction
5	1.18341295046473	1.72700692163426	1.91906191367468	2.54766686322761	4.1815917897643	4.486198048309	4.81189884964626	5.60987090312512	5.18726744682535	dOCR induction
5	0.0558053990847051	0.050729715621433	0.0537789117935835	0.512601764867364	1.2203942167686	1.42714824422052	1.35055604142569	1.23764478458906	1.16080214814301	dOCR induction
5	0.713754586287654	0.947899506662299	0.809391708517408	0.547695670236034	0.484904864062987	0.451295199127327	0.288012976638385	0.367844962089171	0.233073128720621	dOCR induction
5	0.228615150052579	0.213498088719541	0.226534531915316	0.338602232407429	1.90050765044894	4.00438332791281	4.90456244866284	4.32797375308249	3.83913902569211	dOCR induction
5	0.083943440517338	0.0680006900865131	0.131703257138795	0.505921639078886	1.78434451678719	7.07088394761602	9.58693017153525	11.0838890067134	8.77229785324078	dOCR induction
5	0.0665925065122228	0.0708049603152447	0.114096143935489	0.294111494526316	0.759459497169912	0.997993519332242	0.77782432235866	0.826074848600669	0.793049531218485	dOCR induction
5	0.0422070621489494	0.0746924383177837	0.129087928999466	0.1767162391839	0.245062908390551	0.26791344626474	0.340232554636397	0.50195486041072	0.779247986841387	dOCR induction
5	0.150535947029561	0.257536056109704	0.349784324338455	0.976526090746237	2.50728757131887	3.54240234739306	3.32213819425659	3.8228545433457	3.11053540716421	dOCR induction
5	0.131073372599486	0.100598900015404	0.166917483545406	1.11616671502921	3.64593070432625	5.57559081148694	5.61972327742389	4.48762616210792	2.74389589960551	dOCR induction
5	0.202588749044907	0.0880759347803248	0.210585174667672	0.37839455403232	0.333538082539673	0.343668473748908	0.269718689719156	0.179715065735964	0.160947351598667	dOCR induction
5	0	0.00669174823127057	0	0.111961841894488	0.994792039832991	1.82806385588041	1.33618694016627	1.23899758654991	0.701890680013321	dOCR induction
5	0.169527837679075	0.250844307878433	0.356930124984446	0.73652544865634	0.925476969604856	1.74143740072081	1.89062437231407	1.58783467503724	1.4527556427251	dOCR induction
5	0.272463168845928	0.251927515652241	0.685184343910602	1.6281451237263	1.56054610505533	1.22411839776451	1.6946440432422	0.869799822499891	0.596707325304854	dOCR induction
5	0.139748839602043	0.0699444290877826	0.127780264929801	0.132848857473062	0.751532896646183	3.06575803457115	3.23326030394042	4.15275240438116	4.19041880438807	dOCR induction
5	0.275745082134727	0.314957519962407	0.399990335809044	0.748015631722472	0.917249741547169	1.11821514157752	0.929295967792745	0.781593110444914	0.636999692202923	dOCR induction
5	0.0400954217239893	0.0440379673901624	0.0837624819215372	0.257659235795664	1.21276824377882	2.22364974000516	2.12634803247474	1.90060485598607	1.32330768422731	dOCR induction
5	0.00703451035815823	0.00863548723254007	0.00749589253198844	0.00877347634216751	0.13863014045627	1.03845623686146	1.34270567010606	1.40977043011429	1.20376580889253	dOCR induction
5	0.585963126976967	0.886590564807057	0.869101460361646	2.78682086710436	5.83493213908499	9.40597864394848	9.1617449122425	12.7544505398123	15.8421838819431	dOCR induction
5	0.178673988462194	0.2817214553524	0.217730975313663	0.244187343197275	1.47026716570246	4.10230515595817	4.39246189188382	5.04449507710677	4.2934869983617	dOCR induction
5	1.99540890328875	2.24899345863128	2.38067714569529	2.6689138966131	2.8058123488901	4.20839405842818	4.38601290042373	5.97537692629472	6.7211647995958	dOCR induction
5	0.0959008208086944	0.0766361773190532	0.074001353136218	0.161150996031822	0.306451378094957	0.166968625046853	0.280162605318758	0.179715065735964	0.25622462314412	dOCR induction
5	0.45817166766628	0.709578164018945	0.66661965852363	0.875431075747606	1.56636831284136	2.34843217833138	2.28244555349841	2.16439958174449	1.9541856964845	dOCR induction
5	0.314670230994877	0.305461501502405	0.186789833002043	0.225905393321233	0.384294303914735	0.403779284871547	0.292569113748267	0.301879119112072	0.280155209810436	dOCR induction
5	0.0157099773607158	0.00669174823127057	0.0414024548689354	0.135565564197026	0.984159791503647	3.37715719153763	4.80846513847711	8.29365104421913	9.25870135212786	dOCR induction
5	0.962302994550869	1.46105805483836	1.49789156433934	1.62888012091801	2.31057586403173	3.36514555984196	4.210289451101	5.0697395689585	5.3985259927471	dOCR induction
5	0.34069663200255	0.320788736966216	0.582857176602093	0.816110091906122	1.38851608194124	3.44090058732613	4.58584867667572	7.19282176187332	8.64485399748103	dOCR induction
5	0.389938204509658	0.36763097458511	0.689457428005593	3.47398036953883	8.98972485938742	14.7953766820055	14.958523280369	16.1856370773279	15.2200963140853	dOCR induction
5	0.497325721829148	0.577686938394803	0.97700937583481	3.53777648759367	7.82560844424596	11.379665888413	9.7476535681485	7.73233362408333	5.70038472735961	dOCR induction
5	0.236120344191298	0.541201250463373	0.501359930933887	0.721695202695969	0.996295177502777	1.04914201825388	0.777123632428891	1.10924411296306	0.934184716491125	dOCR induction
5	1.03428905477685	1.10939217039817	1.57938881000754	3.798887427305	6.49055423148539	10.9272304852655	12.5810331041459	15.4728527060817	18.9174354927891	dOCR induction
5	0.122397905596928	0.224937846180813	0.384998550745067	0.940408755079882	2.58452924207074	4.22918235604184	4.36176109653508	5.31842410044542	5.58117771228043	dOCR induction
5	0.822554154948826	0.759447348412916	0.70932977746223	1.54669041196569	3.55283583252692	4.71044013758898	5.32834632809606	5.14065787437462	4.91212249386002	dOCR induction
5	0.0243854443632735	0.0334587411563528	0.0312912341976182	0.122093671598638	0.33383871007363	0.570933556201415	0.753011305499642	0.769051227795158	0.540943328414654	dOCR induction
5	0.103406014947413	0.0939071517841333	0.170490383868401	0.160527639861547	0.0690144426941777	0.0562925801737635	0.0372195252885273	0.0814427022507385	0.0508664843070958	dOCR induction
5	0.101294374522453	0.063252680856512	0.0788819175288776	0.107263425638267	0.108537160671981	0.0786187006958251	0.131915455614718	0.057551012359856	0.0721257771219538	dOCR induction
5	0.0644808660872628	0.0354024801576223	0.118976708328149	0.234055513493126	0.473671360665729	0.504724106089434	0.319344723437192	0.384674623323658	0.324565997048792	dOCR induction
5	0.281138635848486	0.385985156823997	0.466495796413273	1.11282665213497	2.3072689611582	7.62582832121202	10.0668588146263	13.4936480440665	12.9780780727568	dOCR induction
5	0.0959008208086944	0.0766361773190532	0.1493103703421	0.0647543972894116	0.58220852133771	4.82628659003633	7.24182112443923	7.43293073619077	6.86864462394037	dOCR induction
5	0.134355285888284	0.127365892940486	0.222004059408654	0.253584175709718	0.315580488754514	0.466939415488857	0.486517111510531	0.359430131471928	0.365971473312684	dOCR induction
5	0.365082076365824	0.39353743628273	0.580591940348762	1.56287901128804	2.5173185645803	3.9628067326855	3.48860989240016	3.92983975630032	3.34472164525066	dOCR induction
5	0.210093943183625	0.249983776650971	0.189055069255373	0.563884269558387	2.03451809325501	4.44157213358702	4.98348789787008	4.44156224928913	3.08259745815441	dOCR induction
5	0.291925743276003	0.423554052529235	0.435812042513323	0.81559837675728	1.1981175528672	1.24339519879191	0.911001680873516	0.660781859029654	0.51244924628824	dOCR induction
5	0.493573124759789	0.771524960555304	1.30038303036831	1.51680663800209	2.74814169423402	3.83704341029993	3.72776726372998	2.45928531835014	1.11305203280718	dOCR induction
5	0.0227444877188741	0.0153272354638106	0.0162994491336413	0.0148302459603708	0.020061986522859	0.099990263480668	0.0803268290667747	0.0863265185397841	0.103625170222832	dOCR induction
5	0	0.00669174823127057	0	0.0323771986447058	0.670683695486833	1.9021217404953	2.07602130882693	2.5836275840936	3.06011484110952	dOCR induction
5	0.0579170395096652	0.054617193623972	0.0312912341976182	0.0782262898878002	0.127997892126926	0.146551619999229	0.25534958845974	0.301879119112072	0.370089893652973	dOCR induction
5	0.136466926313244	0.149384876635567	0.172755620121732	0.209093437828605	0.197914217422975	0.321342353226847	0.426447162192892	0.461233509285351	0.407265891579773	dOCR induction
5	0.0558053990847051	0.116786666706677	0.210585174667672	0.318961929169404	0.197613589889018	0.15723740139165	0.133878048444625	0.159354390173279	0.0812527680421506	dOCR induction
5	1.06640859858156	1.20091023008835	2.26527333769014	2.7958176254894	2.06400981797139	2.31199966435619	1.85662934275558	1.45755380989605	0.655253674043317	dOCR induction
5	0.446214287374924	0.563220234158454	0.492206282446236	1.31410489285598	2.29532391805218	2.3161891878711	1.81940981746706	0.987905469993456	0.528811026519992	dOCR induction
5	0.183596858395392	0.223216783725889	0.184174504862714	0.399904925781168	0.621129984247599	1.33079056540571	1.74104558123019	2.06183943967454	2.1910432284224	dOCR induction
5	0.3812627375071	0.486584056839401	0.641516652788336	0.946353883676653	1.83570199323017	3.04093953340346	3.40702116043325	3.46266764761724	3.16028878210548	dOCR induction
5	0.262146745198971	0.27977771635113	0.388571451068062	0.368886080498445	0.966803452786403	4.87475706202933	6.21383430218078	8.37763862383935	10.2325120875362	dOCR induction
5	0.00867546700255761	0.0200752446938117	0.226884623801314	2.58202577140457	4.71473757028985	5.46608129695622	5.0293282228877	5.49836853888357	5.20986280813224	dOCR induction
5	0.654425495436306	0.830029632181815	0.986163024322461	1.74010696562079	2.59425960779821	3.83895252577437	3.11508299813505	2.46958034248258	1.73747434799563	dOCR induction
5	0.258394148129612	0.166655851100648	0.338015347711476	0.617771839951941	1.00692742583212	1.6872395823045	1.88733013810432	2.60557043431932	2.59830912000217	dOCR induction
5	1.26595721281551	1.50617923000233	1.6086721963635	2.20645956511765	2.53215959838505	3.58458853411371	2.93031701307225	2.32652822198944	1.99214078665412	dOCR induction
5	0.0157099773607158	0.0172709744650801	0.0387871267296066	0.0559809209472441	0.206141445480662	0.916325499141746	1.13957565964433	1.84951983457829	2.4649657002903	dOCR induction
5	1.65565363884733	1.63870831030759	2.76602578832636	5.79190872250691	7.60331317018388	8.63429564933152	8.67389615935213	6.93533230051475	4.56729841223279	dOCR induction
5	0.0454889754377481	0.0805236553215922	0.148960278456102	0.136923917559009	0.383693048846821	0.659097834269428	0.626913889894944	0.709092630365764	0.684415790415744	dOCR induction
5	0.0574463557291045	0.122617883710485	0.0550865758632479	0.126168731684584	0.660652702225403	1.03787297169027	1.03513650364831	0.721565866865551	0.397470866413563	dOCR induction
5	1.96141949753693	2.84050924658131	3.84482683263503	8.60701306706524	13.5283036793401	19.4380958728962	18.3717842168232	18.4080916287343	13.7406294191108	dOCR induction
5	1.05984477200396	1.04094612721897	0.910153823344583	1.05225895595294	1.04975704668345	0.634862598272928	0.479998381570742	0.380616217441115	0.23952882578936	dOCR induction
5	2.56965642845221	3.12866959866072	3.7266430115532	5.42545091562645	7.46629645203824	6.88254375978433	6.33937050481511	6.10565779143591	5.21097591749806	dOCR induction
5	0.083943440517338	0.142693128404297	0.189055069255373	0.414111815571265	1.66577636285378	4.03779284871547	4.01241626767892	4.77251489343329	4.83376313566293	dOCR induction
5	0.19227232539795	0.1569371560943	0.236038272288964	0.605658300715535	2.07625548861136	3.12297884615999	2.85650891394527	2.51323667023183	2.55790485197471	dOCR induction
5	0.106687928236212	0.183926825565728	0.211892838737337	0.513336762059071	1.11636646910597	2.01088866989395	2.08127813586658	2.30699295683326	2.41799467719729	dOCR induction
5	0.201418476181068	0.220412513497157	0.264714178347254	0.326488693171022	0.672487460690576	0.737716534965253	0.496330075660064	0.547560027825135	0.684081773292738	dOCR induction
5	0.459341940530119	0.602064839225925	1.08325953535231	2.38419923459923	4.99842131405633	9.2546805615853	8.70845240188098	9.95983271833101	9.35008400559182	dOCR induction
[truncated: 2,163 more rows]
