# Supplementary material for: The HSV-1 ICP22 protein selectively impairs histone repositioning upon Pol II transcription downstream of genes
Source: Nat Commun. 2023 Jul 31;14:4591. doi: 10.1038/s41467-023-40217-w (PMC10390501; doi:10.1038/s41467-023-40217-w)
Supplement: Supplementary file 8 — Source Data [file 41467_2023_40217_MOESM8_ESM.zip › Fig2a.tsv]

ID	log10(downstream_FPKM)	log10(dOCR_length_[bp])	density
ENSG00000000460	-0.44619097418243	3.10277661488344	0.336883059551362
ENSG00000000971	-0.955642063538091	1.76715586608218	0.0889566740589694
ENSG00000001036	-1.27812189544014	3.07371835034612	0.323585026717548
ENSG00000001497	-1.05684014443186	2.22788670461367	0.13628682309053
ENSG00000001629	-0.584698758323247	2.59383966108127	0.244762324061852
ENSG00000002549	-0.892471929254168	3.7356787259059	0.125223323263646
ENSG00000003056	-0.342300292780852	2.39445168082622	0.13624436692896
ENSG00000003436	-1.97165317530179	1.89762709129044	0.0190663884373261
ENSG00000003509	-0.169510754133666	2.46239799789896	0.0961266261779587
ENSG00000003989	-1.97165317530179	3.14906508020762	0.0873240918382616
ENSG00000004399	-1.62551791024127	2.75739602879302	0.205581067813115
ENSG00000004478	-1.46394738969978	3.19326377300135	0.22894015430591
ENSG00000004700	-0.476787877249711	3.06427075297401	0.339919212711207
ENSG00000004766	-0.406382841735153	3.2914798522367	0.309107484270946
ENSG00000004864	-1.97165317530179	1.72427586960079	0.0168155725438704
ENSG00000004961	-0.776953993293706	2.69063901171597	0.32881215127403
ENSG00000005022	-0.770924405534414	3.87346592371132	0.0952439444016954
ENSG00000005189	-0.469894409870433	3.2419198531502	0.341597284567362
ENSG00000005194	-1.17794048143819	3.055378331375	0.355576724097062
ENSG00000005249	-2.27268317096577	4.01874209576238	0.00789917096586286
ENSG00000005302	-1.79556191624611	2.70799574642293	0.140531809349563
ENSG00000005436	-2.27268317096577	3.09166695759568	0.0782851860155174
ENSG00000005469	-0.687197642423983	2.48000694295715	0.215365706205641
ENSG00000005486	-0.941503466325739	1.53781909507327	0.0524432016184587
ENSG00000005801	-1.00991598169319	2.61909333062674	0.281811862075953
ENSG00000005810	-0.486010709220796	3.82711068746601	0.099249532571535
ENSG00000006042	-1.46394738969978	1.99122607569249	0.0927497831656719
ENSG00000006453	-1.23623195669738	3.84655358675766	0.0489403581797957
ENSG00000006459	-1.79556191624611	2.50105926221775	0.106374178996207
ENSG00000006530	-0.615266116112993	2.15381486434453	0.116846411754323
ENSG00000006712	-0.0653362626416174	2.18041263283832	0.0454771875232274
ENSG00000006831	-1.67062317963781	3.16316137497702	0.156304811965875
ENSG00000007341	-0.53777678488676	3.56896400445776	0.214774216886903
ENSG00000007944	0.501436078293655	4.37290280171836	0.0556002368929842
ENSG00000008018	-0.279237247276421	3.34004731766139	0.247186005030965
ENSG00000008083	-1.79556191624611	1.60205999132796	0.0254017031022936
ENSG00000008256	-1.97165317530179	2.62940959910272	0.0856946204898309
ENSG00000008294	0.0815574977243624	3.71495810972015	0.115751166225156
ENSG00000008311	0.56951385881597	3.19409788557895	0.0215739095804764
ENSG00000008324	-0.338487956565641	3.38569562541056	0.254908258146254
ENSG00000008853	-0.955642063538091	4.72702451340563	0.0261519494014607
ENSG00000008952	-0.120762154647828	3.0733517023869	0.221757301141252
ENSG00000008988	0.451142573832404	4.69984639433327	0.0421789341287932
ENSG00000009335	-0.229801641490504	3.77626521826811	0.111382076309582
ENSG00000009780	-2.27268317096577	3.10157524625593	0.078916277209256
ENSG00000009844	-1.00991598169319	2.52048353274079	0.235556593540349
ENSG00000009954	-1.67062317963781	3.3773062510682	0.126198423405448
ENSG00000010072	-0.269155763873163	3.09812433829424	0.288271457235445
ENSG00000011114	-0.399065587460803	3.44614867569618	0.250784911139942
ENSG00000011198	1.00714939571558	4.77128241232097	0.0705813784371425
ENSG00000011258	-1.03119210602898	3.37217528611506	0.262435589559096
ENSG00000011275	-1.25407524801337	4.79988824223293	0.0146639658363595
ENSG00000011422	-1.34645524031939	2.00216606175651	0.104017517128331
ENSG00000011426	-0.558763591910237	2.43775056282039	0.188997813216057
ENSG00000011465	-0.955642063538091	3.65243974758942	0.152226922634463
ENSG00000011523	-0.171012558453161	1.67669360962487	0.0349041992621738
ENSG00000011566	-0.181884623009182	3.01765927428376	0.258222821946168
ENSG00000011638	-0.829402980423631	3.28679317565497	0.346341108087674
ENSG00000012174	-1.03430270367692	2.14612803567824	0.125957454576733
ENSG00000012660	-0.82745973185459	2.76826801645155	0.372857497210953
ENSG00000012822	-0.370595807663583	2.74390155048518	0.261021558346331
ENSG00000013016	-0.786583691609365	3.16420409932403	0.410576397608746
ENSG00000013374	-1.11318290722778	2.13033376849501	0.125161772752285
ENSG00000013503	-0.784822526090498	2.76042248342321	0.36568379609861
ENSG00000013573	-1.53726195236136	1.81291335664286	0.0534117599648679
ENSG00000013810	-2.27268317096577	3.30308801052805	0.0744874014253264
ENSG00000014641	-2.27268317096577	3.0605089756053	0.0764117341861976
ENSG00000014919	-0.297813560286932	2.89817648349768	0.29735207080788
ENSG00000015479	-0.255900570056858	3.31576049066573	0.24761201345088
ENSG00000015676	-1.13043297608761	2.43775056282039	0.19075986092663
ENSG00000016082	-0.932724197522315	3.46812569505042	0.232999214700455
ENSG00000017260	-0.717884607685553	3.18991120969281	0.404546746982774
ENSG00000018510	-0.454354834764306	3.48172919696002	0.249278079672965
ENSG00000019549	-0.25459336955105	3.07954300740291	0.284423820196093
ENSG00000020256	-1.37640229876686	2.55870857053317	0.207830701047793
ENSG00000020922	-0.534290327997391	2.61857102812013	0.245492644684567
ENSG00000021574	-1.42758513095152	3.38783457239081	0.194801581615897
ENSG00000021762	-1.79556191624611	1.86332286012046	0.0291773515876848
ENSG00000022267	-1.67062317963781	3.62613497863539	0.0551550410081322
ENSG00000023171	-1.42758513095152	2.03140846425162	0.102421580991652
ENSG00000023287	-0.311842719772987	3.15548786214128	0.296454939413184
ENSG00000023734	-0.318129896667648	3.27253777737524	0.281409873993725
ENSG00000023909	-0.680901749507295	3.25695815256093	0.384854311640812
ENSG00000024048	-0.534290327997391	3.01515010322947	0.344744811892822
ENSG00000024526	-2.27268317096577	2.32325210017169	0.0352845101352565
ENSG00000025156	-0.935201961033396	3.03562982779044	0.412742191318855
ENSG00000025796	-1.21434162915278	1.50514997831991	0.0456489699277267
ENSG00000026025	-0.388643682937327	3.43384980712865	0.252876319487195
ENSG00000026508	-0.924118890914504	2.53339070801755	0.249733300191576
ENSG00000026652	-1.27812189544014	3.09131515969722	0.319944408181001
ENSG00000027697	-1.57371316662975	0.397940008672038	0.00458164782116293
ENSG00000028116	0.32330985270217	1.97081161087252	0.0102598715453038
ENSG00000028203	-0.214814426868145	3.00902574208691	0.27486155014557
ENSG00000028528	-0.770924405534414	3.40934126859678	0.291741356056424
ENSG00000028839	0.247319613229159	3.17464119266045	0.0636423629834232
ENSG00000029363	0.309107129509285	3.82461389669341	0.0727220498817377
ENSG00000029364	-0.297813560286932	2.87563993700417	0.292619799936314
ENSG00000029725	-0.646206023068844	2.18184358794477	0.125412901169944
ENSG00000029993	0.227882386137624	2.96918285923226	0.0650417960447657
ENSG00000030066	-0.735648089121158	3.46202344463563	0.267370490347102
ENSG00000030110	-1.27812189544014	2.79448804665917	0.312394924300915
ENSG00000031698	0.307684036477877	3.35497232501898	0.0466352203956349
ENSG00000033050	-0.684399144426679	2.78031731214015	0.343763286604724
ENSG00000033178	-0.451898177648954	3.00410632327966	0.329784295664732
ENSG00000034152	-1.67062317963781	3.56655533088305	0.0723497753342849
ENSG00000034510	0.215092690562957	4.07520011724908	0.0830372275813859
ENSG00000034533	-1.79556191624611	3.29181268746712	0.106951930853234
ENSG00000034713	-0.984036624509381	3.55918818900478	0.189455254256173
ENSG00000035115	-1.57371316662975	2.49485002168009	0.166025004016193
ENSG00000035499	-0.4299076779143	2.48784512011144	0.18357106790471
ENSG00000035862	-1.49453192058213	3.34898595680786	0.189171676790454
ENSG00000036257	-0.707412837399134	2.68797462003456	0.310862961248282
ENSG00000037474	-0.6830066288454	3.78958071216443	0.120707743591405
ENSG00000037637	-0.611101890521312	3.18723861983148	0.386617515520293
ENSG00000038002	-1.19802945229105	2.85247999363686	0.352596770091807
ENSG00000038219	-1.21434162915278	2.87244764778901	0.35092635158995
ENSG00000039123	0.26412475260708	3.50467470876988	0.0572793084401395
ENSG00000039319	-0.353268114811549	3.33445375115093	0.276499857753698
ENSG00000039560	-1.0422342495875	3.21005084987514	0.334547247925746
ENSG00000040275	-0.843325816365103	2.44482519950975	0.21015501373808
ENSG00000040933	-1.0601406976417	3.57001726564152	0.176872168037956
ENSG00000041880	-1.07537230310288	3.27404233004983	0.302951220681148
ENSG00000042062	-1.79556191624611	2.44169513564072	0.0944730804314236
ENSG00000042088	-1.0601406976417	2.86893817833291	0.377403093859938
ENSG00000042445	-0.461004141792856	1.5854607295085	0.0509340454687719
ENSG00000042493	-0.770924405534414	2.10037054511756	0.111001462436669
ENSG00000042753	-1.08409846933739	2.18610837981321	0.13060970143205
ENSG00000044574	-0.20564553938924	3.4108615542166	0.202358081890416
ENSG00000047188	-0.55772045987221	3.65619406217919	0.171544187461501
ENSG00000047315	-0.427185616961535	3.57863920996807	0.192544425122106
ENSG00000047410	-1.00991598169319	2.27646180417324	0.145383845230017
ENSG00000047578	-1.40124014563417	2.25163822044821	0.133142868684487
ENSG00000047579	-2.27268317096577	1.36172783601759	0.00906964881316679
ENSG00000047621	-0.364520114194262	2.83090929954644	0.293140701167854
ENSG00000047644	-2.27268317096577	2.98249736919771	0.0743890059485801
ENSG00000048342	-1.1629173940358	2.69722934275972	0.305111100871497
ENSG00000048707	-1.34645524031939	2.67440181284528	0.255071140648795
ENSG00000048828	-0.69575356895897	3.910197369966	0.0867996513387647
ENSG00000048991	-1.79556191624611	1.35218251811136	0.0205985061756172
ENSG00000049130	0.57394099821917	2.57749179983723	0.00600414710314803
ENSG00000049449	-1.49453192058213	3.38721180031373	0.176911328105404
ENSG00000049541	-0.572075718218839	2.67255962776328	0.271322946387169
ENSG00000049618	-0.497242769146031	3.87247677454412	0.0855864658081709
ENSG00000049656	-1.49453192058213	2.11394335230684	0.101780239960874
ENSG00000049759	-1.23129048580755	2.78922805726733	0.326158505250385
ENSG00000050165	0.477219455174658	3.24612912566344	0.0318792997812729
ENSG00000050405	-1.62551791024127	3.0386201619497	0.173963668252508
ENSG00000051009	-0.944031975129348	3.23603314711764	0.345343900114333
ENSG00000051108	0.133228182839964	4.29547913267802	0.0587444763861958
ENSG00000051382	-0.795561916246111	2.36642295722597	0.180410070363825
ENSG00000051620	-1.32448791457729	2.75815462196739	0.285949028885125
ENSG00000052126	-1.79556191624611	2.77887447200274	0.139841879656882
ENSG00000052723	-1.42758513095152	3.54672769272835	0.118649589779923
ENSG00000052850	-1.67062317963781	2.41497334797082	0.123615248974825
ENSG00000053770	0.201001475324138	2.38916608436453	0.0185320525453639
ENSG00000054282	-1.62551791024127	2.80685802951882	0.202255660444099
ENSG00000054356	-1.13043297608761	3.5064373800203	0.19481585708857
ENSG00000054598	-0.861887398371814	2.98565097369095	0.428236622022016
ENSG00000054654	-1.27812189544014	2.91275330367132	0.331104065136832
ENSG00000054793	-1.23129048580755	3.06557971472845	0.340258898064362
ENSG00000055044	-0.526429736190609	2.18184358794477	0.119679982353234
ENSG00000055070	-1.27812189544014	1.99563519459755	0.105909586689763
ENSG00000055130	-2.27268317096577	3.12985095078891	0.0803443663546864
ENSG00000055147	-1.19350192491815	2	0.110373742335747
ENSG00000056050	-1.79556191624611	2.5910646070265	0.124243349437909
ENSG00000056097	-1.62551791024127	2.03742649794062	0.0721775340942625
ENSG00000056277	-0.482914618673164	3.22711508258913	0.346668689154761
ENSG00000057019	-1.36959318397383	2.93348728784871	0.285910988083184
ENSG00000057252	-0.678143400576778	3.22310638092859	0.394092500433584
ENSG00000057608	0.228482411317685	2.99166900737995	0.0669827915350698
ENSG00000057663	-1.29781356028693	2.987219229908	0.322391196797237
ENSG00000058063	-0.299832738574043	2.94914595241994	0.303950326383793
ENSG00000058272	-0.155610922950203	2.90768002424242	0.236265021819936
ENSG00000058668	-1.73640574587733	2.60959440922522	0.149289391066238
ENSG00000059758	-0.227595113960629	2.66698571832966	0.177551222225808
ENSG00000059804	-1.0719544011984	3.4398850808173	0.229955477687762
ENSG00000060069	-0.977091899776161	1.85430604180108	0.102167931255994
ENSG00000060237	-0.491374704796461	2.74429298312268	0.282087975790264
ENSG00000060339	-0.775231372200489	2.63998424804159	0.29934838359647
ENSG00000061676	-0.82745973185459	3.14535181655846	0.410776375939491
ENSG00000061936	-0.772629994130073	3.03100428136354	0.423704745026932
ENSG00000062194	0.00205942172910595	2.86063741677375	0.131726318090964
ENSG00000062725	-1.25407524801337	2.63998424804159	0.261478216760563
ENSG00000063322	1.14212850746875	4.90164082840195	0.04846127212217
ENSG00000063660	-1.23623195669738	1.96378782734556	0.102561466329652
ENSG00000064490	-1.08409846933739	3.02160271602824	0.377313727484153
ENSG00000064545	-1.49453192058213	1.88649072517248	0.0723847032720487
ENSG00000064607	-0.559809235481061	2.33344727449675	0.161182170040792
ENSG00000064651	0.812152622527248	4.51703746377229	0.0561246578174563
ENSG00000064763	-1.49453192058213	2.66086547800387	0.224020869082474
ENSG00000064961	-1.79556191624611	1.06069784035361	0.00790972315383946
ENSG00000065154	0.668690026362911	4.37270953038592	0.0449474263499018
ENSG00000065183	-0.573153949892304	1.78175537465247	0.0786762444531511
ENSG00000065243	-0.876910485774206	4.70876072369032	0.027077328652901
ENSG00000065268	-0.0196631976265729	3.26458172923808	0.168148646258376
ENSG00000065308	-1.05684014443186	2.60584353905809	0.272706442624181
ENSG00000065491	-1.57371316662975	2.74896286125616	0.220182173071807
ENSG00000065518	-1.31844066152645	2.49415459401844	0.19305102098967
ENSG00000065526	-1.11318290722778	3.62695595143545	0.141017095891479
ENSG00000065534	-0.748445802306571	3.22271647114758	0.39431174285615
ENSG00000065548	-0.769225489038978	3.49436333926731	0.242346927615124
ENSG00000065613	-0.859793587574218	2.42078061954857	0.200766246464464
ENSG00000065665	-1.46394738969978	2.6036855496147	0.212992396269478
ENSG00000065809	-0.386531139728146	3.84260923961056	0.0930404079957517
ENSG00000065833	-0.82745973185459	3.67209785793572	0.153536151238839
ENSG00000065883	-0.445385807693065	2.51719589794997	0.197225046961328
ENSG00000065911	-0.310661367915902	2.46686762035411	0.142839403571347
ENSG00000065923	0.0602755139237592	2.38649896555065	0.0362918572592981
ENSG00000065970	-1.08409846933739	2.36267092972567	0.166276890694112
ENSG00000066027	-0.924118890914504	2.77415185895471	0.368295126020285
ENSG00000066044	-2.27268317096577	3.48685535527694	0.0409987710193261
ENSG00000066136	-2.27268317096577	2.02325245963371	0.0219733619411669
ENSG00000066455	-1.57371316662975	2.82672252016899	0.215461316128443
ENSG00000066557	-0.276765453673103	3.01577875638904	0.298621231843269
ENSG00000066629	-1.46394738969978	2.81756536955978	0.247496005176813
ENSG00000066651	-0.67606190411218	2.71516735784846	0.315291410764161
ENSG00000066827	-1.29781356028693	3.05384642685225	0.317116442439739
ENSG00000066855	-1.14435581202908	3.13672056715641	0.343961532575745
ENSG00000066933	-1.21434162915278	1.57978359661681	0.055821061706493
ENSG00000067048	0.715721049050676	4.42695833821852	0.0467209688251984
ENSG00000067064	0.953870712251796	4.34583425020582	0.0305430648739203
ENSG00000067082	-1.42758513095152	3.58961454063127	0.0974203210668198
ENSG00000067113	-1.31844066152645	3.27207378750001	0.259884171504286
ENSG00000067141	-2.27268317096577	2.63447727016073	0.075781402816502
ENSG00000067167	-0.690746316982017	3.32190897354751	0.356933813656773
ENSG00000067177	-1.49453192058213	3.32582341900274	0.195262615932716
ENSG00000067208	-0.921703385911376	2.97703733522468	0.419344671380079
ENSG00000067365	-0.852507450540178	2.84540813962179	0.403711880312334
ENSG00000067533	-0.356217649357424	3.81997143932566	0.0994051685293886
ENSG00000067704	-1.29781356028693	0.602059991327962	0.00559632633896267
ENSG00000067829	-0.719393771327095	4.61908289073006	0.0199304407704635
ENSG00000067900	-0.755810148767881	4.0374663396435	0.0581524473815828
ENSG00000067955	-0.673334028201713	3.38623135057953	0.323701806774475
ENSG00000068078	0.238798939073681	3.93003161495097	0.0877553815877812
ENSG00000068305	-1.25407524801337	1.55022835305509	0.0502120231662603
ENSG00000068323	-1.32448791457729	1.53781909507327	0.0440494421452435
ENSG00000068383	-2.27268317096577	3.36201097922999	0.0654453377097333
ENSG00000068438	-1.43537575021335	3.48904395276232	0.147062712294013
ENSG00000068650	-1.25407524801337	2.78283080520259	0.31804923849197
ENSG00000068654	-0.562453018799178	2.75966784468963	0.297727669059143
ENSG00000068697	-1.00697466453895	3.32232268587401	0.290723850581958
ENSG00000068724	-0.742796820719504	4.9432421758848	0.0148337863340818
ENSG00000068784	-0.506915369789719	2.77670118398841	0.293387927985259
ENSG00000068912	-1.46394738969978	2.58319877396862	0.206570630072205
ENSG00000069020	-1.57371316662975	2.47275644931721	0.160492115409004
ENSG00000069329	-0.48071215718121	2.63346845557959	0.242663468484847
ENSG00000069345	-0.641735884910162	3.63558426631123	0.182612447600784
ENSG00000069849	-0.616457245411898	1.98000337158375	0.0856046353970288
ENSG00000070018	-1.40124014563417	2.02325245963371	0.103369895049262
ENSG00000070047	0.00978269882070095	3.76956193584806	0.121377303864664
ENSG00000070214	-1.62551791024127	3.50960570461156	0.0975127397766862
ENSG00000070367	-0.162714970122716	3.12385164096709	0.238398272056817
ENSG00000070404	-0.279786293747245	3.10329047155775	0.29071164464722
ENSG00000070423	-0.555105243677349	4.86472758102825	0.0189589261092885
ENSG00000070476	-1.62551791024127	2.75434833571102	0.205633858838114
ENSG00000070756	-0.371624732402688	4.48757669261615	0.0307505757094936
ENSG00000070778	-1.00697466453895	2.04532297878666	0.118377434998345
ENSG00000070785	-0.871474416066217	4.65960248245789	0.0272060461700643
ENSG00000070814	-1.53726195236136	2.72591163229505	0.227561963600137
ENSG00000070831	-0.514427570733524	1.69460519893357	0.0705506372620883
ENSG00000070950	-1.53726195236136	3.61283681623226	0.0720947442068247
ENSG00000071189	-0.313334427576213	3.59522056679766	0.166263116339036
ENSG00000071243	-1.36959318397383	3.79455775125476	0.0405566304876482
ENSG00000071246	-1.73640574587733	2.67942789661212	0.16110342775537
ENSG00000071462	0.385103183911607	4.61543974512543	0.0405156223399115
ENSG00000071537	-0.457681381161139	3.6135775721071	0.182312458738796
ENSG00000071539	-1.29781356028693	2.94890176097021	0.322695948475125
ENSG00000071794	-0.286180275213958	3.74241088058049	0.120079166175689
ENSG00000071994	-1.15873981865894	3.40654018043396	0.231565924293169
ENSG00000072110	-1.29781356028693	1.26717172840301	0.0223394172812447
ENSG00000072274	0.490764576424629	4.27870788333798	0.0607619050392075
ENSG00000072364	0.377148984064936	3.49906818451079	0.0393710569808687
ENSG00000072422	-0.96224956130623	1.99343623049761	0.114841550104905
ENSG00000072506	-1.42758513095152	3.26587865956282	0.231030945770551
ENSG00000072778	-1.00697466453895	3.71591981743358	0.120118461804937
ENSG00000072840	-1.97165317530179	0.954242509439325	0.00576637577391022
ENSG00000073536	-1.25928449115767	3.24104815067164	0.285427268706474
ENSG00000073578	-0.661219565642248	3.71365851620836	0.147417759648825
ENSG00000073711	-1.49453192058213	2.72057272036426	0.235765764388882
ENSG00000073756	-0.703725919424898	2.67394199863409	0.304529294895297
ENSG00000073803	-1.97165317530179	3.19103160884862	0.0845896222536101
ENSG00000073921	-0.25877923981708	3.52730760439502	0.178321840421805
ENSG00000074054	-1.19350192491815	1.60745502321467	0.0599516685924329
ENSG00000074416	-1.1629173940358	2.67942789661212	0.297684607195565
ENSG00000074696	-1.49453192058213	2.39707054995941	0.153642109490862
ENSG00000074800	-0.442565303811573	2.60260252042026	0.223881280462407
ENSG00000074964	-1.79556191624611	2.05880548667591	0.0473995064681377
ENSG00000075089	-1.23129048580755	3.10822665637493	0.331474717973712
ENSG00000075188	-0.646206023068844	3.20520436394814	0.392447967534588
ENSG00000075213	-1.0422342495875	2.58714949825434	0.263541785092476
ENSG00000075223	-0.913311633488804	2.99211148778695	0.421136067748784
ENSG00000075303	-0.719393771327095	2.8668778143375	0.382334122761507
ENSG00000075336	-0.776953993293706	1.79588001734408	0.0869983837791363
ENSG00000075407	-0.468195493374997	2.1476763242411	0.103051059336278
ENSG00000075420	0.405331032650106	4.34560895054059	0.0629134043256335
ENSG00000075426	-1.00697466453895	1.56820172406699	0.0570433689066656
ENSG00000075539	-0.892471929254168	3.223236273103	0.364400674925378
ENSG00000075568	-2.27268317096577	3.12254352406875	0.079808863393669
ENSG00000075618	0.551168986237158	4.51588046400393	0.0529409977860849
ENSG00000075624	0.572505710994404	4.84520970138233	0.0385244769860634
ENSG00000075711	-0.606977214617728	3.67108023273885	0.165681189882783
ENSG00000075856	-0.262477598355701	3.55108386518578	0.170549452590422
ENSG00000075945	-2.27268317096577	2.59824319165362	0.0695123661003386
ENSG00000075975	-0.984036624509381	2.94914595241994	0.403009879547229
ENSG00000076067	0.3239284275584	3.10088725485359	0.0512125401553049
ENSG00000076242	-0.612281637824822	3.23792056635038	0.38075800107922
ENSG00000076513	-1.17794048143819	3.01008784699852	0.361478682407863
ENSG00000076641	-1.73640574587733	3.09377178149873	0.138430905792088
ENSG00000076685	-0.458509691024708	2.00216606175651	0.0756307052298387
ENSG00000077063	-1.97165317530179	2.39794000867204	0.0583033350763342
ENSG00000077150	-0.58191646910761	3.75085538322589	0.13201083146628
ENSG00000077157	-1.67062317963781	2.5556988947189	0.158504265266051
ENSG00000077235	-1.62551791024127	2.54032947479087	0.167366036667322
ENSG00000077254	-0.604048967867649	3.34331010316234	0.34742407993477
ENSG00000077380	0.231288876326071	2.44090908206522	0.0173441970116125
ENSG00000077549	-1.57371316662975	2.86183299765794	0.210748360177306
ENSG00000077585	-1.02042376699108	4.577962604705	0.0272154328700885
ENSG00000077684	-0.640473470661758	1.78175537465247	0.080141937463757
ENSG00000077721	-1.40124014563417	2.1476763242411	0.117487635797702
ENSG00000077942	-0.83829194802534	3.16776026643563	0.401434881834842
ENSG00000078061	-0.953045252349387	3.57858191140187	0.182232263517991
ENSG00000078070	-0.7111313234375	2.73639650227664	0.334805499681414
ENSG00000078124	-0.114501753185434	3.123198075032	0.214338141683031
ENSG00000078142	-0.12306737645934	2.84695532501982	0.200304162003295
ENSG00000078237	-0.0253102438971646	2.81324730089761	0.135137118862644
ENSG00000078699	-1.97165317530179	4.41123237154107	0.00626216894820252
ENSG00000078747	-0.606977214617728	3.26245108973043	0.375422407053577
ENSG00000078804	-0.0340016611801569	2.70629095725876	0.108519136503468
ENSG00000078902	-0.953045252349387	3.49948088123039	0.216963882700634
ENSG00000079308	-0.411587165541193	3.10585067438514	0.328575752227409
ENSG00000079387	-0.551477454876196	2.73319726510657	0.287137001889071
ENSG00000079459	-0.421030932663374	3.8234742291703	0.0987484797209314
ENSG00000079482	-1.03119210602898	1.48429983934679	0.0451033428532461
ENSG00000079691	-1.10021014997019	1.80955971463527	0.0879370760586026
ENSG00000079785	-2.27268317096577	3.30663944102426	0.0744874014253264
ENSG00000079819	-0.487780911387792	2.9576072870601	0.327280206490056
ENSG00000079999	-0.986826134980114	2.52762990087134	0.242693607910224
ENSG00000080546	-0.673334028201713	1.64836001098093	0.0672787898739737
ENSG00000080561	-0.697187630421263	3.14597290280218	0.408281426571048
ENSG00000080608	-0.452715520272675	2.1156105116743	0.0931734493127674
ENSG00000080709	-1.49453192058213	2	0.0903303880674806
ENSG00000080845	-1.01741066586247	0.301029995663981	0.00285999157627658
ENSG00000081026	-0.128877682250319	2.50379068305718	0.090800922130751
ENSG00000081721	-1.67062317963781	3.21748394421391	0.152250685555126
ENSG00000081760	-0.56937288652515	3.12090281761453	0.370987991268895
ENSG00000081791	-1.08761368727335	2.2291697025391	0.136344909643138
ENSG00000081913	-2.27268317096577	2.65944078187032	0.0804772775421303
ENSG00000081923	-0.667234557309421	2.39093510710338	0.183552063324533
ENSG00000082068	-1.05684014443186	2.89817648349768	0.382438631704139
ENSG00000082212	-1.21434162915278	2.83853427051187	0.344956624969446
ENSG00000082258	-0.409717570987327	3.04453976039241	0.327193469594687
ENSG00000082516	-0.215287739859044	1.72835378202123	0.0469665686070419
ENSG00000082641	-0.206813221565328	2.45863784902565	0.107542368097067
ENSG00000082701	-1.29781356028693	2.87737134586977	0.318419492743435
ENSG00000082898	-1.34645524031939	3.42740495531027	0.193083408574073
ENSG00000082996	-0.508773051211314	3.68944205786164	0.153546294131
ENSG00000083093	-1.13043297608761	3.20384846374623	0.324122482640453
ENSG00000083097	-1.36959318397383	2.17609125905568	0.124313151956005
ENSG00000083312	-0.47810224936987	2.3701428470511	0.160069842769513
ENSG00000083520	0.387367989385903	4.2410606158912	0.0711295990032985
ENSG00000083535	-0.719393771327095	3.08653778375321	0.413451088220873
ENSG00000083642	-0.673334028201713	2.99891290435879	0.388704988685391
ENSG00000083720	-1.40124014563417	2.35121634533934	0.151240002476513
ENSG00000083750	-0.269155763873163	3.05365455829075	0.29292010571665
ENSG00000083857	-1.1629173940358	2.33945144130644	0.157643082961181
ENSG00000083896	-0.0651745659814591	2.92090560416402	0.182074171075326
ENSG00000083937	-0.372984396862377	2.86805636182304	0.302768443024522
ENSG00000084072	0.260246471346529	3.28262211287806	0.0562602073667507
ENSG00000084093	-1.67062317963781	2.825101411598	0.183688925500394
ENSG00000084207	-1.23623195669738	1.92941892571429	0.0970756824603567
ENSG00000084636	-1.23623195669738	3.19242805533121	0.307241830570268
ENSG00000084676	-1.57371316662975	2.44247976906445	0.15362108817054
ENSG00000084731	-2.27268317096577	2.70286117057293	0.0862504249007637
ENSG00000084733	-1.32448791457729	2.07918124604762	0.115380109258638
ENSG00000084754	-1.57371316662975	2.74507479158206	0.220182173071807
ENSG00000085117	-0.96224956130623	2.95592815689695	0.408806077889698
ENSG00000085185	-1.15873981865894	3.57135939275384	0.160161723757258
ENSG00000085231	-0.550451656947765	3.42357351973274	0.301775418042319
ENSG00000085382	-0.673334028201713	2.89125861690414	0.369453740024932
ENSG00000085491	-0.203097397652581	3.01325866528352	0.268784434400011
ENSG00000085662	-1.21434162915278	3.18864729599972	0.312849279132189
ENSG00000085832	-1.36959318397383	2.33545790068938	0.149710089335823
ENSG00000085982	-0.490019607680513	2.3701428470511	0.161334719405714
ENSG00000086015	-0.809321455316234	4.81477016643809	0.0225517321344512
ENSG00000086061	0.440244955719529	4.05068902775888	0.0562249034896335
ENSG00000086062	-0.953045252349387	3.04336227802113	0.406964463593907
ENSG00000086065	-0.0933358009427393	3.26623169668989	0.199007997060617
ENSG00000086189	-0.599990426043308	2.7570162347313	0.307301235270115
ENSG00000086232	-0.953045252349387	2.16286299332193	0.125085697960835
ENSG00000086544	-1.42758513095152	3.21853550521653	0.239984549937447
ENSG00000086619	1.02678042716957	4.82532873140529	0.0650562556030275
ENSG00000086758	-1.79556191624611	1.46239799789896	0.0263871899640663
ENSG00000086827	-0.935201961033396	3.25851755991645	0.333606330850372
ENSG00000087008	-0.50227323621825	2.48995847942483	0.198192173461483
ENSG00000087074	0.474061563067301	4.81142083077488	0.0339471975873105
ENSG00000087095	-1.23623195669738	2.66464197555613	0.276870757144104
ENSG00000087206	-0.770924405534414	1.16136800223497	0.0282392632802066
ENSG00000087263	-1.42758513095152	2.46389298898591	0.176053750048383
ENSG00000087303	0.208415172376939	2.09691001300806	0.0156142290988416
ENSG00000087460	-1.67062317963781	1.8481891169914	0.0415117104445648
ENSG00000087470	0.250180962282929	3.64865269513122	0.0736548562374361
ENSG00000087510	-0.575880490110225	2.87419180467907	0.328975832155248
ENSG00000087586	-1.23623195669738	3.38694462437057	0.229312716130586
ENSG00000087884	-1.97165317530179	3.06985302111362	0.0893247650277825
ENSG00000088256	-1.53726195236136	1.99782308074573	0.083277890769587
ENSG00000088325	-0.689333333787438	2.62169546232928	0.27533341816192
ENSG00000088387	-1.21434162915278	1.04139268515823	0.0172384943095081
ENSG00000088832	-1.25407524801337	2.59549622182557	0.242734019252719
ENSG00000088854	-1.23623195669738	4.31365634661803	0.023472147697259
ENSG00000088930	-2.27268317096577	3.26328091429662	0.0789569944787397
ENSG00000089009	-0.463108653636399	2.50037371435337	0.19371381278833
ENSG00000089060	-0.859793587574218	3.4898881995506	0.231122425903251
ENSG00000089220	-1.10021014997019	1.65321251377534	0.0682190378554435
ENSG00000089234	-0.715604174601017	2.59933713299249	0.269561157110861
ENSG00000089289	-1.49453192058213	3.48165757257099	0.137173780284182
ENSG00000089693	-0.896999456627066	3.39898106665813	0.2714976620011
ENSG00000089737	-0.341338475144776	4.13120149002623	0.0328473424499882
ENSG00000090020	-0.894729793023584	2.82477646247555	0.392748317860588
ENSG00000090061	-0.479840444045325	3.03901732199741	0.337596255102898
ENSG00000090273	-1.05684014443186	2.04727486738418	0.119204652962161
ENSG00000090432	0.000482567107468698	3.39785314108861	0.146147949869366
ENSG00000090520	-1.79556191624611	2.72713442376049	0.141110336012364
ENSG00000090530	-1.19802945229105	2.50650503240487	0.214089323258149
ENSG00000090621	0.286190497610328	2.96331551138611	0.051931918069924
ENSG00000090776	-0.547879719186592	3.60568206127898	0.194834294024278
ENSG00000090857	-0.135744494890255	3.09061070782841	0.226847983796637
ENSG00000090905	-1.34645524031939	2.96918285923226	0.299252164768914
ENSG00000090989	-0.332842441423931	2.9982593384237	0.313262815976092
ENSG00000091136	-1.49453192058213	3.11159852488039	0.220903446129742
ENSG00000091140	-0.892471929254168	3.41763773965223	0.261270763049021
ENSG00000091164	-1.15873981865894	3.10585067438514	0.349623312062785
ENSG00000091409	-0.634815601443034	3.15029581282554	0.393600747991253
ENSG00000091436	-1.67062317963781	2.34635297445064	0.106441409947354
ENSG00000091483	-0.288706396295489	1.43933269383026	0.0241416891366533
ENSG00000091527	-0.512059805977417	3.17231096852195	0.357443636740692
ENSG00000091656	-1.46394738969978	1.90036712865647	0.0786930919689463
ENSG00000091732	-0.678143400576778	3.24551266781415	0.388185628691541
ENSG00000092148	-1.97165317530179	3.01093566470439	0.0893206749624646
ENSG00000092330	-0.668577331961562	3.43956951714718	0.291873343235302
ENSG00000092439	-0.689333333787438	2.5556988947189	0.24560006450618
ENSG00000092978	-0.525461362855554	3.05037975626146	0.348176752238475
ENSG00000093009	-0.551477454876196	3.38444302405878	0.321124519294691
ENSG00000093010	-1.21434162915278	2.64884770837289	0.274616051680819
ENSG00000093144	-0.438969651608777	2.73479982958885	0.271315041313206
ENSG00000094880	-0.578058683772826	3.33815756427177	0.346780866700295
ENSG00000094916	-0.748445802306571	3.59372899870791	0.194423931704438
ENSG00000094975	-0.452715520272675	1.75204844781944	0.0724929844006173
ENSG00000095002	-1.25407524801337	3.31701810104811	0.256605393460736
ENSG00000095303	-0.986826134980114	3.22891340599469	0.338676128468687
ENSG00000095321	-1.34645524031939	2.88479536394898	0.296970297416398
ENSG00000095380	0.703454595892152	3.76305344029961	0.0185254393913781
ENSG00000095383	-1.79556191624611	3.32211587897396	0.103185086722775
ENSG00000095574	-0.69432422725664	3.36436335461573	0.333295800477348
ENSG00000095637	-0.652015256685406	3.97877378433012	0.0674397272291131
ENSG00000095787	-0.655286745015189	3.17983892802319	0.397871227266147
ENSG00000096080	0.00935444144322	3.36342393291718	0.147794913171986
ENSG00000096384	0.298455921903155	4.34212646995573	0.0614071316226648
ENSG00000096401	-0.90507896353163	3.33294316012569	0.303794987120143
ENSG00000096717	-0.333463668506513	3.2496874278053	0.290643432744469
ENSG00000096746	0.102646998857167	3.64879896327133	0.105383017846032
ENSG00000096968	-0.572075718218839	1.80617997398389	0.0790636547961962
ENSG00000097033	-1.53726195236136	2.84385542262316	0.224280111529421
ENSG00000097046	-1.67062317963781	2.70500795933334	0.187808503331412
ENSG00000099139	-2.27268317096577	3.75724415102197	0.0125101295510804
ENSG00000099203	-0.82069230556727	2.59383966108127	0.280444260045792
ENSG00000099204	-2.27268317096577	2.31175386105575	0.0347716126361936
ENSG00000099246	-0.479840444045325	2.77778918743487	0.289539896598049
ENSG00000099250	-0.930260490143567	1.79588001734408	0.0935700440751983
ENSG00000099284	-0.319933953564458	2.36642295722597	0.122998067778193
ENSG00000099783	-1.67062317963781	3.86123561863404	0.0172293690441962
ENSG00000099795	-1.14435581202908	2.72997428569956	0.322199290749352
ENSG00000099860	1.83950720881375	4.93874481950254	0.00705815873951274
ENSG00000099968	0.123531513851759	2.07371835034612	0.0217738201101345
ENSG00000099977	-0.805618096280413	3.89417755383877	0.0874640839421025
ENSG00000100030	-0.896999456627066	1.43136376415899	0.040192362994469
ENSG00000100068	-1.03119210602898	2.5321171162488	0.238983266390972
ENSG00000100104	-1.32448791457729	2.25285303097989	0.137333602180141
ENSG00000100124	-1.57371316662975	3.85150295277054	0.0198816116710517
ENSG00000100129	-0.00814880202856837	3.21031851982623	0.162422095897323
ENSG00000100138	-0.845341538432369	3.16494737262184	0.401769664813076
ENSG00000100154	-0.584698758323247	3.00560944536028	0.356071837053844
ENSG00000100196	-1.57371316662975	1.77451696572855	0.043315148467007
ENSG00000100201	-0.349358712084703	1.34242268082221	0.0225857382286604
ENSG00000100234	-0.51775756444158	2.83058866868514	0.30631141483453
ENSG00000100241	-0.0169446019238889	3.37097544935897	0.157263297611602
ENSG00000100258	-1.42758513095152	2.22141423784234	0.12536788513531
ENSG00000100263	-1.08409846933739	1.38916608436453	0.0324408425648368
ENSG00000100285	-0.584698758323247	2.25767857486918	0.143397324119076
ENSG00000100294	-0.879088679436807	2.67623621676331	0.324347989258314
ENSG00000100304	-1.62551791024127	1.54406804435028	0.0263928406884334
ENSG00000100316	1.18049500123171	4.91821911943593	0.043463612131873
ENSG00000100320	-0.408977207999111	2.19589965240923	0.104459714633397
ENSG00000100324	-1.34645524031939	2.48287358360875	0.187056236724033
ENSG00000100330	-0.657903250801352	2.85064623518307	0.352926058291009
ENSG00000100348	-0.465223413239394	3.14968088248294	0.342652841285475
ENSG00000100360	-1.49453192058213	2.23552844690755	0.118950801689791
ENSG00000100376	-1.31844066152645	2.28216877830464	0.141806671064804
ENSG00000100379	-1.67062317963781	3.14860265480609	0.157018546114043
ENSG00000100393	-0.977091899776161	2.24303804868629	0.138572087471733
ENSG00000100410	-0.555105243677349	4.91329715841041	0.0175922043199263
ENSG00000100412	-0.243543099649268	3.18525876529658	0.267492764925154
ENSG00000100425	-2.27268317096577	2.71808629478309	0.0877035007737104
ENSG00000100439	-1.36959318397383	3.15335747148297	0.272254421730246
ENSG00000100441	-0.769225489038978	3.27749460961101	0.367055555735371
ENSG00000100445	-1.40124014563417	3.651907672087	0.075362006154818
ENSG00000100503	-1.21434162915278	1.65321251377534	0.0640776778043056
ENSG00000100523	-0.509704880260452	2.98944981766669	0.335382240497113
ENSG00000100526	-1.14435581202908	2.59273176639396	0.259569426839502
ENSG00000100554	-0.365534727990231	2.06258198422816	0.0716006724220356
ENSG00000100575	-0.964902166107454	3.32633586092875	0.294666924278752
ENSG00000100591	-1.57371316662975	2.64787176530623	0.20675631895647
ENSG00000100592	-1.02042376699108	1.57403126772772	0.0579394530238457
ENSG00000100599	-0.894729793023584	2.92711361193376	0.419525965878202
ENSG00000100600	-0.382672332854556	3.76271606594946	0.116617655365786
ENSG00000100605	-2.27268317096577	2.7462448717202	0.0891427314319665
ENSG00000100612	-2.27268317096577	2.06818586174616	0.023827826688878
ENSG00000100614	-0.539771593182582	3.16820274684263	0.365960977634644
ENSG00000100625	-0.755810148767881	1.14612803567824	0.0275482156821065
ENSG00000100629	-0.4547801531039	3.05442152446254	0.335139516738117
ENSG00000100632	-0.132007671726966	2.42160392686983	0.0794303507850786
ENSG00000100647	-1.42758513095152	3.15548786214128	0.246896764722403
ENSG00000100650	1.23569471144465	4.95396495484761	0.0348265345289598
ENSG00000100664	0.386710959294689	4.32159843046534	0.0656668308551585
ENSG00000100697	-1.53726195236136	1.55630250076729	0.0284609334026837
ENSG00000100722	-0.269692204077287	3.23439072239219	0.269879856084753
ENSG00000100731	-0.843325816365103	3.02530586526477	0.429271362730122
ENSG00000100764	-0.514427570733524	3.49234125325497	0.255767187483658
ENSG00000100796	-0.318129896667648	2.88592633980143	0.29984557258225
ENSG00000100804	-1.23129048580755	3.28431791543061	0.273477892798482
ENSG00000100811	-0.902766793710278	3.13893394025692	0.397995952747804
ENSG00000100852	-0.32358617624874	3.07243372596839	0.308523252816298
ENSG00000100883	-0.0571690732777287	3.20398424442013	0.185340179416192
ENSG00000100906	0.512350538054379	4.61430123354324	0.0529573293377482
ENSG00000100938	-0.401240145634166	3.44043676610577	0.254644722510841
ENSG00000100941	-0.0115579375491439	3.2834143115012	0.163917422737375
ENSG00000100991	-0.876910485774206	2.08098704691089	0.11409255685192
ENSG00000100997	-1.11318290722778	1.7160033436348	0.0750114035684985
ENSG00000101019	-0.436190378769141	1.44715803134222	0.0338778902698145
ENSG00000101132	-0.77868347435083	2.81888541459401	0.387082884910607
ENSG00000101146	-0.426414895305959	4.18413756521403	0.0284746466970434
ENSG00000101158	-1.19802945229105	3.58950279626376	0.142084394672142
ENSG00000101182	-0.662543842832552	1.72835378202123	0.0766889637577078
ENSG00000101191	-1.97165317530179	3.18554215485437	0.0849960720307518
ENSG00000101216	-1.46394738969978	4.69363023290626	0.0183328241282926
ENSG00000101224	-0.19303586097957	3.62991903550354	0.139214791497288
ENSG00000101236	-1.62551791024127	2.42324587393681	0.137057302172549
ENSG00000101247	-0.648768227949091	2.84385542262316	0.348263199790155
ENSG00000101266	-0.61884934968552	1.94939000664491	0.0838339633624728
ENSG00000101294	-0.400514082432864	3.25188145455253	0.316395214153641
ENSG00000101333	-1.10021014997019	2.82184092720045	0.360542006359348
ENSG00000101335	-0.233498468321503	1.86923171973098	0.0538605877312691
ENSG00000101343	0.0245468810152676	3.45893986189033	0.125410965493324
ENSG00000101361	-0.457253213450398	3.34163233577805	0.313043780899023
ENSG00000101365	-1.36959318397383	3.53781909507327	0.134482980166033
ENSG00000101367	1.07447621240197	4.63051940285819	0.0561237818789617
ENSG00000101384	-1.53726195236136	2.90281846808225	0.216058351705731
ENSG00000101400	-1.17794048143819	3.01135895370661	0.361478682407863
ENSG00000101413	-0.789270271315765	2.48925516836926	0.226978217002832
ENSG00000101421	-1.57371316662975	1.96142109406645	0.0721520323959413
ENSG00000101439	-0.894729793023584	3.10140335055533	0.409776960424706
ENSG00000101442	-1.37640229876686	3.05804623039528	0.2780994504663
ENSG00000101474	-0.82260544174882	2.79622731402944	0.384591561995989
ENSG00000101493	-1.46394738969978	3.4201208480857	0.172515124094052
ENSG00000101557	-0.646206023068844	1.39794000867204	0.0374578957981706
ENSG00000101574	-0.549428276232419	3.13033376849501	0.365882833258275
ENSG00000101577	-1.42758513095152	3.55852857696207	0.113218639113299
ENSG00000101596	-0.179471772724885	2.96473092105363	0.25637137926368
ENSG00000101654	-1.04542524465541	1.76342799356294	0.0848597928198422
ENSG00000101665	-0.859793587574218	3.33755908762874	0.311360702850533
ENSG00000101773	-0.730162110364994	3.20897851727625	0.400543320354504
ENSG00000101782	-0.705944668874971	3.4639676036209	0.272746108952416
ENSG00000101811	-0.974364023865694	1.93951925261862	0.111783518645567
ENSG00000101843	-1.21434162915278	2.44247976906445	0.186876397431629
ENSG00000101844	-0.365857682856805	3.82503644122135	0.0978325871798987
ENSG00000101849	-0.648768227949091	2.88394519503428	0.356724439148232
ENSG00000101856	-0.616457245411898	2.94669783724574	0.356167801579667
ENSG00000101868	-1.13434575454937	3.66604973848052	0.119792308742028
ENSG00000101901	-1.25407524801337	2.01911629044707	0.110677351812118
ENSG00000101911	-0.977091899776161	2.92427928606188	0.402123077994339
ENSG00000101935	-2.27268317096577	2.85278486868055	0.0838863937602136
ENSG00000101966	-1.79556191624611	2.959518376973	0.123661686915903
ENSG00000101974	-0.737220374433122	2.86569605991607	0.388520175962581
ENSG00000102024	-1.42758513095152	2.48358729696889	0.180354268933182
ENSG00000102038	-0.876910485774206	1.89486965674525	0.104301641895992
ENSG00000102054	-0.964902166107454	3.68268647824977	0.138142671561033
ENSG00000102081	-0.829402980423631	3.1646502159343	0.404890974137322
ENSG00000102103	-0.974364023865694	4.60469034866023	0.0276871533017174
ENSG00000102158	-0.413078104214475	2.63948648926859	0.231084651285351
ENSG00000102181	-1.97165317530179	2.28780172993023	0.0483121354562313
ENSG00000102189	-0.892471929254168	3.13656203658998	0.401090514506541
ENSG00000102287	-0.714108099878456	3.60411800619204	0.192806972917835
ENSG00000102309	-1.53726195236136	3.40823996531185	0.155919965310404
ENSG00000102316	-1.31844066152645	2.8767949762007	0.308652188972576
ENSG00000102317	0.0272740865646516	3.77448046886043	0.12106441184898
ENSG00000102390	-0.172726620985958	2.86362022027032	0.235707638864524
ENSG00000102393	-0.358187443272388	4.30471666393163	0.0331841788469621
ENSG00000102409	-1.46394738969978	2.30535136944662	0.136113658276967
ENSG00000102471	-0.76330152993362	2.65657729139611	0.306310561461997
ENSG00000102531	-0.643001979465367	3.36800780522117	0.335121463779491
ENSG00000102572	-0.573153949892304	3.50501424008411	0.255971100220046
ENSG00000102580	-0.757457289935402	2.82607480270083	0.384475201693195
ENSG00000102595	-0.984036624509381	3.09777773453928	0.388208253146973
ENSG00000102606	-0.626148838485235	3.09673626046247	0.385527117383405
ENSG00000102699	-1.29781356028693	2.66133934000604	0.260073836129205
ENSG00000102710	-0.259827407043852	3.65441721491371	0.141249339942027
ENSG00000102753	-0.656593027444547	3.27692113206577	0.376442343356701
ENSG00000102755	-1.42758513095152	2.24427712080184	0.128966714233352
ENSG00000102780	-0.647485235983369	3.12694271794423	0.396033175856134
ENSG00000102781	-0.313928348624831	2.7863964613723	0.265873277014262
ENSG00000102786	1.00604333773267	4.77860340501262	0.0702862629481826
ENSG00000102804	-0.189882019282479	2.2380461031288	0.0686451122334942
ENSG00000102805	-0.941503466325739	2.89153745767256	0.405442598983635
ENSG00000102870	-0.586921746417075	3.0386201619497	0.363409597791653
ENSG00000102901	-0.594833146478733	2.23678909940929	0.13833608792696
ENSG00000102908	-0.984036624509381	3.37171420264262	0.271294699709953
ENSG00000102910	-1.31844066152645	3.3638938977741	0.225589895412356
ENSG00000102974	-2.27268317096577	2.24427712080184	0.0315329945285718
ENSG00000103035	-1.32448791457729	2.62376600013393	0.239869938165741
ENSG00000103042	-0.744395248991425	2.74934976059748	0.349102360847071
ENSG00000103047	-1.79556191624611	2.00216606175651	0.0414286037349474
ENSG00000103051	-0.214341629152785	2.70586371228392	0.188113826126351
ENSG00000103091	-0.358187443272388	2.76155198856418	0.267029474973144
ENSG00000103168	-0.553536348237398	2.45024910831936	0.19172434518205
ENSG00000103175	-1.73640574587733	2.1156105116743	0.0607122719966128
ENSG00000103187	-0.708885986029209	1.53781909507327	0.0532378968067865
ENSG00000103194	-1.19802945229105	2.1476763242411	0.125732897600658
ENSG00000103196	-0.79736726720825	2.39967372148104	0.192659854258355
ENSG00000103222	-1.00697466453895	2.82445127003661	0.373087764246207
ENSG00000103241	-0.915680786083074	2.96260607292413	0.419665423423518
ENSG00000103257	1.06366521364987	4.44846669635623	0.0336635113767255
ENSG00000103275	-0.996783564622951	3.4335298259155	0.240493302743499
ENSG00000103335	0.730738895678373	3.97595999370425	0.023568356701669
ENSG00000103342	-1.34645524031939	2.73439974252057	0.273431032756057
ENSG00000103353	-0.8504582718964	1.24303804868629	0.0312653576154722
ENSG00000103363	-0.772629994130073	2.58489634413745	0.270311101968978
ENSG00000103429	-0.224664709597275	2.90848501887865	0.273119026107305
ENSG00000103449	-1.67062317963781	2.05307844348342	0.0659727168539581
ENSG00000103591	-0.643001979465367	2.96142109406645	0.370451975631478
ENSG00000103657	-1.79556191624611	3.23615923057966	0.114242523649146
ENSG00000103671	-1.13043297608761	3.14829409743475	0.342886498254994
ENSG00000103888	-1.31844066152645	2.98475227811541	0.312085875045268
ENSG00000104067	-0.902766793710278	3.79091819521458	0.106060057116708
ENSG00000104129	-0.329111879188877	3.13145826010653	0.304886134097394
ENSG00000104221	-0.869333985599725	2.77085201164214	0.37230196558376
ENSG00000104228	-0.759110701977715	3.22167499707077	0.393075472272639
ENSG00000104312	-0.574234865177339	3.37392295238458	0.329796584414756
ENSG00000104320	-1.03430270367692	3.18412335423967	0.347078188259399
ENSG00000104331	-0.546862374057572	1.74429298312268	0.076162212909397
ENSG00000104332	-1.53726195236136	3.34074147498998	0.175854706153869
ENSG00000104365	-1.79556191624611	3.07700432679335	0.122362190741435
ENSG00000104408	-0.0152927498616603	2.81458051601032	0.129936437262447
ENSG00000104412	-0.538773043712544	2.37566361396089	0.169022535124233
ENSG00000104419	-0.188544095101898	3.623972512017	0.139725570187006
ENSG00000104442	-0.742796820719504	1.69019608002851	0.0734859014955302
ENSG00000104447	-0.552505681463611	1.9216864754836	0.0783784426265665
ENSG00000104517	-0.646206023068844	3.53693702270467	0.23473855312246
ENSG00000104722	0.254637192128805	4.10007746981548	0.0803849208835035
ENSG00000104723	0.219393808315603	3.59428202881181	0.0748767208060331
ENSG00000104763	-1.10021014997019	2.4401216031878	0.192582478731647
ENSG00000104812	-0.166522636135699	4.32547461279533	0.0415509497783359
ENSG00000104904	0.849790347774221	4.84450202736549	0.0588813542960657
ENSG00000104960	-0.684399144426679	3.98993901328454	0.0669665367775696
ENSG00000104964	-2.27268317096577	1.50514997831991	0.0130650892581905
ENSG00000104969	-1.40124014563417	1.86923171973098	0.0781618221262102
ENSG00000105088	-1.57371316662975	3.19173039336286	0.186891050019021
ENSG00000105137	-1.27268317096577	3.18610837981321	0.29919364881775
ENSG00000105171	-0.364520114194262	1.89209460269048	0.066353102925634
ENSG00000105173	-0.96224956130623	2.5165353738958	0.236896259815201
ENSG00000105223	-1.57371316662975	4.59198789264755	0.0225061932871049
ENSG00000105281	0.706167475091881	4.72047353617947	0.0687200896945947
ENSG00000105339	-1.97165317530179	3.07280114940985	0.0893247650277825
ENSG00000105355	-1.46394738969978	2.73639650227664	0.243462370350143
ENSG00000105401	0.364755287994784	3.28012289630231	0.0422671921404052
ENSG00000105497	-0.255631470708175	3.01870049866624	0.289864620234458
ENSG00000105556	-1.97165317530179	1.68124123737559	0.0169292678857838
ENSG00000105568	-0.894729793023584	2.47202469770028	0.220675057834665
ENSG00000105618	-1.42758513095152	3.50980715547651	0.137862750185934
ENSG00000105640	-0.211029810313435	3.76484835719341	0.113976604689309
ENSG00000105664	-0.689333333787438	3.12450422483428	0.40716731455859
ENSG00000105671	0.0140126010832636	2.28443073384452	0.0397937573812276
ENSG00000105701	-1.79556191624611	3.33615942648478	0.100810555244088
ENSG00000105732	-2.27268317096577	2.36921585741014	0.0375399208917634
ENSG00000105738	-2.27268317096577	2.43775056282039	0.0429263430234421
ENSG00000105810	-0.930260490143567	3.87268060715193	0.0790735849096541
ENSG00000105819	-1.0719544011984	0.845098040014257	0.011711590097249
ENSG00000105821	-0.913311633488804	3.40397796366935	0.26604798999386
ENSG00000105829	-0.295234065738579	3.55600080260864	0.175510672168788
ENSG00000105835	-0.443365253327444	3.04979927791899	0.332661368152147
ENSG00000105849	-0.869333985599725	2.88394519503428	0.413736779377913
ENSG00000105856	-0.00579336395350122	2.88223984801882	0.140895591316445
ENSG00000105875	-0.902766793710278	2.73279569828933	0.350447804433146
ENSG00000105879	0.097121964478522	2.86362022027032	0.0889771075681483
ENSG00000105887	-1.00991598169319	3.14906508020762	0.36628572802216
ENSG00000105926	-1.08409846933739	3.28216877830464	0.296820950510429
ENSG00000105939	-0.737220374433122	3.5705429398819	0.206576235521866
ENSG00000105953	-0.271584503773235	2.7570162347313	0.238874622527581
ENSG00000105968	-1.0719544011984	4.36867729541279	0.0222082091823029
ENSG00000105971	-1.32448791457729	3.17333198036865	0.286047973055185
ENSG00000105974	-1.25928449115767	3.47173165148005	0.187116594555195
ENSG00000105976	-0.971653175301792	3.52917360326172	0.201881605416579
ENSG00000105983	-1.00991598169319	2.47055748521727	0.212927670182714
ENSG00000105993	-0.892471929254168	3.78894572702375	0.10744577406613
ENSG00000106003	0.91913146579274	5.0086257177448	0.031712374999449
ENSG00000106009	-1.57371316662975	4.47195877953879	0.0235386800659768
ENSG00000106080	-0.226370277930009	3.62946056964229	0.143564985292778
ENSG00000106153	-0.13435964151637	3.44994098877334	0.173470441085048
ENSG00000106211	-0.0436503920513912	3.54777470538782	0.128609936548129
ENSG00000106236	0.416968851273756	4.33990835295501	0.0630650425189721
ENSG00000106261	-0.249421661283783	3.31983447960114	0.243306494755915
ENSG00000106266	-1.17794048143819	3.23829706787539	0.300687061187968
ENSG00000106268	-0.678143400576778	2.37291200297011	0.179261884826446
ENSG00000106299	-1.14435581202908	2.71725431276255	0.317488344679377
ENSG00000106366	-0.12152470887757	3.36398782974849	0.194185684643235
ENSG00000106392	-1.23129048580755	2.35793484700045	0.159393604256188
ENSG00000106399	-0.474616191491581	2.70671778233676	0.267984836893243
ENSG00000106443	-1.42758513095152	2.50310943667137	0.186318609218395
ENSG00000106459	-1.62551791024127	4.26072710690738	0.0150621151759373
ENSG00000106460	-1.21909292940715	2.5152113043278	0.213398920668444
ENSG00000106462	-1.57371316662975	2.40140054078154	0.142581936619107
ENSG00000106524	-0.427185616961535	2.8561244442423	0.304104592113761
ENSG00000106546	-0.0480064129980615	3.36219963886889	0.170681561533931
ENSG00000106554	-0.00947872054061175	3.63733960178783	0.118576085416596
ENSG00000106571	-1.73640574587733	2.84292112075998	0.155364254124012
ENSG00000106591	-0.676770768112223	1.50514997831991	0.0491389355859888
ENSG00000106609	-0.921703385911376	2.67209785793572	0.3179463553264
ENSG00000106624	-0.79736726720825	3.10516942799933	0.422532687631976
ENSG00000106636	-0.415712898692764	2.56169753265399	0.20369264427249
ENSG00000106638	-0.372984396862377	3.32613095671079	0.287786218999119
ENSG00000106701	-0.707412837399134	3.1542717759931	0.409252992736724
ENSG00000106723	-0.744395248991425	2.61647551388857	0.282748410876414
ENSG00000106799	0.064291996000576	3.14426277376199	0.127591029323117
ENSG00000106829	-0.159356543876997	3.43408963841789	0.184318525291032
ENSG00000106853	0.954178191474301	2.50650503240487	0.00265323133727319
ENSG00000106993	-1.02042376699108	2.50718097726024	0.229795146076823
ENSG00000107021	-1.53726195236136	4.12904505988796	0.0178950814793464
ENSG00000107036	0.1654756502154	3.62252486240357	0.0900579766260659
ENSG00000107104	-1.73640574587733	3.37984917876283	0.108010624266223
ENSG00000107140	-1.11318290722778	4.47700542741349	0.0254854718082691
ENSG00000107175	-0.0837361479881704	3.39967372148104	0.174440961403846
ENSG00000107223	-0.384067084493553	4.44939353762334	0.0318149536256026
ENSG00000107249	-0.731714624270713	2.55205953418788	0.249266073115783
ENSG00000107290	-0.805618096280413	2.71011736511182	0.341233642846751
ENSG00000107338	-0.52837298475965	3.35640832703898	0.328861404541427
ENSG00000107341	-1.57371316662975	2.7996850909091	0.21844843211097
ENSG00000107372	0.283402031562225	4.57933764444971	0.0332851773912703
ENSG00000107554	-1.46394738969978	2.23172438332852	0.122426713110176
ENSG00000107560	-1.19350192491815	2.84571801796666	0.351428972390953
ENSG00000107581	0.0837122933952093	3.77880220401324	0.117582435224869
ENSG00000107625	-0.409717570987327	3.25899625324891	0.31744710578863
ENSG00000107643	-0.724744566557345	3.5736836930938	0.205335891930821
ENSG00000107731	-1.23129048580755	2.20547503674089	0.132106432223676
ENSG00000107745	-0.459339583704845	4.71388098056198	0.017874387942393
ENSG00000107771	-0.576968221358132	2.72713442376049	0.291730223902048
ENSG00000107779	-0.475923997629724	2.99694924849538	0.331410557250464
ENSG00000107796	-1.46394738969978	2.61752453488629	0.216171466262073
ENSG00000107854	-0.40564813706518	2.28668096935493	0.125550402773329
ENSG00000107863	-1.49453192058213	1.09691001300806	0.010572491019797
ENSG00000107897	-0.812152911563801	2.79169064902012	0.381610952835272
ENSG00000107957	-1.04542524465541	2.90471554527868	0.385288394542958
ENSG00000107959	0.982769826365726	3.80181516858144	0.0127009090445413
ENSG00000107968	-0.748445802306571	2.75358305889291	0.352639380231604
ENSG00000108010	0.0228984318944185	3.79358086736816	0.120257378791902
ENSG00000108021	-0.334085785482926	2.82801506422398	0.286783462544132
ENSG00000108039	-1.23623195669738	2.82865989653532	0.334992038149894
ENSG00000108061	-0.00476621932430258	2.57170883180869	0.0671441103609728
ENSG00000108094	-0.876910485774206	3.0918427497381	0.41676706685557
ENSG00000108107	-0.852507450540178	3.6376898191184	0.1642425508777
ENSG00000108175	-1.19802945229105	3.16046853111904	0.327131451029333
ENSG00000108179	-0.415712898692764	3.36379994547911	0.290755530292265
ENSG00000108239	-0.351633009583798	3.41564097989615	0.24675105564775
ENSG00000108256	0.816214775271689	4.70574828404217	0.0749353143619751
ENSG00000108278	-1.79556191624611	2.72015930340596	0.140969112634947
ENSG00000108298	-0.389009255075917	3.2137832993353	0.317387275727747
ENSG00000108384	-1.23623195669738	2.73878055848437	0.30827372561452
ENSG00000108406	-1.13043297608761	3.27508089845686	0.292483489852143
ENSG00000108424	-0.674695824380151	3.20682587603185	0.397109505623939
ENSG00000108468	-1.62551791024127	2.45863784902565	0.146656623055181
ENSG00000108469	0.00104831280420511	3.36276512655543	0.151308670801852
ENSG00000108518	-1.19802945229105	3.21311913881146	0.308332028592373
ENSG00000108551	1.06465212978094	4.57067717683671	0.0504927215494986
ENSG00000108557	-1.11318290722778	2.85400223312699	0.367052424475338
ENSG00000108582	-0.0786749551276542	3.06725688923815	0.197135640263143
ENSG00000108599	-0.563507594019683	2.95085145888855	0.340027651929248
ENSG00000108821	-0.15147382195489	4.46016087076576	0.0343309313178322
ENSG00000108828	-1.0719544011984	2.87995558512275	0.377496061894231
ENSG00000108840	-1.53726195236136	3.1012313867907	0.203120743021567
ENSG00000108848	-0.0360396871324842	3.28443073384452	0.174830096548072
ENSG00000108854	-0.657903250801352	2.01703333929878	0.0927719843411346
ENSG00000108950	-2.27268317096577	3.67788058151159	0.0155697103191636
ENSG00000108960	-1.40124014563417	2.72997428569956	0.256129800327864
ENSG00000108963	-0.678143400576778	3.74857561693099	0.135230741339981
ENSG00000109079	-0.687924932849116	3.31196566036837	0.362225324079338
ENSG00000109089	-2.27268317096577	3.17260293120986	0.0817117313612152
ENSG00000109111	-0.32943060546289	4.51765107452144	0.0305553638385368
ENSG00000109133	-0.225884738115429	2.79622731402944	0.237269851404483
ENSG00000109171	-0.744395248991425	3.00367590254878	0.414291370863223
ENSG00000109189	-0.836308607603703	2.67760695272049	0.325298142723102
ENSG00000109220	0.00494115848491038	1.24303804868629	0.0122919654979677
ENSG00000109320	-1.40124014563417	3.26197619139781	0.240164726896099
ENSG00000109381	-0.876910485774206	3.77720925814568	0.114293037411592
ENSG00000109436	-1.79556191624611	2.45408227073109	0.0965765883004849
ENSG00000109445	0.328710255585932	3.32428245529769	0.0447156339426782
ENSG00000109452	-1.13043297608761	1.29003461136252	0.025406712336193
ENSG00000109475	-0.0658454343500237	3.94398887507377	0.0858098553665527
ENSG00000109501	-1.97165317530179	1.44715803134222	0.015763759866313
ENSG00000109519	0.00206956528465488	2.29885307640971	0.0422576259148291
ENSG00000109536	-0.794630287990223	2.58658730467176	0.272581903749507
ENSG00000109572	-0.767533192645868	2.6730209071289	0.315785827021041
ENSG00000109576	-1.79556191624611	2.45712462630341	0.0965765883004849
ENSG00000109606	-0.114501753185434	3.20897851727625	0.210511680562278
ENSG00000109674	-0.67197648879733	3.20830696235366	0.397109505623939
ENSG00000109686	-1.34645524031939	3.30341207059674	0.243229240126378
ENSG00000109805	-0.143344359769099	2.98944981766669	0.236197528291364
ENSG00000109814	-0.372304032537731	2.62428209583567	0.213512418753288
ENSG00000109861	-0.915680786083074	2.63397315578967	0.298791730020268
ENSG00000109929	-0.12770118007384	2.79657433321043	0.185698623954588
ENSG00000109971	1.09269819497556	4.68698017293063	0.0578818192730738
ENSG00000110031	-0.546862374057572	2.95472479097906	0.335998941428541
ENSG00000110048	-0.684399144426679	3.98342329834687	0.0694330125934176
ENSG00000110066	-0.382672332854556	2.12872228433843	0.0847745255467466
ENSG00000110092	-0.770924405534414	3.15274686402646	0.413835323533577
ENSG00000110104	-2.27268317096577	2.65127801399814	0.0786780214783603
ENSG00000110107	-1.21434162915278	2.35506820634885	0.160159500085763
ENSG00000110218	0.0218024413629588	2.93776856704994	0.134697172073173
ENSG00000110237	-0.986826134980114	3.95588008622538	0.0523676026019836
ENSG00000110318	-1.34645524031939	3.18963065769216	0.275059919304954
ENSG00000110367	0.346423930452857	2.47928731647617	0.0108311710906996
ENSG00000110395	-1.79556191624611	3.62013605497376	0.0460177012779474
ENSG00000110422	-1.62551791024127	3.46262257490055	0.114136673508605
ENSG00000110427	-1.79556191624611	3.71441359228712	0.029556310595328
ENSG00000110435	-1.34645524031939	3.47399760443486	0.172262495081362
ENSG00000110497	-0.79736726720825	3.94816836172713	0.0750728211397181
ENSG00000110619	-0.996783564622951	3.47151173697696	0.224567752499171
ENSG00000110696	-0.219587828872336	2.62273196516472	0.155696870040593
ENSG00000110756	0.117273794243721	3.96557795791053	0.0948257947338224
ENSG00000110768	-0.257733596246256	3.83825073705454	0.0943903337311275
ENSG00000110871	-0.932724197522315	3.76428824213976	0.111581502549918
ENSG00000110880	0.0322808584795321	4.17693008445051	0.063182969174677
ENSG00000110917	-0.13396676094823	3.27623195792183	0.21300462918239
ENSG00000111052	-1.67062317963781	2.35983548233989	0.109036103429939
ENSG00000111142	-0.193719223157437	3.2087100199064	0.242824474075161
ENSG00000111145	-1.73640574587733	2.66698571832966	0.159010007188375
ENSG00000111215	-0.507843217229309	2.36828688490213	0.164209548233904
ENSG00000111266	-0.879088679436807	2.56937390961505	0.267507926914271
ENSG00000111300	-0.403073523202167	3.51114777849477	0.221164909548974
ENSG00000111331	-1.11318290722778	2.78710609303657	0.346950861992195
ENSG00000111361	-1.02042376699108	2.49136169383427	0.222220743659811
ENSG00000111412	0.336393820302027	3.16643011384328	0.0489527074985976
ENSG00000111424	-0.0543637602566915	3.82226617698133	0.112532793682079
ENSG00000111445	-0.770924405534414	2.7664128471124	0.36575880064416
ENSG00000111450	-1.79556191624611	1.44715803134222	0.0258525824711498
ENSG00000111596	-0.190328911517838	3.33445375115093	0.22060109473455
ENSG00000111605	-0.953045252349387	2.71349054309394	0.335614828884624
ENSG00000111615	0.373552602607837	3.57657168406529	0.0429233257414477
ENSG00000111647	-0.148005205294627	3.32376758329678	0.20942922806485
ENSG00000111666	-1.23623195669738	2.60151678365001	0.248122254833525
ENSG00000111684	-0.516317735523025	5.01636258827983	0.0116392701408983
ENSG00000111725	-0.984036624509381	3.05842602445701	0.396380423771804
ENSG00000111726	-2.27268317096577	2.67024585307412	0.0821500789920173
ENSG00000111731	-1.79556191624611	2.68886456805479	0.139044382336749
ENSG00000111752	-2.27268317096577	3.45438746714695	0.0475373844220472
ENSG00000111785	-0.953045252349387	2.78211414747907	0.36815365601199
ENSG00000111875	-1.49453192058213	2.42488163663107	0.161446638576352
ENSG00000111880	-1.04542524465541	2.29003461136252	0.148647129751098
ENSG00000111885	-1.23623195669738	3.30427505047713	0.263836419310988
ENSG00000111897	0.558282924183139	3.07114529045108	0.0178848433191967
ENSG00000111906	-1.29781356028693	1.78887511577542	0.0714938683609957
ENSG00000111912	-1.11318290722778	3.84920436329391	0.0612353101489437
ENSG00000111962	-1.32448791457729	3.10873410860236	0.298553556004058
ENSG00000111981	0.752177979538994	4.0597526942093	0.0272039974735929
ENSG00000112062	-0.761632116443772	3.26304398331317	0.376621286142597
ENSG00000112078	-1.11318290722778	1.9216864754836	0.104494151098031
ENSG00000112079	-0.769225489038978	2.07736790528416	0.107421281997008
ENSG00000112081	1.23260629020819	4.93705627157119	0.0362375777327335
ENSG00000112118	-0.266740530909318	3.02304658407551	0.294081444711308
ENSG00000112149	0.0457835176842929	3.72562581821306	0.119629219848513
ENSG00000112167	-1.34645524031939	1.56229286445647	0.0450460827183052
ENSG00000112210	-0.426016455891175	3.54020429984206	0.211150043467873
ENSG00000112237	-0.624301704558841	1.97543180850926	0.085727700183175
ENSG00000112242	-1.67062317963781	3.17609125905568	0.155708545432911
ENSG00000112245	0.542820688240716	3.87857923806222	0.0369945376968077
ENSG00000112249	-0.303018972203667	2.95424250943932	0.305384767721623
ENSG00000112282	-0.884621512416762	1.79934054945358	0.0934465627522014
ENSG00000112290	-0.996783564622951	2.83821922190763	0.379678508101842
ENSG00000112297	-1.17794048143819	2.79274178583475	0.339360340956916
ENSG00000112306	1.32533176752593	5.12287255923845	0.0130417505054612
ENSG00000112339	0.171569730742029	3.8884883904624	0.099981059963768
ENSG00000112378	-2.27268317096577	3.09551804232315	0.0782851860155174
ENSG00000112531	0.0627879598690863	3.48223023720897	0.110497331931818
ENSG00000112578	-0.0560015183302335	3.55864858096447	0.129323381044372
ENSG00000112584	-0.930260490143567	2.46834733041216	0.218930686503626
ENSG00000112592	0.218077125939204	3.54666602507018	0.0702393546789499
ENSG00000112679	-0.37953821178078	2.30642502755069	0.1250752568426
ENSG00000112699	-0.953045252349387	3.84004333060349	0.0849352770997044
ENSG00000112701	-0.0798929226443252	3.4224256763712	0.167609310265332
ENSG00000112773	-0.350338477134928	3.04512730656803	0.316013250099507
ENSG00000112902	-0.776953993293706	3.32004237547964	0.341625073022794
ENSG00000112941	-2.27268317096577	3.27438879555038	0.0780275040416958
ENSG00000112972	-0.0623172334733287	3.31618009889345	0.183815512420367
ENSG00000112977	-2.27268317096577	3.16001809600668	0.0813704899082631
ENSG00000112996	-0.130043630146753	2.84010609445676	0.203506241083992
ENSG00000113013	-0.30917879769255	4.94576146279103	0.010160025559925
ENSG00000113048	-0.993929570012945	3.74142737891034	0.111408304169915
ENSG00000113068	-0.265400343091099	3.33665982345442	0.244475698329424
ENSG00000113083	-1.25407524801337	2.86421433046133	0.336296776469617
ENSG00000113140	-1.34645524031939	3.28824922557199	0.24863637126463
ENSG00000113163	-0.568303989935744	3.66157607726015	0.169455892752642
ENSG00000113273	-1.11318290722778	2.72713442376049	0.322949576123565
ENSG00000113282	-0.915680786083074	2.69460519893357	0.329587647987044
ENSG00000113318	-0.572075718218839	2.71096311899528	0.284539994762055
ENSG00000113328	0.16921774767825	3.77988496319264	0.103333889440673
ENSG00000113360	-0.986826134980114	2.79518458968242	0.366801307883914
ENSG00000113368	-1.23623195669738	3.27276958655176	0.277122106868718
ENSG00000113369	-0.443365253327444	3.24154648059655	0.332135979012583
ENSG00000113387	-0.24176887913435	2.95832493164405	0.285591130331584
ENSG00000113407	-0.121340683240165	2.9000939015434	0.214251232733092
ENSG00000113456	-0.82069230556727	3.12952877385878	0.415772117812852
ENSG00000113569	-0.636061652508119	2.82962535335805	0.339392646117265
ENSG00000113580	-0.369919172118119	1.5910646070265	0.0446507237517977
ENSG00000113593	-0.692163912347102	2.24674470972384	0.142376448855317
ENSG00000113594	-0.466910720409686	3.3070679506613	0.326925999567365
ENSG00000113595	0.196968543990662	2.72057272036426	0.0366800404946364
ENSG00000113615	-0.829402980423631	3.37465671303542	0.296963982742183
ENSG00000113643	-0.102963126870859	3.25273170272602	0.203241894566426
ENSG00000113648	-1.23623195669738	2.80379840798967	0.329566013225912
ENSG00000113649	-1.17794048143819	3.22414443217129	0.307202083135435
ENSG00000113657	-2.27268317096577	2.17753649992986	0.0285448579335198
ENSG00000113658	-0.501357200305131	3.62951153420045	0.179700575591116
ENSG00000113712	0.327139194135968	4.36751432574349	0.059424717024647
ENSG00000113716	-0.256151453293279	3.02510096104681	0.291076251368374
ENSG00000113739	0.139478422494421	4.2952151238663	0.0592587389276434
ENSG00000113742	0.0166628666554538	3.77720925814568	0.121153869428882
ENSG00000113758	-0.183642224780411	4.29743220481017	0.0406452491858876
ENSG00000113761	-1.79556191624611	3.09916249292859	0.122243178552899
ENSG00000113810	0.530313810022308	4.21264031353483	0.055165280560604
ENSG00000113851	-1.02042376699108	2.52569252450501	0.237440438032448
ENSG00000113916	-1.67062317963781	2.85823633542951	0.177816704227687
ENSG00000114019	0.0431704453452981	4.24575935596728	0.0582981712211521
ENSG00000114030	-0.6830066288454	3.59189898669122	0.201433600089402
ENSG00000114098	-0.769225489038978	0.812913356642856	0.0113201731173992
ENSG00000114315	-0.536269149959143	3.5331999071877	0.236741401952956
ENSG00000114374	-1.73640574587733	3.13033376849501	0.137750411967201
ENSG00000114416	0.877163697123894	4.53626165745679	0.0579825099748537
ENSG00000114423	-0.861887398371814	3.30373588903991	0.3285335194475
ENSG00000114439	-0.249934257382896	2.85642677247024	0.270366751998087
ENSG00000114446	-1.67062317963781	3.25707830596657	0.1477817058841
ENSG00000114554	-2.27268317096577	2.53339070801755	0.0568477660962014
ENSG00000114573	-1.15873981865894	1.97772360528885	0.109188207420832
ENSG00000114648	-0.73879837261085	2.19312459835446	0.127710424051197
ENSG00000114698	-1.0601406976417	3.76320330037077	0.0937259597225224
ENSG00000114735	-1.97165317530179	2.31175386105575	0.0505836393304619
ENSG00000114742	-0.663872170443473	3.65011316444357	0.174029150017168
ENSG00000114770	-0.742796820719504	3.41788669035088	0.291733637548027
ENSG00000114784	-0.274850494446244	3.48029446000301	0.197190633663506
ENSG00000114850	-0.118286368618404	3.23754373814287	0.210367632359952
ENSG00000114861	-0.279786293747245	2.78781456706302	0.256597737707836
ENSG00000114942	-0.497242769146031	3.38399478944173	0.309225944803136
ENSG00000114988	0.1563688659876	3.74737296048876	0.10466860666078
ENSG00000115042	-2.27268317096577	2.81123977275329	0.087688102279178
ENSG00000115053	0.863533996227801	4.78374283199706	0.070390972978727
ENSG00000115073	-1.1823078485339	3.3849802956513	0.237192522034603
ENSG00000115091	-0.159773089104111	2.90982336965091	0.238674305876184
ENSG00000115145	-1.79556191624611	2.43216726944259	0.0923993781100115
ENSG00000115232	0.129597117810868	2.92608508692514	0.0874351059798005
ENSG00000115295	-0.984036624509381	3.16864477688782	0.365354084646895
ENSG00000115306	-1.31844066152645	2.69284691927723	0.266966452353465
ENSG00000115355	-0.185864912713834	3.06013099953105	0.256943172721973
ENSG00000115364	-0.761632116443772	2.9649663748311	0.414921233875628
ENSG00000115365	-0.977091899776161	2.97612061829982	0.4049751372081
ENSG00000115368	-0.173808959416467	2.36267092972567	0.0832667702350166
ENSG00000115380	-1.67062317963781	3.28330122870355	0.143819242537364
ENSG00000115392	-1.29781356028693	3.22063101944809	0.280760814571599
ENSG00000115414	-0.759110701977715	2.94939000664491	0.412714202894046
ENSG00000115415	0.10618274292891	4.10416263497335	0.0769352651949462
ENSG00000115419	0.447384085786488	3.86189269039145	0.0498781854809091
ENSG00000115421	-0.657903250801352	3.20951501454263	0.394658544898572
ENSG00000115484	0.523513149574021	3.37217528611506	0.0252076509320824
ENSG00000115524	-1.42758513095152	1.80955971463527	0.065792933402599
ENSG00000115548	-0.852507450540178	2.7238659644435	0.351625221523072
ENSG00000115561	-0.372304032537731	2.7238659644435	0.255375993873506
ENSG00000115641	-0.585808830043009	2.98249736919771	0.3533036162134
ENSG00000115652	-0.82745973185459	2.80719666071095	0.389288020696895
ENSG00000115661	-0.829402980423631	2.24674470972384	0.14028616349621
ENSG00000115677	-0.368894275490896	3.62797998982998	0.16239505708746
ENSG00000115694	-0.82745973185459	1.90036712865647	0.100475418908265
ENSG00000115738	0.0747854434307216	3.92762696244495	0.100675408237344
ENSG00000115756	-1.31844066152645	4.24564836363838	0.0235622196937233
ENSG00000115758	0.431751271605352	4.5359583482863	0.0472045493813065
ENSG00000115761	-0.40711879142625	2.28891960566173	0.125550402773329
ENSG00000115840	-0.82260544174882	2.66133934000604	0.315714094935426
ENSG00000115844	-0.628595076674552	3.48387245422267	0.269012693729157
ENSG00000115866	-0.88683882570699	2.55810830163055	0.261923938732333
ENSG00000115875	1.16916189134679	4.87375061364737	0.046413000512307
ENSG00000115944	-0.805618096280413	2.88649072517248	0.412436557463688
ENSG00000115947	-0.564564736246199	2.1156105116743	0.105357385229669
ENSG00000115963	0.0780641824574407	3.68930885912362	0.113267040954466
ENSG00000115970	-0.662543842832552	3.92223225121265	0.0826161614165408
ENSG00000116005	-1.29781356028693	3.26799259036558	0.266518361316707
ENSG00000116016	-0.440557799132534	2.97680833733807	0.324913410263805
ENSG00000116062	-0.641735884910162	2.87909587950007	0.352200610342533
ENSG00000116096	-1.10021014997019	3.00902574208691	0.376010534083017
ENSG00000116106	0.388251729451125	4.220356558971	0.0714797988992774
ENSG00000116117	-1.23129048580755	4.48729395800644	0.0245993034980889
ENSG00000116127	-0.999656438580576	2.78426058256608	0.360486985155716
ENSG00000116133	-1.00991598169319	1.06069784035361	0.0193899265310466
ENSG00000116191	-0.487780911387792	2.25767857486918	0.134254874604616
ENSG00000116212	-1.57371316662975	2.4920616045126	0.166025004016193
ENSG00000116221	-0.82745973185459	3.46149852678302	0.249937823561664
ENSG00000116237	-1.57371316662975	3.19838213000829	0.186529026788614
ENSG00000116285	-0.32943060546289	3.27611698916354	0.28333796463904
ENSG00000116288	-0.742796820719504	3.20615098159626	0.400168694777588
ENSG00000116473	-0.684399144426679	2.53466057582844	0.235952470945332
ENSG00000116478	-1.04542524465541	2.80413943233535	0.362118468453028
ENSG00000116525	-0.964902166107454	3.03722723458227	0.404284795677804
ENSG00000116539	-1.53726195236136	3.56270911168124	0.0917532051477937
ENSG00000116641	-1.67062317963781	2.70799574642293	0.188284634390994
ENSG00000116649	-0.631694201858333	4.13962724848064	0.0360559156230444
ENSG00000116670	-1.42758513095152	4.46665264326537	0.0270603317289294
ENSG00000116685	-1.23623195669738	3.94208249712418	0.0370749500990836
ENSG00000116698	-1.97165317530179	3.39759243403812	0.061008083094955
ENSG00000116704	-0.438969651608777	2.66039109840247	0.244611024962907
ENSG00000116717	0.720796971511841	4.34298492548023	0.0416706546445204
ENSG00000116729	-0.805618096280413	2.4345689040342	0.205485801618948
ENSG00000116731	-0.3065311162949	3.22336612643986	0.286061804452333
ENSG00000116741	1.14324513912427	5.02648219208461	0.0336512015271602
ENSG00000116754	-0.630460601126871	3.16628206731657	0.392555927346388
ENSG00000116791	-1.17794048143819	2.46314613672635	0.197856694486647
ENSG00000116809	-0.529347879446824	2.21085336531489	0.12700164840787
ENSG00000116857	-2.27268317096577	2.51388318561109	0.053063244490625
ENSG00000116906	-2.27268317096577	2.51255099290421	0.053063244490625
ENSG00000116984	-1.0422342495875	3.28735377271475	0.300474714251818
ENSG00000116991	-0.924118890914504	2.59217675739587	0.276267166460411
ENSG00000117000	-0.358528247102736	3.19948091486236	0.307359287616584
ENSG00000117020	-0.735648089121158	3.67449371729635	0.160375076658208
ENSG00000117114	-1.67062317963781	2.57229060615142	0.162568577506053
ENSG00000117118	-1.0719544011984	4.4985448717156	0.0260119799412617
ENSG00000117133	0.22079020544186	3.58297192910481	0.0732436962171478
ENSG00000117152	-1.11694265566931	3.48685535527694	0.203693642461294
ENSG00000117155	-1.62551791024127	3.04941186087108	0.173652211173763
ENSG00000117228	-0.764977385363758	2.93120352545075	0.411434102842509
ENSG00000117262	-0.24076335296589	2.85823633542951	0.268673795181843
ENSG00000117289	-1.29781356028693	2.03140846425162	0.110466636518905
ENSG00000117318	-1.21434162915278	3.22530928172586	0.301005729731084
ENSG00000117335	-1.97165317530179	2.82249498527875	0.09270351679839
ENSG00000117362	-0.506435832689934	2.9843022319799	0.333841949891453
ENSG00000117385	-1.36959318397383	4.67628655356472	0.0189739611321056
ENSG00000117394	-0.869333985599725	3.13782866375658	0.405864043346382
ENSG00000117395	-0.290683577717797	3.36604920980024	0.244656587933898
ENSG00000117399	-1.36959318397383	3.44341946178282	0.181041919439597
ENSG00000117450	1.00805382002552	5.12120353062786	0.0184754542292145
ENSG00000117461	0.200907461403578	4.20323692483002	0.073534646704475
ENSG00000117475	-0.151685524608694	2.7570162347313	0.183485305393976
ENSG00000117500	-1.1629173940358	2.26126286879249	0.140845192843613
ENSG00000117525	-1.10021014997019	2.5705429398819	0.250924519154636
ENSG00000117528	-1.36959318397383	2.78139630519679	0.274909597263594
ENSG00000117569	-0.0608155527134544	1.17609125905568	0.0138570994442406
ENSG00000117592	0.732510549895037	3.78085714375957	0.0174609604623176
ENSG00000117597	-1.27268317096577	3.00582375302903	0.332540531972707
ENSG00000117600	-1.97165317530179	2.42975228000241	0.061006073229898
ENSG00000117616	0.873748623770095	5.04244949757386	0.0239682115226936
ENSG00000117625	-1.79556191624611	3.60292771285919	0.0492597703765512
ENSG00000117632	0.439554759370171	4.21001068514968	0.0667712973028045
ENSG00000117697	-1.21434162915278	3.498448403174	0.182540937130792
ENSG00000117713	-1.57371316662975	3.17623599976087	0.187799516491166
ENSG00000117724	-0.493166951864318	1.81291335664286	0.0763605023888865
ENSG00000117751	-0.730162110364994	2.92608508692514	0.399466706493579
ENSG00000117758	-1.53726195236136	3.06389603812599	0.203563077248044
ENSG00000117868	-1.97165317530179	2.583765368285	0.0804157023901398
ENSG00000117906	-0.382672332854556	3.02734960777476	0.32222987605721
ENSG00000118007	-0.146580763529183	2.90308998699194	0.230377005158987
ENSG00000118181	-0.117138173803548	3.44770056043451	0.17112323993466
ENSG00000118200	-0.399065587460803	1.68574173860226	0.0617972877897497
ENSG00000118217	-0.984036624509381	2.58035466110659	0.266328748365043
ENSG00000118246	0.0483809616201249	3.38291713508753	0.128837198655478
ENSG00000118260	-1.05684014443186	1.90579588036787	0.106104947982016
ENSG00000118263	-0.974364023865694	0.977723605288848	0.0176850923809468
ENSG00000118363	-0.237743048048562	3.09149109426795	0.275791616725072
ENSG00000118503	-0.775231372200489	3.65972609523779	0.161399389381064
ENSG00000118508	-1.1629173940358	1.87215627274829	0.0919671721328813
ENSG00000118515	0.739881120237879	4.75433686651516	0.0677932941432684
ENSG00000118518	-0.69575356895897	3.37948681371727	0.323982416856631
ENSG00000118523	0.103455426003493	3.78322446344725	0.11514768364448
ENSG00000118564	-0.662543842832552	3.13129779659762	0.399838045070881
ENSG00000118579	-0.363186652418093	3.60514336798007	0.170185870208422
ENSG00000118596	-0.446997636194842	2.85582190540603	0.305302879768187
ENSG00000118680	-0.397249016419207	2.63698910181223	0.226895111509408
ENSG00000118689	-0.428357934020179	3.08188713942355	0.33159817621774
ENSG00000118705	-0.915680786083074	1.97772360528885	0.112021280480421
ENSG00000118762	-1.97165317530179	2.12385164096709	0.0344874434571156
ENSG00000118816	-0.805618096280413	4.08010314265307	0.0468393528543473
ENSG00000118873	0.133338048891354	2.84726410177076	0.0728367769868489
ENSG00000118900	-0.483792530426516	3.05804623039528	0.34028843104737
ENSG00000118922	-0.28451086172411	3.4519398693651	0.212466024896016
ENSG00000118961	-0.88683882570699	2.98766626492627	0.425501431659353
ENSG00000119013	-0.88683882570699	1.57978359661681	0.057397140079973
ENSG00000119042	-1.43537575021335	2.84010609445676	0.2563199964806
ENSG00000119048	-0.297241258975712	2.7481880270062	0.244137857999595
ENSG00000119138	-1.42758513095152	1.16136800223497	0.0153485633738385
ENSG00000119139	-1.97165317530179	2.98385171899147	0.089275818103991
ENSG00000119242	-1.62551791024127	3.07426774255336	0.173207100105506
ENSG00000119280	-2.27268317096577	1.48429983934679	0.0126763504320032
ENSG00000119318	-0.191688200558357	3.65330901293848	0.135081568930405
ENSG00000119328	-1.62551791024127	2.8372727025023	0.197819493198192
ENSG00000119335	-0.34773823228511	2.96378782734556	0.314932943628764
ENSG00000119383	-1.17794048143819	2.4814426285023	0.204454602066063
ENSG00000119397	-1.49453192058213	2.29994290002277	0.131160281641528
ENSG00000119401	-0.410459198264045	3.3929606147968	0.278751651774201
ENSG00000119408	-0.0115474709061861	1.90036712865647	0.025511848231736
ENSG00000119421	-2.27268317096577	3.33385014510255	0.0707441589919321
ENSG00000119446	-1.37640229876686	3.32510498297141	0.228245036164034
ENSG00000119471	-0.257463359064039	3.27829620809127	0.256716073307801
ENSG00000119523	-0.486894908377815	1.78887511577542	0.0760058020055342
ENSG00000119541	-0.551477454876196	2.72956972630197	0.287137001889071
ENSG00000119632	-0.996783564622951	2.9677819080758	0.399616189335712
ENSG00000119682	0.177671911750834	3.5434471800817	0.0793105204899802
ENSG00000119707	0.589870760011985	4.2873761815526	0.0492895018337064
ENSG00000119718	-0.449847168155011	2.63397315578967	0.237283664676776
ENSG00000119729	-0.249668828506051	1.93449845124357	0.0536838442762181
ENSG00000119760	-0.924118890914504	1.89486965674525	0.1069653059834
ENSG00000119778	-1.36959318397383	2.86332286012046	0.284071720292462
ENSG00000119787	-1.13043297608761	2.40483371661994	0.178619738890827
ENSG00000119801	-0.511122915899819	3.17362325769808	0.357443636740692
ENSG00000119812	-1.13043297608761	2.72098574415374	0.318895770161435
ENSG00000119844	-1.46394738969978	3.02591999850202	0.23539310900628
ENSG00000119865	-1.73640574587733	2.3654879848909	0.0946227459894663
ENSG00000119900	-0.61884934968552	3.61862328664638	0.191157047506711
ENSG00000119922	-0.370595807663583	2.53907609879278	0.18329229904508
ENSG00000119927	-1.29781356028693	3.06874229293298	0.31576184877813
ENSG00000119938	0.882783594290022	4.04160977813046	0.0205727374897476
ENSG00000119953	0.0920010359928881	2.94939000664491	0.104172291010942
ENSG00000119977	-1.04542524465541	3.27657668169855	0.30551359682319
ENSG00000119986	-0.685796139316133	3.02978947083186	0.397572439444047
ENSG00000120053	-0.436978661156267	3.41572436176872	0.277022771763326
ENSG00000120129	0.215001678397453	4.30540511543789	0.0623256440879636
ENSG00000120256	-1.21909292940715	1.09691001300806	0.0193055003423729
ENSG00000120265	-1.31844066152645	1.09691001300806	0.0170138529306002
ENSG00000120333	-0.751690651932383	3.80509287834267	0.114034970825263
ENSG00000120370	-1.27268317096577	3.08421868673924	0.323418064529676
ENSG00000120438	-0.0134930873408282	4.08880916646129	0.0655764101668913
ENSG00000120451	-0.685796139316133	3.48685535527694	0.259526303266705
ENSG00000120509	-1.27268317096577	2.03140846425162	0.111356553060709
ENSG00000120519	-0.913311633488804	3.09916249292859	0.407173027723621
ENSG00000120526	0.0508392131721615	3.31101174898129	0.133438865641525
ENSG00000120533	-0.316621654915948	3.72501272534116	0.125621853206204
ENSG00000120539	-0.503667174225324	2.71138537909845	0.272467596520441
ENSG00000120549	-1.57371316662975	3.15121657885646	0.188648011174009
ENSG00000120616	-0.541291457239346	1.75204844781944	0.0764105997587165
ENSG00000120656	-0.501357200305131	4.89644905171642	0.0177098992498013
ENSG00000120675	-0.233754193186296	2.60906054993009	0.156577891576671
ENSG00000120686	-0.0833864777544089	3.92569876119301	0.0871608588505167
ENSG00000120688	-0.876910485774206	2.69372694892365	0.333323255894247
ENSG00000120690	0.126678853831956	3.83094134961708	0.110558708823152
ENSG00000120694	0.330475487554728	4.08062648692181	0.0742679687600388
ENSG00000120699	-0.924118890914504	3.05499586152914	0.412983257551512
ENSG00000120708	-0.321453762655058	2.79413935576777	0.271336993082606
ENSG00000120738	1.27521689809908	5.00137453601727	0.0273455629455638
ENSG00000120742	-0.334085785482926	1.78887511577542	0.0649513209898139
ENSG00000120800	-0.7111313234375	3.63928722591024	0.175751334011915
ENSG00000120837	-0.69432422725664	2.66791968531736	0.297225962537799
ENSG00000120885	0.0865743902889334	4.26139373234284	0.06002468603609
ENSG00000120899	-1.46394738969978	2.55448916000382	0.197002366831325
ENSG00000120963	-0.58973639195947	2.45712462630341	0.197029614696716
ENSG00000121039	0.170395331395224	3.97109021313712	0.0927434902377169
ENSG00000121057	-0.365188383584263	3.14628311315959	0.315155904021828
ENSG00000121058	-1.67062317963781	2.52309583825257	0.150346372872461
ENSG00000121060	-0.638564531478911	1.14612803567824	0.0258342104170149
ENSG00000121297	-1.37640229876686	1.62838893005031	0.0488823975409198
ENSG00000121350	-0.218385337840766	2.8992731873176	0.267263784970416
ENSG00000121390	0.945815439347333	3.82643116684756	0.0137125013165879
ENSG00000121440	-1.02042376699108	2.59824319165362	0.27336216689414
ENSG00000121481	-0.53777678488676	1.17609125905568	0.0219588678900135
ENSG00000121691	-2.27268317096577	2.37930551775058	0.0381907170219092
ENSG00000121741	-0.00447466613448352	3.04883008652835	0.156784769648381
ENSG00000121766	-0.335656025606066	3.06295783408451	0.312463273349052
ENSG00000121774	-0.286738175466766	3.07554696139253	0.296556069916012
ENSG00000121879	-0.341338475144776	2.83282812953935	0.289292606220758
ENSG00000121892	-1.06856318830985	3.56139956044203	0.180569744612183
ENSG00000121897	-0.427957708811967	1.65321251377534	0.0595182958121756
ENSG00000121898	-1.37640229876686	2.00646604224923	0.10297604858979
ENSG00000121903	-0.00374149825165251	2.46908529912312	0.0538618662423947
ENSG00000121989	-0.986826134980114	2.86183299765794	0.388163371785147
ENSG00000122008	-0.0517446445524395	3.72554412248635	0.121674535071027
ENSG00000122026	0.194286445691749	4.68684175095428	0.0238240649003813
ENSG00000122034	-1.79556191624611	2.21748394421391	0.0607569400719204
ENSG00000122042	-0.173156195743247	3.23817160363015	0.230926685147659
ENSG00000122126	-1.57371316662975	4.10632691182197	0.0159322737274359
ENSG00000122140	-1.40124014563417	2.71096311899528	0.251267153151616
ENSG00000122176	-1.43537575021335	4.48383681980363	0.0271576170704947
ENSG00000122203	0.593764198665653	4.2879807835225	0.0488631579616173
ENSG00000122257	-0.712617161205174	3.30535136944662	0.362261531309499
ENSG00000122359	-0.805618096280413	2.69460519893357	0.332444451761234
ENSG00000122376	-0.385829236074023	2.54095480892613	0.18838695169865
ENSG00000122482	-0.111301999412656	1.89209460269048	0.0367925100673799
ENSG00000122484	-0.723216726875742	3.01135895370661	0.408807583335343
ENSG00000122497	-0.261949990649101	3.75204844781944	0.116738623608382
ENSG00000122507	-1.03119210602898	1.78175537465247	0.0889314864640089
ENSG00000122545	0.228135336144267	2.95736780843153	0.0639102086540168
ENSG00000122565	-0.436978661156267	1.45484486000851	0.0345256190453684
ENSG00000122566	0.97881753974721	4.72974373302916	0.073701011943153
ENSG00000122643	-0.320246012488588	2.34340859380386	0.116900349244352
ENSG00000122674	-1.46394738969978	2.50785587169583	0.184769579354474
ENSG00000122691	-0.542295820701121	3.38291713508753	0.319673102256077
ENSG00000122705	-0.755810148767881	2.87938263717434	0.398114738967834
ENSG00000122707	-2.27268317096577	3.32715451240943	0.071545770287263
ENSG00000122729	-0.652015256685406	2.69940408181534	0.301203842732659
ENSG00000122779	-1.13043297608761	1.92941892571429	0.104106772271346
ENSG00000122786	-0.744395248991425	3.08206693428511	0.418814081425513
ENSG00000122873	-0.663872170443473	2.69766516264767	0.30465469911535
ENSG00000122877	-0.88683882570699	3.43656017062174	0.253829910818596
ENSG00000122912	-1.25407524801337	2.93601079571521	0.342483546096419
ENSG00000122952	-0.867204052578866	2.94026739144601	0.424764496047754
ENSG00000122958	-1.10021014997019	3.40628463792473	0.239667014604376
ENSG00000122965	-0.417608538303922	2.48287358360875	0.179055601209847
ENSG00000122966	-1.79556191624611	3.23829706787539	0.113649930354653
ENSG00000122970	-0.921703385911376	3.04395141826328	0.415568990981832
ENSG00000123066	-0.780419870227011	2.41747169320329	0.19856371103829
ENSG00000123091	0.0303926723744569	2.62428209583567	0.0643261848944783
ENSG00000123094	-1.79556191624611	2.91645394854993	0.126471525532662
ENSG00000123106	-0.697187630421263	2.91195618907269	0.384280314812819
ENSG00000123124	-0.742796820719504	2.45560611258187	0.210905081644815
ENSG00000123130	-0.403073523202167	2.52244423350632	0.187926271929239
ENSG00000123146	-0.751690651932383	3.18554215485437	0.406266220933294
ENSG00000123352	-1.31844066152645	3.00560944536028	0.311260440221108
ENSG00000123353	-0.484672220444392	3.38560627359831	0.305740818597127
ENSG00000123395	-0.547879719186592	2.90955602924118	0.327999248005573
ENSG00000123473	-0.776953993293706	2.62013605497376	0.290585919337448
ENSG00000123485	-0.679520385146599	2.73798732633343	0.324398831420137
ENSG00000123505	0.749396646988861	4.70555155783332	0.0725175878656612
ENSG00000123562	-0.00756133649123739	4.37111406135501	0.0424676896172365
ENSG00000123575	-1.53726195236136	2.88081359228079	0.219107604534298
ENSG00000123607	-0.73879837261085	2.01283722470517	0.0986922713430267
ENSG00000123643	-1.08409846933739	3.15320490008428	0.34915631980539
ENSG00000123684	-0.88683882570699	3.22595507289601	0.362782718428449
ENSG00000123728	-0.869333985599725	2.87098881376058	0.410954759376758
ENSG00000123737	-1.49453192058213	3.44043676610577	0.156117307464927
ENSG00000123739	-1.42758513095152	3.40491919924631	0.186105784035762
ENSG00000123983	-0.90507896353163	3.70867579272654	0.133670045210857
ENSG00000123992	-0.932724197522315	2.70629095725876	0.33579892007376
ENSG00000124120	-1.62551791024127	3.31941838904773	0.151720851017884
ENSG00000124145	0.529288738825572	4.37871578263466	0.0531299696562541
ENSG00000124151	-0.449035200958608	2.8842287696326	0.310966394511815
ENSG00000124160	-2.27268317096577	3.20897851727625	0.081634529354015
ENSG00000124177	-0.799180154306204	2.98587535730839	0.426155932841415
ENSG00000124191	-1.73640574587733	2.64493070791359	0.155561862999288
ENSG00000124193	0.952817220116843	4.90582285434272	0.0528791067897307
ENSG00000124198	-1.53726195236136	3.22310638092859	0.197772215246525
ENSG00000124209	-1.21434162915278	1.29003461136252	0.0246118598618769
ENSG00000124216	1.08933983890845	4.81440410004955	0.0597892982490263
ENSG00000124228	-0.799180154306204	2.97932069738202	0.425745342181581
ENSG00000124275	-0.854566343901379	3.3522790172745	0.303266010881582
ENSG00000124279	-1.17794048143819	3.45545396877863	0.207656176395854
ENSG00000124370	-1.21434162915278	2.9874428049358	0.35565192943707
ENSG00000124486	-0.594833146478733	3.13289976994448	0.379892988072364
ENSG00000124496	-1.79556191624611	3.75046982346876	0.0252026661661747
ENSG00000124532	-1.19802945229105	3.07972377513992	0.346906105348792
ENSG00000124535	-1.21434162915278	3.65590641818022	0.108461923721602
ENSG00000124562	-0.964902166107454	1.86923171973098	0.104520455883956
ENSG00000124641	-0.714108099878456	3.15503222879097	0.410443175809204
ENSG00000124766	-1.13043297608761	1.61804809671209	0.0630451328500983
ENSG00000124767	-0.0380873220968217	3.00302947055362	0.175221424941728
ENSG00000124784	-1.97165317530179	3.07445071895459	0.0892805082263887
ENSG00000124786	-0.372984396862377	3.32746110930314	0.287786218999119
ENSG00000124795	-0.606977214617728	2.87563993700417	0.339565872566528
ENSG00000125107	-0.0287086816366921	4.34794442437398	0.0442070445670911
ENSG00000125148	-2.27268317096577	3.22698634552522	0.0809583678234568
ENSG00000125166	-1.97165317530179	2.08635983067475	0.0311756167359533
ENSG00000125247	-1.29781356028693	3.16016829295851	0.298600860102789
ENSG00000125304	-1.06856318830985	2.30642502755069	0.15199454300849
ENSG00000125347	0.842586143797844	4.24587031993719	0.0316410040264744
ENSG00000125351	-0.841319406806786	2.77706415474243	0.378303608347128
ENSG00000125354	-1.36959318397383	3.42942926438179	0.188635450723624
ENSG00000125375	-1.12655513528754	3.23261498313478	0.311790982076992
ENSG00000125484	-1.57371316662975	2.32837960343874	0.124498050820066
ENSG00000125485	-0.913311633488804	2.9237619608287	0.41681779927715
ENSG00000125503	0.0386890209704245	4.52976390404012	0.0262264449728757
ENSG00000125534	0.64823732468924	4.64414305050992	0.0659727054400312
ENSG00000125629	-1.0719544011984	3.41052417258619	0.241131045936715
ENSG00000125676	-0.673334028201713	3.02857125269254	0.392924649999724
ENSG00000125691	0.212959295115223	4.00123597883899	0.0876564854352163
ENSG00000125703	-1.0422342495875	1.98900461569854	0.115169227274436
ENSG00000125733	-1.97165317530179	2.90417436828416	0.0902621146680196
ENSG00000125772	-0.708885986029209	3.00881300905209	0.403801376916274
ENSG00000125779	-0.050770829992168	2.48501121457857	0.0671126395589884
ENSG00000125814	-0.913311633488804	4.89396970770803	0.0176334644963644
ENSG00000125826	-1.11694265566931	2.86391737695786	0.36860323201833
ENSG00000125827	-0.608145795391425	2.17172645365323	0.121990364232069
ENSG00000125844	-0.376071409651245	2.72550326885932	0.256303320505
ENSG00000125845	-0.0797134700148107	3.07918124604762	0.199148542086343
ENSG00000125848	-1.46394738969978	2.41246054742996	0.160151645973619
ENSG00000125868	-0.486894908377815	4.39467052410719	0.0241495597711483
ENSG00000125870	-0.0228601329383674	2.90794852161227	0.155427172929104
ENSG00000125871	-0.941503466325739	3.14379520384577	0.386248189356185
ENSG00000125877	-0.723216726875742	4.04194507214526	0.0573923892184981
ENSG00000125885	-0.131024540671762	3.9739125704197	0.0703883510683446
ENSG00000125912	-2.27268317096577	1.67209785793572	0.0167468935451664
ENSG00000125970	-0.575880490110225	3.30685374869301	0.357496529399192
ENSG00000125977	-0.512059805977417	1.04139268515823	0.0153828425681847
ENSG00000125991	-1.21434162915278	2.18184358794477	0.129687665018552
ENSG00000126001	-0.913311633488804	2.33041377334919	0.163034497795582
ENSG00000126003	-0.759110701977715	3.01724208454765	0.420222275689363
ENSG00000126012	-0.96224956130623	3.43096145335495	0.246834130251723
ENSG00000126067	-0.372984396862377	2.15075643986031	0.0874711567778617
ENSG00000126216	-1.46394738969978	2.74075732330777	0.244140024527038
ENSG00000126247	-0.567237717683958	2.38291713508753	0.174727366980963
ENSG00000126458	-0.784822526090498	1.53147891704226	0.0515222647439554
ENSG00000126524	-0.624930867133594	2.18892848376085	0.126503657775476
ENSG00000126603	-1.1629173940358	2.8546096380958	0.359624327919032
ENSG00000126653	-0.515371624816766	1.59659709562646	0.0557146920298054
ENSG00000126698	-0.953045252349387	1.86332286012046	0.103873531373587
ENSG00000126773	-2.27268317096577	3.49345805099519	0.0399339783258963
ENSG00000126777	-0.799180154306204	3.46381836152943	0.254421261398828
ENSG00000126814	-0.789270271315765	3.00281377922467	0.425255425743593
ENSG00000126821	-1.42758513095152	3.07280114940985	0.251910276883197
ENSG00000127081	-0.565624458006239	1.78887511577542	0.0786414303004286
ENSG00000127124	-1.97165317530179	3.5786965009756	0.0357382667835811
ENSG00000127241	-1.97165317530179	3.06874229293298	0.0893579189044108
ENSG00000127314	-0.166522636135699	0.653212513775344	0.00377269059477705
ENSG00000127334	-0.941503466325739	3.61610775709246	0.167028869530096
ENSG00000127419	-0.814028717213358	3.09985321988438	0.423040717398762
ENSG00000127463	-0.169084768349182	3.52782316401266	0.158595494722269
ENSG00000127527	-1.53726195236136	2.35602585719312	0.138256268346859
ENSG00000127528	0.320065666689833	3.95179877237661	0.0745803590882781
ENSG00000127666	-2.27268317096577	2.9588027033995	0.0751098982470148
ENSG00000127774	-0.0522381191475676	3.4383049645321	0.155029285698828
ENSG00000127870	-1.08409846933739	1.92427928606188	0.106479990660554
ENSG00000127914	-0.814028717213358	2.80140371001736	0.386103263930988
ENSG00000127920	-0.791049603344494	3.55600080260864	0.204730840142896
ENSG00000127946	-1.53726195236136	3.17609125905568	0.201339216847224
ENSG00000127947	-0.974364023865694	2.9677819080758	0.405986705476479
ENSG00000127948	-1.49453192058213	3.14191987391388	0.220118177023403
ENSG00000127989	-0.67197648879733	2.61119206086843	0.26700016692058
ENSG00000127990	-1.79556191624611	2.8394780473742	0.134335125886284
ENSG00000127995	-1.13043297608761	3.05346260492546	0.364747047728534
ENSG00000128283	-0.714108099878456	1.11394335230684	0.0260552479866443
ENSG00000128342	-0.977091899776161	2.08635983067475	0.119685500431816
ENSG00000128463	-0.296669710835006	3.18695633546541	0.286974361731979
ENSG00000128512	-1.21434162915278	2.86213137931304	0.34918225871789
ENSG00000128513	-1.21434162915278	2.34340859380386	0.156155689644076
ENSG00000128534	0.0364261615034668	3.02958667163046	0.137193571303565
ENSG00000128563	-1.00697466453895	3.00518051250378	0.396313402609455
ENSG00000128581	-1.11318290722778	2.8546096380958	0.367052424475338
ENSG00000128585	-0.124800962178396	3.77764427769648	0.114649771747081
ENSG00000128590	-0.500443092475248	3.15442397311465	0.353113250175908
ENSG00000128607	-1.79556191624611	3.55236398178668	0.0595650909409734
ENSG00000128641	-0.434996756612211	1.73639650227664	0.0701943825009771
ENSG00000128654	-1.46394738969978	2.31281182621209	0.138392944238969
ENSG00000128699	-0.733272708012941	3.19506899646859	0.403573665340876
ENSG00000128708	-0.896999456627066	2.50105926221775	0.235632850425731
ENSG00000128805	-0.871474416066217	3.09551804232315	0.417531596545959
ENSG00000128908	-1.14839665552161	4.61835147361624	0.0235490882663784
ENSG00000128917	0.49094431909035	5.10861237413237	0.00941676060842685
ENSG00000129038	-1.21909292940715	2.36735592102602	0.162659674683207
ENSG00000129055	-0.702270141298148	3.54170402328429	0.225359438685864
ENSG00000129128	-0.201480655784696	3.34212646995572	0.221715684692562
ENSG00000129173	-1.21909292940715	2.95036485437612	0.354204096614372
ENSG00000129187	-0.731714624270713	2.40053798939195	0.190750682996754
ENSG00000129195	-0.115629688557266	3.72521718581379	0.120960905691554
ENSG00000129235	-0.360508572928487	3.50697830424642	0.212450125951522
ENSG00000129250	-1.27268317096577	2.66275783168157	0.266017984798372
ENSG00000129292	-0.436978661156267	2.25042000230889	0.12319529824507
ENSG00000129351	-1.27812189544014	3.07809415040641	0.322731999921878
ENSG00000129353	-2.27268317096577	3.24291394681893	0.0801063787046281
ENSG00000129534	-1.46394738969978	2.73359846096134	0.243462370350143
ENSG00000129562	-0.812152911563801	3.3151303171836	0.335374597345483
ENSG00000129566	-0.921703385911376	2.43775056282039	0.204913473189754
ENSG00000129636	-0.894729793023584	4.28601836143926	0.0193933084497789
ENSG00000129680	-0.996783564622951	3.83177382233802	0.0819163691281991
ENSG00000129932	-1.13043297608761	2.00432137378264	0.113879648257841
ENSG00000129933	-2.27268317096577	2.5556988947189	0.060925230091235
ENSG00000130021	-1.37640229876686	3.00108438129222	0.280561006109594
ENSG00000130119	-0.0614797161305887	2.79934054945358	0.150186758157608
ENSG00000130150	-0.950463876231854	3.29402509409532	0.31417167779094
ENSG00000130165	-1.57371316662975	2.08457627793433	0.0850202568496825
ENSG00000130175	-1.27812189544014	3.6387886671574	0.101687353406495
ENSG00000130176	-2.27268317096577	2.99365662861546	0.0743421408615235
ENSG00000130222	0.00752047656299968	3.69674943520162	0.12038113211914
ENSG00000130224	-1.0422342495875	1.70757017609794	0.076959552184985
ENSG00000130227	-1.97165317530179	2.98833595585605	0.0892763151029188
ENSG00000130254	-0.401240145634166	2.36921585741014	0.144618311047841
ENSG00000130332	-1.53726195236136	4.67491622745313	0.0190615548427273
ENSG00000130340	-1.79556191624611	2.20002926655377	0.0592997419941507
ENSG00000130348	-0.511122915899819	2.7279477095448	0.280455881432435
ENSG00000130363	-1.36959318397383	2.32837960343874	0.148671219036439
ENSG00000130396	-1.46394738969978	0.477121254719662	0.00569780686386103
ENSG00000130402	-1.46394738969978	2.91855453055027	0.241077910930596
ENSG00000130449	-0.72627780013092	2.90173069172922	0.393867928019437
ENSG00000130508	-0.805618096280413	3.05595140532915	0.427471915445256
ENSG00000130522	-0.158309588040863	2.92711361193376	0.241263445736374
ENSG00000130559	-1.03430270367692	1.46239799789896	0.04205887368308
ENSG00000130560	-1.25407524801337	2.610127613076	0.249740000623664
ENSG00000130635	-1.97165317530179	2.60691852594829	0.0831533970279476
ENSG00000130669	-1.73640574587733	1.74429298312268	0.0269801880245252
ENSG00000130684	-0.769225489038978	2.78390357927274	0.371796837061904
ENSG00000130713	-0.638564531478911	3.47312186329073	0.274874225559938
ENSG00000130726	0.0402787179624948	3.88303651002768	0.107936435864911
ENSG00000130741	0.273261172284766	3.91621699602141	0.0824775951910981
ENSG00000130758	-1.04542524465541	2.98362628712453	0.388575874044306
ENSG00000130766	-0.356873255137371	1.78532983501077	0.0666852502223338
ENSG00000130813	-1.14435581202908	3.05899509352542	0.361661165952491
ENSG00000130816	-0.594833146478733	1.88930170250631	0.0802485359949515
ENSG00000130821	1.15083377569973	4.62691493963298	0.0428984249203775
ENSG00000130826	-1.57371316662975	2.73996769675951	0.219984622516835
ENSG00000130827	0.490661505342779	4.118281264026	0.0535556853770738
ENSG00000130935	-0.00963137225192122	2.14612803567824	0.0374725750210718
ENSG00000131016	-0.0917231489219218	3.02015403163833	0.207138629024998
ENSG00000131019	0.259053774408013	1.13033376849501	0.00413795040656979
ENSG00000131165	-0.32972778905421	2.92220627743902	0.30717118430028
ENSG00000131171	-0.807465828353915	2.33243845991561	0.166482782853815
ENSG00000131236	-0.295234065738579	2.77451696572855	0.255065619257013
ENSG00000131238	-0.82069230556727	1.86628733908419	0.0971890806571097
ENSG00000131263	0.383312569088382	3.14597290280218	0.0423528747778439
ENSG00000131269	-0.342935207030092	2.4345689040342	0.145384588856086
ENSG00000131323	-1.17794048143819	3.46575451983388	0.202957837042793
ENSG00000131378	-0.585808830043009	3.05115252244738	0.365368857355146
ENSG00000131389	-1.23623195669738	2.50242711998443	0.206955988751694
ENSG00000131435	-2.27268317096577	3.05880548667591	0.0764117341861976
ENSG00000131459	0.390261242628808	4.13136198911594	0.0692590475778117
ENSG00000131508	-0.616457245411898	3.31628493763431	0.35959106354057
ENSG00000131591	-1.00991598169319	4.78703872785174	0.0221749486128029
ENSG00000131669	-1.12655513528754	3.41689003017301	0.231762176415681
ENSG00000131711	-0.606977214617728	2.95279244304409	0.354170763581718
ENSG00000131725	-0.867204052578866	2.52113808370404	0.243923139003279
ENSG00000131732	-0.652015256685406	3.68953083433004	0.158308592370146
ENSG00000131737	-1.27812189544014	2.45863784902565	0.18655915956643
ENSG00000131773	-0.588616248718418	3.38569562541056	0.325729342010361
ENSG00000131828	-1.09659191191009	3.63042787502502	0.143976320620386
ENSG00000131931	-0.107386241687482	2.14612803567824	0.046899306077723
ENSG00000131941	-1.97165317530179	3.19893186993221	0.083724612158925
ENSG00000131966	-0.852507450540178	3.67910978208177	0.149745258057787
ENSG00000132002	0.272326758184643	3.96635295976025	0.0821278064957697
ENSG00000132005	-1.57371316662975	2.98272338766855	0.193900612559946
ENSG00000132017	-1.36959318397383	2.26951294421792	0.138069668171713
ENSG00000132128	-1.97165317530179	2.50379068305718	0.06973643304791
ENSG00000132155	-0.871474416066217	2.76004532796581	0.367131022089151
ENSG00000132170	-2.27268317096577	2.99321572047414	0.0743421408615235
ENSG00000132300	0.318180856931206	3.25491044215453	0.0483780627613248
ENSG00000132305	-1.04542524465541	2.51719589794997	0.232879376793672
ENSG00000132341	0.556231387149775	4.61479179195642	0.0572512988332746
ENSG00000132383	-1.79556191624611	1.81291335664286	0.0259710860480731
ENSG00000132386	-1.53726195236136	2.80719666071095	0.228210159523468
ENSG00000132388	-0.818787560105561	3.01786771896351	0.429070989011832
ENSG00000132406	-0.7928362554103	2.98855895687862	0.425258667722042
ENSG00000132432	0.13418604768957	2.90794852161227	0.083500966543895
ENSG00000132434	-1.40124014563417	3.19131125759099	0.253343205704401
ENSG00000132436	-1.15873981865894	2.9604707775343	0.368924066858397
ENSG00000132463	-1.0422342495875	2.5971464878337	0.26865318122313
ENSG00000132475	1.36907757866542	4.70117495639435	0.0181653094031978
ENSG00000132485	0.358390521775014	4.35150642292904	0.0626032717935839
ENSG00000132507	-1.0719544011984	3.36995760734605	0.259580832409603
ENSG00000132541	-0.712617161205174	3.07990446766672	0.412206977065761
ENSG00000132549	-1.62551791024127	2.56525734342021	0.172992492622882
ENSG00000132640	-0.815912660005333	2.40654018043396	0.194813884819412
ENSG00000132661	-0.493166951864318	3.67297480123343	0.159030730674845
ENSG00000132664	-0.894729793023584	2.90848501887865	0.416880772797318
ENSG00000132669	-1.11694265566931	3.29622628726116	0.284680677483036
ENSG00000132688	-1.19802945229105	3.59273176639396	0.142084394672142
ENSG00000132780	1.10018249862153	4.31469917212808	0.0185300542459574
ENSG00000132792	-0.478520808818429	2.19728055812562	0.116863135371564
ENSG00000132823	-0.852507450540178	3.4091720189914	0.274373663681187
ENSG00000132824	-0.597699706498987	3.17536683106135	0.383350108473977
ENSG00000132842	-0.538773043712544	2.6570558528571	0.259735164925301
ENSG00000132912	-0.0924363418941423	3.34956890250868	0.18892043737561
ENSG00000132950	-0.775231372200489	3.22245633667925	0.390886181542404
ENSG00000132952	-0.601736798046297	0.929418925714293	0.0141771190563274
ENSG00000132963	0.00119725708993803	3.17274883898274	0.157669653297588
ENSG00000132964	-1.53726195236136	2.60799085854717	0.202989393673658
ENSG00000133056	-1.62551791024127	3.51054501020661	0.0975127397766862
ENSG00000133059	-0.689333333787438	2.29114676173189	0.154884943166008
ENSG00000133065	0.126998158337406	3.88851646107495	0.104856645637741
ENSG00000133111	-1.49453192058213	2.82249498527875	0.239128206711526
ENSG00000133114	-0.735648089121158	2.27646180417324	0.149820324933256
ENSG00000133131	-0.602891344219091	3.56264967221192	0.220678526947223
ENSG00000133138	-1.43537575021335	5.014272659768	0.00468457580867569
ENSG00000133142	-0.426016455891175	4.51662129885426	0.0260038872443992
ENSG00000133193	-0.657903250801352	3.23070431361257	0.3905557913691
ENSG00000133250	-0.264338655480099	4.05057307675515	0.0444451844347524
ENSG00000133318	-1.11694265566931	3.48763321745688	0.203693642461294
ENSG00000133393	-1.21434162915278	2.90336133625532	0.354722049435136
ENSG00000133422	-1.17794048143819	2.5165353738958	0.218253980720327
ENSG00000133606	-2.27268317096577	2.7701152947871	0.0893916216382961
ENSG00000133619	-0.889067517726236	2.83154985199576	0.397667372208761
ENSG00000133704	-1.29781356028693	2.92916338320506	0.32228061813432
ENSG00000133739	-1.62551791024127	2.03941411917614	0.0721775340942625
ENSG00000133858	0.356608503789	4.02628806202394	0.0694715188477808
ENSG00000133872	-0.876910485774206	2.86362022027032	0.409152264285947
ENSG00000133935	-1.49453192058213	3.06744284277638	0.221656658113
ENSG00000134014	-1.53726195236136	3.01994668167884	0.205068910148628
ENSG00000134030	-1.34645524031939	3.31026836663245	0.241366078413436
ENSG00000134046	-0.673334028201713	3.3236645356081	0.355576919919243
ENSG00000134077	-1.09659191191009	3.7718813201901	0.0860644230941234
ENSG00000134108	-0.228570575412723	3.69962095796561	0.128340658711753
ENSG00000134186	0.0814337175688279	3.13305964275391	0.120074706125058
ENSG00000134202	0.920576745129346	4.66376686531567	0.073629983322142
ENSG00000134248	-0.593699797359603	3.33132605057509	0.351099305161315
ENSG00000134255	-1.00697466453895	3.3933996952931	0.258304243575366
ENSG00000134259	-1.79556191624611	2.77048380943111	0.140455764706252
ENSG00000134265	-1.23623195669738	2.92194645422941	0.347921613230538
ENSG00000134294	0.0508392131721615	3.26138183728575	0.1348042077312
ENSG00000134308	0.609318539547313	4.90338303687402	0.0334892648555422
ENSG00000134324	-2.27268317096577	3.34014655094913	0.0690673468630589
ENSG00000134352	-0.155610922950203	1.70757017609794	0.0364497530607387
ENSG00000134363	-1.27812189544014	2.89237290739844	0.329416529462423
ENSG00000134371	0.00622770901228229	2.62065647981962	0.0718801419986792
ENSG00000134440	-0.984036624509381	2.46314613672635	0.212677210404004
ENSG00000134452	-1.97165317530179	3.32097667734282	0.0708384927636825
ENSG00000134453	-0.96224956130623	2.64982146322457	0.302494479636161
ENSG00000134480	-0.0545330361165847	3.06557971472845	0.185805945428614
ENSG00000134504	-2.27268317096577	2.96567197122011	0.0748960588243882
ENSG00000134531	0.1720586995585	3.47581641303132	0.0780639858233602
ENSG00000134574	0.00422251496293203	3.31712273771454	0.15463185410901
ENSG00000134575	-0.610492432553683	2.96567197122011	0.357680370391284
ENSG00000134590	-0.82260544174882	2.60260252042026	0.283293179744437
ENSG00000134597	-1.0719544011984	2.01283722470517	0.1163205314213
ENSG00000134644	-0.385128465001372	3.57691695596521	0.187273806238431
ENSG00000134684	-0.974364023865694	2.97749496907304	0.406058221438637
ENSG00000134690	-1.13043297608761	2.11394335230684	0.123608660919727
ENSG00000134697	-0.325729111813909	4.35876264573116	0.0364952111260051
ENSG00000134748	-0.169084768349182	2.97634997900327	0.249997941399412
ENSG00000134759	-0.719393771327095	3.41514035219587	0.300155894801995
ENSG00000134779	-1.14435581202908	3.20520436394814	0.319968536287587
ENSG00000134851	-1.31844066152645	3.14504094003702	0.293411774179235
ENSG00000134852	-1.23129048580755	2.11892575282578	0.122242805438666
ENSG00000134884	-0.195978219870406	4.37868854474811	0.0404717223398405
ENSG00000134901	-1.34645524031939	3.52224856128769	0.147383240090491
ENSG00000134909	-1.05684014443186	2.78781456706302	0.35486721865536
ENSG00000134954	-1.42758513095152	3.25200302053846	0.234384530682248
ENSG00000134986	-0.974364023865694	2.13353890837022	0.123042056270207
ENSG00000134987	-0.852507450540178	3.0265332645233	0.428647492080929
ENSG00000134996	-0.69575356895897	2.86717275117865	0.372312627282771
ENSG00000135002	-0.58973639195947	3.75724415102197	0.130326275329844
ENSG00000135040	0.249447805251012	1.98900461569854	0.0134161347369366
ENSG00000135046	-1.29781356028693	3.40543174196737	0.210407848004434
ENSG00000135049	-1.79556191624611	2.90118578013715	0.127421866927577
ENSG00000135052	-1.19350192491815	1.57403126772772	0.0558669352855632
ENSG00000135108	-0.685796139316133	3.86069727405204	0.0996492320810176
ENSG00000135111	-1.46394738969978	3.74370570178653	0.0405208774819417
ENSG00000135148	-0.82745973185459	2.80345711564841	0.387103739901624
ENSG00000135164	-0.28729679332733	3.09149109426795	0.294870013386038
ENSG00000135185	0.27372219986908	2.68841982200271	0.0233957330044631
ENSG00000135211	-0.237244632962161	2.66978161520854	0.183549891343747
ENSG00000135213	0.222444524837274	4.24672010310711	0.0704025774405308
ENSG00000135250	0.0220670115475579	3.08008508504587	0.145343008390114
ENSG00000135269	-2.27268317096577	3.3230457354817	0.0723217006197419
ENSG00000135297	-1.36959318397383	4.10317062603737	0.0233054470930997
ENSG00000135315	-0.791049603344494	2.2380461031288	0.137913029793076
ENSG00000135318	-0.955642063538091	5.1742764645844	0.00607297455217475
ENSG00000135334	-0.79736726720825	1.35218251811136	0.0366280727112798
ENSG00000135341	0.0670286612925313	3.2132520521964	0.126767620318746
ENSG00000135503	-1.42758513095152	4.44774703140796	0.0268485762787965
ENSG00000135541	-1.62551791024127	2.96189547366785	0.178990159299291
ENSG00000135624	-0.348714344253393	3.18298496700358	0.306396591248159
ENSG00000135655	-0.542295820701121	2.77121990194953	0.297718739779014
ENSG00000135749	-1.97165317530179	3.37584643630916	0.0638754062441976
ENSG00000135763	-0.588616248718418	3.11660774398825	0.375511314426096
ENSG00000135766	-1.19802945229105	3.1078880251828	0.340786650086977
ENSG00000135801	-2.27268317096577	2.11394335230684	0.0256567145418081
ENSG00000135821	0.995030607841697	4.53940859586637	0.0522404048373234
ENSG00000135829	-0.876910485774206	2.64295887940979	0.307073809618311
ENSG00000135862	-1.62551791024127	2.08813608870055	0.0763018259258387
ENSG00000135870	-0.514427570733524	2.610127613076	0.240406852914091
ENSG00000135899	-0.559809235481061	3.22929779411411	0.369040761215532
ENSG00000135900	-1.53726195236136	3.26458172923808	0.192080697586758
ENSG00000135903	-0.769225489038978	2.4224256763712	0.200187184671319
ENSG00000135913	-0.861887398371814	2.75127910398334	0.364980967975841
ENSG00000135919	-0.776953993293706	3.36530074863799	0.31642631062194
ENSG00000135932	-1.73640574587733	2.69810054562339	0.162715505626496
ENSG00000135940	-0.700819226718525	3.26881190373978	0.380581715051761
ENSG00000135953	-1.11694265566931	2.73639650227664	0.327238765718537
ENSG00000135968	-1.46394738969978	1.80617997398389	0.0612586798924001
ENSG00000135972	-0.313928348624831	3.48770386316373	0.206479914367494
ENSG00000135974	0.0522527481625071	3.81905013846547	0.11756471946392
ENSG00000135976	-0.984036624509381	1.98227123303957	0.11481921125648
ENSG00000135999	-0.558763591910237	2.95856388322197	0.339962001877979
ENSG00000136010	-1.57371316662975	2.86421433046133	0.209896212041416
ENSG00000136026	-0.647485235983369	3.28757780907871	0.372112675526966
ENSG00000136044	-1.02042376699108	2.63346845557959	0.288746727082418
ENSG00000136048	-1.49453192058213	2.73439974252057	0.23777906985126
ENSG00000136051	-0.0201215144263688	2.0899051114394	0.0348387164863319
ENSG00000136068	-0.944031975129348	3.59367365694525	0.178167277808223
ENSG00000136108	-1.11694265566931	2.77561044800636	0.342535845688977
ENSG00000136122	-1.97165317530179	3.25659749276285	0.0784931865971192
ENSG00000136141	-1.67062317963781	3.1272668183189	0.157679870157752
ENSG00000136146	-0.312149016596102	3.5754765086019	0.173091678280898
ENSG00000136152	-2.27268317096577	1.76715586608218	0.0190739843171111
ENSG00000136156	-1.36959318397383	3.1709947020363	0.269753200557736
ENSG00000136158	-1.21434162915278	3.07591176148278	0.344003159009043
ENSG00000136238	-1.10021014997019	4.01515010322947	0.0354270997288222
ENSG00000136244	-0.791049603344494	2.43854234878611	0.20733186618044
ENSG00000136261	0.459216935431331	4.6087719928092	0.0478211716129837
ENSG00000136270	-0.719393771327095	3.17983892802319	0.406802990121731
ENSG00000136378	-1.36959318397383	3.37410650880401	0.211960203683323
ENSG00000136381	-0.611101890521312	3.12287092286444	0.384040539658732
ENSG00000136527	0.462429221365905	3.79989168465687	0.04547375837741
ENSG00000136536	0.431798984195195	3.13987908640124	0.035886445433306
ENSG00000136560	-0.818787560105561	3.34133558518099	0.318707027167287
ENSG00000136636	-0.585808830043009	3.47018990628555	0.2763924171066
ENSG00000136643	-0.0933358009427393	3.10209052551184	0.204854169124002
ENSG00000136699	-1.36959318397383	3.22762964957101	0.258177295605743
ENSG00000136715	-0.786583691609365	3.15926633109349	0.412024491135603
ENSG00000136718	-0.876910485774206	3.20207944100739	0.379168547616156
ENSG00000136720	-0.626148838485235	3.49762064978129	0.25915110114069
ENSG00000136731	-0.374702061392101	2.29776051109913	0.120489161781969
ENSG00000136732	-1.97165317530179	2.31910605930978	0.0510418106357655
ENSG00000136738	-0.145160978518448	2.50650503240487	0.096760893972403
ENSG00000136754	-0.100761921702577	2.9576072870601	0.209818163181747
ENSG00000136758	0.353798489859854	3.47871075551276	0.0413768124886622
ENSG00000136770	-1.1629173940358	2.08278537031645	0.120168405452177
ENSG00000136810	-0.836308607603703	2.95230800966213	0.426561405199151
ENSG00000136824	-0.460171065262338	1.98900461569854	0.0747099872600632
ENSG00000136826	0.103682688775898	4.15800042914647	0.0718399289715637
ENSG00000136830	-1.67062317963781	2.66931688056611	0.183677055535303
ENSG00000136854	-1.79556191624611	2.7160033436348	0.140776278405356
ENSG00000136867	-0.241005639974906	2.41413736218448	0.110005478578147
ENSG00000136869	-1.19802945229105	3.20574554094266	0.31036230331871
ENSG00000136870	-0.699373143297371	2.85400223312699	0.371394945921104
ENSG00000136888	0.117713977434277	3.16226561429802	0.104738789559277
ENSG00000136891	-0.0936935776310073	2.83346586017069	0.179610176304487
ENSG00000136936	-0.869333985599725	2.46389298898591	0.219080656864437
ENSG00000136937	-0.403073523202167	3.27427333775842	0.312402322257181
ENSG00000136938	-1.57371316662975	2.41329976408125	0.145354488494269
ENSG00000136942	0.19567714959281	3.53970323894783	0.0750141236984671
ENSG00000136997	-0.871474416066217	3.18878791263747	0.385113675956865
ENSG00000137038	-1.53726195236136	2.73639650227664	0.22851765205999
ENSG00000137055	-0.82260544174882	3.40363518979055	0.283525077777343
ENSG00000137075	-1.14839665552161	3.03742649794062	0.364408569278745
ENSG00000137106	-0.47289873975673	3.73535933300171	0.131180687135304
ENSG00000137124	-1.53726195236136	2.41912930774198	0.153150240922357
ENSG00000137166	-1.97165317530179	2.70070371714502	0.0917481639325251
ENSG00000137168	-1.34645524031939	2.83026780093364	0.29178656123616
ENSG00000137177	-0.784822526090498	2.02325245963371	0.103520461212242
ENSG00000137200	-0.35000403739294	2.80379840798967	0.28173953795175
ENSG00000137269	-1.42758513095152	3.23716658268547	0.23641180468314
ENSG00000137285	-0.220793658653272	3.96686886039338	0.0644923203130174
ENSG00000137309	-1.62551791024127	3.19700472802305	0.169217630909863
ENSG00000137393	-0.896999456627066	2.64787176530623	0.30882437877022
ENSG00000137409	-1.13043297608761	2.14921911265538	0.127099526101329
ENSG00000137413	-1.15873981865894	2.86213137931304	0.361381157347308
ENSG00000137449	-0.751690651932383	3.00021709297223	0.416720040795874
ENSG00000137486	4.5035309362622e-05	1.77451696572855	0.0208582938591131
ENSG00000137497	-1.73640574587733	2.38560627359831	0.0980405009249127
ENSG00000137500	-0.604048967867649	3.27300127206374	0.371998244567965
ENSG00000137513	-1.27268317096577	2.2380461031288	0.136006156987992
ENSG00000137547	-0.272664075584748	3.18695633546541	0.279012153680951
ENSG00000137563	-0.684399144426679	2.52762990087134	0.233769878922884
ENSG00000137573	-1.53726195236136	2.60042832573213	0.201518343842003
ENSG00000137574	-0.72627780013092	1.57403126772772	0.0572819133806428
ENSG00000137575	0.386833534994176	3.24079877111733	0.0411290496198033
ENSG00000137601	-1.06856318830985	3.18525876529658	0.340816356362499
ENSG00000137692	-0.144758208680046	3.42561572457693	0.184614631877628
ENSG00000137710	-1.15873981865894	2.56288738129388	0.242531407409862
ENSG00000137714	-1.02042376699108	3.26623169668989	0.314593401703342
ENSG00000137760	-0.617651650579929	3.00796103333618	0.367247137153478
ENSG00000137776	-0.186307688277315	2.72672720902657	0.187047470233907
ENSG00000137801	0.136204605870016	3.7523558041535	0.109154582869395
ENSG00000137821	-0.77868347435083	2.93399316383124	0.416662335289687
ENSG00000137947	0.907043966197702	4.82647973931003	0.0656605918936305
ENSG00000137962	-0.422949979189062	2.45024910831936	0.17076411260206
ENSG00000138029	-0.310661367915902	3.28000895310819	0.275744538893493
ENSG00000138032	-0.637311288955849	2.78067727443337	0.32579643055673
ENSG00000138035	-0.594833146478733	3.62044838471171	0.191271218797101
ENSG00000138050	-0.764977385363758	3.1475217435376	0.414980284372931
ENSG00000138069	-0.186094066014718	4.01294262319663	0.0565509781415363
ENSG00000138071	-0.944031975129348	2.4224256763712	0.196322559040674
ENSG00000138074	-1.09659191191009	1.92427928606188	0.105653984316252
ENSG00000138078	-0.0427057841791653	2.27875360095283	0.0491529254168406
ENSG00000138081	-1.19802945229105	3.4344092075875	0.21439573300262
ENSG00000138095	-0.53777678488676	3.457730548246	0.281778078268069
ENSG00000138107	-1.04542524465541	2.11226976841727	0.123398028533154
ENSG00000138119	-2.27268317096577	2.80888586735981	0.0880414353461391
ENSG00000138138	0.357823637369694	1.82930377283102	0.00811175825335623
ENSG00000138166	0.812508136732077	4.56373612883464	0.0633047278343487
ENSG00000138182	-0.4547801531039	2.26599637049508	0.130239295896569
ENSG00000138231	0.0473475031734463	4.56741458602977	0.0234747459717409
ENSG00000138246	-0.411587165541193	3.08902150079501	0.328400002457501
ENSG00000138297	0.493091179539112	3.8817554464207	0.0435217825087709
ENSG00000138303	-0.463108653636399	2.39619934709574	0.164391095772838
ENSG00000138363	-1.46394738969978	3.36332987888716	0.192754717111247
ENSG00000138386	-1.15873981865894	2.72672720902657	0.317696315650506
ENSG00000138399	-0.612281637824822	2.88733593039917	0.343238338776633
ENSG00000138434	-0.544311542768388	2.70329137811866	0.277810157620534
ENSG00000138600	0.384627529010664	2.95472479097906	0.0333115213710648
ENSG00000138639	-1.25407524801337	3.41288035846497	0.21500339483457
ENSG00000138640	-0.652015256685406	1.43136376415899	0.0406253271450109
ENSG00000138650	-0.00330013696212877	3.78293820193443	0.120692827191513
ENSG00000138658	-0.894729793023584	2.45178643552429	0.211003140690381
ENSG00000138685	-1.23129048580755	3.70586371228392	0.0848932023987322
ENSG00000138698	-2.27268317096577	2.06818586174616	0.023827826688878
ENSG00000138735	-0.8504582718964	2.66133934000604	0.316444782910574
ENSG00000138738	-1.17794048143819	3.11710550276125	0.342930702243078
ENSG00000138750	-0.0528892841027042	2.67440181284528	0.105805742188371
ENSG00000138756	-0.812152911563801	2.55388302664387	0.258029368753041
ENSG00000138757	-0.267273994271763	3.47683162851226	0.196908215000908
ENSG00000138758	0.354885105709193	4.34617687342157	0.0632704828860215
ENSG00000138760	-1.97165317530179	3.28847280059978	0.0747996027377538
ENSG00000138768	-0.974364023865694	3.56696751468097	0.185433140969431
ENSG00000138771	-0.336281293291868	2.86183299765794	0.296429017413969
ENSG00000138802	-0.714108099878456	2.98475227811541	0.402426823010279
ENSG00000138814	-0.576968221358132	3.34429400589831	0.344620075803268
ENSG00000138829	-1.40124014563417	4.33064709321241	0.0241018936037335
ENSG00000138867	-0.428731175737821	1.34242268082221	0.0259418451504588
ENSG00000138942	-0.69575356895897	3.06145247908719	0.404460179258442
ENSG00000139083	-2.27268317096577	1.8228216453031	0.0195154604144288
ENSG00000139131	0.227186997336766	3.07096091580093	0.0703931039570532
ENSG00000139133	-0.313027293866893	2.55448916000382	0.166657478132606
ENSG00000139163	-0.315118632946798	2.28555730900777	0.103728706813686
ENSG00000139174	-1.10021014997019	3.13369854611578	0.352754972938931
ENSG00000139218	-1.0422342495875	3.26078666865498	0.313015139209288
ENSG00000139263	-0.932724197522315	1.69460519893357	0.0769641661268248
ENSG00000139278	-0.349358712084703	3.32572085801941	0.278271713270853
ENSG00000139324	-1.17794048143819	2.80345711564841	0.342816026948463
ENSG00000139329	-0.8504582718964	3.01431048096331	0.429180333089418
ENSG00000139343	-0.656593027444547	2.43933269383026	0.198038485448657
ENSG00000139354	-0.889067517726236	1.83884909073726	0.0988338771569635
ENSG00000139370	-1.53726195236136	3.19769397508392	0.200084017606419
ENSG00000139405	-0.863991352726613	4.01623919104264	0.0530320165829899
ENSG00000139433	-2.27268317096577	2.72057272036426	0.0877035007737104
ENSG00000139436	-1.97165317530179	2.16136800223497	0.0377971717295796
ENSG00000139438	-0.0578276792931678	3.98369392897218	0.0771185309286791
ENSG00000139496	-0.932724197522315	2.59383966108127	0.278360845802826
ENSG00000139505	-1.03119210602898	2.29556709996248	0.150109140582212
ENSG00000139514	-0.932724197522315	2.94792361983173	0.415035133855212
ENSG00000139517	-1.04542524465541	2.69063901171597	0.314424613376059
ENSG00000139620	0.187943972222252	3.34044411484012	0.073438292693228
ENSG00000139644	-0.719393771327095	4.67232418650003	0.0213847940279137
ENSG00000139651	-1.42758513095152	2.25527250510331	0.130849019318177
ENSG00000139668	0.448008736131012	3.74130920889957	0.0438172806588385
ENSG00000139684	-1.08409846933739	3.241421951712	0.316048986435319
ENSG00000139687	-1.46394738969978	3.24079877111733	0.223179734210533
ENSG00000139746	-0.182762534762535	2.88366143515362	0.246834126860601
ENSG00000139793	-1.08761368727335	3.69328715700566	0.11632711009454
ENSG00000139826	-0.805618096280413	2.39967372148104	0.192704548501358
ENSG00000139842	-0.186307688277315	3.09916249292859	0.252957402049919
ENSG00000139874	-0.852507450540178	2.89845091919837	0.418230322172916
ENSG00000139946	-0.451898177648954	2.75243260926147	0.278221468448278
ENSG00000140105	-0.944031975129348	0.903089986991944	0.0151471701106818
ENSG00000140157	-0.799180154306204	2.82380015374988	0.392794035578551
ENSG00000140319	-0.266740530909318	1.88081359228079	0.0574473046662064
ENSG00000140350	-1.36959318397383	2.65657729139611	0.242376072129478
ENSG00000140374	0.0275449110065872	3.72640116210292	0.120815888190391
ENSG00000140386	-1.0601406976417	4.2402121648853	0.0203198178996269
ENSG00000140395	-0.674695824380151	3.42569721336259	0.30124308211898
ENSG00000140396	-0.834334283560625	2.8139144200486	0.391832415721746
ENSG00000140403	-0.18255064878063	3.69363902616155	0.126848079159711
ENSG00000140416	-1.05684014443186	3.56020562297006	0.182179391800982
ENSG00000140443	-1.40124014563417	2.07003786660776	0.109101058711016
ENSG00000140450	-0.751690651932383	3.31470969295517	0.350213122678524
ENSG00000140464	-1.08409846933739	3.08600370561838	0.366649525533915
ENSG00000140521	-0.82260544174882	3.0006509536296	0.429045851145543
ENSG00000140525	-0.889067517726236	2.70586371228392	0.338177678852665
ENSG00000140548	-1.57371316662975	2.34733001531695	0.128641249019929
ENSG00000140598	-1.17794048143819	3.10054285001246	0.346898683193914
ENSG00000140612	0.0819201868929945	4.41350931510192	0.039026191571035
ENSG00000140694	-0.921703385911376	3.38183679999834	0.275427812447362
ENSG00000140740	0.802238713482387	4.70472947616772	0.074598853904794
ENSG00000140829	-1.67062317963781	2.71391035412896	0.188695842506923
ENSG00000140836	-0.921703385911376	2.90687353472207	0.412723319571603
ENSG00000140859	-1.21909292940715	2.70372115992702	0.296999301744802
ENSG00000140937	-0.617651650579929	2.84135947045485	0.334312761134529
ENSG00000140941	0.526974201127052	3.40449161775869	0.0241126874714651
ENSG00000141027	-0.476787877249711	2.87650650426588	0.31179384187251
ENSG00000141030	-0.424480511064379	3.18977095634687	0.331256347608002
ENSG00000141179	-2.27268317096577	2.84972644419633	0.0844289511689762
ENSG00000141198	-1.02042376699108	3.37152963209929	0.266410502272951
ENSG00000141232	0.182273246666438	3.96887970308578	0.092004509994519
ENSG00000141252	-1.97165317530179	2.63948648926859	0.0868669276219681
ENSG00000141378	-1.17794048143819	2.65321251377534	0.282717897423982
ENSG00000141385	-0.79736726720825	4.24804686935866	0.0238503377545639
ENSG00000141425	-0.442565303811573	3.21510858105309	0.334472115551658
ENSG00000141428	-0.854566343901379	3.29710365014926	0.333718786588274
ENSG00000141448	-1.40124014563417	2.14612803567824	0.117487635797702
ENSG00000141458	-1.79556191624611	3.36856578536033	0.0957929534152341
ENSG00000141510	-0.515371624816766	4.04762527758178	0.0430961205351378
ENSG00000141526	-0.251742221618123	3.52936618081949	0.175649966121379
ENSG00000141543	1.38461758648017	4.77378278928835	0.0200267135670059
ENSG00000141551	-0.362842174779492	3.94780119714398	0.062350038077788
ENSG00000141560	-1.97165317530179	2.20682587603185	0.0415109740441248
ENSG00000141562	1.11255819420482	3.95652859178024	0.0107727205502424
ENSG00000141564	-0.932724197522315	1.95904139232109	0.111774516363124
ENSG00000141582	0.528776802652932	4.53932079118787	0.0528258187882393
ENSG00000141664	-2.27268317096577	2.8750612633917	0.0816504754946397
ENSG00000141682	1.27611870165135	4.97219589331583	0.0292889428159624
ENSG00000141736	-1.19802945229105	2.76566855475901	0.326484097519041
ENSG00000141753	-0.353919279766685	2.13033376849501	0.0793948924738901
ENSG00000141759	-0.541291457239346	3.52002475938291	0.24362722134408
ENSG00000141837	-1.79556191624611	1.53147891704226	0.0269978123328024
ENSG00000141905	-1.14435581202908	2.26599637049508	0.142030371013675
ENSG00000142089	-0.73879837261085	3.38551690339902	0.312165329727279
ENSG00000142156	-0.829402980423631	3.16583762469013	0.404890974137322
ENSG00000142166	-0.421792150311809	3.00646604224923	0.326565918818573
ENSG00000142168	-0.0293145779702713	3.49059048702883	0.137289183640453
ENSG00000142173	-1.25407524801337	3.52923780526966	0.158973387595362
ENSG00000142178	-1.11318290722778	2.72754125702856	0.322949576123565
ENSG00000142186	-0.815912660005333	3.21098697383215	0.388029745313436
ENSG00000142192	-0.197809987248785	2.88874096068289	0.254683547630504
ENSG00000142227	-1.19802945229105	2.81224469680037	0.342445423528065
ENSG00000142230	-2.27268317096577	1.79239168949825	0.0193742079035616
ENSG00000142507	-1.17794048143819	2.96637642308892	0.364521408562392
ENSG00000142544	-0.977091899776161	2.31281182621209	0.155590189911397
ENSG00000142627	-0.286738175466766	3.67453966222968	0.139186479623494
ENSG00000142634	-1.23129048580755	2.91907809237607	0.349347644862061
ENSG00000142655	-1.19802945229105	2.88817949391832	0.357547836839174
ENSG00000142676	0.375257977361459	2.8521749044203	0.0261205078461933
ENSG00000142798	-1.29781356028693	2.52504480703685	0.206995787579038
ENSG00000142856	-1.21434162915278	2.45484486000851	0.190824715635485
ENSG00000142864	0.54015584181812	3.80311555489003	0.0357504121494351
ENSG00000142871	0.831669464038562	4.40379804111635	0.0419711000751617
ENSG00000142875	-2.27268317096577	3.24316211510105	0.0801063787046281
ENSG00000142937	-0.276483114648714	4.70670924994485	0.0160370493282204
ENSG00000143013	-0.388303338123457	3.08386080086657	0.324030848921199
ENSG00000143033	-0.142943270389615	2.37383114507383	0.0767215927030223
ENSG00000143067	-0.641735884910162	3.24932067663763	0.383248290409066
ENSG00000143147	-0.319331768210213	3.28114704202443	0.278903408500204
ENSG00000143155	-0.154359832629237	1.06069784035361	0.00920384238850621
ENSG00000143162	-0.876910485774206	3.07371835034612	0.420975918018447
ENSG00000143164	-1.09659191191009	3.56110138364906	0.176333186714848
ENSG00000143183	0.175651897545592	3.07408468902824	0.0847697387107409
ENSG00000143190	-1.97165317530179	2.96754797621886	0.0893133354190747
ENSG00000143207	-0.221522161578727	2.4345689040342	0.106639963626093
ENSG00000143228	-1.0719544011984	2.75511226639507	0.340521887235892
ENSG00000143294	-2.27268317096577	1.85125834871908	0.0195518573762279
ENSG00000143322	0.0230304037181738	3.89381722396746	0.10512728587934
ENSG00000143324	-0.775231372200489	2.55509444857832	0.257462495389077
ENSG00000143337	-0.789270271315765	3.12580645813953	0.419048951510026
ENSG00000143341	-1.27812189544014	2.53147891704225	0.211977336163253
ENSG00000143344	-0.315118632946798	2.64246452024212	0.202733540226724
ENSG00000143353	-1.34645524031939	2.77670118398841	0.283710114133848
ENSG00000143384	0.597585325193479	4.57313859960498	0.0583455468229217
ENSG00000143393	-0.641735884910162	3.68828630932597	0.158571465398912
ENSG00000143401	-0.40564813706518	2.59659709562646	0.212916413480083
ENSG00000143442	-1.0719544011984	3.11008442288692	0.363972957692392
ENSG00000143469	-0.16397553068405	2.89817648349768	0.238979621383955
ENSG00000143473	-0.745999582045293	2.35793484700045	0.176283800444362
ENSG00000143476	-1.23129048580755	1.43933269383026	0.0348911586658618
ENSG00000143486	-1.97165317530179	4.71777864716619	0.00375920322035478
ENSG00000143499	-1.57371316662975	2.91354895790652	0.202230556746437
ENSG00000143507	-0.599990426043308	3.13289976994448	0.381189953618766
ENSG00000143514	-0.225884738115429	3.30717501204035	0.237604133672914
ENSG00000143614	-0.999656438580576	2.57691695596521	0.264891330133638
ENSG00000143669	-1.40124014563417	3.33994806169435	0.216711848883683
ENSG00000143702	-1.43537575021335	2.37839790094814	0.154896796700634
ENSG00000143727	-0.585808830043009	3.52270499273475	0.246408353472012
ENSG00000143761	0.058122652191745	3.78607674843511	0.119434543982383
ENSG00000143797	-1.13434575454937	3.02694162795903	0.368032966346778
ENSG00000143924	-0.879088679436807	3.09008161803882	0.417143067746885
ENSG00000143947	-0.312434602942097	1.89762709129044	0.0615584953535138
ENSG00000143970	-0.148621213665781	2.24551266781415	0.0622455432364772
ENSG00000143971	-0.400514082432864	2.75777549101193	0.27322223153963
ENSG00000144036	-0.529853409819289	3.23210629261466	0.360131110687598
ENSG00000144048	-0.179908074789616	2.57576498053672	0.122966883553197
ENSG00000144120	-1.34645524031939	3.20506896426446	0.271383731456872
ENSG00000144218	-0.632931316580229	2.51188336097887	0.220850159410813
ENSG00000144224	-1.97165317530179	3.13465514227765	0.0878183402106828
ENSG00000144320	-0.29580372639722	2.57691695596521	0.169410812899455
ENSG00000144357	-0.244048800038655	3.46029632675748	0.197061329289879
ENSG00000144366	-0.469044120874358	3.43671907822758	0.278086438663708
ENSG00000144381	-0.47810224936987	2.6232492903979	0.238824558516701
ENSG00000144426	-0.974364023865694	2.13987908640124	0.12354383256675
ENSG00000144476	-1.43537575021335	1.33243845991561	0.0192732659555941
ENSG00000144535	-0.913311633488804	2.90444504107691	0.41325246790547
ENSG00000144566	-0.676770768112223	2.74973631556906	0.330839683534892
ENSG00000144567	-1.19802945229105	4.80048337597732	0.0160297874532483
ENSG00000144580	-1.23129048580755	2.55448916000382	0.227629771219535
ENSG00000144597	-0.859793587574218	2.26481782300954	0.144347647818863
ENSG00000144635	-0.82260544174882	1.77451696572855	0.0868572402363764
ENSG00000144642	-0.262477598355701	2.88451215919039	0.282503294589929
ENSG00000144655	-1.0719544011984	3.00987563371216	0.380789474591552
ENSG00000144659	-0.329111879188877	4.26659620047972	0.0332833618464844
ENSG00000144724	-0.388303338123457	3.03582982525283	0.323639509455668
ENSG00000144736	-1.34645524031939	3.1102529173534	0.289310477428382
ENSG00000144741	-0.0546908181550389	3.78838051531956	0.117729425674575
ENSG00000144749	-2.27268317096577	3.01953168453126	0.0746321896721729
ENSG00000144857	-2.27268317096577	1.62838893005031	0.0155125201936784
ENSG00000144891	-0.599990426043308	3.33344727449675	0.351559944550387
ENSG00000144959	-0.272943941902927	3.18041263283832	0.279753703535383
ENSG00000145012	-0.562453018799178	3.40628463792473	0.312071508918154
ENSG00000145016	-1.79556191624611	2.78532983501077	0.139477392554645
ENSG00000145022	0.659041186953289	4.72114259026035	0.0647558078189855
ENSG00000145041	-2.27268317096577	3.98261039313639	0.00890698165214049
ENSG00000145191	-1.37640229876686	3.055378331375	0.2780994504663
ENSG00000145220	-0.974364023865694	3.07554696139253	0.395524068964388
ENSG00000145246	-1.14435581202908	0	0.00269647031123732
ENSG00000145332	-2.27268317096577	3.2202388799344	0.0813614429860756
ENSG00000145348	-0.814028717213358	3.00346053210951	0.428455001490299
ENSG00000145375	-0.339443474997777	1.99122607569249	0.0629767823689916
ENSG00000145390	-0.82069230556727	3.34566773563535	0.314524955318169
ENSG00000145414	-0.531812072874701	1.77451696572855	0.0772627495999356
ENSG00000145425	0.343610095671284	4.20383488334373	0.0742363526239517
ENSG00000145431	-1.0719544011984	3.32807365451316	0.278877468417602
ENSG00000145555	-0.593699797359603	2.90200289135073	0.340664093518392
ENSG00000145592	-0.322978908985081	2.64295887940979	0.20574321850453
ENSG00000145623	-1.67062317963781	2.98699553972438	0.161555738122936
ENSG00000145632	1.24731520054626	4.44701841424766	0.0173578434120091
ENSG00000145675	-1.79556191624611	2.63498080005123	0.132130374910997
ENSG00000145687	-0.921703385911376	1.52504480703685	0.0501036652706942
ENSG00000145715	-0.0126012909091792	3.80434391847987	0.118584023028528
ENSG00000145725	-0.852507450540178	3.14144977340047	0.40832230322515
ENSG00000145730	-0.508773051211314	2.69063901171597	0.267895599090352
ENSG00000145734	-0.085683004699674	2.60530504614111	0.0982645635751695
ENSG00000145740	-0.953045252349387	2.00216606175651	0.114782120371025
ENSG00000145741	-0.170791224255892	3.04921802267018	0.249605508941026
ENSG00000145743	-2.27268317096577	2.78318869107526	0.0890727650105316
ENSG00000145782	-0.216007057630345	3.72480816856572	0.122069916705347
ENSG00000145817	-0.377113404912797	3.53077581301041	0.204734765880458
ENSG00000145919	-0.857709822994956	1.8481891169914	0.098496504886669
ENSG00000145934	-1.97165317530179	3.1744959193753	0.0857548855686701
ENSG00000145982	-1.49453192058213	2.31281182621209	0.134771672479698
ENSG00000146085	-0.362177503123475	1.82607480270083	0.0676296035566044
ENSG00000146122	-1.46394738969978	1.75587485567249	0.0537622481346468
ENSG00000146197	-2.27268317096577	3.21840419924972	0.0813614429860756
ENSG00000146242	-1.36959318397383	3.16716959040863	0.269753200557736
ENSG00000146247	-0.22296581320654	1.89209460269048	0.052212954011981
ENSG00000146278	1.01315245652224	4.70081616928361	0.0700965796997795
ENSG00000146373	-1.97165317530179	3.63037701789259	0.0292473256984699
ENSG00000146376	-0.483792530426516	3.07390155831421	0.342145819254952
ENSG00000146414	-1.04542524465541	1.9216864754836	0.108802032988729
ENSG00000146535	-1.13043297608761	2.94001815500766	0.373886828370128
ENSG00000146574	-1.42758513095152	2.83154985199576	0.259234633794531
ENSG00000146592	-2.27268317096577	2.10380372095596	0.0251901609108027
ENSG00000146676	-1.49453192058213	4.85671378947772	0.00899148676826909
ENSG00000146707	-0.512059805977417	2.98833595585605	0.336087750001629
ENSG00000146757	-0.0325946116477742	3.22453306260609	0.174110025992996
ENSG00000146872	-0.392212730880063	1.63848925695464	0.0542592131211338
ENSG00000147044	-2.27268317096577	1.39794000867204	0.0104653761333733
ENSG00000147050	0.460424770034096	3.73303668293358	0.0413838084466813
ENSG00000147065	-1.29781356028693	3.05211655055	0.317739729687381
ENSG00000147100	-1.49453192058213	3.46775605124403	0.144472218018743
ENSG00000147121	-1.23129048580755	1.97543180850926	0.104487725560034
ENSG00000147123	-1.27268317096577	2.86805636182304	0.328028531417775
ENSG00000147164	-0.285334936073356	2.99431715266964	0.301972879075933
ENSG00000147202	-0.986826134980114	1.72835378202123	0.0820451676748001
ENSG00000147224	-0.394008314416326	3.27032939708986	0.309392113026485
ENSG00000147383	-1.11318290722778	2.61489721603313	0.272760581736201
ENSG00000147400	-1.73640574587733	3.4714384073893	0.0879158296961654
ENSG00000147416	-0.697187630421263	2.93094903116752	0.387244755625361
ENSG00000147459	-0.902766793710278	2.83218946106851	0.395519563116794
ENSG00000147526	-0.534290327997391	2.7045794496963	0.275566384016783
ENSG00000147533	-1.57371316662975	2.36921585741014	0.134217578835157
ENSG00000147592	-0.986826134980114	1.25527250510331	0.0272476058179823
ENSG00000147649	0.0877627739699719	2.08278537031645	0.0249639816127827
ENSG00000147677	0.376296553396077	4.24766645286837	0.0716236934135594
ENSG00000147679	-1.00697466453895	2.56110138364906	0.256447018596812
ENSG00000147687	-0.964902166107454	2.74468406327689	0.349251991292526
ENSG00000147853	-0.894729793023584	3.56062387454993	0.195201524540184
ENSG00000147854	-0.552505681463611	2.53781909507327	0.219307364804398
ENSG00000147883	0.104136857857286	3.91001041006807	0.103088044807221
ENSG00000148019	-2.27268317096577	3.24029958200271	0.0804234840929536
ENSG00000148053	-1.46394738969978	1.95904139232109	0.0879534971344756
ENSG00000148110	-1.21434162915278	2.58489634413745	0.245097235483706
ENSG00000148120	-1.79556191624611	3.45453998496482	0.0802806245850374
ENSG00000148229	-2.27268317096577	3.21761552866633	0.0813614429860756
ENSG00000148300	-0.500443092475248	2.87040390527903	0.31316789976396
ENSG00000148303	0.908549658137554	4.25284089967968	0.0277056584060362
ENSG00000148331	-0.140929262005831	3.17070165581607	0.225279445343823
ENSG00000148337	-1.21434162915278	3.06911285138712	0.345035956628681
ENSG00000148339	-0.563507594019683	2.69240623483363	0.277358224519461
ENSG00000148459	-1.53726195236136	2.57403126772772	0.19407672925688
ENSG00000148468	-1.49453192058213	3.3118597736235	0.199378780599023
ENSG00000148481	-0.0137907602267973	2.99078269180314	0.160502615663739
ENSG00000148484	-1.57371316662975	2.58489634413745	0.190353762018247
ENSG00000148498	-2.27268317096577	2.25887662937213	0.0322804195482868
ENSG00000148572	-0.455602942802652	3.21814146815768	0.338433009867498
ENSG00000148606	-0.876910485774206	2.83695673705955	0.400748644379788
ENSG00000148634	-0.775231372200489	0.8750612633917	0.0146733770152732
ENSG00000148677	-1.97165317530179	2.83058866868514	0.0925493878354037
ENSG00000148688	-1.02042376699108	2.83058866868514	0.372788747102532
ENSG00000148690	-0.783068473673409	2.71138537909845	0.338731245512881
ENSG00000148700	-1.17794048143819	2.54282542695918	0.23022110392282
ENSG00000148737	-1.19802945229105	2.39445168082622	0.171612589037406
ENSG00000148773	-1.27812189544014	2.2291697025391	0.13437660272373
ENSG00000148798	-0.0665173406335996	3.14813973650122	0.191361729718705
ENSG00000148841	-0.49091201494646	3.73551905881517	0.132686452091268
ENSG00000148925	-0.523032841439447	2.53147891704225	0.213293113055349
ENSG00000148985	-1.97165317530179	3.02201573981772	0.0893543638499303
ENSG00000149084	0.0194496191894194	2.47055748521727	0.0494702449313794
ENSG00000149089	-1.31844066152645	1.69897000433602	0.0609445623987908
ENSG00000149100	-0.459339583704845	2.22530928172586	0.121646551020266
ENSG00000149177	-0.077460393818637	2.731185707634	0.134821981946725
ENSG00000149187	-0.588616248718418	2.05690485133647	0.0950377846707013
ENSG00000149231	-0.14698522796711	3.82030000227211	0.105461143688732
ENSG00000149257	-0.503667174225324	3.19728055812562	0.354908915600182
ENSG00000149262	-0.394723573294988	2.74154551677621	0.265931332924031
ENSG00000149273	-0.385829236074023	4.1469802773755	0.0308279823569209
ENSG00000149289	-1.11318290722778	3.18794352906253	0.332956660109389
ENSG00000149532	-1.03430270367692	2.97589113640179	0.39070122394129
ENSG00000149547	-1.49453192058213	3.45735194611069	0.149215869343163
ENSG00000149571	-2.27268317096577	2.86093662070009	0.0833340250573623
ENSG00000149716	-0.926547905905249	3.88499349745347	0.0767081576703665
ENSG00000149923	-0.902766793710278	3.45155618307643	0.243695212710939
ENSG00000149925	-0.186307688277315	3.57881106032258	0.148977896989261
ENSG00000149948	-1.0601406976417	2.43775056282039	0.195205137251141
ENSG00000150051	-1.53726195236136	3.28375338333253	0.189273876724823
ENSG00000150316	-0.24532459811884	3.0006509536296	0.287450688460244
ENSG00000150347	-0.451898177648954	2.42813479402879	0.170869299181999
ENSG00000150403	-0.679520385146599	2.45408227073109	0.205186616150124
ENSG00000150459	0.93519633677816	4.62956249277862	0.0697233791898317
ENSG00000150779	-0.408594442800406	3.26493582178269	0.3164425787259
ENSG00000150938	0.391325246002344	3.87857923806222	0.0591155325556618
ENSG00000150961	-1.25407524801337	3.03322264667025	0.338127700332746
ENSG00000150977	-0.719393771327095	1.60205999132796	0.0608569571127872
[truncated: 1,308 more rows]
