# Supplementary material for: The HSV-1 ICP22 protein selectively impairs histone repositioning upon Pol II transcription downstream of genes
Source: Nat Commun. 2023 Jul 31;14:4591. doi: 10.1038/s41467-023-40217-w (PMC10390501; doi:10.1038/s41467-023-40217-w)
Supplement: Supplementary file 8 — Source Data [file 41467_2023_40217_MOESM8_ESM.zip › Fig2b.tsv]

ID	log10(downstream_FPKM)	log10(dOCR_length_[bp])	density
ENSG00000000460	0.0354855633683512	2.3654879848909	0.262465597821837
ENSG00000001036	-0.677811333216905	2.03140846425162	0.211916868362007
ENSG00000001167	0.230066174873696	1.78887511577542	0.12137579603499
ENSG00000001497	-0.41955610386573	2.50987428500472	0.313933582006424
ENSG00000001629	0.257305001921579	3.32602846833701	0.28226201432337
ENSG00000002549	-0.179724639701095	3.35593018707887	0.316997286569294
ENSG00000002586	-1.23465022788471	1.90579588036787	0.0545768773084367
ENSG00000003056	-0.00368683847689951	2.17464119266045	0.247385671487537
ENSG00000003436	-0.779127927727086	2.23299611039215	0.17844806578493
ENSG00000003989	-1.28459679435081	3.16820274684263	0.0356491285376329
ENSG00000004399	-0.690842237471045	2.90417436828416	0.220232131469346
ENSG00000004478	-0.52374917853447	3.17011496949665	0.278033057645625
ENSG00000004766	-0.0977804462621884	1.87794695162919	0.245103047959149
ENSG00000004864	-0.633045433187655	1.6232492903979	0.165284637070911
ENSG00000004897	0.19236731044914	2.47712125471966	0.209596806549082
ENSG00000004961	-0.109365064173825	2.34439227368511	0.306999786823646
ENSG00000005022	-0.896956019880421	3.20030318298158	0.133260993925781
ENSG00000005189	-0.376907577174557	3.06352099968999	0.329377616998716
ENSG00000005194	-0.324176823629265	3.08902150079501	0.338048234403504
ENSG00000005249	-1.98356679868682	3.99022782462417	0.00246628487675605
ENSG00000005302	-1.50644554396716	2.71933128698373	0.0165552331229266
ENSG00000005436	-1.98356679868682	2.9731278535997	0.011365626925953
ENSG00000005483	0.243084333376073	2.96070855168856	0.251518053088285
ENSG00000005486	-0.602930424582094	1.75966784468963	0.221823006497845
ENSG00000005801	-0.182478379238541	1.91645394854993	0.292147446272093
ENSG00000005810	0.109541220948075	3.57495677576451	0.239401605587114
ENSG00000006453	-0.182478379238541	3.76087463805219	0.127957321349898
ENSG00000006459	-0.303776001559651	2.26245108973043	0.312411777121283
ENSG00000006530	0.0684608732532192	2.29556709996248	0.239114946733502
ENSG00000006715	0.0901382523942745	1.47712125471966	0.0873176498838209
ENSG00000006831	-0.0921675310913019	3.30352003690728	0.368908450641402
ENSG00000007341	0.0158398278446971	4.04054300621386	0.101096925615916
ENSG00000007923	-1.21978694173495	3.15259407792747	0.0495750435818634
ENSG00000007944	0.246713429285053	2.92865184665369	0.239925320524176
ENSG00000008018	0.259336553550107	2.698535492562	0.190242899078361
ENSG00000008083	-0.353821849226868	2.41580772763554	0.318717151391107
ENSG00000008086	-0.801186270537401	2.48000694295715	0.173254195819761
ENSG00000008256	-0.161075990414411	2.92402070047407	0.386422975181781
ENSG00000008282	-0.728010825752734	1.46982201597816	0.0971739867527891
ENSG00000008294	0.383046915950517	4.19318027356535	0.0984772109887137
ENSG00000008311	-0.12720072398545	1.8228216453031	0.236421888480099
ENSG00000008324	-0.209419608566904	3.22556771343947	0.347650331484072
ENSG00000008394	-0.652866909147261	1.41497334797082	0.0963737139876643
ENSG00000008513	-0.728010825752734	3.19645254170339	0.196339279160037
ENSG00000008853	-1.00087043325413	3.75465406925543	0.0273401627175723
ENSG00000008952	0.273540785527161	1.54406804435028	0.0687674003442341
ENSG00000008988	0.145925491625318	3.97845443336523	0.1351606634197
ENSG00000009335	0.398169851346163	3.83100544266352	0.120285762832372
ENSG00000009413	-0.0822819842968232	2.83218946106851	0.388256667759333
ENSG00000009780	-1.16340462624405	3.13129779659762	0.0640989050345538
ENSG00000009954	-0.434246449328515	3.30168094929358	0.26563611010118
ENSG00000010072	0.0253335097236307	2.73279569828933	0.344478612169618
ENSG00000010810	-0.389942327193444	2.46239799789896	0.315868182584042
ENSG00000011114	0.130038078912733	3.32345836684947	0.334415426110852
ENSG00000011198	1.08573953478531	4.92202441751512	0.0229940798612668
ENSG00000011258	-0.27716086465145	3.32128766516986	0.288751610932854
ENSG00000011275	-0.337729010724754	4.4586605072771	0.0135575512786356
ENSG00000011422	-1.07983926906476	2.31701810104811	0.0999595658535572
ENSG00000011426	0.154069954346735	1.65801139665711	0.116983831044795
ENSG00000011465	-1.68253680302284	3.08080680433436	0.0137578138313227
ENSG00000011566	0.253301924267956	2.94546858513182	0.241447389706008
ENSG00000011638	-0.790180531151713	3.01473049500175	0.176577575791301
ENSG00000012174	-0.818934356942923	1.87794695162919	0.143552215130827
ENSG00000012660	0.223607663818908	1.97081161087252	0.133897149289858
ENSG00000012822	-0.189399105307529	2.6232492903979	0.388603082398738
ENSG00000013016	-0.494618543161981	2.58939102313693	0.298698497402674
ENSG00000013288	-1.33988218021539	1.95424250943932	0.0479049867922892
ENSG00000013374	-0.0955133576938748	2.54530711646582	0.353166152355752
ENSG00000013503	-0.508939661658893	2.32939787936104	0.28290079214595
ENSG00000013573	-1.60293042458209	1.96142109406645	0.0266282634951847
ENSG00000013583	-0.779127927727086	1.63848925695464	0.129703462834721
ENSG00000013619	-1.15075774933205	3.01640650087112	0.073898058048984
ENSG00000013810	-0.677811333216905	2.94001815500766	0.224567393254698
ENSG00000014641	-1.50644554396716	2.98249736919771	0.0157929263248371
ENSG00000014919	-0.307336431504242	2.28103336724773	0.313051054993974
ENSG00000015171	-0.682281673650598	3.47610671684019	0.128772946120878
ENSG00000015479	0.57188294230062	3.43096145335495	0.113176348693986
ENSG00000015676	-0.376781337552924	2.47129171105894	0.320569580458376
ENSG00000016082	-0.621395355696052	3.08278537031645	0.244940912152034
ENSG00000017260	0.144474675075494	3.19686674724924	0.337446316017474
ENSG00000018510	0.123962059264858	3.19340290306242	0.346743895088829
ENSG00000019549	-0.494618543161981	2.05880548667591	0.291422039441621
ENSG00000020256	-0.949954044089515	2.29336255471145	0.134481903643562
ENSG00000020922	-0.121056984477873	1.49136169383427	0.119546222686159
ENSG00000021574	-0.709029024104004	3.11243741732184	0.207992068443384
ENSG00000021762	-0.686540863286566	1.74429298312268	0.17838965893179
ENSG00000022267	-1.0194462236387	3.32139127831169	0.0810211896209194
ENSG00000023171	-0.704544644650888	2.97634997900327	0.210927811575779
ENSG00000023287	-0.00279935460394028	2.87244764778901	0.370645694210938
ENSG00000023734	0.0565603169616045	3.088844562727	0.366536928508501
ENSG00000023909	-0.26554443229563	3.17158020193206	0.338064047966531
ENSG00000024048	0.312576454840945	3.67742443770125	0.167127682755912
ENSG00000024526	-1.19068144601254	1.48429983934679	0.0351623708653026
ENSG00000025156	-0.869231001707682	2.43055876952276	0.149506579096849
ENSG00000025796	-0.337729010724754	2.25527250510331	0.305897086579429
ENSG00000026025	0.194657910941338	3.23917430417808	0.31691746141152
ENSG00000026508	-0.143047853062011	2.7419390777292	0.397019934914485
ENSG00000026652	-0.252367288921794	2.90928852416225	0.373918549128851
ENSG00000028203	-0.0889123315294627	2.48995847942483	0.336473594650036
ENSG00000028528	-0.0487123942958094	3.98562852895171	0.0966449187641423
ENSG00000028839	-0.186601274056415	2.60260252042026	0.385018783168636
ENSG00000029363	0.391525990376914	3.35583449588494	0.196550370682716
ENSG00000029364	0.0967026997565503	2.97520196225785	0.338172686778315
ENSG00000029725	-0.163713634683656	1.4983105537896	0.124478015639178
ENSG00000029993	-0.918756946070974	2.27875360095283	0.14152810636627
ENSG00000030066	0.166014155140411	3.48265924068333	0.271017229401173
ENSG00000030110	-0.148122840241583	2.97451169273733	0.384082822519409
ENSG00000030582	-0.0619603308753233	2.88733593039917	0.384118500393883
ENSG00000031003	0.264302137985813	2.26951294421792	0.138879112284019
ENSG00000031691	-0.225760495250601	2.03140846425162	0.317253065088934
ENSG00000031698	0.58876580952911	3.50940416025869	0.115495078815161
ENSG00000032219	-0.175666211148728	2.97173959088778	0.380569330873597
ENSG00000032742	-1.17722735128237	3.43007505555194	0.0389993074473738
ENSG00000033050	0.175844220996911	3.53624270683832	0.244269151878168
ENSG00000033170	0.197361285479986	2.28780172993023	0.178227259285851
ENSG00000033178	-0.18524969094572	1.90036712865647	0.285903262798531
ENSG00000033627	-0.665160055246478	3.2678754193189	0.20821495150118
ENSG00000034152	-0.204990415910057	3.45931708286593	0.256407402654072
ENSG00000034510	0.527356127526416	3.44412289941292	0.127910132563644
ENSG00000034533	-1.03885218455141	0.602059991327962	0.0059372044762052
ENSG00000034713	-0.300138709584394	1.99563519459755	0.310806353380139
ENSG00000035115	-1.06937963704806	2.22401481137286	0.10330089474954
ENSG00000035862	-0.581842309769707	1.87215627274829	0.255967045434726
ENSG00000036257	0.0262634915959268	2.01283722470517	0.213458232393284
ENSG00000037474	0.347228421043675	2.4661258704182	0.120831962672238
ENSG00000037637	0.295928075672952	3.13592733500547	0.260199171242576
ENSG00000038002	-1.60293042458209	2.26245108973043	0.032127642824254
ENSG00000038382	-1.83671021921267	1.89486965674525	0.0168570552383079
ENSG00000039123	0.555373046227905	3.9897167199481	0.101274849972433
ENSG00000039319	0.17449013754347	3.23540218015803	0.326126937692513
ENSG00000039523	-0.636846117852972	2.68214507637383	0.2532790895984
ENSG00000039560	0.0362478118482238	3.12287092286444	0.376494493760715
ENSG00000040275	-0.610265675357236	1.90036712865647	0.244662676342584
ENSG00000040531	-0.238051589931005	3.58832774122495	0.180710486620446
ENSG00000040933	-0.385510867622585	1.64836001098093	0.204423284676522
ENSG00000041880	-1.21978694173495	3.89677415750943	0.00655739807826597
ENSG00000042062	-0.233412911722471	2.26717172840301	0.319274934899099
ENSG00000042088	-0.511964814848929	1.52504480703685	0.151910077217877
ENSG00000042445	-0.374688901720698	1.13033376849501	0.0540492912777605
ENSG00000042493	-0.39881044192617	2.49066065335614	0.317234733912054
ENSG00000042753	-0.709029024104004	2.02325245963371	0.19413181775378
ENSG00000044459	-0.149438296506975	2.05880548667591	0.301956523628076
ENSG00000044574	0.346062704734504	3.0565237240791	0.214765879853053
ENSG00000047188	-0.168959247903124	1.72427586960079	0.206402207357972
ENSG00000047315	0.0132329118440873	3.32118402730231	0.364936740728051
ENSG00000047346	-0.542509797278262	2.60042832573213	0.282308155571735
ENSG00000047578	-0.472517973515257	2.76004532796581	0.31685095835527
ENSG00000047579	-0.686540863286566	2.67806290497435	0.230416666613818
ENSG00000047621	-0.0213482606925588	1.70329137811866	0.15625812980586
ENSG00000047644	-0.949954044089515	2.7105404479333	0.117221798450472
ENSG00000047849	-0.0662285008412749	3.65676877926602	0.201096035929669
ENSG00000048028	-1.30190042891811	2.19173039336286	0.0500423380700764
ENSG00000048342	-0.492040488102931	2.2027606873932	0.287778827199135
ENSG00000048471	-0.379137645378281	3.4766142820325	0.186048565426353
ENSG00000048707	-0.355815898756776	2.74390155048518	0.359856639069735
ENSG00000048828	0.237420316631241	3.78788535094092	0.150977018381645
ENSG00000048991	-1.04859380804907	1.90579588036787	0.0797724557578053
ENSG00000049167	0.0783108127934927	0.301029995663981	0.00784326167583036
ENSG00000049323	-0.359953083621352	3.12417805547468	0.326481042418882
ENSG00000049540	-1.60293042458209	3.5669086552268	0.00726108516005479
ENSG00000049541	0.0380112091592372	3.69905685454767	0.190932168272573
ENSG00000049618	0.577680145934339	4.28817094711276	0.0928657679065547
ENSG00000049656	-0.3223225798919	2.2135177569963	0.308082431423534
ENSG00000049759	0.0574258425564941	3.04000863601354	0.362457998560856
ENSG00000049860	-0.918756946070974	2.04139268515822	0.123208713553914
ENSG00000050165	-0.0694418329776163	1.9731278535997	0.255251743344371
ENSG00000050393	-0.595926024216439	2.06445798922692	0.256545910311488
ENSG00000050405	-0.934075428851637	3.15790986622634	0.124082887976183
ENSG00000051009	-0.294687015820423	2.3541084391474	0.322846626787897
ENSG00000051108	0.414781345070555	2.90875301918453	0.136573008264127
ENSG00000051382	-0.124633896617126	1.60205999132796	0.147127738548597
ENSG00000051620	-0.548697758004088	2.59879050676312	0.281075687977593
ENSG00000052126	-0.163636361958954	2.66464197555613	0.393625888920169
ENSG00000052723	-0.849727753668069	0.176091259055681	0.00739593485071158
ENSG00000052850	-1.06937963704806	2.42324587393681	0.0970321996794175
ENSG00000054277	-1.00087043325413	1.52504480703685	0.063120844754074
ENSG00000054282	-0.934075428851637	2.33545790068938	0.137399416230762
ENSG00000054356	-1.04859380804907	3.42586014507784	0.0616777305093017
ENSG00000054598	-0.224281597033803	3.21178776290089	0.345374335778947
ENSG00000054611	-0.652628622893825	1.89209460269048	0.219788425626952
ENSG00000054654	-0.282395628065459	2.52179164963912	0.35902121927466
ENSG00000054793	-0.324288660232791	2.9698816437465	0.350340175806749
ENSG00000055044	0.233228784698757	1.62838893005031	0.0947021558152459
ENSG00000055130	-0.314874306920439	2.68618923424402	0.372333044860104
ENSG00000055609	0.212182711698311	4.154393537957	0.115756445428887
ENSG00000056050	-1.12580916986243	2.24797326636181	0.0881326217078048
ENSG00000056277	-0.462029181198248	3.37069809257558	0.228801998040781
ENSG00000057252	-0.0856167840321012	3.123198075032	0.389734398338166
ENSG00000057608	0.143842614407339	3.34723241008406	0.323863399116882
ENSG00000057663	-0.12222260480722	2.8318697742805	0.393371039105906
ENSG00000057935	-0.439061481416569	1.52504480703685	0.153331171597207
ENSG00000058063	-0.0166362352107842	3.07022263346096	0.384916017211413
ENSG00000058272	0.226263168694162	4.30567374566969	0.0822690017322423
ENSG00000058668	-0.183821351805761	3.13782866375658	0.369380569718402
ENSG00000059758	0.0184819923942441	0.653212513775344	0.0162912591976707
ENSG00000059804	-0.449152835905564	2.87966920563205	0.319133356174109
ENSG00000060069	-0.128098100251015	2.42569721336259	0.331967390220626
ENSG00000060237	0.436396372587268	4.25781052275936	0.0927533129111412
ENSG00000060339	-0.285886726434169	1.77815125038364	0.253528993025505
ENSG00000060749	-1.26697492094886	1.88649072517248	0.0516608571148747
ENSG00000061337	-0.335701277761509	3.19187001544472	0.318656940637971
ENSG00000061936	-0.258809678230992	2.45024910831936	0.347686512878914
ENSG00000062194	0.289959774666348	2.29446622616159	0.126712338726748
ENSG00000062650	-0.316696954743011	2.56525734342021	0.356579223076762
ENSG00000062725	-0.242925793671266	2.41912930774198	0.342905495927374
ENSG00000063322	0.583470148421731	4.29361664761985	0.091685083282057
ENSG00000063660	-0.0230909204614477	2.28103336724773	0.268114494020804
ENSG00000064393	-1.12580916986243	2.09691001300806	0.0807192151725005
ENSG00000064490	-0.207909665994912	2.93851972517649	0.378672867637066
ENSG00000064545	-1.40324626186536	2.47129171105894	0.0282042490568939
ENSG00000064607	0.072206739798258	1.67209785793572	0.132226655996162
ENSG00000064651	0.817094934193818	4.77066058545142	0.0284659816322336
ENSG00000064961	-1.0287575384872	2.58035466110659	0.100754871407264
ENSG00000065154	0.169748965358172	3.64310707749412	0.200570827480339
ENSG00000065243	-0.439207190142949	3.8956711167694	0.0471645761300402
ENSG00000065268	0.328560371623977	3.19769397508392	0.246195199152254
ENSG00000065308	-0.713834379332495	2.17464119266045	0.20066503687086
ENSG00000065491	-0.129497019717253	2.37566361396089	0.319615843343515
ENSG00000065518	-0.926572411203139	0.929418925714293	0.0171910780268303
ENSG00000065526	0.0329942776201482	3.61956286642083	0.223885506609593
ENSG00000065534	0.229484744688562	4.03243743124139	0.128575361723696
ENSG00000065548	-0.0120292807680699	2.40226138245468	0.286063891311781
ENSG00000065613	0.136069015910252	1.73239375982297	0.135557302151809
ENSG00000065665	-0.533028193315978	2.00216606175651	0.282251879435508
ENSG00000065809	-0.0457071970045632	3.59818842218739	0.231147856584895
ENSG00000065883	0.193993143452465	4.12039293746207	0.121051719287196
ENSG00000065911	-0.000870433254132055	2.29666519026153	0.263168357640406
ENSG00000065923	-0.149513083645699	3.52335620665479	0.249192964311885
ENSG00000065970	-1.03885218455141	1.79934054945358	0.0737836067275899
ENSG00000066027	-0.412667268010429	2.65657729139611	0.33463702905903
ENSG00000066044	-0.242833061451646	1.91115760873998	0.299193636214928
ENSG00000066136	-0.396609407128256	1.88366143515362	0.287933571005124
ENSG00000066455	-0.303776001559651	2.00860017176192	0.311485995538492
ENSG00000066557	-0.0184706627888745	1.46982201597816	0.103629668639058
ENSG00000066629	-0.405751050714025	2.63898815934368	0.335750049046657
ENSG00000066651	-0.0748297992676925	2.59328606702046	0.359908663833756
ENSG00000066827	-0.316696954743011	3.088844562727	0.339518848045421
ENSG00000066855	-0.992132442884284	2.54715912132742	0.108862871964784
ENSG00000066933	-0.196515239892726	3.52420132753592	0.228883202234076
ENSG00000067048	0.364274671942872	4.32768580954102	0.0791540346404231
ENSG00000067064	0.650305048424644	4.36346154882659	0.0801308357955934
ENSG00000067082	-0.621395355696052	2.90579588036787	0.250386807568655
ENSG00000067113	-0.410395059837807	2.73719264270474	0.340668617480373
ENSG00000067141	-0.542324968919034	2.14921911265538	0.277290767985571
ENSG00000067167	-0.0758144571128826	2.41161970596323	0.311253069097507
ENSG00000067177	-0.709029024104004	3.12237973206911	0.207738271421642
ENSG00000067208	-0.116356236646753	2.50650503240487	0.350224594255389
ENSG00000067365	-0.178474200499763	2.11058971029925	0.312086170806117
ENSG00000067533	0.115145704427015	3.491991664182	0.277364662742848
ENSG00000067798	-0.876197355618387	2.79483645781456	0.139144577243985
ENSG00000067829	-0.102283347434089	4.38752329798304	0.0185192573619595
ENSG00000067900	0.607646749875469	4.04186620272129	0.0934801323001842
ENSG00000067955	-0.0922330778970654	3.24699069924155	0.381827868923898
ENSG00000068024	-0.39210974698802	1.26717172840301	0.0757431414548887
ENSG00000068078	0.28544546334559	3.09551804232315	0.259368307274714
ENSG00000068305	0.240499545355409	3.55114490875632	0.223410147709162
ENSG00000068323	-0.542324968919034	2.22141423784234	0.275957927228107
ENSG00000068383	-0.992132442884284	3.57501455458211	0.0511917810622848
ENSG00000068438	-0.417247662643514	3.31407799177921	0.26355018518703
ENSG00000068650	-0.209505473091256	3.36698297597785	0.298743048901346
ENSG00000068654	0.350919619270124	3.16211614106237	0.229273555980621
ENSG00000068697	-0.539265038476292	1.84509804001426	0.266510216264805
ENSG00000068724	0.16792158706005	4.80334784542972	0.0129435973918435
ENSG00000068793	-0.387785670579346	2.60422605308447	0.337942314869079
ENSG00000068912	-0.669253819017345	2.70799574642293	0.239526360332128
ENSG00000069020	-0.837074338341015	1.33243845991561	0.0563023281944382
ENSG00000069345	0.0185327900694447	1.45484486000851	0.0957210861947546
ENSG00000069509	-0.673636494612388	1.90036712865647	0.207773842435714
ENSG00000069849	-0.233503653965534	3.23615923057966	0.335147466312869
ENSG00000070018	-0.0318184069392305	1.26717172840301	0.0746337581044209
ENSG00000070047	0.725830396493372	4.31868926994775	0.0735232036902608
ENSG00000070214	-1.45178774499603	3.35803007657696	0.0123003884342954
ENSG00000070367	-0.0120292807680699	2.16136800223497	0.248618676837567
ENSG00000070404	-0.287694259250637	2.28668096935493	0.31640687495031
ENSG00000070423	0.314417135234026	2.85913829729453	0.183944038651152
ENSG00000070476	-0.625318655896772	1.64345267648619	0.174484110743774
ENSG00000070540	-0.665160055246478	2.06069784035361	0.218664367457485
ENSG00000070756	0.472022753802345	4.73566276183812	0.0300323405308477
ENSG00000070778	-0.56495391922976	1.46982201597816	0.126366036280865
ENSG00000070785	-0.0911451341474495	4.38607070240618	0.0194801431640155
ENSG00000070814	-0.62509501148172	2.94076543563122	0.246978823219913
ENSG00000070950	-0.467475152248117	3.43782980640822	0.191433308574693
ENSG00000071051	-0.790180531151713	0.740362689494244	0.019072722459029
ENSG00000071189	0.0485679160025991	1.21748394421391	0.0527426900106574
ENSG00000071205	0.110867012255958	3.10499894929963	0.345284023106151
ENSG00000071243	-1.12580916986243	2.66791968531736	0.0788323335827806
ENSG00000071462	0.574420854653233	4.1271372071915	0.0984101744204499
ENSG00000071537	0.0636939344873082	2.76192783842053	0.328821169006479
ENSG00000071539	-0.3223225798919	3.06892761168207	0.341116734473581
ENSG00000071794	-0.742665687015293	2.76267856372744	0.2016778915448
ENSG00000071994	-0.555165455087521	1.30102999566398	0.0776017142225022
ENSG00000072110	0.313459136713434	2.38471174293828	0.128538360310775
ENSG00000072121	-0.00279935460394028	2.01283722470517	0.227300416795245
ENSG00000072210	-0.146960041317246	1.93951925261862	0.285917068306427
ENSG00000072274	0.226880365312301	3.39654803798713	0.281625883667769
ENSG00000072364	0.911450851083639	4.63446719360574	0.041031394273303
ENSG00000072506	-0.51179253681719	3.31143596828916	0.244201211688027
ENSG00000072778	-0.983056689731903	3.76166477767841	0.0282501901233508
ENSG00000073536	-0.376907577174557	3.18383903705642	0.312481135458536
ENSG00000073578	0.577284180323255	3.57795112772976	0.119536392162267
ENSG00000073711	-0.918756946070974	2.23552844690755	0.140287650925751
ENSG00000073803	-0.314764868248339	3.20776896973992	0.317773929306591
ENSG00000073921	0.330647162892195	4.06126394230025	0.113199288459302
ENSG00000074047	-0.339766255658373	1.85125834871908	0.281111581036042
ENSG00000074054	0.38789183903098	4.22240429108246	0.0950278165127345
ENSG00000074181	-1.19068144601254	2.15228834438306	0.0693264880214378
ENSG00000074416	-0.14060569568733	3.28836102747295	0.359644300914083
ENSG00000074657	-1.33988218021539	3.1156105116743	0.0276002501951593
ENSG00000074696	-0.606689704981775	2.18184358794477	0.250682242640377
ENSG00000074800	-0.196515239892726	1.97772360528885	0.308739495775314
ENSG00000074964	-1.45178774499603	0.740362689494244	0.00414257354924095
ENSG00000075089	-0.500323997386783	2.1846914308176	0.286797103695694
ENSG00000075188	-0.200690078497243	2.22271647114758	0.315130242408976
ENSG00000075213	-0.554975162647997	1.98000337158375	0.274469300877745
ENSG00000075223	-0.742665687015293	2.26363606858811	0.193833151781276
ENSG00000075336	-0.152005992421461	2.43536650661266	0.339905566743495
ENSG00000075420	0.790394752300419	5.01689968966489	0.00837999289538353
ENSG00000075426	0.146478870691879	1.72427586960079	0.131714201018011
ENSG00000075539	0.29550904604378	4.10390629808872	0.114626346458465
ENSG00000075568	-0.0945489603473327	2.81358098856819	0.390249794668557
ENSG00000075618	0.714314081865913	4.43341777677003	0.0651881225660382
ENSG00000075624	0.885526346426842	4.44174225364325	0.0460363932503852
ENSG00000075711	0.425402627851089	4.42716952353968	0.067343093680643
ENSG00000075785	0.136789863709863	2.83821922190763	0.295847135015036
ENSG00000075856	0.546273619571479	3.49679131570004	0.124015974407773
ENSG00000075975	-0.0979132554354375	3.21311913881146	0.385338442919327
ENSG00000076067	0.593813790191143	3.79633144890151	0.105952779274387
ENSG00000076242	-0.262212474693613	2.84571801796666	0.379025924971671
ENSG00000076356	-1.68253680302284	2.54282542695918	0.0137589067200563
ENSG00000076513	-0.568201006043701	3.05518713855575	0.265374584141702
ENSG00000076641	-0.456954174131974	2.20547503674089	0.292343497623734
ENSG00000076685	0.141266844305107	3.02999217537785	0.321809433515516
ENSG00000077063	-0.974666490276369	2.18184358794477	0.125549858256859
ENSG00000077150	0.54658418903208	3.66478295737262	0.120358435218347
ENSG00000077157	-0.293058335939096	1.93951925261862	0.304009706372439
ENSG00000077232	-0.300244523514189	3.7817194810633	0.0929309574006402
ENSG00000077235	-0.882872305433688	2.62634036737504	0.134160283711078
ENSG00000077380	0.42530309455858	3.24489533369186	0.177132502206699
ENSG00000077549	0.0501876512863458	3.40174508223706	0.331125103745371
ENSG00000077585	-0.949954044089515	2.50447086249442	0.120158778870267
ENSG00000077684	-0.526879648090053	2.01494034979294	0.284399544871323
ENSG00000077721	-0.370534033479597	1.99563519459755	0.302562132459964
ENSG00000077942	-0.260507743759888	2.75204844781944	0.387194036563029
ENSG00000078061	-0.381124169482577	3.50119624202709	0.172167144633448
ENSG00000078070	-0.520816937398936	2.21879799811174	0.281145068679478
ENSG00000078124	0.197495866136372	3.29192357588388	0.312838145202735
ENSG00000078140	0.131381191038914	4.33845649360461	0.0673906916954112
ENSG00000078142	0.0589666592178741	2.72713442376049	0.32637182526959
ENSG00000078237	0.374726082200627	2.68124123737559	0.121015858381683
ENSG00000078304	-0.127129681780745	2.70799574642293	0.392904408053431
ENSG00000078618	-0.475298991207658	1.40654018043396	0.11096352761362
ENSG00000078674	-0.370534033479597	1.99343623049761	0.302562132459964
ENSG00000078699	-0.757832384567838	2.29446622616159	0.189837920220665
ENSG00000078747	0.28956215857187	3.42283596877952	0.246728844755603
ENSG00000078804	-0.192215077805216	2.27300127206374	0.316564587762937
ENSG00000078902	-0.192215077805216	1.76715586608218	0.23158064335023
ENSG00000079102	-1.30190042891811	1.4983105537896	0.0276120768351782
ENSG00000079308	0.37892857963249	3.73751069067348	0.138225221384606
ENSG00000079387	0.188183412887191	2.75281643118827	0.245699405558901
ENSG00000079459	-0.0899946893189396	3.89990254023521	0.105976423557197
ENSG00000079482	-0.267269088306464	2.96614173273903	0.363992732962572
ENSG00000079691	-0.146885692494752	2.41830129131975	0.333854211025114
ENSG00000079785	-0.661104520200404	2.77451696572855	0.243129690253611
ENSG00000079950	-0.225849652426072	2.77597433112937	0.392547665595744
ENSG00000079999	-0.123391362012664	2.7160033436348	0.393035704531113
ENSG00000080345	-0.343869641354044	1.81624129999178	0.26993878207014
ENSG00000080503	-0.360074524536423	2.59439255037543	0.346857439489326
ENSG00000080546	-0.188120539823751	2.21218760440396	0.312819162208373
ENSG00000080561	-0.27569648594035	2.80516090159943	0.380640188392584
ENSG00000080573	-1.83671021921267	1.90848501887865	0.0168846641332287
ENSG00000080608	-0.186682743216018	2.43055876952276	0.344503010802975
ENSG00000080802	-0.795648538825963	1.51851393987789	0.100544479373398
ENSG00000080839	-0.185168490143797	1.75966784468963	0.227292565182474
ENSG00000080845	-0.164922230545071	2.40823996531185	0.336301581273689
ENSG00000081014	-0.204990415910057	1.96614173273903	0.307372339801614
ENSG00000081026	-0.302006673007423	2.15228834438306	0.311510515624242
ENSG00000081181	-0.182397694895942	3.08457627793433	0.372687416261225
ENSG00000081721	-0.551825118521209	3.25575478664304	0.251702403241995
ENSG00000081760	0.120718930579124	2.73559889969818	0.28675024622796
ENSG00000081791	0.148436198377361	2.65801139665711	0.255764449478622
ENSG00000081913	-0.709029024104004	2.84073323461181	0.215486257446229
ENSG00000081923	-0.434102395220168	2.39707054995941	0.298483752099342
ENSG00000082014	-0.957875890084739	3.51041094801018	0.0663427591081914
ENSG00000082068	0.00623848605147507	2.41329976408125	0.282752780601287
ENSG00000082212	-0.843539792942243	1.98227123303957	0.138377464165103
ENSG00000082213	-0.0978468457721089	1.14612803567824	0.0580041366955804
ENSG00000082258	0.391146710634701	2.06818586174616	0.0680570240497595
ENSG00000082438	-0.0878975602727109	1.39794000867204	0.100130882245793
ENSG00000082482	-0.801186270537401	1.29003461136252	0.0504963195221856
ENSG00000082516	-0.441635691351311	3.04746957461986	0.312532329760506
ENSG00000082641	0.166014155140411	2.17753649992986	0.176335413305257
ENSG00000082701	-0.459484264621872	3.66501782541247	0.0876245714778528
ENSG00000082898	-0.316696954743011	3.37355560663893	0.253080535536796
ENSG00000082996	-0.1826397929069	3.54251421628165	0.224704240184819
ENSG00000083093	-0.49737858255719	3.20857570894758	0.279820670133246
ENSG00000083097	-0.66950140658615	2.32118402730231	0.223713562660906
ENSG00000083312	0.393018360850896	3.77753556365314	0.128317375636346
ENSG00000083520	0.280171930285918	2.46982201597816	0.158808938172749
ENSG00000083535	-0.239762313101056	2.27415784926368	0.319563854119368
ENSG00000083544	-0.903960420246076	1.50514997831991	0.0803254685297965
ENSG00000083642	-0.300138709584394	1.55022835305509	0.156449371598482
ENSG00000083720	-0.571670215066995	1.90308998699194	0.262843527560836
ENSG00000083817	-0.203665186872819	1.33243845991561	0.0913507772022851
ENSG00000083857	-0.155772393239875	2.85883785142859	0.392660441772251
ENSG00000083896	0.365461132769588	3.02428037604708	0.19616382563583
ENSG00000083937	-0.700106096562705	2.11394335230684	0.203966032107206
ENSG00000084072	0.342754194640504	3.16613397030511	0.234181237167704
ENSG00000084093	-0.401156176087133	2.72754125702856	0.344505418300657
ENSG00000084636	-0.574968100491771	3.1791207296093	0.257068230643194
ENSG00000084676	-0.0299268486485022	2.18892848376085	0.259253291147981
ENSG00000084731	-1.30190042891811	2.28330122870355	0.0478602129798612
ENSG00000084733	-0.110362968390458	3.01241537476243	0.385721161900231
ENSG00000084754	-0.222719182870488	3.22167499707077	0.343120597809241
ENSG00000085117	-0.0921675310913019	2.94225615041946	0.386608643034365
ENSG00000085185	-0.0631613669488948	4.07434094236508	0.0730607108483599
ENSG00000085231	-0.063038769540172	2.32428245529769	0.288097274455103
ENSG00000085365	-0.398943251099419	1.98000337158375	0.299655328108257
ENSG00000085382	-0.28429065708449	1.73639650227664	0.233415114218168
ENSG00000085491	0.331929001067647	2.69679308508174	0.147148269002616
ENSG00000085511	-0.39881044192617	2.56584781867352	0.328109055860316
ENSG00000085662	-0.581842309769707	2.99233255904746	0.261930183900439
ENSG00000085832	-0.561537739423869	3.63908787108374	0.0802650774090587
ENSG00000085982	0.0160442223377728	2.22401481137286	0.247122118447314
ENSG00000086015	-0.500323997386783	3.33445375115093	0.238034620992389
ENSG00000086061	0.808615160339072	3.80844730529475	0.0500103451699277
ENSG00000086062	-0.351717754013867	2.78103693862113	0.360220558944403
ENSG00000086065	0.274974313964574	3.23954972084047	0.279276992400867
ENSG00000086189	-0.203495768034811	2.07918124604762	0.316154572209958
ENSG00000086232	-0.0854876818878855	1.97081161087252	0.263835138177761
ENSG00000086544	-0.757832384567838	3.28409219064283	0.172098573655409
ENSG00000086619	0.656465081602245	4.52871749588648	0.0546293069185906
ENSG00000086758	-0.412667268010429	3.26528962586083	0.282841014527002
ENSG00000086827	-0.415089265649548	2.07188200730613	0.299461252219386
ENSG00000087008	0.147182659334666	2.87098881376058	0.294573720440986
ENSG00000087074	0.629408512184175	2.78211414747907	0.0413307254137129
ENSG00000087095	-0.124775178267532	2.34635297445064	0.312308100840707
ENSG00000087116	-1.40324626186536	1.93196611472817	0.0428553163100502
ENSG00000087206	0.191166265999748	1.77815125038364	0.131157356779893
ENSG00000087263	-0.335816122188991	1.76342799356294	0.250783151257699
ENSG00000087302	0.0682797221768752	2.73639650227664	0.322091007983781
ENSG00000087303	0.151554307197472	2.20682587603185	0.187446347430483
ENSG00000087470	0.30991759386296	3.74554320199802	0.149539592782537
ENSG00000087510	0.0088875981989792	1.84198480459011	0.188121272949456
ENSG00000087586	-0.431715541133083	3.30395163394345	0.26563611010118
ENSG00000087884	-0.568201006043701	1.29003461136252	0.0738964746396786
ENSG00000087995	-0.422157035803668	1.63848925695464	0.201363478629679
ENSG00000088256	-0.812822532481171	2.32633586092875	0.170510730413001
ENSG00000088325	0.00269857187749052	3.08332341847353	0.381878356203872
ENSG00000088387	-0.32802203385301	2.38471174293828	0.320364211897935
ENSG00000088448	-0.326263681643836	3.48330195235817	0.196434359108412
ENSG00000088451	0.0371060720982019	2.19451434188247	0.234309654418241
ENSG00000088812	-0.61387133481556	2.63144376901317	0.260541251541066
ENSG00000088832	-0.167739380905786	2.36078268987328	0.325568814837558
ENSG00000088854	-0.263826598100573	3.67769818147451	0.136201198923959
ENSG00000088930	-0.691102447220303	3.26869495356218	0.198887548058777
ENSG00000089009	0.253361087203948	1.93196611472817	0.122638197241283
ENSG00000089060	-0.378883903592315	2.54095480892613	0.331540989211396
ENSG00000089094	0.0930775485353805	2.11226976841727	0.197683881864023
ENSG00000089220	-0.419695412163168	2.08635983067475	0.298809215189374
ENSG00000089225	-1.00087043325413	2.70714418834245	0.108027646420519
ENSG00000089234	-0.118665416499187	2.97543180850926	0.385958976838569
ENSG00000089289	-0.926125007145701	3.1845494813207	0.124637470212621
ENSG00000089693	0.13546340029155	2.29225607135648	0.209927926999476
ENSG00000089737	0.355605959320515	2.66978161520854	0.130450378319255
ENSG00000089818	-0.555165455087521	1.44715803134222	0.120609517359029
ENSG00000089902	0.284046140031455	1.55022835305509	0.0675321731331581
ENSG00000090020	-0.548510277875412	2.88986172125819	0.27976168939543
ENSG00000090061	0.0204200265043963	3.15941678821674	0.382148191586726
ENSG00000090273	-0.359831676655073	1.72015930340596	0.233685676319573
ENSG00000090432	0.0534091109440674	3.21563756343506	0.37268518955271
ENSG00000090520	-0.503120653220789	1.74036268949424	0.242205011850122
ENSG00000090621	0.469250682651495	3.06557971472845	0.134601390179765
ENSG00000090776	0.0296171672282142	3.45666962942376	0.307780162729698
ENSG00000090857	0.155377936738277	3.0927206446841	0.322538150884486
ENSG00000090905	-0.152005992421461	2.65753388755799	0.391235912189641
ENSG00000090989	-0.390072451556322	2.12710479836481	0.300025854896952
ENSG00000091136	-1.12580916986243	2.31492005599242	0.0874105582083167
ENSG00000091140	-0.282497205594536	3.07809415040641	0.348592403986999
ENSG00000091164	-0.422157035803668	2.16731733474818	0.296073396011845
ENSG00000091409	-0.983056689731903	1.49136169383427	0.0639378745054236
ENSG00000091436	-0.486442133774516	1.91907809237607	0.288822092552359
ENSG00000091527	-0.205075409102112	3.16996817399689	0.359025501774342
ENSG00000091651	-0.0212369149000761	1.76342799356294	0.175376762832611
ENSG00000091656	-0.192132564297683	1.89762709129044	0.287672997484297
ENSG00000091732	-0.285886726434169	3.18398121891459	0.330937020879669
ENSG00000092020	-0.673636494612388	1.79239168949825	0.194025349918466
ENSG00000092148	-0.542324968919034	2.26951294421792	0.275158332386027
ENSG00000092203	0.59838651792584	2.87302981206104	0.0556396118175286
ENSG00000092330	0.157908447957463	3.30994938425902	0.325962077240736
ENSG00000092439	0.15855717672769	3.78926333564613	0.158400791636945
ENSG00000092978	0.194027054494038	2.02938377768521	0.147319665264692
ENSG00000093009	0.204967507746921	3.15548786214128	0.306699073342812
ENSG00000093010	-0.00730892723155955	2.57112627708431	0.324860504045957
ENSG00000094880	0.0549642189159945	3.33955081082567	0.352622419666537
ENSG00000094916	0.108814917858765	3.62515805344322	0.216209475431975
ENSG00000095002	-0.831062842207225	3.24353410183206	0.15128354208943
ENSG00000095303	-0.660861672319055	3.01973923267471	0.229510872625453
ENSG00000095380	0.408127396638152	3.03302144468291	0.168975374161785
ENSG00000095383	-0.285989123886752	3.29114676173189	0.298624032768989
ENSG00000095564	0.211035306345042	2.32633586092875	0.177316927656919
ENSG00000095574	-0.0110702209976337	3.12904505988796	0.387421455209269
ENSG00000095637	-0.157035153975959	3.28091966270934	0.354215087329439
ENSG00000095787	0.253301924267956	3.38898878512471	0.272125527400609
ENSG00000096060	-0.230407825434609	2.03542973818455	0.317667177952356
ENSG00000096063	-1.68253680302284	1.34242268082221	0.0103841996388229
ENSG00000096080	0.580563909507969	4.42316392385035	0.0749046271545721
ENSG00000096384	0.876814484430591	4.52018866265009	0.0462213927443022
ENSG00000096401	-0.526879648090053	3.04863598843265	0.282408308204675
ENSG00000096654	-0.426980830088753	1.78532983501077	0.261990291345803
ENSG00000096717	0.0849679202764261	3.52685598712587	0.264611754702538
ENSG00000096746	0.395215340424872	3.52549831067667	0.174171275205832
ENSG00000096968	-0.27393810482779	1.54406804435028	0.151678725642321
ENSG00000097033	-0.181139546757822	1.92427928606188	0.292632118696707
ENSG00000097046	-0.983056689731903	1.85125834871908	0.0924740901711952
ENSG00000099139	-0.790180531151713	3.19851963024117	0.172655158696014
ENSG00000099203	-0.695449466766845	3.54301204637704	0.0994299736152172
ENSG00000099204	-0.682026694067922	1.34242268082221	0.0731138650243569
ENSG00000099250	-0.0933894754388826	1.53781909507327	0.125914702497837
ENSG00000099284	-1.17722735128237	2.38201704257487	0.0693785527999134
ENSG00000099795	-0.407999028440023	2.68930885912362	0.339912587975157
ENSG00000099860	1.34495818064322	4.36855649156344	0.00746656983140995
ENSG00000099917	-0.32802203385301	2.40397796366935	0.32364773118272
ENSG00000099940	-0.602930424582094	1.45484486000851	0.116084427433601
ENSG00000099968	0.198679556634201	1.63346845557959	0.103497356488228
ENSG00000099977	0.223639339628708	3.56092237925747	0.2237620794748
ENSG00000100030	0.219779384117485	3.39611213061148	0.284509653829804
ENSG00000100068	-0.280812314105725	2.05690485133647	0.315826072540576
ENSG00000100104	-0.882872305433688	2.10037054511756	0.136011023143394
ENSG00000100124	-0.837074338341015	3.33374946248197	0.133817948036707
ENSG00000100129	0.357613580101978	3.33974948168088	0.221843397318082
ENSG00000100138	-0.331901593629561	3.12450422483428	0.331898348343921
ENSG00000100154	0.038769041491033	2.46089784275655	0.279423759906869
ENSG00000100201	0.401020191288265	1.9731278535997	0.066894515831857
ENSG00000100207	-0.244376616275251	2.01494034979294	0.316567283943342
ENSG00000100209	-0.869231001707682	1.43933269383026	0.073528038025081
ENSG00000100234	-0.300244523514189	1.47712125471966	0.130678413352847
ENSG00000100241	0.5160034065788	3.68899790310631	0.121871783435645
ENSG00000100258	-0.324288660232791	2.13193929521042	0.308601991615948
ENSG00000100280	-0.364007479475403	3.25611614665438	0.294294497721416
ENSG00000100294	-0.752817740660013	2.75281643118827	0.195931018835156
ENSG00000100304	-1.19068144601254	3.0068937079479	0.063152193802438
ENSG00000100316	1.18215737962843	4.56226906684657	0.0216314027547215
ENSG00000100320	0.364701040522849	3.66511173707505	0.157131921791478
ENSG00000100325	-1.03885218455141	3.32376758329678	0.0764418190026615
ENSG00000100330	0.149686129640567	2.33142729652074	0.210258561349956
ENSG00000100345	-0.200690078497243	2.68975269613916	0.39565315875531
ENSG00000100348	0.229609731439934	3.21669359916975	0.300315597304883
ENSG00000100360	-0.889651450348564	1.84509804001426	0.121392191674543
ENSG00000100393	-0.230497941892125	1.52504480703685	0.139299240424334
ENSG00000100410	0.23061565889208	3.9604707775343	0.132998822986473
ENSG00000100412	0.434172044732061	2.80854855124041	0.105450245054133
ENSG00000100425	-0.153257833537478	2.63848925695464	0.38867681003201
ENSG00000100439	-0.752817740660013	3.05018634967536	0.191148184411032
ENSG00000100441	0.119302108568993	3.20520436394814	0.348511350236233
ENSG00000100445	-0.26554443229563	3.48586332959733	0.216117161355545
ENSG00000100503	-0.503289524702735	2.03742649794062	0.289628553780805
ENSG00000100526	-0.718416227974715	2.19173039336286	0.199995464419744
ENSG00000100554	-0.293058335939096	2.28555730900777	0.315849831651647
ENSG00000100575	-0.918756946070974	2.98407703390283	0.131677447169674
ENSG00000100591	-0.869231001707682	2.91881639036038	0.145153190994446
ENSG00000100592	-0.40813467790331	2.65848838130902	0.337348777064473
ENSG00000100599	0.0354855633683512	1.79239168949825	0.166658847963611
ENSG00000100600	-0.426980830088753	3.09359676860823	0.315353499502086
ENSG00000100605	-0.918756946070974	2.2405492482826	0.140522360245888
ENSG00000100625	-0.514837697676715	2.08278537031645	0.286168511436429
ENSG00000100629	-0.0119202984571967	2.04727486738418	0.235835003490869
ENSG00000100632	0.211609387951964	2.17464119266045	0.152721842555844
ENSG00000100647	-0.366295310576863	2.98136550907854	0.338704642925087
ENSG00000100650	1.05248276138965	4.91834754960656	0.0228451954760103
ENSG00000100664	0.651682326453953	3.57651411205196	0.102912236492869
ENSG00000100697	-0.62161710254275	1.95182303531591	0.242156814499796
ENSG00000100722	-0.0129358478269273	2.70714418834245	0.358299316849921
ENSG00000100731	-0.144421919626592	2.28555730900777	0.308451742778811
ENSG00000100764	0.0775303083274575	3.00753441789726	0.350524126766437
ENSG00000100796	0.494476211631669	3.37703290931036	0.13768553226754
ENSG00000100804	-0.517729711410925	3.31418333913738	0.242320421314527
ENSG00000100811	0.47740843701781	3.35554729573213	0.144016265198967
ENSG00000100852	0.115699088731242	3.08742645703629	0.341448466208126
ENSG00000100865	0.0262634915959268	2.13353890837022	0.230045498709377
ENSG00000100883	0.281206152634783	2.38021124171161	0.146327096917855
ENSG00000100906	0.734007355841841	3.55996644109321	0.0775579025099779
ENSG00000100938	0.205417553546721	3.29622628726116	0.309266711055991
ENSG00000100941	0.505348342481192	2.20002926655377	0.0345672021681311
ENSG00000100991	0.555922151274008	3.06389603812599	0.087168334308477
ENSG00000100997	-0.153182398806825	1.94448267215017	0.288525568846007
ENSG00000101019	0.119930668776793	1.5854607295085	0.106016756781133
ENSG00000101040	-0.918756946070974	1.84509804001426	0.11244323844308
ENSG00000101132	-0.56495391922976	1.86332286012046	0.260533703901034
ENSG00000101146	0.00985343213764107	3.38246732201583	0.343328190415331
ENSG00000101158	-0.106969032776042	2.99166900737995	0.385993999245545
ENSG00000101182	0.296035333628339	2.02530586526477	0.107062196040579
ENSG00000101191	-0.077980760289855	3.59900923982334	0.226565182151195
ENSG00000101216	-0.941710353364356	3.8790098152632	0.0234257054359858
ENSG00000101224	0.220935821845386	3.34733001531695	0.295348129296945
ENSG00000101236	-0.592258382328398	3.13909160752382	0.254804394535944
ENSG00000101247	-0.289509346467638	2.60151678365001	0.3709768358117
ENSG00000101266	0.166687011621466	2.14457420760962	0.170883988063425
ENSG00000101294	0.21272279986898	3.32097667734282	0.302888432360737
ENSG00000101333	-0.0824101368558986	4.03416704941358	0.0764536537688588
ENSG00000101335	0.0945397701981153	1.7160033436348	0.138414305311772
ENSG00000101337	-0.249228627584006	1.88366143515362	0.290414596631492
ENSG00000101343	-0.0705390343182634	2.2718416065365	0.28404531362644
ENSG00000101361	0.27359725480107	3.30254737248749	0.27608284479613
ENSG00000101365	-0.742665687015293	3.38623135057953	0.148417003564494
ENSG00000101384	-0.657086506498447	2.43296929087441	0.231393105125364
ENSG00000101400	-0.949954044089515	3.18227195669419	0.11633785581072
ENSG00000101407	-1.20541554830318	1.74036268949424	0.0468318113415608
ENSG00000101413	-0.301900428918113	2.3541084391474	0.321430291454697
ENSG00000101421	-0.718416227974715	2.69063901171597	0.215860689180711
ENSG00000101439	-0.574968100491771	2.73759016628572	0.277303949143946
ENSG00000101474	0.0246019375771648	2.72057272036426	0.341758820911683
ENSG00000101493	-0.00274600589567023	3.09289601092186	0.384023340492256
ENSG00000101557	-0.135617296697439	1.61278385671974	0.152513087066911
ENSG00000101574	-0.403380434693761	2.84788099744538	0.339271784802401
ENSG00000101577	-0.255624282077402	3.76537048029165	0.109234706154063
ENSG00000101596	0.473712637158784	4.32801243885559	0.0869140387164245
ENSG00000101654	-0.0376008211228177	1.64836001098093	0.142959678896762
ENSG00000101665	-0.07686462052179	2.59494473669508	0.359908663833756
ENSG00000101773	-0.606689704981775	3.08296479377775	0.250737431030269
ENSG00000101782	-0.206490225465866	2.79098847508882	0.39462908314896
ENSG00000101811	-0.695449466766845	2.08813608870055	0.204537343405423
ENSG00000101843	-0.876197355618387	0.740362689494244	0.01686762235007
ENSG00000101844	-0.212368885067652	2.78318869107526	0.394065267617879
ENSG00000101849	0.0245017464226508	4.01728382156002	0.108039313785899
ENSG00000101856	-0.197986015544402	2.47712125471966	0.357043504197575
ENSG00000101868	-0.520816937398936	3.32356146346287	0.237146359188964
ENSG00000101911	-0.992132442884284	2.23552844690755	0.124874303402096
ENSG00000101935	-0.718416227974715	3.27346427262135	0.188527882524447
ENSG00000101966	-1.04859380804907	2.74390155048518	0.100339655086524
ENSG00000101974	-0.0261119721927588	2.65127801399814	0.35232807908106
ENSG00000102024	-0.656845894420757	2.4920616045126	0.234070054659547
ENSG00000102054	-0.328247725818636	3.30524385750601	0.28083639076184
ENSG00000102081	-0.539265038476292	2.41995574848976	0.273714093609239
ENSG00000102103	-1.03885218455141	4.05948768427445	0.00827796310077748
ENSG00000102158	0.066771652042444	2.70243053644553	0.314998447634543
ENSG00000102172	-1.06937963704806	2.28780172993023	0.103930683496141
ENSG00000102181	-0.974666490276369	2.29114676173189	0.129605885671894
ENSG00000102218	-0.682281673650598	2.51054501020661	0.225142032183289
ENSG00000102287	-0.773547969179238	1.79239168949825	0.152725608108617
ENSG00000102309	-0.882872305433688	3.45109531163392	0.0930663234036333
ENSG00000102316	-0.784457686223904	2.63798978078469	0.177901185161041
ENSG00000102317	0.251794916742147	3.07188200730613	0.271078800166912
ENSG00000102390	-0.0933894754388826	2.29446622616159	0.293993822853699
ENSG00000102393	-0.385382102658246	3.38300704182254	0.233407275614183
ENSG00000102409	-1.12580916986243	2.60530504614111	0.0771454055453876
ENSG00000102531	0.108814917858765	3.5643109099606	0.244244119397347
ENSG00000102572	0.341030012598268	3.96822603175379	0.116456600672435
ENSG00000102580	-0.296636566337602	2.93424588102307	0.361115046967736
ENSG00000102595	-0.162354289364139	3.14129296008159	0.375317907444654
ENSG00000102606	0.423001052612563	3.85470067561461	0.115248009592609
ENSG00000102699	-0.882872305433688	1.56820172406699	0.0959102704264325
ENSG00000102710	-0.247667762340107	3.56790818266893	0.185452255858464
ENSG00000102753	-0.0641813400124688	3.16450156130957	0.3914533554869
ENSG00000102755	-0.585218654929445	2.34830486304816	0.258599718736888
ENSG00000102780	-0.0222745118270656	3.42870159962305	0.323475956642248
ENSG00000102781	0.00536929852703636	2.36642295722597	0.272543312472112
ENSG00000102786	1.0729386076449	5.06377981084466	0.0166026768655109
ENSG00000102804	-0.35781914615067	2.06258198422816	0.305294162322106
ENSG00000102805	-0.52392626645892	2.4996870826184	0.281862426876359
ENSG00000102870	0.145963371348511	3.27137687189407	0.334962710143217
ENSG00000102893	-0.157187381256642	2.26951294421792	0.309903562121959
ENSG00000102908	0.0614057641461281	4.20647506181669	0.0798735884116837
ENSG00000102910	-0.61387133481556	3.18822517270528	0.242055237353624
ENSG00000102921	-0.441489165701918	3.05307844348342	0.312315903880654
ENSG00000102974	-0.732745536797064	3.58754260119362	0.0786415635579609
ENSG00000103035	-0.652866909147261	2.28330122870355	0.230505471802522
ENSG00000103042	-0.337729010724754	2.64196959770206	0.360407535583505
ENSG00000103047	-0.285989123886752	2.04921802267018	0.31521894794369
ENSG00000103051	0.263371367471783	2.64345267648619	0.182929489017821
ENSG00000103091	-0.234923288606682	2.61961500574281	0.385500789083302
ENSG00000103168	-0.139316683446391	3.04863598843265	0.382572748318623
ENSG00000103175	-1.60293042458209	1.63346845557959	0.0166430542166033
ENSG00000103187	-0.545406611939232	1.55022835305509	0.159179248978216
ENSG00000103194	-0.222807717806542	2.7105404479333	0.394385005447794
ENSG00000103196	-0.669253819017345	2.62376600013393	0.236766696404132
ENSG00000103222	0.326878694333448	3.32980452216407	0.241606995511378
ENSG00000103241	0.145181716441134	3.3073890556533	0.332081404262464
ENSG00000103257	1.01227533246093	4.39892040676811	0.0348183353855597
ENSG00000103274	-0.807135400430075	0.845098040014257	0.0212001590282323
ENSG00000103275	-0.155772393239875	3.42152166633698	0.299827265733686
ENSG00000103335	0.682099784378981	3.8777743499914	0.08257909300283
ENSG00000103342	-0.700106096562705	2.61752453488629	0.222794911032313
ENSG00000103353	-0.0507473339977975	2.99782308074573	0.384348675270607
ENSG00000103381	-0.381251677986617	2.01494034979294	0.302299557304054
ENSG00000103429	0.140706779741489	1.56229286445647	0.0967446193999994
ENSG00000103449	-0.483427690559923	2.55509444857832	0.298803082732484
ENSG00000103489	-0.274037723131282	3.84874318189568	0.0821481062319529
ENSG00000103591	-0.146885692494752	3.48237328545858	0.270961164140465
ENSG00000103653	-0.284188659265464	2.23172438332852	0.313915989366679
ENSG00000103657	-0.610265675357236	3.36642295722597	0.193663100091855
ENSG00000103671	-0.0801579233910668	3.26962967435755	0.379332895105755
ENSG00000103769	-0.13696801737637	2.35888620440587	0.318273630077472
ENSG00000103888	-0.216787031901605	3.10839587300746	0.36238955179974
ENSG00000104067	0.305013461812664	3.61415870950918	0.186489791024809
ENSG00000104093	-0.52392626645892	1.67209785793572	0.213019928392229
ENSG00000104129	-0.0328244517926498	3.2143138974244	0.389420788426981
ENSG00000104221	0.171010636163169	2.85125834871908	0.276310404114996
ENSG00000104228	-0.779127927727086	3.06781451116184	0.181335023644371
ENSG00000104312	-0.974666490276369	2.15986784709257	0.12372672002555
ENSG00000104320	-0.812822532481171	2.46089784275655	0.167960197545738
ENSG00000104331	0.00357311561026648	1.31175386105575	0.0768595671284704
ENSG00000104332	-0.768349641384079	3.2733485687491	0.170319580579236
ENSG00000104365	-0.417386232310734	3.11859536522376	0.314997320433139
ENSG00000104388	-0.314874306920439	1.61804809671209	0.185115727011637
ENSG00000104408	0.200248547000548	2.10380372095596	0.149744828117909
ENSG00000104412	-0.396609407128256	1.49136169383427	0.140576153800283
ENSG00000104419	-0.345583405998288	2.92556990954338	0.349323545208304
ENSG00000104442	-0.209505473091256	1.86628733908419	0.280591504231257
ENSG00000104497	-0.784457686223904	1.13033376849501	0.0328839811251021
ENSG00000104517	0.172126021312574	3.56726169235387	0.231646835386532
ENSG00000104611	-0.188038800526816	2.90254677931399	0.38579665660386
ENSG00000104613	-0.812822532481171	1.64836001098093	0.124241909558112
ENSG00000104626	-0.652866909147261	1.99563519459755	0.225106813194382
ENSG00000104695	0.0636939344873082	1.99563519459755	0.193919223635524
ENSG00000104722	-0.259002114583636	2.60799085854717	0.379543685455262
ENSG00000104723	0.374703713728005	1.5854607295085	0.051244805319923
ENSG00000104728	-1.60293042458209	2.32118402730231	0.0293314063806258
ENSG00000104738	-0.287694259250637	1.43136376415899	0.115616177598541
ENSG00000104763	-0.545406611939232	0.698970004336019	0.0204037716219602
ENSG00000104812	-0.339650362036394	3.63723948779893	0.126481561432976
ENSG00000104825	-0.324176823629265	1.78175537465247	0.256194795370919
ENSG00000104904	0.758508782278378	4.04111622796948	0.0605555576056262
ENSG00000104960	-0.134342984042515	3.56032516452928	0.235043234010017
ENSG00000104964	-0.526879648090053	2.36361197989214	0.277985281328388
ENSG00000104969	-0.757832384567838	2.41413736218448	0.192055848678101
ENSG00000105053	0.128074800486973	2.08813608870055	0.178887185196926
ENSG00000105088	-1.20541554830318	2.85095239979349	0.0584982517498659
ENSG00000105137	0.23486323229725	3.17897694729317	0.296215850813445
ENSG00000105223	-1.26697492094886	1.74036268949424	0.0431998308951616
ENSG00000105229	-0.535862244952482	3.87151455870838	0.0358984179081442
ENSG00000105281	0.749408980511607	3.02015403163833	0.0309977916987261
ENSG00000105339	-0.673636494612388	3.11843007712209	0.222361720569028
ENSG00000105355	-0.727727542823217	3.04824753180397	0.201269541809557
ENSG00000105401	0.807318673289542	3.46974840050517	0.0552643112431868
ENSG00000105426	-1.53568022354869	2.06258198422816	0.0356775557237618
ENSG00000105497	0.0827455990930711	2.96213246929824	0.344329179308676
ENSG00000105568	0.107400054825413	1.29003461136252	0.0515609258245488
ENSG00000105618	-0.324176823629265	3.43096145335495	0.223101291281942
ENSG00000105640	0.661288251161451	3.00194994108427	0.0468633542586306
ENSG00000105664	-0.263729294441132	3.21984638602436	0.328769420199187
ENSG00000105671	0.0812870168148537	1.23044892137827	0.048944753794309
ENSG00000105701	-1.06937963704806	3.41229250932305	0.0584607634525407
ENSG00000105732	-0.629052029516991	2.72098574415374	0.256795736598273
ENSG00000105738	-0.974666490276369	2.99716787144583	0.117920876872657
ENSG00000105810	0.0428267767347875	3.66604973848052	0.203203910722047
ENSG00000105819	-0.451787744996032	3.19423674872383	0.295870290493124
ENSG00000105829	-0.497545235556707	1.83250891270624	0.272307965047704
ENSG00000105835	0.192830597635173	2.38111508070985	0.195380171982661
ENSG00000105849	-0.360074524536423	1.86033800657099	0.283690716192005
ENSG00000105856	0.212117664134519	2.81921479988238	0.240417273706436
ENSG00000105875	-0.347775970071461	4.57065967002153	0.0105633460009577
ENSG00000105887	-0.444077848725992	2.38111508070985	0.295635960383655
ENSG00000105926	-0.595717011484404	3.01765927428376	0.255790138148012
ENSG00000105939	-0.113921431157255	3.27966694404846	0.369174960912606
ENSG00000105953	0.164774137726264	2.77378644498119	0.264606689278716
ENSG00000105968	-0.0588623802318188	4.14769177928574	0.0592346280870461
ENSG00000105971	-1.45178774499603	2.79761373015308	0.0194782823185116
ENSG00000105974	-0.66950140658615	3.08044609461105	0.224484402283015
ENSG00000105976	-0.0789725963508241	3.47414338976081	0.293448728743887
ENSG00000105983	-0.0578548085662599	1.98677173426624	0.251285198262164
ENSG00000105993	-0.131805521487582	3.27611698916354	0.364932535041943
ENSG00000106003	0.689167165290628	3.99409708958821	0.0773778015709295
ENSG00000106009	-0.824779174198451	4.04667071960837	0.0223185374749452
ENSG00000106052	-0.241294973255053	3.51884282628656	0.212280096657701
ENSG00000106070	-0.592465736741942	1.86923171973098	0.25020000884128
ENSG00000106080	-0.206490225465866	1.36172783601759	0.0963505766150464
ENSG00000106105	-0.757832384567838	1.5854607295085	0.122651428124884
ENSG00000106153	0.299638251987117	2.9843022319799	0.224768127267651
ENSG00000106211	0.385657401416534	3.72288061068694	0.139661673023818
ENSG00000106236	0.384248903835944	3	0.176166297813725
ENSG00000106261	0.0668171044455755	3.3096301674259	0.356851104125845
ENSG00000106266	-0.359953083621352	3.41630758705988	0.222083318669225
ENSG00000106268	-0.0932580422693164	2.73037846858764	0.387687853395812
ENSG00000106305	-0.742665687015293	2.2135177569963	0.191158412012288
ENSG00000106346	-0.625318655896772	2.54777470538782	0.248926607878886
ENSG00000106348	-0.889651450348564	2.74934976059748	0.133159896246545
ENSG00000106366	-0.277361608597453	2.8178957571618	0.378865999954793
ENSG00000106399	-0.171645357252704	1.8228216453031	0.252899913715246
ENSG00000106443	-0.911511805954672	1.34242268082221	0.0529977012256981
ENSG00000106459	-0.424350935834904	4.20782279900151	0.022618472761718
ENSG00000106462	-0.272286031744595	2.47129171105894	0.349673439996519
ENSG00000106524	-0.307444013959105	1.6232492903979	0.186446103328203
ENSG00000106546	-0.163713634683656	1.14612803567824	0.0591243799559604
ENSG00000106554	0.407031327906163	2.99978279845414	0.16240941126388
ENSG00000106571	-0.324288660232791	2.80037335489135	0.367776182011651
ENSG00000106591	0.175114581712239	1.47712125471966	0.0713808198087709
ENSG00000106603	-0.486279686609701	1.78532983501077	0.260354589591256
ENSG00000106609	0.038059773303093	2.63698910181223	0.317091669207172
ENSG00000106624	-0.0641198928483359	3.20452694299984	0.390043496154001
ENSG00000106636	1.13197158351839e-05	2.15986784709257	0.24406724291712
ENSG00000106638	-0.213807702012734	3.3701428470511	0.297004557324968
ENSG00000106701	-0.141898545186458	3.07298474462793	0.382344803069484
ENSG00000106723	-0.25890588574872	2.16879202031418	0.316306527648585
ENSG00000106772	-0.807135400430075	1.63848925695464	0.123932659841117
ENSG00000106799	0.526198191776995	4.1481242973899	0.10150232882597
ENSG00000106829	0.548212255003968	3.41838416403861	0.119665936927845
ENSG00000106853	0.110867012255958	2.41995574848976	0.241849539319252
ENSG00000106976	-1.53568022354869	2.18610837981321	0.036632324792763
ENSG00000106993	-0.536044342677033	2.35793484700045	0.274859947894686
ENSG00000107021	-0.265446743036689	3.55461028522616	0.185012496639779
ENSG00000107036	0.39221910786614	4.73369469284339	0.0278460556155851
ENSG00000107104	-0.656845894420757	3.21550537823182	0.221858684891735
ENSG00000107140	-0.491875933726672	3.31228316579148	0.249529559997182
ENSG00000107164	-0.480915028604151	1.88366143515362	0.284899224888909
ENSG00000107175	0.25736362206973	3.49755159906457	0.239112826627184
ENSG00000107223	0.749270978646621	4.36864942058376	0.0664452388482327
ENSG00000107249	0.134016085106258	3.31270614559789	0.335097318640593
ENSG00000107263	0.113751349406574	1.51851393987789	0.0914347501704082
ENSG00000107290	0.156067462222098	3.82898195400792	0.151005373601315
ENSG00000107338	0.123379212663445	3.36819387826682	0.325069988578107
ENSG00000107341	-0.241202588564502	3.08795878946073	0.357367818562313
ENSG00000107372	0.445226789517852	4.35783959653798	0.0804685811295674
ENSG00000107554	-0.542324968919034	1.66275783168157	0.205863294820411
ENSG00000107581	0.494210983426722	3.75602721297344	0.11767594055404
ENSG00000107625	-0.43664729236142	3.27829620809127	0.275280442381574
ENSG00000107643	0.295589569642258	4.24999281736989	0.0924507731197536
ENSG00000107669	-1.00087043325413	2.29994290002277	0.122554223001192
ENSG00000107731	-0.222807717806542	1.90848501887865	0.296344551236589
ENSG00000107738	-0.349742389959791	2.12548126570059	0.305010298115589
ENSG00000107745	0.236971541287013	2.96284268120124	0.254817874943306
ENSG00000107771	-0.0269920381890285	1.78175537465247	0.181406432601275
ENSG00000107779	0.123299405492795	3.47297573459423	0.285378961377819
ENSG00000107796	-0.545406611939232	2.58939102313693	0.281465492515142
ENSG00000107863	-0.0833479231531479	3.2496874278053	0.382762611834162
ENSG00000107864	-0.533028193315978	2.38560627359831	0.275796042731217
ENSG00000107897	-0.39210974698802	2.57749179983723	0.332962381773489
ENSG00000107929	0.4855197780921	3.05823616894277	0.122283334345521
ENSG00000107938	-0.296636566337602	1.7160033436348	0.225565792334121
ENSG00000107957	-0.164922230545071	2.86362022027032	0.391820078525422
ENSG00000107959	0.558349653364404	2.82865989653532	0.0619056311558273
ENSG00000107968	-0.542324968919034	2.71096311899528	0.290282797083388
ENSG00000108010	0.405302625685802	3.56074330105471	0.164664709845213
ENSG00000108021	-0.111705824764213	2.92711361193376	0.387691583842984
ENSG00000108039	-0.640912175879373	2.48925516836926	0.239357839182089
ENSG00000108061	0.124703267695776	1.7481880270062	0.140309125157284
ENSG00000108091	-0.431858805570844	1	0.0375174787717363
ENSG00000108094	-0.0988186025322773	2.77195474896395	0.390739365712145
ENSG00000108107	-0.316696954743011	3.49450244704617	0.192353273564742
ENSG00000108175	-0.517904361278942	3.16613397030511	0.27986943540364
ENSG00000108179	-0.160999185534266	2.06258198422816	0.306944861280738
ENSG00000108239	-0.084416484704207	3.36210531929377	0.349075690476571
ENSG00000108256	0.863276192268625	4.62324412019472	0.0421470921499951
ENSG00000108278	-0.629052029516991	2.25163822044821	0.239521794900567
ENSG00000108298	0.323470508243198	2.98452731334379	0.209980275772819
ENSG00000108384	-0.578291220689698	1.90036712865647	0.260725309507245
ENSG00000108406	-0.588827079483875	3.14379520384577	0.255928296422483
ENSG00000108424	0.352901931423196	3.46149852678302	0.206547587512127
ENSG00000108468	-0.812822532481171	2.17753649992986	0.161839757054994
ENSG00000108469	0.333714205964434	1.44715803134222	0.0390545162846613
ENSG00000108510	0.261358646175141	3.29258831246555	0.282734876993184
ENSG00000108518	0.138073717288536	3.24303804868629	0.34092387616354
ENSG00000108551	0.92340885280775	3.11226976841727	0.0161577782908493
ENSG00000108557	-0.294687015820423	3.51007561135395	0.19259236853389
ENSG00000108582	0.190530313412851	3.10551018476997	0.307161873399453
ENSG00000108599	-0.0156669590790301	2.72222246396973	0.360741127413486
ENSG00000108821	0.367492046669507	4.53839776868574	0.0467183503410288
ENSG00000108828	-0.387656229484761	1.76715586608218	0.25358715373691
ENSG00000108840	-0.812822532481171	3.41564097989615	0.118774005492382
ENSG00000108848	0.428717463420733	4.33080932878457	0.082867285135747
ENSG00000108854	0.255381686954494	2.83695673705955	0.214427724606495
ENSG00000108953	0.385338448188094	2.39445168082622	0.0911993826666214
ENSG00000108963	-0.3833760515134	4.01405827742434	0.0427088981589564
ENSG00000109079	0.072206739798258	3.22180531799655	0.366483673219447
ENSG00000109089	-0.779127927727086	3.13703745478951	0.180591160913351
ENSG00000109111	0.500350441198741	4.31789626649296	0.0895486593740346
ENSG00000109171	0.10239047944603	1.83569057149243	0.160072311228439
ENSG00000109189	-0.451637754419001	2.42651126136458	0.296943059137533
ENSG00000109220	0.240530012829408	1.80277372529198	0.119078259322974
ENSG00000109320	-1.13846875867257	3.2313421379039	0.0620992463859689
ENSG00000109381	0.0525825019251444	3.7614767795447	0.168160014723234
ENSG00000109436	-0.454438737982027	2.2417954312952	0.292111129670389
ENSG00000109452	-0.156000090979949	3.28069216428512	0.355646331643144
ENSG00000109475	0.279218856339439	3.585799009013	0.202668369374563
ENSG00000109501	-0.648924048425534	2.32014628611105	0.232342442762754
ENSG00000109519	0.292851320939886	2.60042832573213	0.163326517537477
ENSG00000109536	-0.617726950406993	2.19728055812562	0.245740357176745
ENSG00000109572	-0.244376616275251	2.26126286879249	0.318740532107845
ENSG00000109576	-0.784457686223904	3.33213535801992	0.150161977459824
ENSG00000109606	0.451339744496854	3.83957231235635	0.113922859220259
ENSG00000109610	-1.83671021921267	2.06069784035361	0.0164834751558811
ENSG00000109674	-0.230317727672452	2.74896286125616	0.393061592102602
ENSG00000109686	-0.732745536797064	3.20520436394814	0.193874521248686
ENSG00000109805	0.0437200813159204	2.49692964807321	0.285030167751843
ENSG00000109814	-0.0299268486485022	3.3591712057167	0.356154987536443
ENSG00000109861	-0.784780513571771	1.65801139665711	0.132085181071649
ENSG00000109911	-0.286091545488183	1.51188336097887	0.141808144571751
ENSG00000109971	0.465822269244918	3.54045461367141	0.145482187090036
ENSG00000110031	-0.122363104080071	2.81590965088677	0.394022026746367
ENSG00000110048	-0.115206234746988	4.03269932749262	0.0692622975594602
ENSG00000110066	0.229547242560531	2.83537345247001	0.231157077427223
ENSG00000110092	-0.0109614790585871	3.22762964957101	0.386691533176805
ENSG00000110104	-0.459484264621872	2.32221929473392	0.291743756815903
ENSG00000110218	0.406582220401399	2.5556988947189	0.0941312160903569
ENSG00000110237	0.142017348615322	4.24672010310711	0.0909648502844028
ENSG00000110318	-1.09121052681569	2.97818051693741	0.0905386405506105
ENSG00000110395	-0.882872305433688	3.61028744666005	0.0583164937066685
ENSG00000110400	-1.83671021921267	2.92685670894969	0.0113406413541578
ENSG00000110422	-0.324288660232791	3.22076165397514	0.312681927791207
ENSG00000110427	-0.869231001707682	3.9231403560252	0.0261365033233027
ENSG00000110435	-0.224370451088666	3.10602081914027	0.360319473040885
ENSG00000110497	0.195781810401945	3.88823567327057	0.141472057992727
ENSG00000110583	-0.477938575674226	2.11394335230684	0.292299293108787
ENSG00000110619	-0.153257833537478	3.39593764508004	0.312237325042344
ENSG00000110696	0.162925661658986	2.20002926655377	0.181443719708489
ENSG00000110768	0.105248279963731	3.01072386539177	0.33834824148537
ENSG00000110851	-0.300244523514189	1.65321251377534	0.19880498314292
ENSG00000110871	-0.407999028440023	3.50174372962799	0.166729605099244
ENSG00000110880	0.733529309266435	4.63642269713777	0.0381316764493258
ENSG00000110917	-0.389942327193444	3.37511468469223	0.238126700385496
ENSG00000110958	-0.280812314105725	1.96848294855394	0.309781226137197
ENSG00000111057	-1.0194462236387	1.97543180850926	0.0930533708938122
ENSG00000111142	0.428408860423853	3.62833783357612	0.145592920431401
ENSG00000111145	-0.903960420246076	0.653212513775344	0.0135320630176463
ENSG00000111215	-0.0110702209976337	2.01072386539177	0.230900071847332
ENSG00000111300	0.200903815240829	3.47370588688777	0.265372762246851
ENSG00000111331	0.237389630209122	0.477121254719662	0.00704517894252781
ENSG00000111361	-0.370285267568055	2.29336255471145	0.302008655647675
ENSG00000111412	0.33565408713853	2.75204844781944	0.151192019582071
ENSG00000111424	0.179355518653593	3.73587822725624	0.168961472806223
ENSG00000111445	-0.267269088306464	1.98452731334379	0.312771752778583
ENSG00000111530	0.0849679202764261	1.40654018043396	0.074838910085911
ENSG00000111596	0.147847596857156	3.3714373174041	0.315815193735448
ENSG00000111605	-0.277462015377385	2.52762990087134	0.360926229108593
ENSG00000111615	0.260759505849849	3.03402652377511	0.259582661147631
ENSG00000111647	0.154107130348996	1.17609125905568	0.0299888182642084
ENSG00000111684	-0.102417540991657	4.8048479063618	0.00763385269177177
ENSG00000111716	-0.571670215066995	1.43136376415899	0.113603544405699
ENSG00000111725	-0.163713634683656	1.88366143515362	0.274212103927201
ENSG00000111726	-1.03885218455141	1.4983105537896	0.0551042183282105
ENSG00000111731	-1.33988218021539	2.39967372148104	0.0373663206220628
ENSG00000111785	-0.486279686609701	2.36455099535397	0.287450858092539
ENSG00000111875	-0.606689704981775	2.02938377768521	0.251305528909779
ENSG00000111897	0.224070455833459	2.39445168082622	0.181738115021811
ENSG00000111906	-0.73782218888743	1.40654018043396	0.0799497659417972
ENSG00000111912	-0.188120539823751	2.88507838414922	0.387437587206584
ENSG00000111962	-0.341696661174401	3.09219412069732	0.333851659516042
ENSG00000111981	-0.0279304178640138	2.87128097285797	0.377431161254899
ENSG00000112033	-0.552014035417478	1.81291335664286	0.255035941176976
ENSG00000112062	0.0767039738751224	2.31597034545692	0.239982497484751
ENSG00000112081	1.24697907413321	4.88370401095699	0.019706915810867
ENSG00000112118	-0.134487460287039	2.71180722904119	0.394432502109347
ENSG00000112144	-1.19068144601254	3.57599562020327	0.0276332788594994
ENSG00000112149	-0.207995232476955	2.60314437262018	0.385660898086119
ENSG00000112186	-1.12580916986243	1.83250891270624	0.0610542403352187
ENSG00000112210	-0.347657919478788	3.73327753393258	0.0944465069943743
ENSG00000112234	-0.818934356942923	1.23044892137827	0.0414600266832184
ENSG00000112242	-0.732745536797064	2.20002926655377	0.194556132730777
ENSG00000112245	0.392996914984781	2.43055876952276	0.0914416534992938
ENSG00000112249	0.532116610880498	4.56275665740008	0.0510567426869877
ENSG00000112290	-0.119964352606904	2.17464119266045	0.293531137153169
ENSG00000112297	-0.718416227974715	2.73078227566639	0.215886993180303
ENSG00000112305	-0.303882705530349	1.48429983934679	0.132643380536605
ENSG00000112306	1.01370811786299	4.013132276046	0.0217638055268319
ENSG00000112339	0.57259056523784	1.62838893005031	0.012864263800272
ENSG00000112378	-1.40324626186536	2.68394713075151	0.0239127896067702
ENSG00000112406	-0.862760925495729	2.36267092972567	0.155166529299782
ENSG00000112531	0.652039599960037	3.47559855775617	0.0962448507240815
ENSG00000112578	0.362748985144139	3.54201581487059	0.185240663177264
ENSG00000112592	0.248705329965745	2.97932069738202	0.252199431533176
ENSG00000112679	-0.212282452603151	2.46834733041216	0.354862063563736
ENSG00000112699	-0.225938827908555	3.89658132750573	0.0793530493967143
ENSG00000112701	0.37319184367104	4.20262452357898	0.0973537454877437
ENSG00000112742	-0.690842237471045	1.63346845557959	0.149849485421763
ENSG00000112773	-0.0427226520182052	2.05307844348342	0.252821343609241
ENSG00000112787	-1.60293042458209	3.76581751530992	0.00442012162690083
ENSG00000112874	-1.33988218021539	2.12057393120585	0.0468614103522765
ENSG00000112902	0.204252110527821	4.01460453343605	0.132114808122201
ENSG00000112941	-0.414951426821236	3.19159072637921	0.304885519040712
ENSG00000112972	0.0959545865618689	2.93424588102307	0.333733061242819
ENSG00000112977	-0.974666490276369	1.91645394854993	0.100382428767025
ENSG00000113013	0.386808689722546	4.46462366022946	0.05839376106691
ENSG00000113048	-0.189399105307529	3.73715287032668	0.13551006216887
ENSG00000113068	0.403177161810562	3.26375438884001	0.192793863165608
ENSG00000113083	-1.30190042891811	1.50514997831991	0.0277947130017918
ENSG00000113140	-0.199294001722801	3.29928933408768	0.332184424596292
ENSG00000113163	0.143171511832471	3.47777220834926	0.278359365772778
ENSG00000113194	-0.514837697676715	1.8481891169914	0.272787500638146
ENSG00000113240	-0.0922330778970654	2.94250410616808	0.386608643034365
ENSG00000113273	-0.699840437590151	1.88930170250631	0.19300271465845
ENSG00000113282	-0.134415216156934	2.46314613672635	0.342480561236459
ENSG00000113318	-0.370409632712041	2.19173039336286	0.30048157251178
ENSG00000113328	0.317319811759364	1.64836001098093	0.0764014780287835
ENSG00000113360	-0.257214059691719	2.13353890837022	0.317283997895884
ENSG00000113368	-0.585218654929445	4.31875181385711	0.0118996383432365
ENSG00000113369	-0.265446743036689	2.45101845215546	0.346524647546531
ENSG00000113387	0.111630890356452	2.35024801833416	0.230782277287012
ENSG00000113456	0.15286987655474	3.61610775709246	0.215295800340899
ENSG00000113552	-0.849727753668069	1.6232492903979	0.11201670668693
ENSG00000113569	0.178807390856761	1.60205999132796	0.099904476234845
ENSG00000113578	-1.53568022354869	2.04727486738418	0.0352517752689801
ENSG00000113580	-0.189481101055312	1.73639650227664	0.216851984248524
ENSG00000113593	-0.532847355605612	2.46834733041216	0.277057863204457
ENSG00000113594	0.00182226351200444	3.24378191609379	0.382493165269852
ENSG00000113595	0.0149896639958312	2.60959440922522	0.32435839963326
ENSG00000113615	-0.511964814848929	3.28080592839367	0.255844992539701
ENSG00000113643	0.194624049125126	3.12548126570059	0.308385890571239
ENSG00000113648	-0.138031485752588	2.14144977340047	0.299429711564437
ENSG00000113649	-0.478097932063104	1.13033376849501	0.0499369142427172
ENSG00000113657	-0.737532435492923	1.94694327069783	0.176203393394714
ENSG00000113658	0.514022587957025	3.94240494085611	0.105289704478107
ENSG00000113712	0.780110893134222	4.75530685389038	0.0277105079839823
ENSG00000113716	0.0518484144734906	3.19520754950275	0.374308258769923
ENSG00000113739	0.335320690003343	2.94275192042981	0.192260257690685
ENSG00000113742	0.34065233421947	3.5219222448835	0.198862961274078
ENSG00000113758	0.109623596590508	3.811541494201	0.156332682887597
ENSG00000113761	-0.483427690559923	3.03201403415951	0.299214064908459
ENSG00000113810	0.461113111094065	4.41830957930329	0.0718453053452083
ENSG00000113851	-0.26900062053038	2.13513265137677	0.316143632350273
ENSG00000113916	-0.837074338341015	2.42324587393681	0.161396374818063
ENSG00000114019	1.02788581685828	4.09897235026397	0.0234759484540642
ENSG00000114030	0.176912005380049	3.79619259685592	0.156014350376739
ENSG00000114098	0.325997873356672	2.03140846425162	0.094046733777181
ENSG00000114315	-0.0547859030927949	3.41237653650371	0.329620901633268
ENSG00000114354	-0.341929574500135	1.92941892571429	0.298262230283646
ENSG00000114374	-0.665160055246478	2.77232170672292	0.239855156167094
ENSG00000114416	0.813206291408344	4.28429534823053	0.0553406412028594
ENSG00000114423	-0.154588959757498	3.09412159584056	0.379233048956923
ENSG00000114439	0.24715225500738	1.97543180850926	0.124783713303665
ENSG00000114446	-0.629052029516991	2.70671778233676	0.256743242287139
ENSG00000114554	-0.329900825150273	2.71307032585564	0.367691638020385
ENSG00000114573	-0.768349641384079	1.55022835305509	0.112146595765562
ENSG00000114648	-0.370409632712041	1.95182303531591	0.299005326986203
ENSG00000114650	-0.287591459020601	2.52439612210384	0.357223297526604
ENSG00000114698	-0.456802388903856	2.8488047010518	0.318539714934118
ENSG00000114735	-0.144348004012454	2.4920616045126	0.353506014265976
ENSG00000114742	-0.205075409102112	3.40866387406381	0.281552057748234
ENSG00000114767	0.191801288700546	1.88930170250631	0.141090824293571
ENSG00000114770	0.212215231827073	4.43024441673216	0.054899911482568
ENSG00000114784	0.332314338878762	2.67348169707335	0.145058458544139
ENSG00000114850	0.284421299169906	2.91960102378411	0.215495460387226
ENSG00000114861	0.230522139089094	4.10540798580918	0.121662275287843
ENSG00000114942	-0.213807702012734	2.56878821231535	0.378805897795094
ENSG00000114988	0.358818353404556	2.8208579894397	0.147519936941455
ENSG00000115042	-0.837074338341015	2.55750720190566	0.154548969140962
ENSG00000115053	0.84366216465888	4.7277892383084	0.0338806762043779
ENSG00000115073	-0.335701277761509	3.13145826010653	0.329650684916715
ENSG00000115091	0.60491154143048	3.53788203174202	0.113003737447863
ENSG00000115137	-1.45178774499603	1.34242268082221	0.0206206950214069
ENSG00000115159	-0.396609407128256	2.35793484700045	0.302271672040649
ENSG00000115183	0.158483579603375	2.47202469770028	0.225999555187517
ENSG00000115295	0.0812430539290263	2.7238659644435	0.310409365758907
ENSG00000115306	-0.517904361278942	2.1846914308176	0.282782610850405
ENSG00000115355	0.188252145593499	3.35015106678071	0.308417126110804
ENSG00000115363	-1.83671021921267	2.47202469770028	0.0148531882404613
ENSG00000115365	-0.378883903592315	1.30102999566398	0.0821760377344617
ENSG00000115368	0.359565640361434	1.88081359228079	0.0816536808775943
ENSG00000115380	-0.801521780362809	2.77195474896395	0.170901364160954
ENSG00000115392	-0.718416227974715	1.99122607569249	0.189027960650317
ENSG00000115414	-0.456954174131974	2.74429298312268	0.322571072214097
ENSG00000115415	0.881065469942087	3.52054903224803	0.0425014279380459
ENSG00000115419	0.0194774334146586	2.92402070047407	0.366968070527784
ENSG00000115421	-0.446682054589686	2.16435285578444	0.294288821157737
ENSG00000115461	-0.957875890084739	2.82930377283102	0.119429819656155
ENSG00000115484	0.347204590457638	3.04649516433471	0.212458172569487
ENSG00000115524	-0.0790361814886348	2.82184092720045	0.38765433525604
ENSG00000115548	-0.401156176087133	2.69152352216815	0.34294847422959
ENSG00000115561	0.0566068506678931	2.52762990087134	0.284413788639944
ENSG00000115641	0.215380930098369	2.34635297445064	0.177846290759713
ENSG00000115652	-0.419695412163168	1.65321251377534	0.20805236893568
ENSG00000115661	-0.0715140009152022	3.53447033220334	0.263487385531717
ENSG00000115677	0.00629073609024397	3.52930199778798	0.271293346986022
ENSG00000115694	0.173971344468706	4.13006023770063	0.118684090739776
ENSG00000115738	0.355310928904607	3.59028440371816	0.177628707938002
ENSG00000115756	-0.974666490276369	3.59709157987713	0.0498656111095551
ENSG00000115758	0.386106876377164	4.09317644969625	0.106602770646829
ENSG00000115761	0.209982932060761	1.86033800657099	0.133921149636566
ENSG00000115825	-0.341813102223261	2.32837960343874	0.310008278680187
ENSG00000115827	-0.514837697676715	2.19589965240923	0.283451012993235
ENSG00000115840	-0.669253819017345	3.42586014507784	0.152944466291869
ENSG00000115844	-0.279133934078317	3.79705969469997	0.0939202716823161
ENSG00000115866	-0.307336431504242	1.91907809237607	0.298970011338114
ENSG00000115875	0.880400481212303	4.37512383920118	0.0457701255414716
ENSG00000115944	-0.158454268957891	2.27989498001164	0.31088827503367
ENSG00000115947	0.0227831284175482	2.28443073384452	0.253239857976924
ENSG00000115963	0.432411186702895	3.38237730346811	0.169858100583977
ENSG00000115970	-0.303669323799144	3.27703588817211	0.299126542078559
ENSG00000116005	-1.20541554830318	1.91645394854993	0.0576798910008172
ENSG00000116016	0.306807951876762	3.55364033623135	0.204567687929204
ENSG00000116062	-0.273838509369467	2.65991620006985	0.381872391896501
ENSG00000116096	-0.768349641384079	2.81458051601032	0.187230421430878
ENSG00000116106	0.712445723179619	4.58533662764113	0.0445031745196979
ENSG00000116117	0.128730213260009	4.31535098193037	0.0720989888772904
ENSG00000116127	-0.231998197651997	2.17897694729317	0.316906877066104
ENSG00000116128	-1.11419715257583	2.48925516836926	0.0813747965125547
ENSG00000116133	-0.331901593629561	2.18610837981321	0.306386571010564
ENSG00000116191	0.121185066587323	1.75204844781944	0.14095333943447
ENSG00000116198	-0.983056689731903	3.02897770520878	0.114632253131424
ENSG00000116212	-0.652866909147261	1.70329137811866	0.183902610399973
ENSG00000116221	-0.0241329616934255	3.10940979054637	0.388183093669954
ENSG00000116237	-0.849727753668069	1.63848925695464	0.114498661371007
ENSG00000116285	0.272986502388083	3.7856856682809	0.147351292301524
ENSG00000116288	-0.444225250522241	3.6147390703197	0.108142405364367
ENSG00000116473	0.195815582071564	3.93323412871481	0.137845714824253
ENSG00000116478	-0.610265675357236	3.43767130477073	0.163214747780398
ENSG00000116525	-0.263826598100573	2.84041977773649	0.37959524947995
ENSG00000116539	0.272130838809606	4.13440025591898	0.113825803457327
ENSG00000116641	-0.252462079661382	1.70757017609794	0.217139554149105
ENSG00000116649	-0.234923288606682	4.07653121925381	0.0454000611475578
ENSG00000116670	-0.486279686609701	3.05192391604611	0.29740987082303
ENSG00000116685	-0.558339910012042	3.46864266839151	0.155523749899964
ENSG00000116698	-0.790180531151713	3.12904505988796	0.176786880290691
ENSG00000116704	0.139992409387508	2.91750550955255	0.306374088770434
ENSG00000116717	0.628530730919	3.13687903987552	0.0636230994061265
ENSG00000116729	-0.179804828916097	2.42732378635725	0.342362623198731
ENSG00000116731	0.525768164441945	3.75461586433067	0.115585294590055
ENSG00000116741	0.603417015585486	1.34242268082221	0.00425545728751134
ENSG00000116747	-0.345818413718022	2.9484129657786	0.347199959937604
ENSG00000116754	-0.273838509369467	1.88081359228079	0.291011823706215
ENSG00000116809	0.0237185817527501	3.03120641982746	0.372491060369309
ENSG00000116857	-1.0194462236387	2.31492005599242	0.117427151374436
ENSG00000116906	-1.98356679868682	1.80955971463527	0.00945270678386703
ENSG00000116957	-0.107036852211516	1.8481891169914	0.239093816441341
ENSG00000116984	-0.472517973515257	2.28891960566173	0.289699956938626
ENSG00000116991	-0.143121547706519	2.05880548667591	0.300643280683045
ENSG00000117000	0.329798766047519	2.74390155048518	0.151992653436688
ENSG00000117020	0.0518484144734906	4.0231701211214	0.113602570342512
ENSG00000117036	-0.768349641384079	0.176091259055681	0.00810088862056873
ENSG00000117114	-1.20541554830318	1.52504480703685	0.0349299121840241
ENSG00000117118	-0.422157035803668	3.32613095671079	0.255937438955665
ENSG00000117133	0.108087398083529	3.40807028588719	0.314720552532076
ENSG00000117152	-0.934075428851637	2.3021143769562	0.138315402335729
ENSG00000117262	0.00439342932637883	2.52891670027765	0.309825441028348
ENSG00000117289	-0.843539792942243	2.18041263283832	0.153311662976359
ENSG00000117298	-0.660861672319055	2.84447717574568	0.238566293438534
ENSG00000117318	0.197394934554064	3.32479671762173	0.308907697833504
ENSG00000117335	-0.561730929831748	2.84229713432807	0.277920950287988
ENSG00000117362	-0.0426641669989081	2.66370092538965	0.361938356169432
ENSG00000117385	-0.768349641384079	3.62797998982998	0.0636270145501147
ENSG00000117394	-0.135617296697439	3.13719581194055	0.381934058528872
ENSG00000117395	-0.394419471102864	1.76715586608218	0.253739348205471
ENSG00000117399	-0.405751050714025	3.48678457139904	0.174697269294919
ENSG00000117419	-0.585218654929445	3.18667386749975	0.253743905028278
ENSG00000117450	0.943594130945558	4.68634574884779	0.0369382506028059
ENSG00000117461	0.801076872126757	4.17662655888295	0.055900507852155
ENSG00000117475	0.318192915083314	2.9554472105777	0.205814857541049
ENSG00000117500	-0.302006673007423	2.18752072083646	0.311013278070059
ENSG00000117525	-0.728010825752734	2.26245108973043	0.199394112715285
ENSG00000117528	-0.491875933726672	2.26245108973043	0.287263968555942
ENSG00000117543	-0.974666490276369	2.22010808804005	0.128332643441673
ENSG00000117592	0.382251066481123	2.08457627793433	0.0719986770096382
ENSG00000117597	-0.699840437590151	2.54095480892613	0.218851391913875
ENSG00000117600	-1.45178774499603	1.63346845557959	0.0261905595739184
ENSG00000117616	1.01136135445223	4.49467626913451	0.0372105169964273
ENSG00000117625	-0.773862785033834	3.24303804868629	0.17298127988955
ENSG00000117632	0.56074008738461	3.14844840352338	0.0897542931930156
ENSG00000117697	-0.551825118521209	2.47202469770028	0.27138795558237
ENSG00000117713	0.0088875981989792	3.35276119172383	0.355830860499806
ENSG00000117751	-0.0693174500243962	3.3055663135153	0.371628691642384
ENSG00000117758	-0.578492011041366	3.1131073665205	0.260137378705157
ENSG00000117868	-0.341696661174401	3.72689014074182	0.0967131344375084
ENSG00000118007	0.396588772579438	3.81677141233335	0.122646947972269
ENSG00000118181	0.291898632394869	1.65801139665711	0.0853546128097016
ENSG00000118200	0.252810041687415	3.39585037601878	0.270888697265688
ENSG00000118217	0.274918023471222	2.53402610605613	0.168869760896845
ENSG00000118246	0.208829692406396	2.51388318561109	0.203370986267131
ENSG00000118260	-0.077980760289855	1.44715803134222	0.107521467465621
ENSG00000118263	0.123379212663445	1.45484486000851	0.075994509551341
ENSG00000118363	0.459299750501625	3.06352099968999	0.138541962370543
ENSG00000118418	-0.896956019880421	1.67209785793572	0.106364514135699
ENSG00000118503	-0.113921431157255	2.91750550955255	0.388246104838984
ENSG00000118515	0.40532347242721	2.97589113640179	0.156528459228771
ENSG00000118518	-0.296636566337602	2.38201704257487	0.326880909117409
ENSG00000118523	0.276869013965822	2.73439974252057	0.183281489191661
ENSG00000118564	-0.188120539823751	1.84198480459011	0.265716970159919
ENSG00000118579	0.323445337658426	3.14285855111339	0.243720916926251
ENSG00000118600	-1.40324626186536	1	0.00800460447339642
ENSG00000118680	0.0967026997565503	2.53907609879278	0.266184628910938
ENSG00000118689	0.391861936269922	3.40001963506516	0.192641305303301
ENSG00000118762	-1.38150680735886	2.01283722470517	0.0449319368228517
ENSG00000118816	-0.856385826606976	3.28307497473547	0.136730815482917
ENSG00000118873	0.0245017464226508	2.02530586526477	0.215648921188084
ENSG00000118900	0.119342382960028	3.34966598409663	0.331971489200153
ENSG00000118922	0.530561614599674	4.59831438163524	0.045669479635181
ENSG00000118961	-0.11873508740867	2.1846914308176	0.293808280245925
ENSG00000119013	-0.366172117886103	1.51188336097887	0.147483716359182
ENSG00000119042	-0.592465736741942	2.23044892137827	0.25680784708108
ENSG00000119048	0.241571780983074	2.51121470113639	0.185417980340576
ENSG00000119138	-0.934075428851637	2.90606554475524	0.126615262367845
ENSG00000119242	-1.98356679868682	2.44715803134222	0.0106903984253498
ENSG00000119318	0.710178385692923	4.22472724748833	0.0774072658900886
ENSG00000119335	0.223112666186399	3.22219604630172	0.303824207348687
ENSG00000119383	-0.464589098644694	2.48995847942483	0.298081214912777
ENSG00000119397	-0.606689704981775	1.54406804435028	0.14657473053836
ENSG00000119401	0.264694738451072	2.56643749219507	0.177379138752742
ENSG00000119408	0.338944060240694	2.19451434188247	0.0924027987379636
ENSG00000119421	-1.30190042891811	3.4383049645321	0.0242658492820296
ENSG00000119446	-0.633045433187655	3.50194885967128	0.126815070899273
ENSG00000119471	-0.298278746145592	1.43136376415899	0.116057130904993
ENSG00000119487	-0.837074338341015	3.23032116891908	0.152023091635598
ENSG00000119523	0.0736066057327554	4.14841754669138	0.0962812939973225
ENSG00000119632	-0.644782643346168	1.43933269383026	0.103606951325503
ENSG00000119682	0.540860964844953	3.12936759572299	0.0986593891311842
ENSG00000119688	-0.0202573278375273	1.59659709562646	0.127716049648671
ENSG00000119707	0.738952532030002	4.0510560018376	0.0658701997753125
ENSG00000119718	0.139276862030467	2.68214507637383	0.264911104031448
ENSG00000119729	0.0774416141190432	1.44715803134222	0.0835789643501129
ENSG00000119801	-0.144348004012454	2.71307032585564	0.395834224034076
ENSG00000119812	-0.508939661658893	1.92427928606188	0.28567375307598
ENSG00000119844	-0.790180531151713	2.70926996097583	0.176287044621164
ENSG00000119899	-0.934075428851637	3.44051552111223	0.084249506037226
ENSG00000119922	-0.472832789369853	1.30102999566398	0.0815331630429294
ENSG00000119927	-0.117370353811481	2.90471554527868	0.389155373469657
ENSG00000119977	-0.337729010724754	3.20951501454263	0.312813277802141
ENSG00000119986	0.0321770713118518	2.91381385238372	0.361367128710286
ENSG00000120053	-0.0661667633667313	3.29918031074535	0.374917104354957
ENSG00000120071	0.30558082340444	2.7045794496963	0.16246971127994
ENSG00000120129	0.860833917964976	3.45697301363582	0.0446674164420879
ENSG00000120137	-0.145652058925704	1.11394335230684	0.0539290084952845
ENSG00000120149	-0.831062842207225	3.01029995663981	0.160091534364072
ENSG00000120256	-1.15075774933205	1.9216864754836	0.0642496345788638
ENSG00000120265	-0.128240513544112	1.9216864754836	0.27441889358303
ENSG00000120333	-0.633045433187655	3.4663485284502	0.143222191619059
ENSG00000120370	-0.275596486466812	2.36455099535397	0.328160489742989
ENSG00000120438	0.165412698966542	3.81753231697162	0.152081782077104
ENSG00000120451	0.0850115077316425	2.86421433046133	0.331837480669314
ENSG00000120519	-0.11873508740867	3.2254385168055	0.379401235614981
ENSG00000120526	0.264157896159144	2.53592674139557	0.175008960913321
ENSG00000120533	-0.104721055050044	2.41747169320329	0.321976278262525
ENSG00000120539	-0.174348183624439	2.56643749219507	0.376635844648713
ENSG00000120549	-0.300350363231364	2.39619934709574	0.328776439975011
ENSG00000120616	-0.0222745118270656	1.20411998265592	0.0624321668119396
ENSG00000120647	-0.869231001707682	2.60476588470389	0.139746882687434
ENSG00000120656	-0.250889571033071	4.69186799355148	0.00748317681952672
ENSG00000120662	-0.39881044192617	1.95182303531591	0.297423612238188
ENSG00000120675	-0.0662285008412749	2.13987908640124	0.270254566667452
ENSG00000120685	-0.503289524702735	2.38738982633873	0.283626303991971
ENSG00000120686	0.308975632075911	2.39181692361325	0.131333861117023
ENSG00000120688	-0.268902150830761	1.91381385238372	0.299516929540266
ENSG00000120690	0.577461171886401	4.4642957558072	0.0677798503461141
ENSG00000120694	0.459892789357092	3.66899127016438	0.131886652268224
ENSG00000120699	-0.728010825752734	2.04532297878666	0.186301017475794
ENSG00000120708	-0.357939991737751	1.98000337158375	0.302975856113732
ENSG00000120738	1.01989835339642	4.46274230183384	0.0360522139133741
ENSG00000120742	0.145219661090102	4.14025656967742	0.113790653681554
ENSG00000120800	-0.140678977054683	2.38649896555065	0.324744757141875
ENSG00000120837	-0.227333909127335	2.6730209071289	0.39199043268892
ENSG00000120885	-0.151855570198255	3.07022263346096	0.38042648376241
ENSG00000120899	-0.686540863286566	2.46164856806346	0.219900288888833
ENSG00000120963	-0.0694418329776163	1.40654018043396	0.100279198153195
ENSG00000121039	0.393417436430298	4.19595497302352	0.0984763284613999
ENSG00000121057	0.0329942776201482	2.98362628712453	0.366643675853354
ENSG00000121060	0.28201644839991	1.61278385671974	0.0803419317452762
ENSG00000121210	-0.773547969179238	2.35218251811136	0.184916758682084
ENSG00000121350	-0.106969032776042	2.11058971029925	0.287814240947745
ENSG00000121390	0.997044642634498	4.09730938025063	0.0255294327746589
ENSG00000121440	-0.610481810290691	0.176091259055681	0.00645535500503221
ENSG00000121578	-0.179804828916097	2.31701810104811	0.320332789213203
ENSG00000121691	-1.45178774499603	1.33243845991561	0.0204289083600989
ENSG00000121741	0.548785465183988	4.28865157778946	0.0931819468157614
ENSG00000121766	0.336921253445397	3.20030318298158	0.239008842412519
ENSG00000121774	0.327658030597377	3.21218760440396	0.246591433040876
ENSG00000121892	0.047921957995616	4.28991210076916	0.0584314635252706
ENSG00000121897	-0.441489165701918	3.36511343162758	0.234659869068379
ENSG00000121903	0.194060962887939	2.53402610605613	0.213153295636669
ENSG00000121904	-0.578291220689698	1.72015930340596	0.218375587396965
ENSG00000121989	-0.17831432736688	2.62531245096167	0.388994885271658
ENSG00000122008	0.278727583484138	2.95999483832842	0.230475006981925
ENSG00000122026	0.721636244738939	3.58450083752411	0.0825587118269391
ENSG00000122034	-1.16340462624405	1.16136800223497	0.0163905305277997
ENSG00000122042	-0.0812825701521906	1.88649072517248	0.241369262898673
ENSG00000122126	-0.385382102658246	2.7979596437372	0.348556230361556
ENSG00000122140	-0.574968100491771	2.23678909940929	0.26270777123584
ENSG00000122176	-1.83671021921267	3.26693691115917	0.012096679441182
ENSG00000122203	0.168447653128354	2.86063741677375	0.278159789647838
ENSG00000122359	0.314715603590542	3.09916249292859	0.243116600873879
ENSG00000122376	0.0945397701981153	3.90091306773767	0.13987245428671
ENSG00000122417	-0.401022688568858	1.35218251811136	0.094500411121371
ENSG00000122484	-0.141825057761568	2.62531245096167	0.384713926881596
ENSG00000122497	0.370505108109643	3.5792117802315	0.174709665771228
ENSG00000122545	0.47617999496064	2.97243427695737	0.116574599370975
ENSG00000122566	1.32073023137397	5.01654030234158	0.0098637519345927
ENSG00000122643	-0.00546726556235267	1.98000337158375	0.222454498251152
ENSG00000122674	-0.449152835905564	1.56820172406699	0.172551575454597
ENSG00000122691	-0.789853666229201	1.02118929906994	0.0267500560608324
ENSG00000122705	-0.065080538978655	3.79539333493129	0.144644875699869
ENSG00000122707	-0.595926024216439	3.29830713732851	0.22525145445632
ENSG00000122729	-0.109228706963435	3.24440083380137	0.37880621043463
ENSG00000122779	-0.405751050714025	1.20411998265592	0.0645044471204544
ENSG00000122786	0.606941629354542	4.45804831917427	0.0681536326277001
ENSG00000122861	-1.06937963704806	1.45484486000851	0.0477898209947638
ENSG00000122863	-0.588827079483875	2.54468802230268	0.262987402537725
ENSG00000122873	-0.454287829201459	2.14301480025409	0.294257021827422
ENSG00000122877	-1.03885218455141	3.36464478532991	0.0715989984459699
ENSG00000122912	-0.529853251529704	3.06088662300466	0.280876034546946
ENSG00000122952	-0.526879648090053	2.4345689040342	0.278399834595712
ENSG00000122958	-0.32802203385301	3.22711508258913	0.31047935866416
ENSG00000122965	0.397069575417906	3.07627625540422	0.184943310415672
ENSG00000122966	-0.773862785033834	2.05307844348342	0.165559453273772
ENSG00000122970	-0.270442557665425	2.64933485871214	0.381887267876007
ENSG00000123066	0.231650358615921	4.20935413494016	0.104243159650481
ENSG00000123091	0.439026561149109	1.78887511577542	0.0497575772706984
ENSG00000123094	-0.259002114583636	2.78390357927274	0.385557052145662
ENSG00000123106	-0.135689741085244	1.75966784468963	0.213200694150453
ENSG00000123130	-0.225849652426072	2.91275330367132	0.378348064920529
ENSG00000123146	-0.0844808719586041	3.30092140846954	0.371005713922654
ENSG00000123352	0.134779213541152	3.8817554464207	0.144297515039477
ENSG00000123353	0.18120536856982	3.45560611258187	0.277581770983052
ENSG00000123395	0.0622157644544523	3.14066513997674	0.368996715292089
ENSG00000123473	-0.149513083645699	1.90848501887865	0.277449798655678
ENSG00000123485	0.11716817109831	2.45255306322893	0.242875465077545
ENSG00000123505	0.913341409522251	4.80551445088721	0.0284925942623819
ENSG00000123545	-0.656845894420757	1.94448267215017	0.221178613323826
ENSG00000123562	-0.0347861265250097	2.91776800244776	0.380051960011576
ENSG00000123575	-0.459484264621872	2.02938377768521	0.296664058903605
ENSG00000123607	0.140630094323977	1.17609125905568	0.0321776679099902
ENSG00000123643	-0.401022688568858	2.90444504107691	0.335777133116026
ENSG00000123684	0.0691222262796393	2.84849701809037	0.338985491767445
ENSG00000123728	-0.151930774797328	2.39619934709574	0.329686995192265
ENSG00000123737	-0.889651450348564	3.21232080314198	0.13483814522584
ENSG00000123739	-0.831062842207225	3.3040594662176	0.141586392562383
ENSG00000123983	0.0804678061624743	3.87430783312804	0.142825895221457
ENSG00000123992	-0.555165455087521	3.01051196273721	0.271616088293547
ENSG00000124120	-0.882872305433688	3.15986784709257	0.141307203995153
ENSG00000124145	0.010661979643319	3.32510498297141	0.365476960913552
ENSG00000124151	0.486095403323526	4.38340241049182	0.0793126138967102
ENSG00000124160	-0.949954044089515	2.96213246929824	0.123144459102866
ENSG00000124177	0.153488944050499	2.99255351783214	0.308837331859374
ENSG00000124191	-1.21978694173495	2.31492005599242	0.0618099681709353
ENSG00000124193	1.17647814507187	5.00555585191517	0.0180952669558164
ENSG00000124198	-1.15075774933205	3.27692113206577	0.0557560178568581
ENSG00000124207	0.0805118475914068	2.3747483460101	0.248187583191452
ENSG00000124209	-0.419834765160758	2.01703333929878	0.299634422457741
ENSG00000124216	0.678668241951156	4.32027094605983	0.0808437121813697
ENSG00000124217	0.0974495264714794	0.602059991327962	0.0152723006975752
ENSG00000124228	-0.0662285008412749	3.00346053210951	0.385580117495362
ENSG00000124275	-0.249322735663167	1.74429298312268	0.233234821204436
ENSG00000124279	-0.508939661658893	2.94645226501307	0.292127204664844
ENSG00000124356	-0.682281673650598	1.50514997831991	0.115916601646664
ENSG00000124357	-0.250795122857228	2.64196959770206	0.384890882115356
ENSG00000124370	-0.526879648090053	2.6170003411209	0.289779835445455
ENSG00000124422	-0.673636494612388	2.44947839918736	0.225151862560727
ENSG00000124486	0.15418147280798	4.39700962261223	0.0572160138303097
ENSG00000124496	-0.682026694067922	3.25659749276285	0.205058768672938
ENSG00000124532	-0.773862785033834	2.47275644931721	0.184331412871823
ENSG00000124535	-0.181139546757822	3.25587527339147	0.352211761921924
ENSG00000124562	-0.293058335939096	1.99782308074573	0.311620979098243
ENSG00000124641	-0.258809678230992	3.26351771609197	0.318111504892806
ENSG00000124767	-0.241202588564502	2.52374646681156	0.36643132804787
ENSG00000124782	-0.520816937398936	3.31941838904773	0.239278137101067
ENSG00000124784	-0.856005158311978	1.59659709562646	0.106019617331365
ENSG00000124786	0.192864599569925	2.69679308508174	0.231565232741854
ENSG00000124788	-0.110499682251131	3.65118106244469	0.194373752563513
ENSG00000124795	0.137354999061289	1.63346845557959	0.114074775652665
ENSG00000124813	-1.40324626186536	2.17026171539496	0.0414344335652891
ENSG00000125107	0.755824493491993	4.45704124588617	0.058435263768355
ENSG00000125148	-0.779127927727086	3.5388249889379	0.0882481780194731
ENSG00000125247	-1.83671021921267	3.07114529045108	0.0137705961164655
ENSG00000125257	0.00613396711152313	1.81624129999178	0.181405529497195
ENSG00000125304	0.00269857187749052	2.02734960777476	0.225968443477295
ENSG00000125347	1.01556645276177	4.21440668547772	0.0277627332813448
ENSG00000125351	-0.305659709317794	2.74429298312268	0.375435143531921
ENSG00000125354	-1.40324626186536	3.49303958831765	0.0134634851236942
ENSG00000125375	-0.882872305433688	3.26292546933183	0.131185669521825
ENSG00000125384	-1.68253680302284	1.40654018043396	0.0115577818806587
ENSG00000125398	-1.21978694173495	2.03542973818455	0.0600951721825305
ENSG00000125482	-0.581639964823566	1.91115760873998	0.260521299299571
ENSG00000125484	-0.449152835905564	2.40568778667278	0.295673683550261
ENSG00000125485	-0.0109614790585871	3.33765889102614	0.362971508834135
ENSG00000125503	0.12880902875409	3.61039396971231	0.220344168953951
ENSG00000125534	0.776066846733378	4.1148610818388	0.0595154070135054
ENSG00000125629	-0.412667268010429	2.26363606858811	0.295639941246843
ENSG00000125633	-0.353821849226868	2.05690485133647	0.305788362918406
ENSG00000125675	-0.312950294121178	3.79021477024398	0.0883803131613401
ENSG00000125676	-0.163559102980713	2.92762696244495	0.385985105188585
ENSG00000125691	0.213833364601116	3.03221570329798	0.283071598455355
ENSG00000125733	-0.533028193315978	2.79169064902012	0.292037882414749
ENSG00000125779	0.633238056792641	3.75906318816049	0.101420630320065
ENSG00000125814	-0.122363104080071	3.54740545966749	0.243707613647489
ENSG00000125818	-0.801186270537401	3.03039730085676	0.172615496544917
ENSG00000125826	-0.174268995543677	1.9216864754836	0.290591458479424
ENSG00000125827	-0.412667268010429	1.78175537465247	0.260000061304998
ENSG00000125834	-0.273838509369467	2.21085336531489	0.314854061398659
ENSG00000125844	0.666289799801172	3.66247450375031	0.0984409346648335
ENSG00000125868	0.126681812039542	4.34301449715077	0.0656426890381168
ENSG00000125871	-0.212368885067652	2.51188336097887	0.366184412166755
ENSG00000125877	-0.0714515075398394	3.46134843364798	0.303109011733829
ENSG00000125885	-0.00457613964377313	1.56820172406699	0.119618650800343
ENSG00000125912	-0.385382102658246	2.20139712432045	0.298636614481405
ENSG00000125970	0.11855161642544	3.37867038520798	0.322888192686989
ENSG00000125977	0.0354855633683512	2.14921911265538	0.227551114200039
ENSG00000125991	-0.385639670776067	1.55630250076729	0.164685021089906
ENSG00000126001	-0.617946831615231	2.30427505047713	0.245752435099127
ENSG00000126003	0.184708405579242	3.05842602445701	0.30268479682283
ENSG00000126012	0.0574258425564941	3.37803432245733	0.337946089993601
ENSG00000126067	0.277883167698697	1.07918124604762	0.0124543815648866
ENSG00000126107	-0.588827079483875	1.91115760873998	0.257098202343958
ENSG00000126216	-0.345700893962078	1.69460519893357	0.221694691171819
ENSG00000126247	0.190064564550076	2.04532297878666	0.149740984802134
ENSG00000126524	-0.0609455546286661	2.48925516836926	0.326081282887117
ENSG00000126653	0.0597812172107547	0.778151250383644	0.0180988836419947
ENSG00000126698	-0.359953083621352	2.2027606873932	0.301806540999047
ENSG00000126777	0.116495061491125	2.81224469680037	0.305860048724794
ENSG00000126814	-0.889651450348564	2.42078061954857	0.143379866330883
ENSG00000126821	-1.2509840397535	2.04921802267018	0.0566353139738025
ENSG00000127124	-0.695449466766845	3.49324887005742	0.119477651926622
ENSG00000127241	-1.60293042458209	2.09691001300806	0.0319421166741397
ENSG00000127334	-0.376781337552924	2.50514997831991	0.325579319048673
ENSG00000127419	-0.32802203385301	2.57460994134019	0.354810703103426
ENSG00000127452	-0.0703520014226491	2.14612803567824	0.272130460492604
ENSG00000127463	0.0699179748190279	3.35879116239172	0.342810895044901
ENSG00000127507	-0.614089272096032	1.39794000867204	0.0971767858211699
ENSG00000127528	0.627958633334556	3.34321159017975	0.0861326738321185
ENSG00000127616	0.347299904957004	1.45484486000851	0.0380568824108275
ENSG00000127666	-0.410395059837807	3.19298537909316	0.304468154367616
ENSG00000127774	0.275441736237499	3.18426544306211	0.277074983430221
ENSG00000127870	-0.548697758004088	2.04139268515822	0.277054560100421
ENSG00000127914	-0.189481101055312	1.75204844781944	0.224212617791084
ENSG00000127920	-0.417386232310734	0.845098040014257	0.0258637746772381
ENSG00000127946	-0.974666490276369	3.29424571613812	0.097826113785451
ENSG00000127947	0.223575985698625	2.72997428569956	0.217072958049283
ENSG00000127948	-0.372481503203821	3.23210629261466	0.301581562943443
ENSG00000127989	-0.526879648090053	1.50514997831991	0.143089490383433
ENSG00000127990	-1.68253680302284	2.18752072083646	0.0268459245294128
ENSG00000127995	-0.882872305433688	2.4401216031878	0.144105880966588
ENSG00000128266	-1.53568022354869	2.65801139665711	0.0151542061549014
ENSG00000128283	0.318743328428357	1.86033800657099	0.0970816766735425
ENSG00000128342	-0.300138709584394	3.14176323027579	0.335326697422978
ENSG00000128463	0.0413239194487735	2.75891189239797	0.339677752361879
ENSG00000128512	0.0253835123386012	2.73158876518674	0.344478612169618
ENSG00000128534	-0.141898545186458	2.03342375548695	0.297668833609989
ENSG00000128563	-0.0476689084600335	3.43775056282039	0.319828507003457
ENSG00000128581	-0.677811333216905	2.72222246396973	0.23610666246354
ENSG00000128585	0.696921943267824	4.34856769719857	0.0764366123812409
ENSG00000128590	-0.169037473626617	2.61804809671209	0.386759185533172
ENSG00000128595	0.641919573417196	3.59184341122478	0.106006781689138
ENSG00000128607	-0.153257833537478	3.69495600224982	0.162169880433894
ENSG00000128641	0.097364808791162	2.32939787936104	0.233305545901278
ENSG00000128654	-1.38150680735886	1.77451696572855	0.0393920936946215
ENSG00000128699	-0.17839425657673	3.24514237265296	0.356155393630844
ENSG00000128708	-0.503289524702735	0.176091259055681	0.00513147042739574
ENSG00000128731	-1.21978694173495	3.15014216184856	0.0498382778244556
ENSG00000128805	-0.503289524702735	3.05095945977165	0.290698000809773
ENSG00000128891	-0.207909665994912	2.59824319165362	0.384786861294067
ENSG00000128908	-0.206490225465866	3.30092140846954	0.327116102334585
ENSG00000128917	0.701773925106559	3.24378191609379	0.051482443295328
ENSG00000129003	-0.197986015544402	1.57403126772772	0.151562458179328
ENSG00000129028	-1.68253680302284	2.32735893438633	0.0250198251807452
ENSG00000129038	-0.446682054589686	2.7849737099544	0.326361347840538
ENSG00000129055	-0.282497205594536	2.90794852161227	0.36755116072091
ENSG00000129116	-0.171645357252704	3.15911582182777	0.370946772290303
ENSG00000129128	-0.163636361958954	2.64295887940979	0.39027124674686
ENSG00000129173	-0.568201006043701	2.5152113043278	0.267230112958132
ENSG00000129187	-0.10353412952761	2.46314613672635	0.334159196020823
ENSG00000129195	0.0185327900694447	2.60906054993009	0.322546885175624
ENSG00000129235	-0.0736589060567169	3.30717501204035	0.371170635586142
ENSG00000129250	-0.359953083621352	2.80071707828239	0.356906505573329
ENSG00000129351	-0.130757171780499	3.27554168840131	0.366120178977907
ENSG00000129353	-1.68253680302284	3.43941164928578	0.00820428062751159
ENSG00000129534	-0.957875890084739	2.27415784926368	0.132965531158589
ENSG00000129562	-0.307336431504242	3.11710550276125	0.337742490021202
ENSG00000129566	-0.337844392689195	1.72835378202123	0.236385040173746
ENSG00000129636	-0.108097400209783	3.5235513805695	0.261545726760809
ENSG00000129680	-0.539081585594986	3.46982201597816	0.158801292748374
ENSG00000129932	-0.212282452603151	2.75777549101193	0.395371286148578
ENSG00000129933	-0.533028193315978	2.80787313200333	0.291012622436608
ENSG00000130021	-1.09121052681569	2.87650650426588	0.0924325826811719
ENSG00000130147	-0.652866909147261	1.09691001300806	0.0353681775955707
ENSG00000130150	-0.181139546757822	2.80787313200333	0.395395459153203
ENSG00000130175	-1.83671021921267	1.55630250076729	0.00965822124630465
ENSG00000130176	-1.45178774499603	3.06126394230025	0.0174011568876382
ENSG00000130222	-0.144200210514119	2.93976877545335	0.386518922719482
ENSG00000130227	-0.673386539088307	3.0006509536296	0.223939625154714
ENSG00000130254	-0.164922230545071	2.66791968531736	0.393897418186158
ENSG00000130332	-0.656845894420757	3.87958325494762	0.0280357041191259
ENSG00000130340	-0.157187381256642	1.74036268949424	0.210530410794487
ENSG00000130349	-1.04859380804907	2.64836001098093	0.0970622214893841
ENSG00000130363	-1.26697492094886	0.8750612633917	0.00713970711801237
ENSG00000130396	-0.599414103481666	1.59659709562646	0.166772271716038
ENSG00000130402	0.00807573738610704	3.2332500095411	0.383007083113152
ENSG00000130449	0.358023291041252	3.69918709730825	0.151831127349302
ENSG00000130479	-0.789853666229201	1.80617997398389	0.149436780510641
ENSG00000130508	0.125363784515254	3.05576046468773	0.332579198748247
ENSG00000130522	0.720631780244385	2.95712819767681	0.0342434102822938
ENSG00000130559	-0.309235679693255	3.40942586867144	0.237633905809541
ENSG00000130560	-0.508939661658893	2.69108149212297	0.301561752688372
ENSG00000130635	-0.695449466766845	3.0265332645233	0.214629597513239
ENSG00000130669	-0.417247662643514	1.89209460269048	0.28952075683446
ENSG00000130684	-0.287694259250637	1.94694327069783	0.305198860257812
ENSG00000130713	-0.410395059837807	3.40823996531185	0.215509569025812
ENSG00000130726	0.529875925293059	3.71113207230684	0.118704115113724
ENSG00000130741	0.251360759469062	3.36172783601759	0.277770750478837
ENSG00000130749	-0.268803703452596	1.5910646070265	0.168858648807152
ENSG00000130758	-0.831062842207225	2.8747716371843	0.157281568574684
ENSG00000130766	0.343226263215508	0.176091259055681	0.00292344074484737
ENSG00000130813	-0.169037473626617	2.93550726582471	0.384843149523966
ENSG00000130821	0.973753731099532	4.51539691726059	0.0407317473353609
ENSG00000130826	-0.610265675357236	3.26446363420488	0.229213551382913
ENSG00000130827	0.568046362903477	4.21416804756115	0.0973125179102425
ENSG00000130939	-0.257309914348061	2.71642073384655	0.388540844531811
ENSG00000130956	-0.585218654929445	2.22141423784234	0.259920521601534
ENSG00000131016	0.17818823760176	2.24303804868629	0.181463490370728
ENSG00000131018	0.0262634915959268	2.77706415474243	0.351518160178251
ENSG00000131019	0.0150408717772289	2.42488163663107	0.282182637422739
ENSG00000131069	-0.862760925495729	0.653212513775344	0.015246121800185
ENSG00000131080	-0.174427386146776	2.40993312333129	0.337535633252356
ENSG00000131127	0.0133357364133441	2.7279477095448	0.348812533264325
ENSG00000131165	0.0502820891932492	2.78067727443337	0.339186604390107
ENSG00000131171	-0.459484264621872	2.14301480025409	0.293919304692229
ENSG00000131236	0.359950373351638	2.52048353274079	0.117593012997649
ENSG00000131263	0.319562785733426	3.90104944534341	0.123816560545534
ENSG00000131323	-0.0426056898545371	3.48394371429042	0.295336422170175
ENSG00000131378	0.10239047944603	3.3933119147002	0.322329807604019
ENSG00000131389	-0.486279686609701	2.23426412437879	0.28825013859626
ENSG00000131435	-0.209505473091256	0.929418925714293	0.0289554902616169
ENSG00000131459	0.302825864753359	3.55966727838806	0.204260966110532
ENSG00000131508	-0.0426641669989081	3.82305016121572	0.138752422712883
ENSG00000131558	0.0445637152587765	2.50242711998443	0.286073483082465
ENSG00000131591	-0.203665186872819	3.51341738285851	0.232413316261818
ENSG00000131626	0.238500172146736	1.90848501887865	0.126908685254241
ENSG00000131669	-0.183902301097669	3.49016925083489	0.250736583324673
ENSG00000131711	-0.082346055849419	3.13893394025692	0.390275795160744
ENSG00000131725	-0.298278746145592	3.36763541979051	0.260883436125075
ENSG00000131732	-0.25890588574872	3.64424158584373	0.14901776979293
ENSG00000131747	-0.015612006167068	2.05115252244738	0.238271916741969
ENSG00000131773	0.136673788185072	3.17983892802319	0.339782873196785
ENSG00000131828	-0.353821849226868	2.8165726960261	0.358159130551243
ENSG00000131941	-0.949954044089515	3.14207646107328	0.119254397611043
ENSG00000131966	-0.508939661658893	3.5928426831311	0.104805838800028
ENSG00000132002	0.677318348095317	3.4483197649335	0.0859525193832125
ENSG00000132005	-0.882872305433688	3.15685190107001	0.141307203995153
ENSG00000132017	-0.704276257529345	1.8481891169914	0.187413147918108
ENSG00000132128	-0.210848671626568	1.91907809237607	0.297345227931058
ENSG00000132153	-0.0877029020693643	3.68087917442681	0.185517446184033
ENSG00000132155	-0.127129681780745	2.63498080005123	0.38364590754246
ENSG00000132170	-0.64868791514277	2.77415185895471	0.247900131660445
ENSG00000132300	0.681667129244346	3.52400644555737	0.0919162813361817
ENSG00000132305	-0.462029181198248	2.09691001300806	0.294937306711021
ENSG00000132341	0.518994844175274	2.96661098668193	0.094086879705556
ENSG00000132359	-1.00087043325413	1.96848294855394	0.0970250710888675
ENSG00000132383	-0.483427690559923	2.68259629146055	0.310532581640534
ENSG00000132386	-1.09121052681569	2.96894968098134	0.0908717797729049
ENSG00000132388	-0.0230909204614477	3.1272668183189	0.388867262409439
ENSG00000132406	-0.588827079483875	2.74390155048518	0.273254681500385
ENSG00000132432	0.295062741265855	1.7481880270062	0.0964824218980278
ENSG00000132434	-0.779127927727086	2.16136800223497	0.17265454553243
ENSG00000132436	-0.483427690559923	2.73719264270474	0.312567866385159
ENSG00000132463	-0.517904361278942	0.602059991327962	0.0175124306599015
ENSG00000132475	1.15692158599807	3.66731283529496	0.00515340735874312
ENSG00000132485	0.654825821400501	2.93272736730153	0.0459528155162416
ENSG00000132507	-0.0476689084600335	3.02015403163833	0.38494893444367
ENSG00000132541	-0.709029024104004	1.84198480459011	0.183318774494415
ENSG00000132549	-0.491875933726672	3.22310638092859	0.278525172738491
ENSG00000132661	0.0518013680799755	3.54740545966749	0.258210190843858
ENSG00000132669	-0.364130059582497	2.71264970162721	0.356930143174302
ENSG00000132688	-0.564759290105113	3.42528961644679	0.17786987511394
ENSG00000132694	-0.462182804543864	3.123198075032	0.302662315172949
ENSG00000132740	-0.213720982751383	2.10209052551184	0.317306065151743
ENSG00000132780	0.373304064449605	3.27172546949024	0.213620805796075
ENSG00000132792	0.281611489496011	2.41246054742996	0.150896339214688
ENSG00000132823	-0.532847355605612	3.34605943305257	0.223125471134492
ENSG00000132824	-0.0100590197679855	2.5971464878337	0.332840215395473
ENSG00000132842	0.20431834681721	4.00601653955404	0.132781339761763
ENSG00000132912	0.0176878866999218	3.26280692300056	0.377789960537997
ENSG00000132950	-0.0137895884732013	2.7996850909091	0.369551869616755
ENSG00000132952	0.15855717672769	3.03782475058834	0.31282222359792
ENSG00000132963	0.233774284313723	2.50582803385484	0.188974035604832
ENSG00000132964	-0.568201006043701	2.24797326636181	0.265409971537078
ENSG00000133026	-0.470067469290599	0.653212513775344	0.0188647193897574
ENSG00000133030	-0.737532435492923	1.90579588036787	0.174246562755801
ENSG00000133056	-1.26697492094886	3.56831908509511	0.0226101412227086
ENSG00000133059	-0.102417540991657	2.16136800223497	0.286304638421484
ENSG00000133111	-0.682281673650598	2.08813608870055	0.211880768468132
ENSG00000133119	-0.307551623070656	2.0899051114394	0.312395735069104
ENSG00000133131	-0.61387133481556	3.75545559728713	0.0465518912727281
ENSG00000133138	-0.779127927727086	4.70212021525912	0.00315564773007121
ENSG00000133142	-0.396609407128256	2.2027606873932	0.297523779468382
ENSG00000133193	0.170903356973257	1.93449845124357	0.150711189369196
ENSG00000133195	-0.383247917859304	1.53147891704226	0.154105423188172
ENSG00000133250	0.0518954557711005	2.9484129657786	0.357295004930719
ENSG00000133313	-0.869231001707682	1.88366143515362	0.128799633948407
ENSG00000133318	-0.273838509369467	3.49762064978129	0.208240406687963
ENSG00000133393	-0.216787031901605	2.93018465229862	0.378534724267118
ENSG00000133398	0.313484892760708	2.37199091146491	0.126261795914679
ENSG00000133422	-0.263729294441132	2.60959440922522	0.378761139321492
ENSG00000133606	-0.812822532481171	1.82930377283102	0.143198533983323
ENSG00000133619	-0.307336431504242	2.96637642308892	0.355069717626716
ENSG00000133704	-0.284188659265464	2.56643749219507	0.366043506785579
ENSG00000133739	-1.0287575384872	1.56229286445647	0.0604307357269067
ENSG00000133858	0.582844011812549	3.79833983072586	0.107001733108206
ENSG00000133872	-0.415089265649548	2.88536122003151	0.33213745450564
ENSG00000133935	-0.491875933726672	3.07243372596839	0.295586243191437
ENSG00000134014	-0.480754635365076	2.26717172840301	0.28886997326253
ENSG00000134030	-0.636846117852972	3.42152166633698	0.163428060135901
ENSG00000134046	-0.130685545469102	2.91539983521227	0.38833757256995
ENSG00000134077	-1.33988218021539	3.68641280927182	0.0118667760395246
ENSG00000134107	-0.934075428851637	3.21391600964402	0.119444776028698
ENSG00000134108	0.218119140136027	3.43759203225396	0.272194825425323
ENSG00000134186	0.214403761843202	1.97543180850926	0.136663584462866
ENSG00000134202	0.380420644272384	1.39794000867204	0.0248166251362004
ENSG00000134248	-0.117439817255735	3.45666962942376	0.294668365223236
ENSG00000134255	-0.030985441859693	3.40773072802634	0.333488971448305
ENSG00000134259	-1.26697492094886	2.33142729652074	0.0513794836521073
ENSG00000134265	-0.345700893962078	2.81458051601032	0.360346244263251
ENSG00000134294	-0.0426641669989081	2.20682587603185	0.266422717292712
ENSG00000134308	0.711289742220129	4.40152116138554	0.0691752605515925
ENSG00000134324	-0.548697758004088	3.19047177057335	0.266452762476104
ENSG00000134352	0.633635470345752	2.83473851890384	0.0447212646159786
ENSG00000134363	-0.472675352916686	3.01494034979294	0.303611557852219
ENSG00000134440	-0.312950294121178	2.54592532935584	0.354022324465953
ENSG00000134444	0.106063621048804	3.64650175003161	0.207914230410961
ENSG00000134452	-0.856005158311978	3.17724783625562	0.149075966956427
ENSG00000134453	-0.225760495250601	1.27875360095283	0.0801038348003477
ENSG00000134480	0.0540937685738349	3.07736790528416	0.366987341843997
ENSG00000134504	-1.40324626186536	1.78887511577542	0.0385292407497123
ENSG00000134531	0.275413622178682	3.20682587603185	0.278427661285521
ENSG00000134574	0.328171687084325	3.21524088706536	0.246736298912275
ENSG00000134575	-0.640912175879373	2.65609820201283	0.250781234724
ENSG00000134590	-0.298489495057167	2.27760921430409	0.313923705457147
ENSG00000134597	-0.52374917853447	2.19451434188247	0.281645714700048
ENSG00000134644	0.609040524883764	4.17404526312508	0.0941181950974566
ENSG00000134684	-0.456802388903856	2.42975228000241	0.295687527848421
ENSG00000134697	0.278811279165846	3.20357677497797	0.27649662941327
ENSG00000134698	-0.677558964005379	0.845098040014257	0.0218569577205571
ENSG00000134748	0.143804549248498	2.48501121457857	0.235114395075798
ENSG00000134759	-0.219786941734955	3.36726271478424	0.293544113853056
ENSG00000134779	-0.364130059582497	2.51121470113639	0.33200893380049
ENSG00000134851	-0.330014145710412	2.46834733041216	0.333743922944483
ENSG00000134852	-0.333911622205697	2.88846031803539	0.356608907442319
ENSG00000134871	-1.13846875867257	2.1476763242411	0.0806977435167693
ENSG00000134884	-0.160999185534266	3.72435780422643	0.149488974611273
ENSG00000134901	-0.497545235556707	3.36688968965338	0.221636775316174
ENSG00000134909	0.00802370167324235	2.65272969606925	0.337296047508197
ENSG00000134954	-0.145726196838592	3.03362477121926	0.382306426331869
ENSG00000134986	-0.62161710254275	2.39357520326959	0.244564416946331
ENSG00000134987	-0.0213482606925588	2.48429983934679	0.309217255115432
ENSG00000134996	-0.429341733370966	2.86952506285723	0.328137919847129
ENSG00000135002	-0.231726969316027	2.77451696572855	0.391943396336867
ENSG00000135040	0.356816307071095	2.58092497567562	0.124296240978595
ENSG00000135046	-1.15075774933205	2.7427251313047	0.0741352364570968
ENSG00000135049	-0.934075428851637	1.91907809237607	0.111522027957234
ENSG00000135052	-1.45178774499603	2.90200289135073	0.0186785417993069
ENSG00000135093	-0.882872305433688	3.42586014507784	0.0989916430890476
ENSG00000135108	-0.0377164429570525	3.60927417240459	0.226997234431358
ENSG00000135111	-0.444077848725992	3.67080228426094	0.0888597219932793
ENSG00000135148	-0.339650362036394	3.06539296156199	0.337403574288725
ENSG00000135164	0.205933123911627	2.59933713299249	0.213193121511024
ENSG00000135185	-0.0559069385963159	2.12057393120585	0.264027192367695
ENSG00000135211	-0.747860338737601	2.41580772763554	0.194874035572027
ENSG00000135213	0.50957089902849	3.55684502985958	0.132699341500909
ENSG00000135250	0.0721618480070584	3.98724159259084	0.124324120059433
ENSG00000135269	-0.983056689731903	2.7279477095448	0.111821928137325
ENSG00000135297	-0.903960420246076	4.03275974266722	0.0186795693739004
ENSG00000135315	-0.602930424582094	1.54406804435028	0.147367974662233
ENSG00000135318	-0.790180531151713	3.80536490746645	0.0348828170999304
ENSG00000135341	0.0345751415967897	1.52504480703685	0.105105903574227
ENSG00000135365	-0.732745536797064	3.56908115970042	0.0851671908139239
ENSG00000135503	-0.407999028440023	3.19796936791617	0.303967792960974
ENSG00000135541	-0.364252674297733	1	0.0391777321193347
ENSG00000135624	0.348533590704019	2.52244423350632	0.124261739983029
ENSG00000135655	0.558549179523623	4.15568515490461	0.0994305769143348
ENSG00000135749	-0.934075428851637	2.88733593039917	0.126151456471706
ENSG00000135763	-0.0507473339977975	2.48784512011144	0.321952454590888
ENSG00000135766	-0.574968100491771	2.83090929954644	0.273145919955358
ENSG00000135775	-1.83671021921267	2.22401481137286	0.0161471007849259
ENSG00000135801	-0.606689704981775	0.602059991327962	0.016729501823217
ENSG00000135821	0.475036851069397	3.28194193344082	0.144063635851946
ENSG00000135829	-0.174427386146776	2.17464119266045	0.309712461748996
ENSG00000135842	-0.599414103481666	1.74036268949424	0.217232819641438
ENSG00000135862	-0.686540863286566	2.27646180417324	0.215614763496047
ENSG00000135870	0.393709102550954	1.90579588036787	0.0697845633747544
ENSG00000135899	0.0856916686557989	2.55205953418788	0.274515629776555
ENSG00000135900	-0.0662285008412749	2.99694924849538	0.385276073630263
ENSG00000135903	-0.282598806887232	2.44870631990508	0.342680095795356
ENSG00000135905	-0.699840437590151	2.60530504614111	0.222297969651751
ENSG00000135913	0.0850115077316425	2.7419390777292	0.312188900292838
ENSG00000135919	-0.215338327008182	2.75853342223729	0.394901312211771
ENSG00000135932	-0.0568495690769593	3.04493154614916	0.386963913627167
ENSG00000135940	-0.0822819842968232	1.06069784035361	0.0430965409558945
ENSG00000135953	-0.926125007145701	2.2291697025391	0.138577614093832
ENSG00000135972	-0.0357990777059908	2.94546858513182	0.380672238968108
ENSG00000135974	0.244210636932829	2.85156408226349	0.224742146515587
ENSG00000135976	0.0412757189636919	2.34340859380386	0.257533661517741
ENSG00000136010	-0.869231001707682	2.11394335230684	0.140715470560198
ENSG00000136026	-0.517729711410925	2.28216877830464	0.280956064615407
ENSG00000136044	-0.992132442884284	2.16136800223497	0.119702879894211
ENSG00000136048	-1.03885218455141	1.46982201597816	0.0531668750291295
ENSG00000136051	0.457582626733829	3.17724783625562	0.15185625180075
ENSG00000136068	-4.16913350720634e-05	3.94433459197078	0.117249929691455
ENSG00000136104	-0.633045433187655	1.65801139665711	0.177024339056515
ENSG00000136122	-1.09121052681569	1.74036268949424	0.0586846614828731
ENSG00000136141	-0.343869641354044	2.91434315711944	0.351910199553571
ENSG00000136146	0.218215368970943	3.38282720973637	0.287217348331524
ENSG00000136152	-0.520816937398936	2.45712462630341	0.280035352890363
ENSG00000136156	-0.459484264621872	2.59988307207369	0.312428527330212
ENSG00000136158	-0.478097932063104	2.33945144130644	0.288601511056038
ENSG00000136161	-1.06937963704806	2.16731733474818	0.100151537966806
ENSG00000136238	-0.0977804462621884	3.73021684056869	0.161256657680457
ENSG00000136244	-1.11419715257583	1.8750612633917	0.0655261022292026
ENSG00000136261	0.0533622333238743	2.93550726582471	0.354537708447323
ENSG00000136270	0.0542341496353509	3.24216858997367	0.371093908763649
ENSG00000136378	-0.824779174198451	3.11092624226642	0.163617928671049
ENSG00000136381	0.096660270077831	3.14736710779379	0.35520133706698
ENSG00000136436	-0.574968100491771	1.72835378202123	0.221910492030001
ENSG00000136504	0.310909337051879	2.22659990520736	0.108757869375564
ENSG00000136527	0.716796477902858	3.9070080536892	0.0716574764570755
ENSG00000136536	0.835682487809895	4.45154082857195	0.0505413346206085
ENSG00000136560	-0.171645357252704	3.24204423936955	0.358735541655657
ENSG00000136636	0.164134636200124	2.72222246396973	0.255217538252413
ENSG00000136643	0.0659701122871713	1.90036712865647	0.179969736292154
ENSG00000136699	-0.153257833537478	3.17362325769808	0.375065842899237
ENSG00000136715	-0.0899294794522548	2.85823633542951	0.388865650792156
ENSG00000136718	-0.357939991737751	3.18822517270528	0.314907435403778
ENSG00000136720	-0.407999028440023	3.29983404064586	0.269724946053367
ENSG00000136731	-0.0684094448877769	1.25527250510331	0.0765493267313321
ENSG00000136732	-0.896956019880421	1.51188336097887	0.0833975467893441
ENSG00000136754	0.343904801055129	3.47849434766081	0.208974679924697
ENSG00000136758	0.324748577416731	3.13624480174614	0.243067314733954
ENSG00000136770	-0.00730892723155955	3.69222983577276	0.191491364871717
ENSG00000136810	-0.456802388903856	3.01682449366749	0.308809851130176
ENSG00000136816	-0.0100590197679855	3.14875685132179	0.388266958261119
ENSG00000136826	-0.105843589428118	2.86272752831797	0.390345085275037
ENSG00000136830	-0.779127927727086	3.16672605558005	0.179134610829829
ENSG00000136848	-0.695449466766845	2.0899051114394	0.204537343405423
ENSG00000136854	-0.424632691742174	3.49436333926731	0.165806816466576
ENSG00000136859	-1.60293042458209	2.04336227802113	0.0299770999149275
ENSG00000136867	0.0745281584791666	2.82477646247555	0.332386570524191
ENSG00000136869	-0.509110811484961	2.43933269383026	0.283710496786044
ENSG00000136870	-0.0715140009152022	2.12385164096709	0.272567543604826
ENSG00000136888	0.468598220249281	3.13560963602868	0.141782827990687
ENSG00000136891	0.0396223385554891	2.67394199863409	0.324963281992925
ENSG00000136936	-0.480754635365076	1.75587485567249	0.250248947142886
ENSG00000136937	0.339371759092367	1.91115760873998	0.0903827455589281
ENSG00000136938	-0.422157035803668	2.21879799811174	0.295066775574419
ENSG00000136942	0.608376850080451	3.32469391386177	0.0890680551355933
ENSG00000136986	-0.128240513544112	2.54032947479087	0.36250423460524
ENSG00000136997	-0.625318655896772	2.64295887940979	0.255711166789562
ENSG00000137038	-0.575167359954405	2.04921802267018	0.26519269743921
ENSG00000137055	-0.483427690559923	2.02325245963371	0.293678409133867
ENSG00000137073	0.161069284330214	2.92402070047407	0.293461921566416
ENSG00000137075	-0.267269088306464	3.8940944273227	0.0733029610551217
ENSG00000137106	0.0131814904286487	3.61982350045728	0.224121971596058
ENSG00000137124	-0.768349641384079	2.33445375115093	0.187193847474522
ENSG00000137166	-1.12580916986243	2.87737134586977	0.0836320074182725
ENSG00000137168	-0.441635691351311	2.66086547800387	0.324157451318005
ENSG00000137177	0.119221548580627	4.10525464226075	0.115818967634011
ENSG00000137200	0.482252826762499	3.17796913600938	0.135069956004381
ENSG00000137269	-0.389942327193444	2.60422605308447	0.337942314869079
ENSG00000137285	0.0827455990930711	3.54319858563765	0.257455537713193
ENSG00000137288	-0.134487460287039	2.58714949825434	0.374794488987731
ENSG00000137309	-0.62509501148172	3.36097188372594	0.193709273985623
ENSG00000137393	-0.449152835905564	2.03542973818455	0.297283141158922
ENSG00000137409	-0.244376616275251	2.54900326202579	0.371401397806288
ENSG00000137413	0.0683703071601685	3.25935492730803	0.364551284721989
ENSG00000137449	-0.132092837871206	2.46982201597816	0.345284540700599
ENSG00000137486	0.368224569378979	3.07591176148278	0.204780189124989
ENSG00000137497	-0.752817740660013	2.16731733474818	0.183469261821078
ENSG00000137500	-0.110499682251131	2.93018465229862	0.387691583842984
ENSG00000137513	-0.341696661174401	1.81291335664286	0.268202675596054
ENSG00000137547	-0.032881626541716	2.68304703823885	0.361389798475785
ENSG00000137563	-0.470067469290599	1.87215627274829	0.284053197529978
ENSG00000137573	-0.606689704981775	2.6159500516564	0.262107645888938
ENSG00000137574	-0.305552567905721	2.40226138245468	0.328061358501702
ENSG00000137575	0.292212979059724	2.65465775464952	0.167146912556834
ENSG00000137601	-0.40813467790331	2.78067727443337	0.341674156532389
ENSG00000137692	-0.221338823617758	2.43695733066945	0.347368803215061
ENSG00000137710	-1.19068144601254	2.69504365882129	0.0611373968407136
ENSG00000137714	-0.539265038476292	2.67209785793572	0.288713532160233
ENSG00000137727	-0.574968100491771	2.30856441356124	0.261815663077061
ENSG00000137760	-0.509110811484961	2.31492005599242	0.283065962947099
ENSG00000137776	0.344774042627474	3.25551371281953	0.234496278807867
ENSG00000137821	-0.403514648986907	1.95904139232109	0.298123560269024
ENSG00000137947	0.687071499059605	4.25595959423085	0.081617539373178
ENSG00000137962	0.246214023350651	2.42078061954857	0.173079285889661
ENSG00000138029	0.152287257464513	3.18184358794477	0.333741535770879
ENSG00000138032	0.0338099490895405	1.80277372529198	0.170072772396954
ENSG00000138050	-0.203665186872819	2.66181268553726	0.393601563872105
ENSG00000138069	0.784901973164688	4.2526831619322	0.0612154247355307
ENSG00000138071	0.124663487414402	3.79183094767484	0.159121769987034
ENSG00000138074	-0.343635685518518	1.61804809671209	0.188009151673909
ENSG00000138081	-0.0203128717320906	3.82203724807259	0.144201359292551
ENSG00000138095	0.0775303083274575	2.95279244304409	0.345061675216658
ENSG00000138107	0.0486627067421873	1.21748394421391	0.0527426900106574
ENSG00000138119	-0.405751050714025	2.96378782734556	0.328478213265835
ENSG00000138138	0.399842686316108	2.16731733474818	0.065867936287228
ENSG00000138166	0.837338585537457	3.99222203748384	0.0430847738489104
ENSG00000138175	-0.830703726417877	2.90471554527868	0.157762408327354
ENSG00000138182	-0.144348004012454	1.17609125905568	0.0645127383380867
ENSG00000138231	-0.215251301605416	2.10037054511756	0.317689690016729
ENSG00000138246	0.0141891409366645	2.84911216618458	0.363373662329984
ENSG00000138297	0.517295419762378	2.61489721603313	0.0501580225337888
ENSG00000138303	-0.186601274056415	2.79865064544527	0.395650016717418
ENSG00000138326	0.164810408678299	2.40397796366935	0.214089710490055
ENSG00000138363	-1.11419715257583	3.03140846425162	0.0828635707481487
ENSG00000138375	-1.98356679868682	3.32263271169222	0.0119519766764201
ENSG00000138386	-0.358060870960353	1.91115760873998	0.29479731824743
ENSG00000138399	-0.227333909127335	2.40483371661994	0.340239394120185
ENSG00000138411	-0.509110811484961	1.8481891169914	0.274154077493119
ENSG00000138430	-0.414951426821236	1.69897000433602	0.227960702496345
ENSG00000138434	-0.112915326362659	1.57403126772772	0.137213534062125
ENSG00000138600	0.0123261015828857	2.46389298898591	0.291264453782263
ENSG00000138639	-0.158377926291305	2.8488047010518	0.39300227422125
ENSG00000138640	-0.222807717806542	2.76863810124761	0.393399057288219
ENSG00000138658	-0.656845894420757	1.90579588036787	0.218569834448334
ENSG00000138685	-0.43664729236142	2.698535492562	0.329541752594759
ENSG00000138688	-0.813167156911851	1.87215627274829	0.144539751460985
ENSG00000138698	-0.148197401177109	2.71516735784846	0.396217884918911
ENSG00000138735	-0.0662902470934058	1.77815125038364	0.195411502554652
ENSG00000138738	-0.795648538825963	1.60745502321467	0.120056971302768
ENSG00000138750	0.215477767501241	2.5971464878337	0.206460583467692
ENSG00000138756	0.0122745726805837	2.15533603746506	0.238884458585309
ENSG00000138757	0.0313583243775857	3.26066753699001	0.374626375155933
ENSG00000138758	1.0106516347881	5.10617899396257	0.0132578785010359
ENSG00000138760	-0.603142938758209	3.23413748945096	0.238859469714329
ENSG00000138771	0.0337609073575174	2.70243053644553	0.335148137860722
ENSG00000138777	-0.652866909147261	1.86628733908419	0.217155217346946
ENSG00000138802	-0.148122840241583	2.82477646247555	0.394954152523785
ENSG00000138814	0.170272823883482	2.87069645798925	0.279990487974052
ENSG00000138829	0.0833418176930953	4.61408478974015	0.0208807859823231
ENSG00000138942	0.0438159359722624	3.03742649794062	0.367243108617801
ENSG00000139083	-1.0591660037553	1.42324587393681	0.0470695334049413
ENSG00000139174	-0.526701352038607	1.82930377283102	0.267006021331787
ENSG00000139218	-0.0251775092020003	3.70385001157665	0.185723471762629
ENSG00000139278	-0.417386232310734	3.1475217435376	0.311304728893591
ENSG00000139324	-0.407999028440023	0.698970004336019	0.0190967571970141
ENSG00000139329	-0.862760925495729	2.74546516867073	0.142935375355596
ENSG00000139343	-0.472517973515257	2.44090908206522	0.292950680053069
ENSG00000139350	0.0132329118440873	1.8481891169914	0.186863349752429
ENSG00000139370	-0.561537739423869	2.08457627793433	0.270758469226912
ENSG00000139405	-0.439061481416569	3.2236257166938	0.291127298017388
ENSG00000139433	-0.752817740660013	3.14426277376199	0.190071106918736
ENSG00000139436	-0.372481503203821	2.48000694295715	0.324426080204057
ENSG00000139438	0.426763348289662	3.50893352605003	0.16425633218075
ENSG00000139496	0.0518013680799755	1.85430604180108	0.176307172843952
ENSG00000139505	0.0511130840934642	2.83122969386706	0.346154136633283
ENSG00000139514	0.0518954557711005	3.04532297878666	0.365600906437633
ENSG00000139517	-0.250795122857228	2.63748972951251	0.384323044908068
ENSG00000139620	0.605877741400329	3.79003873583603	0.104699052735492
ENSG00000139644	-0.200774234167643	4.16145784697175	0.0352699038222172
ENSG00000139651	-0.0426641669989081	2.22271647114758	0.267962080852084
ENSG00000139668	0.735820638961679	4.32702158650719	0.0711140254847958
ENSG00000139684	-0.59962490354043	2.92685670894969	0.25762348294216
ENSG00000139687	-0.470067469290599	3.08475496317935	0.302562282647537
ENSG00000139734	0.0841992991009763	2.80685802951882	0.325198945951544
ENSG00000139746	0.160424299976651	2.43536650661266	0.219914370330962
ENSG00000139793	-0.109365064173825	2.39357520326959	0.318057983498406
ENSG00000139842	0.112311575342898	3.42545270112085	0.307720272709096
ENSG00000139874	-0.773862785033834	1.02118929906994	0.0271547701920056
ENSG00000139926	-0.530032846543244	2.36642295722597	0.276956755372062
ENSG00000139946	-0.389942327193444	1.81291335664286	0.269445963475443
ENSG00000139990	-0.00921257419380136	2.97127584873811	0.377070044940283
ENSG00000140044	-0.417386232310734	2.15381486434453	0.296777835554873
ENSG00000140105	-0.289509346467638	2.72509452108147	0.380595304967203
ENSG00000140153	-0.200690078497243	2.55690526905545	0.376922125823795
ENSG00000140157	0.0412275131284508	3.07261747654524	0.371505799479586
ENSG00000140319	-0.0967447657287144	1.85733249643127	0.2379822372333
ENSG00000140386	-0.135689741085244	4.01949016299751	0.0680935801989278
ENSG00000140395	-0.213894438593513	2.29994290002277	0.321410987917108
ENSG00000140396	0.179902955524294	4.06367105393072	0.128291187910839
ENSG00000140403	-0.376781337552924	0.698970004336019	0.0180156095054566
ENSG00000140416	-0.053847736323994	3.88603927556644	0.118614321062609
ENSG00000140443	-0.374688901720698	2.55144999797288	0.334472004537882
ENSG00000140450	-0.801186270537401	1.77451696572855	0.14398357603427
ENSG00000140464	-0.0213482606925588	2.87128097285797	0.375639116062429
ENSG00000140471	0.00904337651092249	2.06069784035361	0.227312957171244
ENSG00000140521	0.0477795213486964	2.72263392253381	0.331406082781661
ENSG00000140525	0.0988549105742189	2.30642502755069	0.229750541179513
ENSG00000140575	-0.303776001559651	2.5532760461371	0.359166340192737
ENSG00000140598	-0.417247662643514	3.05095945977165	0.319946799648828
ENSG00000140612	0.260759505849849	3.26857797188284	0.286248567902607
ENSG00000140694	-0.101236885773034	2.55870857053317	0.359584815267218
ENSG00000140718	0.0159931327321103	1.88649072517248	0.196368298505681
ENSG00000140740	0.53899057567997	2.99431715266964	0.0873095550926133
ENSG00000140750	-0.629052029516991	2.48429983934679	0.24320663045299
ENSG00000140836	0.0619860330705036	2.75966784468963	0.32996266940601
ENSG00000140859	-0.148048292104697	2.81324730089761	0.395578383717175
ENSG00000140937	0.0721169515750418	3.28768978393608	0.35976504213932
ENSG00000140941	0.961065287054793	3.80895329915591	0.0226249242663438
ENSG00000141027	0.412619890081664	2.76566855475901	0.10883262384122
ENSG00000141030	-0.134342984042515	3.3084576941893	0.356002914592003
ENSG00000141101	-0.862760925495729	4.2554172458085	0.00970664934858415
ENSG00000141179	-1.83671021921267	2.57863920996807	0.0130383662179867
ENSG00000141198	-0.691102447220303	3.31069331234336	0.187261782276338
ENSG00000141232	0.357636846331874	2.70586371228392	0.133502902917944
ENSG00000141252	0.326953607185519	3.5649026725292	0.194270084773669
ENSG00000141367	0.341856771007159	3.03582982525283	0.21230922600448
ENSG00000141378	-0.578492011041366	1.89209460269048	0.258539456115657
ENSG00000141380	-0.0417517965460361	2.40312052117582	0.298741808667569
ENSG00000141385	-0.351717754013867	3.95474889100304	0.0530561363756083
ENSG00000141425	-0.186601274056415	3.2496874278053	0.350491885797175
ENSG00000141428	-0.102484653322926	3.29036855561727	0.370187799308222
ENSG00000141458	-0.757832384567838	3.32263271169222	0.162347980940369
ENSG00000141469	-1.98356679868682	2.73399928653839	0.0107194143589789
ENSG00000141510	0.320431395913469	4.25335012274863	0.0906289512322579
ENSG00000141526	0.310805690775357	3.50105926221775	0.21747435580638
ENSG00000141543	1.1385260241493	4.52505777085774	0.0245934973233037
ENSG00000141551	0.213962937169429	4.0825520089425	0.125941689540873
ENSG00000141560	-0.394419471102864	2.88705437805096	0.339516692609401
ENSG00000141562	0.629483166795497	3.76507220110279	0.101841138931086
ENSG00000141564	0.0790457312007817	2.76417613239033	0.320410657376257
ENSG00000141580	-0.287591459020601	2.10037054511756	0.314804090915866
ENSG00000141582	0.609460698544013	3.40243334621931	0.100041618235832
ENSG00000141664	-0.983056689731903	3.01619735351244	0.114992310918637
ENSG00000141682	1.27921713532489	4.83548129892049	0.0185174149847941
ENSG00000141736	-0.488987072275258	2.43933269383026	0.288494770807573
ENSG00000141753	0.21272279986898	2.54777470538782	0.204548419445118
ENSG00000141759	-0.124704531697234	3.55942779975949	0.237208950563692
ENSG00000141905	-0.882872305433688	2.40483371661994	0.14660199080696
ENSG00000142089	0.293245938395815	3.63190014716681	0.18543719600686
ENSG00000142149	-1.21978694173495	2.27646180417324	0.0628304761111639
ENSG00000142156	-0.472517973515257	2.78852188722247	0.316161569950466
ENSG00000142166	0.0404739623582425	2.8488047010518	0.353332032220737
ENSG00000142168	-0.503289524702735	1.77815125038364	0.256656159085517
ENSG00000142173	0.232713619851073	3.40062432166177	0.277310739731664
ENSG00000142178	-1.06937963704806	2.74780009086437	0.0957329279537477
ENSG00000142186	-0.0789725963508241	3.19409788557895	0.38952213508873
ENSG00000142192	0.203183149891872	2.5327543789925	0.209188632741688
ENSG00000142227	-0.39210974698802	2.85308952985187	0.342605384612765
ENSG00000142230	-0.889651450348564	2.05690485133647	0.130835686547277
ENSG00000142507	-0.396477309632339	3.15926633109349	0.314220231295574
ENSG00000142544	-0.52374917853447	2.34830486304816	0.279102529680994
ENSG00000142627	0.294723559823721	3.19755621315354	0.266166878082413
ENSG00000142634	-0.154664639217975	2.69152352216815	0.395493116213644
ENSG00000142655	-0.203580469192502	3.13417710757677	0.364314125656838
ENSG00000142676	0.494544116522471	2.26126286879249	0.0398630188360118
ENSG00000142731	-0.636846117852972	1.60745502321467	0.159078404318226
ENSG00000142798	-0.118526108201749	3.01346923230917	0.385256592178961
ENSG00000142864	0.63465815218001	3.08008508504587	0.058038429467035
ENSG00000142871	0.730338191916522	3.36011986158081	0.0588998560275615
ENSG00000142875	-1.15075774933205	2.69722934275972	0.0726723957712891
ENSG00000142937	0.48579036590432	4.08886225977808	0.103986457525339
ENSG00000143033	0.190564495912938	2.18752072083646	0.164926047816071
ENSG00000143067	0.322951257947693	3.00518051250378	0.215480427055003
ENSG00000143147	-0.0176076794523061	3.0015173768235	0.380128802046647
ENSG00000143155	-0.270640219403014	2.08098704691089	0.317049803877162
ENSG00000143157	-0.610265675357236	1.8228216453031	0.233406064776477
ENSG00000143162	-0.253945166984015	1.04139268515823	0.043200648585882
ENSG00000143164	-0.0672557113502583	3.34350706211443	0.359596299341068
ENSG00000143183	0.254803720535885	1.63848925695464	0.0915420647914728
ENSG00000143190	-0.0747038638015466	3.39049352650417	0.339048523855765
ENSG00000143207	0.254343050563924	1.51851393987789	0.0667938357766159
ENSG00000143322	0.721646307332984	3.94039195604801	0.0698903591401714
ENSG00000143324	0.0812430539290263	2.13672056715641	0.206213911008299
ENSG00000143337	0.133407597925437	2.57806588383609	0.252660787013567
ENSG00000143344	0.145887608597918	1.93951925261862	0.158033308385052
ENSG00000143384	0.945789251650014	4.57595526710251	0.0417229058641026
ENSG00000143393	0.15360061178465	3.65901246006286	0.19648726530318
ENSG00000143401	0.00899145661520077	2.85973856619715	0.365393474746485
ENSG00000143442	-0.225760495250601	3.12531857812353	0.357675107876085
ENSG00000143469	-0.209591354595271	1.83250891270624	0.26618745557904
ENSG00000143473	-0.656845894420757	1.80277372529198	0.205116796705759
ENSG00000143476	-0.293058335939096	1.8228216453031	0.270382285052785
ENSG00000143486	-0.353702143969815	2.87938263717434	0.352681003249666
ENSG00000143493	-0.196431905399191	1.98452731334379	0.308823815361332
ENSG00000143499	-0.581842309769707	2.80719666071095	0.273487591468039
ENSG00000143507	-0.247761532763095	2.40908736944783	0.340060567280083
ENSG00000143514	0.204901370397686	3.48194399928007	0.260398439584708
ENSG00000143614	0.00531693750558954	2.72672720902657	0.352150731551413
ENSG00000143641	-0.330014145710412	2.49136169383427	0.338641044561394
ENSG00000143669	-0.4244917909393	3.41639084105839	0.210281511986527
ENSG00000143727	0.162925661658986	3.45255306322893	0.284606294195995
ENSG00000143761	0.501445647543644	3.56732050398399	0.133793472857482
ENSG00000143772	-1.06937963704806	2.63498080005123	0.0918802507089241
ENSG00000143776	0.442277694590396	3.86843870216296	0.112218590690517
ENSG00000143797	-0.992132442884284	2.23929947912689	0.125042590735801
ENSG00000143870	-0.401156176087133	1.79239168949825	0.263086092891537
ENSG00000143924	0.0819730312292614	3.06164093406169	0.353926230731147
ENSG00000143947	0.313030911329548	2.98113878264066	0.214977141816762
ENSG00000143970	0.376950569337845	3.27300127206374	0.211020652735638
ENSG00000143971	-0.28429065708449	0.903089986991944	0.0279856581005633
ENSG00000144036	0.194590184668512	2.8234742291703	0.253926120621086
ENSG00000144048	0.134132873047502	2.41664050733828	0.231264227167173
ENSG00000144120	-0.656845894420757	2.83473851890384	0.240906360200765
ENSG00000144218	0.0557396896940024	3.62148786458063	0.222783391963588
ENSG00000144224	-0.374688901720698	2.87563993700417	0.346215005408513
ENSG00000144320	-0.0779173294775823	1.79239168949825	0.204867006233805
ENSG00000144354	-1.45178774499603	1.68574173860226	0.0289976832946755
ENSG00000144357	0.362389737493568	4.55775375342823	0.0438192887724575
ENSG00000144366	0.0378168982596707	1.93449845124357	0.195150114385135
ENSG00000144381	-0.152005992421461	2.01072386539177	0.299841654443721
ENSG00000144426	-0.0222745118270656	3.41539073818257	0.331119967744367
ENSG00000144535	0.418890440296361	3.3187935047933	0.181429257216488
ENSG00000144567	-0.503289524702735	3.96651717644679	0.0309393275279334
ENSG00000144580	-0.00825970767937966	3.1272668183189	0.386855302149065
ENSG00000144597	-0.119894484231298	2.26126286879249	0.298423448870286
ENSG00000144635	-0.312950294121178	1.86923171973098	0.28590246335588
ENSG00000144642	0.0736513484392471	3.12434117077496	0.36385853351678
ENSG00000144655	-0.0308146872075038	3.01890844431633	0.383438265138362
ENSG00000144659	-0.0703520014226491	3.23146959043068	0.387405636827543
ENSG00000144674	0.364297584053645	2.00646604224923	0.080236790291304
ENSG00000144711	-0.974666490276369	2.73917663191073	0.114035541742768
ENSG00000144724	0.195714259183214	1.67669360962487	0.113781376239103
ENSG00000144736	-0.328134865175015	2.86063741677375	0.361288993512161
ENSG00000144741	0.269628270965053	3.3023309286844	0.2780059528289
ENSG00000144749	-0.992132442884284	2.61172330800734	0.107939089287555
ENSG00000144810	-0.574968100491771	3.13924921757161	0.260447118108206
ENSG00000144857	-0.763212800207846	2.83664054157277	0.18863902025166
ENSG00000144891	-0.206490225465866	2.54654266347813	0.37463875240177
ENSG00000144959	0.109541220948075	3.37189869477874	0.327569052972848
ENSG00000145012	0.154761557977759	2.34537373055909	0.210204705214556
ENSG00000145016	-0.28429065708449	3.2626883443017	0.309682216903154
ENSG00000145022	0.778059921406145	3.25707830596657	0.0380629829910031
ENSG00000145041	-0.644782643346168	3.69368298976759	0.0576104415864512
ENSG00000145191	-1.83671021921267	3.11544408343624	0.0139878042806096
ENSG00000145220	-0.695449466766845	3.08098704691089	0.214243067171252
ENSG00000145247	-1.83671021921267	1.76715586608218	0.0154936936941086
ENSG00000145332	-1.2509840397535	3.36735592102602	0.0328242271967395
ENSG00000145348	-0.302112943094228	2.51851393987789	0.352286398191218
ENSG00000145375	0.027091890836191	1.38916608436453	0.0841821342001869
ENSG00000145390	0.100213677545106	3.39724458101039	0.320413892268601
[truncated: 1,507 more rows]
