# Supplementary material for: The HSV-1 ICP22 protein selectively impairs histone repositioning upon Pol II transcription downstream of genes
Source: Nat Commun. 2023 Jul 31;14:4591. doi: 10.1038/s41467-023-40217-w (PMC10390501; doi:10.1038/s41467-023-40217-w)
Supplement: Supplementary file 8 — Source Data [file 41467_2023_40217_MOESM8_ESM.zip › Fig2c.tsv]

minimum_dOCR_length	Mock_1	Mock_2	WT_1	WT_2	WT_plus_PAA_1	WT_plus_PAA_2	dICP0_1	dICP0_2	dICP22_1	dICP22_2	dICP22_3	dICP22_4	dICP22_plus_PAA_1	dICP22_plus_PAA_2	dICP27_1	dICP27_2	dVHS_1	dVHS_2
0	278	255	303	304	NA	NA	303	304	254	252	253	287	240	243	287	286	303	302
2	NA	NA	NA	NA	NA	NA	302	NA	NA	NA	NA	NA	239	NA	NA	NA	NA	301
3	NA	NA	NA	303	NA	NA	NA	NA	NA	NA	NA	NA	NA	242	NA	NA	NA	NA
6	NA	254	NA	NA	NA	NA	NA	NA	NA	NA	NA	NA	NA	NA	286	285	NA	NA
7	NA	NA	NA	NA	NA	NA	NA	NA	NA	NA	252	NA	238	NA	NA	NA	NA	NA
8	NA	NA	NA	NA	NA	NA	NA	NA	NA	NA	NA	NA	237	NA	NA	NA	302	NA
11	NA	253	NA	NA	NA	NA	301	NA	NA	NA	NA	NA	236	NA	NA	NA	301	NA
12	NA	NA	NA	NA	NA	NA	NA	NA	NA	NA	NA	NA	NA	NA	285	NA	NA	NA
13	NA	NA	NA	NA	NA	NA	NA	NA	NA	NA	NA	NA	235	NA	NA	NA	NA	NA
14	277	252	NA	NA	NA	NA	NA	NA	NA	NA	NA	NA	234	NA	NA	NA	NA	NA
15	NA	NA	NA	NA	NA	NA	NA	NA	NA	NA	NA	NA	NA	241	NA	NA	NA	NA
16	NA	NA	NA	NA	NA	NA	NA	NA	NA	NA	NA	NA	NA	NA	NA	284	NA	NA
17	NA	251	NA	NA	NA	NA	NA	NA	NA	NA	NA	NA	NA	NA	NA	NA	NA	NA
18	NA	NA	NA	NA	NA	NA	NA	NA	NA	NA	NA	NA	233	NA	NA	NA	NA	NA
20	NA	NA	NA	NA	NA	NA	NA	NA	NA	NA	250	NA	NA	NA	NA	NA	NA	NA
22	NA	NA	NA	NA	NA	NA	NA	NA	NA	NA	NA	NA	232	NA	NA	283	NA	NA
24	NA	NA	NA	NA	NA	NA	NA	NA	NA	NA	249	NA	NA	NA	NA	NA	NA	NA
25	NA	NA	NA	NA	NA	NA	NA	NA	NA	NA	NA	NA	NA	240	NA	NA	NA	NA
26	NA	NA	NA	NA	NA	NA	NA	NA	NA	NA	NA	NA	NA	239	NA	NA	NA	NA
27	NA	NA	NA	NA	NA	NA	NA	NA	NA	NA	NA	NA	NA	NA	NA	282	NA	NA
28	276	NA	NA	NA	NA	NA	NA	NA	NA	NA	248	NA	NA	NA	NA	NA	NA	NA
32	NA	249	NA	302	NA	NA	NA	NA	NA	NA	NA	NA	NA	NA	NA	NA	NA	NA
33	275	NA	NA	NA	NA	NA	NA	NA	NA	NA	NA	286	NA	NA	NA	NA	NA	NA
34	NA	NA	NA	NA	NA	NA	NA	NA	NA	NA	NA	NA	231	NA	NA	NA	NA	NA
35	NA	NA	NA	NA	NA	NA	NA	NA	NA	NA	247	NA	NA	NA	NA	NA	NA	NA
36	NA	NA	NA	NA	NA	NA	NA	NA	NA	NA	246	NA	230	NA	NA	NA	NA	NA
37	NA	248	NA	NA	NA	NA	300	NA	NA	NA	NA	NA	NA	NA	NA	281	NA	NA
38	NA	NA	NA	NA	NA	NA	NA	NA	NA	NA	NA	NA	229	NA	NA	NA	NA	NA
39	NA	NA	NA	NA	NA	NA	NA	NA	NA	NA	245	NA	NA	NA	NA	NA	NA	NA
41	NA	NA	NA	NA	NA	NA	NA	NA	NA	NA	NA	NA	228	NA	NA	280	NA	NA
42	NA	NA	NA	NA	NA	NA	NA	NA	NA	NA	NA	285	NA	NA	NA	NA	NA	299
43	NA	NA	NA	NA	NA	NA	NA	NA	NA	NA	NA	NA	NA	NA	284	NA	NA	NA
44	NA	NA	NA	NA	NA	NA	NA	NA	NA	NA	NA	284	NA	NA	NA	NA	NA	NA
45	NA	NA	NA	NA	NA	NA	NA	NA	NA	NA	244	NA	227	238	NA	NA	NA	NA
46	NA	NA	302	NA	NA	NA	NA	NA	NA	251	NA	NA	NA	236	NA	NA	NA	NA
48	NA	NA	NA	NA	NA	NA	NA	NA	253	NA	NA	NA	NA	NA	NA	NA	NA	NA
50	NA	NA	NA	NA	NA	NA	NA	NA	NA	NA	242	283	NA	NA	NA	NA	NA	NA
51	NA	NA	NA	NA	NA	NA	NA	NA	NA	250	NA	NA	NA	NA	NA	NA	NA	NA
53	274	NA	NA	NA	NA	NA	NA	NA	NA	249	NA	NA	NA	235	NA	279	NA	NA
54	NA	NA	NA	NA	NA	NA	NA	NA	NA	NA	NA	NA	NA	234	NA	NA	NA	NA
55	273	NA	NA	NA	NA	NA	NA	NA	NA	NA	NA	NA	NA	NA	NA	NA	NA	NA
56	272	NA	NA	NA	NA	NA	NA	NA	NA	248	NA	282	NA	NA	NA	NA	300	NA
57	NA	NA	301	NA	NA	NA	NA	NA	NA	247	241	281	NA	NA	NA	NA	NA	NA
58	NA	NA	NA	NA	NA	NA	NA	NA	NA	NA	NA	NA	NA	232	NA	NA	NA	NA
60	NA	NA	NA	NA	NA	NA	NA	NA	NA	NA	NA	NA	226	NA	NA	NA	NA	NA
61	NA	NA	NA	NA	NA	NA	NA	NA	NA	NA	240	NA	NA	NA	NA	NA	NA	NA
62	271	NA	NA	NA	NA	NA	NA	NA	NA	NA	NA	NA	NA	231	NA	NA	NA	NA
63	270	NA	NA	NA	NA	NA	NA	NA	NA	NA	NA	NA	NA	230	NA	NA	NA	NA
64	NA	NA	NA	NA	NA	NA	NA	NA	NA	NA	239	278	225	NA	NA	278	NA	NA
65	NA	NA	NA	NA	NA	NA	NA	NA	NA	NA	NA	NA	224	229	NA	NA	NA	NA
67	269	NA	NA	NA	NA	NA	NA	NA	NA	NA	NA	NA	NA	NA	NA	NA	NA	NA
68	NA	NA	NA	NA	NA	NA	299	NA	NA	NA	NA	NA	NA	227	NA	NA	299	NA
69	NA	NA	NA	301	NA	NA	NA	NA	NA	NA	NA	277	223	226	NA	NA	NA	NA
70	NA	NA	NA	NA	NA	NA	NA	NA	NA	NA	NA	NA	NA	NA	NA	277	NA	NA
71	268	247	NA	NA	NA	NA	NA	303	NA	NA	238	NA	NA	NA	283	NA	NA	NA
72	265	NA	NA	NA	NA	NA	NA	NA	NA	NA	237	NA	NA	NA	NA	NA	NA	NA
73	NA	246	NA	NA	NA	NA	NA	NA	NA	NA	NA	NA	NA	NA	NA	NA	NA	NA
74	NA	NA	NA	NA	NA	NA	NA	NA	NA	246	NA	NA	NA	NA	NA	NA	NA	NA
75	264	NA	NA	NA	NA	NA	NA	NA	NA	NA	NA	276	NA	NA	NA	NA	NA	NA
76	NA	NA	NA	NA	NA	NA	NA	NA	NA	NA	NA	NA	NA	225	NA	NA	NA	NA
77	NA	245	NA	NA	NA	NA	NA	NA	NA	NA	236	NA	NA	NA	NA	NA	NA	NA
78	NA	NA	NA	NA	NA	NA	NA	NA	NA	NA	235	NA	NA	NA	282	NA	NA	NA
79	NA	NA	NA	NA	NA	NA	NA	NA	NA	245	234	NA	NA	NA	NA	NA	NA	NA
80	NA	NA	NA	NA	NA	NA	NA	NA	NA	NA	NA	NA	NA	NA	NA	276	NA	NA
81	NA	NA	NA	NA	NA	NA	NA	NA	NA	NA	233	NA	NA	NA	NA	NA	NA	NA
82	NA	NA	NA	NA	NA	NA	NA	NA	NA	NA	232	NA	NA	NA	NA	NA	NA	NA
83	NA	NA	NA	NA	NA	NA	NA	NA	NA	242	NA	NA	NA	224	NA	NA	NA	NA
84	NA	NA	NA	NA	NA	NA	NA	NA	252	NA	NA	NA	NA	NA	281	NA	NA	NA
85	NA	NA	NA	NA	NA	NA	NA	NA	NA	241	NA	NA	NA	223	NA	NA	NA	NA
86	NA	NA	NA	NA	NA	NA	NA	NA	NA	240	NA	NA	NA	222	NA	NA	NA	NA
87	NA	NA	NA	NA	NA	NA	NA	NA	251	239	231	275	NA	NA	NA	NA	NA	NA
89	NA	244	NA	NA	NA	NA	NA	NA	250	NA	NA	NA	NA	NA	280	NA	NA	NA
90	263	NA	NA	NA	NA	NA	NA	NA	NA	NA	229	NA	NA	NA	NA	NA	NA	NA
91	NA	NA	NA	NA	NA	NA	NA	NA	NA	NA	NA	NA	222	NA	NA	NA	NA	NA
93	NA	NA	NA	NA	NA	NA	NA	NA	NA	NA	NA	NA	NA	221	NA	NA	NA	NA
94	NA	NA	NA	NA	NA	NA	NA	NA	249	NA	NA	NA	NA	NA	279	NA	298	NA
95	NA	NA	NA	NA	NA	NA	NA	NA	NA	NA	227	NA	NA	NA	NA	NA	NA	NA
96	NA	NA	NA	NA	NA	NA	NA	NA	NA	NA	NA	NA	NA	220	NA	NA	NA	NA
97	262	NA	NA	NA	NA	NA	NA	NA	NA	NA	226	NA	NA	NA	NA	NA	NA	NA
98	NA	NA	NA	NA	NA	NA	NA	302	NA	NA	NA	NA	NA	NA	NA	NA	NA	NA
99	NA	NA	NA	NA	NA	NA	NA	NA	248	238	225	NA	NA	219	NA	NA	NA	NA
100	NA	NA	NA	NA	NA	NA	NA	NA	247	NA	NA	NA	NA	NA	NA	NA	NA	NA
101	260	243	NA	NA	NA	NA	NA	NA	NA	NA	NA	NA	NA	NA	NA	NA	NA	NA
103	NA	NA	NA	NA	NA	NA	NA	NA	NA	237	NA	NA	NA	217	278	NA	NA	NA
104	259	NA	NA	NA	NA	NA	NA	NA	NA	NA	NA	NA	NA	NA	NA	NA	NA	NA
105	258	NA	NA	NA	NA	NA	NA	NA	NA	NA	NA	274	221	216	277	NA	NA	298
107	NA	NA	NA	NA	NA	NA	NA	NA	246	236	NA	NA	NA	NA	NA	NA	NA	NA
109	NA	NA	NA	NA	NA	NA	NA	NA	NA	NA	224	NA	NA	NA	NA	NA	NA	NA
110	NA	NA	NA	NA	NA	NA	NA	NA	NA	235	NA	NA	NA	NA	NA	NA	NA	NA
111	NA	NA	NA	NA	NA	NA	NA	NA	NA	NA	NA	NA	220	NA	NA	NA	NA	NA
112	NA	242	NA	NA	NA	NA	298	NA	NA	NA	NA	NA	NA	NA	NA	NA	NA	NA
113	NA	NA	NA	NA	NA	NA	NA	NA	NA	NA	NA	273	NA	NA	276	275	NA	NA
114	NA	NA	NA	NA	NA	NA	NA	NA	NA	NA	NA	NA	NA	NA	275	NA	NA	297
115	NA	NA	NA	NA	NA	NA	NA	NA	NA	NA	NA	NA	NA	215	NA	NA	NA	NA
116	NA	NA	NA	NA	NA	NA	NA	NA	245	NA	223	NA	NA	NA	NA	NA	NA	NA
117	257	241	NA	NA	NA	NA	NA	NA	NA	NA	NA	NA	NA	214	NA	274	NA	NA
119	NA	NA	NA	NA	NA	NA	NA	NA	NA	234	NA	NA	NA	NA	NA	NA	297	NA
120	NA	NA	NA	NA	NA	NA	NA	NA	NA	NA	222	NA	NA	NA	NA	NA	NA	NA
121	NA	NA	NA	NA	NA	NA	NA	NA	NA	233	NA	NA	NA	NA	NA	NA	NA	296
122	NA	239	NA	NA	NA	NA	NA	NA	NA	NA	NA	272	NA	NA	NA	NA	NA	NA
123	NA	NA	NA	NA	NA	NA	NA	NA	244	NA	221	NA	NA	NA	NA	NA	NA	NA
124	NA	NA	NA	NA	NA	NA	NA	NA	NA	NA	NA	NA	NA	213	NA	NA	NA	NA
125	NA	NA	NA	NA	NA	NA	NA	NA	NA	232	NA	NA	NA	NA	NA	273	NA	NA
126	NA	NA	NA	NA	NA	NA	NA	NA	243	NA	NA	NA	NA	NA	NA	NA	NA	NA
127	NA	NA	NA	NA	NA	NA	NA	NA	NA	231	NA	NA	219	212	NA	NA	NA	NA
128	NA	238	NA	NA	NA	NA	NA	NA	NA	230	NA	NA	NA	NA	274	NA	NA	NA
130	NA	NA	NA	NA	NA	NA	NA	NA	NA	NA	220	NA	NA	NA	NA	NA	NA	NA
131	NA	NA	NA	NA	NA	NA	NA	NA	NA	NA	219	NA	NA	NA	NA	NA	NA	NA
132	NA	NA	NA	NA	NA	NA	NA	301	NA	NA	NA	271	NA	211	273	NA	NA	NA
133	NA	NA	NA	NA	NA	NA	NA	300	NA	229	217	NA	NA	NA	NA	NA	NA	NA
135	NA	NA	NA	NA	NA	NA	NA	NA	NA	NA	NA	270	218	NA	NA	272	296	295
136	NA	NA	NA	NA	NA	NA	NA	NA	NA	NA	216	NA	NA	NA	NA	NA	NA	NA
137	256	NA	NA	NA	NA	NA	NA	NA	242	NA	NA	269	NA	NA	NA	NA	NA	NA
138	NA	NA	NA	NA	NA	NA	NA	NA	NA	228	NA	NA	NA	NA	NA	NA	NA	NA
139	255	NA	NA	NA	NA	NA	NA	NA	NA	227	NA	NA	NA	210	NA	NA	NA	NA
140	254	NA	300	NA	NA	NA	NA	NA	241	226	NA	NA	NA	NA	NA	NA	NA	NA
141	NA	NA	NA	NA	NA	NA	NA	NA	NA	NA	NA	268	217	208	NA	NA	NA	NA
142	253	NA	NA	300	NA	NA	NA	NA	NA	NA	215	NA	NA	207	NA	NA	NA	NA
143	NA	237	NA	NA	NA	NA	NA	NA	240	NA	NA	NA	NA	NA	NA	NA	NA	NA
144	NA	NA	NA	NA	NA	NA	NA	NA	239	NA	NA	NA	NA	NA	NA	NA	NA	NA
146	NA	NA	NA	NA	NA	NA	NA	NA	238	NA	214	NA	NA	NA	NA	NA	NA	NA
147	252	NA	NA	NA	NA	NA	NA	NA	NA	NA	213	NA	NA	NA	NA	NA	NA	294
148	NA	NA	NA	NA	NA	NA	NA	NA	236	NA	NA	267	NA	NA	NA	NA	NA	NA
149	251	236	NA	NA	NA	NA	NA	NA	NA	NA	NA	NA	NA	NA	272	NA	NA	NA
150	NA	NA	NA	NA	NA	NA	NA	NA	235	NA	NA	NA	NA	NA	NA	271	NA	NA
152	250	NA	NA	NA	NA	NA	NA	NA	NA	NA	212	266	NA	NA	NA	NA	NA	NA
153	248	NA	NA	NA	NA	NA	NA	NA	NA	NA	211	NA	NA	NA	NA	NA	NA	NA
154	NA	NA	NA	NA	NA	NA	NA	NA	NA	NA	NA	NA	NA	206	NA	NA	NA	NA
155	NA	235	NA	NA	NA	NA	NA	NA	234	NA	NA	NA	NA	NA	NA	NA	NA	NA
156	NA	NA	NA	NA	NA	NA	NA	NA	NA	NA	NA	NA	NA	NA	271	NA	NA	NA
157	NA	NA	NA	NA	NA	NA	NA	NA	NA	225	NA	NA	216	NA	NA	NA	NA	NA
158	247	NA	NA	NA	NA	NA	NA	NA	NA	NA	NA	NA	215	NA	NA	270	NA	NA
159	NA	NA	NA	NA	NA	NA	NA	NA	NA	224	NA	NA	NA	NA	269	NA	NA	NA
160	NA	234	NA	NA	NA	NA	297	NA	233	NA	210	NA	NA	NA	NA	NA	NA	NA
161	246	NA	NA	NA	NA	NA	NA	NA	NA	NA	NA	NA	NA	NA	NA	NA	NA	NA
162	245	NA	NA	NA	NA	NA	NA	NA	NA	NA	NA	NA	NA	NA	NA	NA	NA	NA
163	NA	NA	NA	NA	NA	NA	NA	NA	NA	223	NA	NA	214	NA	NA	NA	294	NA
164	NA	NA	NA	NA	NA	NA	NA	NA	231	222	NA	NA	NA	NA	268	NA	NA	NA
165	NA	NA	NA	NA	NA	NA	NA	NA	NA	NA	NA	NA	NA	NA	NA	NA	293	NA
166	NA	NA	NA	NA	NA	NA	NA	NA	230	NA	209	NA	NA	NA	NA	NA	NA	NA
167	NA	NA	NA	NA	NA	NA	NA	NA	NA	221	206	NA	NA	NA	NA	NA	NA	NA
168	NA	NA	NA	NA	NA	NA	NA	NA	NA	NA	NA	264	NA	NA	267	NA	NA	NA
170	244	NA	NA	NA	NA	NA	NA	NA	229	NA	NA	NA	213	NA	NA	NA	NA	NA
171	NA	NA	NA	NA	NA	NA	NA	NA	NA	NA	NA	NA	212	NA	NA	NA	NA	NA
172	NA	NA	NA	NA	NA	NA	NA	NA	NA	NA	205	NA	NA	NA	NA	NA	NA	NA
173	NA	NA	NA	NA	NA	NA	NA	NA	NA	220	NA	NA	NA	205	NA	NA	NA	NA
174	NA	233	NA	NA	NA	NA	NA	NA	NA	NA	NA	NA	NA	NA	266	NA	NA	NA
175	243	NA	NA	NA	NA	NA	NA	NA	NA	NA	NA	NA	NA	NA	NA	NA	NA	NA
176	NA	NA	NA	NA	NA	NA	NA	NA	NA	NA	203	NA	NA	NA	265	NA	NA	NA
177	NA	232	NA	NA	NA	NA	295	NA	NA	NA	NA	NA	NA	NA	NA	NA	NA	NA
178	242	NA	NA	NA	NA	NA	NA	NA	NA	NA	NA	NA	NA	NA	NA	NA	NA	NA
179	241	NA	NA	NA	NA	NA	NA	NA	228	NA	NA	NA	NA	NA	NA	NA	NA	NA
180	NA	NA	NA	NA	NA	NA	NA	NA	NA	NA	NA	263	NA	203	NA	NA	NA	NA
181	NA	NA	NA	NA	NA	NA	NA	NA	NA	NA	202	NA	NA	NA	NA	NA	NA	NA
183	NA	NA	NA	NA	NA	NA	NA	NA	NA	219	NA	NA	NA	NA	NA	NA	NA	NA
184	NA	NA	NA	NA	NA	NA	NA	NA	227	NA	NA	NA	NA	201	264	NA	NA	NA
185	NA	231	NA	NA	NA	NA	NA	NA	NA	NA	NA	NA	NA	NA	NA	NA	NA	NA
186	240	NA	NA	NA	NA	NA	NA	NA	NA	NA	201	NA	NA	200	NA	NA	NA	NA
187	NA	NA	NA	NA	NA	NA	294	NA	NA	218	NA	NA	NA	NA	NA	NA	NA	NA
188	NA	NA	NA	NA	NA	NA	NA	NA	NA	NA	NA	NA	NA	NA	NA	269	NA	NA
190	NA	NA	NA	NA	NA	NA	NA	299	NA	NA	NA	262	NA	199	NA	NA	NA	NA
191	NA	NA	NA	NA	NA	NA	NA	NA	NA	217	NA	NA	NA	NA	NA	NA	NA	NA
192	NA	NA	NA	NA	NA	NA	NA	NA	NA	NA	NA	NA	NA	NA	NA	NA	292	NA
193	NA	NA	NA	NA	NA	NA	NA	NA	NA	NA	NA	261	NA	NA	NA	NA	NA	NA
194	NA	230	NA	299	NA	NA	NA	298	NA	NA	NA	NA	NA	NA	263	NA	NA	NA
195	239	NA	NA	NA	NA	NA	NA	NA	NA	NA	NA	NA	NA	NA	NA	NA	NA	NA
197	238	NA	NA	NA	NA	NA	NA	NA	NA	NA	NA	NA	NA	NA	NA	268	NA	NA
198	NA	NA	NA	NA	NA	NA	NA	NA	NA	NA	NA	NA	NA	198	NA	NA	NA	NA
199	237	NA	NA	NA	NA	NA	NA	NA	NA	215	NA	NA	NA	NA	NA	NA	NA	NA
201	NA	NA	NA	NA	NA	NA	NA	NA	226	NA	200	NA	NA	197	262	NA	NA	NA
202	NA	228	NA	NA	NA	NA	NA	NA	NA	NA	NA	NA	NA	NA	NA	NA	NA	NA
203	NA	NA	NA	NA	NA	NA	NA	297	NA	214	NA	NA	NA	NA	NA	NA	NA	NA
204	NA	227	NA	NA	NA	NA	NA	NA	225	NA	NA	NA	NA	NA	NA	NA	NA	NA
206	NA	226	299	NA	NA	NA	NA	NA	NA	NA	199	NA	NA	NA	NA	NA	NA	NA
207	236	NA	NA	NA	NA	NA	NA	NA	224	NA	NA	NA	NA	NA	NA	NA	NA	NA
208	NA	NA	NA	NA	NA	NA	NA	NA	NA	NA	NA	NA	NA	196	NA	NA	NA	NA
209	NA	225	NA	NA	NA	NA	NA	NA	NA	NA	NA	NA	NA	NA	NA	NA	NA	NA
210	NA	NA	NA	NA	NA	NA	NA	NA	223	NA	NA	NA	NA	NA	NA	NA	NA	NA
211	NA	NA	NA	NA	NA	NA	NA	NA	NA	213	NA	NA	NA	NA	261	NA	NA	NA
212	NA	NA	NA	298	NA	NA	NA	NA	NA	NA	198	NA	NA	NA	NA	NA	NA	NA
213	NA	NA	NA	297	NA	NA	NA	NA	222	NA	197	NA	NA	NA	NA	NA	NA	NA
214	NA	NA	NA	NA	NA	NA	NA	NA	NA	NA	196	NA	NA	195	NA	NA	NA	NA
215	NA	NA	NA	NA	NA	NA	NA	NA	220	212	NA	NA	211	NA	NA	NA	NA	NA
216	NA	NA	NA	NA	NA	NA	NA	NA	219	NA	NA	NA	NA	NA	NA	NA	NA	NA
217	NA	NA	NA	296	NA	NA	NA	NA	NA	NA	195	NA	210	NA	NA	NA	NA	NA
218	235	224	NA	NA	NA	NA	NA	NA	NA	NA	194	NA	NA	NA	NA	NA	NA	NA
219	NA	NA	NA	NA	NA	NA	NA	NA	NA	NA	NA	NA	209	NA	NA	267	NA	NA
220	NA	NA	NA	NA	NA	NA	NA	NA	NA	211	NA	260	NA	194	NA	NA	NA	NA
221	NA	NA	NA	NA	NA	NA	NA	NA	NA	NA	192	NA	NA	NA	NA	NA	291	NA
222	234	NA	NA	NA	NA	NA	NA	NA	218	NA	NA	NA	NA	NA	NA	NA	NA	NA
223	NA	NA	NA	NA	NA	NA	NA	NA	NA	NA	191	259	NA	NA	NA	NA	NA	NA
224	NA	NA	NA	NA	NA	NA	NA	NA	NA	210	NA	NA	NA	NA	NA	NA	NA	293
225	NA	NA	298	NA	NA	NA	NA	NA	NA	209	190	NA	NA	NA	NA	NA	NA	NA
226	233	NA	NA	NA	NA	NA	NA	NA	NA	NA	NA	NA	NA	NA	NA	NA	NA	NA
227	NA	NA	NA	NA	NA	NA	NA	NA	NA	208	NA	NA	208	NA	NA	NA	NA	292
228	232	NA	NA	NA	NA	NA	NA	NA	NA	NA	NA	NA	NA	NA	NA	266	NA	NA
229	231	223	NA	NA	NA	NA	NA	NA	NA	NA	NA	258	NA	NA	NA	265	NA	NA
230	NA	NA	NA	NA	NA	NA	NA	NA	NA	207	189	NA	NA	NA	NA	NA	NA	NA
231	NA	NA	NA	NA	NA	NA	NA	NA	NA	NA	188	NA	NA	NA	NA	NA	NA	NA
232	NA	NA	NA	NA	NA	NA	NA	NA	NA	NA	187	NA	206	NA	NA	NA	NA	NA
233	NA	NA	NA	NA	NA	NA	NA	NA	NA	NA	NA	NA	205	NA	NA	NA	NA	NA
234	NA	NA	NA	NA	NA	NA	NA	NA	NA	NA	186	257	NA	NA	NA	NA	NA	NA
235	NA	NA	NA	NA	NA	NA	NA	NA	NA	206	NA	256	NA	NA	NA	NA	NA	NA
236	NA	NA	NA	295	NA	NA	NA	NA	217	NA	185	255	NA	NA	NA	NA	NA	291
237	NA	NA	NA	NA	NA	NA	NA	NA	NA	205	NA	NA	NA	NA	260	264	NA	NA
238	NA	222	NA	NA	NA	NA	NA	NA	216	NA	NA	NA	NA	NA	NA	NA	NA	NA
239	NA	221	297	NA	NA	NA	NA	296	NA	NA	NA	254	NA	NA	NA	NA	NA	NA
240	230	NA	NA	NA	NA	NA	NA	NA	NA	NA	184	253	NA	NA	NA	NA	NA	NA
241	NA	NA	NA	NA	NA	NA	NA	NA	NA	NA	NA	NA	NA	192	NA	NA	290	NA
242	NA	NA	NA	NA	NA	NA	NA	NA	NA	204	183	251	NA	NA	NA	NA	NA	290
243	NA	NA	NA	NA	NA	NA	NA	NA	NA	NA	NA	NA	NA	NA	259	NA	NA	NA
244	NA	NA	NA	NA	NA	NA	NA	NA	NA	203	NA	NA	NA	NA	NA	NA	NA	NA
245	NA	NA	NA	NA	NA	NA	NA	NA	NA	NA	NA	250	NA	NA	NA	NA	NA	NA
246	NA	NA	NA	NA	NA	NA	NA	NA	NA	NA	NA	NA	NA	191	NA	263	NA	NA
247	NA	NA	NA	NA	NA	NA	NA	NA	NA	NA	NA	NA	NA	NA	258	NA	NA	NA
249	NA	NA	NA	NA	NA	NA	NA	NA	215	NA	NA	NA	204	NA	NA	NA	NA	NA
250	NA	220	NA	NA	NA	NA	NA	NA	NA	NA	NA	NA	NA	NA	NA	NA	289	NA
251	NA	NA	296	NA	NA	NA	NA	NA	NA	NA	NA	NA	NA	190	NA	262	NA	NA
252	229	NA	NA	NA	NA	NA	NA	NA	NA	NA	NA	NA	203	NA	NA	NA	NA	NA
253	NA	NA	NA	NA	NA	NA	NA	NA	214	NA	182	NA	NA	NA	NA	NA	NA	NA
254	NA	NA	NA	NA	NA	NA	NA	NA	NA	202	180	249	NA	NA	257	NA	NA	NA
257	228	NA	NA	NA	NA	NA	NA	NA	NA	NA	NA	NA	NA	NA	NA	NA	NA	NA
258	NA	NA	NA	NA	NA	NA	NA	NA	211	201	NA	NA	NA	NA	NA	NA	NA	NA
259	NA	NA	NA	NA	NA	NA	NA	NA	NA	200	NA	NA	NA	NA	NA	NA	NA	NA
260	NA	NA	NA	NA	NA	NA	NA	NA	NA	199	179	NA	NA	NA	NA	NA	NA	NA
261	NA	NA	NA	NA	NA	NA	NA	NA	NA	NA	NA	248	NA	NA	NA	NA	NA	NA
262	227	NA	NA	NA	NA	NA	NA	NA	NA	NA	NA	NA	NA	NA	NA	NA	288	NA
263	226	NA	NA	NA	NA	NA	NA	NA	NA	NA	NA	NA	202	NA	NA	NA	NA	NA
264	NA	NA	NA	NA	NA	NA	NA	NA	210	NA	NA	NA	NA	NA	256	NA	NA	NA
266	NA	NA	NA	NA	NA	NA	NA	NA	NA	NA	NA	NA	NA	NA	NA	261	NA	NA
267	NA	NA	NA	NA	NA	NA	NA	NA	209	NA	178	NA	NA	NA	NA	NA	NA	NA
268	NA	NA	NA	NA	NA	NA	NA	NA	NA	NA	NA	247	NA	NA	NA	NA	NA	NA
269	225	NA	NA	NA	NA	NA	NA	NA	NA	NA	177	NA	NA	NA	255	NA	NA	NA
270	NA	NA	NA	NA	NA	NA	NA	NA	208	NA	NA	NA	NA	NA	NA	260	NA	NA
275	NA	NA	NA	NA	NA	NA	NA	NA	NA	198	175	NA	NA	NA	NA	NA	NA	NA
276	224	NA	NA	NA	NA	NA	NA	NA	NA	NA	NA	NA	NA	NA	NA	NA	NA	NA
277	223	NA	NA	NA	NA	NA	NA	NA	NA	197	NA	NA	NA	189	NA	NA	NA	NA
279	NA	NA	NA	NA	NA	NA	NA	NA	NA	196	NA	245	NA	NA	NA	NA	NA	NA
280	NA	NA	NA	NA	NA	NA	NA	NA	207	NA	174	NA	201	NA	NA	NA	287	289
281	NA	NA	NA	NA	304	NA	NA	NA	206	NA	173	NA	NA	NA	NA	NA	NA	NA
282	NA	NA	NA	NA	NA	NA	NA	NA	NA	NA	NA	244	200	NA	NA	NA	NA	NA
283	220	NA	NA	NA	NA	NA	NA	NA	NA	NA	NA	242	NA	188	NA	NA	NA	NA
286	NA	NA	NA	NA	NA	NA	NA	NA	NA	NA	172	NA	NA	187	NA	NA	NA	NA
287	NA	NA	NA	NA	NA	NA	NA	NA	NA	NA	NA	NA	198	NA	NA	NA	NA	NA
289	NA	NA	NA	NA	NA	NA	NA	NA	NA	195	NA	NA	NA	NA	NA	NA	NA	NA
290	NA	NA	NA	NA	NA	NA	NA	NA	NA	NA	NA	NA	NA	186	NA	NA	NA	NA
291	219	NA	NA	NA	NA	NA	NA	NA	NA	NA	171	NA	NA	NA	NA	NA	NA	NA
292	NA	NA	NA	NA	NA	NA	NA	NA	NA	194	NA	NA	NA	185	NA	NA	NA	NA
293	NA	NA	NA	NA	NA	NA	NA	NA	NA	NA	NA	241	NA	NA	254	NA	286	NA
294	NA	NA	NA	NA	NA	NA	NA	NA	NA	NA	NA	NA	NA	NA	NA	NA	285	NA
296	NA	NA	NA	NA	NA	NA	NA	NA	NA	NA	NA	NA	NA	NA	NA	259	NA	NA
297	NA	NA	NA	NA	NA	NA	NA	NA	204	NA	NA	NA	NA	NA	NA	NA	NA	NA
298	217	NA	NA	NA	NA	NA	NA	NA	NA	NA	170	NA	197	184	NA	NA	NA	NA
299	NA	NA	NA	NA	NA	NA	NA	NA	NA	193	NA	240	NA	NA	NA	258	NA	NA
300	NA	NA	NA	NA	NA	NA	NA	NA	NA	NA	NA	NA	NA	183	NA	NA	NA	NA
301	NA	NA	NA	294	NA	NA	293	NA	NA	NA	NA	NA	NA	NA	253	NA	NA	NA
302	NA	NA	NA	NA	NA	NA	NA	NA	200	NA	168	NA	196	NA	NA	NA	NA	NA
303	NA	NA	NA	NA	NA	NA	292	NA	NA	NA	NA	239	NA	NA	NA	257	NA	NA
304	NA	NA	NA	NA	NA	NA	NA	NA	NA	192	NA	NA	NA	NA	NA	NA	NA	NA
305	NA	NA	NA	NA	NA	NA	NA	NA	NA	NA	167	NA	NA	NA	NA	NA	NA	NA
306	216	NA	NA	NA	NA	NA	NA	NA	NA	NA	NA	NA	NA	182	NA	NA	NA	NA
307	NA	NA	NA	NA	NA	NA	NA	NA	NA	NA	166	NA	NA	NA	NA	NA	NA	NA
308	NA	NA	NA	NA	NA	NA	NA	NA	NA	NA	NA	NA	NA	NA	NA	NA	NA	288
309	215	NA	NA	NA	NA	NA	NA	NA	NA	NA	NA	238	NA	181	NA	NA	NA	NA
310	NA	NA	NA	NA	NA	NA	NA	NA	NA	NA	165	NA	195	NA	NA	NA	NA	287
311	214	NA	NA	NA	NA	NA	291	NA	NA	NA	NA	236	NA	NA	252	NA	NA	NA
312	NA	NA	NA	NA	NA	NA	NA	NA	NA	NA	164	NA	NA	180	NA	NA	NA	NA
313	NA	NA	NA	NA	NA	NA	NA	NA	NA	NA	NA	NA	NA	179	NA	NA	284	NA
314	NA	NA	NA	NA	NA	NA	NA	NA	199	NA	NA	235	NA	NA	NA	NA	NA	NA
315	NA	218	NA	NA	NA	NA	NA	NA	NA	NA	163	NA	NA	NA	NA	NA	NA	NA
316	NA	NA	NA	NA	NA	NA	NA	NA	NA	NA	162	234	NA	178	NA	NA	NA	NA
318	NA	NA	NA	NA	NA	NA	NA	NA	NA	NA	NA	233	NA	NA	NA	NA	NA	NA
319	NA	NA	NA	NA	NA	NA	NA	NA	NA	191	NA	NA	NA	NA	NA	NA	NA	NA
320	213	NA	NA	NA	NA	NA	NA	NA	NA	NA	NA	NA	NA	NA	251	NA	283	NA
321	NA	NA	NA	NA	NA	NA	NA	NA	NA	NA	NA	NA	194	NA	NA	NA	NA	NA
322	212	NA	NA	NA	NA	NA	NA	NA	NA	190	NA	NA	NA	NA	NA	NA	NA	NA
324	NA	NA	NA	NA	NA	NA	NA	NA	197	NA	NA	NA	NA	NA	NA	NA	NA	NA
325	NA	217	NA	NA	NA	NA	NA	NA	NA	NA	161	NA	NA	NA	NA	NA	NA	NA
326	NA	NA	NA	NA	NA	NA	NA	NA	196	NA	NA	NA	NA	176	NA	NA	NA	NA
328	NA	216	NA	NA	NA	NA	NA	NA	NA	NA	160	NA	192	NA	NA	NA	NA	NA
329	NA	215	NA	NA	NA	NA	NA	NA	NA	NA	NA	NA	NA	NA	NA	NA	NA	NA
330	NA	NA	NA	NA	NA	NA	NA	NA	194	NA	NA	NA	NA	NA	NA	NA	NA	NA
331	NA	NA	295	NA	NA	NA	NA	NA	193	NA	NA	NA	NA	NA	NA	NA	NA	NA
332	211	NA	NA	NA	NA	NA	NA	NA	NA	NA	NA	232	NA	175	NA	NA	NA	NA
333	NA	NA	NA	NA	NA	NA	NA	NA	NA	NA	159	NA	NA	174	NA	NA	NA	NA
334	NA	NA	NA	NA	NA	NA	NA	NA	190	NA	NA	NA	NA	NA	NA	NA	282	NA
335	NA	214	NA	NA	NA	NA	NA	NA	189	189	NA	NA	191	NA	NA	NA	NA	NA
336	210	NA	NA	NA	NA	NA	NA	NA	NA	188	NA	NA	NA	NA	NA	NA	NA	NA
338	NA	NA	294	NA	NA	NA	NA	NA	NA	NA	NA	231	NA	NA	NA	NA	NA	NA
339	NA	NA	NA	NA	NA	NA	NA	NA	NA	NA	158	NA	NA	NA	NA	NA	281	NA
340	NA	NA	NA	NA	NA	NA	NA	NA	NA	187	156	NA	NA	NA	NA	NA	NA	NA
341	NA	213	NA	NA	NA	NA	NA	NA	NA	NA	155	NA	NA	NA	NA	NA	NA	NA
342	NA	NA	293	NA	NA	NA	NA	NA	NA	NA	NA	NA	NA	NA	NA	NA	NA	NA
343	NA	212	NA	NA	NA	NA	NA	NA	NA	NA	NA	NA	NA	NA	NA	NA	NA	NA
344	NA	NA	NA	NA	NA	NA	NA	NA	NA	NA	NA	NA	NA	173	250	NA	NA	NA
346	209	NA	NA	NA	NA	NA	NA	NA	NA	NA	NA	NA	NA	172	NA	NA	NA	NA
347	NA	NA	NA	NA	NA	NA	NA	NA	NA	NA	NA	230	NA	NA	NA	NA	NA	NA
348	NA	NA	NA	NA	NA	NA	NA	NA	NA	186	NA	NA	NA	NA	NA	NA	NA	NA
349	NA	211	NA	NA	NA	NA	NA	NA	188	NA	NA	NA	NA	NA	NA	NA	NA	NA
350	NA	NA	NA	NA	NA	NA	NA	NA	NA	NA	154	NA	NA	NA	NA	NA	NA	NA
351	NA	NA	NA	NA	NA	NA	NA	NA	NA	NA	NA	NA	190	NA	NA	NA	NA	NA
352	NA	NA	NA	NA	NA	NA	NA	NA	187	185	NA	NA	NA	NA	NA	NA	NA	NA
353	NA	NA	NA	NA	NA	NA	NA	NA	NA	NA	NA	NA	NA	NA	NA	256	NA	NA
354	NA	NA	NA	NA	NA	NA	NA	NA	NA	NA	NA	NA	NA	171	NA	NA	280	NA
355	NA	NA	NA	NA	NA	NA	NA	NA	186	184	153	NA	NA	NA	249	NA	NA	NA
357	NA	NA	NA	NA	NA	304	NA	NA	NA	NA	NA	NA	189	NA	NA	NA	NA	NA
359	NA	NA	NA	NA	NA	NA	NA	NA	NA	NA	152	NA	188	NA	NA	NA	NA	NA
360	NA	NA	NA	NA	NA	NA	NA	NA	185	NA	NA	229	NA	NA	248	NA	NA	NA
361	208	NA	NA	NA	NA	NA	NA	NA	NA	NA	NA	NA	NA	NA	NA	NA	NA	NA
362	NA	210	NA	NA	NA	NA	NA	NA	NA	NA	151	NA	187	NA	NA	NA	NA	NA
363	NA	NA	NA	NA	NA	NA	NA	NA	NA	NA	150	NA	NA	NA	NA	NA	NA	NA
364	NA	NA	NA	NA	NA	NA	NA	NA	NA	NA	NA	NA	186	170	NA	NA	NA	NA
365	NA	NA	NA	NA	NA	NA	NA	NA	NA	NA	NA	NA	NA	169	NA	NA	NA	NA
366	207	NA	NA	NA	NA	NA	NA	NA	NA	NA	NA	227	NA	NA	NA	NA	NA	NA
367	NA	NA	NA	NA	NA	NA	NA	NA	NA	NA	148	NA	NA	NA	247	NA	NA	NA
368	NA	NA	NA	NA	NA	NA	NA	NA	NA	NA	147	226	NA	NA	246	NA	NA	NA
369	NA	NA	NA	NA	NA	NA	NA	NA	NA	NA	146	NA	NA	NA	NA	NA	NA	NA
370	NA	NA	NA	NA	NA	NA	NA	NA	NA	NA	145	NA	NA	NA	NA	NA	NA	NA
371	206	NA	NA	NA	NA	NA	NA	NA	NA	NA	NA	NA	NA	NA	NA	NA	NA	NA
372	NA	NA	NA	NA	NA	NA	NA	NA	NA	NA	144	NA	NA	NA	NA	NA	NA	NA
374	NA	NA	NA	NA	NA	NA	NA	NA	NA	NA	NA	NA	185	NA	NA	NA	NA	NA
375	NA	NA	NA	NA	NA	NA	NA	NA	NA	NA	NA	225	NA	NA	NA	NA	NA	NA
376	NA	NA	NA	NA	NA	NA	NA	NA	184	NA	NA	NA	NA	NA	NA	NA	NA	NA
377	NA	NA	NA	NA	NA	NA	NA	NA	NA	NA	NA	NA	NA	NA	NA	NA	279	286
378	NA	NA	NA	NA	NA	NA	NA	NA	NA	NA	NA	224	NA	NA	NA	NA	NA	NA
379	205	NA	NA	NA	NA	NA	NA	NA	NA	NA	NA	NA	184	NA	NA	NA	NA	NA
380	NA	NA	NA	NA	NA	NA	NA	NA	183	NA	NA	NA	183	NA	NA	NA	NA	NA
381	NA	NA	NA	NA	NA	NA	NA	NA	NA	183	NA	NA	NA	NA	NA	NA	NA	NA
382	NA	NA	NA	NA	NA	NA	NA	NA	NA	NA	NA	NA	182	NA	NA	NA	NA	NA
383	NA	208	NA	NA	NA	NA	NA	NA	NA	NA	NA	NA	NA	NA	NA	NA	NA	NA
386	NA	207	NA	292	NA	NA	NA	NA	NA	NA	NA	NA	181	NA	NA	NA	NA	NA
387	NA	NA	NA	NA	NA	NA	NA	NA	NA	NA	NA	NA	180	NA	245	255	NA	NA
388	NA	NA	NA	NA	NA	NA	NA	NA	NA	NA	NA	223	NA	NA	NA	NA	NA	NA
390	NA	NA	NA	NA	NA	NA	NA	NA	NA	NA	NA	NA	NA	168	NA	253	NA	NA
391	204	NA	NA	NA	NA	NA	NA	NA	NA	NA	NA	NA	179	167	244	NA	NA	NA
392	NA	NA	NA	NA	NA	NA	NA	NA	NA	NA	141	NA	NA	NA	NA	NA	NA	NA
393	203	206	NA	NA	NA	NA	NA	NA	NA	NA	140	NA	NA	NA	NA	NA	NA	NA
395	NA	NA	NA	NA	NA	NA	NA	NA	NA	NA	139	NA	NA	NA	NA	NA	NA	NA
396	NA	NA	NA	NA	NA	NA	NA	295	NA	NA	NA	NA	NA	166	NA	NA	NA	NA
397	NA	NA	NA	NA	NA	NA	NA	NA	182	NA	138	NA	NA	NA	NA	NA	NA	NA
398	NA	NA	NA	NA	NA	NA	NA	NA	NA	NA	NA	222	NA	NA	243	NA	NA	NA
399	NA	NA	NA	NA	NA	NA	NA	NA	NA	NA	137	NA	NA	NA	NA	251	NA	NA
400	NA	NA	NA	NA	NA	NA	NA	NA	NA	NA	136	221	178	165	NA	NA	NA	NA
401	NA	NA	NA	NA	NA	NA	NA	NA	NA	NA	NA	NA	NA	164	NA	NA	NA	NA
402	NA	NA	NA	NA	NA	NA	NA	NA	181	NA	135	NA	177	NA	NA	NA	NA	NA
403	202	NA	NA	NA	NA	NA	NA	NA	NA	NA	NA	NA	NA	163	NA	NA	NA	NA
404	NA	NA	NA	NA	NA	NA	NA	NA	NA	182	NA	NA	NA	NA	NA	NA	NA	NA
405	NA	NA	NA	NA	NA	NA	NA	NA	NA	NA	NA	219	NA	162	NA	NA	NA	NA
406	NA	NA	NA	NA	NA	NA	NA	NA	NA	NA	134	NA	NA	NA	NA	NA	NA	NA
408	NA	NA	NA	NA	NA	NA	NA	NA	NA	NA	NA	NA	176	NA	NA	NA	NA	NA
409	NA	NA	NA	NA	NA	NA	NA	NA	NA	NA	NA	NA	175	NA	NA	NA	NA	NA
410	NA	205	NA	291	NA	NA	NA	NA	180	NA	NA	218	NA	NA	NA	NA	NA	NA
412	NA	NA	NA	NA	NA	NA	NA	NA	NA	181	NA	NA	NA	NA	NA	NA	NA	NA
413	NA	NA	NA	NA	NA	NA	NA	NA	NA	NA	NA	NA	NA	NA	NA	250	NA	NA
414	NA	NA	NA	NA	NA	NA	NA	NA	NA	NA	133	NA	NA	NA	NA	NA	NA	NA
416	NA	NA	NA	NA	NA	NA	NA	NA	NA	NA	NA	217	NA	NA	NA	NA	NA	NA
417	NA	NA	NA	NA	NA	NA	NA	NA	NA	NA	NA	NA	NA	NA	NA	249	NA	NA
419	201	NA	NA	NA	NA	NA	NA	NA	NA	NA	NA	NA	NA	NA	NA	NA	NA	NA
420	NA	NA	NA	NA	NA	NA	NA	NA	179	NA	NA	NA	NA	NA	NA	NA	NA	NA
421	NA	NA	NA	NA	NA	303	NA	NA	NA	NA	NA	216	NA	NA	NA	NA	NA	NA
422	200	NA	NA	NA	NA	NA	NA	NA	NA	NA	NA	NA	NA	NA	NA	NA	NA	NA
423	NA	NA	NA	NA	NA	NA	NA	NA	NA	NA	132	215	NA	NA	NA	NA	NA	NA
424	NA	NA	NA	NA	NA	NA	NA	NA	NA	NA	130	NA	NA	NA	NA	NA	NA	NA
425	NA	NA	NA	NA	NA	NA	NA	NA	NA	NA	NA	NA	NA	160	NA	NA	NA	NA
426	NA	NA	NA	NA	NA	NA	NA	NA	178	NA	NA	NA	NA	NA	NA	NA	NA	NA
428	NA	NA	NA	NA	NA	NA	NA	NA	NA	180	NA	NA	NA	159	NA	NA	NA	285
429	NA	NA	NA	NA	NA	NA	NA	NA	NA	NA	NA	NA	174	NA	NA	NA	NA	NA
430	NA	204	NA	NA	NA	NA	NA	NA	NA	NA	NA	NA	NA	NA	NA	NA	NA	NA
431	NA	NA	NA	NA	NA	NA	290	NA	NA	NA	NA	NA	173	NA	NA	248	NA	NA
432	NA	NA	NA	NA	NA	NA	NA	NA	NA	NA	129	NA	NA	NA	NA	NA	NA	NA
433	NA	NA	NA	290	NA	NA	NA	NA	177	NA	NA	NA	NA	NA	242	NA	NA	NA
434	NA	NA	NA	NA	NA	NA	NA	NA	NA	NA	NA	NA	NA	158	NA	NA	NA	NA
435	NA	NA	NA	NA	NA	NA	NA	NA	NA	179	NA	214	NA	NA	NA	NA	NA	NA
437	199	NA	NA	NA	NA	NA	NA	NA	NA	NA	128	NA	NA	157	NA	NA	NA	NA
438	NA	NA	NA	NA	NA	NA	NA	NA	NA	NA	NA	NA	NA	NA	NA	247	NA	284
439	NA	NA	NA	NA	NA	NA	NA	NA	NA	178	NA	NA	NA	NA	NA	NA	NA	NA
442	NA	NA	NA	NA	NA	NA	NA	NA	176	NA	NA	NA	NA	NA	NA	NA	278	NA
444	NA	NA	NA	NA	NA	NA	NA	NA	NA	NA	NA	212	NA	156	NA	NA	NA	NA
445	NA	NA	NA	NA	NA	NA	NA	NA	NA	NA	NA	NA	NA	NA	241	NA	NA	NA
446	NA	NA	NA	NA	NA	NA	NA	NA	NA	NA	NA	NA	NA	NA	240	246	NA	NA
447	NA	NA	NA	NA	NA	NA	NA	NA	NA	177	NA	NA	NA	NA	NA	NA	NA	NA
448	NA	203	NA	NA	NA	NA	NA	NA	NA	NA	NA	NA	NA	NA	NA	NA	NA	NA
449	NA	NA	NA	NA	NA	NA	NA	NA	NA	NA	NA	211	NA	NA	NA	NA	NA	NA
450	NA	NA	NA	289	NA	NA	NA	NA	174	NA	NA	NA	NA	NA	NA	NA	NA	NA
451	NA	NA	NA	NA	NA	NA	NA	NA	NA	NA	NA	NA	NA	NA	NA	245	NA	NA
452	NA	NA	NA	NA	NA	NA	NA	294	NA	NA	NA	NA	NA	NA	NA	NA	NA	NA
453	NA	NA	NA	NA	NA	NA	NA	NA	173	NA	NA	NA	NA	155	NA	NA	NA	NA
454	NA	NA	NA	288	NA	NA	NA	NA	172	NA	NA	NA	172	NA	NA	NA	NA	NA
455	NA	NA	NA	NA	NA	NA	NA	NA	NA	NA	NA	210	NA	NA	NA	NA	NA	NA
456	NA	NA	NA	NA	NA	NA	NA	NA	NA	NA	NA	NA	171	NA	NA	NA	NA	NA
457	NA	NA	NA	NA	NA	NA	NA	NA	NA	NA	127	NA	NA	NA	NA	NA	NA	NA
458	NA	202	NA	NA	NA	NA	NA	NA	NA	NA	NA	NA	NA	154	NA	NA	NA	NA
459	NA	NA	NA	NA	NA	NA	NA	NA	171	176	NA	209	170	NA	NA	NA	277	NA
460	NA	201	NA	NA	NA	NA	NA	293	NA	NA	NA	208	NA	153	NA	NA	NA	NA
461	NA	200	NA	NA	NA	NA	NA	NA	NA	NA	NA	NA	NA	NA	NA	NA	NA	NA
462	NA	199	NA	NA	NA	NA	289	NA	NA	175	126	NA	NA	NA	239	NA	NA	NA
463	NA	NA	NA	NA	NA	NA	NA	NA	NA	174	NA	NA	NA	NA	NA	NA	NA	283
464	NA	NA	NA	NA	NA	NA	NA	NA	NA	NA	NA	NA	169	NA	NA	NA	NA	NA
466	198	NA	NA	NA	NA	NA	NA	NA	NA	NA	125	NA	NA	NA	NA	NA	NA	NA
467	NA	NA	NA	NA	NA	NA	NA	NA	NA	NA	NA	NA	168	NA	NA	NA	NA	NA
468	NA	NA	NA	NA	NA	NA	NA	NA	NA	NA	NA	NA	167	NA	NA	NA	NA	NA
469	197	NA	NA	NA	NA	NA	NA	NA	NA	NA	124	NA	NA	NA	NA	NA	NA	NA
470	NA	198	NA	NA	NA	NA	NA	NA	NA	NA	NA	NA	166	NA	238	NA	NA	NA
471	NA	NA	NA	NA	NA	NA	NA	NA	NA	NA	NA	207	NA	NA	NA	NA	NA	NA
472	NA	197	NA	NA	NA	NA	NA	NA	NA	173	NA	NA	NA	NA	NA	NA	NA	NA
473	NA	NA	NA	NA	NA	NA	288	NA	NA	NA	NA	NA	NA	NA	NA	NA	NA	NA
474	NA	NA	NA	NA	NA	NA	NA	NA	NA	NA	NA	NA	NA	152	NA	NA	NA	NA
476	NA	NA	NA	NA	NA	NA	NA	NA	170	NA	NA	NA	NA	NA	NA	NA	NA	NA
477	NA	NA	NA	NA	NA	NA	NA	NA	NA	NA	123	NA	165	NA	NA	NA	NA	NA
478	NA	NA	NA	NA	NA	NA	NA	NA	NA	172	NA	206	NA	151	NA	NA	NA	NA
480	NA	NA	NA	NA	NA	NA	NA	NA	NA	NA	NA	205	NA	NA	NA	NA	NA	NA
482	NA	NA	NA	NA	NA	NA	NA	NA	NA	NA	NA	204	NA	NA	NA	NA	NA	NA
485	NA	NA	NA	NA	NA	NA	NA	NA	NA	NA	122	NA	NA	150	237	NA	NA	NA
486	NA	NA	292	NA	NA	NA	NA	NA	169	NA	121	NA	NA	NA	236	NA	NA	NA
488	NA	NA	NA	NA	NA	NA	NA	NA	NA	171	NA	NA	NA	NA	NA	NA	276	NA
489	196	NA	NA	NA	NA	NA	NA	NA	NA	NA	120	NA	NA	NA	NA	NA	275	NA
490	NA	NA	NA	NA	NA	NA	NA	NA	168	170	NA	NA	NA	NA	NA	NA	NA	NA
491	NA	NA	NA	NA	NA	NA	NA	NA	NA	NA	NA	202	NA	NA	NA	NA	NA	NA
494	NA	196	NA	NA	NA	NA	NA	NA	167	NA	NA	NA	NA	NA	NA	NA	NA	NA
495	NA	NA	NA	NA	NA	NA	NA	NA	166	NA	NA	NA	NA	NA	NA	NA	NA	NA
497	NA	NA	NA	NA	NA	NA	NA	NA	NA	NA	NA	201	NA	NA	NA	NA	NA	NA
498	195	NA	NA	NA	NA	NA	NA	NA	165	NA	118	200	NA	149	NA	NA	NA	NA
499	NA	NA	NA	NA	NA	NA	NA	NA	NA	NA	NA	NA	NA	148	NA	NA	NA	NA
500	NA	NA	NA	NA	NA	NA	NA	292	NA	NA	NA	NA	NA	NA	NA	NA	NA	NA
501	NA	NA	NA	NA	NA	NA	NA	NA	164	NA	NA	NA	NA	NA	NA	NA	NA	NA
502	NA	NA	NA	NA	NA	NA	NA	NA	NA	NA	NA	199	NA	NA	NA	NA	NA	NA
503	NA	NA	NA	NA	NA	NA	NA	NA	NA	NA	NA	NA	NA	NA	NA	244	NA	NA
504	NA	NA	NA	NA	NA	NA	NA	NA	NA	NA	117	NA	NA	NA	NA	NA	NA	NA
506	NA	NA	NA	NA	NA	NA	NA	NA	163	NA	NA	NA	164	NA	235	NA	NA	NA
507	194	NA	NA	287	NA	NA	NA	NA	162	NA	NA	NA	163	147	NA	NA	NA	NA
511	NA	NA	NA	NA	NA	NA	NA	NA	NA	NA	116	NA	NA	NA	NA	NA	NA	NA
513	NA	NA	NA	NA	NA	NA	NA	NA	NA	168	NA	NA	NA	NA	NA	243	NA	NA
514	193	NA	NA	NA	NA	NA	NA	NA	NA	NA	NA	NA	NA	NA	NA	NA	NA	NA
515	NA	NA	NA	NA	NA	NA	NA	NA	NA	NA	NA	NA	162	NA	NA	NA	274	NA
517	NA	195	NA	286	NA	NA	NA	NA	NA	NA	NA	NA	NA	NA	NA	NA	NA	NA
519	192	NA	NA	NA	NA	NA	NA	NA	161	NA	NA	198	NA	NA	NA	NA	NA	NA
522	191	NA	NA	NA	NA	NA	NA	NA	NA	NA	NA	NA	NA	NA	NA	NA	NA	NA
523	NA	NA	NA	NA	NA	NA	NA	NA	NA	NA	NA	NA	161	NA	NA	242	NA	NA
524	NA	NA	NA	NA	NA	NA	NA	NA	NA	167	NA	NA	160	146	NA	NA	NA	NA
525	NA	194	NA	NA	NA	NA	NA	NA	NA	NA	NA	197	NA	NA	NA	NA	NA	NA
527	NA	193	NA	NA	NA	NA	NA	NA	NA	NA	115	NA	NA	NA	NA	NA	NA	NA
528	190	NA	NA	NA	NA	NA	NA	NA	NA	NA	NA	NA	NA	NA	NA	NA	NA	NA
529	NA	NA	NA	NA	NA	NA	NA	NA	160	NA	NA	196	NA	NA	NA	NA	NA	282
530	NA	NA	NA	NA	NA	NA	NA	NA	159	NA	114	NA	NA	NA	NA	NA	NA	NA
531	NA	NA	NA	NA	NA	NA	NA	NA	158	NA	NA	NA	NA	NA	NA	NA	NA	NA
532	NA	NA	NA	NA	NA	NA	NA	NA	NA	NA	113	NA	NA	NA	NA	NA	NA	NA
533	NA	192	NA	NA	NA	NA	NA	NA	NA	NA	112	NA	159	NA	NA	NA	NA	281
534	NA	NA	NA	NA	NA	NA	NA	NA	NA	NA	111	NA	NA	NA	NA	NA	NA	NA
535	NA	NA	NA	NA	NA	NA	NA	NA	NA	NA	NA	NA	NA	NA	NA	241	NA	NA
536	NA	NA	NA	NA	NA	NA	NA	NA	NA	NA	NA	195	NA	NA	NA	NA	NA	NA
537	NA	NA	NA	NA	NA	NA	NA	NA	NA	NA	NA	NA	158	NA	NA	NA	NA	NA
538	NA	NA	NA	NA	NA	NA	NA	NA	NA	NA	NA	194	NA	NA	NA	NA	NA	NA
539	NA	191	NA	NA	NA	NA	NA	NA	NA	NA	NA	NA	NA	NA	NA	NA	NA	NA
540	NA	NA	NA	NA	NA	NA	NA	NA	NA	NA	NA	NA	NA	145	NA	NA	NA	NA
541	189	NA	NA	NA	NA	NA	NA	NA	NA	166	109	NA	NA	NA	NA	NA	NA	NA
543	NA	NA	NA	NA	NA	NA	NA	NA	NA	165	NA	193	NA	NA	NA	NA	NA	NA
545	NA	NA	NA	285	NA	NA	NA	NA	NA	NA	NA	NA	157	NA	NA	NA	NA	NA
546	NA	NA	NA	NA	NA	NA	NA	NA	NA	NA	NA	192	NA	NA	NA	NA	NA	NA
547	NA	190	NA	NA	NA	NA	NA	NA	NA	NA	NA	NA	NA	NA	234	NA	NA	NA
549	NA	NA	NA	284	NA	NA	NA	NA	NA	NA	NA	NA	NA	NA	NA	NA	NA	NA
550	NA	NA	NA	NA	NA	NA	NA	NA	NA	NA	NA	191	NA	NA	NA	240	NA	NA
552	NA	NA	NA	NA	NA	NA	NA	NA	NA	NA	NA	190	NA	NA	NA	NA	NA	NA
553	NA	NA	NA	NA	NA	NA	NA	291	NA	NA	NA	NA	NA	143	NA	NA	NA	NA
555	NA	NA	290	NA	NA	NA	NA	NA	NA	NA	NA	NA	NA	NA	NA	NA	NA	NA
556	188	NA	NA	NA	NA	NA	NA	NA	NA	164	NA	NA	NA	NA	NA	239	NA	NA
557	NA	NA	NA	283	NA	NA	NA	NA	NA	NA	NA	NA	NA	NA	NA	NA	NA	NA
558	NA	NA	289	NA	NA	NA	NA	NA	NA	NA	NA	NA	NA	NA	NA	NA	NA	NA
560	NA	NA	NA	NA	NA	NA	287	NA	NA	NA	NA	NA	NA	141	NA	NA	NA	NA
561	NA	189	NA	NA	NA	NA	NA	NA	NA	163	NA	NA	NA	NA	233	NA	NA	280
562	NA	NA	NA	NA	NA	NA	NA	NA	157	NA	NA	NA	NA	NA	NA	NA	NA	NA
563	187	NA	NA	NA	NA	NA	NA	NA	NA	162	NA	NA	NA	NA	NA	238	NA	NA
564	NA	NA	288	NA	NA	NA	NA	NA	NA	NA	NA	NA	NA	NA	NA	NA	NA	NA
566	NA	NA	NA	NA	NA	NA	NA	NA	NA	NA	108	NA	NA	NA	NA	NA	NA	279
568	185	NA	NA	NA	NA	NA	NA	NA	NA	NA	NA	NA	NA	NA	NA	NA	NA	NA
569	NA	NA	NA	NA	NA	NA	NA	NA	NA	NA	NA	NA	NA	NA	NA	237	NA	NA
570	NA	NA	NA	NA	NA	NA	NA	NA	NA	NA	NA	NA	NA	NA	NA	236	NA	278
571	NA	NA	NA	NA	NA	NA	NA	NA	NA	NA	NA	189	NA	NA	232	NA	NA	NA
573	NA	NA	NA	NA	NA	NA	NA	NA	NA	NA	NA	188	NA	NA	NA	NA	NA	NA
574	NA	NA	NA	NA	NA	NA	NA	NA	NA	NA	NA	NA	156	NA	NA	NA	NA	NA
575	NA	NA	NA	NA	NA	NA	NA	NA	NA	NA	NA	NA	155	NA	NA	NA	NA	NA
576	NA	NA	NA	282	NA	NA	NA	NA	NA	NA	NA	NA	NA	NA	NA	NA	NA	NA
577	NA	NA	NA	NA	NA	NA	NA	NA	NA	NA	NA	NA	NA	140	NA	NA	NA	NA
578	NA	NA	NA	NA	NA	NA	NA	NA	156	NA	NA	NA	NA	NA	NA	NA	NA	NA
579	NA	NA	NA	NA	NA	NA	NA	NA	NA	161	NA	NA	NA	NA	NA	NA	NA	277
580	NA	NA	NA	NA	NA	NA	NA	290	NA	NA	NA	NA	NA	NA	NA	NA	NA	NA
581	NA	NA	NA	NA	NA	NA	NA	NA	NA	NA	107	187	NA	NA	NA	NA	NA	NA
582	NA	NA	NA	NA	NA	NA	NA	NA	NA	NA	NA	NA	NA	139	NA	NA	273	NA
583	NA	NA	NA	NA	NA	NA	NA	NA	NA	NA	NA	186	NA	NA	NA	NA	NA	NA
584	NA	NA	NA	NA	NA	NA	NA	NA	NA	NA	NA	NA	NA	NA	NA	235	NA	276
585	NA	NA	NA	NA	NA	NA	NA	NA	NA	NA	106	185	NA	NA	NA	NA	NA	NA
586	NA	NA	NA	NA	NA	NA	NA	NA	NA	160	NA	NA	154	NA	NA	NA	NA	NA
587	184	NA	NA	NA	NA	NA	NA	NA	NA	NA	NA	NA	153	NA	NA	NA	NA	NA
588	NA	NA	NA	NA	NA	NA	NA	NA	NA	NA	NA	NA	NA	NA	NA	NA	NA	275
589	NA	NA	NA	NA	NA	NA	NA	NA	NA	NA	105	NA	NA	NA	NA	NA	NA	NA
590	NA	NA	NA	NA	NA	NA	NA	NA	NA	NA	NA	NA	NA	NA	231	NA	NA	NA
591	NA	NA	NA	NA	NA	NA	NA	NA	NA	NA	104	NA	NA	NA	NA	234	NA	NA
592	NA	NA	NA	NA	NA	NA	NA	NA	NA	NA	NA	184	NA	NA	NA	NA	NA	NA
593	NA	NA	NA	NA	NA	NA	NA	NA	NA	NA	103	NA	NA	NA	NA	NA	NA	NA
594	NA	NA	NA	NA	NA	NA	NA	NA	NA	NA	NA	NA	NA	138	NA	NA	NA	NA
596	NA	NA	NA	NA	NA	NA	NA	NA	NA	NA	NA	183	NA	NA	NA	NA	NA	NA
600	NA	NA	NA	NA	NA	NA	NA	NA	NA	NA	NA	NA	152	NA	NA	233	NA	NA
602	NA	NA	NA	NA	NA	NA	NA	NA	NA	NA	NA	NA	NA	NA	NA	232	NA	NA
603	NA	NA	NA	NA	NA	NA	286	NA	NA	NA	NA	NA	NA	NA	NA	NA	NA	NA
605	NA	NA	NA	NA	NA	NA	NA	NA	NA	NA	NA	182	NA	NA	NA	NA	272	NA
606	NA	NA	NA	NA	NA	NA	NA	NA	NA	159	NA	NA	NA	NA	NA	NA	NA	NA
608	NA	NA	NA	NA	NA	NA	NA	NA	155	NA	NA	NA	NA	NA	NA	NA	NA	NA
609	NA	NA	NA	NA	NA	NA	NA	NA	NA	NA	NA	181	NA	NA	NA	NA	NA	NA
610	183	NA	NA	NA	NA	NA	NA	NA	NA	NA	NA	NA	NA	NA	NA	NA	NA	NA
613	182	NA	NA	NA	NA	NA	NA	NA	NA	NA	NA	NA	NA	NA	NA	NA	NA	NA
614	NA	NA	287	NA	NA	NA	NA	NA	NA	158	NA	NA	NA	137	NA	NA	NA	NA
615	NA	NA	NA	NA	NA	NA	NA	NA	NA	NA	NA	NA	NA	136	NA	NA	NA	NA
616	NA	NA	NA	281	NA	NA	NA	NA	NA	NA	NA	NA	NA	NA	NA	NA	NA	NA
617	NA	NA	NA	NA	NA	NA	NA	NA	NA	NA	NA	NA	NA	135	NA	231	NA	NA
619	180	188	NA	NA	NA	NA	NA	NA	154	NA	NA	180	NA	134	NA	NA	NA	NA
622	177	NA	NA	NA	NA	NA	NA	NA	NA	NA	NA	179	NA	NA	NA	NA	NA	NA
623	NA	NA	NA	NA	NA	NA	NA	NA	NA	NA	NA	178	NA	NA	NA	NA	NA	NA
624	NA	NA	NA	NA	NA	NA	NA	NA	NA	NA	NA	177	NA	NA	NA	NA	NA	NA
625	NA	NA	NA	NA	NA	NA	NA	NA	152	NA	102	NA	NA	NA	230	NA	NA	NA
626	NA	NA	NA	NA	NA	NA	NA	NA	NA	157	NA	NA	NA	NA	NA	NA	NA	273
628	NA	NA	NA	NA	NA	NA	NA	NA	151	NA	NA	NA	NA	NA	NA	NA	NA	NA
629	NA	NA	NA	NA	NA	NA	NA	NA	NA	NA	NA	NA	NA	NA	NA	NA	271	NA
630	NA	NA	NA	NA	NA	NA	NA	NA	NA	NA	NA	176	NA	NA	NA	230	NA	NA
631	NA	NA	NA	NA	NA	NA	NA	NA	NA	NA	101	NA	NA	NA	NA	NA	NA	NA
632	NA	NA	NA	NA	NA	NA	NA	NA	NA	NA	NA	175	NA	NA	NA	NA	NA	NA
633	NA	NA	286	NA	NA	NA	NA	NA	NA	NA	100	174	NA	132	NA	NA	NA	NA
634	NA	NA	NA	280	NA	NA	NA	NA	NA	NA	98	NA	NA	NA	NA	NA	270	272
635	176	NA	NA	NA	NA	NA	NA	NA	NA	NA	NA	NA	NA	NA	NA	NA	NA	NA
637	NA	NA	NA	279	NA	NA	NA	NA	NA	NA	97	NA	NA	NA	NA	NA	NA	NA
638	NA	NA	NA	NA	NA	NA	285	NA	NA	156	NA	NA	NA	NA	NA	NA	NA	NA
639	NA	NA	NA	NA	NA	NA	NA	NA	NA	NA	NA	NA	NA	NA	229	NA	NA	NA
640	NA	NA	NA	NA	NA	NA	NA	NA	NA	NA	NA	NA	NA	NA	228	NA	NA	271
641	NA	NA	NA	NA	NA	NA	NA	NA	150	NA	NA	NA	NA	131	NA	NA	NA	NA
643	NA	NA	NA	NA	NA	NA	NA	NA	NA	155	NA	NA	NA	NA	NA	NA	NA	NA
644	175	NA	NA	NA	NA	NA	NA	NA	149	NA	NA	NA	NA	NA	NA	NA	NA	NA
646	NA	NA	NA	NA	NA	NA	NA	NA	NA	NA	NA	NA	NA	NA	NA	NA	NA	270
647	NA	NA	NA	NA	NA	NA	NA	NA	NA	NA	96	NA	NA	NA	NA	NA	NA	NA
648	NA	187	NA	NA	NA	NA	NA	NA	NA	NA	NA	NA	NA	NA	NA	NA	NA	NA
649	NA	NA	NA	NA	NA	NA	NA	NA	NA	154	NA	173	NA	130	NA	NA	NA	NA
651	NA	NA	NA	NA	NA	NA	NA	NA	NA	NA	NA	172	NA	129	NA	NA	NA	NA
652	NA	186	NA	NA	NA	NA	NA	NA	NA	NA	NA	NA	NA	NA	NA	NA	NA	NA
653	174	NA	NA	NA	NA	NA	NA	NA	NA	NA	NA	171	NA	NA	NA	NA	NA	NA
654	NA	185	NA	NA	NA	NA	NA	NA	NA	153	NA	NA	NA	NA	NA	NA	NA	NA
656	NA	184	NA	NA	NA	NA	NA	NA	NA	NA	NA	NA	NA	128	227	NA	269	NA
658	NA	NA	NA	NA	NA	NA	NA	NA	NA	NA	95	NA	NA	NA	NA	NA	NA	NA
659	NA	NA	285	NA	NA	NA	NA	NA	NA	NA	NA	NA	151	NA	NA	229	NA	NA
661	NA	NA	284	NA	NA	NA	NA	NA	NA	NA	NA	NA	NA	NA	NA	NA	NA	NA
662	NA	NA	NA	NA	NA	NA	NA	NA	NA	NA	NA	NA	150	NA	NA	NA	NA	NA
663	NA	183	NA	NA	NA	NA	NA	NA	NA	NA	NA	NA	NA	NA	NA	NA	268	NA
664	NA	NA	NA	NA	NA	NA	NA	NA	NA	152	NA	170	NA	NA	NA	NA	NA	NA
665	173	NA	NA	NA	NA	NA	NA	NA	NA	151	NA	NA	NA	NA	NA	NA	NA	NA
666	NA	NA	NA	NA	NA	NA	NA	NA	NA	NA	93	NA	NA	NA	NA	NA	NA	NA
668	NA	NA	NA	278	NA	NA	NA	NA	NA	NA	NA	NA	NA	NA	NA	NA	NA	NA
669	NA	182	NA	NA	NA	NA	NA	NA	148	NA	NA	NA	NA	NA	NA	NA	NA	NA
670	NA	NA	NA	NA	NA	NA	NA	NA	NA	NA	NA	168	NA	NA	NA	NA	NA	NA
671	NA	NA	NA	NA	NA	NA	NA	NA	147	NA	92	NA	NA	NA	NA	NA	NA	NA
672	NA	NA	NA	NA	NA	NA	284	NA	146	NA	NA	NA	NA	127	NA	NA	NA	NA
673	NA	NA	NA	NA	NA	NA	NA	NA	NA	NA	91	NA	NA	NA	NA	NA	NA	NA
674	172	NA	NA	NA	NA	NA	NA	NA	NA	NA	NA	167	NA	NA	226	NA	NA	NA
677	NA	NA	NA	NA	NA	NA	NA	NA	NA	NA	NA	NA	NA	NA	NA	228	NA	NA
678	NA	NA	283	NA	NA	NA	NA	NA	144	NA	NA	NA	NA	NA	NA	227	NA	NA
679	NA	NA	NA	NA	NA	NA	NA	NA	NA	NA	NA	NA	NA	NA	NA	226	NA	NA
680	NA	NA	282	NA	NA	NA	NA	NA	NA	NA	NA	NA	149	126	225	NA	267	269
681	NA	NA	NA	NA	NA	NA	NA	NA	NA	NA	90	NA	NA	NA	NA	NA	NA	NA
682	NA	NA	NA	NA	NA	NA	NA	NA	NA	NA	NA	166	NA	NA	NA	225	NA	NA
683	NA	NA	NA	NA	NA	NA	NA	NA	NA	NA	89	NA	148	125	NA	NA	NA	NA
684	NA	NA	NA	NA	NA	NA	NA	NA	NA	NA	NA	165	NA	124	NA	NA	NA	NA
685	NA	NA	NA	NA	NA	NA	NA	NA	NA	NA	NA	NA	NA	NA	NA	224	NA	NA
686	NA	NA	NA	NA	NA	NA	NA	NA	NA	NA	NA	NA	NA	NA	NA	223	NA	NA
687	NA	NA	NA	NA	NA	NA	NA	NA	NA	NA	NA	NA	NA	123	NA	NA	NA	268
688	NA	NA	NA	NA	NA	NA	NA	NA	NA	150	NA	NA	NA	NA	NA	NA	NA	NA
689	NA	181	NA	NA	NA	NA	NA	NA	NA	149	NA	164	NA	NA	NA	NA	NA	NA
690	NA	NA	NA	NA	NA	NA	NA	NA	NA	NA	NA	163	NA	NA	NA	NA	NA	NA
691	NA	NA	NA	NA	NA	NA	NA	NA	NA	NA	NA	NA	NA	122	NA	NA	NA	NA
693	NA	NA	NA	NA	NA	NA	NA	NA	NA	NA	NA	NA	NA	NA	224	NA	NA	NA
694	NA	NA	NA	NA	NA	NA	NA	NA	NA	NA	NA	NA	NA	NA	NA	222	NA	NA
696	NA	180	NA	NA	NA	NA	NA	NA	NA	NA	NA	NA	NA	NA	NA	NA	NA	NA
698	NA	NA	NA	NA	NA	NA	NA	NA	NA	NA	NA	162	NA	NA	NA	NA	NA	NA
699	171	NA	NA	NA	NA	NA	NA	289	NA	NA	NA	NA	NA	NA	NA	NA	NA	267
700	NA	NA	NA	NA	NA	NA	NA	NA	143	NA	88	NA	NA	NA	NA	NA	NA	NA
701	NA	NA	NA	NA	NA	NA	NA	NA	142	NA	NA	NA	147	NA	NA	221	NA	NA
702	NA	NA	NA	NA	NA	NA	NA	NA	NA	NA	NA	NA	146	NA	NA	NA	NA	NA
703	NA	NA	NA	NA	NA	NA	NA	NA	NA	NA	NA	161	NA	NA	NA	NA	NA	NA
704	NA	NA	281	NA	NA	NA	NA	NA	NA	NA	NA	NA	NA	121	NA	NA	NA	NA
706	NA	NA	NA	NA	NA	NA	NA	NA	NA	NA	NA	NA	NA	NA	NA	NA	NA	266
707	NA	NA	NA	NA	NA	NA	NA	NA	NA	148	NA	NA	NA	NA	NA	NA	NA	NA
708	NA	NA	NA	NA	NA	NA	NA	NA	NA	NA	NA	160	144	NA	NA	NA	NA	NA
709	NA	NA	NA	277	NA	NA	NA	288	NA	NA	NA	NA	NA	NA	NA	NA	NA	265
710	NA	NA	NA	NA	NA	NA	NA	NA	NA	NA	NA	159	NA	NA	NA	NA	NA	NA
711	NA	179	NA	NA	NA	NA	NA	NA	NA	NA	NA	NA	NA	120	NA	NA	NA	NA
713	NA	NA	NA	NA	NA	NA	NA	NA	NA	NA	87	158	NA	NA	NA	NA	NA	NA
714	NA	NA	280	NA	NA	NA	283	NA	NA	NA	NA	NA	NA	NA	223	NA	NA	NA
717	NA	NA	NA	NA	NA	NA	NA	NA	NA	147	NA	NA	NA	NA	NA	NA	NA	NA
718	NA	NA	NA	NA	NA	NA	NA	NA	NA	NA	NA	NA	143	NA	NA	NA	NA	NA
719	NA	NA	NA	NA	NA	NA	NA	NA	NA	NA	NA	NA	NA	118	222	NA	NA	NA
720	NA	NA	NA	NA	NA	NA	NA	NA	141	NA	NA	NA	NA	NA	NA	NA	NA	NA
721	NA	NA	NA	NA	NA	NA	NA	NA	NA	NA	NA	NA	NA	117	NA	NA	NA	NA
722	NA	NA	NA	NA	NA	NA	NA	NA	NA	NA	NA	NA	NA	116	NA	NA	NA	NA
724	NA	NA	NA	NA	NA	NA	NA	NA	NA	NA	NA	NA	142	NA	NA	NA	NA	NA
728	NA	178	NA	NA	NA	NA	NA	NA	NA	NA	NA	NA	NA	NA	NA	NA	NA	NA
729	NA	NA	NA	NA	NA	NA	NA	NA	NA	NA	NA	NA	141	NA	NA	NA	NA	NA
730	NA	NA	NA	NA	NA	NA	NA	NA	NA	146	NA	NA	140	NA	NA	NA	266	NA
731	NA	NA	NA	NA	NA	NA	NA	NA	NA	NA	NA	NA	139	NA	221	NA	NA	NA
733	NA	NA	NA	NA	NA	NA	NA	NA	NA	NA	NA	NA	NA	115	NA	NA	NA	NA
734	NA	NA	NA	NA	NA	NA	NA	NA	NA	NA	NA	NA	NA	NA	NA	220	NA	NA
735	NA	NA	NA	NA	NA	NA	NA	NA	NA	145	86	NA	NA	NA	NA	NA	NA	NA
736	NA	NA	NA	NA	NA	NA	282	NA	NA	NA	NA	NA	NA	NA	NA	NA	NA	264
737	NA	NA	NA	NA	NA	NA	NA	NA	NA	NA	NA	NA	NA	NA	220	219	NA	NA
738	NA	NA	NA	NA	NA	NA	NA	NA	NA	NA	NA	NA	138	NA	NA	NA	NA	NA
739	170	NA	NA	NA	NA	NA	NA	NA	NA	NA	85	NA	NA	NA	NA	218	NA	NA
740	169	NA	NA	NA	NA	NA	NA	NA	140	NA	NA	NA	NA	NA	NA	NA	NA	NA
741	168	NA	NA	NA	NA	NA	NA	NA	NA	NA	NA	157	NA	NA	NA	NA	NA	NA
742	NA	NA	NA	NA	NA	NA	NA	NA	NA	NA	NA	156	NA	NA	NA	217	NA	NA
743	NA	NA	NA	NA	NA	NA	NA	NA	NA	144	NA	NA	NA	NA	NA	NA	NA	NA
744	NA	NA	NA	NA	NA	NA	NA	NA	139	NA	NA	NA	NA	NA	NA	NA	NA	NA
745	NA	NA	NA	NA	NA	NA	NA	NA	NA	NA	NA	155	NA	NA	NA	NA	NA	NA
746	NA	NA	NA	NA	NA	NA	NA	NA	NA	NA	NA	154	NA	114	219	NA	NA	NA
747	NA	NA	NA	NA	NA	NA	NA	NA	NA	143	NA	NA	NA	NA	NA	NA	NA	NA
748	NA	NA	NA	NA	NA	NA	NA	NA	138	NA	84	NA	137	NA	NA	NA	NA	NA
749	167	177	NA	NA	NA	NA	NA	NA	NA	NA	NA	NA	NA	NA	NA	216	NA	NA
750	NA	176	NA	NA	NA	NA	NA	NA	NA	NA	NA	NA	NA	NA	NA	NA	NA	NA
752	NA	NA	NA	NA	NA	NA	NA	NA	NA	NA	NA	NA	NA	113	NA	NA	NA	NA
754	NA	NA	NA	276	NA	NA	NA	NA	NA	NA	NA	NA	NA	NA	NA	NA	NA	NA
755	NA	NA	NA	NA	NA	NA	NA	NA	NA	NA	NA	NA	136	112	NA	NA	NA	NA
756	NA	NA	NA	NA	NA	NA	NA	NA	137	NA	NA	NA	NA	NA	NA	NA	265	NA
757	NA	NA	NA	NA	NA	NA	NA	NA	NA	NA	83	NA	NA	111	NA	NA	NA	NA
758	NA	NA	NA	NA	NA	NA	NA	NA	NA	142	NA	153	NA	NA	NA	NA	NA	NA
759	NA	NA	NA	NA	NA	NA	NA	NA	136	NA	NA	NA	NA	110	NA	NA	NA	263
760	166	175	NA	NA	NA	NA	NA	NA	NA	NA	NA	NA	NA	NA	NA	NA	NA	NA
762	NA	174	NA	NA	NA	NA	NA	NA	135	NA	NA	NA	135	NA	NA	NA	NA	NA
763	NA	NA	NA	NA	NA	NA	NA	NA	134	NA	NA	NA	NA	NA	NA	NA	NA	NA
764	NA	173	279	NA	NA	NA	NA	NA	NA	NA	NA	NA	NA	NA	NA	NA	NA	NA
765	NA	NA	NA	NA	NA	NA	NA	NA	NA	NA	NA	NA	NA	NA	218	NA	NA	NA
766	165	NA	NA	NA	NA	NA	NA	NA	NA	NA	NA	NA	NA	NA	NA	NA	NA	NA
767	NA	NA	NA	NA	NA	NA	NA	NA	NA	NA	NA	NA	NA	NA	217	NA	NA	NA
768	NA	172	NA	NA	NA	NA	NA	NA	NA	NA	NA	NA	NA	NA	NA	NA	NA	NA
770	164	NA	NA	NA	NA	NA	NA	NA	NA	NA	NA	NA	NA	NA	NA	NA	NA	NA
771	NA	NA	NA	NA	NA	NA	NA	NA	NA	NA	NA	NA	NA	NA	NA	NA	264	NA
773	NA	171	NA	NA	NA	NA	NA	NA	NA	NA	NA	NA	NA	NA	216	NA	NA	NA
774	NA	NA	NA	NA	NA	NA	NA	NA	NA	NA	NA	NA	NA	NA	215	NA	NA	NA
775	NA	NA	NA	NA	NA	NA	NA	NA	133	NA	NA	NA	NA	NA	NA	NA	NA	NA
776	NA	NA	NA	NA	NA	NA	NA	NA	NA	NA	NA	NA	NA	109	214	215	NA	NA
777	NA	170	NA	NA	NA	NA	NA	NA	NA	NA	NA	NA	134	108	NA	NA	NA	NA
778	NA	NA	NA	NA	NA	NA	NA	NA	NA	NA	NA	NA	133	NA	NA	NA	NA	NA
779	163	NA	NA	NA	NA	NA	NA	NA	NA	NA	NA	NA	NA	NA	NA	NA	NA	NA
782	NA	NA	NA	NA	NA	NA	NA	NA	NA	NA	NA	151	NA	NA	NA	NA	NA	NA
784	NA	169	NA	NA	NA	NA	NA	NA	NA	NA	NA	150	NA	NA	NA	214	NA	NA
785	NA	NA	278	NA	NA	NA	NA	NA	NA	141	NA	NA	NA	NA	NA	NA	263	NA
786	NA	NA	NA	NA	NA	NA	NA	NA	NA	140	NA	149	NA	NA	NA	NA	262	NA
788	NA	NA	NA	NA	NA	NA	NA	NA	NA	NA	NA	NA	NA	107	NA	213	NA	NA
789	NA	NA	NA	NA	NA	NA	NA	NA	NA	139	NA	NA	NA	NA	NA	NA	NA	NA
790	NA	NA	NA	NA	NA	NA	NA	NA	132	NA	NA	NA	NA	NA	NA	NA	NA	NA
792	NA	167	NA	NA	NA	NA	NA	NA	NA	NA	NA	NA	NA	106	NA	NA	NA	NA
793	NA	NA	NA	NA	NA	NA	NA	NA	NA	NA	NA	148	NA	NA	213	NA	NA	NA
797	NA	NA	NA	NA	NA	NA	NA	NA	NA	NA	NA	NA	NA	NA	NA	NA	NA	262
802	162	NA	NA	NA	NA	NA	NA	NA	NA	NA	NA	NA	NA	105	NA	NA	NA	NA
804	NA	NA	NA	NA	NA	NA	NA	NA	NA	NA	NA	NA	132	NA	NA	NA	NA	NA
805	NA	NA	NA	NA	NA	NA	NA	NA	NA	NA	82	NA	NA	NA	NA	NA	NA	NA
807	NA	NA	NA	NA	NA	NA	NA	NA	NA	NA	81	NA	NA	104	NA	NA	NA	NA
808	161	NA	NA	NA	NA	NA	NA	NA	NA	NA	NA	NA	NA	NA	NA	212	NA	261
809	NA	NA	277	NA	NA	NA	NA	NA	NA	NA	NA	NA	NA	NA	NA	NA	NA	NA
811	NA	166	NA	NA	NA	NA	NA	NA	131	NA	80	NA	NA	NA	NA	NA	NA	NA
812	160	NA	NA	NA	NA	NA	NA	NA	NA	NA	NA	NA	NA	NA	NA	NA	NA	NA
813	159	NA	NA	NA	NA	NA	NA	NA	NA	NA	NA	146	NA	NA	NA	NA	NA	NA
814	158	NA	NA	NA	303	NA	NA	NA	NA	NA	NA	NA	NA	103	NA	NA	NA	NA
817	NA	NA	NA	NA	NA	NA	NA	NA	NA	NA	NA	NA	NA	102	NA	NA	NA	NA
818	NA	165	NA	NA	NA	NA	NA	NA	130	NA	79	NA	NA	NA	NA	NA	NA	NA
819	NA	NA	NA	NA	NA	NA	NA	NA	NA	138	NA	NA	NA	101	NA	211	NA	NA
820	NA	NA	NA	NA	NA	NA	NA	NA	NA	NA	NA	NA	NA	NA	NA	210	NA	NA
821	NA	NA	NA	NA	NA	NA	NA	NA	129	NA	NA	145	NA	NA	NA	NA	NA	NA
822	NA	164	NA	NA	NA	NA	NA	NA	NA	NA	NA	NA	NA	NA	NA	NA	NA	NA
825	NA	NA	NA	NA	NA	NA	NA	NA	NA	NA	78	NA	NA	NA	NA	NA	NA	NA
826	NA	NA	NA	NA	NA	NA	NA	NA	NA	NA	NA	NA	NA	NA	NA	NA	NA	260
832	NA	NA	NA	NA	NA	NA	NA	NA	NA	NA	NA	NA	NA	100	NA	NA	NA	NA
833	NA	NA	NA	NA	NA	NA	NA	NA	128	NA	NA	NA	131	NA	NA	NA	NA	NA
834	NA	163	276	NA	NA	NA	NA	NA	NA	137	NA	NA	NA	NA	NA	NA	NA	NA
836	NA	NA	NA	NA	NA	NA	NA	287	NA	136	NA	NA	NA	99	NA	NA	NA	NA
837	NA	NA	NA	NA	NA	NA	NA	NA	NA	NA	NA	NA	NA	97	NA	NA	NA	NA
838	NA	NA	NA	NA	NA	NA	NA	NA	NA	NA	NA	144	NA	NA	NA	NA	NA	NA
839	NA	NA	NA	NA	NA	NA	NA	NA	NA	NA	NA	NA	NA	NA	NA	NA	260	NA
840	NA	162	NA	NA	NA	NA	NA	NA	NA	NA	NA	NA	NA	NA	NA	209	NA	NA
841	NA	NA	NA	NA	NA	NA	NA	NA	NA	NA	77	NA	NA	NA	NA	NA	NA	NA
842	NA	NA	NA	NA	NA	NA	NA	286	NA	NA	NA	NA	NA	NA	NA	NA	NA	NA
844	NA	NA	NA	NA	NA	NA	NA	NA	NA	NA	NA	NA	130	NA	NA	NA	NA	NA
845	NA	161	NA	NA	NA	NA	NA	NA	NA	NA	NA	NA	NA	NA	NA	NA	NA	NA
846	NA	NA	NA	NA	NA	NA	NA	NA	NA	NA	NA	NA	NA	NA	NA	NA	259	NA
847	NA	160	NA	NA	NA	NA	NA	NA	NA	NA	NA	NA	NA	NA	212	208	NA	NA
848	157	NA	NA	275	NA	NA	NA	NA	NA	NA	NA	NA	NA	NA	NA	NA	NA	NA
851	NA	159	NA	NA	NA	NA	NA	NA	NA	NA	NA	NA	NA	NA	NA	NA	NA	NA
854	NA	NA	NA	NA	NA	NA	281	NA	NA	NA	NA	NA	NA	96	NA	NA	NA	NA
855	NA	NA	NA	NA	NA	NA	NA	NA	NA	NA	NA	NA	NA	NA	211	NA	NA	NA
856	NA	NA	NA	NA	NA	NA	NA	NA	NA	NA	NA	NA	NA	NA	210	NA	NA	NA
857	NA	NA	NA	NA	NA	NA	NA	NA	NA	NA	NA	NA	NA	NA	NA	NA	258	NA
858	NA	NA	NA	NA	NA	NA	NA	NA	127	NA	NA	NA	NA	NA	NA	NA	NA	259
859	156	NA	NA	NA	NA	NA	NA	NA	126	NA	NA	NA	NA	NA	NA	NA	NA	NA
860	155	NA	NA	NA	NA	NA	NA	NA	NA	NA	NA	NA	NA	NA	NA	NA	NA	NA
861	NA	NA	NA	NA	NA	NA	NA	NA	NA	NA	NA	NA	NA	95	NA	NA	NA	NA
862	NA	NA	275	NA	NA	NA	NA	NA	125	NA	NA	NA	NA	94	NA	NA	NA	NA
863	NA	NA	NA	NA	NA	NA	NA	NA	NA	NA	NA	NA	129	NA	NA	NA	NA	NA
864	NA	NA	NA	NA	NA	NA	NA	NA	124	NA	NA	NA	128	NA	NA	NA	NA	NA
865	NA	158	NA	NA	NA	NA	NA	NA	NA	NA	NA	143	NA	NA	NA	NA	NA	NA
867	NA	NA	NA	NA	NA	NA	NA	NA	NA	NA	NA	NA	NA	NA	NA	NA	257	NA
868	NA	NA	NA	NA	NA	NA	NA	NA	122	NA	NA	NA	NA	93	NA	NA	NA	NA
869	NA	NA	NA	NA	NA	NA	NA	NA	121	NA	NA	NA	NA	NA	NA	NA	NA	NA
870	154	NA	NA	NA	NA	NA	NA	NA	NA	NA	NA	NA	NA	NA	NA	NA	NA	NA
871	NA	NA	274	NA	NA	NA	NA	NA	NA	135	NA	NA	NA	NA	NA	NA	NA	NA
875	NA	NA	NA	NA	NA	NA	NA	NA	NA	NA	NA	NA	NA	NA	209	207	NA	NA
876	NA	NA	NA	NA	NA	NA	NA	NA	NA	NA	NA	NA	126	NA	NA	NA	NA	NA
877	NA	NA	NA	NA	NA	NA	NA	NA	NA	NA	NA	142	NA	NA	NA	206	NA	NA
882	NA	157	273	NA	NA	NA	NA	NA	NA	NA	NA	141	NA	NA	NA	NA	NA	NA
883	NA	NA	NA	NA	NA	NA	NA	NA	NA	NA	NA	NA	125	NA	NA	NA	NA	NA
884	153	NA	NA	NA	NA	NA	NA	NA	NA	134	NA	140	NA	NA	NA	NA	NA	NA
885	151	NA	NA	NA	NA	NA	NA	NA	NA	NA	NA	NA	NA	NA	NA	NA	NA	NA
886	NA	NA	NA	NA	NA	NA	NA	NA	NA	NA	76	NA	NA	NA	NA	NA	NA	NA
889	NA	NA	NA	NA	NA	NA	NA	NA	NA	133	NA	NA	NA	NA	NA	NA	NA	NA
890	NA	NA	NA	274	NA	NA	NA	NA	NA	NA	NA	NA	NA	NA	NA	NA	NA	NA
892	NA	NA	NA	NA	NA	NA	280	NA	NA	NA	NA	139	NA	NA	NA	NA	NA	NA
893	NA	NA	NA	NA	NA	NA	NA	NA	NA	NA	NA	NA	124	NA	NA	NA	NA	NA
894	NA	NA	NA	273	NA	NA	NA	NA	NA	NA	NA	NA	123	NA	NA	NA	NA	NA
895	NA	NA	NA	NA	NA	NA	279	NA	NA	NA	NA	NA	NA	NA	208	NA	NA	NA
896	NA	NA	NA	NA	NA	NA	NA	NA	NA	132	75	NA	NA	NA	NA	NA	NA	NA
898	NA	NA	272	NA	NA	NA	NA	NA	NA	NA	NA	NA	NA	NA	NA	NA	NA	258
899	NA	NA	NA	NA	NA	NA	NA	NA	NA	NA	NA	138	NA	NA	NA	NA	NA	NA
901	NA	NA	NA	272	NA	NA	NA	NA	NA	NA	NA	NA	NA	NA	NA	205	NA	NA
903	NA	156	NA	NA	NA	NA	NA	NA	NA	NA	NA	NA	122	NA	NA	NA	NA	NA
905	NA	NA	NA	NA	NA	NA	NA	NA	120	NA	NA	NA	NA	92	NA	NA	NA	NA
906	NA	NA	NA	NA	NA	NA	NA	NA	NA	NA	NA	137	NA	NA	NA	NA	NA	NA
908	NA	NA	NA	NA	NA	NA	NA	NA	NA	NA	74	NA	NA	NA	NA	NA	NA	NA
910	150	NA	NA	NA	NA	NA	NA	NA	NA	NA	NA	NA	NA	91	NA	NA	NA	NA
914	NA	NA	NA	NA	NA	NA	NA	NA	NA	NA	NA	NA	NA	NA	207	NA	NA	NA
916	NA	NA	NA	NA	NA	NA	NA	NA	NA	NA	NA	NA	NA	NA	206	NA	NA	NA
917	149	155	NA	NA	NA	NA	NA	NA	NA	NA	NA	136	NA	NA	NA	NA	NA	NA
918	148	NA	NA	NA	NA	NA	NA	NA	NA	NA	NA	NA	NA	NA	NA	NA	NA	NA
919	NA	NA	NA	271	NA	NA	NA	NA	NA	NA	NA	NA	NA	NA	NA	NA	NA	NA
920	NA	154	NA	NA	NA	NA	NA	285	NA	NA	NA	NA	NA	NA	NA	NA	NA	NA
921	NA	NA	271	NA	NA	NA	NA	NA	NA	NA	NA	NA	NA	NA	NA	NA	NA	NA
922	NA	NA	NA	NA	NA	NA	NA	NA	NA	NA	NA	NA	NA	NA	NA	204	NA	NA
923	NA	NA	NA	NA	NA	NA	NA	NA	NA	NA	73	NA	NA	NA	NA	NA	NA	NA
925	NA	NA	NA	NA	NA	NA	NA	NA	NA	131	NA	NA	NA	NA	NA	NA	NA	257
926	NA	NA	NA	NA	NA	NA	NA	NA	NA	130	NA	NA	NA	NA	NA	NA	NA	NA
927	NA	NA	NA	NA	NA	NA	NA	NA	NA	NA	NA	NA	NA	NA	NA	NA	NA	256
928	NA	NA	NA	NA	NA	NA	NA	NA	NA	NA	72	NA	NA	90	NA	NA	NA	NA
929	147	NA	NA	NA	NA	NA	NA	NA	NA	NA	NA	NA	NA	NA	205	NA	NA	255
930	NA	NA	270	NA	NA	NA	NA	NA	NA	NA	NA	NA	NA	NA	NA	NA	NA	NA
931	145	NA	NA	NA	NA	NA	NA	NA	NA	NA	NA	NA	121	NA	NA	NA	NA	NA
934	NA	NA	NA	NA	NA	NA	NA	NA	NA	NA	NA	NA	120	NA	NA	NA	NA	NA
936	NA	NA	NA	NA	NA	NA	NA	NA	NA	NA	NA	NA	119	NA	204	NA	NA	NA
938	NA	NA	269	NA	NA	NA	NA	NA	NA	NA	71	NA	NA	NA	NA	NA	NA	NA
939	NA	NA	NA	NA	NA	NA	NA	NA	NA	NA	NA	NA	118	NA	NA	NA	NA	NA
940	NA	NA	NA	NA	NA	NA	NA	NA	NA	NA	NA	NA	117	NA	NA	NA	NA	NA
941	144	NA	NA	NA	NA	NA	NA	NA	119	NA	NA	NA	NA	NA	NA	NA	NA	NA
944	NA	NA	NA	NA	NA	NA	278	NA	NA	NA	NA	135	NA	NA	NA	NA	NA	NA
945	143	NA	NA	NA	NA	NA	277	NA	NA	NA	NA	NA	NA	NA	NA	NA	NA	NA
948	NA	153	NA	NA	NA	NA	NA	NA	118	NA	70	NA	NA	NA	203	NA	NA	NA
949	NA	NA	NA	NA	NA	NA	NA	NA	NA	NA	NA	NA	NA	NA	202	NA	NA	NA
950	NA	NA	NA	NA	NA	NA	NA	NA	NA	NA	69	134	NA	NA	NA	NA	NA	NA
951	NA	NA	NA	NA	NA	NA	NA	NA	NA	129	68	NA	NA	NA	NA	NA	NA	NA
952	NA	NA	NA	NA	NA	NA	NA	NA	NA	NA	67	NA	116	NA	NA	NA	NA	NA
953	NA	NA	NA	NA	NA	NA	NA	NA	NA	NA	NA	NA	NA	89	NA	NA	NA	NA
961	NA	152	NA	NA	NA	NA	NA	NA	NA	128	NA	NA	115	NA	NA	NA	NA	NA
964	NA	151	NA	NA	NA	NA	NA	NA	NA	127	NA	NA	114	NA	NA	NA	NA	NA
965	NA	NA	NA	270	NA	NA	NA	NA	117	NA	NA	NA	113	NA	NA	NA	NA	NA
966	NA	NA	NA	NA	NA	NA	NA	NA	NA	NA	NA	NA	NA	NA	201	NA	NA	NA
969	NA	NA	NA	NA	NA	NA	NA	NA	116	NA	NA	NA	NA	NA	NA	NA	NA	NA
970	NA	NA	NA	NA	NA	NA	NA	NA	NA	NA	NA	133	NA	88	NA	NA	NA	254
972	NA	NA	NA	NA	NA	NA	NA	284	NA	NA	NA	NA	NA	NA	NA	NA	NA	NA
973	NA	NA	NA	NA	NA	NA	NA	NA	NA	NA	NA	NA	NA	NA	200	NA	NA	NA
977	NA	150	NA	NA	NA	NA	NA	NA	NA	126	NA	NA	NA	NA	NA	NA	NA	NA
978	NA	149	268	NA	NA	NA	NA	NA	NA	NA	NA	132	NA	NA	NA	NA	NA	253
980	NA	NA	NA	NA	NA	NA	276	NA	NA	NA	NA	131	NA	NA	NA	NA	NA	NA
982	NA	148	NA	NA	NA	NA	NA	NA	NA	NA	NA	NA	NA	NA	NA	NA	256	NA
983	NA	NA	267	NA	NA	NA	NA	NA	NA	NA	NA	NA	NA	NA	NA	NA	NA	NA
984	142	NA	NA	NA	NA	NA	NA	NA	NA	NA	NA	NA	NA	NA	NA	NA	NA	NA
985	NA	NA	NA	NA	NA	NA	NA	NA	NA	125	NA	NA	NA	NA	NA	NA	NA	NA
986	NA	NA	NA	NA	NA	NA	NA	NA	NA	NA	NA	130	NA	NA	NA	NA	NA	NA
987	141	NA	NA	NA	NA	NA	NA	NA	114	NA	NA	NA	NA	NA	NA	NA	NA	NA
988	NA	NA	NA	NA	NA	NA	NA	NA	NA	NA	NA	NA	NA	NA	199	NA	NA	NA
989	NA	NA	NA	NA	NA	NA	NA	NA	NA	124	NA	NA	NA	NA	NA	NA	NA	NA
990	NA	NA	NA	269	NA	NA	NA	NA	NA	123	NA	NA	112	NA	NA	NA	NA	NA
992	140	NA	NA	NA	NA	NA	NA	NA	NA	NA	66	NA	111	NA	NA	NA	255	NA
993	NA	NA	NA	NA	NA	NA	NA	NA	NA	NA	65	NA	NA	NA	NA	NA	NA	NA
995	139	NA	NA	NA	NA	NA	NA	NA	112	NA	NA	NA	NA	NA	NA	NA	254	NA
996	NA	NA	NA	NA	NA	NA	NA	NA	NA	122	NA	NA	NA	NA	NA	NA	253	NA
997	NA	NA	NA	NA	NA	NA	NA	NA	NA	NA	NA	NA	NA	87	NA	NA	NA	NA
998	NA	NA	NA	NA	NA	NA	NA	NA	NA	NA	64	NA	110	NA	NA	NA	NA	NA
1000	NA	NA	NA	NA	NA	NA	NA	NA	NA	NA	NA	NA	NA	NA	198	NA	NA	NA
1001	NA	NA	NA	NA	NA	NA	NA	NA	NA	NA	NA	129	NA	NA	NA	NA	NA	NA
1003	NA	NA	NA	NA	NA	NA	NA	NA	NA	NA	NA	127	NA	NA	NA	NA	NA	NA
1004	NA	NA	NA	NA	NA	NA	NA	NA	NA	NA	NA	NA	NA	NA	NA	NA	252	NA
1006	NA	NA	NA	NA	NA	NA	NA	NA	NA	121	63	NA	NA	NA	NA	NA	NA	NA
1007	NA	NA	NA	NA	NA	NA	NA	283	NA	NA	NA	NA	108	NA	197	NA	NA	NA
1008	NA	147	NA	NA	NA	NA	NA	NA	NA	NA	NA	126	NA	NA	NA	NA	NA	NA
1009	NA	NA	NA	NA	NA	NA	NA	282	NA	NA	NA	125	NA	NA	NA	203	251	NA
1010	NA	146	266	NA	NA	NA	NA	281	NA	NA	NA	NA	107	NA	NA	NA	NA	NA
1011	NA	145	NA	NA	NA	NA	NA	NA	NA	NA	NA	NA	NA	NA	NA	NA	NA	NA
1012	NA	NA	NA	NA	NA	NA	NA	NA	NA	NA	NA	124	NA	NA	NA	NA	NA	NA
1018	NA	NA	NA	NA	NA	NA	NA	NA	NA	NA	NA	NA	106	NA	NA	NA	NA	NA
1020	NA	NA	NA	NA	NA	NA	NA	NA	NA	NA	NA	123	NA	NA	NA	NA	NA	NA
1022	NA	NA	NA	268	NA	NA	NA	NA	NA	NA	NA	NA	NA	NA	NA	NA	NA	NA
1023	NA	144	NA	NA	NA	NA	NA	NA	NA	NA	NA	NA	NA	NA	NA	NA	NA	NA
1024	NA	NA	NA	NA	NA	NA	NA	NA	NA	NA	NA	NA	105	NA	196	NA	NA	NA
1025	NA	NA	NA	NA	NA	NA	NA	NA	111	NA	NA	NA	NA	NA	NA	NA	NA	NA
1028	NA	143	NA	NA	NA	NA	NA	NA	NA	NA	NA	122	NA	NA	NA	NA	NA	NA
1029	NA	NA	NA	NA	NA	NA	NA	NA	NA	120	NA	NA	NA	NA	NA	NA	NA	NA
1031	NA	NA	NA	267	NA	NA	NA	NA	NA	NA	NA	NA	NA	NA	NA	NA	NA	NA
1034	137	NA	NA	NA	NA	NA	NA	NA	NA	NA	NA	NA	NA	NA	NA	NA	NA	NA
1035	NA	NA	NA	NA	NA	NA	NA	NA	NA	NA	NA	NA	104	NA	NA	NA	NA	NA
1038	NA	NA	NA	NA	NA	NA	NA	NA	NA	NA	62	NA	NA	NA	195	NA	NA	NA
1039	136	NA	NA	NA	NA	NA	NA	NA	NA	119	NA	NA	103	NA	NA	NA	NA	NA
1040	135	NA	NA	NA	NA	NA	NA	NA	110	NA	NA	NA	NA	NA	NA	NA	NA	NA
1041	NA	NA	NA	NA	NA	NA	275	NA	NA	NA	NA	NA	NA	NA	NA	NA	NA	NA
1042	134	NA	265	NA	NA	NA	NA	NA	NA	NA	NA	NA	NA	NA	NA	NA	NA	NA
1046	NA	NA	264	NA	NA	NA	NA	NA	109	NA	NA	NA	NA	NA	NA	NA	NA	NA
1048	NA	NA	NA	NA	NA	NA	NA	NA	NA	118	NA	NA	NA	NA	NA	NA	NA	NA
1049	NA	NA	NA	NA	NA	NA	NA	NA	NA	NA	NA	NA	NA	NA	194	NA	NA	NA
1050	NA	NA	NA	NA	NA	NA	NA	NA	NA	NA	61	NA	NA	NA	NA	NA	NA	NA
1051	NA	NA	NA	NA	NA	NA	NA	NA	NA	NA	NA	NA	NA	86	193	NA	NA	NA
1052	NA	142	NA	NA	NA	NA	NA	NA	NA	117	NA	NA	NA	NA	NA	NA	NA	NA
1054	NA	NA	NA	NA	NA	NA	NA	280	108	NA	60	121	NA	NA	NA	NA	NA	NA
1055	NA	NA	NA	NA	NA	NA	NA	NA	NA	NA	NA	NA	NA	NA	NA	NA	250	NA
1057	NA	NA	NA	NA	NA	NA	NA	NA	107	NA	NA	NA	NA	NA	NA	NA	NA	NA
1058	NA	NA	NA	NA	NA	NA	NA	NA	106	NA	NA	NA	NA	85	NA	NA	NA	252
1059	NA	NA	NA	266	NA	NA	NA	NA	NA	NA	NA	NA	NA	NA	NA	NA	NA	NA
1060	NA	NA	NA	NA	NA	NA	NA	NA	105	NA	NA	NA	NA	NA	NA	NA	NA	NA
1061	133	NA	NA	NA	NA	NA	NA	NA	NA	NA	NA	NA	NA	NA	192	NA	NA	NA
1062	NA	NA	NA	NA	NA	NA	NA	NA	NA	NA	NA	NA	NA	NA	191	NA	NA	NA
1064	NA	NA	NA	NA	NA	NA	NA	NA	NA	NA	NA	NA	102	NA	NA	NA	NA	NA
1065	132	NA	NA	NA	NA	NA	NA	NA	NA	NA	NA	NA	100	NA	NA	NA	NA	NA
1068	NA	141	NA	NA	NA	NA	NA	NA	NA	NA	NA	NA	NA	NA	NA	NA	NA	NA
1069	NA	NA	NA	NA	NA	NA	NA	NA	NA	NA	NA	120	NA	NA	NA	NA	NA	NA
1070	NA	NA	NA	NA	NA	NA	NA	NA	NA	NA	NA	118	NA	NA	NA	NA	NA	NA
1071	NA	NA	NA	NA	NA	NA	NA	NA	NA	NA	NA	NA	NA	NA	NA	NA	NA	251
1073	NA	NA	NA	NA	NA	NA	NA	NA	NA	116	NA	NA	NA	NA	NA	NA	NA	NA
1075	NA	NA	NA	NA	NA	NA	NA	279	NA	NA	59	117	NA	NA	NA	NA	NA	NA
1077	NA	NA	NA	NA	NA	NA	NA	NA	NA	NA	NA	NA	NA	84	NA	NA	NA	NA
1080	NA	NA	NA	NA	NA	NA	NA	NA	104	114	58	NA	NA	NA	190	NA	249	NA
1086	NA	NA	NA	NA	NA	NA	NA	NA	NA	NA	57	NA	NA	NA	NA	NA	NA	NA
1087	131	NA	NA	NA	NA	NA	NA	NA	NA	NA	NA	NA	NA	NA	NA	NA	NA	NA
1088	130	NA	NA	NA	NA	NA	NA	NA	NA	NA	NA	NA	NA	NA	NA	NA	NA	NA
1089	NA	NA	NA	NA	NA	NA	NA	NA	NA	NA	NA	116	NA	NA	NA	NA	NA	NA
1091	NA	NA	NA	NA	NA	NA	274	NA	NA	NA	NA	NA	NA	NA	NA	NA	NA	NA
1092	129	NA	NA	NA	NA	NA	NA	NA	NA	NA	NA	NA	NA	NA	NA	NA	NA	NA
1093	NA	NA	NA	NA	NA	NA	NA	NA	NA	NA	NA	NA	NA	NA	NA	NA	248	NA
1094	NA	NA	NA	NA	NA	NA	NA	NA	NA	NA	NA	NA	NA	83	NA	NA	NA	NA
1097	NA	NA	NA	NA	NA	NA	273	NA	NA	NA	NA	NA	99	NA	NA	NA	NA	NA
1098	NA	NA	NA	NA	NA	NA	NA	NA	NA	NA	NA	NA	98	NA	NA	NA	NA	NA
1099	NA	140	NA	NA	NA	NA	NA	NA	NA	NA	NA	NA	NA	NA	NA	NA	NA	NA
1100	NA	NA	NA	NA	NA	NA	NA	NA	NA	NA	56	NA	NA	NA	NA	NA	NA	NA
1101	NA	NA	NA	NA	NA	NA	NA	NA	NA	113	NA	NA	NA	NA	NA	NA	NA	NA
1102	NA	NA	NA	NA	NA	NA	NA	NA	NA	112	NA	NA	NA	NA	NA	NA	NA	NA
1103	NA	NA	NA	NA	NA	NA	NA	NA	103	NA	NA	NA	NA	NA	NA	NA	NA	NA
1104	128	NA	NA	NA	NA	NA	NA	NA	NA	NA	NA	NA	NA	NA	NA	NA	NA	NA
1105	NA	NA	NA	NA	NA	NA	NA	NA	NA	NA	NA	NA	NA	NA	NA	202	NA	NA
1106	NA	NA	NA	NA	NA	NA	NA	NA	NA	NA	NA	NA	NA	NA	189	NA	NA	NA
1107	NA	139	NA	NA	NA	NA	NA	NA	NA	NA	NA	NA	NA	NA	NA	NA	NA	NA
1108	127	NA	NA	NA	NA	NA	NA	NA	NA	NA	NA	115	NA	NA	NA	201	NA	NA
1109	NA	NA	263	NA	NA	NA	NA	NA	NA	NA	NA	NA	NA	NA	NA	NA	247	NA
1110	NA	NA	NA	NA	NA	NA	272	NA	NA	NA	NA	NA	NA	NA	NA	NA	NA	NA
1111	NA	NA	NA	NA	NA	NA	NA	NA	NA	NA	NA	NA	NA	NA	187	NA	NA	250
1112	NA	138	NA	NA	NA	302	NA	NA	NA	NA	NA	NA	NA	NA	NA	200	NA	NA
1114	NA	NA	NA	NA	NA	NA	NA	NA	NA	NA	NA	NA	NA	82	NA	NA	NA	NA
1116	NA	137	NA	NA	NA	NA	NA	NA	NA	NA	NA	NA	97	NA	NA	199	NA	NA
1117	NA	NA	262	NA	NA	NA	NA	NA	NA	NA	NA	NA	NA	NA	NA	NA	NA	NA
1119	126	NA	NA	NA	NA	NA	NA	NA	NA	NA	NA	NA	NA	NA	NA	NA	NA	NA
1120	NA	NA	NA	NA	NA	NA	NA	NA	NA	NA	NA	NA	NA	NA	NA	NA	NA	249
1121	NA	NA	NA	NA	NA	NA	NA	NA	NA	NA	NA	114	NA	NA	NA	NA	NA	NA
1124	NA	NA	NA	NA	NA	NA	NA	NA	NA	NA	NA	NA	NA	NA	NA	NA	NA	248
1125	NA	NA	NA	NA	NA	NA	NA	NA	NA	NA	NA	NA	NA	NA	NA	198	NA	NA
1127	NA	136	NA	NA	NA	NA	NA	278	NA	NA	NA	NA	NA	NA	NA	NA	NA	NA
1128	NA	NA	NA	NA	NA	NA	NA	NA	NA	NA	NA	NA	NA	81	NA	NA	NA	NA
1131	NA	135	NA	NA	NA	NA	NA	NA	NA	NA	NA	NA	NA	NA	NA	NA	NA	NA
1132	NA	NA	NA	NA	NA	NA	NA	NA	NA	NA	NA	113	NA	NA	NA	NA	NA	247
1133	125	NA	NA	NA	NA	NA	NA	NA	NA	NA	NA	NA	NA	NA	186	NA	NA	NA
1137	NA	NA	NA	NA	NA	NA	NA	NA	NA	NA	NA	NA	NA	NA	NA	NA	246	NA
1138	NA	NA	NA	265	NA	NA	NA	NA	NA	NA	NA	NA	NA	NA	NA	197	NA	NA
1141	NA	NA	NA	NA	NA	NA	NA	NA	102	NA	NA	111	NA	NA	NA	196	NA	NA
1142	NA	134	NA	NA	NA	NA	NA	NA	NA	NA	NA	NA	NA	NA	NA	NA	245	NA
1144	NA	NA	NA	NA	NA	NA	NA	277	NA	NA	NA	NA	NA	NA	NA	NA	NA	NA
1145	NA	NA	NA	NA	NA	NA	NA	NA	NA	NA	NA	110	NA	NA	NA	NA	NA	245
1146	NA	NA	NA	NA	NA	NA	NA	NA	NA	NA	NA	NA	NA	NA	185	195	NA	NA
1147	NA	NA	NA	NA	NA	NA	NA	NA	NA	111	NA	NA	NA	NA	NA	NA	NA	NA
1150	NA	NA	NA	NA	NA	NA	NA	NA	NA	110	NA	NA	NA	80	NA	NA	NA	NA
1151	NA	NA	NA	NA	NA	NA	NA	NA	NA	NA	NA	NA	96	NA	NA	NA	NA	NA
1152	NA	NA	NA	NA	NA	NA	NA	NA	NA	NA	NA	NA	95	NA	NA	NA	NA	NA
1153	NA	133	NA	NA	NA	NA	NA	NA	NA	NA	NA	NA	NA	NA	NA	NA	244	NA
1156	NA	NA	NA	264	NA	NA	NA	NA	NA	NA	NA	NA	NA	NA	NA	NA	NA	NA
1157	NA	NA	NA	NA	NA	NA	NA	NA	NA	NA	55	NA	NA	79	184	NA	NA	NA
1162	NA	132	NA	NA	NA	NA	NA	NA	NA	NA	NA	109	NA	NA	NA	NA	NA	NA
1164	NA	NA	NA	NA	NA	NA	NA	NA	NA	NA	53	NA	NA	NA	NA	NA	NA	NA
1166	NA	NA	NA	NA	NA	NA	NA	NA	101	NA	NA	NA	NA	NA	NA	NA	NA	NA
1167	NA	NA	NA	NA	NA	NA	NA	NA	NA	109	NA	NA	NA	NA	NA	NA	NA	NA
1168	124	NA	NA	NA	NA	NA	NA	NA	NA	NA	NA	108	NA	NA	NA	NA	NA	NA
1169	123	NA	NA	263	NA	NA	NA	NA	NA	NA	NA	NA	NA	NA	NA	NA	NA	NA
1170	NA	NA	NA	NA	NA	NA	NA	NA	100	NA	NA	NA	NA	NA	NA	NA	NA	NA
1171	NA	NA	NA	NA	NA	NA	NA	NA	NA	NA	NA	NA	NA	NA	183	NA	NA	NA
1172	NA	NA	261	NA	NA	NA	NA	NA	NA	NA	NA	NA	NA	NA	182	NA	243	NA
1175	121	NA	NA	NA	NA	NA	NA	NA	NA	NA	NA	NA	NA	NA	NA	NA	NA	NA
1176	NA	131	NA	NA	NA	NA	NA	NA	NA	NA	NA	NA	NA	NA	NA	NA	NA	NA
1177	120	NA	NA	NA	NA	NA	NA	NA	NA	NA	NA	107	94	NA	NA	NA	NA	243
1178	NA	NA	NA	NA	NA	NA	NA	NA	NA	108	NA	NA	NA	NA	NA	NA	NA	NA
1179	NA	130	NA	NA	NA	NA	NA	NA	NA	NA	NA	NA	NA	NA	181	NA	NA	NA
1181	NA	NA	NA	262	NA	NA	NA	NA	NA	NA	NA	NA	NA	NA	NA	NA	NA	NA
1182	NA	NA	NA	NA	NA	NA	NA	NA	NA	NA	NA	NA	NA	NA	NA	194	NA	NA
1184	NA	NA	NA	NA	NA	NA	NA	NA	NA	NA	NA	106	NA	NA	NA	NA	NA	NA
1185	NA	NA	NA	NA	NA	NA	NA	NA	NA	NA	NA	105	NA	NA	NA	NA	NA	NA
1187	NA	NA	NA	NA	NA	NA	NA	NA	NA	NA	NA	NA	NA	NA	NA	NA	NA	242
1188	NA	NA	NA	NA	NA	NA	271	NA	NA	NA	NA	NA	NA	NA	NA	NA	NA	NA
1191	NA	NA	NA	NA	NA	NA	NA	NA	NA	NA	NA	NA	NA	NA	NA	NA	242	NA
1194	NA	NA	NA	261	NA	NA	NA	NA	NA	NA	NA	NA	NA	NA	NA	NA	NA	NA
1196	NA	129	NA	NA	NA	NA	270	NA	NA	NA	NA	NA	NA	NA	NA	NA	NA	NA
1197	119	128	NA	NA	NA	NA	NA	NA	NA	107	NA	NA	NA	NA	NA	NA	NA	NA
1198	NA	127	NA	NA	NA	NA	NA	NA	NA	NA	NA	NA	93	NA	NA	NA	NA	NA
1199	118	NA	NA	NA	NA	NA	NA	NA	NA	NA	NA	NA	NA	NA	NA	NA	NA	NA
1201	NA	NA	260	NA	NA	NA	NA	NA	NA	NA	NA	NA	NA	NA	NA	NA	NA	NA
1204	NA	NA	NA	NA	NA	NA	NA	NA	NA	NA	NA	NA	NA	NA	NA	193	NA	NA
1205	NA	NA	NA	NA	NA	NA	NA	NA	NA	NA	NA	NA	92	NA	NA	NA	NA	NA
1206	NA	NA	NA	NA	NA	NA	NA	NA	NA	NA	NA	NA	NA	NA	NA	NA	NA	241
1208	NA	NA	NA	NA	NA	NA	NA	NA	NA	NA	52	NA	NA	NA	NA	NA	NA	NA
1209	NA	NA	NA	NA	NA	NA	NA	NA	NA	NA	NA	NA	NA	NA	NA	NA	240	NA
1213	NA	NA	259	NA	NA	NA	NA	NA	NA	NA	NA	NA	NA	NA	NA	NA	NA	NA
1214	NA	126	NA	NA	NA	NA	NA	NA	NA	NA	NA	NA	NA	NA	NA	NA	NA	NA
1216	NA	NA	NA	NA	NA	NA	NA	NA	NA	NA	NA	104	NA	NA	NA	NA	NA	NA
1218	NA	NA	NA	NA	NA	NA	NA	NA	NA	NA	NA	NA	NA	NA	180	NA	NA	NA
1219	NA	125	NA	NA	NA	NA	NA	NA	NA	NA	NA	NA	NA	NA	NA	NA	239	NA
1223	NA	NA	258	NA	NA	NA	NA	NA	NA	NA	NA	NA	NA	78	NA	NA	NA	NA
1224	NA	NA	NA	260	NA	NA	NA	NA	99	NA	NA	NA	NA	77	NA	NA	NA	NA
1226	NA	NA	NA	NA	NA	NA	NA	NA	NA	106	NA	NA	NA	NA	NA	NA	NA	NA
1227	NA	NA	NA	NA	NA	NA	NA	NA	NA	105	NA	NA	NA	76	NA	NA	NA	NA
1228	NA	NA	NA	NA	NA	NA	NA	NA	NA	NA	51	NA	NA	NA	NA	NA	NA	NA
1230	NA	NA	NA	NA	NA	NA	NA	NA	NA	NA	50	NA	NA	NA	NA	NA	NA	NA
1234	NA	NA	NA	NA	NA	NA	NA	NA	98	NA	NA	NA	NA	NA	NA	NA	238	NA
1235	NA	NA	NA	NA	NA	NA	NA	NA	NA	NA	NA	NA	NA	NA	179	NA	NA	NA
1240	NA	NA	NA	NA	NA	NA	NA	NA	NA	NA	NA	NA	NA	NA	NA	192	NA	NA
1241	NA	NA	NA	NA	NA	NA	NA	NA	97	NA	NA	NA	NA	NA	NA	NA	NA	NA
1242	NA	NA	NA	NA	NA	NA	NA	276	NA	NA	NA	NA	91	NA	NA	NA	NA	NA
1243	NA	NA	NA	NA	NA	NA	NA	NA	NA	NA	NA	103	NA	NA	NA	NA	NA	NA
1244	NA	NA	NA	NA	NA	NA	NA	NA	NA	NA	NA	NA	NA	NA	NA	191	NA	240
1245	NA	NA	NA	NA	NA	NA	NA	NA	NA	NA	NA	102	NA	NA	NA	NA	NA	NA
1246	NA	NA	NA	NA	NA	NA	NA	NA	NA	104	NA	101	NA	NA	178	NA	NA	NA
1248	NA	124	NA	NA	NA	NA	NA	NA	NA	NA	NA	NA	NA	NA	NA	NA	NA	NA
1252	NA	NA	NA	NA	NA	NA	NA	NA	NA	NA	49	NA	NA	NA	NA	NA	237	NA
1256	NA	NA	NA	NA	NA	NA	NA	NA	NA	NA	NA	NA	NA	NA	NA	NA	NA	239
1257	NA	NA	NA	NA	NA	NA	NA	NA	NA	NA	48	NA	NA	NA	NA	NA	NA	NA
1260	NA	NA	NA	NA	NA	NA	NA	NA	96	NA	NA	NA	NA	NA	NA	NA	NA	NA
1261	NA	NA	NA	NA	302	NA	NA	NA	95	NA	NA	NA	NA	NA	NA	190	NA	NA
1264	NA	NA	NA	NA	NA	NA	NA	NA	94	NA	NA	NA	NA	NA	NA	NA	NA	238
1266	NA	NA	NA	NA	NA	NA	NA	NA	NA	NA	NA	NA	90	NA	NA	NA	NA	NA
1267	NA	NA	NA	NA	NA	NA	NA	NA	NA	NA	NA	NA	NA	NA	NA	NA	NA	237
1269	NA	NA	NA	NA	NA	NA	NA	NA	NA	NA	NA	NA	NA	NA	NA	189	NA	NA
1273	117	NA	NA	NA	NA	NA	NA	NA	NA	NA	NA	NA	NA	NA	NA	NA	236	NA
1274	NA	NA	NA	NA	NA	NA	NA	NA	93	NA	NA	NA	NA	NA	NA	NA	NA	NA
1276	NA	NA	NA	NA	NA	NA	NA	NA	92	NA	NA	NA	NA	NA	NA	NA	NA	NA
1277	NA	NA	NA	NA	NA	NA	NA	NA	NA	NA	NA	100	89	NA	NA	NA	NA	NA
1278	NA	NA	NA	NA	NA	NA	NA	NA	NA	NA	NA	NA	NA	NA	NA	187	NA	NA
1279	NA	NA	NA	NA	NA	NA	269	NA	NA	NA	NA	NA	NA	NA	NA	NA	NA	NA
1281	NA	NA	NA	259	NA	NA	NA	NA	NA	NA	NA	NA	NA	NA	NA	NA	NA	NA
1282	NA	NA	NA	NA	NA	NA	NA	NA	NA	NA	47	NA	NA	NA	NA	NA	NA	NA
1284	NA	NA	NA	NA	NA	NA	NA	NA	NA	NA	NA	NA	NA	NA	NA	186	NA	NA
1285	NA	NA	NA	NA	NA	NA	NA	NA	NA	NA	NA	99	NA	75	NA	NA	NA	NA
1287	NA	NA	NA	NA	NA	NA	268	NA	NA	NA	NA	NA	NA	NA	NA	NA	NA	NA
1288	NA	NA	NA	NA	NA	NA	NA	NA	NA	NA	NA	NA	NA	NA	NA	NA	235	NA
1289	NA	NA	NA	NA	NA	NA	NA	NA	NA	NA	NA	98	NA	NA	NA	NA	NA	NA
1291	NA	NA	NA	NA	NA	NA	NA	NA	NA	NA	NA	NA	NA	NA	NA	NA	NA	236
1292	NA	NA	NA	NA	NA	NA	NA	NA	NA	NA	NA	97	NA	NA	NA	NA	NA	NA
1293	NA	NA	NA	NA	NA	NA	NA	NA	NA	NA	46	NA	NA	NA	NA	NA	NA	NA
1295	NA	NA	257	NA	NA	NA	NA	NA	NA	NA	NA	NA	NA	NA	NA	NA	NA	NA
1297	NA	123	NA	NA	NA	NA	NA	NA	NA	NA	NA	NA	NA	NA	177	NA	NA	NA
1300	NA	NA	NA	NA	NA	NA	NA	NA	90	NA	NA	NA	NA	NA	NA	NA	NA	NA
1306	NA	NA	NA	NA	NA	NA	NA	NA	NA	NA	NA	NA	NA	74	NA	NA	NA	NA
1307	NA	NA	NA	NA	NA	NA	NA	NA	NA	103	NA	NA	NA	NA	NA	NA	NA	NA
1308	NA	NA	NA	NA	NA	NA	NA	NA	NA	NA	NA	NA	NA	NA	NA	NA	234	NA
1309	NA	NA	NA	NA	NA	NA	NA	NA	NA	102	NA	NA	NA	NA	NA	185	NA	NA
1312	NA	NA	NA	NA	NA	NA	NA	NA	89	NA	NA	NA	NA	NA	NA	NA	NA	NA
1314	NA	NA	NA	NA	NA	NA	267	NA	NA	NA	NA	NA	NA	NA	176	NA	233	NA
1315	NA	NA	256	NA	NA	NA	NA	275	NA	NA	NA	NA	NA	NA	NA	NA	NA	NA
1316	NA	NA	255	NA	NA	NA	NA	NA	NA	NA	NA	NA	88	NA	NA	NA	NA	NA
1318	NA	122	NA	NA	NA	NA	NA	NA	NA	NA	45	NA	NA	NA	NA	NA	NA	NA
1319	NA	NA	NA	NA	NA	NA	NA	NA	88	NA	NA	NA	NA	NA	NA	NA	NA	NA
1324	NA	NA	NA	NA	NA	NA	NA	NA	NA	NA	NA	NA	NA	NA	NA	NA	232	NA
1325	NA	NA	NA	NA	NA	NA	NA	NA	NA	NA	NA	96	NA	NA	NA	NA	NA	NA
1326	NA	NA	NA	NA	301	NA	NA	NA	NA	NA	NA	NA	NA	NA	NA	NA	NA	NA
1330	NA	NA	NA	NA	NA	NA	NA	NA	NA	101	NA	NA	NA	NA	NA	NA	NA	235
1331	NA	NA	NA	NA	NA	NA	NA	NA	NA	NA	NA	95	NA	NA	NA	NA	NA	NA
1332	NA	NA	NA	NA	NA	NA	NA	NA	NA	NA	NA	NA	NA	NA	175	NA	NA	NA
1336	NA	NA	NA	NA	NA	NA	NA	NA	NA	NA	NA	NA	NA	NA	NA	184	NA	NA
1337	NA	NA	NA	NA	NA	NA	NA	274	NA	NA	NA	NA	NA	NA	NA	NA	NA	NA
1338	116	NA	NA	NA	NA	NA	NA	NA	NA	NA	NA	NA	NA	NA	NA	NA	NA	NA
1339	NA	NA	NA	NA	NA	NA	NA	NA	NA	NA	NA	94	NA	NA	NA	NA	NA	NA
1340	NA	NA	NA	NA	NA	NA	NA	NA	NA	NA	NA	NA	NA	73	NA	NA	NA	NA
1342	NA	NA	NA	NA	NA	NA	NA	NA	NA	NA	NA	NA	NA	NA	NA	183	NA	NA
1343	NA	NA	NA	NA	NA	NA	NA	273	NA	NA	NA	NA	NA	NA	NA	NA	NA	NA
1345	NA	121	NA	NA	NA	NA	NA	NA	NA	NA	NA	NA	NA	NA	NA	NA	NA	NA
1346	NA	NA	NA	NA	NA	NA	NA	NA	NA	NA	NA	NA	87	NA	NA	NA	NA	NA
1347	NA	NA	NA	NA	NA	NA	NA	NA	NA	NA	NA	93	NA	NA	NA	NA	NA	NA
1349	115	NA	NA	NA	NA	NA	NA	NA	NA	NA	NA	NA	NA	NA	NA	NA	NA	NA
1351	NA	NA	NA	NA	NA	NA	NA	NA	NA	100	NA	NA	NA	NA	NA	NA	NA	NA
1352	NA	NA	NA	NA	NA	NA	NA	NA	NA	99	NA	NA	NA	NA	NA	NA	NA	NA
1353	NA	NA	NA	NA	NA	NA	NA	NA	NA	NA	NA	NA	NA	72	NA	NA	NA	NA
1355	NA	NA	NA	NA	NA	NA	NA	NA	NA	NA	NA	NA	NA	NA	NA	181	231	NA
1356	NA	120	NA	NA	NA	NA	NA	NA	NA	98	NA	NA	NA	NA	NA	180	230	NA
1358	114	NA	NA	NA	NA	NA	NA	NA	NA	NA	NA	NA	NA	NA	NA	NA	NA	NA
1359	NA	119	NA	NA	NA	NA	NA	NA	87	NA	NA	NA	NA	NA	NA	NA	NA	NA
1360	NA	NA	NA	NA	NA	NA	NA	NA	NA	NA	NA	NA	NA	NA	174	NA	NA	NA
1363	113	NA	NA	NA	NA	NA	NA	NA	NA	NA	NA	NA	NA	NA	NA	NA	NA	NA
1365	NA	118	NA	NA	NA	NA	NA	NA	86	NA	NA	NA	NA	NA	NA	NA	NA	NA
1366	NA	NA	254	NA	NA	NA	NA	NA	NA	NA	NA	NA	NA	NA	NA	NA	NA	NA
1368	112	NA	NA	NA	NA	NA	NA	NA	NA	NA	NA	NA	86	NA	NA	NA	NA	NA
1369	NA	NA	NA	258	NA	NA	NA	NA	NA	NA	NA	NA	NA	NA	NA	NA	NA	234
1371	111	NA	NA	NA	NA	NA	NA	NA	NA	NA	NA	NA	NA	NA	NA	NA	NA	NA
1374	NA	NA	NA	NA	NA	NA	NA	NA	NA	NA	NA	NA	85	NA	NA	NA	NA	NA
1376	NA	NA	253	NA	NA	NA	266	NA	NA	NA	NA	NA	NA	NA	NA	NA	NA	NA
1377	110	NA	NA	NA	NA	NA	NA	NA	NA	NA	NA	NA	NA	NA	NA	NA	NA	NA
1378	NA	NA	NA	NA	NA	NA	NA	272	NA	NA	NA	NA	NA	NA	NA	NA	NA	NA
1380	NA	NA	NA	NA	NA	NA	NA	NA	NA	NA	NA	NA	NA	71	NA	NA	229	NA
1381	109	NA	NA	NA	NA	NA	NA	NA	NA	NA	NA	NA	NA	NA	NA	NA	NA	NA
1382	NA	NA	NA	NA	NA	NA	NA	271	NA	NA	NA	NA	NA	NA	NA	NA	NA	NA
1383	NA	117	NA	NA	NA	NA	265	NA	NA	97	NA	NA	NA	NA	NA	NA	NA	NA
1385	NA	NA	NA	NA	NA	NA	NA	270	NA	NA	NA	NA	NA	NA	NA	NA	NA	232
1387	NA	NA	NA	NA	NA	NA	NA	NA	NA	NA	NA	NA	NA	70	NA	NA	NA	NA
1388	NA	NA	NA	257	NA	NA	NA	NA	NA	NA	NA	NA	NA	NA	NA	NA	NA	NA
1389	NA	NA	NA	NA	NA	NA	NA	NA	NA	96	NA	NA	NA	NA	NA	NA	NA	NA
1392	NA	NA	NA	NA	NA	NA	264	NA	NA	NA	NA	NA	NA	NA	NA	NA	NA	NA
1393	NA	NA	NA	NA	NA	NA	NA	NA	NA	NA	NA	NA	NA	NA	NA	NA	228	NA
1397	108	NA	NA	NA	NA	NA	NA	NA	NA	NA	NA	NA	NA	NA	NA	NA	NA	NA
1398	NA	NA	NA	NA	NA	NA	NA	NA	NA	NA	NA	NA	NA	NA	NA	179	NA	NA
1399	NA	NA	NA	NA	NA	NA	NA	NA	NA	NA	NA	NA	NA	NA	NA	178	NA	NA
1400	NA	NA	NA	NA	NA	NA	NA	NA	85	NA	NA	NA	NA	NA	NA	NA	NA	NA
1401	NA	NA	NA	NA	NA	NA	NA	NA	NA	NA	NA	NA	NA	NA	NA	NA	NA	231
1403	NA	NA	NA	NA	NA	NA	263	NA	NA	NA	NA	NA	NA	NA	NA	NA	NA	NA
1407	NA	NA	NA	NA	NA	NA	NA	NA	NA	NA	NA	92	NA	NA	NA	NA	NA	NA
1408	NA	NA	NA	NA	NA	NA	NA	NA	NA	NA	NA	91	NA	NA	NA	NA	NA	NA
1411	NA	NA	NA	NA	NA	NA	NA	NA	NA	NA	NA	NA	NA	69	NA	NA	NA	NA
1412	NA	NA	NA	NA	NA	NA	262	NA	NA	NA	NA	NA	NA	NA	NA	NA	NA	NA
1414	NA	NA	NA	NA	NA	NA	NA	NA	84	NA	NA	NA	NA	68	NA	NA	NA	NA
1418	NA	116	252	NA	NA	NA	NA	NA	83	NA	NA	NA	83	NA	173	NA	NA	NA
1419	NA	NA	NA	NA	NA	NA	261	NA	NA	NA	NA	NA	NA	NA	NA	NA	NA	NA
1420	NA	NA	NA	NA	NA	NA	260	NA	NA	NA	NA	NA	NA	NA	NA	NA	NA	NA
1421	NA	NA	NA	NA	300	NA	NA	NA	NA	NA	NA	NA	NA	NA	NA	NA	NA	NA
1423	NA	NA	NA	NA	NA	NA	NA	NA	NA	NA	NA	NA	NA	NA	NA	NA	227	NA
1425	107	NA	NA	NA	NA	NA	NA	269	NA	NA	NA	NA	NA	NA	NA	NA	NA	NA
1426	106	NA	NA	NA	NA	NA	NA	NA	NA	NA	NA	NA	NA	NA	NA	NA	NA	NA
1427	NA	NA	251	NA	NA	NA	NA	NA	NA	95	NA	NA	NA	NA	NA	NA	NA	NA
1430	105	114	NA	NA	NA	NA	NA	NA	NA	NA	NA	NA	NA	NA	NA	NA	NA	NA
1432	NA	NA	NA	NA	NA	NA	NA	NA	NA	NA	NA	90	NA	NA	NA	NA	NA	NA
1434	NA	NA	NA	NA	NA	NA	NA	NA	NA	NA	NA	NA	NA	NA	NA	177	NA	NA
1436	NA	113	NA	NA	NA	NA	NA	NA	NA	NA	NA	NA	NA	NA	NA	176	NA	NA
1439	NA	NA	NA	NA	NA	NA	NA	NA	NA	NA	NA	NA	NA	NA	NA	NA	NA	230
1440	NA	NA	NA	256	NA	NA	NA	NA	NA	NA	NA	NA	NA	NA	NA	NA	NA	NA
1442	104	NA	NA	NA	NA	NA	NA	NA	NA	NA	NA	NA	NA	NA	NA	NA	NA	NA
1445	NA	NA	NA	NA	NA	NA	NA	NA	NA	NA	NA	NA	NA	NA	172	NA	NA	NA
1447	NA	NA	NA	NA	NA	NA	NA	NA	NA	NA	NA	89	NA	NA	NA	NA	NA	NA
1449	NA	NA	NA	NA	NA	NA	NA	NA	NA	NA	NA	NA	NA	NA	171	NA	NA	NA
1450	NA	112	NA	255	NA	NA	NA	NA	NA	94	NA	NA	NA	NA	NA	NA	NA	NA
1452	NA	NA	NA	254	NA	NA	259	NA	NA	NA	NA	NA	NA	NA	NA	NA	NA	NA
1453	NA	NA	NA	NA	NA	NA	NA	NA	NA	NA	44	NA	NA	NA	NA	NA	NA	NA
1454	NA	NA	NA	NA	NA	NA	NA	268	NA	NA	NA	NA	NA	NA	NA	NA	NA	NA
1455	NA	NA	NA	NA	NA	NA	NA	NA	82	NA	NA	NA	82	NA	NA	NA	NA	NA
1456	NA	NA	NA	NA	NA	NA	NA	NA	NA	NA	43	NA	NA	NA	NA	NA	NA	NA
1457	NA	NA	NA	NA	NA	NA	NA	NA	NA	NA	42	NA	NA	NA	NA	NA	NA	NA
1459	NA	NA	NA	253	NA	NA	NA	NA	NA	NA	NA	NA	NA	NA	NA	NA	NA	NA
1466	NA	NA	NA	NA	NA	NA	NA	NA	NA	NA	NA	NA	NA	NA	NA	NA	NA	229
1467	NA	NA	NA	NA	NA	NA	NA	NA	NA	NA	NA	88	NA	NA	NA	NA	NA	NA
1469	NA	NA	NA	NA	NA	NA	NA	267	NA	NA	NA	NA	NA	NA	NA	NA	NA	NA
1470	NA	NA	250	NA	NA	NA	NA	NA	81	NA	NA	NA	NA	NA	NA	NA	NA	NA
1474	NA	NA	NA	NA	NA	NA	258	NA	NA	NA	NA	NA	NA	NA	NA	NA	NA	NA
1475	NA	NA	NA	NA	NA	NA	NA	NA	NA	NA	NA	NA	81	NA	170	NA	NA	NA
1479	NA	NA	NA	NA	NA	NA	NA	NA	NA	NA	NA	NA	NA	NA	NA	NA	226	NA
1480	NA	NA	NA	NA	NA	NA	NA	NA	NA	NA	NA	NA	NA	NA	NA	175	225	NA
1481	NA	111	NA	NA	NA	NA	NA	NA	NA	NA	NA	NA	NA	NA	NA	NA	NA	NA
1485	NA	NA	NA	NA	NA	NA	NA	NA	NA	NA	NA	87	NA	NA	NA	NA	NA	NA
1488	103	NA	NA	NA	NA	NA	NA	NA	NA	NA	NA	NA	NA	NA	NA	NA	NA	NA
1490	NA	NA	NA	NA	NA	NA	NA	NA	NA	NA	NA	NA	80	NA	NA	NA	NA	NA
1493	NA	NA	NA	NA	NA	NA	257	NA	NA	NA	NA	NA	NA	NA	169	NA	NA	NA
1494	NA	NA	NA	NA	NA	NA	NA	NA	NA	NA	NA	NA	NA	NA	168	NA	NA	NA
1496	NA	NA	NA	NA	NA	NA	NA	NA	NA	NA	NA	NA	79	NA	NA	NA	NA	NA
1498	NA	NA	249	NA	NA	NA	NA	NA	NA	93	NA	NA	78	NA	NA	NA	NA	NA
1499	102	NA	NA	NA	NA	NA	NA	NA	NA	NA	NA	NA	NA	NA	NA	NA	NA	NA
1500	NA	NA	NA	NA	NA	NA	NA	NA	NA	NA	NA	86	NA	67	NA	NA	224	NA
1502	NA	NA	NA	252	NA	NA	NA	NA	NA	NA	NA	NA	NA	NA	NA	NA	NA	NA
1505	NA	NA	NA	NA	NA	NA	NA	NA	NA	92	NA	NA	NA	NA	NA	NA	NA	NA
1506	NA	NA	NA	NA	NA	NA	NA	NA	NA	NA	NA	NA	NA	NA	NA	174	NA	NA
1508	101	NA	NA	NA	NA	NA	NA	NA	NA	NA	NA	NA	NA	NA	NA	NA	NA	NA
1510	NA	NA	NA	NA	NA	NA	NA	NA	80	NA	NA	NA	NA	NA	167	NA	NA	NA
1512	NA	NA	NA	NA	NA	301	NA	NA	NA	NA	NA	NA	NA	NA	NA	NA	NA	NA
1513	NA	NA	NA	NA	NA	NA	NA	NA	NA	NA	NA	NA	NA	NA	NA	NA	NA	228
1514	100	NA	NA	NA	NA	NA	NA	NA	NA	NA	NA	NA	NA	NA	166	NA	NA	NA
1515	NA	NA	NA	NA	NA	NA	NA	NA	NA	NA	NA	NA	NA	NA	NA	173	NA	NA
1517	NA	NA	NA	NA	NA	NA	NA	NA	NA	NA	41	NA	NA	NA	NA	NA	NA	227
1518	NA	NA	NA	NA	NA	NA	NA	NA	NA	91	NA	NA	NA	NA	165	172	NA	NA
1519	NA	NA	NA	NA	NA	NA	NA	NA	NA	NA	40	85	NA	NA	NA	NA	NA	NA
1520	NA	NA	NA	NA	NA	NA	NA	NA	NA	NA	NA	83	NA	NA	NA	NA	NA	NA
1522	NA	110	NA	NA	NA	NA	NA	NA	NA	NA	NA	NA	NA	NA	NA	NA	NA	226
1523	NA	NA	NA	NA	NA	NA	NA	NA	NA	NA	NA	NA	NA	NA	NA	NA	223	NA
1524	NA	NA	NA	NA	NA	NA	NA	NA	NA	NA	NA	NA	NA	NA	NA	NA	222	NA
1525	NA	NA	NA	NA	NA	NA	NA	NA	NA	NA	NA	NA	NA	NA	NA	NA	221	NA
1526	NA	NA	NA	NA	NA	NA	NA	NA	NA	NA	NA	NA	NA	NA	164	NA	NA	NA
1527	NA	NA	NA	NA	NA	NA	NA	NA	NA	NA	NA	NA	NA	NA	NA	NA	220	225
1528	NA	NA	NA	251	NA	NA	NA	NA	NA	NA	NA	NA	NA	NA	NA	NA	NA	NA
1529	NA	NA	NA	250	NA	NA	NA	NA	NA	NA	NA	NA	NA	66	163	NA	NA	NA
1530	NA	NA	NA	NA	NA	NA	NA	NA	NA	90	NA	NA	NA	NA	NA	NA	NA	NA
1532	NA	109	NA	NA	NA	NA	NA	NA	NA	NA	NA	NA	NA	NA	NA	NA	NA	NA
1533	NA	NA	NA	NA	NA	NA	NA	NA	NA	NA	NA	NA	NA	NA	NA	NA	219	NA
1536	NA	NA	NA	NA	NA	NA	NA	NA	NA	NA	NA	NA	77	NA	NA	NA	NA	NA
1540	NA	NA	248	NA	NA	NA	NA	NA	79	NA	NA	NA	NA	NA	NA	NA	NA	NA
1544	NA	NA	NA	NA	NA	NA	NA	NA	NA	NA	NA	NA	NA	NA	162	NA	NA	NA
1547	NA	NA	NA	249	NA	NA	NA	NA	NA	NA	NA	NA	NA	NA	NA	NA	NA	NA
1550	NA	NA	NA	NA	NA	NA	NA	NA	NA	NA	39	NA	NA	NA	NA	NA	NA	224
1553	99	NA	NA	NA	NA	NA	NA	NA	NA	NA	NA	NA	NA	NA	NA	NA	NA	NA
1555	NA	NA	NA	NA	NA	NA	NA	NA	NA	NA	38	NA	NA	NA	NA	NA	NA	NA
1559	NA	NA	NA	NA	NA	NA	NA	NA	NA	NA	NA	NA	NA	NA	161	NA	NA	NA
1560	NA	NA	NA	248	NA	NA	NA	NA	NA	NA	NA	NA	NA	NA	NA	NA	NA	NA
1561	NA	NA	NA	NA	NA	NA	NA	NA	NA	NA	NA	NA	NA	NA	160	NA	218	223
1563	NA	NA	NA	NA	NA	NA	256	266	NA	NA	NA	NA	NA	NA	NA	NA	NA	222
1565	NA	NA	NA	NA	NA	NA	NA	NA	NA	NA	37	NA	NA	NA	NA	NA	NA	NA
1566	NA	NA	NA	NA	NA	NA	NA	265	NA	NA	NA	NA	NA	NA	NA	NA	NA	221
1568	NA	NA	NA	NA	NA	NA	NA	264	NA	NA	NA	NA	NA	NA	NA	NA	NA	NA
1569	NA	108	NA	NA	NA	NA	NA	NA	78	NA	NA	NA	NA	NA	NA	NA	217	NA
1572	NA	NA	NA	NA	NA	NA	NA	NA	NA	NA	NA	NA	NA	65	NA	NA	NA	220
1573	NA	NA	NA	247	NA	NA	NA	NA	NA	NA	NA	NA	NA	NA	NA	NA	216	NA
1574	98	NA	NA	NA	NA	NA	NA	NA	NA	NA	35	NA	NA	NA	NA	NA	NA	NA
1575	NA	NA	NA	NA	299	NA	NA	NA	NA	NA	NA	NA	NA	NA	NA	NA	NA	219
1576	NA	NA	NA	NA	NA	NA	NA	NA	NA	NA	NA	NA	NA	NA	NA	171	NA	NA
1577	NA	NA	NA	NA	NA	NA	NA	NA	77	NA	NA	NA	NA	NA	NA	NA	NA	NA
1578	NA	NA	247	NA	NA	NA	NA	NA	NA	NA	NA	NA	NA	NA	NA	NA	NA	NA
1581	NA	NA	NA	NA	NA	NA	NA	NA	NA	NA	NA	NA	NA	NA	159	NA	NA	NA
1585	NA	NA	246	NA	NA	NA	NA	NA	NA	NA	NA	NA	NA	NA	158	NA	NA	NA
1587	NA	107	NA	NA	NA	NA	NA	NA	NA	NA	NA	NA	NA	NA	NA	NA	215	NA
1588	NA	NA	NA	NA	NA	NA	NA	263	NA	NA	NA	NA	NA	NA	NA	NA	NA	NA
1594	NA	NA	NA	NA	NA	NA	NA	NA	NA	NA	NA	NA	NA	64	NA	NA	NA	218
1600	NA	NA	NA	NA	NA	NA	NA	262	76	NA	NA	NA	NA	NA	NA	NA	NA	NA
1607	NA	NA	NA	NA	NA	NA	NA	NA	NA	NA	NA	NA	NA	63	NA	NA	NA	NA
1608	NA	NA	NA	NA	NA	NA	NA	NA	NA	NA	NA	NA	76	NA	NA	NA	NA	NA
1609	NA	106	NA	NA	NA	NA	NA	NA	NA	NA	NA	NA	NA	NA	NA	NA	NA	NA
1610	97	NA	NA	NA	NA	NA	NA	NA	NA	NA	NA	NA	NA	NA	157	NA	NA	NA
1619	NA	NA	NA	NA	NA	NA	NA	NA	NA	NA	NA	NA	75	NA	NA	NA	NA	NA
1620	NA	NA	NA	246	NA	NA	NA	NA	NA	NA	NA	NA	NA	NA	NA	NA	NA	NA
1623	NA	NA	245	NA	NA	NA	NA	NA	NA	NA	NA	NA	NA	NA	NA	170	214	NA
1624	NA	NA	NA	NA	NA	NA	NA	NA	75	89	NA	NA	NA	NA	NA	NA	NA	NA
1625	NA	NA	NA	NA	NA	NA	NA	NA	NA	NA	NA	NA	NA	NA	NA	169	NA	NA
1626	NA	NA	NA	NA	NA	NA	NA	NA	NA	NA	NA	NA	74	NA	NA	NA	NA	NA
1627	NA	NA	NA	NA	NA	NA	255	NA	NA	NA	NA	NA	NA	NA	NA	NA	NA	NA
1629	NA	NA	NA	NA	NA	NA	NA	NA	NA	NA	NA	NA	NA	NA	NA	NA	213	NA
1634	NA	NA	NA	NA	NA	NA	NA	261	NA	NA	NA	NA	NA	NA	NA	NA	NA	NA
1636	NA	NA	NA	NA	NA	NA	NA	NA	NA	NA	NA	NA	NA	NA	NA	NA	212	NA
1639	NA	105	NA	NA	NA	NA	NA	NA	NA	NA	NA	NA	NA	NA	NA	168	NA	NA
1643	NA	NA	NA	NA	NA	NA	NA	NA	74	NA	NA	NA	NA	NA	NA	NA	NA	NA
1648	NA	NA	NA	NA	NA	NA	254	NA	NA	NA	NA	NA	NA	NA	156	NA	NA	NA
1651	NA	NA	NA	NA	NA	NA	NA	NA	NA	NA	NA	NA	NA	NA	NA	NA	211	NA
1653	NA	NA	244	NA	NA	NA	NA	NA	NA	NA	NA	82	NA	NA	NA	NA	NA	NA
1655	NA	NA	NA	245	NA	NA	NA	NA	NA	NA	NA	NA	NA	NA	NA	NA	NA	NA
1656	NA	NA	243	NA	NA	NA	NA	NA	NA	NA	NA	NA	NA	NA	NA	NA	NA	NA
1658	NA	NA	242	244	NA	NA	NA	NA	NA	NA	NA	NA	NA	NA	NA	NA	NA	217
1659	96	NA	NA	NA	NA	NA	NA	NA	NA	NA	NA	NA	NA	NA	NA	NA	NA	NA
1663	NA	NA	NA	NA	NA	NA	NA	NA	NA	NA	NA	81	NA	NA	NA	NA	210	NA
1664	NA	NA	NA	NA	NA	NA	NA	NA	NA	NA	NA	NA	NA	NA	NA	NA	209	NA
1665	95	NA	NA	NA	NA	NA	NA	NA	NA	NA	NA	NA	NA	NA	NA	NA	NA	NA
1666	NA	NA	NA	NA	NA	NA	NA	NA	NA	NA	NA	NA	NA	62	NA	NA	NA	NA
1667	NA	NA	NA	NA	NA	NA	NA	NA	NA	NA	NA	NA	NA	NA	NA	NA	NA	216
1672	NA	NA	NA	NA	NA	NA	NA	NA	NA	88	NA	NA	NA	NA	NA	NA	NA	NA
1674	NA	104	NA	NA	NA	NA	NA	NA	NA	NA	NA	NA	NA	NA	NA	NA	NA	NA
1681	NA	NA	NA	NA	NA	NA	253	260	NA	NA	NA	NA	73	NA	NA	NA	NA	NA
1683	94	NA	NA	NA	NA	NA	252	NA	NA	NA	NA	NA	NA	NA	NA	NA	NA	NA
1684	NA	NA	NA	NA	NA	NA	251	NA	NA	NA	NA	NA	NA	NA	NA	NA	NA	NA
1685	NA	NA	NA	NA	NA	NA	NA	NA	NA	NA	NA	80	NA	NA	NA	NA	NA	NA
1686	93	NA	NA	NA	NA	NA	NA	NA	NA	NA	NA	NA	NA	NA	NA	NA	NA	NA
1690	NA	NA	NA	NA	NA	NA	NA	NA	NA	87	NA	NA	NA	NA	155	NA	NA	NA
1691	NA	103	NA	NA	NA	NA	NA	259	NA	NA	NA	NA	NA	NA	NA	NA	NA	NA
1692	NA	NA	241	NA	NA	NA	NA	NA	NA	NA	NA	NA	NA	NA	NA	NA	NA	NA
1693	NA	NA	NA	243	NA	NA	NA	NA	NA	NA	NA	NA	NA	NA	NA	NA	NA	NA
1694	NA	NA	NA	NA	NA	NA	NA	NA	NA	NA	NA	NA	NA	NA	NA	167	NA	NA
1696	92	NA	NA	NA	NA	NA	NA	NA	NA	NA	NA	NA	NA	NA	NA	NA	NA	NA
1700	NA	NA	NA	NA	NA	NA	NA	NA	NA	NA	NA	NA	72	NA	NA	NA	NA	NA
1704	NA	NA	NA	NA	NA	NA	NA	NA	NA	NA	NA	NA	NA	NA	NA	166	208	NA
1705	NA	102	NA	NA	NA	NA	NA	NA	NA	NA	NA	NA	NA	NA	NA	NA	NA	NA
1706	NA	NA	NA	NA	NA	NA	NA	NA	NA	NA	NA	NA	NA	NA	NA	NA	NA	215
1707	NA	NA	NA	NA	NA	NA	NA	NA	73	NA	NA	NA	NA	NA	NA	NA	NA	NA
1708	NA	NA	NA	NA	NA	NA	NA	NA	NA	NA	NA	NA	NA	NA	154	NA	NA	NA
1710	NA	NA	NA	NA	NA	NA	NA	NA	NA	86	NA	NA	NA	NA	NA	NA	NA	NA
1713	NA	NA	NA	NA	NA	NA	NA	NA	NA	NA	NA	79	NA	NA	NA	NA	NA	NA
1716	NA	NA	NA	NA	NA	NA	NA	NA	NA	NA	NA	NA	NA	NA	153	NA	NA	NA
1717	NA	NA	NA	242	NA	NA	250	NA	NA	NA	NA	NA	NA	NA	NA	NA	NA	NA
1724	NA	NA	NA	NA	NA	NA	NA	NA	NA	NA	NA	78	NA	NA	NA	NA	NA	NA
1727	NA	NA	NA	NA	NA	NA	249	NA	NA	NA	NA	NA	NA	NA	NA	NA	NA	NA
1728	NA	NA	NA	NA	NA	NA	248	NA	NA	NA	NA	NA	NA	NA	NA	NA	207	NA
1731	NA	NA	NA	NA	NA	NA	NA	NA	NA	NA	34	NA	NA	NA	NA	NA	NA	214
1732	NA	101	240	NA	NA	NA	NA	NA	NA	NA	NA	NA	NA	NA	NA	NA	NA	NA
1734	NA	NA	NA	NA	NA	NA	NA	NA	NA	NA	33	NA	NA	NA	NA	165	206	NA
1737	91	NA	NA	NA	NA	NA	NA	NA	NA	NA	NA	NA	NA	NA	NA	NA	NA	NA
1745	NA	NA	NA	NA	NA	NA	NA	NA	NA	NA	NA	NA	71	NA	NA	NA	NA	NA
1746	NA	NA	NA	NA	NA	NA	NA	NA	NA	NA	32	NA	NA	NA	NA	NA	NA	NA
1751	NA	100	NA	NA	NA	NA	NA	NA	NA	NA	NA	NA	NA	NA	NA	NA	NA	NA
1752	NA	NA	NA	NA	NA	NA	247	NA	NA	NA	NA	NA	NA	NA	NA	NA	NA	NA
1753	NA	NA	NA	NA	NA	NA	NA	NA	NA	NA	NA	NA	70	NA	NA	NA	NA	NA
1754	NA	NA	NA	NA	NA	NA	NA	258	NA	NA	NA	NA	NA	NA	NA	NA	NA	NA
1755	NA	NA	NA	NA	NA	NA	NA	NA	NA	85	NA	NA	NA	NA	NA	NA	NA	NA
1756	NA	NA	239	241	NA	NA	NA	NA	NA	NA	NA	NA	NA	NA	NA	NA	NA	NA
1758	NA	NA	NA	NA	NA	NA	NA	257	NA	NA	NA	NA	NA	NA	NA	NA	NA	NA
1759	NA	99	NA	NA	NA	NA	NA	NA	NA	NA	NA	NA	NA	NA	NA	NA	NA	NA
1761	NA	NA	NA	NA	NA	NA	NA	256	NA	84	NA	NA	NA	NA	NA	NA	NA	NA
1762	NA	NA	NA	NA	NA	NA	NA	NA	NA	83	NA	NA	NA	NA	NA	NA	NA	NA
1766	NA	NA	NA	240	NA	NA	246	NA	NA	NA	NA	NA	NA	NA	NA	NA	NA	NA
1767	NA	NA	NA	NA	NA	NA	NA	NA	NA	NA	NA	NA	NA	NA	NA	164	NA	NA
1772	NA	NA	NA	NA	NA	NA	NA	255	NA	NA	NA	NA	NA	NA	NA	NA	NA	213
1774	NA	NA	NA	NA	NA	NA	245	NA	NA	82	NA	77	NA	NA	NA	NA	NA	NA
1781	90	NA	NA	NA	NA	NA	NA	NA	NA	NA	NA	NA	NA	NA	NA	NA	NA	NA
1782	NA	NA	NA	NA	NA	NA	NA	NA	NA	NA	NA	76	NA	NA	NA	NA	NA	NA
1783	NA	NA	NA	NA	NA	NA	NA	254	NA	NA	NA	NA	69	NA	NA	NA	NA	NA
1784	NA	98	NA	NA	NA	NA	NA	NA	NA	NA	NA	NA	NA	NA	NA	NA	205	NA
1786	NA	NA	NA	NA	NA	NA	NA	253	NA	NA	NA	NA	NA	NA	NA	NA	NA	NA
1787	NA	NA	238	NA	NA	NA	NA	NA	72	NA	NA	NA	NA	NA	NA	NA	NA	NA
1791	NA	NA	NA	NA	NA	NA	NA	NA	NA	NA	31	NA	NA	NA	NA	NA	NA	NA
1792	NA	NA	NA	NA	NA	NA	NA	NA	NA	NA	NA	NA	NA	NA	NA	163	NA	NA
1794	NA	NA	NA	NA	NA	NA	NA	NA	NA	NA	NA	NA	NA	NA	NA	162	NA	NA
1795	NA	NA	NA	NA	NA	NA	NA	NA	NA	NA	30	NA	NA	NA	NA	161	NA	NA
1796	NA	97	NA	239	NA	NA	NA	NA	NA	NA	NA	NA	NA	NA	152	NA	NA	NA
1799	NA	NA	NA	NA	NA	NA	NA	NA	NA	NA	NA	75	68	NA	NA	160	NA	NA
1801	89	NA	NA	NA	NA	NA	NA	NA	NA	NA	NA	NA	NA	NA	NA	NA	NA	NA
1802	NA	NA	NA	NA	NA	NA	NA	NA	NA	NA	NA	NA	NA	NA	NA	159	NA	NA
1807	NA	NA	NA	238	NA	NA	NA	NA	NA	NA	NA	NA	NA	NA	NA	158	NA	NA
1808	NA	96	NA	NA	NA	NA	NA	NA	NA	NA	NA	NA	NA	NA	NA	NA	NA	NA
1810	NA	NA	NA	NA	NA	NA	NA	NA	NA	NA	NA	74	NA	NA	NA	NA	NA	NA
1812	NA	95	NA	NA	NA	NA	NA	NA	NA	81	NA	NA	NA	NA	151	NA	NA	NA
1815	NA	NA	NA	NA	NA	NA	NA	NA	NA	NA	NA	NA	NA	61	NA	NA	NA	NA
1817	NA	NA	NA	NA	NA	NA	NA	NA	NA	80	NA	73	NA	NA	NA	NA	NA	NA
1818	NA	NA	NA	NA	NA	NA	NA	NA	NA	NA	29	NA	NA	NA	NA	NA	NA	NA
1819	NA	NA	NA	NA	NA	NA	NA	NA	NA	NA	NA	NA	NA	60	NA	NA	NA	NA
1820	NA	NA	NA	NA	NA	NA	NA	NA	NA	NA	NA	72	67	NA	NA	NA	NA	NA
1822	NA	NA	NA	NA	NA	NA	NA	NA	NA	NA	NA	71	NA	NA	NA	NA	204	NA
1824	NA	NA	NA	NA	NA	NA	NA	NA	NA	NA	NA	NA	NA	59	NA	NA	203	NA
1825	NA	NA	NA	NA	NA	NA	NA	NA	NA	79	NA	NA	NA	NA	NA	NA	NA	NA
1829	NA	NA	NA	NA	NA	NA	NA	NA	NA	NA	NA	NA	NA	NA	NA	157	NA	NA
1832	NA	NA	NA	NA	NA	NA	NA	252	NA	NA	NA	NA	NA	NA	NA	NA	NA	NA
1837	NA	NA	NA	NA	NA	NA	NA	NA	NA	NA	NA	NA	66	NA	NA	NA	NA	NA
1838	NA	NA	NA	NA	298	NA	NA	NA	NA	NA	NA	NA	NA	NA	NA	NA	NA	NA
1846	NA	NA	NA	NA	NA	NA	NA	NA	NA	78	NA	NA	NA	NA	NA	NA	NA	NA
1847	NA	NA	NA	NA	NA	NA	NA	NA	NA	77	28	NA	NA	NA	NA	NA	NA	NA
1848	NA	NA	237	NA	NA	NA	NA	NA	NA	NA	NA	NA	NA	NA	NA	NA	NA	NA
1852	NA	NA	NA	NA	NA	NA	NA	NA	NA	76	NA	NA	NA	NA	NA	NA	NA	NA
1854	88	NA	NA	NA	NA	NA	NA	NA	NA	NA	NA	NA	NA	NA	NA	NA	NA	NA
1855	NA	NA	NA	237	NA	NA	NA	NA	NA	NA	NA	NA	NA	NA	NA	NA	NA	NA
1856	87	NA	NA	NA	NA	NA	NA	NA	NA	NA	NA	NA	NA	NA	NA	NA	NA	NA
1857	NA	NA	NA	NA	NA	NA	244	NA	NA	NA	NA	NA	NA	NA	NA	NA	NA	NA
1858	NA	NA	NA	NA	NA	NA	NA	NA	NA	NA	27	NA	NA	NA	NA	NA	NA	NA
1860	NA	94	NA	NA	NA	NA	NA	NA	NA	NA	NA	NA	NA	NA	NA	NA	NA	NA
1861	NA	NA	NA	NA	NA	NA	NA	NA	NA	75	NA	NA	NA	NA	NA	NA	NA	NA
1863	NA	NA	NA	NA	NA	NA	NA	NA	71	NA	NA	NA	NA	NA	NA	156	NA	NA
1864	NA	NA	NA	NA	NA	NA	NA	NA	NA	74	26	NA	NA	NA	NA	NA	NA	NA
1866	NA	93	NA	NA	NA	NA	NA	NA	NA	NA	NA	NA	NA	NA	NA	NA	NA	NA
1872	NA	NA	NA	236	NA	NA	NA	251	NA	NA	NA	NA	NA	NA	NA	NA	NA	NA
1875	86	NA	NA	NA	NA	NA	NA	NA	NA	NA	NA	NA	NA	NA	NA	NA	NA	NA
1876	NA	NA	NA	NA	NA	NA	NA	NA	NA	NA	NA	NA	NA	NA	NA	NA	NA	212
1878	NA	NA	NA	NA	NA	NA	NA	NA	NA	NA	NA	NA	NA	NA	NA	155	NA	NA
1879	NA	NA	236	235	NA	NA	NA	NA	NA	NA	NA	NA	NA	NA	NA	NA	NA	NA
1882	85	92	NA	NA	NA	NA	NA	NA	NA	NA	NA	NA	NA	NA	NA	NA	NA	NA
1884	NA	NA	235	NA	NA	NA	NA	NA	NA	NA	NA	NA	NA	NA	NA	154	NA	NA
1885	NA	NA	NA	NA	NA	NA	NA	NA	NA	NA	NA	70	NA	NA	NA	NA	NA	NA
1888	NA	NA	NA	NA	NA	NA	NA	250	NA	NA	NA	NA	NA	NA	150	NA	NA	NA
1891	NA	91	NA	NA	NA	NA	NA	NA	NA	NA	NA	NA	NA	NA	NA	NA	NA	NA
1893	NA	NA	234	NA	NA	NA	NA	NA	NA	NA	NA	NA	NA	NA	NA	NA	NA	NA
1894	NA	90	NA	NA	NA	NA	NA	NA	NA	NA	NA	NA	NA	58	NA	NA	NA	NA
1895	NA	NA	NA	NA	NA	NA	NA	NA	NA	NA	NA	NA	NA	NA	NA	NA	202	211
1896	NA	89	NA	NA	NA	NA	NA	NA	NA	NA	NA	NA	NA	NA	NA	NA	201	NA
1902	NA	NA	NA	NA	NA	NA	NA	NA	NA	NA	NA	NA	NA	57	NA	NA	NA	NA
1903	NA	88	NA	NA	NA	NA	NA	NA	NA	NA	NA	NA	NA	NA	NA	NA	NA	NA
1907	NA	NA	NA	NA	NA	NA	NA	249	NA	NA	NA	NA	NA	NA	NA	NA	NA	NA
1908	NA	NA	NA	NA	NA	NA	NA	NA	NA	NA	NA	NA	NA	NA	NA	153	NA	210
1910	NA	NA	NA	NA	NA	NA	NA	NA	70	NA	NA	NA	NA	NA	NA	NA	NA	NA
1915	NA	NA	NA	NA	NA	NA	NA	NA	NA	NA	NA	69	NA	NA	NA	NA	NA	NA
1917	NA	87	NA	NA	NA	NA	NA	NA	NA	NA	NA	NA	NA	NA	NA	NA	NA	NA
1920	NA	NA	NA	NA	NA	NA	NA	NA	NA	NA	NA	NA	NA	NA	149	NA	NA	NA
1921	NA	NA	NA	234	NA	NA	NA	NA	NA	NA	NA	NA	NA	NA	NA	NA	NA	NA
1922	84	NA	NA	NA	NA	NA	NA	NA	NA	NA	NA	NA	NA	NA	NA	NA	NA	NA
1923	NA	NA	NA	NA	NA	NA	NA	248	NA	NA	NA	NA	NA	NA	NA	152	NA	NA
1924	NA	NA	NA	NA	NA	NA	NA	NA	NA	NA	NA	NA	NA	56	NA	NA	NA	NA
1931	NA	86	NA	NA	NA	NA	NA	NA	NA	NA	NA	NA	NA	NA	NA	NA	NA	NA
1932	NA	NA	233	NA	NA	NA	NA	NA	NA	NA	NA	68	NA	NA	NA	NA	NA	NA
1940	NA	NA	NA	NA	NA	NA	NA	247	NA	NA	NA	NA	NA	NA	NA	NA	NA	NA
1944	NA	NA	NA	NA	NA	NA	NA	NA	NA	NA	NA	NA	65	NA	NA	NA	NA	NA
1945	NA	NA	NA	NA	NA	NA	NA	NA	NA	NA	NA	67	NA	NA	NA	NA	NA	NA
1946	83	NA	NA	NA	NA	NA	NA	NA	NA	73	NA	NA	NA	NA	NA	NA	NA	NA
1949	NA	NA	NA	NA	NA	NA	NA	NA	NA	NA	NA	NA	NA	NA	NA	NA	NA	209
1951	NA	NA	NA	NA	NA	NA	NA	NA	NA	72	NA	NA	NA	NA	NA	NA	NA	NA
1952	NA	NA	NA	NA	NA	NA	NA	NA	NA	NA	25	NA	NA	NA	NA	NA	NA	NA
1956	NA	NA	NA	NA	NA	NA	NA	NA	NA	NA	NA	NA	NA	NA	NA	NA	NA	208
1957	82	NA	NA	NA	NA	NA	NA	NA	NA	NA	NA	NA	NA	NA	NA	NA	NA	NA
1959	NA	NA	232	NA	NA	NA	NA	NA	NA	NA	NA	NA	NA	NA	NA	NA	NA	NA
1960	NA	NA	NA	NA	NA	NA	NA	NA	NA	NA	NA	66	NA	NA	148	NA	NA	NA
1961	NA	NA	NA	NA	NA	NA	NA	NA	69	NA	NA	NA	NA	NA	NA	NA	NA	NA
1963	NA	NA	NA	NA	NA	NA	243	NA	NA	NA	NA	NA	NA	NA	NA	NA	NA	NA
1964	NA	NA	NA	NA	NA	NA	NA	246	NA	NA	NA	65	NA	NA	NA	NA	NA	NA
1970	NA	NA	NA	NA	NA	NA	NA	NA	NA	NA	NA	NA	64	NA	NA	NA	NA	NA
1971	NA	85	NA	NA	NA	NA	NA	NA	NA	NA	NA	NA	NA	NA	NA	NA	NA	NA
1972	NA	NA	NA	NA	NA	NA	NA	NA	NA	NA	NA	NA	NA	NA	147	NA	NA	NA
1973	NA	NA	NA	233	NA	NA	NA	NA	NA	NA	NA	NA	NA	NA	146	151	NA	NA
1974	NA	NA	NA	NA	NA	NA	NA	NA	NA	NA	NA	NA	NA	NA	145	NA	NA	NA
1975	NA	NA	NA	NA	NA	NA	NA	NA	NA	NA	NA	NA	NA	55	NA	NA	NA	NA
1976	NA	NA	NA	NA	NA	NA	NA	NA	NA	71	NA	NA	NA	NA	144	NA	NA	NA
1979	81	NA	NA	NA	NA	NA	NA	NA	NA	NA	NA	NA	NA	NA	143	NA	NA	NA
1983	NA	NA	NA	NA	NA	NA	NA	NA	NA	NA	NA	NA	NA	NA	NA	NA	NA	207
1984	NA	NA	NA	NA	NA	NA	NA	NA	NA	NA	NA	64	63	NA	NA	NA	NA	NA
1985	NA	84	NA	NA	NA	NA	NA	NA	NA	NA	NA	NA	NA	NA	NA	NA	200	NA
1988	NA	NA	NA	NA	NA	NA	NA	245	NA	NA	NA	NA	NA	NA	NA	NA	NA	NA
1989	NA	NA	NA	NA	NA	NA	NA	NA	NA	70	NA	NA	NA	NA	NA	NA	NA	NA
1991	NA	NA	NA	NA	NA	NA	NA	NA	NA	NA	NA	63	NA	NA	NA	NA	NA	NA
1993	NA	NA	NA	NA	NA	NA	NA	NA	NA	NA	NA	62	62	NA	NA	NA	NA	NA
1994	NA	NA	NA	NA	NA	NA	NA	NA	68	NA	NA	NA	NA	NA	NA	NA	NA	NA
1995	80	NA	NA	NA	NA	NA	NA	NA	NA	NA	NA	NA	NA	NA	NA	NA	NA	NA
1997	NA	NA	NA	NA	NA	NA	NA	NA	NA	NA	NA	NA	NA	NA	NA	NA	199	NA
1999	NA	NA	NA	NA	NA	NA	NA	NA	67	NA	NA	NA	NA	NA	NA	NA	NA	NA
2000	NA	NA	NA	NA	NA	NA	NA	NA	NA	NA	NA	NA	NA	NA	142	NA	NA	NA
2001	NA	NA	NA	NA	NA	NA	NA	NA	NA	NA	NA	NA	NA	NA	141	NA	NA	NA
2005	NA	NA	NA	NA	NA	NA	NA	NA	NA	NA	NA	NA	NA	NA	NA	NA	198	NA
2007	NA	NA	NA	232	NA	NA	NA	NA	NA	NA	NA	NA	NA	NA	NA	NA	197	NA
2009	NA	NA	NA	NA	NA	NA	NA	NA	NA	NA	24	NA	NA	NA	NA	NA	NA	NA
2011	NA	NA	231	NA	NA	NA	NA	NA	NA	NA	NA	NA	NA	NA	NA	NA	NA	206
2016	NA	NA	NA	NA	NA	NA	NA	NA	66	NA	NA	NA	NA	NA	NA	NA	NA	NA
2018	NA	NA	NA	NA	NA	NA	NA	NA	NA	NA	NA	NA	NA	NA	NA	150	NA	NA
2019	NA	NA	NA	231	NA	NA	NA	NA	NA	NA	NA	NA	NA	NA	NA	NA	NA	NA
2027	NA	NA	NA	NA	NA	NA	NA	NA	NA	NA	23	NA	NA	NA	NA	NA	NA	NA
2028	NA	NA	NA	NA	NA	NA	NA	NA	NA	NA	NA	NA	NA	NA	140	NA	NA	NA
2040	NA	NA	NA	NA	NA	NA	NA	NA	NA	NA	NA	61	NA	54	NA	NA	NA	NA
2041	NA	NA	NA	230	NA	NA	NA	NA	NA	NA	NA	NA	NA	NA	NA	NA	NA	NA
2042	NA	83	NA	NA	NA	NA	NA	NA	NA	NA	NA	NA	NA	NA	NA	NA	NA	NA
2043	NA	NA	NA	229	NA	NA	NA	NA	NA	NA	NA	NA	NA	NA	NA	NA	NA	NA
2049	NA	82	NA	NA	NA	NA	NA	NA	NA	NA	NA	NA	NA	NA	NA	NA	NA	205
2051	NA	NA	NA	NA	NA	NA	NA	NA	NA	69	NA	NA	NA	NA	NA	NA	NA	NA
2054	NA	NA	NA	NA	NA	NA	NA	NA	NA	NA	NA	NA	NA	NA	139	NA	NA	NA
2056	NA	NA	NA	NA	NA	NA	NA	NA	NA	NA	NA	NA	NA	NA	NA	NA	196	NA
2058	NA	81	NA	NA	NA	NA	NA	NA	NA	NA	NA	NA	NA	NA	NA	NA	NA	NA
2066	NA	NA	NA	NA	NA	NA	NA	NA	NA	NA	NA	60	61	NA	NA	NA	NA	204
2068	NA	NA	NA	NA	NA	NA	NA	NA	NA	NA	NA	NA	NA	NA	NA	149	NA	NA
2069	NA	NA	NA	NA	NA	NA	NA	NA	NA	NA	NA	NA	NA	NA	138	NA	NA	NA
2071	NA	NA	NA	NA	NA	NA	NA	244	NA	NA	NA	NA	NA	NA	NA	NA	NA	NA
2074	NA	NA	NA	NA	NA	NA	NA	NA	NA	68	NA	NA	NA	NA	NA	NA	NA	NA
2079	NA	NA	NA	NA	NA	NA	NA	NA	NA	NA	NA	NA	NA	NA	137	NA	NA	NA
2080	NA	NA	NA	NA	NA	NA	NA	NA	NA	NA	NA	NA	NA	NA	NA	148	NA	NA
2081	NA	NA	230	NA	NA	NA	NA	NA	NA	NA	NA	NA	NA	NA	NA	NA	NA	NA
2083	NA	NA	NA	NA	NA	NA	242	NA	NA	NA	NA	NA	NA	NA	NA	NA	NA	NA
2084	NA	NA	NA	NA	NA	NA	241	NA	NA	NA	NA	NA	NA	NA	NA	NA	NA	NA
2092	NA	NA	NA	NA	NA	NA	NA	NA	NA	67	NA	NA	NA	NA	NA	NA	NA	NA
2094	NA	NA	NA	NA	NA	NA	NA	NA	NA	NA	NA	NA	NA	NA	136	NA	NA	NA
2097	NA	NA	NA	NA	NA	NA	NA	NA	NA	66	NA	NA	NA	NA	NA	NA	NA	NA
2098	NA	NA	NA	NA	NA	NA	NA	243	NA	NA	NA	NA	NA	NA	NA	NA	NA	NA
2099	79	NA	NA	NA	NA	NA	NA	NA	NA	NA	NA	NA	NA	NA	NA	NA	NA	NA
2100	NA	NA	229	NA	NA	NA	NA	NA	NA	NA	NA	NA	NA	NA	NA	NA	NA	NA
2101	78	NA	NA	NA	NA	NA	240	242	NA	NA	NA	NA	NA	NA	NA	NA	NA	NA
2102	NA	NA	228	NA	NA	NA	NA	NA	NA	NA	NA	NA	NA	NA	NA	NA	195	203
2104	NA	NA	227	NA	NA	NA	NA	NA	NA	NA	NA	NA	60	NA	NA	NA	NA	NA
2105	77	NA	NA	NA	NA	NA	NA	NA	NA	NA	NA	NA	NA	NA	NA	NA	NA	NA
2106	NA	NA	NA	NA	NA	NA	NA	NA	NA	NA	NA	NA	59	NA	NA	NA	NA	NA
2108	NA	NA	NA	NA	NA	NA	NA	NA	65	NA	NA	NA	NA	NA	135	NA	NA	NA
2111	NA	NA	NA	NA	NA	NA	NA	NA	NA	NA	NA	NA	NA	NA	134	NA	NA	NA
2117	NA	NA	226	NA	NA	NA	NA	NA	NA	NA	NA	NA	NA	NA	NA	NA	NA	NA
2119	NA	80	NA	NA	NA	NA	NA	NA	NA	NA	NA	NA	NA	NA	NA	NA	NA	NA
2121	NA	NA	NA	NA	NA	NA	NA	NA	NA	NA	NA	59	NA	NA	NA	NA	NA	NA
2122	NA	NA	NA	NA	NA	NA	NA	NA	NA	NA	NA	NA	NA	NA	133	NA	NA	NA
2126	NA	NA	NA	NA	NA	NA	239	NA	NA	NA	NA	NA	NA	NA	NA	NA	194	NA
2127	NA	NA	NA	228	NA	NA	NA	NA	NA	NA	NA	NA	NA	NA	NA	NA	NA	NA
2128	NA	NA	NA	NA	NA	NA	NA	NA	NA	NA	NA	NA	NA	NA	NA	NA	NA	202
2132	NA	NA	225	NA	NA	NA	NA	NA	NA	NA	NA	NA	NA	NA	NA	NA	NA	NA
2134	NA	NA	224	NA	NA	NA	NA	NA	NA	NA	NA	NA	NA	NA	132	NA	NA	NA
2136	NA	NA	NA	NA	NA	NA	NA	NA	NA	NA	NA	NA	NA	53	NA	NA	NA	201
2137	NA	NA	NA	NA	NA	NA	NA	NA	NA	NA	22	NA	NA	NA	NA	147	NA	NA
2138	NA	NA	NA	NA	NA	NA	NA	NA	NA	NA	NA	58	NA	NA	NA	146	NA	NA
2141	76	NA	NA	NA	NA	NA	NA	NA	NA	NA	NA	NA	NA	NA	NA	NA	NA	NA
2142	NA	NA	NA	NA	NA	NA	NA	NA	64	NA	NA	NA	NA	NA	NA	NA	NA	NA
2143	NA	79	NA	NA	NA	NA	NA	NA	NA	NA	NA	NA	NA	NA	NA	NA	NA	NA
2145	NA	NA	NA	227	NA	NA	NA	NA	NA	NA	NA	NA	NA	NA	NA	NA	NA	NA
2148	NA	NA	NA	NA	NA	NA	NA	241	NA	NA	NA	NA	NA	NA	NA	NA	NA	NA
2149	NA	78	NA	NA	NA	NA	NA	NA	NA	NA	NA	NA	NA	NA	NA	NA	NA	NA
2150	NA	NA	223	NA	NA	NA	NA	NA	NA	NA	NA	NA	NA	NA	NA	NA	NA	NA
2151	NA	NA	NA	NA	NA	300	NA	NA	NA	NA	NA	NA	NA	NA	NA	NA	NA	NA
2155	NA	NA	NA	NA	NA	NA	NA	NA	NA	NA	NA	NA	NA	NA	NA	NA	193	200
2156	NA	77	NA	NA	NA	NA	NA	NA	NA	NA	NA	NA	NA	NA	NA	NA	NA	199
2158	NA	NA	NA	NA	NA	NA	NA	NA	63	NA	NA	NA	NA	NA	NA	NA	NA	NA
2162	75	NA	NA	NA	NA	NA	NA	NA	NA	NA	NA	NA	NA	NA	NA	NA	NA	NA
2164	NA	NA	NA	NA	NA	NA	NA	NA	62	NA	NA	NA	NA	NA	NA	NA	NA	NA
2165	NA	NA	NA	NA	NA	NA	NA	NA	NA	NA	NA	NA	NA	NA	NA	NA	NA	198
2170	NA	76	NA	226	NA	NA	NA	NA	NA	NA	NA	NA	NA	NA	NA	NA	NA	NA
2171	NA	NA	NA	NA	NA	NA	NA	NA	NA	NA	NA	NA	NA	NA	NA	NA	192	NA
2172	NA	NA	NA	NA	NA	NA	238	NA	NA	NA	NA	NA	NA	NA	NA	NA	NA	NA
2173	NA	NA	NA	NA	NA	NA	NA	NA	NA	NA	NA	NA	NA	NA	NA	NA	NA	197
2174	NA	NA	NA	NA	NA	NA	NA	NA	61	NA	NA	NA	NA	NA	NA	NA	NA	NA
2179	NA	NA	NA	NA	NA	NA	NA	NA	NA	NA	21	NA	NA	NA	NA	145	NA	NA
2183	74	NA	NA	NA	NA	NA	NA	NA	NA	NA	NA	NA	NA	52	NA	NA	NA	NA
2185	NA	NA	NA	NA	NA	NA	NA	NA	NA	NA	NA	NA	58	NA	NA	NA	NA	NA
2186	NA	NA	222	NA	NA	NA	NA	NA	NA	NA	NA	NA	NA	NA	NA	NA	NA	NA
2187	NA	NA	NA	NA	NA	NA	NA	240	NA	NA	NA	NA	NA	NA	NA	NA	NA	NA
2189	NA	75	NA	NA	NA	NA	NA	NA	NA	NA	NA	NA	NA	NA	NA	NA	NA	NA
2190	NA	NA	NA	NA	NA	NA	NA	NA	NA	NA	NA	NA	NA	NA	NA	144	NA	NA
2196	73	NA	NA	NA	NA	NA	NA	NA	NA	NA	NA	NA	NA	NA	NA	NA	191	NA
2199	NA	NA	NA	NA	NA	NA	237	NA	NA	NA	NA	NA	NA	NA	NA	NA	NA	NA
2202	NA	NA	NA	NA	297	NA	NA	NA	NA	NA	NA	NA	NA	51	NA	NA	NA	NA
2210	NA	NA	NA	NA	NA	NA	NA	NA	NA	NA	NA	NA	NA	NA	NA	143	NA	NA
2211	72	NA	NA	NA	NA	NA	NA	NA	NA	NA	NA	NA	NA	NA	NA	NA	190	NA
2213	NA	NA	NA	225	NA	NA	NA	NA	NA	NA	NA	NA	NA	NA	NA	NA	NA	NA
2222	NA	NA	NA	NA	NA	NA	NA	239	NA	NA	NA	NA	NA	NA	NA	NA	NA	NA
2227	NA	74	NA	NA	NA	NA	NA	NA	NA	NA	NA	NA	NA	NA	NA	NA	NA	NA
2228	NA	NA	NA	NA	NA	NA	NA	238	NA	NA	NA	NA	NA	NA	NA	NA	NA	NA
2237	NA	NA	NA	NA	NA	NA	NA	NA	NA	65	NA	NA	NA	NA	NA	NA	NA	NA
2238	NA	73	NA	NA	NA	NA	NA	NA	NA	NA	NA	NA	57	NA	NA	NA	NA	NA
2244	NA	NA	NA	224	NA	299	NA	NA	NA	NA	NA	NA	NA	NA	NA	NA	NA	NA
2245	NA	NA	NA	NA	NA	NA	NA	NA	NA	NA	NA	NA	NA	NA	NA	142	NA	NA
2247	NA	NA	NA	NA	NA	NA	NA	NA	NA	64	NA	NA	NA	NA	NA	NA	NA	NA
2254	NA	NA	NA	NA	NA	NA	236	NA	NA	NA	NA	NA	NA	NA	NA	NA	NA	196
2256	NA	NA	NA	NA	NA	NA	NA	237	NA	NA	NA	NA	NA	NA	NA	NA	NA	NA
2258	NA	NA	NA	NA	NA	NA	235	NA	NA	NA	NA	NA	NA	NA	NA	NA	NA	NA
2264	NA	NA	NA	NA	NA	NA	NA	NA	NA	NA	NA	NA	56	NA	NA	NA	NA	195
2265	NA	NA	NA	NA	NA	NA	NA	NA	NA	NA	NA	NA	NA	50	NA	141	NA	NA
2266	NA	NA	NA	NA	NA	NA	NA	NA	NA	NA	NA	NA	NA	NA	NA	140	NA	194
2271	NA	NA	221	NA	NA	NA	NA	NA	NA	NA	NA	NA	NA	49	NA	NA	NA	NA
2274	NA	NA	220	NA	NA	NA	NA	NA	NA	NA	NA	NA	NA	NA	NA	NA	189	NA
2275	NA	NA	NA	NA	NA	NA	NA	NA	NA	NA	NA	NA	55	NA	NA	NA	188	NA
2277	NA	NA	NA	NA	NA	NA	NA	NA	NA	NA	NA	NA	NA	48	131	NA	NA	NA
2281	NA	NA	NA	NA	NA	NA	NA	NA	NA	NA	NA	NA	NA	47	NA	NA	NA	NA
2289	NA	NA	NA	NA	NA	NA	NA	236	NA	NA	NA	NA	NA	NA	NA	NA	NA	NA
2293	71	NA	NA	NA	NA	NA	NA	NA	NA	NA	NA	NA	NA	NA	NA	NA	187	NA
2295	NA	NA	NA	NA	NA	NA	NA	NA	60	NA	NA	NA	54	NA	NA	NA	NA	NA
2296	NA	NA	NA	NA	NA	NA	NA	NA	NA	NA	NA	NA	NA	NA	NA	NA	186	NA
2297	70	NA	NA	NA	NA	NA	NA	NA	NA	NA	NA	NA	NA	NA	NA	NA	NA	NA
2298	NA	NA	NA	NA	NA	NA	NA	NA	NA	NA	NA	NA	NA	NA	NA	139	NA	NA
2300	NA	NA	NA	NA	NA	NA	NA	235	NA	NA	NA	NA	NA	NA	NA	NA	NA	NA
2302	NA	NA	NA	NA	NA	NA	NA	NA	NA	NA	NA	NA	NA	NA	NA	NA	NA	193
2303	NA	NA	NA	NA	NA	NA	NA	NA	NA	NA	NA	NA	NA	NA	NA	138	NA	NA
2305	NA	NA	NA	NA	NA	NA	NA	234	NA	NA	NA	NA	NA	NA	NA	NA	NA	NA
2307	NA	NA	NA	NA	NA	NA	NA	NA	NA	63	NA	NA	NA	NA	NA	NA	NA	NA
2311	NA	NA	NA	NA	NA	NA	NA	NA	NA	NA	NA	NA	53	NA	NA	NA	NA	NA
2318	NA	NA	NA	NA	NA	NA	NA	NA	NA	NA	NA	57	NA	NA	NA	NA	NA	NA
2324	NA	NA	NA	NA	NA	NA	NA	NA	NA	NA	NA	NA	NA	NA	NA	NA	185	NA
2325	69	NA	NA	NA	NA	NA	NA	NA	NA	NA	NA	NA	NA	NA	NA	NA	NA	NA
2329	68	NA	NA	NA	NA	NA	NA	NA	NA	NA	NA	NA	NA	NA	NA	NA	NA	NA
2330	NA	NA	NA	NA	NA	NA	NA	233	NA	NA	NA	NA	NA	NA	NA	NA	NA	NA
2334	67	NA	NA	NA	NA	NA	NA	NA	NA	NA	NA	NA	NA	NA	NA	NA	NA	NA
2335	NA	72	NA	NA	NA	NA	NA	NA	NA	NA	NA	NA	NA	NA	NA	NA	NA	NA
2339	NA	NA	219	NA	NA	NA	NA	NA	NA	NA	NA	NA	NA	NA	NA	NA	NA	NA
2342	NA	NA	NA	NA	NA	NA	NA	NA	NA	62	NA	NA	NA	NA	NA	NA	NA	NA
2344	NA	NA	NA	NA	NA	NA	234	NA	NA	NA	NA	NA	NA	NA	NA	NA	NA	NA
2345	NA	NA	NA	223	NA	NA	NA	NA	NA	NA	NA	NA	NA	NA	NA	NA	NA	NA
2346	NA	NA	NA	NA	NA	NA	NA	NA	NA	NA	20	NA	NA	NA	NA	NA	NA	NA
2353	NA	NA	NA	NA	NA	NA	NA	NA	NA	NA	NA	NA	NA	NA	NA	NA	NA	192
2354	NA	NA	NA	NA	NA	NA	NA	NA	NA	NA	NA	NA	NA	NA	NA	NA	184	NA
2358	NA	NA	NA	222	NA	NA	NA	NA	NA	NA	NA	NA	NA	NA	NA	NA	NA	NA
2359	NA	NA	NA	NA	NA	NA	NA	NA	NA	NA	NA	NA	NA	NA	NA	NA	183	NA
2363	NA	NA	NA	NA	NA	NA	NA	NA	NA	NA	NA	NA	NA	NA	NA	137	NA	NA
2365	NA	NA	NA	221	NA	NA	NA	NA	NA	NA	NA	NA	NA	NA	NA	NA	NA	NA
2366	NA	NA	NA	NA	NA	298	NA	NA	NA	NA	NA	NA	NA	NA	NA	NA	NA	NA
2368	NA	NA	NA	NA	NA	NA	NA	232	NA	NA	NA	NA	NA	NA	NA	NA	NA	NA
2369	NA	NA	NA	NA	NA	NA	NA	NA	NA	NA	NA	NA	NA	46	NA	NA	NA	NA
2370	NA	NA	NA	NA	NA	NA	NA	NA	NA	NA	NA	NA	NA	NA	130	NA	NA	NA
2372	NA	NA	218	NA	NA	NA	NA	NA	NA	NA	NA	NA	NA	NA	NA	NA	NA	NA
2376	NA	NA	NA	NA	NA	NA	NA	NA	NA	NA	NA	NA	NA	NA	129	135	NA	NA
2383	66	NA	NA	NA	NA	NA	NA	NA	NA	NA	NA	NA	NA	NA	NA	NA	NA	NA
2385	65	NA	NA	NA	NA	NA	NA	NA	NA	61	NA	NA	NA	NA	NA	NA	NA	191
2387	NA	NA	NA	NA	NA	NA	NA	NA	NA	NA	NA	NA	NA	NA	NA	134	NA	NA
2388	NA	NA	NA	NA	NA	NA	233	NA	NA	NA	NA	NA	NA	NA	NA	NA	NA	NA
2389	NA	NA	NA	NA	NA	NA	NA	NA	NA	NA	NA	NA	52	NA	NA	NA	NA	NA
2390	NA	NA	NA	NA	NA	NA	NA	231	NA	NA	NA	NA	NA	NA	NA	NA	NA	NA
2391	NA	NA	NA	NA	NA	NA	NA	NA	NA	NA	NA	NA	51	NA	NA	NA	NA	NA
2395	NA	NA	NA	NA	NA	NA	NA	NA	NA	NA	NA	NA	NA	NA	NA	NA	NA	190
2397	NA	NA	NA	NA	NA	NA	NA	NA	NA	NA	NA	56	NA	NA	NA	NA	NA	NA
2398	NA	NA	NA	NA	NA	NA	NA	NA	NA	NA	NA	NA	NA	NA	128	NA	NA	NA
2399	NA	NA	NA	NA	NA	NA	NA	NA	NA	NA	NA	55	NA	45	NA	NA	NA	NA
2401	NA	NA	NA	NA	NA	NA	NA	NA	NA	NA	NA	54	NA	NA	127	NA	NA	NA
2407	NA	NA	NA	NA	NA	NA	NA	NA	NA	NA	NA	NA	NA	44	NA	NA	NA	NA
2411	NA	NA	NA	NA	NA	NA	232	NA	NA	NA	NA	53	NA	NA	NA	NA	NA	NA
2414	NA	NA	NA	NA	NA	NA	231	NA	NA	NA	NA	NA	NA	NA	NA	NA	NA	NA
2417	64	NA	NA	NA	NA	NA	NA	NA	NA	NA	NA	NA	NA	NA	NA	NA	182	NA
2419	NA	NA	NA	220	NA	NA	230	NA	NA	NA	NA	NA	NA	NA	NA	NA	NA	NA
2421	NA	NA	NA	NA	NA	NA	NA	NA	59	NA	NA	NA	NA	NA	NA	NA	NA	NA
2422	NA	NA	NA	NA	NA	NA	229	NA	NA	NA	NA	NA	NA	NA	NA	NA	NA	NA
2425	NA	NA	NA	219	NA	NA	NA	NA	NA	NA	NA	NA	NA	NA	NA	NA	NA	NA
2429	NA	NA	NA	NA	NA	NA	NA	NA	NA	NA	NA	NA	NA	43	NA	NA	NA	NA
2432	NA	NA	NA	NA	NA	NA	NA	NA	NA	NA	NA	52	NA	NA	NA	NA	NA	NA
2434	NA	NA	NA	NA	NA	NA	NA	230	NA	NA	NA	NA	NA	42	126	NA	NA	NA
2436	NA	NA	NA	NA	NA	NA	228	NA	NA	NA	NA	NA	NA	NA	NA	NA	NA	NA
2437	NA	NA	NA	NA	NA	NA	NA	NA	NA	NA	NA	51	NA	NA	NA	NA	NA	NA
2438	NA	NA	NA	NA	NA	NA	NA	NA	58	NA	NA	50	NA	NA	NA	NA	NA	NA
2439	NA	NA	NA	NA	NA	NA	NA	NA	NA	NA	NA	49	NA	NA	NA	NA	NA	NA
2446	NA	NA	NA	NA	NA	NA	NA	NA	NA	NA	NA	NA	NA	NA	NA	133	NA	NA
2450	NA	NA	NA	NA	NA	NA	227	NA	NA	NA	NA	NA	NA	NA	NA	NA	NA	NA
2452	NA	NA	NA	NA	NA	NA	NA	NA	NA	NA	NA	NA	NA	NA	NA	132	NA	NA
2454	NA	NA	NA	NA	NA	NA	NA	NA	NA	NA	NA	NA	NA	41	NA	NA	NA	NA
2457	NA	NA	NA	NA	NA	NA	226	NA	NA	NA	NA	NA	NA	NA	NA	131	NA	NA
2460	NA	70	NA	NA	NA	NA	NA	NA	NA	NA	NA	NA	NA	NA	NA	NA	NA	NA
2461	NA	NA	NA	NA	NA	NA	NA	NA	57	NA	NA	NA	NA	NA	125	NA	NA	NA
2464	NA	NA	NA	NA	NA	NA	NA	NA	NA	NA	19	NA	NA	NA	NA	NA	NA	189
2465	NA	NA	NA	NA	NA	NA	NA	NA	56	NA	NA	NA	NA	NA	NA	NA	NA	NA
2467	NA	NA	NA	NA	NA	NA	NA	NA	NA	NA	NA	48	NA	NA	NA	NA	NA	NA
2470	NA	NA	217	NA	NA	NA	NA	NA	NA	NA	NA	NA	NA	NA	NA	NA	NA	NA
2476	NA	69	NA	NA	NA	NA	NA	NA	NA	NA	NA	NA	NA	NA	NA	NA	NA	NA
2479	NA	NA	NA	NA	NA	NA	NA	NA	NA	60	NA	NA	NA	NA	NA	NA	NA	NA
2482	63	NA	216	NA	NA	NA	NA	NA	NA	NA	NA	NA	NA	NA	NA	NA	NA	NA
2484	NA	68	NA	NA	NA	NA	NA	NA	NA	NA	NA	NA	NA	NA	NA	130	NA	NA
2490	62	66	NA	NA	NA	NA	NA	NA	NA	NA	NA	NA	NA	NA	NA	NA	NA	NA
2497	61	NA	NA	NA	NA	NA	NA	NA	NA	NA	NA	NA	NA	NA	NA	NA	NA	NA
2502	NA	65	NA	NA	NA	NA	NA	NA	NA	NA	NA	NA	NA	NA	NA	NA	NA	NA
2504	NA	NA	NA	NA	NA	NA	NA	NA	NA	NA	NA	47	NA	NA	NA	NA	NA	NA
2505	NA	NA	NA	NA	NA	NA	NA	NA	NA	NA	NA	NA	NA	NA	NA	129	NA	NA
2513	NA	NA	NA	NA	NA	NA	NA	NA	NA	NA	NA	NA	NA	NA	124	NA	181	NA
2517	NA	NA	NA	NA	NA	NA	NA	NA	NA	NA	NA	NA	NA	40	NA	NA	NA	NA
2534	NA	NA	NA	NA	NA	NA	NA	NA	NA	NA	NA	NA	50	NA	NA	NA	NA	NA
2538	60	NA	NA	NA	NA	NA	NA	NA	NA	NA	NA	NA	NA	NA	NA	NA	NA	NA
2539	NA	NA	NA	NA	NA	NA	NA	NA	NA	NA	NA	46	NA	NA	NA	NA	NA	NA
2541	NA	NA	NA	NA	NA	NA	NA	NA	NA	NA	NA	NA	49	NA	NA	NA	NA	NA
2543	NA	NA	NA	NA	NA	NA	NA	NA	NA	NA	NA	NA	NA	NA	NA	128	NA	NA
2546	NA	NA	NA	218	NA	NA	NA	NA	NA	NA	NA	NA	48	NA	NA	NA	NA	NA
2547	NA	NA	NA	NA	NA	NA	NA	NA	NA	NA	NA	NA	NA	NA	123	NA	NA	NA
2549	NA	NA	NA	NA	NA	NA	NA	NA	NA	NA	NA	NA	NA	NA	NA	NA	180	NA
2552	NA	NA	NA	NA	NA	NA	NA	NA	NA	NA	NA	NA	NA	NA	NA	NA	NA	188
2556	59	NA	NA	NA	NA	NA	NA	NA	NA	NA	NA	NA	NA	NA	NA	NA	NA	187
2557	NA	NA	NA	NA	NA	NA	NA	NA	NA	NA	NA	NA	NA	NA	NA	127	NA	NA
2561	NA	NA	NA	NA	NA	NA	NA	NA	NA	NA	NA	NA	NA	NA	NA	NA	179	NA
2564	NA	NA	NA	NA	NA	NA	NA	NA	NA	NA	18	NA	NA	NA	NA	NA	NA	NA
2576	NA	NA	215	NA	NA	NA	NA	NA	NA	NA	NA	NA	NA	NA	NA	NA	NA	NA
2582	NA	NA	NA	NA	NA	NA	225	NA	NA	NA	NA	NA	NA	NA	NA	NA	NA	NA
2588	NA	NA	NA	217	NA	NA	NA	NA	NA	NA	NA	NA	NA	NA	NA	NA	NA	NA
2589	NA	NA	NA	NA	NA	NA	224	NA	NA	NA	NA	NA	NA	NA	NA	NA	NA	NA
2593	NA	64	NA	NA	NA	NA	NA	NA	NA	NA	NA	NA	NA	NA	NA	NA	178	NA
2594	NA	NA	NA	NA	NA	NA	NA	NA	NA	NA	NA	45	NA	NA	NA	NA	NA	NA
2597	NA	NA	NA	NA	NA	NA	NA	NA	NA	NA	17	NA	NA	NA	NA	NA	NA	NA
2599	NA	NA	213	NA	NA	NA	NA	NA	NA	NA	NA	NA	NA	NA	NA	NA	NA	NA
2603	NA	NA	NA	NA	NA	NA	NA	NA	NA	NA	16	NA	NA	NA	NA	NA	NA	NA
2606	NA	NA	NA	NA	NA	NA	NA	NA	NA	NA	NA	NA	NA	NA	NA	NA	177	NA
2607	NA	NA	NA	NA	NA	NA	NA	229	NA	NA	NA	NA	NA	NA	NA	NA	NA	186
2614	NA	NA	NA	NA	NA	NA	NA	NA	NA	NA	NA	NA	NA	NA	NA	NA	176	NA
2622	NA	NA	NA	NA	NA	NA	NA	NA	NA	59	NA	NA	NA	NA	NA	NA	NA	NA
2624	NA	NA	NA	NA	NA	NA	NA	NA	NA	58	NA	NA	NA	NA	NA	NA	175	NA
2629	NA	NA	NA	NA	NA	NA	NA	NA	NA	NA	NA	NA	NA	NA	NA	NA	NA	185
2630	NA	NA	NA	NA	NA	NA	NA	NA	55	NA	NA	NA	NA	NA	NA	NA	NA	NA
2639	NA	NA	NA	NA	NA	NA	NA	NA	NA	NA	NA	NA	NA	NA	122	NA	NA	NA
2643	NA	NA	NA	NA	NA	NA	NA	NA	NA	NA	NA	44	NA	NA	NA	NA	NA	NA
2648	NA	NA	NA	NA	NA	NA	NA	NA	NA	57	NA	NA	NA	NA	NA	NA	NA	NA
2650	NA	NA	NA	216	NA	NA	NA	NA	NA	NA	NA	NA	NA	NA	NA	NA	NA	NA
2651	NA	NA	NA	NA	NA	NA	NA	NA	NA	NA	NA	NA	NA	NA	NA	NA	NA	184
2652	NA	NA	NA	NA	NA	NA	NA	NA	NA	NA	NA	NA	NA	NA	NA	126	NA	NA
2654	58	NA	NA	NA	NA	NA	NA	NA	NA	NA	NA	NA	NA	NA	NA	NA	NA	NA
2657	NA	NA	NA	NA	NA	NA	NA	228	NA	NA	NA	NA	NA	NA	NA	NA	NA	NA
2661	NA	NA	212	NA	NA	NA	NA	NA	NA	NA	NA	NA	NA	NA	NA	NA	NA	NA
2665	NA	NA	NA	NA	NA	NA	NA	227	NA	NA	NA	NA	NA	NA	NA	NA	174	183
2670	NA	NA	211	NA	NA	NA	NA	NA	NA	NA	NA	NA	NA	NA	NA	NA	NA	NA
2673	NA	NA	NA	NA	NA	NA	NA	226	NA	NA	NA	NA	NA	NA	NA	NA	NA	NA
2677	NA	NA	NA	NA	NA	NA	NA	NA	NA	NA	NA	NA	NA	NA	NA	125	NA	NA
2684	NA	NA	NA	NA	NA	NA	NA	NA	NA	56	NA	NA	NA	NA	NA	NA	NA	NA
2694	57	NA	NA	NA	NA	NA	NA	NA	NA	55	NA	NA	NA	NA	NA	NA	NA	NA
2695	NA	NA	NA	NA	NA	NA	NA	NA	NA	NA	NA	NA	NA	NA	NA	124	NA	NA
2697	NA	NA	NA	NA	NA	NA	NA	225	NA	NA	NA	NA	NA	NA	NA	NA	NA	NA
2698	NA	NA	NA	NA	NA	NA	NA	NA	NA	NA	NA	NA	47	NA	NA	NA	NA	NA
2699	NA	NA	NA	NA	NA	NA	NA	NA	54	54	NA	NA	46	NA	NA	NA	NA	NA
2703	56	NA	NA	NA	NA	NA	NA	NA	NA	NA	NA	NA	NA	NA	NA	NA	NA	NA
2704	NA	NA	NA	NA	NA	NA	NA	224	NA	NA	NA	NA	NA	NA	121	NA	NA	NA
2711	NA	NA	NA	215	NA	NA	NA	NA	NA	NA	NA	NA	NA	NA	NA	NA	NA	NA
2717	55	NA	NA	NA	NA	NA	NA	NA	NA	NA	NA	NA	NA	NA	NA	NA	NA	NA
2719	NA	NA	NA	NA	NA	NA	NA	NA	NA	NA	NA	NA	NA	NA	120	NA	NA	NA
2724	NA	NA	NA	NA	NA	NA	NA	NA	NA	NA	NA	NA	NA	NA	119	NA	NA	NA
2732	NA	63	210	NA	NA	NA	NA	NA	NA	NA	NA	NA	NA	NA	NA	NA	NA	NA
2735	NA	NA	NA	NA	NA	NA	223	NA	NA	NA	NA	NA	NA	NA	NA	NA	NA	NA
2739	NA	62	NA	NA	NA	NA	NA	NA	NA	NA	NA	NA	NA	NA	NA	NA	NA	NA
2741	NA	NA	NA	NA	NA	NA	222	NA	NA	NA	NA	NA	NA	NA	NA	123	NA	NA
2744	NA	NA	NA	NA	NA	NA	NA	NA	53	NA	15	NA	NA	NA	NA	NA	NA	NA
2747	NA	NA	NA	NA	NA	NA	NA	NA	NA	NA	NA	NA	NA	NA	NA	NA	NA	182
2756	NA	NA	NA	NA	NA	NA	NA	NA	NA	NA	14	NA	NA	NA	NA	NA	NA	NA
2758	NA	NA	NA	NA	NA	NA	NA	NA	52	NA	NA	NA	NA	NA	NA	NA	173	NA
2759	NA	NA	NA	NA	NA	NA	221	NA	NA	NA	NA	NA	NA	NA	NA	NA	NA	NA
2766	54	NA	NA	NA	NA	NA	NA	NA	NA	NA	NA	NA	NA	NA	NA	NA	NA	NA
2767	NA	NA	NA	NA	NA	NA	NA	NA	NA	NA	NA	43	NA	NA	117	NA	NA	NA
2772	NA	NA	NA	NA	NA	NA	NA	223	NA	NA	NA	NA	NA	NA	NA	NA	NA	NA
2778	NA	61	NA	NA	NA	NA	NA	NA	NA	NA	NA	NA	NA	NA	NA	NA	NA	NA
2781	NA	NA	NA	214	NA	NA	NA	NA	NA	NA	NA	42	NA	NA	NA	NA	NA	NA
2784	NA	NA	NA	NA	NA	NA	NA	NA	NA	53	NA	NA	NA	NA	NA	NA	NA	NA
2785	NA	NA	NA	NA	NA	NA	NA	NA	NA	52	NA	NA	NA	NA	NA	NA	NA	NA
2787	NA	NA	NA	213	NA	NA	NA	NA	NA	NA	NA	NA	NA	NA	NA	NA	NA	NA
2788	NA	NA	NA	NA	NA	NA	NA	NA	NA	NA	NA	NA	NA	NA	NA	122	NA	NA
2789	NA	NA	NA	NA	NA	NA	NA	NA	NA	NA	NA	NA	NA	NA	NA	NA	172	NA
2792	NA	NA	NA	NA	NA	NA	NA	NA	NA	NA	NA	NA	NA	NA	NA	NA	171	NA
2797	NA	60	NA	NA	NA	NA	NA	NA	NA	NA	NA	NA	NA	NA	NA	NA	NA	NA
2802	53	NA	NA	NA	NA	NA	NA	NA	NA	NA	NA	NA	NA	NA	NA	NA	NA	NA
2803	NA	NA	NA	NA	NA	NA	220	NA	NA	NA	NA	NA	NA	NA	NA	NA	NA	NA
2806	NA	59	NA	NA	NA	NA	NA	NA	NA	NA	NA	NA	NA	NA	NA	NA	NA	NA
2808	NA	NA	NA	NA	NA	NA	NA	NA	51	NA	NA	NA	NA	NA	NA	NA	NA	NA
2814	NA	NA	NA	NA	NA	NA	219	NA	NA	NA	NA	NA	NA	NA	NA	NA	NA	NA
2815	NA	NA	NA	NA	NA	NA	NA	NA	NA	NA	NA	NA	NA	NA	NA	NA	170	NA
2822	NA	NA	NA	NA	NA	NA	NA	NA	NA	NA	NA	41	NA	NA	NA	NA	NA	NA
2823	NA	NA	NA	NA	NA	NA	NA	NA	NA	50	NA	NA	45	NA	NA	NA	NA	NA
2824	NA	NA	NA	NA	NA	NA	NA	NA	NA	NA	NA	40	NA	NA	NA	NA	NA	NA
2826	NA	NA	NA	212	NA	NA	NA	NA	NA	NA	NA	NA	NA	NA	NA	NA	NA	NA
2827	NA	NA	NA	NA	NA	NA	NA	NA	NA	NA	NA	39	NA	NA	NA	NA	NA	NA
2830	NA	NA	NA	NA	NA	NA	NA	NA	NA	NA	NA	NA	NA	NA	NA	121	NA	NA
2831	NA	NA	NA	NA	NA	NA	NA	NA	NA	NA	NA	NA	NA	NA	NA	120	NA	NA
2833	NA	NA	NA	NA	NA	NA	NA	NA	NA	NA	NA	NA	NA	NA	116	NA	NA	NA
2842	NA	NA	NA	NA	NA	NA	NA	NA	NA	NA	NA	NA	NA	NA	NA	NA	NA	181
2845	NA	58	NA	NA	NA	NA	NA	NA	NA	NA	NA	NA	NA	NA	NA	NA	NA	NA
2850	NA	NA	NA	NA	NA	NA	NA	222	NA	NA	NA	NA	NA	NA	NA	NA	NA	NA
2851	NA	NA	NA	NA	NA	NA	218	NA	NA	NA	NA	NA	NA	NA	NA	NA	NA	NA
2853	NA	NA	NA	NA	NA	NA	NA	NA	NA	49	NA	NA	NA	NA	NA	119	NA	NA
2858	NA	NA	NA	NA	NA	NA	217	NA	NA	NA	NA	NA	NA	NA	NA	NA	NA	NA
2859	NA	NA	NA	NA	NA	NA	NA	NA	NA	48	NA	NA	NA	NA	NA	NA	NA	NA
2860	NA	NA	NA	NA	NA	NA	NA	221	NA	NA	NA	NA	NA	NA	NA	NA	NA	NA
2862	52	NA	NA	NA	NA	NA	NA	NA	NA	NA	NA	NA	NA	NA	NA	NA	NA	NA
2869	51	NA	NA	NA	NA	NA	NA	NA	NA	NA	NA	NA	NA	39	NA	NA	NA	NA
2873	NA	NA	NA	NA	NA	NA	NA	220	NA	NA	NA	NA	44	NA	NA	NA	NA	NA
2875	NA	NA	209	NA	NA	NA	NA	NA	NA	NA	NA	NA	NA	NA	NA	NA	NA	NA
2878	50	NA	NA	NA	NA	NA	NA	NA	NA	NA	NA	NA	NA	NA	115	NA	NA	NA
2887	NA	57	NA	NA	NA	NA	NA	NA	NA	NA	NA	NA	NA	NA	NA	NA	NA	NA
2891	NA	NA	NA	NA	NA	NA	NA	NA	NA	NA	NA	38	NA	NA	NA	NA	NA	NA
2893	NA	NA	NA	NA	NA	NA	NA	NA	NA	NA	NA	NA	NA	NA	NA	NA	NA	180
2897	NA	NA	NA	NA	NA	NA	NA	NA	NA	NA	NA	NA	43	NA	NA	NA	NA	NA
2900	NA	NA	NA	NA	NA	NA	NA	NA	NA	NA	NA	NA	NA	NA	NA	118	NA	NA
2902	NA	56	NA	NA	NA	NA	NA	NA	NA	NA	NA	NA	NA	NA	NA	NA	NA	NA
2912	NA	NA	NA	NA	NA	NA	216	NA	NA	NA	NA	NA	NA	NA	NA	NA	NA	NA
2914	NA	NA	NA	NA	NA	NA	NA	NA	NA	47	NA	NA	NA	NA	NA	NA	NA	179
2920	NA	NA	NA	NA	NA	NA	215	NA	NA	NA	NA	NA	NA	NA	NA	NA	NA	NA
2921	NA	NA	NA	NA	NA	NA	NA	219	50	NA	NA	NA	NA	NA	NA	NA	NA	NA
2929	NA	55	NA	NA	NA	NA	NA	NA	NA	NA	NA	NA	NA	NA	NA	NA	NA	NA
2936	NA	NA	NA	NA	NA	NA	NA	NA	NA	NA	NA	NA	NA	NA	114	NA	NA	NA
2941	NA	NA	NA	NA	NA	NA	214	NA	NA	NA	NA	NA	NA	NA	NA	NA	NA	NA
2945	NA	NA	NA	211	NA	NA	NA	NA	NA	NA	NA	NA	NA	NA	NA	NA	NA	NA
2947	NA	NA	NA	NA	NA	NA	NA	NA	NA	NA	NA	NA	NA	NA	NA	NA	169	NA
2949	NA	NA	NA	NA	NA	NA	NA	NA	NA	NA	NA	NA	NA	NA	NA	NA	NA	178
2951	NA	NA	NA	NA	NA	NA	NA	NA	NA	NA	NA	37	NA	NA	NA	NA	NA	NA
2953	NA	NA	208	NA	NA	NA	NA	NA	NA	NA	NA	NA	NA	NA	NA	NA	NA	NA
2961	NA	NA	NA	NA	NA	NA	213	NA	NA	NA	NA	NA	NA	NA	NA	NA	NA	NA
2966	NA	NA	NA	NA	NA	NA	NA	NA	NA	NA	NA	NA	NA	NA	NA	117	NA	NA
2968	NA	NA	NA	NA	NA	NA	NA	NA	NA	NA	NA	NA	NA	NA	113	NA	NA	NA
2971	NA	NA	NA	NA	NA	NA	NA	NA	49	NA	NA	NA	NA	NA	NA	NA	NA	NA
2974	49	NA	NA	NA	NA	NA	NA	NA	NA	NA	NA	NA	NA	NA	NA	116	NA	NA
2975	NA	NA	NA	NA	NA	NA	NA	NA	NA	NA	NA	NA	NA	38	NA	NA	NA	NA
2981	NA	NA	NA	210	NA	NA	NA	NA	NA	NA	NA	NA	NA	NA	NA	NA	NA	NA
2983	NA	NA	NA	NA	NA	NA	NA	NA	NA	NA	NA	NA	NA	37	NA	NA	NA	NA
2984	NA	NA	NA	NA	NA	NA	NA	NA	NA	NA	NA	NA	NA	NA	112	NA	NA	NA
2986	NA	NA	NA	NA	NA	NA	NA	NA	NA	NA	NA	NA	NA	36	NA	NA	NA	NA
2987	NA	NA	NA	NA	NA	NA	NA	NA	NA	NA	NA	NA	NA	NA	111	NA	NA	NA
2992	NA	NA	NA	NA	NA	NA	212	NA	NA	NA	NA	NA	NA	NA	NA	NA	NA	NA
2993	48	NA	NA	NA	NA	NA	NA	NA	NA	NA	NA	NA	NA	NA	NA	NA	NA	NA
2996	47	NA	NA	NA	NA	NA	NA	NA	NA	NA	NA	NA	NA	NA	NA	NA	NA	NA
2999	NA	NA	NA	NA	NA	NA	NA	NA	NA	NA	NA	NA	42	NA	110	NA	NA	NA
3001	NA	NA	NA	NA	NA	NA	NA	NA	NA	46	NA	NA	NA	NA	NA	NA	NA	NA
3003	NA	NA	NA	NA	NA	NA	NA	NA	48	NA	NA	NA	NA	NA	NA	NA	168	NA
3008	NA	NA	NA	NA	NA	NA	NA	NA	NA	NA	NA	NA	NA	35	NA	NA	NA	NA
3015	NA	54	NA	NA	NA	NA	NA	NA	NA	NA	NA	NA	NA	NA	NA	NA	NA	NA
3017	NA	NA	207	NA	NA	NA	NA	NA	NA	NA	NA	NA	NA	NA	NA	NA	NA	NA
3018	46	NA	NA	NA	NA	NA	NA	NA	NA	NA	NA	NA	NA	NA	NA	NA	NA	NA
3019	NA	NA	NA	NA	NA	NA	NA	NA	NA	NA	NA	36	NA	NA	109	NA	NA	NA
3024	NA	NA	NA	NA	NA	NA	NA	218	NA	NA	NA	NA	NA	NA	NA	NA	NA	NA
3031	NA	NA	NA	NA	NA	NA	NA	NA	NA	NA	NA	NA	NA	NA	NA	115	NA	NA
3034	NA	NA	206	NA	NA	NA	NA	NA	NA	NA	NA	NA	NA	NA	NA	NA	NA	NA
3035	NA	NA	NA	NA	NA	NA	211	NA	NA	NA	NA	NA	NA	NA	NA	NA	NA	NA
3036	NA	NA	NA	NA	NA	NA	210	NA	NA	NA	NA	NA	NA	NA	NA	NA	NA	NA
3039	NA	NA	NA	NA	NA	NA	NA	NA	NA	NA	NA	NA	NA	NA	NA	NA	167	NA
3041	NA	NA	NA	NA	NA	NA	NA	NA	NA	NA	NA	NA	NA	NA	NA	114	NA	NA
3043	NA	NA	NA	209	NA	NA	NA	NA	NA	NA	NA	NA	NA	NA	NA	NA	NA	NA
3045	NA	NA	NA	NA	NA	NA	NA	NA	NA	45	NA	NA	NA	NA	NA	NA	NA	NA
3049	NA	NA	NA	NA	NA	NA	NA	NA	47	NA	NA	NA	NA	NA	NA	NA	NA	NA
3051	NA	NA	NA	NA	NA	NA	NA	217	46	NA	NA	NA	NA	NA	NA	NA	NA	NA
3053	NA	NA	NA	NA	NA	NA	NA	NA	NA	NA	NA	35	NA	NA	NA	NA	NA	NA
3054	NA	NA	NA	NA	NA	NA	NA	NA	NA	NA	NA	NA	NA	NA	NA	113	NA	NA
3057	NA	NA	NA	208	NA	NA	NA	NA	NA	NA	NA	NA	41	NA	NA	NA	NA	NA
3058	NA	53	NA	NA	NA	NA	NA	NA	NA	NA	NA	NA	NA	NA	NA	NA	NA	NA
3059	NA	NA	NA	NA	NA	NA	NA	NA	NA	NA	NA	NA	NA	NA	NA	112	NA	NA
3063	NA	NA	NA	NA	NA	NA	NA	NA	NA	NA	NA	NA	NA	34	NA	NA	NA	NA
3064	NA	NA	NA	NA	NA	NA	NA	NA	NA	NA	NA	NA	NA	NA	108	NA	NA	NA
3070	45	NA	NA	NA	NA	NA	NA	NA	NA	NA	NA	34	NA	NA	NA	NA	NA	NA
3072	NA	NA	NA	NA	NA	NA	NA	NA	NA	NA	NA	NA	NA	33	NA	NA	NA	NA
3075	NA	NA	205	NA	NA	NA	NA	NA	NA	NA	NA	NA	NA	NA	NA	NA	NA	177
3077	NA	52	NA	NA	NA	NA	NA	NA	NA	NA	NA	NA	40	NA	NA	NA	NA	NA
3078	NA	NA	NA	NA	NA	NA	NA	NA	NA	NA	NA	NA	NA	NA	NA	NA	166	NA
3079	NA	NA	NA	NA	NA	NA	NA	NA	NA	NA	NA	NA	NA	NA	NA	NA	165	NA
3083	NA	NA	NA	NA	NA	NA	NA	NA	NA	NA	NA	33	NA	NA	NA	NA	NA	NA
3086	NA	51	NA	NA	NA	NA	NA	NA	NA	NA	NA	NA	NA	NA	NA	NA	NA	NA
3093	NA	NA	NA	207	NA	NA	NA	NA	NA	NA	NA	NA	NA	NA	NA	NA	NA	NA
3094	NA	NA	NA	NA	NA	NA	209	NA	NA	NA	NA	NA	NA	NA	NA	NA	NA	NA
3099	NA	NA	NA	NA	NA	NA	NA	NA	45	NA	NA	NA	NA	NA	NA	NA	NA	NA
3101	NA	50	NA	NA	NA	NA	NA	NA	NA	NA	NA	NA	NA	NA	NA	NA	NA	NA
3102	NA	NA	NA	205	NA	NA	NA	NA	NA	NA	NA	NA	NA	NA	NA	NA	NA	NA
3103	NA	NA	NA	NA	NA	NA	NA	NA	NA	NA	NA	32	NA	NA	NA	NA	NA	NA
3105	44	NA	NA	NA	NA	NA	NA	NA	NA	NA	NA	NA	NA	NA	NA	NA	NA	NA
3111	NA	NA	NA	NA	NA	NA	208	NA	NA	NA	NA	NA	NA	NA	NA	NA	NA	NA
3112	NA	NA	NA	NA	NA	NA	NA	NA	NA	NA	NA	NA	NA	NA	NA	111	NA	176
3119	NA	NA	NA	NA	NA	NA	NA	216	NA	NA	NA	NA	NA	NA	NA	NA	NA	175
3127	NA	NA	NA	NA	NA	NA	NA	NA	NA	NA	NA	NA	NA	NA	NA	NA	NA	174
3134	NA	NA	NA	NA	NA	NA	NA	NA	NA	NA	NA	NA	NA	NA	107	NA	NA	NA
3136	NA	NA	NA	204	NA	NA	NA	NA	NA	NA	NA	NA	NA	NA	NA	NA	NA	NA
3137	43	NA	NA	NA	NA	NA	NA	NA	NA	NA	NA	NA	NA	NA	NA	NA	NA	NA
3139	NA	NA	NA	NA	NA	NA	NA	NA	NA	NA	NA	NA	NA	NA	NA	110	NA	NA
3142	NA	NA	NA	NA	NA	NA	NA	NA	NA	NA	NA	NA	NA	NA	NA	109	NA	NA
3146	NA	NA	NA	NA	NA	NA	NA	215	NA	NA	NA	NA	NA	NA	NA	NA	NA	NA
3156	NA	NA	NA	NA	NA	NA	NA	NA	NA	NA	NA	NA	NA	NA	NA	NA	164	NA
3158	NA	NA	204	NA	NA	NA	NA	NA	NA	NA	NA	NA	NA	NA	NA	NA	NA	NA
3163	NA	NA	NA	203	NA	NA	NA	NA	NA	NA	NA	NA	NA	NA	NA	108	NA	NA
3164	NA	NA	NA	NA	NA	NA	NA	NA	NA	NA	13	NA	NA	NA	NA	NA	NA	NA
3165	NA	NA	NA	NA	NA	NA	NA	NA	NA	43	NA	NA	NA	NA	NA	NA	NA	NA
3167	NA	NA	NA	202	NA	NA	NA	NA	NA	NA	NA	NA	NA	NA	NA	NA	NA	NA
3171	NA	49	NA	NA	NA	NA	NA	214	NA	NA	NA	NA	NA	NA	NA	NA	NA	NA
3174	NA	NA	NA	NA	NA	NA	NA	NA	NA	NA	NA	31	NA	NA	106	NA	NA	NA
3182	NA	NA	NA	NA	NA	NA	NA	NA	NA	NA	12	NA	NA	NA	NA	NA	NA	NA
3186	42	NA	NA	NA	NA	NA	NA	NA	NA	NA	NA	NA	NA	NA	NA	NA	NA	NA
3188	NA	NA	NA	NA	NA	NA	207	NA	NA	NA	NA	NA	NA	NA	NA	107	NA	NA
3189	41	NA	NA	NA	NA	NA	NA	NA	NA	NA	NA	NA	NA	NA	NA	NA	NA	NA
3190	NA	NA	NA	NA	NA	NA	NA	NA	NA	NA	NA	NA	NA	32	NA	NA	NA	NA
3192	NA	NA	NA	NA	NA	NA	NA	NA	NA	NA	NA	NA	NA	NA	NA	NA	NA	173
3197	NA	NA	NA	NA	NA	NA	NA	NA	NA	NA	NA	NA	NA	NA	NA	106	NA	NA
3198	NA	NA	203	NA	NA	NA	NA	NA	NA	NA	NA	NA	NA	NA	NA	NA	NA	NA
3199	NA	NA	NA	NA	NA	NA	NA	NA	44	NA	NA	NA	NA	NA	NA	NA	NA	NA
3204	NA	NA	NA	NA	NA	NA	NA	NA	NA	NA	NA	NA	NA	NA	NA	105	NA	NA
3207	NA	NA	NA	NA	NA	NA	NA	213	NA	NA	NA	NA	NA	NA	NA	NA	NA	NA
3209	40	NA	NA	NA	NA	NA	NA	NA	NA	NA	NA	NA	NA	NA	NA	NA	NA	NA
3213	NA	NA	NA	NA	NA	NA	NA	212	NA	NA	NA	NA	NA	NA	NA	NA	NA	NA
3223	NA	NA	NA	NA	NA	NA	NA	NA	43	NA	NA	NA	NA	NA	NA	NA	NA	172
3233	NA	NA	NA	NA	NA	NA	NA	NA	NA	NA	NA	NA	NA	NA	NA	NA	163	NA
3234	NA	NA	NA	NA	NA	NA	NA	NA	NA	NA	NA	NA	NA	NA	NA	NA	NA	171
3237	39	NA	NA	NA	NA	NA	NA	NA	NA	NA	NA	NA	NA	NA	NA	NA	NA	NA
3245	NA	NA	NA	NA	NA	NA	NA	NA	NA	NA	NA	NA	NA	NA	NA	NA	162	NA
3247	NA	NA	NA	NA	NA	NA	NA	NA	NA	NA	NA	NA	NA	NA	NA	104	NA	NA
3251	NA	NA	NA	NA	NA	NA	NA	NA	42	NA	NA	30	NA	NA	NA	NA	NA	NA
3260	NA	48	NA	NA	NA	NA	NA	NA	NA	NA	NA	NA	NA	NA	NA	NA	NA	NA
3262	NA	NA	NA	NA	NA	NA	NA	NA	NA	NA	NA	NA	NA	31	NA	NA	NA	NA
3264	NA	NA	NA	NA	NA	NA	206	NA	NA	NA	NA	NA	NA	NA	NA	NA	NA	NA
3268	NA	NA	202	NA	NA	NA	NA	NA	NA	NA	NA	NA	NA	NA	NA	NA	NA	NA
3269	NA	NA	NA	NA	NA	NA	NA	NA	NA	NA	NA	NA	NA	NA	NA	NA	NA	170
3270	NA	NA	NA	NA	NA	NA	NA	NA	NA	NA	NA	29	NA	NA	NA	NA	NA	NA
3273	NA	NA	NA	NA	NA	NA	NA	NA	NA	NA	NA	NA	NA	NA	NA	NA	NA	169
3282	38	NA	NA	NA	NA	NA	NA	NA	NA	NA	NA	NA	NA	NA	NA	NA	NA	NA
3285	NA	NA	NA	NA	NA	NA	NA	211	NA	NA	NA	NA	NA	NA	NA	NA	NA	NA
3287	NA	NA	201	201	NA	NA	NA	NA	NA	NA	NA	NA	NA	NA	NA	NA	NA	NA
3289	NA	NA	NA	NA	NA	NA	NA	NA	NA	NA	NA	NA	NA	NA	NA	NA	NA	168
3291	NA	NA	NA	NA	NA	NA	205	NA	NA	NA	NA	NA	NA	NA	NA	NA	NA	NA
3293	NA	NA	NA	NA	NA	NA	NA	NA	NA	NA	NA	NA	NA	30	NA	NA	NA	NA
3295	NA	NA	NA	NA	NA	NA	NA	NA	NA	NA	NA	NA	NA	29	NA	NA	NA	NA
3300	NA	NA	NA	NA	NA	NA	NA	NA	NA	NA	NA	NA	39	NA	NA	NA	NA	NA
3304	NA	NA	NA	NA	NA	NA	NA	NA	NA	NA	NA	NA	NA	NA	NA	NA	NA	167
3312	NA	NA	NA	NA	NA	NA	NA	NA	NA	NA	NA	NA	38	NA	NA	NA	NA	NA
3313	NA	NA	NA	NA	NA	NA	NA	NA	NA	42	NA	NA	NA	NA	NA	NA	NA	NA
3317	NA	NA	NA	200	NA	NA	NA	NA	NA	NA	NA	NA	NA	NA	NA	NA	NA	NA
3323	NA	47	NA	NA	NA	NA	NA	NA	NA	NA	NA	NA	NA	NA	NA	NA	NA	NA
3327	NA	NA	NA	NA	NA	NA	NA	NA	NA	NA	NA	28	NA	NA	NA	NA	NA	NA
3328	NA	NA	NA	NA	NA	NA	NA	NA	NA	NA	NA	27	NA	NA	NA	NA	NA	NA
3331	NA	NA	NA	NA	NA	NA	NA	NA	NA	NA	NA	NA	37	NA	NA	NA	NA	NA
3337	NA	NA	NA	NA	NA	NA	NA	NA	NA	NA	NA	NA	NA	28	NA	NA	NA	NA
3340	NA	NA	NA	NA	NA	NA	NA	NA	NA	NA	NA	NA	NA	NA	105	NA	NA	NA
3346	NA	NA	200	NA	NA	NA	NA	NA	NA	NA	NA	NA	NA	NA	NA	NA	NA	NA
3347	NA	NA	NA	NA	NA	NA	NA	NA	NA	41	NA	NA	NA	NA	NA	NA	NA	NA
3349	NA	NA	NA	NA	NA	NA	NA	NA	41	NA	NA	NA	NA	NA	NA	NA	NA	NA
3355	NA	NA	NA	NA	NA	NA	NA	NA	NA	NA	NA	NA	NA	27	NA	NA	NA	NA
3361	NA	NA	NA	NA	NA	NA	NA	NA	NA	NA	NA	NA	NA	NA	NA	NA	161	NA
3363	NA	NA	NA	NA	NA	NA	NA	NA	NA	NA	11	NA	NA	NA	NA	NA	NA	NA
3364	NA	NA	NA	NA	NA	NA	NA	NA	NA	40	NA	NA	NA	NA	NA	NA	NA	NA
3367	NA	NA	NA	NA	NA	NA	NA	NA	NA	NA	NA	NA	NA	NA	NA	103	NA	NA
3381	NA	NA	NA	NA	NA	NA	NA	NA	NA	NA	NA	NA	NA	NA	NA	NA	160	NA
3382	NA	NA	NA	NA	NA	NA	NA	NA	NA	NA	NA	NA	36	NA	NA	NA	NA	NA
3385	NA	NA	NA	NA	NA	NA	NA	210	NA	NA	NA	NA	NA	NA	NA	NA	NA	NA
3387	NA	46	NA	NA	NA	NA	NA	NA	NA	NA	NA	NA	NA	NA	NA	NA	NA	NA
3401	NA	NA	NA	NA	NA	NA	NA	NA	NA	NA	NA	NA	NA	NA	NA	102	NA	NA
3406	NA	NA	NA	NA	NA	NA	NA	NA	NA	NA	NA	NA	35	NA	NA	NA	NA	NA
3411	NA	NA	NA	NA	NA	NA	204	NA	NA	NA	NA	NA	NA	NA	NA	NA	NA	NA
3422	37	NA	NA	199	NA	NA	NA	NA	NA	NA	NA	NA	NA	NA	104	NA	NA	NA
3424	NA	NA	NA	NA	NA	NA	NA	NA	NA	NA	NA	NA	NA	NA	NA	NA	NA	166
3425	NA	NA	NA	NA	NA	NA	NA	209	NA	NA	NA	NA	NA	NA	NA	NA	NA	NA
3427	NA	NA	NA	NA	NA	NA	NA	NA	NA	NA	NA	26	NA	NA	NA	NA	NA	NA
3431	NA	NA	NA	NA	NA	NA	203	NA	NA	NA	NA	NA	NA	NA	NA	NA	NA	NA
3438	NA	NA	NA	NA	NA	NA	NA	NA	NA	NA	NA	NA	NA	26	NA	NA	NA	NA
3439	NA	NA	NA	NA	NA	NA	NA	208	NA	NA	NA	NA	NA	NA	NA	NA	NA	NA
3440	NA	NA	NA	NA	NA	NA	NA	NA	NA	NA	NA	NA	NA	NA	NA	NA	159	NA
3454	NA	NA	NA	NA	NA	NA	NA	NA	NA	NA	NA	NA	NA	NA	NA	NA	158	NA
3456	NA	NA	NA	NA	NA	NA	NA	NA	40	NA	NA	NA	NA	25	NA	NA	NA	NA
3457	NA	NA	NA	NA	NA	NA	NA	NA	NA	NA	NA	NA	NA	NA	NA	NA	157	NA
3458	NA	NA	NA	198	NA	NA	NA	NA	NA	NA	NA	NA	NA	NA	NA	NA	NA	NA
3459	NA	NA	NA	NA	NA	NA	NA	NA	NA	NA	NA	NA	NA	NA	NA	NA	NA	165
3466	NA	NA	199	NA	NA	NA	NA	NA	NA	NA	NA	NA	NA	NA	103	NA	NA	NA
3479	NA	NA	NA	NA	NA	NA	NA	NA	NA	NA	10	NA	NA	NA	NA	NA	NA	NA
3488	NA	NA	NA	NA	NA	NA	NA	NA	NA	NA	NA	25	NA	NA	NA	NA	NA	NA
3490	NA	45	NA	NA	NA	NA	NA	NA	NA	NA	NA	NA	NA	NA	NA	NA	NA	NA
3497	NA	NA	NA	NA	NA	NA	NA	NA	NA	NA	NA	NA	NA	NA	102	NA	NA	NA
3503	NA	NA	NA	NA	296	NA	NA	NA	NA	NA	NA	NA	NA	24	NA	NA	NA	NA
3508	36	NA	NA	NA	NA	NA	NA	NA	NA	NA	NA	NA	NA	NA	NA	NA	NA	NA
3513	NA	NA	NA	NA	NA	NA	NA	NA	NA	NA	NA	NA	34	NA	NA	NA	NA	NA
3516	35	NA	NA	NA	NA	NA	NA	NA	NA	NA	NA	NA	NA	NA	NA	NA	NA	NA
3519	NA	NA	NA	NA	NA	NA	NA	NA	NA	NA	NA	24	NA	NA	NA	NA	NA	NA
3521	NA	NA	NA	NA	NA	NA	NA	NA	39	NA	NA	NA	NA	NA	NA	NA	NA	NA
3523	NA	NA	NA	NA	NA	NA	NA	NA	NA	NA	NA	NA	NA	23	NA	NA	NA	NA
3532	NA	NA	NA	197	NA	NA	NA	NA	NA	NA	NA	NA	NA	NA	NA	NA	NA	NA
3539	NA	NA	198	NA	NA	NA	NA	NA	NA	NA	NA	NA	NA	NA	NA	NA	NA	NA
3547	NA	NA	NA	NA	NA	NA	202	NA	NA	NA	NA	NA	NA	NA	NA	NA	NA	NA
3548	NA	NA	NA	NA	NA	NA	NA	NA	NA	NA	NA	NA	NA	NA	NA	NA	NA	164
3551	NA	NA	NA	NA	NA	NA	NA	NA	NA	NA	NA	NA	NA	NA	NA	NA	NA	163
3555	NA	NA	NA	196	NA	NA	NA	NA	NA	NA	NA	NA	NA	NA	NA	NA	NA	NA
3566	NA	NA	NA	NA	NA	NA	NA	NA	NA	NA	NA	NA	NA	NA	101	NA	NA	NA
3571	NA	NA	NA	NA	NA	NA	NA	NA	NA	NA	NA	NA	NA	NA	NA	NA	NA	162
3575	NA	NA	NA	NA	NA	NA	NA	NA	NA	NA	NA	NA	NA	NA	NA	NA	156	NA
3582	NA	NA	197	NA	NA	NA	NA	NA	NA	NA	NA	NA	NA	NA	NA	NA	NA	NA
3587	NA	NA	196	NA	NA	NA	NA	NA	NA	NA	NA	NA	NA	NA	NA	NA	NA	NA
3589	NA	NA	NA	NA	NA	NA	NA	207	NA	NA	NA	NA	NA	NA	NA	NA	NA	NA
3590	NA	NA	NA	NA	NA	NA	201	NA	NA	NA	NA	NA	NA	NA	NA	NA	NA	NA
3604	NA	NA	NA	NA	NA	NA	NA	NA	NA	NA	NA	NA	NA	NA	NA	NA	155	NA
3608	NA	NA	NA	195	NA	NA	NA	NA	NA	NA	NA	NA	NA	NA	NA	NA	NA	NA
3614	NA	NA	NA	NA	NA	NA	NA	NA	NA	NA	NA	NA	NA	22	NA	NA	NA	NA
3618	NA	NA	NA	NA	NA	NA	NA	NA	NA	NA	NA	NA	NA	NA	100	NA	NA	NA
3621	NA	NA	NA	NA	NA	NA	NA	NA	NA	NA	NA	NA	NA	NA	99	NA	NA	NA
3622	NA	NA	NA	NA	NA	NA	NA	NA	NA	NA	NA	NA	NA	NA	NA	NA	NA	161
3628	NA	NA	NA	NA	NA	NA	NA	NA	NA	NA	NA	NA	33	NA	NA	NA	NA	NA
3632	NA	NA	NA	194	NA	NA	NA	NA	NA	NA	NA	NA	NA	NA	NA	NA	NA	NA
3644	NA	NA	NA	NA	NA	NA	NA	NA	NA	NA	NA	NA	NA	NA	NA	NA	NA	160
3645	NA	NA	NA	NA	NA	NA	NA	NA	NA	NA	NA	NA	NA	NA	NA	101	NA	NA
3646	NA	NA	NA	NA	NA	NA	200	NA	NA	NA	NA	NA	NA	NA	NA	NA	NA	159
3656	NA	NA	NA	NA	NA	NA	NA	NA	NA	NA	NA	NA	NA	NA	NA	100	NA	NA
3661	NA	NA	NA	NA	NA	NA	NA	NA	NA	NA	NA	NA	NA	NA	NA	NA	154	NA
3662	NA	NA	NA	193	NA	NA	NA	NA	NA	NA	NA	NA	NA	NA	NA	NA	NA	NA
3663	NA	NA	NA	NA	NA	NA	NA	NA	NA	NA	NA	23	NA	NA	NA	NA	NA	NA
3666	NA	NA	NA	NA	NA	NA	NA	NA	NA	NA	NA	NA	NA	NA	98	NA	NA	NA
3676	NA	NA	NA	NA	NA	NA	NA	NA	38	NA	NA	NA	NA	NA	NA	NA	NA	NA
3684	NA	NA	NA	NA	NA	297	NA	NA	NA	NA	NA	NA	NA	NA	NA	NA	NA	NA
3689	NA	44	NA	NA	NA	NA	NA	NA	NA	NA	NA	NA	NA	NA	NA	NA	NA	NA
3691	NA	NA	NA	NA	NA	NA	NA	NA	NA	NA	NA	NA	NA	NA	NA	NA	153	NA
3693	NA	NA	195	NA	NA	NA	NA	NA	NA	NA	NA	NA	NA	NA	NA	NA	NA	NA
3694	NA	NA	NA	NA	NA	NA	199	NA	NA	NA	NA	NA	NA	NA	NA	NA	NA	NA
3698	NA	NA	NA	NA	NA	NA	NA	NA	NA	39	NA	NA	NA	NA	NA	99	NA	NA
3701	NA	NA	194	NA	NA	NA	NA	NA	NA	NA	NA	NA	NA	NA	NA	NA	NA	NA
3703	NA	NA	NA	NA	NA	NA	NA	NA	NA	NA	NA	NA	NA	NA	NA	NA	152	NA
3708	NA	NA	NA	NA	NA	NA	198	NA	NA	NA	NA	NA	NA	NA	NA	NA	NA	NA
3709	NA	NA	NA	NA	NA	NA	NA	NA	NA	NA	NA	NA	NA	NA	NA	NA	151	NA
3712	NA	NA	NA	192	NA	NA	NA	NA	NA	NA	NA	NA	NA	NA	NA	NA	NA	NA
3732	NA	NA	NA	NA	NA	NA	NA	NA	NA	NA	NA	NA	32	NA	NA	NA	NA	NA
3742	NA	NA	NA	NA	NA	NA	NA	NA	37	NA	NA	NA	NA	NA	NA	NA	NA	NA
3746	NA	NA	NA	NA	NA	NA	NA	NA	36	NA	NA	NA	NA	NA	97	NA	NA	NA
3750	NA	NA	NA	NA	NA	NA	NA	NA	NA	NA	NA	NA	NA	21	NA	NA	NA	NA
3754	NA	NA	NA	191	NA	NA	NA	NA	NA	NA	NA	NA	NA	NA	NA	NA	NA	NA
3757	NA	NA	NA	NA	NA	NA	NA	NA	NA	NA	NA	NA	NA	NA	96	NA	NA	NA
3764	NA	NA	193	NA	NA	NA	NA	206	NA	NA	NA	NA	NA	NA	NA	NA	NA	NA
3766	NA	NA	NA	NA	NA	NA	NA	NA	NA	NA	NA	NA	NA	NA	NA	NA	NA	158
3769	34	NA	NA	NA	NA	NA	NA	NA	NA	NA	NA	NA	NA	NA	NA	NA	NA	NA
3776	NA	NA	NA	NA	NA	NA	NA	NA	NA	NA	NA	NA	NA	NA	NA	NA	150	NA
3796	NA	NA	NA	NA	NA	NA	NA	NA	NA	NA	NA	NA	NA	NA	95	NA	NA	NA
3801	NA	NA	NA	NA	NA	NA	NA	NA	NA	NA	NA	NA	NA	20	NA	NA	NA	NA
3806	NA	NA	NA	NA	NA	NA	NA	205	NA	NA	NA	NA	NA	NA	NA	NA	NA	NA
3807	NA	NA	192	NA	NA	NA	NA	NA	NA	NA	NA	NA	NA	NA	94	NA	NA	NA
3813	NA	NA	NA	NA	NA	NA	NA	NA	NA	NA	NA	NA	NA	NA	NA	98	NA	NA
3820	NA	NA	NA	NA	NA	NA	NA	NA	35	NA	NA	NA	NA	NA	NA	NA	NA	NA
3823	NA	NA	191	NA	NA	NA	NA	NA	NA	NA	NA	NA	NA	NA	NA	NA	NA	NA
3833	NA	NA	NA	190	NA	NA	NA	NA	NA	NA	NA	NA	NA	NA	93	NA	NA	NA
3844	33	NA	190	NA	NA	NA	NA	NA	NA	NA	NA	NA	NA	NA	NA	NA	NA	NA
3859	NA	NA	NA	NA	NA	NA	NA	NA	NA	NA	NA	NA	NA	NA	NA	NA	NA	157
3864	31	NA	NA	NA	NA	NA	NA	NA	NA	38	NA	NA	NA	NA	NA	NA	NA	NA
3866	NA	NA	NA	NA	NA	NA	NA	NA	NA	NA	NA	NA	NA	NA	92	NA	NA	NA
3869	NA	NA	NA	NA	NA	NA	NA	NA	34	NA	NA	NA	NA	NA	NA	NA	NA	NA
3875	NA	NA	189	NA	NA	NA	NA	NA	NA	NA	NA	NA	NA	NA	NA	NA	NA	NA
3894	NA	NA	NA	NA	NA	NA	NA	NA	NA	NA	NA	NA	NA	NA	NA	97	NA	NA
3896	NA	NA	NA	NA	NA	NA	NA	NA	NA	37	NA	NA	NA	NA	NA	NA	NA	NA
3898	NA	NA	NA	189	NA	NA	NA	NA	NA	NA	NA	NA	NA	NA	NA	NA	NA	NA
3905	NA	NA	NA	NA	NA	NA	NA	NA	NA	NA	NA	NA	NA	NA	91	NA	NA	NA
3908	NA	NA	188	NA	NA	NA	NA	NA	NA	NA	NA	NA	NA	NA	NA	NA	NA	NA
3909	NA	43	NA	NA	NA	NA	NA	NA	NA	NA	NA	NA	NA	NA	NA	NA	NA	NA
3912	NA	NA	NA	NA	NA	NA	NA	NA	NA	NA	NA	NA	NA	NA	90	NA	NA	156
3914	NA	NA	NA	NA	NA	NA	NA	NA	NA	NA	NA	NA	31	NA	NA	NA	NA	NA
3924	NA	NA	NA	NA	NA	NA	NA	204	NA	NA	NA	NA	NA	NA	NA	NA	NA	NA
3929	NA	NA	NA	NA	NA	NA	NA	NA	NA	NA	NA	NA	NA	19	NA	NA	NA	NA
3936	NA	NA	NA	NA	NA	NA	NA	NA	NA	NA	NA	NA	NA	18	NA	NA	NA	NA
3939	NA	NA	187	NA	NA	NA	NA	NA	NA	NA	NA	NA	NA	NA	NA	NA	NA	NA
3940	30	NA	NA	NA	NA	NA	NA	NA	NA	NA	NA	NA	NA	NA	NA	NA	NA	NA
3945	NA	NA	NA	NA	NA	NA	NA	NA	33	NA	NA	NA	NA	NA	NA	NA	NA	NA
3950	NA	NA	186	NA	NA	NA	NA	NA	NA	NA	NA	NA	NA	NA	NA	NA	NA	NA
3952	NA	NA	NA	NA	NA	NA	NA	NA	NA	NA	NA	NA	30	NA	NA	NA	NA	NA
3962	NA	NA	NA	NA	NA	NA	196	NA	NA	NA	NA	NA	NA	NA	NA	NA	NA	NA
3963	NA	NA	NA	NA	NA	NA	NA	NA	NA	NA	NA	NA	NA	NA	89	NA	NA	NA
3971	NA	NA	NA	NA	NA	NA	NA	NA	NA	NA	9	NA	NA	NA	NA	NA	NA	NA
3972	NA	NA	NA	NA	NA	NA	NA	NA	NA	NA	NA	NA	NA	NA	NA	NA	149	NA
3974	NA	NA	NA	188	NA	NA	NA	NA	NA	NA	NA	NA	NA	NA	NA	NA	NA	NA
3976	29	NA	NA	NA	NA	NA	NA	NA	NA	NA	NA	NA	NA	NA	NA	NA	NA	NA
3981	NA	NA	NA	NA	NA	NA	NA	NA	NA	NA	NA	22	NA	NA	NA	NA	NA	NA
3982	NA	NA	NA	NA	NA	NA	NA	NA	NA	NA	NA	NA	NA	NA	NA	NA	148	NA
3983	NA	NA	NA	NA	NA	NA	NA	NA	NA	NA	NA	NA	NA	NA	88	NA	NA	NA
3984	NA	42	NA	NA	NA	NA	NA	NA	NA	NA	NA	NA	NA	NA	NA	NA	NA	NA
3989	NA	NA	NA	187	NA	NA	NA	NA	NA	NA	NA	NA	NA	NA	NA	NA	NA	NA
3992	NA	NA	NA	NA	NA	NA	NA	NA	NA	NA	NA	NA	NA	NA	87	NA	NA	NA
3993	NA	NA	185	NA	NA	NA	NA	NA	NA	NA	NA	NA	NA	NA	NA	NA	NA	NA
3997	NA	NA	NA	NA	NA	NA	NA	203	NA	NA	NA	NA	NA	NA	NA	NA	NA	NA
3999	NA	NA	NA	NA	NA	NA	195	NA	NA	NA	NA	NA	NA	NA	NA	NA	NA	155
4010	NA	NA	NA	NA	NA	296	NA	NA	NA	NA	NA	NA	NA	NA	NA	NA	NA	NA
4012	28	NA	NA	NA	NA	NA	NA	NA	NA	NA	NA	NA	NA	NA	NA	NA	NA	NA
4015	NA	NA	NA	NA	NA	NA	NA	NA	NA	NA	NA	NA	NA	NA	NA	96	NA	NA
4025	NA	NA	NA	NA	NA	NA	NA	NA	NA	NA	NA	NA	NA	NA	NA	NA	NA	154
4026	NA	NA	NA	NA	NA	NA	194	NA	NA	NA	NA	NA	NA	NA	NA	NA	NA	NA
4027	NA	NA	NA	NA	NA	NA	193	NA	NA	NA	NA	NA	NA	NA	NA	NA	NA	NA
4032	NA	NA	NA	186	NA	NA	NA	NA	NA	NA	NA	NA	NA	NA	NA	NA	NA	NA
4057	27	NA	NA	NA	NA	NA	NA	202	NA	NA	NA	NA	NA	17	NA	NA	NA	NA
4065	NA	NA	NA	NA	NA	NA	NA	NA	NA	NA	NA	NA	NA	NA	NA	NA	147	NA
4068	NA	NA	NA	NA	NA	NA	NA	NA	NA	NA	NA	NA	NA	16	NA	NA	NA	NA
4070	NA	NA	184	NA	NA	NA	NA	NA	NA	NA	NA	NA	29	NA	NA	NA	NA	NA
4071	NA	NA	NA	NA	NA	NA	NA	NA	NA	NA	NA	21	NA	NA	NA	NA	NA	NA
4073	26	NA	183	NA	NA	NA	NA	NA	NA	NA	NA	NA	NA	NA	NA	NA	NA	NA
4077	NA	NA	NA	NA	NA	NA	NA	NA	NA	NA	NA	NA	NA	NA	NA	NA	146	NA
4084	NA	NA	NA	NA	NA	NA	NA	NA	NA	NA	NA	NA	28	NA	NA	NA	NA	NA
4085	NA	NA	NA	185	NA	NA	NA	NA	NA	NA	NA	NA	27	NA	NA	NA	NA	NA
4086	NA	NA	NA	NA	NA	NA	NA	NA	NA	NA	NA	NA	NA	15	NA	NA	NA	NA
4092	NA	NA	NA	NA	NA	NA	NA	NA	NA	NA	NA	20	NA	NA	NA	NA	NA	NA
4099	NA	NA	NA	NA	NA	NA	NA	NA	NA	NA	NA	NA	NA	NA	NA	NA	NA	153
4104	NA	NA	NA	NA	NA	NA	NA	NA	NA	NA	NA	NA	NA	NA	86	NA	NA	NA
4113	NA	NA	NA	NA	NA	NA	NA	NA	NA	NA	NA	NA	NA	NA	NA	95	NA	NA
4114	NA	NA	NA	NA	NA	NA	192	NA	NA	NA	NA	NA	NA	NA	NA	NA	NA	NA
4116	NA	NA	NA	NA	NA	NA	NA	NA	NA	NA	NA	19	NA	NA	NA	NA	NA	NA
4123	NA	NA	NA	NA	NA	NA	NA	201	NA	NA	NA	NA	NA	NA	NA	NA	NA	NA
4133	NA	NA	NA	NA	NA	NA	191	NA	NA	NA	NA	NA	NA	NA	NA	NA	NA	NA
4134	NA	41	NA	184	NA	NA	NA	NA	NA	NA	NA	NA	NA	NA	NA	NA	NA	NA
4146	NA	NA	NA	NA	NA	NA	NA	NA	NA	NA	NA	NA	NA	NA	NA	94	NA	NA
4150	NA	NA	182	NA	NA	NA	NA	NA	NA	NA	NA	NA	NA	NA	NA	NA	NA	NA
4155	NA	NA	NA	NA	NA	NA	NA	NA	NA	NA	NA	18	NA	NA	NA	NA	NA	NA
4159	NA	NA	NA	NA	NA	NA	190	NA	NA	NA	NA	NA	NA	NA	NA	NA	NA	NA
4169	NA	NA	NA	NA	NA	NA	NA	NA	NA	NA	NA	NA	NA	NA	NA	93	NA	NA
4171	NA	NA	NA	183	NA	NA	NA	NA	NA	NA	NA	NA	NA	NA	NA	NA	NA	NA
4174	NA	NA	NA	182	NA	NA	NA	NA	NA	NA	8	NA	NA	NA	NA	NA	NA	NA
4191	NA	NA	NA	NA	NA	NA	189	NA	NA	NA	NA	NA	NA	NA	NA	NA	NA	NA
4192	NA	40	NA	NA	NA	295	NA	NA	NA	NA	NA	NA	NA	NA	NA	NA	NA	NA
4193	25	NA	NA	NA	NA	NA	NA	200	NA	NA	NA	NA	NA	NA	NA	NA	NA	NA
4197	NA	39	NA	NA	NA	NA	NA	NA	NA	NA	NA	NA	NA	NA	NA	NA	NA	NA
4199	NA	NA	NA	181	NA	NA	NA	NA	NA	NA	NA	NA	NA	NA	NA	NA	NA	NA
4204	NA	NA	181	NA	NA	NA	NA	NA	NA	NA	NA	NA	NA	NA	NA	NA	NA	NA
4207	24	NA	NA	NA	NA	NA	NA	NA	NA	NA	NA	NA	NA	NA	NA	NA	NA	NA
4214	NA	38	NA	NA	NA	NA	NA	NA	NA	NA	NA	NA	NA	NA	NA	NA	NA	NA
4215	NA	NA	NA	180	NA	NA	NA	NA	NA	NA	NA	NA	NA	NA	NA	NA	NA	NA
4218	NA	NA	NA	179	NA	NA	NA	NA	NA	NA	NA	NA	NA	NA	NA	NA	NA	NA
4224	NA	37	NA	NA	NA	NA	NA	NA	NA	NA	NA	NA	NA	NA	NA	NA	NA	NA
4225	NA	NA	NA	NA	NA	NA	NA	NA	NA	NA	NA	17	NA	NA	NA	NA	NA	NA
4229	NA	NA	NA	NA	NA	NA	NA	NA	NA	36	NA	NA	NA	NA	NA	NA	NA	NA
4233	NA	NA	NA	NA	NA	NA	NA	NA	NA	NA	NA	16	NA	NA	NA	92	NA	NA
4237	NA	NA	NA	NA	NA	NA	NA	NA	NA	NA	NA	NA	NA	NA	NA	NA	145	NA
4245	NA	NA	NA	NA	NA	NA	NA	NA	NA	NA	NA	NA	NA	NA	NA	NA	NA	152
4249	23	NA	NA	NA	NA	NA	NA	NA	NA	NA	NA	NA	NA	NA	NA	NA	NA	NA
4266	NA	NA	180	NA	NA	NA	NA	NA	NA	NA	NA	NA	NA	NA	NA	NA	NA	NA
4269	NA	NA	179	NA	NA	NA	188	NA	NA	NA	NA	NA	NA	NA	NA	NA	NA	NA
4273	NA	NA	NA	NA	NA	NA	NA	NA	NA	NA	NA	NA	NA	14	NA	NA	NA	NA
4280	NA	NA	NA	NA	NA	NA	NA	NA	NA	NA	NA	NA	NA	NA	NA	NA	NA	151
4282	NA	NA	NA	NA	NA	NA	NA	NA	NA	NA	NA	NA	NA	13	85	91	NA	NA
4291	NA	NA	NA	NA	NA	NA	NA	NA	32	NA	NA	NA	NA	NA	NA	NA	NA	NA
4312	NA	NA	NA	NA	NA	NA	NA	NA	NA	NA	NA	NA	26	NA	NA	NA	NA	NA
4315	NA	NA	NA	NA	NA	NA	NA	NA	NA	NA	NA	NA	NA	NA	84	NA	NA	NA
4321	NA	NA	NA	NA	NA	NA	NA	NA	NA	NA	NA	NA	NA	NA	NA	90	NA	NA
4322	NA	36	NA	NA	NA	NA	NA	NA	NA	NA	NA	NA	NA	NA	NA	NA	NA	NA
4324	NA	NA	NA	NA	NA	NA	NA	199	NA	NA	NA	NA	NA	NA	NA	NA	NA	NA
4326	NA	NA	NA	NA	295	NA	NA	NA	NA	NA	NA	NA	NA	NA	NA	NA	NA	NA
4330	NA	NA	NA	NA	NA	NA	NA	NA	NA	NA	NA	NA	NA	NA	NA	NA	NA	150
4332	NA	NA	NA	178	NA	NA	NA	NA	NA	NA	NA	NA	NA	NA	NA	NA	NA	NA
4340	NA	NA	NA	NA	NA	NA	NA	NA	NA	NA	NA	NA	NA	NA	NA	NA	144	NA
4344	NA	NA	NA	NA	NA	NA	NA	NA	NA	NA	NA	15	NA	NA	NA	NA	NA	NA
4365	NA	NA	NA	NA	NA	NA	NA	198	31	NA	NA	NA	NA	NA	NA	NA	NA	NA
4367	NA	NA	178	NA	NA	NA	NA	NA	NA	NA	NA	NA	NA	NA	83	NA	NA	NA
4370	NA	NA	NA	NA	NA	NA	187	NA	NA	NA	NA	NA	NA	NA	NA	NA	NA	NA
4374	NA	NA	NA	177	NA	NA	NA	NA	NA	NA	NA	NA	NA	NA	NA	NA	NA	NA
4375	NA	NA	NA	NA	NA	NA	NA	197	NA	NA	NA	NA	NA	NA	NA	NA	NA	NA
4383	NA	NA	NA	NA	NA	NA	NA	NA	NA	NA	NA	NA	25	NA	NA	NA	NA	NA
4385	NA	NA	NA	NA	NA	NA	186	NA	NA	NA	NA	NA	NA	NA	NA	NA	NA	NA
4389	NA	NA	NA	176	NA	NA	NA	NA	NA	NA	NA	NA	NA	NA	NA	NA	NA	149
4393	NA	NA	NA	NA	NA	NA	NA	NA	NA	NA	NA	NA	NA	NA	82	NA	NA	NA
4395	NA	NA	NA	NA	NA	NA	NA	NA	30	NA	NA	NA	NA	NA	NA	NA	NA	NA
4398	NA	NA	NA	175	NA	NA	NA	NA	NA	NA	NA	NA	NA	NA	NA	NA	NA	NA
4400	NA	NA	NA	NA	294	NA	NA	NA	NA	NA	NA	NA	NA	NA	NA	NA	NA	NA
4411	NA	NA	NA	NA	NA	NA	NA	NA	NA	35	NA	NA	NA	NA	NA	NA	NA	NA
4412	NA	NA	NA	NA	NA	NA	NA	NA	NA	34	NA	NA	NA	NA	NA	NA	NA	NA
4422	NA	NA	NA	NA	NA	NA	NA	NA	NA	NA	NA	NA	NA	NA	NA	NA	143	NA
4432	NA	NA	NA	NA	NA	NA	NA	NA	NA	NA	NA	NA	24	NA	NA	89	NA	NA
4434	NA	35	NA	NA	NA	NA	NA	NA	NA	NA	NA	NA	NA	NA	NA	NA	NA	NA
4436	NA	NA	NA	NA	NA	NA	NA	NA	NA	NA	NA	NA	23	NA	NA	NA	NA	NA
4442	NA	34	NA	NA	NA	NA	NA	NA	NA	NA	NA	NA	NA	NA	NA	NA	NA	NA
4446	NA	NA	NA	NA	NA	NA	NA	NA	NA	NA	NA	NA	NA	NA	81	NA	NA	NA
4449	NA	NA	NA	174	NA	NA	NA	NA	NA	33	NA	NA	NA	NA	NA	NA	NA	NA
4461	NA	NA	NA	NA	NA	NA	NA	NA	NA	32	NA	NA	NA	NA	NA	NA	NA	NA
4464	NA	NA	NA	NA	NA	NA	NA	NA	NA	NA	NA	NA	NA	NA	80	NA	NA	NA
4465	22	NA	NA	NA	NA	NA	NA	NA	NA	NA	NA	NA	NA	NA	NA	NA	NA	NA
4468	NA	NA	NA	173	NA	NA	NA	NA	NA	NA	NA	NA	NA	NA	NA	NA	NA	NA
4469	NA	NA	NA	NA	NA	NA	NA	NA	29	NA	NA	14	NA	NA	79	NA	NA	NA
4482	NA	NA	NA	NA	NA	NA	NA	NA	NA	NA	NA	NA	NA	NA	NA	NA	NA	148
4494	NA	NA	NA	NA	NA	NA	NA	NA	NA	NA	NA	NA	NA	12	NA	NA	NA	NA
4502	NA	NA	NA	NA	NA	NA	NA	NA	NA	NA	NA	NA	NA	NA	NA	88	NA	NA
4510	NA	NA	NA	172	NA	NA	NA	NA	NA	NA	NA	NA	NA	NA	NA	NA	NA	NA
4514	NA	NA	NA	NA	NA	NA	NA	NA	NA	NA	NA	NA	NA	NA	NA	NA	NA	147
4518	NA	NA	NA	NA	NA	NA	NA	NA	NA	NA	NA	13	NA	NA	NA	NA	NA	146
4528	NA	NA	NA	NA	NA	NA	NA	NA	NA	31	NA	NA	NA	NA	NA	NA	NA	NA
4530	NA	NA	NA	NA	NA	NA	NA	NA	28	NA	NA	NA	NA	NA	NA	NA	NA	NA
4542	21	NA	NA	NA	NA	NA	NA	NA	NA	NA	NA	NA	NA	NA	NA	NA	NA	NA
4547	NA	NA	NA	NA	NA	NA	NA	NA	NA	NA	NA	NA	NA	NA	NA	NA	142	NA
4556	NA	NA	NA	NA	NA	NA	NA	NA	NA	NA	NA	NA	NA	NA	NA	NA	141	NA
4567	NA	33	NA	NA	NA	NA	NA	NA	NA	NA	NA	NA	NA	NA	NA	NA	NA	NA
4569	NA	NA	NA	NA	NA	NA	NA	196	NA	NA	NA	NA	NA	NA	NA	NA	NA	NA
4581	NA	NA	NA	171	NA	NA	NA	NA	NA	NA	NA	NA	NA	NA	NA	NA	NA	NA
4583	NA	NA	NA	NA	NA	NA	NA	NA	27	NA	NA	NA	NA	NA	NA	NA	NA	NA
4584	NA	NA	NA	NA	NA	NA	185	NA	NA	NA	NA	NA	NA	NA	NA	NA	NA	NA
4586	NA	NA	NA	NA	NA	NA	184	NA	NA	NA	NA	NA	NA	NA	NA	NA	NA	NA
4593	NA	NA	NA	NA	NA	NA	NA	NA	26	NA	NA	NA	NA	NA	NA	NA	NA	NA
4605	NA	32	NA	NA	NA	NA	NA	NA	NA	NA	NA	NA	NA	NA	NA	NA	NA	NA
4607	NA	31	NA	NA	NA	NA	NA	NA	NA	NA	NA	NA	NA	NA	NA	NA	NA	NA
4612	NA	NA	NA	NA	NA	NA	NA	NA	NA	NA	NA	NA	NA	NA	78	NA	NA	NA
4628	NA	NA	NA	NA	NA	NA	NA	195	NA	NA	NA	NA	NA	NA	NA	NA	NA	NA
4632	NA	NA	NA	NA	NA	NA	NA	NA	25	NA	NA	NA	NA	NA	NA	NA	NA	NA
4637	NA	NA	NA	170	NA	NA	NA	NA	NA	NA	NA	NA	NA	NA	NA	NA	NA	NA
4638	NA	NA	NA	NA	NA	NA	NA	NA	NA	30	NA	NA	NA	NA	NA	NA	NA	NA
4641	NA	NA	NA	NA	NA	NA	NA	NA	NA	29	NA	NA	NA	NA	NA	NA	NA	NA
4645	NA	NA	NA	NA	NA	NA	NA	NA	24	NA	NA	NA	NA	NA	NA	NA	NA	NA
4649	NA	NA	NA	NA	NA	NA	NA	NA	NA	NA	NA	NA	22	NA	NA	NA	NA	NA
4650	NA	NA	NA	NA	NA	NA	183	NA	NA	NA	NA	NA	NA	NA	77	NA	NA	NA
4664	NA	30	NA	NA	NA	NA	NA	NA	NA	NA	NA	12	NA	NA	NA	NA	NA	NA
4665	NA	NA	NA	NA	NA	NA	NA	NA	NA	NA	NA	NA	NA	NA	NA	87	NA	NA
4667	NA	NA	NA	NA	NA	NA	NA	NA	NA	NA	NA	NA	21	NA	NA	NA	NA	NA
4677	20	NA	NA	NA	NA	NA	NA	NA	NA	NA	NA	NA	NA	NA	NA	NA	NA	NA
4679	NA	NA	NA	NA	NA	NA	NA	NA	NA	NA	NA	NA	20	NA	NA	NA	NA	NA
[truncated: 1,871 more rows]
