# Supplementary material for: The HSV-1 ICP22 protein selectively impairs histone repositioning upon Pol II transcription downstream of genes
Source: Nat Commun. 2023 Jul 31;14:4591. doi: 10.1038/s41467-023-40217-w (PMC10390501; doi:10.1038/s41467-023-40217-w)
Supplement: Supplementary file 8 — Source Data [file 41467_2023_40217_MOESM8_ESM.zip › Fig2d.tsv]

minimum_dOCR_length	Mock_8h_2	Mock_8h_plus_8hPAA_2	Mock_12h_1	Mock_12h_2	Mock_12h_plus_12hPAA_1	Mock_12h_plus_12hPAA_2	Wt_F_8_hpi_1	Wt_F_8_hpi_2	Wt_F_8_hpi_plus_8hPAA_1	Wt_F_8_hpi_plus_8hPAA_2	Wt_F_12_hpi_1	Wt_F_12_hpi_2	Wt_F_12_hpi_plus_12hPAA_1	Wt_F_12_hpi_plus_12hPAA_2	Delta_ICP22_8hpi_1	Delta_ICP22_8hpi_2	Delta_ICP22_8hpi_plus_8hPAA_1	Delta_ICP22_8hpi_plus_8hPAA_2	Delta_ICP22_12hpi_1	Delta_ICP22_12hpi_2	Delta_ICP22_12hpi_plus_12hPAA_1	Delta_ICP22_12hpi_plus_12hPAA_2
0	258	247	275	254	260	249	301	300	NA	NA	299	302	NA	NA	239	229	247	230	228	248	250	233
2	NA	NA	NA	NA	259	NA	NA	NA	NA	NA	NA	NA	NA	NA	238	NA	NA	NA	NA	NA	NA	NA
4	NA	NA	NA	NA	NA	248	NA	NA	NA	NA	NA	301	NA	NA	NA	227	NA	NA	NA	NA	NA	232
5	NA	NA	NA	NA	NA	NA	NA	NA	NA	NA	NA	NA	NA	NA	NA	NA	NA	NA	NA	NA	249	NA
6	NA	NA	NA	NA	NA	NA	NA	NA	NA	NA	NA	NA	NA	NA	NA	NA	246	229	NA	NA	NA	NA
9	NA	NA	NA	NA	NA	NA	NA	NA	NA	NA	NA	NA	NA	NA	237	NA	NA	NA	NA	NA	NA	NA
10	257	NA	NA	NA	NA	NA	NA	NA	NA	NA	NA	NA	NA	NA	NA	226	NA	228	NA	NA	NA	NA
11	NA	NA	NA	NA	NA	NA	NA	299	NA	NA	NA	NA	NA	NA	NA	NA	NA	NA	NA	NA	NA	231
12	NA	246	NA	NA	NA	NA	NA	NA	NA	NA	NA	NA	NA	NA	236	NA	NA	NA	NA	NA	NA	NA
13	NA	245	NA	NA	NA	NA	NA	NA	NA	NA	NA	NA	NA	NA	NA	NA	NA	NA	NA	NA	NA	230
14	NA	NA	NA	NA	NA	NA	NA	NA	NA	NA	NA	NA	NA	NA	NA	NA	245	NA	NA	NA	NA	NA
15	NA	244	NA	NA	NA	NA	NA	NA	NA	NA	NA	NA	NA	NA	NA	NA	NA	NA	NA	NA	NA	NA
16	NA	NA	273	NA	NA	NA	NA	NA	NA	NA	NA	NA	NA	NA	NA	NA	NA	NA	NA	NA	NA	NA
17	NA	NA	NA	NA	258	NA	NA	NA	NA	NA	NA	NA	NA	NA	NA	NA	NA	NA	NA	NA	NA	NA
18	NA	NA	NA	NA	NA	NA	NA	NA	NA	NA	NA	NA	NA	NA	NA	NA	NA	NA	227	NA	NA	NA
19	NA	NA	NA	NA	NA	NA	NA	NA	NA	NA	NA	NA	NA	NA	NA	NA	NA	NA	NA	NA	248	NA
20	256	NA	NA	NA	NA	NA	NA	NA	NA	NA	NA	NA	NA	NA	NA	NA	NA	NA	226	NA	NA	NA
21	NA	NA	NA	NA	NA	NA	NA	NA	NA	NA	NA	NA	NA	NA	NA	NA	NA	227	225	NA	247	NA
22	NA	NA	272	NA	NA	NA	NA	NA	NA	NA	NA	NA	NA	NA	NA	NA	NA	225	224	NA	NA	NA
23	NA	243	NA	NA	NA	NA	NA	NA	NA	NA	NA	NA	NA	NA	NA	NA	NA	NA	NA	247	NA	NA
24	NA	NA	NA	253	NA	247	NA	NA	NA	NA	NA	NA	NA	NA	NA	NA	NA	NA	NA	246	NA	NA
25	NA	NA	NA	NA	NA	NA	NA	NA	NA	NA	NA	NA	NA	NA	NA	NA	NA	NA	223	NA	NA	229
26	NA	NA	271	NA	NA	NA	NA	NA	NA	NA	NA	NA	NA	NA	NA	NA	NA	NA	222	NA	NA	NA
27	NA	NA	NA	NA	NA	NA	NA	NA	NA	NA	NA	NA	NA	NA	NA	NA	NA	NA	220	NA	NA	NA
28	NA	NA	NA	NA	NA	NA	NA	NA	NA	NA	NA	NA	NA	NA	235	NA	243	NA	NA	NA	NA	NA
29	NA	NA	NA	NA	NA	NA	NA	NA	NA	NA	NA	NA	NA	NA	NA	NA	242	NA	NA	NA	NA	NA
30	NA	NA	270	NA	NA	NA	NA	NA	NA	NA	NA	NA	NA	NA	NA	NA	NA	NA	218	245	246	NA
31	NA	NA	NA	NA	NA	NA	NA	NA	NA	NA	NA	NA	NA	NA	234	NA	NA	NA	NA	NA	245	NA
32	NA	NA	NA	NA	NA	NA	NA	NA	NA	NA	NA	NA	NA	NA	NA	NA	241	NA	NA	NA	NA	NA
33	NA	242	NA	NA	NA	NA	NA	NA	NA	NA	NA	NA	NA	NA	NA	225	NA	NA	217	NA	NA	228
34	NA	NA	NA	NA	NA	245	NA	NA	NA	NA	NA	NA	NA	NA	NA	NA	240	NA	NA	NA	NA	NA
35	NA	241	NA	NA	NA	NA	NA	NA	NA	NA	NA	NA	NA	NA	NA	224	NA	NA	NA	NA	244	NA
36	NA	NA	NA	NA	NA	NA	NA	NA	NA	NA	NA	NA	NA	NA	NA	NA	NA	224	NA	NA	NA	227
37	NA	NA	NA	NA	NA	NA	NA	NA	NA	NA	NA	NA	NA	NA	NA	NA	239	NA	NA	NA	NA	NA
38	NA	239	NA	NA	NA	NA	NA	NA	NA	NA	NA	NA	NA	NA	NA	223	NA	NA	NA	NA	NA	NA
39	NA	237	NA	NA	NA	244	NA	NA	NA	NA	NA	NA	NA	NA	NA	NA	NA	NA	NA	NA	NA	NA
40	NA	NA	NA	NA	257	NA	NA	NA	NA	NA	NA	NA	NA	NA	NA	NA	NA	NA	216	NA	NA	NA
41	NA	NA	269	NA	256	NA	NA	NA	NA	NA	NA	NA	NA	NA	NA	NA	NA	NA	NA	NA	NA	NA
42	255	NA	NA	NA	255	NA	NA	NA	NA	NA	NA	NA	NA	NA	NA	NA	NA	NA	NA	NA	NA	NA
43	NA	NA	NA	NA	NA	NA	NA	NA	NA	NA	298	NA	NA	NA	NA	NA	NA	NA	215	NA	NA	NA
45	NA	NA	NA	NA	NA	NA	300	NA	NA	NA	NA	NA	NA	NA	NA	NA	237	NA	NA	NA	243	NA
46	NA	NA	NA	NA	NA	NA	NA	NA	NA	NA	NA	NA	NA	NA	NA	NA	NA	NA	NA	244	NA	NA
48	NA	NA	NA	NA	NA	NA	NA	NA	NA	NA	NA	NA	NA	NA	233	NA	NA	NA	NA	NA	NA	NA
49	NA	NA	NA	NA	NA	NA	NA	NA	NA	NA	NA	NA	NA	NA	NA	NA	236	NA	NA	NA	NA	NA
50	254	NA	NA	NA	NA	NA	NA	NA	NA	NA	NA	NA	NA	NA	NA	NA	NA	NA	NA	NA	242	NA
51	NA	NA	NA	NA	NA	243	NA	NA	NA	NA	NA	NA	NA	NA	NA	NA	NA	NA	NA	NA	NA	NA
52	NA	NA	268	NA	NA	242	NA	NA	NA	NA	NA	NA	NA	NA	231	NA	NA	NA	NA	NA	NA	NA
53	NA	NA	NA	NA	NA	NA	NA	NA	NA	NA	NA	NA	NA	NA	NA	222	NA	NA	NA	NA	NA	NA
54	NA	NA	NA	NA	NA	NA	299	298	NA	NA	NA	NA	NA	NA	NA	221	NA	222	214	NA	241	NA
56	NA	NA	NA	252	NA	NA	NA	NA	NA	NA	NA	NA	NA	NA	NA	NA	NA	221	213	NA	NA	NA
57	NA	NA	NA	NA	NA	NA	NA	NA	NA	NA	NA	NA	NA	NA	229	NA	NA	NA	NA	NA	NA	NA
58	NA	NA	NA	NA	NA	NA	NA	NA	NA	NA	NA	NA	NA	NA	NA	220	NA	NA	NA	NA	240	NA
59	NA	NA	NA	NA	NA	241	NA	NA	NA	NA	NA	NA	NA	NA	NA	NA	235	NA	NA	NA	NA	NA
60	NA	NA	NA	NA	NA	240	NA	NA	NA	NA	NA	NA	NA	NA	NA	218	NA	NA	NA	NA	239	226
61	NA	NA	NA	NA	NA	NA	NA	NA	NA	NA	NA	NA	NA	NA	NA	NA	NA	NA	212	243	NA	NA
62	NA	NA	NA	NA	NA	NA	NA	NA	NA	NA	NA	NA	NA	NA	228	NA	NA	NA	NA	NA	NA	NA
63	NA	NA	NA	251	NA	NA	NA	NA	NA	NA	NA	NA	NA	NA	227	217	NA	NA	NA	NA	NA	NA
64	NA	NA	NA	NA	NA	NA	NA	NA	NA	NA	NA	NA	NA	NA	NA	NA	NA	220	NA	NA	NA	225
65	NA	NA	NA	NA	NA	239	NA	NA	NA	NA	NA	NA	NA	NA	NA	NA	NA	NA	NA	NA	NA	NA
66	NA	236	NA	NA	NA	NA	NA	NA	NA	NA	NA	NA	NA	NA	NA	216	NA	NA	NA	NA	NA	224
67	NA	NA	NA	NA	NA	NA	NA	NA	NA	NA	NA	NA	NA	NA	NA	NA	NA	NA	NA	242	238	223
68	NA	235	NA	NA	NA	NA	NA	NA	NA	NA	NA	NA	NA	NA	NA	NA	NA	219	NA	NA	NA	NA
69	NA	NA	NA	NA	NA	NA	NA	NA	NA	NA	NA	NA	NA	NA	226	NA	234	NA	NA	NA	NA	NA
70	NA	NA	NA	250	NA	NA	NA	NA	NA	NA	NA	NA	NA	NA	NA	NA	NA	NA	NA	NA	237	222
72	NA	NA	267	NA	254	NA	NA	NA	NA	NA	297	NA	NA	NA	224	NA	NA	NA	211	NA	NA	NA
73	253	NA	NA	NA	NA	NA	NA	NA	NA	NA	NA	NA	NA	NA	223	NA	NA	NA	NA	NA	NA	NA
74	NA	NA	NA	249	NA	NA	NA	NA	NA	NA	NA	NA	NA	NA	222	NA	NA	NA	NA	NA	NA	NA
75	NA	234	NA	NA	NA	NA	NA	NA	NA	NA	NA	NA	NA	NA	221	NA	NA	218	NA	NA	NA	NA
76	NA	NA	NA	NA	NA	NA	NA	NA	NA	NA	NA	NA	NA	NA	NA	NA	NA	NA	NA	NA	236	221
77	NA	NA	NA	NA	NA	238	NA	NA	NA	NA	NA	NA	NA	NA	NA	215	NA	NA	NA	241	NA	NA
78	NA	NA	NA	NA	NA	NA	NA	NA	NA	NA	NA	NA	NA	NA	NA	NA	NA	217	NA	NA	NA	NA
79	NA	NA	266	NA	NA	NA	NA	NA	NA	NA	NA	NA	NA	NA	220	NA	NA	NA	NA	NA	NA	NA
80	NA	NA	NA	NA	NA	NA	NA	NA	NA	NA	NA	NA	NA	NA	219	213	NA	NA	209	240	235	NA
81	NA	NA	NA	NA	253	NA	NA	NA	NA	NA	NA	300	NA	NA	NA	NA	NA	NA	NA	NA	NA	NA
83	NA	NA	265	NA	NA	NA	NA	NA	NA	NA	NA	299	NA	NA	NA	NA	NA	NA	208	NA	NA	220
84	NA	NA	NA	NA	NA	NA	NA	NA	NA	NA	NA	NA	NA	NA	NA	NA	NA	NA	NA	NA	234	NA
85	NA	NA	NA	NA	NA	237	NA	NA	NA	NA	296	NA	NA	NA	NA	NA	NA	NA	NA	NA	NA	NA
86	NA	NA	263	NA	NA	NA	NA	NA	NA	NA	295	NA	NA	NA	NA	NA	232	NA	NA	NA	NA	219
87	NA	NA	NA	NA	252	236	NA	NA	NA	NA	NA	NA	NA	NA	NA	NA	NA	NA	NA	NA	NA	NA
88	NA	NA	NA	248	NA	NA	NA	NA	NA	NA	NA	NA	NA	NA	NA	NA	NA	NA	NA	NA	NA	NA
89	NA	NA	NA	NA	NA	NA	NA	NA	NA	NA	NA	NA	NA	NA	NA	NA	231	NA	NA	NA	NA	NA
90	NA	NA	NA	NA	NA	NA	NA	297	NA	NA	NA	NA	NA	NA	NA	NA	230	216	NA	NA	NA	NA
91	NA	NA	NA	NA	NA	NA	NA	NA	NA	NA	NA	NA	NA	NA	NA	NA	NA	NA	206	NA	NA	NA
92	NA	NA	262	247	NA	NA	NA	296	NA	NA	NA	NA	NA	NA	NA	NA	NA	NA	NA	239	NA	NA
93	NA	NA	NA	NA	251	NA	298	NA	NA	NA	NA	NA	NA	NA	NA	NA	NA	NA	205	NA	NA	NA
94	NA	NA	NA	NA	NA	NA	NA	NA	NA	NA	294	NA	NA	NA	NA	NA	NA	215	NA	NA	NA	NA
95	252	NA	261	NA	NA	NA	NA	NA	NA	NA	NA	NA	NA	NA	218	211	NA	NA	NA	238	NA	NA
96	NA	NA	NA	246	NA	NA	NA	NA	NA	NA	NA	NA	NA	NA	NA	NA	228	NA	NA	237	NA	NA
97	NA	NA	NA	NA	NA	235	NA	NA	NA	NA	NA	NA	NA	NA	NA	NA	NA	NA	NA	NA	NA	NA
98	251	NA	NA	NA	NA	NA	NA	NA	NA	NA	NA	NA	NA	NA	NA	NA	NA	NA	204	NA	NA	NA
99	NA	NA	NA	NA	NA	NA	NA	NA	NA	NA	NA	NA	NA	NA	NA	NA	NA	NA	202	NA	NA	218
100	NA	NA	NA	NA	NA	NA	NA	NA	NA	NA	NA	NA	NA	NA	NA	NA	NA	NA	NA	NA	NA	217
101	NA	NA	NA	NA	NA	234	NA	NA	NA	NA	NA	NA	NA	NA	217	210	NA	NA	NA	NA	NA	216
102	NA	233	NA	NA	NA	NA	NA	NA	NA	NA	NA	298	NA	NA	216	NA	225	NA	NA	NA	NA	NA
103	NA	232	NA	NA	NA	NA	297	NA	NA	NA	NA	NA	NA	NA	NA	NA	224	NA	201	236	233	NA
104	NA	NA	NA	NA	NA	NA	NA	NA	NA	NA	NA	NA	NA	NA	215	NA	NA	NA	200	NA	NA	NA
105	NA	NA	NA	NA	NA	NA	NA	NA	NA	NA	NA	NA	NA	NA	NA	NA	NA	214	NA	NA	NA	NA
106	NA	NA	260	NA	NA	NA	NA	295	NA	NA	NA	NA	NA	NA	NA	NA	223	NA	196	235	NA	NA
107	NA	NA	NA	NA	NA	233	NA	NA	NA	NA	NA	NA	NA	NA	214	NA	NA	NA	NA	NA	NA	NA
108	NA	NA	259	NA	NA	NA	NA	NA	NA	NA	NA	NA	NA	NA	NA	NA	NA	NA	NA	NA	NA	215
109	NA	NA	NA	245	NA	NA	NA	NA	NA	NA	NA	NA	NA	NA	NA	NA	NA	NA	NA	NA	NA	NA
110	250	NA	258	NA	NA	NA	NA	NA	NA	NA	NA	NA	NA	NA	NA	NA	NA	213	NA	NA	NA	214
111	NA	231	NA	NA	NA	NA	NA	NA	NA	NA	NA	NA	NA	NA	213	NA	NA	212	NA	NA	232	NA
112	NA	NA	NA	NA	NA	NA	NA	NA	NA	NA	NA	NA	NA	NA	NA	NA	222	NA	NA	NA	NA	NA
113	NA	NA	257	NA	NA	NA	NA	NA	NA	NA	NA	297	NA	NA	NA	209	NA	NA	NA	NA	NA	213
114	NA	NA	NA	244	NA	NA	NA	NA	NA	NA	NA	NA	NA	NA	NA	208	NA	NA	NA	NA	NA	NA
115	NA	230	NA	243	NA	232	NA	NA	NA	NA	NA	NA	NA	NA	NA	207	NA	NA	NA	NA	NA	NA
116	NA	NA	NA	NA	249	NA	NA	NA	NA	NA	NA	NA	NA	NA	NA	NA	221	NA	NA	234	NA	NA
118	NA	NA	254	NA	NA	NA	NA	NA	NA	NA	NA	NA	NA	NA	NA	NA	NA	NA	NA	233	NA	NA
119	NA	NA	NA	242	NA	230	NA	294	NA	NA	NA	NA	NA	NA	NA	NA	NA	NA	NA	NA	NA	NA
120	NA	NA	NA	NA	NA	NA	NA	NA	NA	NA	NA	NA	NA	NA	NA	NA	NA	NA	NA	NA	231	NA
121	NA	NA	253	NA	NA	NA	NA	NA	NA	NA	NA	NA	NA	NA	212	NA	NA	211	NA	NA	NA	NA
122	NA	NA	NA	NA	248	229	NA	NA	NA	NA	293	NA	NA	NA	NA	NA	220	NA	195	232	230	NA
123	249	229	NA	NA	NA	NA	NA	NA	NA	NA	NA	NA	NA	NA	NA	NA	NA	NA	NA	NA	NA	212
124	247	NA	252	NA	NA	NA	NA	NA	NA	NA	NA	NA	NA	NA	NA	NA	NA	NA	NA	NA	NA	NA
125	NA	NA	NA	NA	246	NA	NA	NA	NA	NA	NA	NA	NA	NA	NA	NA	NA	NA	NA	NA	NA	NA
126	NA	NA	NA	NA	NA	NA	NA	NA	NA	NA	NA	NA	NA	NA	NA	NA	NA	NA	NA	NA	229	NA
127	NA	NA	NA	241	NA	NA	NA	NA	NA	NA	NA	NA	NA	NA	211	NA	NA	NA	194	NA	NA	NA
128	NA	NA	NA	NA	NA	NA	NA	293	NA	NA	NA	NA	NA	NA	210	NA	NA	NA	NA	NA	NA	NA
129	NA	NA	NA	240	245	228	NA	292	NA	NA	NA	NA	NA	NA	NA	NA	NA	NA	NA	NA	NA	NA
130	NA	NA	251	NA	NA	NA	NA	NA	NA	NA	NA	NA	NA	NA	NA	NA	NA	NA	193	NA	NA	NA
131	NA	NA	NA	NA	NA	227	NA	NA	NA	NA	NA	NA	NA	NA	NA	NA	NA	NA	192	231	NA	NA
132	NA	NA	NA	239	NA	226	NA	NA	NA	NA	292	NA	NA	NA	NA	NA	NA	NA	NA	230	NA	NA
133	NA	NA	NA	NA	NA	NA	NA	NA	NA	NA	NA	NA	NA	NA	209	NA	NA	NA	NA	NA	NA	NA
134	NA	NA	NA	238	NA	NA	NA	NA	NA	NA	NA	NA	NA	NA	NA	NA	NA	NA	191	NA	NA	NA
135	246	NA	NA	NA	NA	NA	NA	NA	NA	NA	291	NA	NA	NA	NA	NA	219	210	190	NA	NA	NA
136	NA	NA	250	237	NA	NA	NA	NA	NA	NA	NA	NA	NA	NA	207	206	NA	NA	NA	NA	NA	NA
137	NA	NA	NA	NA	244	NA	NA	NA	NA	NA	NA	NA	NA	NA	NA	NA	NA	NA	NA	NA	NA	NA
138	NA	NA	249	236	NA	NA	NA	NA	NA	NA	NA	NA	NA	NA	NA	NA	NA	209	189	NA	NA	NA
139	NA	NA	NA	NA	NA	NA	NA	NA	NA	NA	290	NA	NA	NA	NA	NA	218	NA	188	229	NA	NA
140	244	NA	NA	NA	243	NA	NA	NA	NA	NA	289	NA	NA	NA	NA	NA	NA	NA	NA	NA	228	NA
141	NA	NA	NA	NA	242	NA	NA	NA	NA	NA	NA	NA	NA	NA	NA	NA	NA	NA	NA	228	NA	211
142	NA	NA	NA	NA	241	NA	NA	NA	NA	NA	288	NA	NA	NA	NA	204	NA	NA	187	227	NA	NA
143	243	NA	NA	NA	NA	NA	NA	NA	NA	NA	NA	NA	NA	NA	NA	202	NA	NA	NA	NA	NA	NA
144	NA	NA	NA	NA	NA	NA	NA	NA	NA	NA	NA	NA	NA	NA	NA	NA	217	208	186	NA	NA	NA
145	NA	NA	248	NA	NA	NA	NA	NA	NA	NA	NA	NA	NA	NA	206	NA	NA	NA	NA	NA	NA	NA
147	NA	NA	NA	NA	NA	NA	NA	NA	NA	NA	287	NA	NA	NA	NA	NA	216	NA	NA	NA	227	NA
148	NA	NA	NA	NA	240	225	NA	NA	NA	NA	286	NA	NA	NA	205	NA	NA	NA	NA	NA	NA	NA
150	NA	227	247	NA	239	NA	NA	NA	NA	NA	NA	NA	NA	NA	204	NA	215	207	183	NA	NA	NA
151	242	NA	246	NA	NA	NA	NA	NA	NA	NA	NA	NA	NA	NA	NA	NA	NA	NA	NA	226	226	NA
152	NA	NA	NA	NA	NA	NA	NA	NA	NA	NA	NA	296	NA	NA	NA	NA	NA	NA	181	NA	NA	NA
153	NA	NA	NA	235	NA	NA	NA	NA	NA	NA	285	NA	NA	NA	NA	NA	NA	NA	NA	NA	NA	NA
154	NA	226	NA	NA	NA	NA	NA	NA	NA	NA	284	NA	NA	NA	203	NA	NA	NA	NA	NA	NA	NA
155	241	NA	245	NA	NA	224	NA	NA	NA	NA	NA	NA	NA	NA	NA	201	214	206	NA	NA	NA	NA
156	NA	225	NA	234	238	NA	NA	291	NA	NA	NA	NA	NA	NA	NA	200	NA	NA	NA	NA	225	NA
157	NA	224	NA	233	NA	NA	NA	NA	NA	NA	NA	NA	NA	NA	NA	NA	NA	204	NA	NA	NA	NA
158	240	NA	244	NA	NA	NA	NA	NA	NA	NA	NA	295	NA	NA	202	199	NA	202	NA	NA	NA	NA
159	239	NA	NA	232	NA	NA	NA	NA	NA	NA	NA	NA	NA	NA	NA	NA	NA	NA	NA	NA	NA	NA
160	NA	NA	243	NA	236	NA	NA	NA	NA	NA	NA	NA	NA	NA	NA	198	NA	201	NA	NA	NA	NA
161	NA	NA	NA	NA	NA	NA	NA	NA	NA	NA	NA	294	NA	NA	201	NA	NA	NA	NA	NA	NA	NA
162	NA	NA	NA	NA	NA	NA	296	NA	NA	NA	NA	293	NA	NA	200	NA	NA	200	NA	NA	223	NA
163	NA	NA	242	NA	NA	NA	NA	NA	NA	NA	NA	NA	NA	NA	199	196	NA	NA	NA	NA	NA	NA
164	NA	NA	NA	NA	235	NA	NA	290	NA	NA	NA	NA	NA	NA	NA	NA	213	NA	NA	NA	NA	210
166	NA	NA	241	NA	233	NA	NA	NA	NA	NA	NA	NA	NA	NA	NA	195	NA	NA	NA	NA	NA	NA
167	NA	NA	NA	231	NA	223	NA	NA	NA	NA	282	NA	NA	NA	NA	194	NA	NA	NA	NA	NA	NA
168	NA	NA	NA	230	NA	NA	NA	NA	NA	NA	NA	292	NA	NA	NA	NA	NA	NA	NA	NA	NA	NA
169	NA	NA	NA	NA	NA	NA	NA	289	NA	NA	NA	NA	NA	NA	NA	NA	NA	NA	180	NA	NA	NA
170	238	NA	NA	229	NA	NA	NA	NA	NA	NA	NA	291	NA	NA	NA	NA	NA	199	NA	225	NA	NA
171	237	NA	NA	NA	NA	NA	NA	NA	NA	NA	NA	NA	NA	NA	198	193	NA	198	NA	NA	NA	NA
173	NA	NA	240	NA	NA	NA	NA	NA	NA	NA	NA	NA	NA	NA	197	NA	NA	NA	NA	NA	222	209
174	NA	223	NA	NA	232	222	NA	NA	NA	NA	NA	NA	NA	NA	NA	190	NA	NA	NA	NA	NA	NA
175	NA	NA	NA	NA	NA	NA	NA	NA	NA	NA	NA	NA	NA	NA	196	NA	212	NA	NA	NA	NA	NA
176	NA	NA	NA	NA	NA	NA	NA	NA	NA	NA	281	NA	NA	NA	NA	NA	211	NA	NA	NA	NA	NA
177	NA	NA	238	NA	NA	NA	NA	288	NA	NA	NA	290	NA	NA	NA	189	NA	NA	179	224	NA	208
179	NA	NA	NA	NA	NA	221	NA	NA	NA	NA	NA	NA	NA	NA	NA	NA	NA	NA	NA	NA	NA	NA
181	235	222	NA	228	NA	NA	NA	NA	NA	NA	NA	NA	NA	NA	NA	NA	NA	NA	178	223	NA	NA
182	NA	NA	NA	NA	NA	NA	NA	NA	NA	NA	280	NA	NA	NA	NA	NA	NA	NA	NA	NA	221	NA
183	NA	NA	NA	227	NA	NA	NA	NA	NA	NA	NA	NA	NA	NA	NA	NA	210	NA	NA	NA	NA	NA
184	NA	221	237	NA	NA	220	NA	NA	NA	NA	NA	NA	NA	NA	NA	NA	NA	NA	NA	NA	NA	NA
185	NA	NA	236	NA	NA	NA	NA	NA	NA	NA	NA	NA	NA	NA	NA	NA	209	NA	NA	NA	NA	NA
186	NA	NA	NA	NA	NA	NA	NA	NA	NA	NA	NA	NA	NA	NA	NA	NA	NA	197	NA	NA	NA	NA
187	NA	NA	235	226	NA	NA	NA	NA	NA	NA	NA	NA	NA	NA	NA	188	NA	NA	NA	NA	NA	NA
188	NA	NA	NA	225	NA	NA	295	NA	NA	NA	NA	NA	NA	NA	NA	NA	NA	NA	NA	NA	NA	NA
189	NA	NA	NA	NA	NA	NA	NA	NA	NA	NA	NA	NA	NA	NA	NA	187	NA	NA	NA	NA	NA	NA
190	NA	NA	NA	NA	NA	NA	NA	NA	NA	NA	279	NA	NA	NA	NA	NA	208	NA	177	NA	NA	207
191	NA	NA	234	224	NA	NA	NA	NA	NA	NA	NA	NA	NA	NA	NA	NA	NA	NA	NA	NA	NA	NA
192	NA	NA	NA	NA	NA	NA	NA	NA	NA	NA	278	NA	NA	NA	NA	NA	NA	196	NA	NA	220	NA
193	NA	NA	NA	NA	NA	219	NA	NA	NA	NA	NA	NA	NA	NA	NA	NA	NA	NA	NA	NA	NA	206
194	NA	NA	NA	NA	NA	NA	NA	NA	NA	NA	NA	NA	NA	NA	NA	NA	207	NA	NA	NA	NA	NA
195	234	NA	NA	NA	NA	NA	NA	287	NA	NA	NA	NA	NA	NA	NA	NA	NA	NA	NA	NA	NA	NA
196	NA	NA	NA	NA	NA	NA	NA	NA	NA	NA	277	NA	NA	NA	NA	NA	NA	NA	NA	NA	219	205
197	233	NA	NA	NA	NA	218	NA	NA	NA	NA	NA	NA	NA	NA	NA	NA	NA	NA	NA	NA	NA	NA
198	NA	NA	NA	NA	NA	NA	NA	NA	NA	NA	NA	NA	NA	NA	NA	NA	206	NA	NA	NA	NA	NA
199	232	NA	NA	NA	NA	NA	NA	NA	NA	NA	NA	289	NA	NA	NA	NA	NA	NA	NA	222	NA	NA
200	NA	NA	NA	NA	NA	NA	NA	NA	NA	NA	NA	288	NA	NA	195	NA	NA	NA	176	NA	NA	NA
201	NA	NA	233	NA	230	NA	NA	NA	NA	NA	NA	NA	NA	NA	NA	NA	NA	NA	175	NA	NA	NA
203	231	NA	232	NA	NA	NA	NA	NA	NA	NA	NA	287	NA	NA	NA	NA	NA	NA	174	NA	NA	NA
204	NA	NA	NA	NA	NA	NA	NA	NA	NA	NA	276	286	NA	NA	NA	NA	NA	NA	NA	NA	NA	NA
205	NA	NA	NA	NA	NA	NA	NA	NA	NA	NA	274	NA	NA	NA	193	NA	NA	195	NA	221	NA	NA
206	NA	220	231	NA	NA	NA	NA	NA	NA	NA	NA	NA	NA	NA	NA	NA	205	NA	NA	NA	NA	NA
207	NA	NA	NA	NA	NA	217	NA	NA	NA	NA	NA	285	NA	NA	NA	NA	NA	NA	NA	220	NA	NA
208	229	NA	NA	NA	NA	216	NA	NA	NA	NA	273	NA	NA	NA	NA	NA	NA	194	173	219	218	NA
209	NA	NA	NA	NA	NA	NA	NA	NA	NA	NA	NA	NA	NA	NA	192	NA	NA	NA	NA	NA	NA	NA
210	NA	219	230	NA	NA	NA	NA	NA	NA	NA	NA	NA	NA	NA	NA	NA	NA	193	NA	NA	NA	NA
211	228	NA	NA	NA	NA	NA	NA	NA	NA	NA	NA	NA	NA	NA	NA	186	NA	NA	NA	NA	NA	NA
212	227	218	NA	NA	NA	215	NA	NA	NA	NA	NA	NA	NA	NA	191	185	NA	NA	NA	NA	NA	NA
213	NA	NA	229	NA	NA	214	NA	NA	NA	NA	NA	284	NA	NA	NA	184	NA	192	NA	NA	NA	NA
214	NA	NA	228	NA	NA	NA	NA	NA	NA	NA	NA	283	NA	NA	NA	NA	204	NA	NA	218	NA	NA
215	NA	NA	NA	NA	NA	NA	NA	NA	NA	NA	NA	NA	NA	NA	NA	NA	NA	NA	172	NA	NA	NA
216	NA	NA	NA	NA	NA	NA	NA	NA	NA	NA	NA	NA	NA	NA	NA	NA	NA	NA	171	217	NA	NA
217	NA	NA	NA	NA	NA	213	NA	NA	NA	NA	NA	NA	NA	NA	190	NA	NA	NA	NA	NA	NA	NA
218	NA	NA	NA	NA	NA	NA	NA	NA	NA	NA	NA	NA	NA	NA	NA	NA	NA	NA	169	NA	217	NA
219	NA	NA	NA	NA	229	212	NA	NA	NA	NA	272	NA	NA	NA	NA	NA	NA	191	NA	NA	NA	NA
220	NA	NA	227	NA	NA	NA	NA	NA	NA	NA	NA	NA	NA	NA	188	NA	NA	NA	NA	NA	NA	NA
221	NA	NA	226	NA	NA	NA	NA	NA	NA	NA	NA	NA	NA	NA	NA	NA	NA	NA	NA	NA	NA	NA
222	226	NA	NA	222	228	NA	NA	NA	NA	NA	NA	NA	NA	NA	NA	NA	NA	NA	NA	216	NA	NA
223	NA	NA	NA	NA	227	NA	NA	NA	NA	NA	NA	NA	NA	NA	NA	NA	NA	NA	NA	NA	NA	NA
224	NA	217	NA	221	NA	NA	NA	NA	NA	NA	NA	NA	NA	NA	NA	NA	NA	NA	NA	NA	NA	NA
225	NA	NA	NA	NA	NA	NA	NA	NA	NA	NA	271	NA	NA	NA	NA	NA	NA	NA	168	NA	NA	NA
226	225	NA	NA	NA	NA	NA	NA	NA	NA	NA	NA	NA	NA	NA	NA	NA	203	NA	NA	NA	NA	NA
227	NA	NA	NA	NA	NA	211	NA	NA	NA	NA	NA	282	NA	NA	NA	NA	NA	NA	NA	NA	NA	NA
228	NA	NA	225	NA	NA	NA	NA	NA	NA	NA	NA	NA	NA	NA	NA	NA	NA	NA	NA	215	NA	204
229	224	NA	NA	NA	NA	NA	NA	NA	NA	NA	NA	NA	NA	NA	NA	182	NA	NA	NA	NA	NA	NA
230	NA	NA	NA	NA	NA	NA	NA	NA	NA	NA	NA	NA	NA	NA	NA	NA	NA	NA	167	NA	216	NA
231	NA	NA	NA	NA	NA	NA	294	NA	NA	NA	270	NA	NA	NA	187	NA	NA	NA	NA	NA	NA	NA
232	NA	NA	NA	NA	NA	NA	NA	286	NA	NA	NA	NA	NA	NA	NA	NA	NA	190	166	214	NA	NA
233	223	216	NA	NA	226	NA	NA	NA	NA	NA	NA	NA	NA	NA	NA	NA	202	NA	165	NA	NA	NA
234	NA	NA	NA	NA	NA	NA	NA	NA	NA	NA	NA	NA	NA	NA	NA	NA	NA	NA	164	NA	NA	NA
235	NA	NA	224	NA	NA	NA	NA	NA	NA	NA	NA	280	NA	NA	186	181	NA	NA	NA	NA	NA	NA
236	NA	215	NA	NA	NA	NA	293	NA	NA	NA	269	NA	NA	NA	NA	NA	NA	NA	NA	NA	NA	NA
237	NA	NA	NA	NA	NA	NA	NA	NA	NA	NA	NA	279	NA	NA	185	NA	NA	NA	NA	NA	215	NA
238	NA	NA	NA	NA	NA	NA	NA	NA	NA	NA	NA	NA	NA	NA	NA	NA	NA	NA	162	NA	NA	NA
239	NA	NA	NA	220	NA	NA	NA	NA	NA	NA	NA	NA	NA	NA	NA	NA	NA	NA	161	NA	NA	NA
240	222	NA	223	NA	NA	NA	NA	NA	NA	NA	NA	NA	NA	NA	NA	179	201	189	NA	NA	NA	NA
241	NA	NA	NA	NA	NA	NA	NA	NA	NA	NA	NA	NA	NA	NA	184	178	199	NA	160	213	NA	NA
243	NA	NA	NA	NA	NA	NA	292	NA	NA	NA	NA	NA	NA	NA	NA	NA	NA	NA	NA	NA	NA	NA
244	221	NA	NA	219	225	NA	NA	NA	NA	NA	NA	NA	NA	NA	NA	NA	NA	188	NA	NA	NA	NA
245	NA	NA	NA	NA	224	210	NA	NA	NA	NA	NA	NA	NA	NA	NA	177	NA	187	NA	212	NA	NA
247	NA	NA	222	NA	NA	NA	NA	NA	NA	NA	NA	NA	NA	NA	NA	NA	NA	NA	NA	211	NA	NA
248	NA	214	NA	NA	NA	NA	NA	NA	NA	NA	NA	NA	NA	NA	NA	NA	NA	NA	NA	NA	NA	NA
249	NA	213	NA	NA	NA	NA	NA	NA	NA	NA	NA	NA	NA	NA	NA	176	NA	NA	NA	NA	NA	NA
250	220	NA	NA	NA	NA	NA	NA	NA	NA	NA	NA	NA	NA	NA	NA	NA	NA	NA	159	NA	NA	NA
251	NA	NA	NA	NA	NA	NA	NA	NA	NA	NA	NA	278	NA	NA	NA	175	NA	NA	NA	NA	NA	NA
252	NA	NA	NA	NA	NA	NA	NA	NA	NA	NA	NA	NA	NA	NA	NA	NA	198	NA	157	210	NA	NA
254	NA	NA	221	NA	NA	NA	NA	NA	NA	NA	NA	NA	NA	NA	NA	NA	NA	NA	NA	209	NA	NA
255	NA	NA	NA	NA	NA	NA	NA	NA	NA	NA	NA	NA	NA	NA	NA	NA	NA	186	NA	NA	NA	NA
256	NA	NA	220	217	NA	NA	NA	285	NA	NA	NA	NA	NA	NA	NA	NA	NA	NA	NA	NA	NA	NA
257	NA	NA	NA	NA	NA	NA	NA	NA	NA	NA	NA	NA	NA	NA	NA	NA	NA	NA	NA	NA	NA	203
258	NA	NA	NA	NA	NA	NA	291	NA	NA	NA	268	NA	NA	NA	NA	NA	NA	NA	NA	NA	NA	NA
259	NA	NA	NA	NA	NA	208	NA	283	NA	NA	NA	NA	NA	NA	NA	NA	NA	NA	NA	NA	NA	NA
260	NA	NA	NA	NA	NA	NA	NA	NA	NA	NA	NA	NA	NA	NA	183	NA	NA	185	156	NA	NA	NA
261	NA	NA	NA	NA	223	NA	NA	NA	NA	NA	NA	NA	NA	NA	NA	NA	NA	NA	NA	NA	NA	202
262	NA	212	NA	NA	NA	NA	NA	NA	NA	NA	NA	NA	NA	NA	NA	NA	NA	184	154	NA	NA	NA
263	219	210	NA	NA	NA	NA	NA	NA	NA	NA	NA	NA	NA	NA	NA	173	NA	NA	NA	NA	214	NA
264	NA	NA	NA	NA	NA	NA	NA	NA	NA	NA	NA	NA	NA	NA	NA	NA	NA	NA	153	NA	NA	NA
265	NA	NA	219	NA	NA	NA	NA	NA	NA	NA	NA	NA	NA	NA	NA	NA	NA	NA	NA	NA	NA	NA
266	NA	NA	218	NA	NA	NA	NA	NA	NA	NA	NA	NA	NA	NA	NA	NA	NA	NA	NA	NA	NA	201
267	218	NA	NA	216	222	NA	NA	NA	NA	NA	NA	NA	NA	NA	NA	172	NA	NA	NA	207	NA	200
268	NA	NA	NA	NA	NA	NA	NA	NA	NA	NA	267	NA	NA	NA	NA	NA	NA	NA	NA	NA	NA	NA
269	NA	209	NA	NA	NA	NA	NA	NA	NA	NA	NA	277	NA	NA	NA	NA	NA	NA	NA	NA	NA	NA
270	NA	NA	NA	NA	NA	NA	NA	NA	NA	NA	NA	NA	NA	NA	NA	NA	NA	NA	152	NA	NA	199
271	NA	208	NA	NA	NA	NA	NA	NA	NA	NA	NA	NA	NA	NA	NA	NA	NA	NA	NA	206	NA	198
272	NA	NA	NA	NA	NA	NA	290	NA	NA	NA	NA	NA	NA	NA	NA	NA	NA	183	NA	NA	NA	NA
273	NA	NA	NA	NA	NA	NA	NA	NA	NA	NA	NA	NA	NA	NA	NA	NA	NA	NA	NA	NA	213	NA
274	NA	NA	NA	NA	NA	NA	NA	NA	NA	NA	266	NA	NA	NA	182	NA	NA	NA	NA	NA	NA	NA
275	NA	NA	NA	NA	NA	NA	NA	NA	NA	NA	NA	276	NA	NA	NA	NA	NA	NA	NA	NA	212	NA
276	NA	NA	NA	NA	NA	NA	NA	NA	NA	NA	NA	NA	NA	NA	NA	NA	NA	NA	151	NA	NA	NA
277	NA	NA	NA	NA	NA	NA	289	NA	NA	NA	NA	275	NA	NA	NA	NA	NA	NA	150	205	NA	NA
278	NA	NA	NA	NA	NA	NA	NA	NA	NA	NA	NA	NA	NA	NA	NA	NA	197	NA	NA	NA	NA	NA
279	NA	207	NA	215	NA	NA	NA	NA	NA	NA	NA	NA	NA	NA	NA	NA	196	NA	149	NA	211	NA
280	NA	NA	NA	NA	NA	NA	NA	NA	NA	NA	NA	NA	NA	NA	181	NA	NA	182	NA	NA	210	NA
281	NA	NA	NA	214	NA	NA	NA	NA	NA	NA	NA	NA	NA	NA	NA	NA	195	NA	NA	NA	NA	NA
282	217	206	NA	NA	NA	NA	NA	NA	NA	NA	NA	NA	NA	NA	NA	NA	NA	NA	NA	NA	209	NA
283	NA	NA	217	NA	NA	NA	NA	NA	NA	NA	NA	NA	NA	NA	NA	NA	NA	NA	NA	NA	208	NA
284	NA	NA	NA	NA	NA	NA	NA	NA	NA	NA	265	NA	NA	NA	NA	NA	NA	NA	NA	NA	NA	NA
285	NA	205	NA	NA	NA	207	NA	282	NA	NA	NA	NA	NA	NA	180	171	NA	NA	NA	NA	NA	NA
286	NA	NA	NA	NA	NA	NA	NA	NA	NA	NA	NA	NA	NA	NA	179	NA	NA	NA	NA	NA	NA	NA
288	NA	NA	NA	NA	NA	NA	NA	NA	NA	NA	NA	NA	NA	NA	NA	NA	NA	NA	147	NA	NA	NA
289	NA	NA	NA	NA	221	NA	NA	NA	NA	NA	NA	NA	NA	NA	NA	NA	NA	NA	NA	NA	NA	NA
290	216	NA	NA	NA	NA	NA	288	NA	NA	NA	NA	NA	NA	NA	NA	NA	NA	NA	NA	NA	NA	NA
291	NA	NA	NA	NA	NA	NA	NA	NA	NA	NA	NA	NA	NA	NA	178	NA	194	NA	NA	NA	NA	NA
292	NA	NA	NA	NA	NA	NA	NA	NA	NA	NA	NA	NA	NA	NA	NA	NA	NA	NA	146	NA	NA	NA
293	NA	NA	NA	NA	NA	NA	NA	NA	NA	NA	NA	NA	NA	NA	NA	170	NA	NA	NA	204	NA	NA
294	NA	204	216	NA	220	NA	NA	NA	NA	NA	NA	274	NA	NA	NA	NA	NA	NA	NA	NA	207	NA
296	NA	NA	NA	213	NA	NA	NA	NA	NA	NA	NA	NA	NA	NA	NA	NA	NA	NA	NA	NA	NA	NA
297	NA	NA	NA	NA	NA	NA	NA	NA	NA	NA	264	NA	NA	NA	NA	NA	NA	NA	NA	NA	NA	NA
298	NA	203	NA	NA	218	NA	NA	281	NA	NA	NA	NA	NA	NA	NA	169	NA	NA	NA	NA	NA	NA
299	NA	NA	NA	NA	NA	NA	NA	NA	NA	NA	NA	NA	NA	NA	NA	NA	193	NA	NA	NA	NA	NA
300	NA	NA	NA	NA	NA	NA	NA	NA	NA	NA	NA	NA	NA	NA	177	NA	NA	181	145	203	NA	NA
301	NA	NA	NA	NA	NA	NA	NA	NA	NA	NA	NA	NA	NA	NA	NA	NA	NA	NA	NA	202	NA	NA
302	NA	NA	NA	NA	217	NA	287	NA	NA	NA	NA	NA	NA	NA	NA	NA	NA	NA	NA	NA	NA	NA
303	NA	NA	NA	NA	NA	NA	NA	NA	NA	NA	NA	NA	NA	NA	NA	168	NA	NA	NA	NA	NA	NA
304	NA	NA	NA	NA	NA	NA	286	NA	NA	NA	263	NA	NA	NA	NA	NA	NA	180	NA	NA	NA	NA
305	NA	NA	NA	NA	NA	NA	NA	NA	NA	NA	NA	NA	NA	NA	NA	NA	NA	NA	143	NA	NA	NA
306	NA	NA	NA	NA	NA	NA	285	NA	NA	NA	NA	NA	NA	NA	NA	NA	NA	178	NA	201	NA	NA
307	NA	NA	215	NA	NA	NA	NA	NA	NA	NA	NA	NA	NA	NA	NA	NA	NA	NA	NA	NA	NA	NA
308	215	NA	NA	NA	NA	NA	NA	NA	NA	NA	NA	NA	NA	NA	NA	NA	NA	NA	NA	NA	NA	NA
311	NA	NA	NA	NA	NA	206	NA	NA	NA	NA	NA	NA	NA	NA	NA	NA	NA	NA	NA	NA	NA	NA
312	NA	NA	NA	NA	NA	NA	NA	NA	NA	NA	NA	NA	NA	NA	NA	NA	NA	177	NA	NA	NA	NA
313	NA	NA	NA	NA	NA	NA	NA	NA	NA	NA	NA	273	NA	NA	NA	NA	NA	NA	NA	NA	206	NA
314	214	NA	NA	NA	NA	NA	NA	NA	NA	NA	NA	NA	NA	NA	NA	NA	NA	NA	NA	NA	205	NA
315	NA	NA	NA	NA	NA	NA	NA	NA	NA	NA	NA	NA	NA	NA	NA	NA	NA	NA	141	NA	NA	NA
316	212	NA	NA	212	NA	NA	NA	NA	NA	NA	NA	NA	NA	NA	NA	NA	192	NA	NA	NA	NA	197
318	211	NA	214	NA	NA	NA	NA	NA	NA	NA	NA	NA	NA	NA	NA	NA	NA	176	NA	NA	NA	NA
319	NA	NA	NA	211	NA	NA	NA	NA	NA	NA	NA	NA	NA	NA	176	NA	NA	NA	NA	NA	NA	NA
320	NA	NA	NA	NA	NA	NA	NA	NA	NA	NA	NA	NA	NA	NA	NA	NA	NA	175	NA	NA	NA	NA
321	NA	NA	NA	NA	NA	NA	NA	NA	NA	NA	NA	NA	NA	NA	NA	167	NA	174	NA	NA	NA	NA
322	NA	NA	NA	NA	NA	NA	NA	NA	NA	NA	261	NA	NA	NA	NA	NA	NA	NA	NA	NA	NA	NA
323	NA	NA	NA	NA	216	NA	NA	NA	NA	NA	260	NA	NA	NA	NA	166	NA	NA	NA	NA	NA	NA
324	NA	NA	NA	210	NA	NA	NA	NA	NA	NA	NA	NA	NA	NA	NA	NA	NA	NA	NA	NA	NA	NA
325	210	NA	NA	NA	NA	NA	NA	NA	NA	NA	NA	NA	NA	NA	NA	NA	NA	NA	NA	NA	204	196
326	NA	NA	NA	209	215	NA	NA	NA	NA	NA	259	NA	NA	NA	NA	NA	NA	NA	NA	NA	NA	NA
327	NA	202	NA	NA	NA	NA	284	NA	NA	NA	NA	NA	NA	NA	NA	NA	NA	NA	NA	NA	NA	NA
329	NA	NA	213	NA	NA	NA	NA	NA	NA	NA	NA	NA	NA	NA	NA	NA	NA	173	NA	NA	NA	195
330	NA	201	212	NA	NA	205	NA	NA	NA	NA	NA	NA	NA	NA	NA	NA	NA	172	NA	200	NA	NA
331	NA	NA	NA	208	NA	NA	NA	NA	NA	NA	NA	NA	NA	NA	NA	NA	NA	NA	NA	NA	NA	NA
332	NA	NA	NA	NA	NA	NA	NA	280	NA	NA	NA	NA	NA	NA	NA	NA	NA	NA	NA	NA	NA	NA
333	NA	NA	NA	NA	NA	NA	NA	NA	NA	NA	258	NA	NA	NA	NA	165	NA	NA	140	199	NA	194
334	NA	NA	NA	NA	NA	NA	NA	NA	NA	NA	257	NA	NA	NA	NA	164	191	NA	NA	NA	NA	NA
335	NA	NA	NA	NA	214	NA	NA	NA	NA	NA	NA	NA	NA	NA	NA	NA	NA	NA	NA	NA	NA	NA
336	NA	NA	NA	NA	NA	204	NA	NA	NA	NA	NA	NA	NA	NA	NA	163	NA	NA	NA	198	NA	NA
337	NA	NA	NA	NA	NA	NA	NA	NA	304	NA	NA	272	NA	NA	NA	NA	190	NA	139	NA	NA	NA
339	NA	NA	NA	NA	NA	NA	NA	NA	NA	NA	NA	NA	NA	NA	175	NA	NA	NA	138	197	NA	NA
340	NA	200	211	NA	NA	NA	NA	NA	NA	NA	NA	NA	NA	NA	NA	NA	NA	NA	NA	NA	NA	NA
341	NA	NA	210	NA	NA	NA	NA	NA	NA	NA	NA	NA	NA	NA	174	NA	NA	NA	137	NA	NA	NA
342	NA	NA	NA	NA	NA	NA	NA	NA	NA	NA	NA	NA	NA	NA	NA	NA	NA	NA	136	NA	NA	NA
343	NA	198	NA	NA	NA	NA	NA	NA	NA	NA	NA	NA	NA	NA	NA	NA	NA	NA	135	NA	NA	NA
344	NA	197	209	NA	NA	203	NA	NA	NA	NA	256	NA	NA	NA	NA	NA	189	NA	NA	196	NA	NA
345	209	NA	NA	NA	NA	NA	NA	NA	NA	NA	NA	NA	NA	NA	NA	NA	NA	NA	NA	NA	NA	NA
346	NA	196	NA	NA	NA	NA	NA	NA	NA	NA	NA	NA	NA	NA	NA	NA	187	NA	NA	NA	NA	NA
348	NA	NA	208	NA	NA	NA	NA	NA	NA	NA	NA	NA	NA	NA	NA	NA	186	NA	134	195	NA	NA
349	NA	195	207	207	NA	NA	NA	NA	NA	NA	NA	NA	NA	NA	NA	NA	NA	NA	NA	NA	NA	NA
350	NA	NA	NA	NA	NA	NA	NA	NA	NA	NA	NA	NA	NA	NA	NA	162	NA	171	NA	NA	NA	NA
351	NA	NA	NA	NA	NA	NA	NA	NA	NA	NA	NA	NA	NA	NA	NA	NA	NA	NA	NA	NA	NA	192
352	NA	NA	NA	NA	NA	NA	NA	NA	NA	NA	NA	NA	NA	NA	NA	161	NA	NA	133	NA	NA	191
353	NA	NA	NA	NA	NA	NA	NA	NA	NA	NA	NA	NA	NA	NA	173	NA	NA	NA	NA	NA	NA	NA
354	NA	193	NA	NA	NA	NA	NA	NA	NA	NA	NA	NA	NA	NA	NA	NA	NA	NA	NA	NA	NA	NA
355	NA	NA	NA	NA	NA	NA	NA	NA	NA	NA	NA	NA	NA	NA	172	NA	NA	NA	NA	194	NA	NA
356	NA	NA	NA	NA	NA	NA	NA	NA	NA	NA	NA	NA	NA	NA	NA	NA	NA	NA	132	NA	NA	NA
357	208	NA	NA	NA	NA	NA	NA	NA	NA	NA	NA	NA	NA	NA	NA	NA	NA	NA	NA	192	NA	NA
358	NA	NA	206	NA	NA	NA	NA	NA	NA	NA	NA	NA	NA	NA	NA	NA	NA	NA	NA	NA	NA	NA
359	NA	NA	205	NA	NA	NA	NA	NA	NA	NA	255	NA	NA	NA	NA	160	NA	NA	131	NA	NA	190
360	NA	NA	NA	NA	NA	NA	NA	NA	NA	NA	NA	NA	NA	NA	NA	159	NA	NA	NA	NA	NA	NA
361	NA	NA	NA	NA	213	NA	NA	NA	NA	NA	NA	NA	NA	NA	NA	NA	NA	NA	NA	NA	NA	189
362	NA	NA	NA	NA	NA	NA	NA	NA	NA	NA	NA	271	NA	NA	NA	NA	NA	NA	NA	NA	NA	NA
363	NA	NA	NA	NA	NA	NA	NA	279	NA	NA	NA	NA	NA	NA	NA	NA	NA	NA	NA	NA	NA	NA
364	NA	192	NA	NA	NA	NA	NA	NA	NA	NA	NA	NA	NA	NA	171	NA	NA	NA	NA	NA	NA	NA
365	207	NA	NA	NA	NA	NA	NA	NA	NA	NA	254	NA	NA	NA	NA	NA	NA	170	NA	NA	NA	NA
366	NA	191	NA	NA	NA	202	NA	NA	NA	NA	NA	NA	NA	NA	NA	NA	NA	NA	NA	191	NA	188
367	NA	NA	NA	NA	NA	NA	NA	NA	NA	NA	NA	NA	NA	NA	NA	NA	NA	NA	NA	NA	203	NA
369	NA	NA	NA	NA	NA	NA	283	NA	NA	NA	NA	NA	NA	NA	NA	NA	NA	NA	NA	190	NA	187
370	NA	NA	204	NA	NA	NA	NA	NA	NA	NA	NA	NA	NA	NA	NA	158	185	NA	NA	NA	202	NA
371	NA	NA	NA	NA	NA	NA	NA	NA	NA	NA	NA	NA	NA	NA	170	NA	184	NA	NA	NA	NA	NA
372	NA	NA	NA	NA	NA	NA	NA	NA	NA	NA	NA	NA	NA	NA	NA	NA	183	NA	NA	NA	NA	NA
373	NA	190	203	NA	NA	201	NA	NA	NA	NA	NA	NA	NA	NA	NA	NA	NA	NA	NA	NA	NA	186
375	NA	189	202	NA	NA	NA	NA	NA	NA	NA	NA	NA	NA	NA	NA	NA	NA	169	130	NA	NA	NA
376	NA	NA	NA	NA	NA	NA	NA	NA	NA	NA	NA	NA	NA	NA	NA	NA	NA	NA	NA	189	201	NA
377	NA	188	NA	NA	NA	NA	NA	NA	NA	NA	NA	NA	NA	NA	NA	156	NA	NA	NA	NA	NA	NA
378	NA	NA	NA	NA	NA	NA	NA	NA	NA	NA	253	NA	NA	NA	NA	155	NA	168	NA	NA	NA	NA
379	NA	NA	NA	NA	NA	NA	NA	NA	NA	NA	NA	NA	NA	NA	NA	154	NA	NA	NA	NA	NA	NA
380	NA	NA	NA	NA	NA	NA	NA	NA	NA	NA	NA	NA	NA	NA	NA	NA	NA	NA	129	NA	NA	NA
381	206	NA	NA	NA	NA	200	NA	NA	NA	NA	NA	270	NA	NA	NA	NA	NA	NA	NA	NA	NA	NA
382	205	NA	NA	NA	NA	NA	NA	NA	NA	NA	NA	NA	NA	NA	NA	NA	NA	NA	NA	NA	NA	NA
383	204	NA	NA	NA	NA	NA	NA	NA	NA	NA	NA	NA	NA	NA	169	NA	NA	NA	127	NA	NA	185
384	NA	NA	NA	NA	NA	199	NA	NA	NA	NA	NA	NA	304	NA	NA	NA	NA	167	NA	NA	NA	NA
385	203	NA	NA	206	211	NA	NA	NA	NA	NA	NA	NA	NA	NA	NA	NA	182	NA	NA	NA	NA	NA
386	NA	NA	NA	NA	210	NA	NA	NA	NA	NA	NA	NA	NA	NA	NA	NA	NA	NA	NA	NA	NA	NA
388	NA	NA	NA	NA	NA	NA	NA	NA	NA	304	NA	NA	NA	NA	168	NA	181	NA	NA	NA	NA	NA
389	NA	NA	NA	NA	NA	NA	NA	NA	NA	NA	NA	NA	NA	NA	167	NA	NA	NA	NA	NA	200	NA
390	NA	NA	NA	NA	NA	198	NA	NA	NA	NA	NA	NA	NA	NA	166	NA	NA	NA	NA	NA	NA	NA
391	NA	NA	NA	NA	NA	NA	NA	NA	NA	NA	NA	NA	NA	NA	165	NA	NA	NA	NA	188	NA	184
392	NA	NA	NA	NA	NA	NA	NA	NA	NA	NA	252	NA	NA	NA	NA	NA	NA	166	NA	NA	NA	NA
393	NA	NA	NA	NA	209	NA	NA	NA	NA	NA	NA	NA	NA	NA	NA	NA	NA	NA	NA	NA	NA	NA
394	NA	NA	NA	NA	NA	NA	NA	NA	NA	NA	NA	NA	NA	NA	164	NA	NA	NA	126	NA	NA	NA
395	NA	NA	201	NA	NA	NA	NA	NA	NA	NA	NA	NA	NA	NA	NA	NA	NA	165	NA	187	NA	NA
396	202	NA	NA	NA	207	NA	NA	NA	NA	NA	NA	NA	NA	NA	NA	NA	NA	NA	NA	NA	NA	NA
397	NA	NA	NA	NA	NA	NA	NA	NA	NA	NA	NA	NA	NA	NA	NA	NA	NA	164	125	NA	NA	NA
398	NA	NA	NA	204	206	197	282	NA	NA	NA	NA	269	NA	NA	NA	NA	180	NA	124	186	NA	NA
399	NA	NA	200	203	NA	196	NA	NA	NA	NA	NA	NA	NA	NA	163	NA	NA	163	NA	185	NA	183
400	NA	187	NA	NA	NA	NA	NA	NA	NA	NA	NA	NA	NA	NA	NA	153	NA	NA	NA	NA	NA	NA
401	NA	NA	NA	NA	NA	NA	NA	NA	NA	NA	NA	NA	NA	NA	NA	NA	179	NA	NA	NA	NA	NA
402	NA	186	NA	NA	NA	NA	281	NA	NA	NA	NA	NA	NA	NA	162	NA	NA	NA	NA	NA	NA	NA
403	201	NA	NA	202	205	NA	NA	NA	NA	NA	NA	NA	NA	NA	NA	NA	178	NA	NA	NA	NA	NA
404	NA	185	NA	NA	NA	NA	NA	NA	NA	NA	NA	NA	NA	NA	NA	NA	NA	NA	NA	NA	NA	NA
405	NA	NA	NA	NA	NA	NA	280	NA	NA	NA	251	NA	NA	NA	161	NA	NA	NA	NA	NA	NA	NA
407	200	NA	199	NA	NA	NA	NA	NA	NA	NA	NA	NA	NA	NA	NA	NA	NA	162	NA	NA	NA	NA
408	NA	NA	NA	NA	NA	NA	NA	NA	303	NA	NA	NA	NA	NA	NA	152	NA	NA	NA	NA	NA	NA
409	199	184	NA	NA	NA	NA	NA	NA	NA	NA	NA	NA	NA	NA	NA	NA	NA	NA	NA	NA	NA	NA
410	NA	NA	NA	NA	NA	NA	NA	NA	NA	NA	NA	NA	NA	304	NA	NA	NA	NA	NA	NA	NA	NA
411	NA	NA	NA	NA	NA	NA	NA	NA	NA	NA	NA	268	303	NA	NA	NA	NA	NA	NA	NA	199	NA
412	NA	NA	NA	NA	NA	195	NA	NA	NA	NA	NA	NA	NA	NA	NA	NA	NA	NA	NA	NA	NA	NA
413	NA	NA	NA	NA	NA	NA	NA	278	NA	NA	NA	NA	NA	NA	NA	NA	NA	NA	NA	NA	NA	NA
414	198	NA	NA	NA	204	NA	NA	NA	NA	NA	NA	NA	NA	NA	NA	NA	NA	NA	NA	NA	198	NA
415	NA	NA	NA	NA	NA	NA	NA	NA	NA	NA	NA	NA	NA	NA	NA	NA	NA	NA	NA	NA	NA	182
417	NA	NA	NA	NA	NA	NA	NA	NA	NA	NA	NA	NA	NA	NA	NA	NA	NA	161	123	NA	NA	NA
418	NA	NA	NA	NA	NA	NA	NA	NA	NA	NA	NA	NA	NA	NA	160	NA	NA	NA	NA	NA	197	NA
419	NA	NA	NA	NA	NA	NA	NA	NA	NA	NA	NA	NA	NA	NA	NA	NA	NA	NA	NA	NA	NA	181
420	197	NA	NA	NA	NA	NA	NA	NA	NA	NA	NA	NA	NA	NA	NA	NA	NA	NA	NA	NA	NA	NA
421	NA	NA	NA	NA	NA	NA	NA	NA	NA	NA	NA	267	NA	NA	NA	NA	NA	NA	NA	NA	NA	NA
422	NA	NA	198	NA	NA	NA	NA	NA	NA	NA	NA	NA	NA	NA	NA	NA	177	160	NA	NA	NA	NA
423	NA	NA	NA	NA	NA	NA	NA	NA	NA	NA	NA	NA	NA	NA	NA	NA	NA	158	NA	NA	196	NA
425	NA	NA	NA	NA	NA	NA	NA	NA	NA	NA	250	NA	NA	NA	NA	NA	NA	NA	NA	NA	195	NA
426	NA	NA	197	NA	NA	NA	NA	277	NA	NA	NA	NA	NA	NA	NA	NA	NA	NA	NA	NA	NA	NA
427	NA	NA	NA	NA	NA	NA	NA	276	NA	NA	NA	NA	NA	NA	NA	151	NA	NA	NA	NA	194	NA
428	196	NA	NA	NA	NA	NA	NA	NA	NA	NA	NA	NA	NA	NA	NA	NA	NA	157	NA	NA	193	180
429	NA	NA	NA	NA	NA	194	NA	NA	NA	NA	NA	NA	NA	NA	NA	NA	NA	156	NA	184	NA	NA
430	NA	NA	NA	NA	203	NA	NA	NA	NA	NA	NA	NA	NA	NA	NA	NA	NA	155	NA	183	NA	NA
431	NA	NA	196	NA	NA	NA	NA	NA	NA	NA	NA	NA	NA	NA	NA	NA	NA	NA	NA	NA	192	NA
432	NA	NA	195	NA	NA	NA	279	NA	NA	NA	NA	NA	NA	NA	NA	NA	NA	NA	NA	NA	NA	NA
433	NA	NA	NA	200	NA	NA	NA	NA	NA	NA	NA	NA	NA	NA	NA	NA	NA	NA	NA	182	NA	176
434	195	NA	NA	199	NA	NA	NA	NA	NA	NA	NA	NA	NA	NA	NA	NA	NA	NA	NA	NA	NA	NA
435	NA	NA	NA	NA	NA	NA	NA	NA	NA	NA	NA	NA	NA	NA	NA	NA	NA	NA	NA	181	NA	NA
437	NA	NA	NA	NA	NA	NA	NA	NA	NA	NA	NA	NA	NA	NA	158	NA	NA	NA	NA	NA	NA	NA
438	NA	NA	NA	NA	NA	193	NA	NA	NA	NA	NA	NA	NA	NA	NA	NA	NA	NA	NA	NA	NA	NA
439	NA	NA	NA	NA	NA	NA	NA	NA	NA	NA	NA	NA	NA	NA	NA	NA	NA	NA	NA	NA	191	NA
440	NA	NA	194	198	NA	NA	NA	NA	NA	NA	NA	NA	NA	NA	NA	NA	NA	154	NA	NA	NA	NA
441	NA	NA	NA	197	202	NA	NA	NA	NA	NA	NA	266	NA	NA	NA	NA	NA	152	NA	NA	NA	NA
442	NA	183	NA	196	NA	NA	NA	NA	NA	NA	NA	265	NA	NA	157	NA	NA	NA	NA	NA	NA	NA
443	193	NA	NA	NA	NA	NA	NA	NA	NA	NA	NA	NA	NA	NA	NA	NA	176	NA	NA	NA	NA	NA
444	NA	NA	NA	NA	NA	NA	NA	NA	NA	NA	NA	NA	NA	NA	NA	150	NA	NA	NA	NA	NA	NA
445	192	NA	NA	NA	NA	NA	NA	NA	NA	NA	NA	264	NA	NA	NA	NA	NA	NA	NA	NA	NA	NA
448	NA	NA	NA	NA	NA	NA	NA	NA	NA	NA	NA	NA	NA	NA	NA	149	NA	NA	NA	NA	NA	NA
450	NA	182	NA	NA	NA	NA	NA	NA	NA	NA	NA	NA	NA	NA	NA	NA	NA	NA	122	NA	NA	NA
451	NA	NA	NA	NA	NA	191	278	NA	NA	NA	NA	NA	NA	NA	NA	NA	NA	NA	NA	NA	NA	NA
453	NA	NA	NA	195	NA	NA	NA	NA	NA	NA	NA	NA	NA	NA	NA	NA	NA	NA	NA	NA	NA	NA
455	NA	NA	NA	NA	NA	NA	NA	NA	NA	NA	NA	NA	NA	NA	NA	NA	NA	NA	NA	180	NA	NA
456	NA	NA	193	NA	NA	NA	NA	NA	NA	NA	NA	NA	NA	NA	NA	NA	NA	NA	NA	179	NA	NA
457	NA	NA	NA	NA	NA	190	NA	NA	NA	NA	NA	NA	NA	NA	NA	NA	NA	NA	NA	NA	190	NA
458	NA	181	NA	NA	NA	NA	NA	NA	NA	NA	NA	NA	NA	NA	NA	NA	NA	NA	121	NA	NA	NA
459	NA	NA	NA	NA	NA	NA	NA	NA	NA	NA	249	NA	NA	NA	156	NA	NA	NA	NA	NA	NA	NA
460	NA	NA	NA	NA	NA	NA	NA	NA	NA	NA	248	NA	NA	NA	NA	NA	175	NA	NA	NA	NA	NA
461	NA	NA	NA	NA	NA	NA	NA	NA	NA	NA	NA	NA	NA	NA	155	NA	NA	NA	NA	NA	NA	175
462	NA	NA	NA	NA	NA	NA	277	NA	NA	NA	NA	NA	NA	NA	154	NA	174	151	NA	178	NA	174
463	191	NA	NA	NA	NA	NA	NA	NA	NA	NA	NA	NA	NA	NA	NA	NA	NA	NA	NA	NA	NA	NA
464	NA	NA	NA	NA	NA	NA	NA	NA	NA	NA	NA	NA	NA	NA	NA	148	NA	150	NA	NA	NA	NA
466	NA	NA	NA	NA	NA	NA	NA	NA	NA	NA	247	NA	NA	NA	NA	NA	NA	NA	NA	NA	NA	NA
467	NA	NA	NA	NA	201	NA	NA	NA	NA	NA	NA	NA	NA	NA	NA	NA	173	NA	NA	NA	NA	NA
468	190	NA	NA	NA	NA	NA	NA	NA	NA	NA	246	NA	NA	NA	NA	NA	NA	NA	NA	NA	189	173
469	NA	NA	NA	NA	NA	NA	NA	NA	NA	NA	NA	NA	NA	NA	NA	NA	NA	149	120	NA	NA	NA
470	NA	NA	NA	194	NA	NA	NA	275	NA	NA	NA	NA	NA	NA	NA	NA	NA	NA	119	NA	187	NA
471	NA	NA	NA	NA	NA	NA	NA	NA	NA	NA	NA	NA	NA	NA	153	NA	NA	NA	NA	NA	NA	NA
472	NA	NA	NA	193	200	NA	NA	NA	NA	NA	NA	263	NA	NA	NA	NA	NA	NA	NA	177	NA	NA
473	NA	NA	NA	NA	NA	189	NA	NA	NA	NA	NA	NA	NA	NA	NA	NA	170	NA	NA	NA	NA	NA
474	NA	NA	NA	NA	NA	NA	NA	NA	NA	NA	NA	NA	NA	NA	NA	NA	NA	NA	NA	NA	186	172
475	NA	NA	192	NA	NA	NA	NA	NA	NA	NA	NA	NA	NA	NA	NA	NA	NA	NA	NA	NA	185	NA
477	NA	NA	NA	NA	NA	NA	NA	274	NA	NA	NA	NA	NA	NA	NA	NA	NA	NA	NA	NA	184	NA
478	NA	NA	NA	NA	NA	NA	276	NA	NA	NA	NA	NA	NA	NA	NA	NA	NA	NA	NA	176	183	NA
479	NA	NA	NA	NA	NA	NA	NA	NA	NA	NA	NA	NA	NA	NA	NA	NA	NA	NA	NA	NA	NA	171
480	NA	NA	NA	NA	NA	188	NA	273	NA	NA	NA	NA	NA	NA	152	NA	NA	NA	NA	NA	NA	NA
481	NA	NA	NA	NA	NA	NA	NA	NA	NA	NA	NA	NA	NA	NA	NA	NA	NA	148	NA	NA	NA	170
482	NA	NA	NA	NA	NA	NA	NA	NA	NA	NA	NA	NA	NA	NA	NA	NA	NA	147	NA	NA	NA	NA
483	NA	NA	NA	192	NA	NA	NA	NA	NA	NA	NA	NA	NA	NA	NA	147	NA	NA	NA	NA	NA	NA
484	NA	NA	NA	NA	NA	NA	NA	NA	NA	NA	NA	262	NA	NA	NA	NA	NA	NA	NA	NA	NA	169
485	NA	NA	NA	NA	NA	187	275	NA	NA	NA	NA	NA	NA	NA	NA	NA	NA	NA	NA	NA	NA	NA
486	NA	NA	NA	NA	199	NA	NA	NA	NA	NA	245	NA	NA	NA	NA	NA	NA	NA	NA	NA	NA	NA
487	NA	NA	NA	NA	NA	NA	NA	NA	NA	NA	NA	NA	NA	NA	151	NA	NA	NA	NA	NA	NA	NA
488	NA	NA	NA	NA	NA	NA	NA	272	NA	NA	NA	NA	NA	NA	150	NA	NA	NA	NA	NA	NA	NA
489	NA	NA	NA	NA	NA	NA	NA	NA	NA	NA	NA	NA	NA	NA	NA	NA	NA	146	NA	NA	NA	NA
490	NA	NA	NA	NA	NA	NA	NA	NA	NA	NA	NA	NA	NA	NA	NA	NA	NA	145	NA	NA	NA	NA
491	NA	180	NA	NA	NA	NA	NA	NA	NA	NA	NA	NA	NA	NA	NA	NA	NA	NA	NA	175	NA	NA
492	NA	NA	NA	NA	NA	NA	NA	271	NA	NA	NA	NA	NA	NA	NA	NA	NA	NA	NA	173	NA	NA
493	NA	NA	NA	NA	NA	NA	NA	NA	NA	NA	NA	NA	NA	NA	149	NA	169	NA	NA	NA	182	168
495	NA	NA	NA	NA	NA	NA	NA	NA	NA	NA	NA	NA	NA	NA	NA	NA	NA	143	NA	NA	NA	NA
496	NA	179	NA	NA	NA	NA	NA	NA	NA	NA	NA	NA	NA	NA	NA	NA	NA	NA	NA	172	NA	NA
497	NA	NA	NA	NA	198	NA	NA	NA	NA	NA	NA	NA	NA	NA	NA	NA	NA	NA	NA	171	181	NA
498	NA	NA	NA	NA	NA	NA	NA	NA	NA	NA	NA	NA	NA	NA	148	NA	NA	141	NA	NA	NA	NA
499	NA	NA	NA	NA	NA	NA	NA	NA	NA	NA	NA	261	NA	NA	147	NA	NA	NA	NA	NA	NA	NA
500	NA	NA	NA	NA	197	NA	NA	NA	NA	NA	NA	NA	NA	NA	NA	NA	NA	NA	NA	NA	NA	NA
501	NA	NA	191	191	NA	NA	274	NA	NA	NA	NA	NA	NA	NA	NA	NA	NA	NA	NA	NA	NA	NA
502	NA	NA	190	NA	NA	186	NA	NA	NA	NA	NA	NA	NA	NA	NA	NA	NA	NA	NA	NA	NA	NA
503	NA	NA	NA	NA	NA	NA	NA	NA	NA	NA	NA	260	NA	NA	146	NA	NA	NA	NA	NA	NA	167
504	189	NA	NA	NA	NA	185	NA	NA	NA	NA	NA	NA	NA	NA	NA	NA	NA	NA	NA	169	NA	NA
505	NA	NA	NA	NA	NA	184	NA	NA	NA	NA	NA	NA	NA	NA	NA	NA	168	NA	118	NA	NA	NA
506	NA	NA	NA	NA	NA	NA	NA	NA	NA	NA	NA	NA	NA	NA	145	NA	167	139	NA	167	NA	166
509	NA	178	NA	NA	NA	NA	NA	NA	NA	NA	NA	NA	NA	NA	NA	NA	NA	NA	NA	NA	NA	NA
510	188	NA	NA	NA	NA	NA	NA	270	NA	NA	244	NA	NA	NA	NA	NA	NA	NA	NA	NA	180	NA
512	NA	NA	NA	NA	NA	NA	273	269	NA	NA	NA	NA	NA	NA	NA	NA	NA	NA	NA	NA	NA	165
513	NA	NA	NA	NA	NA	NA	NA	NA	NA	NA	NA	NA	NA	NA	144	NA	NA	NA	NA	166	NA	NA
514	NA	NA	NA	NA	NA	NA	NA	268	NA	NA	NA	NA	NA	NA	NA	NA	NA	NA	NA	NA	NA	NA
515	NA	177	NA	NA	NA	NA	NA	NA	NA	NA	NA	NA	NA	NA	NA	NA	NA	NA	117	NA	NA	NA
516	NA	NA	NA	NA	NA	NA	NA	NA	NA	NA	NA	NA	NA	NA	NA	NA	NA	138	NA	NA	NA	NA
517	NA	NA	NA	NA	196	NA	NA	NA	NA	NA	243	NA	NA	NA	NA	146	NA	NA	NA	NA	NA	NA
518	NA	NA	NA	NA	NA	183	NA	NA	NA	NA	242	NA	NA	NA	NA	145	NA	NA	NA	NA	NA	NA
520	NA	NA	NA	190	NA	NA	NA	NA	NA	NA	NA	NA	NA	NA	NA	NA	166	NA	NA	NA	NA	NA
522	187	NA	NA	NA	NA	NA	NA	NA	NA	NA	NA	NA	NA	NA	NA	NA	NA	NA	NA	NA	NA	NA
523	NA	NA	NA	NA	NA	NA	NA	NA	NA	NA	NA	NA	NA	NA	143	NA	NA	137	NA	NA	NA	164
524	NA	176	NA	NA	NA	NA	NA	NA	NA	NA	NA	NA	NA	NA	NA	NA	NA	NA	NA	165	NA	NA
525	NA	NA	NA	189	NA	NA	NA	NA	NA	NA	NA	NA	NA	NA	NA	144	NA	NA	NA	NA	NA	NA
527	NA	NA	NA	NA	NA	NA	NA	NA	NA	NA	NA	NA	NA	NA	NA	NA	NA	NA	116	NA	NA	163
528	NA	NA	NA	NA	NA	NA	NA	267	NA	NA	NA	NA	NA	NA	NA	NA	NA	NA	NA	NA	NA	NA
529	NA	NA	189	NA	NA	NA	NA	NA	NA	NA	NA	259	NA	NA	NA	NA	NA	NA	NA	164	NA	NA
530	NA	175	NA	NA	NA	NA	NA	NA	NA	NA	241	NA	NA	NA	NA	NA	NA	NA	NA	NA	179	NA
531	NA	NA	188	NA	NA	NA	NA	NA	NA	NA	240	NA	NA	NA	NA	NA	NA	NA	NA	NA	NA	NA
532	186	NA	NA	NA	NA	NA	NA	NA	NA	NA	NA	NA	NA	NA	NA	NA	NA	NA	NA	163	NA	NA
533	NA	NA	NA	188	NA	NA	NA	NA	NA	NA	NA	NA	NA	NA	142	NA	NA	NA	NA	NA	178	162
534	NA	NA	187	NA	NA	NA	NA	NA	NA	NA	NA	NA	NA	NA	NA	NA	NA	NA	115	NA	NA	NA
535	NA	174	186	NA	NA	NA	NA	NA	NA	NA	NA	NA	NA	NA	NA	143	165	NA	NA	NA	NA	NA
536	185	NA	NA	NA	NA	NA	NA	NA	NA	NA	NA	NA	NA	NA	NA	NA	NA	NA	NA	162	NA	NA
538	NA	NA	NA	NA	NA	182	NA	NA	NA	NA	NA	NA	NA	NA	NA	NA	NA	NA	NA	NA	NA	NA
540	NA	173	NA	NA	NA	NA	NA	NA	NA	NA	NA	NA	NA	NA	NA	NA	NA	NA	NA	NA	177	NA
541	NA	NA	NA	186	NA	NA	NA	NA	NA	NA	NA	NA	NA	NA	NA	NA	NA	NA	NA	NA	NA	NA
542	NA	NA	NA	NA	NA	NA	NA	NA	NA	NA	NA	NA	NA	NA	NA	NA	164	NA	NA	NA	NA	NA
543	NA	NA	NA	NA	NA	NA	NA	NA	NA	NA	NA	NA	NA	NA	NA	NA	NA	136	NA	NA	NA	NA
544	NA	NA	185	NA	NA	NA	NA	NA	NA	NA	NA	NA	NA	NA	NA	NA	NA	NA	NA	NA	NA	NA
545	NA	NA	184	NA	NA	NA	NA	NA	NA	NA	NA	NA	NA	NA	NA	NA	NA	134	NA	NA	NA	NA
546	NA	NA	NA	NA	NA	181	NA	NA	NA	NA	NA	NA	NA	NA	NA	NA	NA	NA	NA	NA	176	NA
547	NA	NA	NA	NA	NA	NA	NA	NA	NA	NA	239	NA	NA	NA	NA	NA	NA	NA	114	NA	NA	NA
548	184	NA	NA	NA	NA	NA	NA	NA	NA	NA	NA	NA	NA	NA	NA	142	163	NA	NA	NA	NA	161
549	NA	NA	182	NA	NA	NA	NA	NA	NA	NA	NA	NA	NA	NA	NA	NA	NA	133	NA	NA	NA	NA
550	NA	NA	NA	NA	NA	NA	NA	NA	NA	NA	NA	NA	302	NA	NA	NA	NA	NA	NA	NA	NA	NA
551	NA	NA	NA	NA	195	NA	NA	NA	NA	NA	238	NA	NA	NA	NA	NA	NA	NA	NA	NA	NA	NA
552	183	NA	NA	NA	NA	NA	NA	NA	NA	NA	NA	NA	NA	NA	NA	NA	161	NA	NA	NA	NA	160
553	NA	NA	NA	NA	NA	NA	NA	NA	NA	NA	NA	NA	NA	NA	141	NA	NA	132	113	NA	NA	NA
554	NA	NA	NA	NA	194	180	NA	NA	NA	NA	NA	NA	NA	NA	NA	NA	160	NA	NA	NA	NA	NA
555	NA	NA	NA	NA	NA	NA	NA	NA	NA	NA	NA	NA	NA	NA	140	NA	NA	NA	112	NA	175	NA
556	NA	NA	NA	NA	NA	NA	NA	NA	NA	NA	237	NA	NA	NA	NA	NA	NA	NA	NA	NA	NA	NA
557	NA	NA	NA	NA	NA	NA	271	NA	NA	NA	NA	NA	NA	NA	NA	NA	NA	130	NA	NA	NA	NA
558	NA	NA	NA	NA	NA	NA	270	NA	NA	NA	NA	NA	NA	NA	NA	NA	NA	NA	NA	NA	NA	NA
559	NA	NA	NA	185	NA	NA	NA	NA	NA	NA	NA	NA	NA	NA	NA	NA	NA	129	NA	NA	NA	NA
560	NA	NA	NA	NA	NA	NA	NA	NA	NA	NA	NA	258	NA	NA	NA	NA	NA	NA	NA	161	174	NA
561	NA	NA	NA	NA	NA	179	NA	266	NA	NA	NA	NA	NA	NA	NA	NA	NA	NA	NA	NA	NA	NA
562	NA	NA	NA	NA	NA	NA	NA	NA	NA	NA	NA	257	NA	NA	NA	NA	NA	NA	NA	NA	NA	NA
563	NA	NA	NA	NA	NA	NA	NA	NA	NA	NA	NA	NA	NA	NA	139	141	NA	NA	NA	160	NA	NA
564	NA	NA	181	NA	NA	NA	NA	NA	NA	NA	236	NA	NA	NA	138	NA	NA	NA	NA	NA	NA	NA
565	NA	NA	NA	NA	NA	NA	269	NA	NA	NA	NA	NA	NA	NA	NA	NA	NA	NA	NA	NA	NA	NA
567	NA	NA	NA	NA	193	NA	NA	NA	NA	NA	235	256	NA	NA	NA	140	NA	NA	NA	NA	173	NA
569	182	NA	NA	NA	NA	177	NA	NA	NA	NA	NA	NA	NA	NA	NA	NA	NA	NA	NA	159	NA	NA
570	NA	NA	NA	NA	NA	NA	NA	NA	NA	NA	NA	NA	NA	NA	NA	NA	NA	NA	NA	NA	NA	159
571	NA	NA	180	NA	NA	NA	NA	NA	NA	NA	NA	NA	301	NA	NA	NA	157	NA	NA	NA	NA	NA
572	NA	NA	NA	NA	NA	NA	268	NA	NA	NA	NA	NA	NA	NA	137	NA	NA	NA	NA	NA	172	NA
573	NA	NA	NA	184	NA	176	NA	NA	NA	NA	NA	255	NA	NA	NA	NA	NA	NA	NA	NA	NA	158
574	NA	NA	179	NA	NA	175	NA	NA	NA	NA	NA	NA	NA	NA	136	NA	NA	NA	NA	NA	NA	157
576	NA	172	NA	NA	NA	NA	NA	NA	NA	NA	NA	254	NA	NA	135	NA	NA	NA	NA	NA	NA	NA
577	NA	NA	NA	NA	NA	NA	NA	NA	NA	NA	NA	NA	NA	NA	NA	NA	NA	NA	NA	NA	NA	156
578	NA	NA	NA	NA	NA	NA	NA	NA	NA	NA	NA	NA	NA	NA	NA	NA	NA	NA	NA	158	NA	NA
579	181	NA	178	NA	NA	NA	NA	NA	NA	NA	234	NA	NA	NA	NA	NA	NA	NA	NA	NA	NA	NA
580	NA	NA	NA	NA	NA	NA	NA	265	NA	NA	233	NA	NA	NA	NA	NA	NA	NA	NA	NA	NA	NA
582	NA	NA	NA	NA	NA	NA	NA	NA	NA	NA	NA	NA	NA	NA	134	NA	156	NA	NA	NA	171	NA
583	NA	NA	NA	NA	NA	NA	NA	NA	NA	NA	NA	NA	NA	NA	NA	NA	NA	NA	NA	NA	NA	155
584	NA	NA	NA	NA	NA	NA	NA	NA	NA	NA	NA	NA	NA	NA	133	NA	NA	NA	NA	NA	170	NA
585	NA	NA	175	NA	NA	NA	NA	NA	NA	NA	232	NA	NA	NA	NA	NA	NA	128	NA	NA	NA	NA
586	180	NA	173	NA	192	NA	NA	NA	NA	NA	NA	NA	NA	NA	NA	NA	NA	127	NA	NA	NA	NA
587	NA	NA	172	NA	NA	NA	NA	NA	NA	NA	NA	NA	NA	NA	NA	138	NA	125	111	NA	NA	NA
589	NA	NA	NA	183	NA	NA	267	NA	NA	NA	NA	NA	NA	NA	NA	NA	NA	NA	NA	NA	169	NA
590	NA	NA	171	NA	NA	174	NA	NA	NA	NA	NA	NA	NA	NA	NA	137	NA	NA	NA	NA	NA	NA
591	NA	171	NA	NA	NA	NA	NA	NA	NA	NA	NA	NA	NA	NA	NA	NA	NA	NA	NA	NA	NA	154
592	NA	NA	170	NA	191	NA	NA	264	NA	NA	NA	NA	NA	NA	NA	NA	NA	NA	NA	NA	NA	NA
593	178	NA	NA	NA	NA	NA	NA	NA	NA	NA	231	NA	NA	NA	NA	NA	NA	NA	110	NA	NA	NA
594	NA	NA	NA	182	190	NA	NA	NA	NA	NA	NA	NA	NA	NA	132	NA	NA	NA	NA	NA	NA	153
595	NA	NA	NA	NA	NA	NA	NA	NA	NA	NA	NA	NA	NA	NA	NA	NA	NA	NA	NA	NA	167	NA
596	NA	170	NA	NA	NA	NA	NA	NA	NA	NA	NA	NA	NA	NA	NA	NA	NA	NA	NA	NA	NA	152
597	NA	NA	169	NA	NA	NA	NA	NA	NA	NA	NA	NA	NA	NA	NA	NA	NA	NA	NA	NA	NA	NA
598	NA	169	NA	181	NA	173	NA	NA	NA	NA	NA	NA	NA	NA	NA	NA	NA	NA	NA	NA	NA	151
599	NA	NA	NA	NA	NA	NA	NA	NA	NA	NA	NA	NA	NA	NA	131	NA	NA	NA	NA	NA	NA	NA
600	NA	NA	NA	NA	NA	NA	NA	NA	NA	NA	NA	NA	NA	NA	130	NA	NA	NA	NA	NA	166	NA
601	NA	168	NA	180	189	NA	NA	NA	NA	NA	NA	NA	NA	NA	NA	NA	NA	NA	NA	NA	NA	NA
603	NA	NA	NA	NA	NA	NA	NA	NA	NA	NA	230	NA	NA	NA	NA	NA	NA	NA	NA	NA	NA	NA
604	NA	NA	NA	NA	NA	NA	NA	263	NA	NA	NA	NA	NA	NA	129	NA	NA	NA	NA	NA	NA	NA
605	NA	NA	NA	NA	NA	NA	NA	262	NA	NA	NA	NA	NA	NA	NA	NA	NA	NA	NA	NA	165	NA
607	NA	NA	168	NA	NA	NA	NA	NA	NA	NA	NA	NA	NA	NA	NA	NA	NA	NA	NA	NA	NA	NA
609	NA	NA	NA	NA	NA	NA	NA	NA	NA	NA	NA	NA	NA	NA	NA	NA	NA	124	NA	156	NA	NA
610	NA	NA	NA	NA	NA	171	NA	NA	NA	NA	NA	NA	NA	NA	NA	NA	NA	NA	NA	NA	NA	NA
611	NA	NA	NA	NA	NA	NA	NA	NA	NA	NA	NA	NA	NA	NA	NA	NA	155	123	NA	NA	NA	149
612	NA	NA	NA	NA	NA	170	NA	NA	NA	NA	NA	NA	NA	NA	128	NA	NA	NA	NA	NA	NA	NA
613	NA	NA	167	NA	188	NA	NA	NA	NA	NA	NA	NA	NA	NA	NA	NA	NA	NA	NA	NA	NA	NA
614	NA	NA	NA	179	NA	NA	NA	NA	NA	NA	NA	NA	NA	NA	NA	NA	NA	NA	109	NA	NA	NA
615	177	NA	NA	NA	NA	NA	NA	261	NA	NA	NA	NA	NA	NA	NA	NA	NA	NA	NA	NA	NA	NA
616	NA	NA	NA	178	187	NA	NA	260	NA	NA	NA	NA	NA	NA	NA	NA	NA	NA	NA	NA	NA	148
618	176	NA	NA	NA	NA	NA	NA	NA	NA	NA	NA	NA	NA	NA	NA	NA	NA	NA	NA	NA	164	NA
619	175	NA	NA	NA	NA	NA	NA	NA	NA	NA	229	NA	NA	NA	NA	NA	NA	NA	NA	NA	NA	NA
620	NA	NA	NA	NA	NA	169	NA	NA	NA	NA	NA	253	NA	NA	NA	NA	NA	NA	NA	NA	NA	NA
621	NA	NA	NA	NA	NA	NA	NA	NA	NA	NA	NA	NA	NA	NA	NA	NA	NA	NA	NA	155	NA	NA
623	NA	NA	NA	NA	NA	NA	NA	NA	NA	NA	NA	NA	NA	NA	NA	NA	NA	NA	NA	154	NA	NA
624	NA	NA	NA	NA	NA	NA	NA	NA	NA	NA	NA	NA	NA	NA	NA	NA	NA	NA	108	NA	NA	NA
625	NA	NA	NA	NA	NA	NA	NA	NA	NA	NA	NA	NA	NA	NA	NA	NA	NA	NA	NA	153	NA	NA
626	NA	NA	NA	177	NA	NA	NA	NA	NA	NA	NA	NA	NA	NA	NA	NA	NA	NA	NA	NA	NA	NA
627	NA	NA	NA	NA	186	168	NA	259	NA	NA	NA	NA	NA	NA	NA	NA	NA	NA	NA	NA	NA	NA
628	NA	NA	166	176	NA	NA	NA	NA	NA	NA	NA	251	NA	NA	NA	NA	NA	NA	NA	NA	163	NA
629	NA	NA	NA	NA	NA	NA	266	NA	NA	NA	NA	NA	NA	NA	127	136	NA	NA	107	NA	NA	NA
631	NA	NA	NA	NA	185	NA	NA	NA	NA	NA	NA	NA	NA	NA	NA	NA	NA	122	NA	152	NA	NA
632	NA	167	NA	NA	184	NA	NA	NA	NA	NA	NA	NA	NA	NA	NA	NA	NA	NA	NA	NA	NA	NA
633	NA	NA	NA	NA	NA	NA	265	258	NA	NA	NA	NA	NA	NA	NA	NA	NA	NA	NA	NA	NA	146
634	NA	NA	NA	NA	NA	NA	NA	NA	NA	NA	NA	NA	NA	NA	NA	NA	NA	NA	NA	NA	NA	145
635	NA	NA	165	NA	NA	NA	NA	NA	NA	NA	NA	NA	NA	NA	NA	135	NA	121	NA	NA	NA	143
636	NA	NA	NA	NA	NA	NA	NA	NA	NA	NA	NA	NA	NA	NA	NA	134	NA	NA	NA	NA	NA	NA
637	174	166	NA	NA	NA	NA	NA	NA	NA	NA	NA	NA	NA	NA	NA	NA	NA	NA	NA	NA	NA	NA
638	NA	NA	NA	NA	NA	167	NA	NA	NA	NA	NA	NA	NA	NA	NA	NA	NA	NA	NA	NA	NA	NA
639	NA	NA	NA	NA	183	NA	NA	NA	NA	NA	NA	NA	NA	NA	NA	NA	NA	NA	NA	NA	NA	NA
640	NA	NA	NA	NA	NA	NA	264	NA	NA	NA	NA	NA	NA	NA	NA	NA	NA	NA	NA	NA	NA	NA
641	173	NA	NA	NA	NA	NA	263	NA	NA	NA	NA	NA	NA	NA	NA	133	NA	NA	NA	NA	NA	NA
642	NA	NA	164	175	NA	NA	NA	NA	NA	NA	NA	NA	NA	NA	NA	NA	NA	NA	106	NA	NA	NA
643	NA	NA	NA	NA	NA	NA	NA	257	NA	NA	NA	NA	NA	NA	NA	NA	NA	NA	NA	NA	NA	NA
644	NA	NA	NA	NA	NA	NA	NA	NA	NA	NA	NA	NA	NA	NA	NA	NA	NA	NA	NA	NA	162	141
645	NA	165	NA	NA	NA	NA	NA	256	NA	NA	NA	NA	NA	NA	NA	NA	NA	NA	NA	NA	NA	140
646	NA	NA	NA	NA	NA	NA	NA	NA	NA	NA	NA	NA	NA	NA	NA	132	NA	NA	105	NA	NA	139
649	NA	NA	162	NA	NA	166	NA	NA	NA	NA	NA	NA	NA	NA	NA	NA	NA	NA	NA	NA	NA	NA
650	NA	164	161	NA	NA	NA	NA	NA	NA	NA	NA	NA	NA	NA	NA	NA	NA	NA	NA	NA	161	NA
651	NA	NA	160	NA	182	NA	262	255	NA	NA	NA	250	NA	NA	NA	131	NA	NA	NA	NA	NA	NA
652	NA	NA	NA	174	181	NA	NA	NA	NA	NA	NA	NA	NA	NA	NA	NA	154	NA	NA	NA	NA	NA
655	NA	NA	NA	NA	180	NA	NA	NA	NA	NA	NA	NA	NA	NA	NA	NA	NA	NA	NA	NA	NA	NA
656	NA	NA	NA	NA	NA	NA	NA	NA	NA	NA	NA	NA	NA	NA	NA	130	NA	NA	NA	NA	NA	NA
657	NA	NA	NA	NA	NA	NA	NA	NA	NA	NA	NA	NA	NA	NA	NA	NA	153	120	NA	NA	NA	NA
658	NA	NA	159	NA	NA	NA	NA	254	NA	NA	NA	NA	NA	NA	126	NA	NA	NA	NA	NA	NA	NA
659	NA	NA	158	NA	NA	165	NA	NA	NA	NA	NA	NA	NA	NA	NA	NA	152	NA	NA	NA	NA	NA
660	NA	NA	NA	NA	NA	NA	NA	NA	NA	NA	NA	NA	NA	NA	NA	129	NA	NA	NA	NA	NA	NA
661	NA	NA	NA	173	NA	NA	NA	NA	NA	NA	228	NA	NA	NA	NA	NA	NA	NA	NA	NA	NA	NA
662	NA	163	NA	172	179	NA	NA	NA	NA	NA	NA	NA	NA	NA	NA	NA	NA	NA	NA	151	NA	NA
664	172	NA	NA	NA	NA	NA	NA	NA	NA	NA	NA	NA	NA	NA	NA	NA	NA	NA	104	NA	NA	NA
665	NA	NA	NA	NA	NA	NA	261	NA	NA	NA	NA	NA	NA	NA	NA	NA	NA	NA	NA	NA	NA	NA
666	NA	NA	157	NA	NA	NA	NA	NA	NA	NA	NA	NA	NA	NA	NA	NA	151	NA	103	NA	NA	NA
667	NA	NA	NA	NA	NA	NA	NA	NA	NA	NA	NA	249	NA	NA	NA	NA	NA	NA	NA	NA	160	138
668	NA	162	NA	NA	NA	NA	NA	NA	NA	NA	NA	NA	NA	NA	NA	NA	NA	NA	NA	NA	NA	NA
669	NA	NA	NA	NA	NA	NA	NA	NA	NA	NA	NA	NA	NA	NA	NA	128	150	NA	NA	NA	NA	NA
670	NA	NA	NA	NA	NA	NA	260	NA	NA	NA	NA	NA	NA	NA	NA	NA	NA	119	NA	NA	NA	NA
671	171	NA	NA	NA	NA	164	NA	NA	NA	NA	NA	NA	NA	NA	NA	NA	NA	NA	NA	NA	NA	137
673	NA	NA	NA	NA	NA	NA	NA	NA	NA	NA	NA	NA	NA	NA	NA	NA	NA	NA	NA	150	159	NA
674	NA	NA	NA	NA	NA	163	NA	NA	NA	NA	NA	NA	NA	NA	NA	NA	NA	NA	NA	NA	158	136
675	NA	NA	NA	NA	NA	162	NA	NA	NA	NA	NA	NA	NA	NA	NA	NA	NA	NA	NA	NA	NA	NA
676	NA	NA	NA	NA	NA	NA	259	NA	NA	NA	227	NA	NA	NA	NA	NA	NA	NA	NA	NA	NA	NA
677	NA	NA	NA	NA	NA	NA	NA	NA	NA	NA	NA	NA	NA	NA	NA	127	149	NA	NA	NA	NA	NA
678	NA	NA	NA	NA	NA	NA	NA	NA	NA	NA	NA	NA	NA	NA	NA	NA	148	NA	NA	NA	NA	NA
679	NA	NA	156	NA	NA	NA	NA	NA	NA	NA	NA	NA	NA	NA	NA	NA	147	118	NA	NA	157	NA
680	NA	NA	NA	171	NA	NA	NA	NA	NA	NA	NA	NA	NA	NA	NA	NA	NA	NA	NA	NA	NA	NA
682	170	NA	NA	NA	NA	NA	NA	NA	NA	NA	NA	NA	NA	NA	125	NA	NA	NA	NA	NA	NA	NA
684	NA	NA	NA	NA	NA	NA	NA	NA	NA	NA	NA	NA	NA	NA	NA	NA	NA	NA	NA	149	NA	NA
685	169	NA	155	NA	NA	NA	258	NA	NA	NA	NA	NA	NA	NA	NA	NA	NA	NA	NA	148	NA	NA
686	NA	NA	NA	NA	NA	NA	NA	NA	NA	NA	226	NA	NA	NA	NA	NA	NA	NA	NA	NA	NA	NA
687	NA	NA	NA	170	NA	NA	NA	NA	NA	NA	NA	NA	NA	NA	NA	126	NA	117	NA	NA	NA	NA
688	NA	NA	NA	NA	NA	NA	NA	NA	NA	NA	NA	NA	NA	NA	NA	NA	146	NA	NA	NA	NA	NA
689	NA	NA	NA	NA	NA	NA	NA	NA	NA	NA	NA	NA	NA	NA	NA	NA	NA	116	NA	NA	NA	NA
690	NA	NA	NA	NA	NA	NA	NA	NA	NA	NA	NA	NA	NA	NA	NA	NA	NA	115	NA	NA	NA	NA
693	NA	161	NA	NA	NA	NA	NA	NA	NA	NA	NA	NA	NA	NA	NA	NA	NA	NA	NA	NA	NA	NA
694	NA	NA	NA	NA	NA	161	NA	253	NA	NA	NA	NA	NA	NA	NA	125	NA	NA	NA	NA	NA	135
695	168	160	154	NA	178	NA	NA	NA	NA	NA	NA	NA	NA	NA	NA	124	NA	NA	NA	NA	NA	134
696	NA	NA	NA	NA	NA	NA	NA	NA	NA	NA	NA	NA	NA	NA	NA	NA	NA	NA	NA	147	NA	NA
697	167	NA	NA	NA	NA	NA	NA	NA	NA	NA	NA	NA	NA	NA	NA	NA	NA	NA	NA	NA	NA	NA
699	NA	159	NA	NA	177	NA	NA	NA	NA	NA	NA	NA	NA	NA	NA	NA	NA	NA	NA	NA	NA	NA
702	166	NA	NA	NA	NA	NA	NA	NA	NA	NA	NA	NA	NA	NA	NA	NA	NA	NA	NA	146	NA	NA
703	NA	NA	NA	NA	NA	NA	NA	NA	302	NA	NA	NA	NA	NA	NA	123	NA	NA	NA	NA	NA	NA
704	NA	NA	NA	NA	176	NA	NA	NA	NA	NA	NA	NA	NA	NA	NA	NA	NA	NA	NA	NA	NA	NA
706	NA	NA	NA	169	NA	NA	NA	NA	NA	NA	NA	NA	NA	NA	NA	NA	NA	NA	NA	NA	NA	NA
707	NA	NA	NA	NA	175	NA	NA	NA	NA	NA	NA	NA	NA	NA	124	NA	145	114	NA	NA	156	NA
708	NA	NA	NA	NA	NA	NA	NA	NA	NA	NA	NA	NA	NA	NA	NA	NA	144	NA	NA	NA	155	NA
709	165	NA	NA	NA	NA	NA	NA	NA	NA	NA	NA	NA	NA	NA	NA	NA	NA	NA	NA	NA	NA	NA
710	NA	NA	NA	NA	NA	NA	NA	252	NA	NA	NA	NA	NA	NA	NA	NA	NA	NA	NA	NA	NA	NA
711	NA	NA	153	NA	NA	NA	257	NA	NA	NA	NA	NA	NA	NA	NA	NA	NA	NA	NA	NA	NA	NA
712	NA	NA	NA	168	NA	NA	NA	NA	NA	NA	NA	NA	NA	NA	NA	NA	NA	NA	NA	NA	NA	NA
713	164	NA	NA	167	NA	NA	NA	NA	NA	NA	NA	NA	NA	NA	NA	NA	NA	NA	NA	NA	NA	NA
715	NA	NA	NA	165	NA	160	NA	NA	NA	NA	NA	NA	NA	NA	NA	NA	NA	NA	NA	NA	NA	NA
716	NA	158	NA	NA	NA	NA	NA	NA	NA	NA	NA	NA	NA	NA	123	NA	NA	NA	NA	NA	NA	NA
717	NA	NA	152	NA	NA	NA	NA	NA	NA	NA	NA	NA	NA	NA	NA	NA	NA	113	NA	NA	NA	NA
718	NA	NA	NA	NA	NA	NA	NA	NA	NA	NA	NA	NA	NA	NA	NA	NA	NA	NA	NA	NA	154	NA
719	163	NA	NA	NA	NA	NA	NA	NA	NA	NA	NA	NA	NA	NA	NA	NA	NA	NA	NA	NA	NA	NA
720	161	NA	NA	NA	NA	NA	NA	NA	NA	NA	NA	NA	NA	NA	NA	122	NA	NA	NA	NA	NA	NA
722	NA	NA	NA	NA	NA	NA	NA	NA	NA	303	NA	NA	NA	NA	NA	NA	NA	112	NA	NA	NA	NA
723	NA	NA	151	NA	NA	NA	NA	251	NA	NA	NA	NA	NA	NA	NA	NA	143	NA	NA	NA	NA	NA
724	NA	NA	NA	NA	174	NA	NA	NA	NA	NA	NA	NA	NA	NA	NA	NA	NA	NA	NA	NA	NA	NA
725	NA	NA	NA	NA	NA	NA	NA	NA	NA	NA	NA	NA	NA	NA	NA	NA	142	NA	NA	NA	153	NA
726	NA	157	150	NA	NA	159	NA	NA	NA	NA	NA	NA	NA	NA	NA	121	NA	NA	NA	NA	NA	NA
729	NA	NA	NA	NA	NA	NA	NA	250	NA	NA	NA	NA	NA	NA	NA	NA	NA	NA	NA	NA	NA	NA
730	NA	NA	NA	NA	NA	NA	256	NA	NA	NA	NA	NA	NA	NA	NA	NA	NA	NA	NA	NA	NA	NA
731	NA	NA	NA	NA	NA	NA	NA	NA	NA	NA	NA	NA	NA	NA	122	NA	NA	NA	NA	NA	152	NA
734	NA	NA	NA	164	NA	NA	NA	NA	NA	NA	NA	NA	NA	NA	NA	NA	NA	111	NA	NA	NA	NA
735	NA	NA	NA	NA	NA	NA	NA	NA	NA	NA	NA	248	NA	NA	NA	NA	NA	NA	NA	NA	NA	NA
736	NA	NA	NA	NA	172	NA	NA	NA	NA	NA	NA	NA	NA	NA	121	NA	NA	NA	NA	NA	NA	NA
737	NA	NA	NA	163	NA	NA	NA	NA	NA	NA	NA	NA	NA	NA	120	NA	NA	NA	NA	NA	NA	NA
739	NA	NA	NA	162	NA	NA	NA	NA	NA	NA	NA	NA	NA	NA	NA	NA	NA	110	NA	NA	NA	NA
740	NA	156	149	NA	NA	NA	NA	NA	NA	NA	NA	NA	NA	NA	NA	NA	NA	NA	NA	NA	NA	NA
741	NA	NA	NA	NA	NA	NA	NA	NA	NA	NA	NA	NA	NA	NA	NA	NA	NA	NA	NA	NA	NA	133
742	NA	NA	NA	NA	NA	NA	255	NA	NA	NA	NA	NA	NA	NA	NA	NA	NA	NA	NA	NA	151	NA
743	NA	NA	NA	NA	171	NA	NA	NA	NA	NA	NA	NA	NA	NA	119	NA	141	NA	NA	NA	NA	132
744	160	NA	NA	NA	NA	NA	NA	NA	NA	NA	NA	NA	NA	NA	NA	NA	NA	NA	NA	NA	NA	NA
746	NA	NA	NA	NA	170	NA	NA	NA	NA	NA	NA	NA	NA	NA	NA	NA	NA	NA	102	NA	NA	NA
748	159	NA	NA	NA	NA	NA	NA	NA	NA	NA	224	NA	NA	NA	NA	NA	140	NA	NA	NA	NA	NA
749	NA	NA	NA	NA	NA	NA	NA	NA	NA	302	NA	NA	NA	NA	NA	NA	NA	NA	NA	NA	NA	NA
750	NA	NA	NA	NA	NA	158	NA	NA	NA	NA	NA	NA	NA	NA	NA	NA	NA	109	NA	NA	NA	NA
751	NA	NA	NA	NA	NA	NA	NA	NA	NA	NA	223	NA	NA	NA	NA	NA	NA	NA	NA	NA	NA	NA
752	NA	NA	NA	NA	NA	157	NA	NA	NA	NA	NA	NA	NA	NA	NA	NA	NA	NA	NA	NA	NA	NA
753	NA	155	NA	160	NA	NA	NA	NA	NA	NA	NA	NA	NA	NA	NA	NA	NA	NA	NA	NA	NA	NA
754	158	NA	148	NA	NA	NA	NA	NA	NA	NA	NA	NA	NA	NA	NA	NA	NA	NA	NA	NA	150	NA
755	NA	NA	NA	NA	NA	NA	254	NA	NA	NA	NA	NA	NA	NA	NA	120	NA	NA	NA	NA	NA	NA
756	NA	NA	NA	NA	NA	NA	NA	NA	NA	NA	NA	NA	NA	NA	NA	119	NA	NA	NA	NA	NA	NA
757	NA	NA	NA	NA	NA	NA	NA	NA	NA	NA	NA	NA	NA	NA	NA	118	NA	NA	NA	NA	NA	NA
759	NA	NA	NA	NA	NA	NA	NA	NA	NA	NA	222	NA	NA	NA	NA	NA	139	NA	101	NA	149	NA
760	157	NA	147	NA	NA	NA	NA	NA	NA	NA	221	NA	NA	NA	NA	NA	NA	NA	NA	NA	NA	NA
761	NA	NA	NA	NA	NA	NA	253	NA	NA	NA	NA	NA	NA	NA	NA	NA	NA	NA	NA	NA	NA	NA
762	NA	NA	NA	159	NA	NA	NA	NA	NA	NA	NA	NA	NA	NA	NA	NA	138	NA	NA	NA	NA	NA
763	NA	NA	NA	NA	NA	NA	NA	NA	NA	NA	NA	NA	NA	NA	NA	NA	137	NA	NA	NA	NA	NA
764	NA	NA	NA	NA	NA	NA	NA	NA	NA	NA	NA	NA	NA	NA	NA	117	NA	NA	NA	NA	NA	131
765	NA	NA	NA	NA	NA	NA	NA	NA	NA	NA	NA	NA	NA	NA	NA	NA	NA	108	NA	145	NA	NA
766	NA	NA	NA	NA	NA	NA	NA	NA	NA	NA	NA	NA	NA	NA	118	NA	NA	NA	NA	144	NA	NA
768	NA	NA	NA	NA	NA	NA	252	NA	NA	NA	NA	NA	NA	NA	NA	NA	NA	NA	NA	NA	NA	NA
769	NA	NA	NA	NA	NA	NA	NA	NA	301	NA	NA	NA	NA	NA	117	NA	NA	NA	100	NA	NA	NA
770	NA	NA	NA	NA	NA	NA	NA	NA	NA	NA	NA	NA	NA	NA	NA	NA	NA	NA	NA	NA	147	NA
772	NA	NA	146	NA	NA	NA	NA	NA	NA	NA	NA	NA	NA	NA	NA	NA	NA	NA	99	NA	NA	130
774	NA	NA	NA	NA	NA	156	NA	NA	NA	NA	NA	NA	NA	NA	NA	NA	NA	NA	NA	143	146	NA
775	NA	154	NA	NA	NA	NA	NA	NA	NA	NA	NA	NA	NA	NA	116	NA	NA	NA	NA	NA	NA	NA
776	NA	NA	NA	158	NA	NA	251	NA	NA	NA	NA	247	NA	NA	NA	NA	NA	NA	NA	NA	NA	NA
777	NA	153	NA	NA	NA	NA	NA	NA	NA	NA	NA	NA	NA	NA	NA	116	NA	NA	NA	NA	NA	NA
778	NA	152	NA	NA	NA	NA	250	NA	NA	NA	NA	NA	NA	NA	NA	NA	NA	NA	NA	NA	NA	NA
779	NA	NA	NA	NA	NA	155	NA	NA	NA	NA	NA	NA	NA	NA	NA	NA	NA	NA	NA	NA	NA	NA
780	NA	NA	NA	NA	NA	NA	NA	NA	NA	NA	NA	NA	NA	NA	NA	115	NA	NA	NA	NA	NA	129
781	NA	NA	NA	NA	NA	NA	NA	NA	NA	NA	NA	NA	NA	NA	NA	114	NA	NA	98	NA	NA	NA
782	NA	NA	145	NA	NA	NA	NA	NA	NA	NA	NA	NA	NA	NA	NA	113	NA	NA	97	NA	145	NA
783	NA	NA	144	NA	NA	NA	NA	NA	NA	NA	NA	NA	NA	NA	115	NA	NA	NA	NA	NA	NA	NA
784	NA	NA	NA	NA	NA	NA	NA	NA	NA	NA	NA	NA	NA	NA	NA	NA	NA	NA	NA	NA	NA	128
785	NA	NA	NA	NA	NA	154	NA	NA	NA	NA	NA	NA	NA	NA	114	NA	NA	NA	NA	NA	NA	127
787	NA	NA	143	NA	NA	NA	NA	NA	NA	NA	NA	NA	NA	NA	113	NA	NA	NA	NA	NA	NA	NA
788	156	NA	142	NA	NA	NA	NA	NA	NA	NA	NA	NA	NA	NA	NA	NA	NA	NA	NA	NA	NA	NA
789	NA	NA	NA	157	NA	NA	NA	NA	NA	NA	NA	NA	NA	NA	NA	NA	NA	NA	NA	NA	NA	NA
791	NA	NA	NA	NA	NA	NA	NA	NA	NA	NA	NA	NA	NA	NA	112	NA	NA	NA	NA	NA	NA	NA
795	NA	151	NA	NA	NA	NA	NA	NA	NA	NA	NA	NA	NA	NA	NA	NA	NA	107	NA	NA	NA	NA
796	NA	NA	NA	NA	NA	NA	NA	NA	NA	NA	NA	246	NA	NA	NA	NA	NA	NA	NA	NA	NA	NA
797	NA	150	NA	NA	NA	NA	NA	NA	NA	NA	NA	NA	NA	NA	NA	112	NA	NA	NA	NA	NA	NA
798	NA	NA	NA	NA	168	153	NA	NA	NA	301	NA	NA	NA	NA	NA	NA	NA	NA	NA	NA	NA	NA
799	NA	NA	NA	NA	NA	NA	NA	NA	NA	NA	NA	NA	NA	NA	NA	111	NA	NA	NA	NA	NA	NA
800	NA	NA	NA	NA	NA	NA	NA	249	NA	NA	NA	NA	NA	NA	NA	110	NA	NA	NA	NA	NA	NA
801	NA	NA	NA	NA	NA	NA	NA	NA	NA	NA	NA	NA	NA	NA	NA	109	NA	NA	NA	NA	NA	NA
802	NA	NA	NA	NA	NA	NA	NA	NA	NA	NA	NA	NA	NA	NA	NA	NA	NA	NA	NA	142	144	NA
803	NA	149	NA	NA	NA	152	NA	NA	NA	NA	NA	NA	NA	NA	NA	NA	NA	106	NA	NA	NA	NA
805	NA	NA	141	156	NA	NA	NA	NA	NA	NA	NA	NA	NA	NA	NA	NA	NA	NA	NA	NA	NA	NA
806	NA	NA	NA	NA	NA	NA	NA	NA	NA	NA	220	NA	NA	NA	NA	NA	NA	NA	96	NA	NA	NA
807	NA	NA	NA	NA	NA	NA	NA	NA	NA	NA	NA	NA	300	NA	NA	NA	NA	NA	95	NA	NA	NA
808	NA	NA	140	NA	NA	NA	NA	NA	NA	NA	NA	NA	NA	NA	NA	NA	NA	NA	NA	141	NA	NA
809	NA	NA	139	NA	NA	NA	NA	NA	NA	NA	NA	NA	NA	NA	NA	NA	NA	NA	NA	NA	NA	NA
810	NA	148	NA	NA	NA	NA	NA	NA	NA	NA	NA	NA	NA	NA	NA	NA	NA	NA	NA	NA	NA	NA
811	NA	NA	NA	NA	167	NA	NA	NA	NA	NA	NA	NA	NA	NA	NA	NA	136	NA	NA	NA	NA	NA
812	NA	NA	NA	NA	NA	150	NA	NA	NA	NA	NA	NA	NA	NA	NA	108	135	105	94	NA	NA	NA
813	NA	NA	NA	NA	NA	NA	NA	NA	NA	NA	NA	NA	NA	NA	NA	NA	NA	NA	NA	NA	143	NA
814	NA	NA	NA	NA	NA	NA	NA	NA	NA	NA	NA	NA	NA	NA	NA	NA	NA	NA	NA	140	NA	NA
815	NA	NA	NA	NA	NA	NA	NA	248	NA	NA	NA	NA	NA	NA	NA	NA	NA	NA	NA	NA	NA	NA
816	NA	NA	NA	NA	166	NA	NA	NA	NA	NA	NA	NA	NA	NA	NA	107	NA	NA	NA	NA	142	NA
817	NA	NA	NA	NA	NA	NA	NA	NA	NA	NA	NA	NA	NA	NA	111	NA	NA	104	NA	NA	NA	NA
820	NA	147	NA	NA	165	NA	NA	NA	NA	NA	NA	NA	NA	NA	NA	NA	NA	NA	NA	NA	NA	NA
821	NA	NA	NA	NA	NA	NA	NA	NA	NA	NA	NA	NA	NA	NA	NA	NA	134	NA	NA	NA	NA	NA
822	155	NA	138	NA	NA	NA	NA	NA	NA	NA	NA	NA	NA	NA	NA	NA	NA	NA	NA	139	NA	126
823	NA	NA	NA	NA	NA	NA	NA	NA	NA	NA	NA	NA	NA	NA	NA	106	NA	NA	NA	NA	NA	NA
824	NA	NA	NA	NA	NA	NA	NA	NA	NA	NA	NA	245	NA	NA	NA	NA	NA	NA	NA	NA	NA	NA
825	NA	NA	NA	155	NA	NA	NA	NA	NA	NA	NA	NA	NA	NA	NA	NA	NA	NA	NA	138	NA	NA
826	NA	NA	NA	NA	NA	NA	NA	NA	NA	NA	NA	NA	NA	NA	NA	105	NA	NA	NA	NA	NA	NA
827	154	NA	NA	NA	NA	NA	NA	NA	NA	NA	NA	244	NA	NA	NA	NA	NA	NA	NA	NA	NA	NA
828	NA	NA	137	NA	NA	NA	NA	NA	NA	NA	NA	NA	NA	NA	NA	NA	NA	NA	NA	NA	NA	NA
829	NA	NA	NA	NA	NA	NA	NA	NA	NA	NA	NA	NA	NA	NA	NA	NA	133	NA	NA	NA	NA	NA
831	NA	NA	NA	NA	NA	NA	249	NA	NA	NA	NA	NA	NA	NA	NA	NA	NA	103	NA	NA	NA	NA
832	153	NA	NA	NA	NA	NA	NA	NA	NA	NA	NA	NA	NA	NA	NA	NA	NA	NA	NA	NA	NA	NA
833	NA	NA	NA	154	NA	NA	248	NA	NA	NA	NA	NA	NA	NA	NA	NA	NA	NA	93	NA	NA	NA
834	NA	NA	NA	NA	NA	NA	NA	NA	NA	NA	NA	NA	NA	NA	NA	104	NA	NA	NA	NA	NA	125
835	NA	NA	NA	153	NA	NA	NA	NA	NA	NA	NA	NA	NA	NA	NA	NA	NA	NA	NA	NA	NA	NA
836	NA	NA	NA	NA	NA	NA	NA	NA	NA	NA	NA	NA	NA	NA	NA	NA	NA	NA	NA	137	NA	NA
837	NA	NA	NA	NA	NA	NA	NA	247	NA	NA	NA	NA	NA	NA	NA	NA	NA	NA	NA	NA	NA	NA
838	NA	NA	NA	NA	NA	NA	NA	NA	NA	NA	218	NA	NA	NA	NA	NA	NA	NA	NA	NA	NA	124
839	NA	NA	NA	NA	NA	NA	NA	NA	NA	NA	NA	NA	NA	NA	NA	103	NA	NA	NA	NA	141	NA
840	NA	NA	NA	NA	NA	NA	NA	NA	NA	NA	NA	NA	NA	NA	NA	NA	NA	NA	NA	136	NA	NA
841	NA	NA	NA	NA	NA	149	NA	NA	NA	NA	NA	NA	NA	NA	NA	NA	NA	NA	92	NA	NA	123
842	152	NA	NA	NA	NA	NA	NA	NA	NA	NA	NA	NA	NA	NA	NA	NA	NA	NA	NA	NA	NA	NA
843	151	NA	NA	NA	NA	NA	NA	NA	NA	NA	NA	243	NA	NA	NA	NA	NA	NA	NA	NA	NA	NA
844	NA	NA	NA	152	164	NA	247	NA	NA	NA	NA	NA	NA	NA	NA	NA	NA	NA	NA	NA	NA	NA
846	NA	NA	135	NA	163	148	NA	NA	NA	NA	NA	NA	NA	NA	NA	NA	132	NA	NA	NA	NA	NA
847	NA	146	134	NA	NA	NA	NA	NA	NA	NA	NA	NA	NA	NA	NA	102	NA	NA	NA	NA	NA	NA
850	NA	NA	NA	NA	NA	NA	NA	NA	NA	NA	NA	242	NA	NA	NA	NA	NA	NA	NA	NA	NA	NA
851	NA	NA	NA	NA	NA	NA	NA	NA	NA	300	217	NA	NA	NA	NA	NA	NA	NA	NA	NA	NA	NA
852	NA	NA	133	NA	NA	NA	NA	NA	NA	NA	NA	NA	NA	NA	110	NA	NA	NA	NA	NA	NA	NA
853	NA	NA	NA	151	NA	NA	NA	NA	NA	NA	NA	NA	NA	NA	NA	NA	NA	NA	NA	NA	NA	NA
854	NA	145	NA	NA	NA	NA	NA	NA	NA	NA	NA	NA	NA	NA	NA	NA	NA	102	NA	NA	NA	NA
855	NA	NA	NA	NA	NA	147	NA	NA	NA	NA	NA	NA	NA	NA	NA	NA	NA	NA	NA	NA	NA	NA
856	NA	NA	NA	NA	NA	146	NA	NA	NA	NA	NA	NA	NA	NA	NA	NA	NA	NA	NA	NA	NA	NA
857	NA	NA	NA	NA	NA	145	NA	NA	NA	NA	NA	NA	NA	NA	NA	NA	NA	NA	NA	NA	NA	122
858	NA	NA	132	NA	NA	NA	246	NA	NA	NA	NA	NA	NA	NA	NA	NA	NA	NA	NA	NA	NA	121
859	NA	NA	NA	NA	NA	143	NA	NA	NA	NA	NA	NA	NA	NA	NA	NA	NA	NA	NA	NA	NA	NA
860	NA	NA	131	NA	NA	NA	NA	NA	NA	NA	NA	NA	NA	NA	NA	NA	NA	NA	NA	NA	NA	NA
861	NA	NA	NA	NA	NA	NA	NA	NA	NA	NA	NA	NA	NA	NA	NA	NA	NA	NA	91	NA	NA	NA
862	NA	144	NA	NA	NA	NA	NA	NA	NA	NA	NA	NA	NA	NA	NA	NA	NA	NA	NA	135	NA	NA
864	150	NA	NA	150	NA	NA	NA	NA	NA	NA	NA	NA	NA	NA	NA	NA	131	NA	NA	NA	NA	NA
865	NA	NA	NA	NA	NA	NA	NA	NA	NA	NA	NA	NA	NA	NA	NA	NA	NA	NA	NA	NA	140	NA
866	NA	NA	NA	NA	NA	NA	NA	NA	NA	NA	NA	NA	NA	NA	NA	NA	NA	NA	NA	134	NA	NA
868	NA	NA	NA	NA	NA	142	NA	NA	NA	NA	NA	NA	NA	NA	NA	NA	NA	NA	NA	NA	NA	NA
869	NA	NA	NA	NA	NA	NA	NA	NA	NA	NA	NA	NA	NA	NA	NA	NA	NA	101	NA	NA	NA	NA
870	NA	NA	NA	NA	NA	NA	NA	NA	NA	NA	NA	NA	NA	NA	NA	NA	130	NA	90	NA	NA	NA
872	NA	NA	NA	NA	NA	NA	NA	NA	NA	NA	NA	NA	NA	NA	NA	NA	NA	NA	NA	133	NA	NA
873	NA	NA	NA	NA	NA	NA	NA	NA	NA	NA	NA	NA	NA	NA	NA	NA	129	NA	NA	NA	NA	NA
874	NA	NA	NA	NA	NA	NA	NA	NA	NA	NA	NA	241	NA	NA	NA	NA	NA	NA	NA	NA	NA	NA
875	NA	NA	130	NA	NA	NA	NA	NA	NA	NA	NA	NA	NA	NA	NA	NA	NA	NA	89	NA	NA	NA
876	NA	NA	NA	149	NA	NA	NA	NA	NA	NA	NA	NA	NA	NA	NA	NA	NA	NA	NA	132	NA	120
877	NA	NA	NA	NA	NA	NA	NA	NA	NA	NA	NA	240	NA	NA	NA	NA	NA	NA	NA	NA	NA	NA
878	NA	NA	NA	NA	NA	NA	245	NA	NA	NA	NA	NA	NA	NA	NA	NA	NA	NA	NA	NA	NA	NA
879	NA	NA	NA	NA	161	NA	NA	NA	NA	NA	NA	NA	NA	NA	NA	NA	NA	NA	88	NA	NA	NA
880	NA	NA	NA	NA	NA	NA	NA	NA	NA	NA	NA	239	NA	NA	NA	NA	NA	NA	NA	NA	138	NA
881	NA	NA	129	NA	NA	NA	NA	NA	NA	NA	216	NA	NA	NA	NA	NA	NA	NA	NA	NA	NA	NA
882	NA	NA	NA	NA	NA	NA	NA	246	NA	NA	215	NA	NA	NA	NA	NA	NA	NA	NA	NA	NA	NA
883	NA	NA	NA	NA	160	NA	NA	NA	NA	NA	NA	NA	NA	NA	NA	NA	128	NA	NA	NA	NA	NA
884	NA	NA	NA	NA	159	NA	NA	NA	NA	NA	NA	NA	NA	NA	NA	NA	NA	NA	NA	NA	NA	119
886	NA	NA	NA	NA	NA	141	NA	NA	NA	NA	NA	NA	NA	NA	NA	NA	NA	NA	NA	NA	NA	NA
887	NA	NA	NA	NA	158	NA	NA	NA	NA	NA	NA	NA	NA	NA	NA	NA	NA	NA	NA	NA	NA	118
888	NA	NA	NA	NA	NA	NA	NA	NA	NA	NA	NA	NA	NA	NA	109	NA	NA	NA	87	NA	NA	NA
890	NA	NA	128	NA	NA	140	NA	NA	NA	NA	NA	NA	NA	NA	NA	NA	NA	NA	NA	NA	NA	NA
891	NA	NA	NA	NA	NA	NA	NA	NA	NA	NA	NA	NA	NA	NA	NA	NA	NA	100	NA	131	NA	NA
892	NA	NA	NA	148	NA	NA	NA	NA	NA	NA	NA	NA	NA	NA	NA	NA	NA	NA	NA	NA	NA	117
893	NA	NA	NA	NA	NA	NA	NA	NA	NA	NA	NA	NA	NA	NA	NA	NA	NA	NA	NA	NA	136	NA
895	NA	143	127	NA	NA	NA	NA	NA	NA	NA	NA	NA	NA	NA	NA	NA	NA	NA	NA	NA	NA	NA
896	NA	NA	NA	NA	NA	NA	244	NA	NA	NA	214	NA	NA	NA	NA	NA	NA	NA	86	NA	NA	NA
897	NA	142	NA	147	NA	NA	NA	NA	NA	NA	NA	NA	NA	NA	NA	NA	NA	NA	85	NA	NA	NA
899	NA	NA	NA	NA	NA	NA	NA	NA	NA	NA	NA	NA	NA	NA	NA	101	NA	99	NA	NA	NA	NA
900	NA	NA	NA	NA	NA	NA	NA	NA	NA	NA	NA	NA	NA	NA	NA	NA	NA	NA	NA	NA	NA	116
901	NA	NA	126	NA	NA	NA	NA	NA	NA	NA	NA	238	NA	NA	NA	NA	NA	NA	NA	NA	135	NA
902	NA	141	125	NA	NA	NA	NA	NA	NA	NA	NA	237	NA	NA	NA	NA	NA	NA	NA	NA	NA	NA
903	NA	NA	NA	NA	NA	NA	NA	NA	NA	NA	NA	236	NA	NA	NA	NA	NA	NA	NA	NA	NA	NA
904	NA	NA	NA	NA	157	139	NA	NA	NA	NA	NA	NA	NA	NA	NA	100	NA	NA	NA	NA	NA	NA
905	NA	NA	NA	NA	NA	NA	NA	NA	NA	NA	NA	NA	NA	NA	NA	NA	NA	NA	NA	NA	NA	115
906	NA	NA	NA	NA	NA	NA	NA	NA	NA	NA	NA	NA	NA	NA	NA	99	NA	NA	NA	NA	NA	NA
908	NA	NA	NA	NA	NA	NA	NA	NA	NA	NA	NA	NA	NA	NA	NA	98	NA	NA	NA	NA	NA	NA
909	149	NA	NA	NA	NA	NA	NA	245	NA	NA	NA	NA	NA	NA	NA	NA	NA	NA	NA	NA	NA	114
910	NA	NA	NA	NA	156	NA	NA	NA	NA	NA	NA	235	NA	NA	NA	NA	NA	NA	NA	NA	134	NA
911	NA	NA	NA	NA	NA	NA	NA	NA	NA	NA	NA	NA	NA	NA	NA	NA	NA	NA	NA	130	133	NA
912	NA	NA	NA	NA	155	NA	NA	NA	NA	NA	NA	NA	NA	NA	NA	NA	NA	NA	NA	NA	NA	NA
914	NA	NA	NA	NA	NA	NA	243	NA	NA	NA	NA	NA	NA	NA	NA	NA	NA	NA	NA	NA	NA	NA
915	NA	NA	NA	NA	NA	NA	242	NA	NA	NA	213	NA	NA	NA	NA	NA	NA	NA	NA	129	NA	NA
916	NA	NA	NA	NA	NA	NA	NA	244	NA	NA	NA	NA	NA	NA	NA	NA	NA	NA	NA	NA	NA	NA
917	NA	NA	NA	NA	154	NA	NA	NA	NA	NA	NA	NA	NA	NA	NA	NA	NA	NA	NA	128	NA	NA
918	NA	NA	NA	NA	NA	NA	NA	NA	300	NA	NA	NA	NA	NA	NA	NA	NA	NA	NA	NA	NA	NA
919	NA	NA	NA	NA	NA	NA	NA	NA	NA	NA	NA	234	NA	NA	107	NA	NA	NA	NA	127	132	NA
920	148	NA	NA	NA	NA	NA	NA	NA	NA	NA	NA	NA	NA	NA	NA	NA	NA	NA	NA	NA	NA	113
921	NA	140	NA	NA	NA	NA	NA	NA	NA	NA	NA	NA	NA	NA	NA	97	NA	NA	NA	NA	NA	NA
922	NA	NA	NA	NA	NA	138	NA	NA	NA	NA	NA	NA	NA	NA	NA	NA	NA	NA	84	NA	NA	NA
923	NA	NA	NA	NA	153	NA	NA	NA	NA	NA	NA	NA	NA	NA	NA	NA	NA	NA	NA	NA	NA	NA
924	NA	NA	NA	NA	NA	NA	NA	243	NA	NA	NA	NA	NA	NA	NA	NA	NA	NA	NA	126	NA	NA
925	NA	NA	NA	NA	NA	137	NA	NA	NA	NA	NA	NA	NA	NA	NA	NA	NA	NA	83	NA	NA	NA
926	NA	NA	NA	NA	NA	NA	NA	NA	NA	NA	NA	NA	NA	NA	NA	NA	127	NA	NA	NA	NA	NA
927	NA	NA	NA	NA	NA	NA	NA	NA	NA	NA	NA	233	NA	NA	NA	NA	NA	NA	82	NA	NA	NA
928	NA	NA	NA	NA	152	NA	NA	NA	NA	NA	NA	NA	NA	NA	NA	NA	NA	98	NA	125	NA	NA
930	NA	139	NA	NA	151	NA	NA	NA	NA	NA	NA	NA	NA	NA	NA	96	NA	NA	NA	NA	NA	NA
931	NA	NA	NA	NA	NA	NA	NA	NA	NA	NA	NA	NA	NA	NA	NA	95	NA	NA	NA	NA	NA	NA
932	NA	NA	NA	NA	NA	NA	NA	NA	NA	NA	NA	NA	NA	NA	106	NA	NA	NA	NA	NA	NA	NA
933	NA	138	NA	146	NA	NA	NA	NA	NA	NA	NA	NA	NA	NA	NA	NA	NA	NA	NA	NA	NA	NA
934	NA	NA	NA	NA	NA	NA	NA	242	NA	NA	NA	NA	NA	NA	NA	NA	NA	NA	NA	NA	NA	NA
935	NA	NA	NA	NA	NA	136	NA	NA	NA	NA	212	232	NA	NA	NA	NA	NA	NA	NA	NA	NA	NA
936	NA	NA	NA	NA	NA	NA	NA	NA	NA	NA	NA	NA	NA	303	NA	NA	NA	NA	NA	NA	131	NA
937	NA	NA	NA	NA	150	NA	NA	NA	NA	NA	NA	NA	NA	NA	NA	NA	NA	NA	NA	NA	NA	NA
939	147	NA	NA	NA	NA	NA	NA	NA	NA	NA	NA	NA	NA	NA	NA	NA	NA	NA	NA	NA	NA	NA
944	NA	137	NA	NA	NA	NA	NA	NA	NA	NA	NA	NA	NA	NA	NA	NA	NA	NA	81	NA	NA	NA
947	NA	NA	NA	NA	NA	135	NA	NA	NA	NA	NA	NA	NA	NA	NA	NA	NA	NA	NA	NA	NA	NA
948	NA	NA	NA	NA	NA	NA	NA	241	NA	NA	NA	231	NA	NA	NA	NA	NA	NA	NA	124	NA	NA
949	NA	NA	NA	NA	NA	NA	NA	NA	NA	NA	NA	NA	299	NA	NA	NA	NA	NA	NA	NA	NA	NA
950	NA	136	NA	NA	NA	NA	NA	NA	NA	NA	NA	NA	NA	NA	NA	NA	NA	NA	NA	NA	NA	NA
951	NA	NA	NA	NA	NA	NA	NA	NA	NA	NA	NA	NA	NA	NA	NA	NA	NA	NA	NA	123	NA	NA
952	NA	NA	NA	NA	149	NA	NA	NA	NA	NA	NA	NA	NA	NA	NA	NA	NA	NA	NA	NA	NA	NA
953	NA	NA	NA	NA	NA	NA	NA	NA	NA	NA	NA	NA	NA	NA	NA	NA	NA	97	NA	NA	NA	NA
954	NA	NA	NA	NA	NA	NA	NA	NA	NA	NA	NA	NA	NA	NA	105	NA	NA	96	NA	NA	NA	NA
955	NA	NA	NA	NA	NA	NA	NA	NA	NA	NA	NA	230	NA	NA	NA	NA	126	NA	NA	NA	NA	NA
956	NA	NA	NA	NA	NA	NA	NA	NA	NA	NA	NA	NA	NA	NA	NA	NA	NA	NA	NA	122	NA	NA
958	NA	NA	NA	NA	148	NA	NA	240	NA	NA	NA	NA	NA	NA	NA	NA	NA	NA	NA	NA	130	NA
959	NA	135	NA	NA	NA	NA	NA	NA	NA	NA	NA	NA	NA	NA	NA	NA	NA	NA	NA	NA	NA	NA
960	NA	NA	NA	NA	NA	NA	NA	NA	NA	NA	NA	NA	NA	NA	104	NA	NA	NA	NA	NA	NA	NA
961	NA	NA	NA	NA	NA	134	NA	NA	NA	NA	NA	NA	NA	NA	NA	NA	NA	NA	NA	NA	NA	NA
962	NA	NA	NA	NA	NA	NA	NA	NA	NA	NA	211	NA	NA	NA	NA	NA	NA	NA	NA	NA	NA	NA
965	NA	134	124	NA	NA	133	NA	239	NA	NA	210	NA	NA	NA	NA	NA	NA	NA	NA	NA	NA	NA
966	NA	NA	NA	NA	NA	NA	NA	NA	NA	NA	NA	NA	NA	NA	103	NA	NA	NA	NA	NA	NA	NA
967	NA	NA	NA	NA	NA	NA	NA	NA	299	NA	NA	229	NA	NA	NA	NA	NA	NA	NA	NA	NA	NA
968	146	NA	NA	NA	NA	NA	NA	NA	NA	NA	NA	NA	NA	NA	NA	NA	NA	NA	NA	121	NA	NA
970	NA	NA	NA	145	NA	NA	NA	NA	NA	NA	NA	NA	NA	NA	NA	NA	NA	NA	NA	NA	NA	NA
971	NA	NA	123	NA	146	NA	NA	NA	NA	NA	NA	NA	NA	NA	NA	NA	NA	NA	NA	NA	NA	NA
974	NA	NA	122	NA	NA	NA	NA	NA	NA	NA	NA	NA	NA	NA	NA	NA	NA	95	NA	NA	NA	NA
975	NA	NA	NA	NA	NA	132	NA	NA	NA	NA	NA	NA	NA	NA	NA	NA	NA	NA	NA	NA	NA	NA
976	NA	NA	NA	NA	145	NA	NA	NA	NA	NA	NA	NA	NA	NA	NA	NA	NA	NA	NA	NA	NA	NA
977	145	NA	NA	NA	NA	NA	NA	NA	NA	NA	NA	NA	NA	NA	NA	NA	NA	NA	NA	120	NA	NA
978	144	NA	NA	NA	NA	NA	NA	NA	NA	NA	NA	NA	NA	NA	NA	NA	NA	NA	NA	NA	NA	NA
979	NA	NA	NA	NA	NA	NA	NA	NA	NA	NA	NA	NA	NA	NA	102	NA	125	94	NA	NA	NA	NA
981	NA	NA	NA	NA	NA	NA	NA	NA	NA	NA	NA	NA	NA	NA	NA	NA	124	NA	NA	NA	NA	NA
982	NA	NA	NA	144	NA	NA	241	NA	NA	NA	208	NA	NA	NA	NA	NA	NA	NA	NA	NA	NA	NA
983	NA	NA	NA	NA	NA	131	NA	NA	NA	NA	NA	NA	NA	NA	NA	NA	NA	NA	80	NA	NA	NA
984	NA	NA	NA	143	NA	NA	NA	NA	NA	NA	NA	NA	NA	NA	NA	NA	NA	NA	NA	NA	NA	NA
986	NA	133	NA	NA	NA	NA	NA	NA	NA	NA	NA	NA	NA	NA	NA	NA	NA	NA	NA	NA	NA	NA
987	NA	NA	NA	NA	144	NA	NA	NA	NA	NA	NA	NA	NA	NA	NA	NA	NA	NA	NA	NA	NA	NA
988	NA	NA	NA	NA	NA	NA	NA	NA	NA	NA	NA	NA	NA	NA	NA	NA	NA	NA	NA	NA	NA	112
989	NA	NA	NA	NA	NA	NA	NA	NA	NA	NA	NA	NA	NA	NA	NA	NA	NA	NA	78	NA	NA	NA
990	NA	NA	NA	NA	NA	NA	NA	NA	NA	NA	NA	NA	NA	NA	NA	NA	NA	NA	NA	NA	129	NA
992	NA	132	NA	NA	NA	NA	240	NA	NA	NA	NA	NA	NA	NA	NA	NA	NA	NA	NA	NA	NA	NA
993	NA	NA	NA	NA	143	NA	NA	NA	NA	NA	NA	NA	NA	NA	NA	94	NA	NA	NA	NA	NA	NA
995	NA	131	NA	NA	NA	NA	NA	NA	NA	NA	NA	NA	NA	NA	NA	NA	NA	93	NA	NA	128	NA
996	NA	NA	NA	NA	NA	NA	NA	NA	NA	NA	NA	NA	NA	NA	NA	NA	NA	NA	NA	NA	NA	111
997	143	NA	NA	NA	NA	NA	NA	NA	NA	NA	NA	NA	NA	NA	NA	NA	NA	NA	NA	119	NA	NA
998	142	NA	NA	NA	NA	NA	NA	238	NA	NA	NA	NA	NA	NA	NA	NA	NA	NA	NA	NA	NA	NA
999	NA	NA	NA	NA	NA	NA	NA	NA	NA	NA	NA	NA	NA	NA	NA	NA	NA	NA	77	NA	NA	110
1001	NA	NA	NA	NA	NA	130	NA	237	NA	299	NA	NA	NA	NA	NA	NA	NA	NA	NA	NA	NA	NA
1002	NA	NA	NA	NA	NA	NA	NA	NA	NA	NA	NA	228	NA	NA	NA	NA	NA	NA	NA	NA	NA	NA
1003	NA	NA	NA	NA	142	129	NA	NA	NA	NA	NA	NA	NA	NA	101	NA	NA	NA	NA	NA	NA	NA
1006	NA	NA	121	NA	NA	NA	NA	236	NA	NA	NA	NA	NA	NA	NA	NA	NA	NA	NA	NA	NA	NA
1007	NA	NA	120	NA	NA	NA	NA	NA	NA	NA	NA	NA	NA	NA	NA	NA	NA	NA	76	NA	NA	NA
1010	NA	NA	NA	NA	NA	NA	NA	NA	NA	NA	NA	227	NA	NA	NA	NA	NA	NA	NA	NA	NA	NA
1012	NA	NA	119	NA	NA	NA	NA	NA	NA	NA	NA	NA	NA	NA	NA	NA	NA	NA	NA	118	NA	NA
1013	NA	NA	NA	NA	NA	128	NA	NA	NA	NA	NA	NA	NA	NA	NA	NA	NA	NA	NA	NA	NA	NA
1014	NA	NA	NA	NA	NA	NA	NA	NA	NA	NA	NA	NA	NA	NA	NA	NA	NA	NA	NA	117	NA	NA
1015	NA	NA	118	142	NA	127	NA	NA	NA	NA	NA	NA	NA	NA	NA	NA	123	NA	NA	NA	NA	NA
1016	NA	NA	NA	141	NA	NA	NA	NA	NA	NA	NA	NA	NA	NA	NA	NA	NA	NA	NA	NA	NA	NA
1018	NA	NA	NA	NA	NA	NA	239	NA	NA	NA	NA	NA	NA	NA	NA	NA	NA	NA	NA	NA	NA	NA
1020	NA	NA	NA	NA	NA	NA	NA	NA	NA	NA	NA	NA	NA	NA	100	NA	121	NA	NA	NA	NA	NA
1021	NA	NA	117	140	NA	NA	NA	NA	NA	NA	NA	NA	NA	NA	NA	NA	NA	NA	NA	NA	NA	NA
1022	NA	NA	116	NA	141	NA	NA	NA	NA	NA	NA	NA	NA	NA	NA	NA	NA	NA	NA	NA	NA	NA
1023	NA	NA	NA	NA	NA	125	NA	NA	NA	NA	NA	NA	NA	NA	NA	NA	NA	NA	NA	NA	NA	NA
1024	NA	NA	115	NA	NA	NA	NA	NA	NA	NA	NA	NA	NA	NA	NA	NA	NA	NA	NA	NA	NA	NA
1025	141	NA	NA	NA	NA	NA	NA	NA	NA	NA	NA	NA	NA	NA	NA	NA	NA	NA	NA	NA	NA	NA
1026	NA	NA	NA	139	NA	NA	NA	NA	NA	NA	NA	NA	NA	NA	NA	NA	NA	NA	NA	NA	NA	NA
1027	NA	NA	NA	NA	NA	NA	NA	NA	NA	NA	NA	NA	NA	NA	NA	NA	120	92	NA	NA	NA	NA
1029	NA	NA	NA	NA	NA	NA	NA	NA	NA	NA	NA	NA	NA	NA	99	NA	NA	NA	75	NA	NA	NA
1033	140	NA	NA	NA	NA	NA	238	NA	NA	NA	NA	226	NA	NA	NA	NA	NA	NA	NA	NA	NA	NA
1034	NA	NA	NA	NA	139	NA	NA	NA	NA	NA	207	NA	NA	NA	NA	NA	NA	NA	NA	NA	NA	NA
1035	NA	NA	NA	138	138	124	NA	NA	NA	NA	NA	NA	NA	NA	NA	NA	NA	NA	NA	NA	NA	NA
1037	139	NA	NA	NA	NA	NA	NA	NA	NA	NA	NA	NA	NA	NA	NA	NA	NA	NA	NA	NA	NA	109
1038	NA	NA	NA	NA	NA	NA	NA	NA	NA	NA	NA	225	NA	NA	NA	93	NA	NA	NA	NA	NA	NA
1039	NA	NA	NA	NA	NA	NA	NA	NA	NA	NA	NA	NA	NA	NA	NA	NA	119	NA	NA	NA	NA	NA
1040	NA	NA	NA	NA	137	NA	NA	NA	NA	NA	NA	NA	NA	NA	NA	NA	NA	NA	NA	NA	NA	NA
1041	NA	NA	NA	NA	NA	NA	237	NA	NA	NA	206	NA	NA	302	NA	NA	NA	NA	NA	NA	NA	NA
1043	138	NA	NA	NA	NA	NA	NA	NA	NA	NA	NA	NA	NA	NA	NA	NA	NA	NA	NA	NA	NA	NA
1044	NA	NA	NA	NA	NA	NA	236	NA	NA	NA	205	NA	NA	NA	NA	NA	NA	NA	NA	NA	NA	NA
1045	NA	NA	NA	NA	NA	123	NA	NA	NA	NA	NA	NA	NA	NA	NA	NA	NA	NA	NA	116	NA	NA
1046	NA	130	NA	NA	136	NA	235	NA	NA	NA	NA	NA	NA	NA	NA	NA	NA	NA	NA	NA	NA	NA
1048	NA	NA	NA	NA	NA	NA	NA	NA	NA	NA	NA	NA	NA	NA	98	NA	NA	NA	NA	NA	NA	NA
1049	NA	NA	NA	137	NA	122	NA	NA	NA	NA	NA	NA	NA	NA	NA	NA	NA	NA	NA	NA	NA	NA
1050	NA	NA	NA	NA	135	NA	NA	NA	NA	NA	NA	NA	NA	NA	NA	NA	NA	NA	NA	NA	NA	NA
1051	NA	NA	NA	NA	NA	121	NA	NA	NA	NA	NA	NA	NA	NA	NA	NA	NA	NA	NA	NA	NA	NA
1052	NA	129	NA	NA	NA	NA	234	NA	NA	NA	NA	NA	NA	NA	NA	NA	NA	NA	NA	NA	NA	NA
1053	NA	NA	NA	NA	134	NA	NA	NA	NA	NA	204	NA	NA	NA	NA	NA	NA	NA	NA	NA	NA	NA
1055	NA	NA	NA	NA	NA	NA	NA	NA	NA	NA	NA	NA	NA	NA	NA	NA	118	NA	NA	NA	NA	NA
1056	NA	NA	NA	NA	NA	120	NA	NA	NA	NA	NA	224	NA	NA	NA	92	117	NA	NA	NA	NA	NA
1057	NA	NA	114	NA	133	NA	NA	NA	NA	NA	NA	NA	NA	NA	NA	NA	NA	NA	NA	NA	NA	NA
1058	NA	NA	NA	135	NA	NA	NA	NA	NA	NA	NA	NA	NA	NA	NA	NA	NA	NA	NA	NA	NA	NA
1059	NA	128	NA	NA	NA	NA	NA	NA	NA	NA	NA	NA	NA	NA	NA	NA	NA	NA	NA	NA	NA	NA
1060	137	NA	NA	NA	132	NA	NA	235	NA	NA	NA	NA	NA	NA	NA	NA	NA	NA	NA	NA	NA	NA
1061	NA	NA	113	134	NA	NA	NA	NA	NA	NA	203	NA	NA	NA	NA	NA	NA	NA	NA	NA	NA	NA
1062	NA	NA	NA	NA	NA	NA	233	NA	NA	NA	NA	NA	NA	NA	NA	NA	NA	NA	NA	NA	NA	NA
1063	NA	NA	NA	NA	NA	NA	NA	NA	NA	NA	NA	NA	NA	NA	NA	NA	NA	NA	NA	NA	127	NA
1064	NA	NA	NA	NA	NA	NA	NA	NA	NA	NA	NA	NA	NA	NA	NA	NA	116	NA	NA	NA	NA	NA
1065	NA	NA	NA	NA	NA	NA	NA	NA	NA	NA	NA	NA	NA	NA	NA	NA	NA	NA	NA	NA	NA	108
1066	NA	NA	NA	NA	NA	NA	232	NA	NA	NA	202	NA	NA	NA	NA	NA	NA	NA	NA	NA	NA	NA
1067	NA	NA	112	NA	NA	NA	NA	NA	NA	NA	NA	NA	NA	NA	NA	NA	NA	NA	NA	NA	NA	NA
1068	NA	NA	NA	NA	NA	NA	NA	NA	NA	NA	NA	NA	NA	NA	NA	NA	NA	NA	NA	NA	NA	107
1070	NA	127	NA	NA	NA	NA	NA	NA	NA	NA	NA	NA	NA	NA	NA	NA	NA	NA	NA	NA	NA	NA
1071	NA	NA	NA	133	NA	NA	NA	NA	NA	NA	NA	NA	NA	NA	NA	NA	NA	NA	NA	NA	NA	NA
1072	NA	NA	111	NA	NA	NA	NA	NA	NA	NA	NA	NA	NA	NA	NA	NA	115	NA	NA	NA	NA	NA
1073	NA	NA	NA	NA	NA	NA	NA	234	NA	NA	NA	NA	NA	NA	NA	NA	NA	NA	NA	NA	NA	NA
1075	NA	126	NA	NA	NA	NA	NA	NA	NA	NA	NA	NA	NA	NA	NA	NA	NA	NA	NA	NA	NA	NA
1076	NA	NA	110	NA	NA	NA	NA	NA	NA	NA	NA	NA	NA	NA	97	NA	NA	NA	NA	NA	NA	NA
1079	NA	NA	NA	132	NA	NA	NA	NA	NA	NA	NA	NA	NA	NA	NA	NA	NA	NA	NA	NA	NA	NA
1080	NA	NA	NA	NA	NA	NA	231	NA	NA	NA	NA	NA	NA	NA	NA	NA	NA	NA	NA	NA	NA	NA
1081	NA	NA	NA	NA	NA	NA	NA	233	NA	NA	201	NA	NA	NA	NA	NA	NA	91	NA	NA	NA	NA
1083	NA	NA	NA	131	NA	NA	NA	NA	NA	NA	NA	NA	NA	NA	NA	NA	114	NA	NA	NA	126	NA
1084	NA	NA	NA	NA	NA	NA	NA	NA	NA	NA	NA	NA	NA	NA	NA	91	NA	NA	NA	NA	NA	NA
1085	NA	NA	NA	NA	NA	NA	NA	NA	NA	NA	NA	223	NA	NA	NA	NA	NA	NA	NA	NA	125	NA
1086	NA	NA	NA	NA	NA	NA	NA	NA	NA	NA	NA	NA	NA	NA	96	NA	NA	NA	NA	NA	NA	NA
1087	136	NA	NA	NA	NA	NA	NA	NA	NA	NA	NA	NA	NA	NA	NA	NA	NA	NA	NA	NA	NA	NA
1088	NA	NA	NA	NA	NA	NA	NA	NA	NA	NA	NA	NA	NA	NA	NA	NA	NA	NA	74	NA	NA	NA
1092	NA	NA	NA	NA	NA	NA	NA	NA	NA	NA	NA	NA	NA	NA	NA	NA	113	NA	NA	NA	NA	NA
1093	NA	NA	NA	NA	NA	NA	NA	NA	NA	NA	NA	NA	NA	NA	NA	NA	NA	90	NA	NA	NA	NA
1095	NA	125	NA	NA	NA	NA	NA	232	NA	NA	NA	NA	NA	NA	NA	NA	NA	NA	NA	NA	NA	NA
1096	NA	123	NA	NA	NA	NA	NA	NA	NA	NA	NA	NA	NA	NA	NA	NA	NA	NA	NA	NA	NA	NA
1097	NA	NA	NA	NA	NA	NA	230	NA	NA	NA	NA	NA	NA	NA	NA	NA	112	NA	NA	115	NA	NA
1098	NA	NA	NA	NA	NA	NA	NA	NA	NA	NA	200	NA	NA	NA	NA	NA	NA	NA	73	NA	NA	NA
1100	NA	NA	NA	NA	NA	NA	NA	NA	NA	NA	199	NA	NA	NA	NA	NA	NA	NA	NA	NA	NA	NA
1101	NA	NA	NA	NA	NA	119	NA	NA	NA	NA	NA	NA	NA	NA	NA	NA	NA	NA	NA	NA	NA	NA
1102	NA	NA	NA	NA	NA	NA	NA	NA	NA	NA	NA	NA	NA	NA	NA	NA	111	NA	NA	NA	NA	NA
1103	NA	NA	109	NA	NA	NA	NA	NA	NA	298	NA	NA	NA	NA	NA	NA	NA	NA	NA	NA	NA	NA
1104	NA	NA	NA	130	NA	NA	NA	NA	NA	NA	NA	NA	NA	NA	NA	NA	NA	NA	NA	NA	NA	NA
1105	NA	NA	NA	NA	131	NA	NA	NA	NA	NA	NA	NA	NA	NA	NA	NA	NA	NA	NA	NA	124	NA
1106	135	122	NA	NA	NA	NA	NA	NA	NA	NA	NA	NA	NA	NA	NA	NA	NA	NA	NA	NA	NA	NA
1107	134	NA	NA	NA	NA	NA	NA	231	NA	NA	NA	NA	NA	NA	NA	NA	NA	NA	NA	NA	NA	NA
1108	NA	NA	NA	NA	NA	NA	NA	NA	NA	NA	NA	NA	NA	NA	NA	NA	NA	NA	NA	NA	NA	106
1109	NA	NA	NA	NA	130	NA	NA	NA	NA	NA	NA	NA	NA	NA	NA	NA	NA	NA	NA	NA	NA	NA
1111	NA	121	NA	NA	NA	NA	NA	NA	NA	NA	NA	NA	NA	NA	NA	NA	NA	NA	NA	NA	NA	NA
1112	NA	NA	NA	129	NA	NA	NA	NA	NA	NA	NA	NA	NA	NA	NA	NA	NA	NA	NA	NA	NA	NA
1113	NA	NA	NA	NA	NA	NA	NA	NA	NA	NA	NA	222	NA	NA	NA	NA	NA	89	NA	NA	NA	NA
1114	NA	NA	NA	128	NA	NA	NA	NA	NA	NA	NA	NA	NA	NA	95	NA	NA	NA	NA	NA	NA	105
1116	NA	NA	NA	NA	NA	118	NA	NA	NA	NA	NA	NA	NA	NA	NA	NA	NA	NA	NA	NA	NA	NA
1117	NA	NA	NA	NA	NA	NA	NA	NA	298	NA	NA	NA	NA	NA	NA	NA	NA	NA	NA	NA	NA	NA
1118	NA	NA	NA	NA	NA	NA	NA	NA	NA	NA	NA	NA	NA	NA	94	NA	NA	NA	NA	NA	NA	NA
1119	NA	NA	NA	127	NA	NA	NA	NA	NA	NA	NA	NA	NA	NA	NA	NA	NA	NA	NA	NA	NA	NA
1120	NA	NA	NA	NA	NA	NA	NA	NA	NA	NA	NA	NA	NA	NA	93	NA	NA	NA	NA	NA	NA	NA
1121	NA	NA	NA	NA	NA	117	NA	NA	NA	NA	NA	NA	NA	NA	91	NA	NA	NA	NA	NA	123	NA
1122	NA	NA	NA	NA	NA	NA	NA	230	NA	NA	NA	NA	NA	NA	NA	NA	NA	NA	NA	NA	NA	NA
1124	NA	NA	108	NA	NA	NA	NA	NA	NA	NA	NA	NA	NA	NA	NA	NA	NA	NA	NA	NA	NA	NA
1126	NA	NA	NA	NA	NA	116	NA	NA	NA	NA	NA	NA	NA	NA	NA	NA	NA	NA	NA	NA	NA	104
1128	133	NA	NA	NA	NA	NA	NA	229	NA	NA	NA	NA	NA	NA	NA	89	NA	NA	NA	NA	NA	NA
1129	132	NA	NA	NA	NA	NA	NA	NA	NA	NA	NA	NA	NA	NA	NA	NA	NA	NA	NA	NA	NA	103
1131	131	NA	NA	NA	NA	NA	NA	NA	NA	NA	NA	NA	NA	NA	NA	NA	NA	NA	NA	NA	NA	NA
1132	NA	NA	NA	NA	NA	NA	229	NA	NA	NA	198	221	NA	NA	NA	NA	NA	NA	NA	NA	NA	NA
1133	NA	NA	NA	NA	129	NA	NA	NA	NA	NA	NA	NA	NA	NA	NA	NA	NA	NA	NA	NA	NA	NA
1134	NA	NA	NA	126	NA	NA	NA	NA	NA	NA	NA	NA	NA	NA	NA	NA	NA	NA	NA	NA	NA	NA
1135	NA	NA	NA	NA	NA	NA	NA	NA	NA	NA	NA	NA	NA	NA	NA	NA	NA	NA	NA	NA	122	NA
1136	NA	NA	107	NA	NA	NA	NA	NA	NA	NA	NA	220	NA	NA	NA	NA	NA	NA	NA	NA	NA	NA
1137	NA	NA	NA	NA	NA	NA	NA	NA	NA	NA	NA	NA	NA	NA	NA	NA	NA	NA	NA	NA	121	NA
1138	NA	NA	NA	NA	NA	NA	NA	NA	NA	NA	NA	NA	NA	NA	NA	NA	NA	88	NA	NA	120	NA
1139	NA	NA	NA	NA	NA	NA	228	NA	NA	NA	NA	NA	NA	NA	NA	NA	NA	NA	NA	114	NA	NA
1140	NA	NA	NA	NA	NA	NA	NA	NA	NA	NA	NA	NA	NA	NA	NA	NA	110	NA	NA	NA	118	NA
1141	NA	NA	NA	NA	NA	NA	NA	NA	NA	NA	197	NA	NA	NA	NA	NA	NA	NA	NA	NA	NA	NA
1142	NA	NA	NA	NA	NA	NA	NA	NA	NA	NA	NA	NA	NA	NA	NA	NA	NA	NA	72	NA	NA	NA
1143	NA	120	NA	NA	NA	NA	NA	NA	NA	NA	NA	NA	NA	NA	NA	NA	NA	NA	NA	NA	NA	NA
1145	129	NA	NA	NA	NA	115	NA	228	NA	NA	NA	NA	NA	NA	NA	NA	NA	NA	NA	NA	NA	NA
1146	NA	NA	NA	NA	NA	NA	NA	NA	NA	NA	NA	NA	NA	NA	NA	NA	NA	NA	NA	NA	117	NA
1148	NA	NA	NA	NA	NA	NA	NA	NA	NA	NA	NA	NA	NA	NA	NA	NA	NA	NA	NA	NA	NA	102
1149	NA	NA	NA	NA	NA	NA	NA	NA	NA	NA	NA	NA	NA	NA	NA	NA	NA	NA	NA	NA	116	NA
1150	NA	NA	NA	NA	NA	NA	NA	NA	NA	NA	NA	NA	NA	NA	NA	NA	109	87	NA	NA	NA	101
1151	NA	NA	NA	NA	NA	114	NA	NA	NA	NA	NA	219	NA	NA	NA	88	NA	NA	71	NA	NA	NA
1152	NA	NA	106	125	NA	NA	NA	NA	NA	NA	NA	NA	NA	NA	NA	NA	NA	NA	NA	NA	NA	NA
1153	NA	NA	NA	NA	NA	NA	NA	NA	NA	NA	NA	NA	NA	NA	NA	NA	108	NA	NA	NA	NA	NA
1154	128	NA	NA	NA	NA	NA	NA	NA	NA	NA	NA	NA	NA	NA	NA	NA	NA	NA	NA	NA	NA	NA
1155	127	NA	NA	NA	NA	NA	NA	NA	NA	NA	NA	NA	NA	NA	NA	87	107	NA	NA	NA	NA	NA
1156	NA	NA	NA	NA	NA	NA	NA	227	NA	NA	NA	NA	NA	NA	NA	NA	NA	NA	NA	NA	NA	NA
1157	NA	119	NA	NA	128	NA	NA	NA	NA	NA	NA	NA	NA	NA	NA	NA	NA	NA	NA	NA	NA	NA
1158	126	NA	105	NA	NA	NA	NA	NA	NA	NA	196	NA	NA	NA	NA	NA	NA	NA	NA	NA	NA	NA
1159	NA	NA	NA	124	NA	NA	NA	NA	NA	297	195	NA	NA	NA	NA	NA	NA	NA	NA	NA	NA	NA
1161	NA	NA	NA	NA	NA	NA	NA	226	NA	NA	NA	NA	NA	NA	NA	NA	NA	NA	NA	NA	NA	NA
1162	NA	NA	NA	NA	NA	NA	NA	NA	NA	NA	NA	NA	NA	NA	NA	NA	NA	NA	NA	NA	115	100
1163	NA	NA	NA	NA	NA	NA	NA	NA	NA	NA	NA	218	NA	NA	NA	NA	NA	NA	NA	NA	NA	NA
1164	NA	NA	NA	NA	NA	NA	NA	NA	NA	NA	NA	NA	NA	NA	NA	NA	NA	85	NA	NA	NA	NA
1165	NA	NA	104	NA	NA	NA	NA	NA	NA	NA	NA	NA	NA	NA	NA	86	106	NA	NA	NA	NA	NA
1167	125	117	NA	NA	NA	113	NA	NA	NA	NA	NA	NA	NA	NA	NA	NA	NA	84	NA	113	NA	NA
1168	NA	NA	NA	NA	NA	NA	NA	NA	NA	NA	NA	NA	NA	NA	NA	NA	105	NA	NA	NA	NA	NA
1169	124	NA	NA	NA	NA	NA	NA	NA	NA	NA	NA	NA	NA	NA	90	NA	NA	NA	NA	NA	NA	NA
1170	NA	NA	NA	NA	127	NA	NA	NA	NA	NA	NA	NA	NA	NA	NA	NA	NA	NA	NA	NA	NA	NA
1171	NA	NA	NA	NA	NA	NA	NA	NA	NA	NA	NA	NA	NA	NA	NA	NA	104	NA	NA	NA	NA	NA
1172	NA	NA	NA	NA	NA	NA	NA	NA	NA	NA	NA	NA	NA	NA	NA	NA	103	83	NA	NA	NA	NA
1173	NA	NA	NA	NA	NA	NA	NA	NA	NA	NA	NA	NA	NA	NA	NA	NA	102	NA	NA	NA	114	NA
1174	NA	NA	102	NA	NA	NA	NA	NA	NA	NA	194	NA	NA	NA	NA	NA	NA	NA	NA	NA	113	NA
1176	NA	NA	NA	NA	NA	NA	NA	NA	NA	NA	NA	NA	NA	NA	NA	NA	NA	NA	NA	NA	112	NA
1177	NA	NA	NA	NA	NA	NA	NA	225	NA	NA	NA	NA	NA	NA	NA	NA	101	NA	NA	NA	NA	NA
1178	NA	NA	NA	NA	NA	NA	NA	NA	NA	NA	NA	NA	NA	NA	NA	NA	NA	NA	NA	NA	111	NA
1179	NA	NA	NA	NA	NA	NA	NA	NA	NA	NA	NA	217	NA	NA	89	NA	NA	NA	NA	NA	110	NA
1181	NA	NA	NA	NA	NA	NA	NA	NA	NA	NA	193	NA	NA	NA	NA	NA	NA	NA	NA	NA	NA	NA
1182	NA	NA	101	NA	126	NA	NA	NA	NA	NA	NA	NA	NA	NA	NA	NA	100	NA	NA	NA	NA	NA
1183	NA	116	NA	NA	125	NA	NA	NA	NA	NA	NA	NA	NA	NA	NA	NA	NA	NA	NA	NA	NA	NA
1184	NA	115	NA	NA	NA	NA	NA	NA	NA	NA	NA	NA	NA	NA	NA	NA	NA	NA	NA	NA	NA	NA
1185	NA	NA	100	NA	NA	NA	NA	NA	NA	NA	NA	NA	NA	NA	NA	NA	NA	NA	NA	NA	NA	99
1188	NA	NA	NA	NA	NA	NA	NA	NA	NA	NA	NA	216	NA	NA	NA	NA	NA	NA	NA	NA	NA	NA
1189	NA	114	NA	NA	NA	NA	NA	NA	NA	NA	NA	NA	NA	NA	NA	85	NA	NA	NA	NA	NA	NA
1190	123	NA	NA	NA	NA	NA	NA	NA	NA	NA	NA	NA	NA	NA	NA	NA	NA	NA	NA	NA	NA	NA
1191	NA	NA	NA	NA	NA	NA	NA	224	NA	NA	NA	215	NA	NA	NA	NA	NA	82	NA	NA	NA	NA
1193	NA	NA	NA	NA	NA	NA	NA	NA	NA	NA	NA	NA	NA	NA	NA	NA	NA	NA	NA	NA	109	NA
1194	NA	NA	99	NA	NA	NA	NA	NA	NA	NA	NA	NA	NA	NA	NA	NA	NA	NA	NA	NA	NA	NA
1195	NA	NA	NA	NA	124	NA	NA	NA	NA	NA	NA	NA	NA	NA	NA	NA	NA	NA	70	112	108	NA
1196	NA	112	NA	NA	NA	NA	NA	223	NA	NA	NA	NA	NA	NA	NA	NA	NA	NA	NA	111	NA	NA
1197	NA	NA	NA	NA	NA	NA	NA	222	NA	NA	NA	NA	NA	NA	NA	NA	NA	NA	NA	NA	NA	NA
1198	NA	NA	NA	NA	NA	NA	227	NA	NA	NA	NA	NA	NA	NA	NA	NA	NA	NA	NA	NA	NA	NA
1199	NA	NA	98	NA	NA	NA	NA	NA	NA	NA	NA	NA	NA	NA	NA	NA	NA	NA	NA	NA	NA	NA
1203	122	111	NA	NA	NA	NA	NA	NA	NA	NA	NA	NA	NA	NA	NA	NA	NA	NA	NA	NA	NA	NA
1205	121	NA	NA	NA	NA	NA	NA	NA	NA	NA	NA	NA	NA	NA	NA	NA	99	NA	NA	NA	NA	NA
1208	NA	NA	NA	123	NA	NA	NA	NA	NA	NA	NA	NA	NA	NA	NA	NA	NA	NA	NA	NA	NA	NA
1209	NA	NA	NA	NA	NA	NA	NA	NA	NA	NA	NA	NA	NA	NA	NA	NA	NA	NA	NA	109	NA	NA
1210	NA	NA	NA	NA	NA	NA	NA	NA	NA	NA	NA	NA	NA	NA	NA	NA	NA	NA	NA	108	NA	98
1211	NA	NA	NA	NA	NA	NA	NA	NA	NA	NA	NA	NA	NA	NA	NA	NA	NA	NA	NA	107	NA	NA
1212	120	NA	NA	NA	NA	NA	NA	NA	NA	NA	NA	NA	NA	NA	NA	NA	NA	NA	NA	NA	NA	NA
1213	NA	NA	NA	NA	NA	NA	NA	221	NA	NA	NA	214	NA	NA	NA	NA	NA	NA	NA	NA	NA	NA
1215	NA	110	NA	NA	NA	NA	NA	NA	NA	NA	192	NA	NA	NA	88	NA	NA	81	NA	NA	NA	NA
1216	NA	109	NA	NA	NA	NA	NA	NA	NA	NA	NA	NA	NA	NA	NA	NA	NA	NA	NA	NA	NA	NA
1218	NA	NA	NA	NA	NA	112	NA	NA	NA	NA	NA	NA	NA	NA	NA	NA	NA	NA	NA	NA	NA	NA
1219	NA	NA	96	NA	NA	NA	NA	NA	NA	NA	NA	NA	NA	NA	NA	NA	NA	NA	NA	NA	NA	NA
1220	NA	NA	NA	NA	NA	NA	NA	NA	NA	NA	NA	NA	NA	NA	NA	NA	NA	NA	NA	106	NA	NA
1221	NA	NA	NA	NA	NA	NA	NA	NA	NA	NA	NA	213	NA	NA	NA	NA	NA	NA	NA	NA	NA	97
1222	NA	NA	NA	NA	NA	NA	NA	220	NA	NA	NA	NA	NA	NA	NA	NA	NA	NA	NA	NA	NA	NA
1223	NA	NA	NA	122	NA	NA	NA	NA	NA	NA	NA	NA	NA	NA	NA	NA	NA	NA	69	NA	NA	NA
1224	NA	NA	NA	NA	NA	NA	NA	219	NA	NA	NA	NA	NA	NA	NA	NA	NA	NA	NA	NA	NA	NA
1225	NA	NA	NA	NA	NA	NA	NA	NA	NA	NA	191	NA	NA	NA	NA	NA	NA	80	NA	NA	NA	NA
1226	NA	NA	NA	NA	NA	NA	NA	218	NA	NA	NA	NA	NA	NA	NA	84	NA	NA	NA	NA	NA	NA
1229	NA	NA	NA	NA	NA	111	NA	NA	NA	NA	NA	NA	NA	NA	NA	NA	NA	NA	NA	NA	107	NA
1230	119	NA	NA	NA	NA	NA	NA	NA	NA	NA	NA	NA	NA	NA	NA	NA	NA	NA	NA	NA	NA	NA
1231	NA	NA	NA	NA	123	NA	NA	NA	NA	NA	NA	NA	NA	NA	NA	NA	NA	NA	NA	NA	NA	96
1232	118	NA	95	NA	NA	NA	NA	NA	NA	NA	190	NA	NA	NA	NA	NA	NA	NA	NA	NA	NA	NA
1233	NA	108	94	NA	122	NA	NA	NA	NA	NA	NA	NA	NA	NA	NA	NA	NA	NA	NA	NA	NA	NA
1234	NA	NA	NA	NA	NA	NA	NA	NA	NA	NA	NA	NA	NA	NA	NA	NA	NA	NA	NA	NA	106	NA
1235	NA	NA	NA	121	121	NA	226	NA	NA	NA	NA	NA	NA	NA	NA	NA	NA	NA	NA	NA	NA	NA
1237	NA	NA	NA	NA	NA	NA	NA	NA	NA	NA	NA	NA	NA	NA	NA	NA	NA	NA	NA	NA	105	NA
1238	NA	NA	NA	NA	NA	NA	225	NA	NA	NA	NA	NA	NA	NA	NA	NA	NA	NA	NA	NA	NA	NA
1239	NA	NA	NA	120	NA	NA	NA	NA	NA	NA	NA	NA	NA	NA	NA	NA	NA	NA	NA	NA	NA	NA
1240	NA	NA	NA	119	NA	NA	NA	NA	NA	NA	NA	NA	NA	NA	NA	NA	NA	NA	NA	NA	NA	NA
1241	NA	107	NA	NA	NA	NA	NA	NA	NA	NA	NA	NA	NA	NA	NA	NA	NA	NA	NA	NA	NA	NA
1242	NA	106	NA	NA	NA	110	NA	NA	NA	NA	NA	NA	NA	NA	NA	NA	NA	NA	NA	NA	NA	NA
1243	NA	NA	NA	NA	NA	NA	NA	NA	NA	NA	NA	NA	NA	NA	NA	NA	NA	NA	68	NA	NA	NA
1245	NA	NA	93	118	NA	NA	NA	NA	NA	NA	NA	NA	NA	NA	NA	NA	98	NA	NA	105	NA	NA
1248	NA	NA	NA	NA	NA	NA	NA	NA	NA	NA	NA	NA	NA	NA	NA	NA	NA	NA	NA	NA	NA	95
1249	NA	105	NA	NA	NA	NA	NA	NA	NA	NA	NA	NA	NA	NA	87	NA	NA	NA	NA	NA	104	NA
1250	NA	NA	NA	NA	NA	109	NA	NA	NA	NA	NA	NA	NA	NA	NA	NA	NA	NA	NA	104	NA	NA
1251	NA	NA	NA	NA	NA	NA	NA	NA	NA	NA	NA	NA	NA	NA	NA	83	NA	NA	NA	103	NA	NA
1252	NA	NA	NA	NA	NA	NA	NA	217	NA	NA	NA	NA	NA	NA	NA	NA	NA	NA	NA	NA	NA	NA
1253	NA	NA	NA	NA	120	NA	NA	NA	NA	NA	NA	212	NA	NA	NA	NA	NA	NA	NA	NA	NA	NA
1254	117	NA	NA	NA	NA	NA	NA	NA	NA	NA	NA	NA	NA	NA	NA	NA	NA	NA	NA	NA	NA	NA
1255	NA	NA	NA	NA	NA	NA	NA	216	NA	NA	NA	211	NA	NA	NA	NA	NA	79	NA	NA	NA	NA
1256	NA	NA	NA	NA	NA	NA	NA	NA	NA	NA	NA	NA	NA	NA	NA	NA	NA	78	NA	NA	NA	NA
1258	NA	NA	NA	NA	119	NA	NA	NA	NA	NA	NA	NA	NA	NA	NA	NA	NA	NA	NA	NA	NA	NA
1259	NA	NA	NA	NA	NA	NA	NA	NA	NA	NA	NA	NA	NA	NA	NA	NA	NA	77	NA	NA	NA	NA
1260	NA	104	NA	NA	NA	108	NA	NA	NA	NA	NA	NA	NA	NA	NA	NA	NA	NA	NA	NA	NA	NA
1261	NA	NA	NA	NA	NA	NA	NA	NA	NA	NA	NA	NA	NA	NA	NA	NA	NA	NA	NA	NA	NA	94
1262	NA	NA	92	NA	NA	NA	NA	NA	NA	NA	NA	NA	NA	NA	NA	NA	NA	NA	NA	NA	NA	NA
1264	NA	NA	91	117	NA	NA	NA	NA	NA	NA	NA	NA	NA	NA	NA	NA	NA	NA	NA	NA	NA	NA
1265	NA	103	NA	NA	118	NA	NA	NA	NA	NA	NA	NA	NA	NA	NA	NA	NA	NA	NA	NA	NA	NA
1266	NA	NA	NA	NA	NA	NA	NA	NA	NA	NA	NA	NA	NA	NA	NA	NA	NA	NA	NA	102	NA	NA
1267	NA	NA	NA	NA	NA	NA	224	NA	NA	NA	NA	NA	NA	NA	NA	NA	NA	NA	NA	NA	NA	NA
1268	116	NA	NA	NA	NA	NA	NA	NA	NA	NA	NA	NA	NA	NA	NA	NA	NA	NA	NA	NA	NA	NA
1270	115	NA	NA	NA	NA	NA	NA	NA	NA	NA	NA	NA	NA	NA	NA	NA	NA	NA	NA	NA	NA	NA
1271	NA	102	NA	NA	NA	NA	NA	NA	NA	NA	NA	NA	NA	NA	NA	NA	NA	NA	NA	NA	NA	NA
1272	114	NA	NA	NA	NA	107	NA	NA	NA	NA	NA	210	NA	NA	NA	NA	NA	NA	NA	NA	NA	NA
1273	NA	NA	NA	NA	NA	NA	NA	NA	NA	NA	NA	209	NA	NA	NA	NA	97	NA	NA	NA	NA	NA
1275	NA	NA	NA	116	NA	NA	NA	NA	NA	NA	NA	208	NA	NA	NA	NA	NA	NA	NA	NA	NA	NA
1277	113	NA	NA	NA	NA	NA	NA	NA	NA	NA	NA	NA	NA	NA	NA	NA	NA	NA	NA	NA	NA	NA
1280	NA	NA	NA	NA	NA	NA	NA	NA	NA	NA	189	NA	NA	NA	NA	NA	NA	NA	NA	NA	NA	NA
1281	NA	NA	NA	NA	NA	NA	NA	NA	NA	NA	NA	NA	NA	NA	NA	NA	NA	76	NA	NA	NA	NA
1282	NA	NA	NA	NA	117	NA	NA	NA	NA	NA	NA	NA	NA	NA	NA	NA	NA	NA	NA	NA	NA	NA
1283	NA	NA	NA	NA	NA	106	NA	NA	NA	NA	NA	NA	NA	NA	NA	82	NA	NA	NA	NA	NA	NA
1284	NA	NA	NA	NA	NA	NA	NA	215	NA	NA	NA	NA	NA	NA	NA	NA	NA	NA	NA	NA	103	93
1285	112	NA	NA	NA	NA	105	NA	NA	NA	NA	NA	NA	NA	NA	NA	NA	NA	NA	NA	NA	NA	NA
1286	NA	NA	NA	115	NA	NA	NA	NA	NA	NA	NA	NA	298	NA	NA	NA	NA	NA	NA	NA	NA	NA
1288	NA	101	NA	NA	NA	NA	NA	NA	NA	NA	NA	NA	NA	NA	NA	NA	NA	NA	NA	101	NA	NA
1290	NA	NA	NA	NA	116	NA	NA	NA	NA	NA	NA	NA	NA	NA	NA	NA	NA	NA	NA	NA	NA	NA
1291	NA	NA	NA	NA	115	NA	NA	NA	NA	NA	NA	NA	NA	NA	NA	NA	NA	NA	NA	NA	NA	NA
1295	NA	NA	NA	NA	NA	NA	223	NA	NA	NA	NA	NA	NA	NA	NA	NA	NA	NA	67	NA	NA	NA
1296	NA	NA	NA	NA	114	104	NA	NA	NA	NA	NA	NA	NA	NA	NA	NA	NA	NA	NA	NA	NA	NA
1297	NA	NA	NA	NA	NA	NA	NA	NA	NA	NA	NA	207	NA	NA	NA	NA	NA	NA	NA	NA	NA	NA
1298	NA	NA	NA	NA	NA	NA	NA	214	NA	NA	NA	NA	NA	NA	NA	NA	NA	NA	NA	NA	NA	NA
1300	NA	NA	NA	114	NA	NA	NA	NA	NA	NA	NA	NA	NA	NA	NA	NA	NA	NA	NA	NA	NA	NA
1302	111	NA	NA	113	NA	NA	NA	NA	NA	NA	NA	NA	NA	NA	86	NA	NA	NA	NA	NA	NA	NA
1304	NA	NA	NA	NA	NA	NA	NA	213	NA	NA	NA	NA	NA	NA	NA	NA	NA	NA	NA	NA	NA	NA
1305	NA	NA	NA	NA	NA	NA	NA	NA	NA	NA	NA	206	NA	NA	NA	NA	NA	NA	NA	NA	NA	NA
1306	NA	NA	NA	NA	NA	NA	NA	NA	NA	NA	NA	NA	NA	NA	NA	81	NA	75	NA	NA	NA	NA
1307	NA	NA	NA	NA	113	NA	NA	NA	NA	NA	NA	NA	NA	NA	NA	NA	NA	NA	NA	NA	NA	NA
1309	NA	NA	NA	NA	NA	NA	NA	NA	NA	NA	NA	205	NA	NA	NA	NA	NA	NA	66	NA	NA	NA
1310	NA	NA	NA	NA	NA	NA	NA	NA	297	NA	NA	204	NA	NA	NA	NA	NA	NA	NA	NA	NA	NA
1312	NA	NA	NA	NA	NA	NA	NA	NA	NA	NA	NA	NA	NA	NA	NA	NA	96	NA	NA	100	NA	NA
1315	NA	NA	NA	112	NA	NA	NA	NA	NA	NA	188	NA	NA	NA	NA	NA	NA	NA	NA	NA	NA	92
1316	NA	NA	NA	NA	NA	NA	NA	NA	NA	NA	NA	NA	NA	NA	NA	80	NA	NA	NA	NA	NA	NA
1318	NA	NA	NA	NA	NA	NA	NA	NA	NA	NA	187	NA	NA	NA	NA	NA	NA	NA	NA	NA	NA	NA
1320	NA	NA	NA	NA	NA	NA	NA	NA	NA	NA	NA	NA	NA	NA	NA	NA	NA	NA	65	NA	NA	NA
1321	NA	100	NA	111	NA	103	NA	NA	NA	NA	NA	203	NA	NA	NA	NA	NA	NA	NA	NA	NA	NA
1322	NA	99	NA	NA	112	NA	NA	NA	NA	NA	186	NA	NA	NA	NA	NA	NA	NA	NA	NA	NA	NA
1323	NA	NA	NA	NA	NA	NA	NA	NA	NA	NA	NA	NA	NA	NA	NA	NA	NA	NA	64	NA	NA	NA
1324	110	NA	NA	NA	NA	NA	NA	NA	NA	NA	NA	NA	NA	NA	NA	NA	NA	NA	NA	NA	NA	NA
1325	NA	NA	NA	NA	NA	101	NA	NA	NA	NA	NA	202	NA	NA	NA	NA	NA	NA	NA	NA	NA	NA
1326	NA	NA	NA	NA	111	NA	NA	NA	NA	NA	NA	NA	NA	NA	85	NA	NA	NA	NA	NA	NA	NA
1327	NA	NA	90	NA	NA	NA	NA	NA	NA	NA	NA	NA	NA	NA	NA	NA	NA	NA	63	NA	102	NA
1328	NA	NA	NA	NA	NA	NA	NA	NA	NA	NA	NA	NA	NA	NA	NA	NA	NA	74	NA	NA	NA	NA
1329	NA	NA	NA	NA	NA	NA	222	NA	NA	NA	NA	NA	NA	NA	NA	NA	95	NA	NA	NA	NA	NA
1330	NA	NA	NA	NA	NA	NA	NA	NA	NA	NA	NA	201	NA	NA	NA	79	NA	NA	NA	NA	NA	NA
1331	NA	NA	NA	NA	110	NA	NA	NA	NA	NA	NA	NA	NA	NA	NA	NA	NA	NA	62	NA	NA	NA
1333	NA	NA	NA	NA	NA	NA	NA	NA	NA	NA	NA	NA	NA	NA	NA	78	NA	NA	NA	NA	NA	NA
1334	NA	NA	NA	NA	NA	NA	NA	212	NA	NA	NA	NA	NA	NA	NA	77	NA	NA	NA	NA	NA	NA
1335	NA	NA	NA	NA	NA	NA	221	NA	NA	NA	NA	NA	NA	NA	NA	NA	NA	NA	NA	NA	101	NA
1336	NA	NA	NA	NA	NA	NA	NA	NA	NA	296	NA	NA	NA	NA	NA	NA	NA	NA	NA	NA	NA	NA
1339	NA	NA	NA	NA	NA	NA	NA	211	NA	NA	NA	200	NA	NA	NA	NA	NA	NA	NA	NA	NA	NA
1340	NA	NA	NA	110	NA	NA	NA	NA	NA	NA	NA	NA	NA	NA	NA	NA	NA	NA	61	NA	NA	NA
1341	NA	NA	NA	NA	NA	NA	NA	NA	NA	NA	NA	NA	NA	NA	NA	76	NA	NA	NA	NA	NA	NA
1344	NA	NA	NA	NA	NA	NA	NA	NA	NA	NA	NA	199	NA	NA	84	NA	NA	NA	NA	NA	NA	NA
1345	NA	NA	89	NA	NA	NA	NA	NA	NA	NA	NA	NA	NA	NA	NA	NA	NA	NA	NA	NA	NA	NA
1346	NA	NA	NA	NA	NA	NA	NA	NA	NA	NA	NA	NA	NA	NA	83	NA	NA	NA	60	NA	NA	NA
1347	109	NA	NA	NA	NA	NA	NA	NA	NA	NA	NA	NA	NA	NA	NA	NA	NA	NA	NA	NA	NA	NA
1349	NA	98	NA	NA	NA	NA	NA	NA	NA	NA	NA	NA	NA	NA	NA	NA	NA	NA	NA	NA	NA	NA
1350	NA	NA	NA	NA	NA	NA	NA	NA	NA	NA	NA	198	NA	NA	NA	NA	NA	NA	NA	NA	NA	NA
1352	NA	NA	NA	NA	NA	NA	NA	NA	NA	NA	NA	NA	NA	NA	82	NA	NA	NA	NA	NA	NA	NA
1354	NA	NA	NA	NA	NA	NA	NA	NA	NA	NA	NA	NA	NA	NA	81	NA	NA	NA	NA	NA	NA	NA
1355	NA	NA	NA	NA	NA	NA	NA	NA	NA	NA	NA	NA	NA	NA	NA	NA	NA	NA	59	NA	NA	NA
1356	NA	NA	NA	NA	NA	NA	NA	210	NA	NA	NA	NA	NA	NA	NA	NA	NA	NA	NA	NA	NA	NA
1357	NA	NA	NA	NA	109	NA	NA	NA	NA	NA	NA	NA	NA	NA	NA	NA	NA	NA	NA	NA	100	NA
1359	NA	NA	NA	NA	NA	100	NA	NA	NA	NA	NA	NA	NA	NA	NA	NA	NA	NA	NA	NA	NA	NA
1360	NA	NA	88	NA	NA	NA	NA	NA	NA	NA	NA	197	NA	NA	NA	75	94	NA	NA	NA	NA	NA
1361	NA	NA	NA	NA	NA	NA	NA	NA	NA	NA	NA	NA	NA	NA	80	NA	NA	NA	NA	NA	NA	NA
1364	NA	NA	NA	109	NA	NA	NA	NA	NA	NA	NA	NA	NA	NA	NA	NA	NA	NA	NA	NA	NA	NA
1366	NA	NA	NA	NA	NA	NA	NA	NA	NA	NA	NA	NA	NA	NA	NA	74	93	NA	NA	NA	NA	NA
1367	NA	NA	NA	NA	NA	NA	NA	NA	NA	NA	NA	NA	NA	NA	79	NA	NA	NA	NA	NA	NA	NA
1368	NA	NA	NA	108	NA	NA	NA	NA	NA	NA	NA	NA	NA	NA	NA	NA	NA	NA	NA	NA	NA	NA
1369	108	97	NA	NA	NA	NA	NA	NA	NA	NA	NA	NA	NA	NA	NA	NA	NA	NA	NA	NA	NA	NA
1370	NA	NA	NA	NA	NA	NA	NA	209	NA	NA	NA	NA	NA	NA	NA	NA	NA	NA	NA	NA	NA	90
1372	NA	NA	NA	NA	NA	NA	NA	NA	NA	NA	NA	196	NA	NA	NA	NA	NA	NA	NA	NA	NA	NA
1373	NA	NA	NA	NA	NA	NA	220	NA	NA	NA	NA	NA	NA	NA	NA	NA	NA	NA	NA	NA	NA	NA
1375	NA	NA	NA	NA	108	NA	NA	NA	NA	NA	NA	NA	NA	NA	NA	NA	NA	NA	NA	NA	NA	89
1376	NA	NA	NA	NA	107	NA	NA	NA	NA	NA	NA	NA	NA	NA	NA	NA	NA	NA	NA	NA	NA	NA
1377	NA	NA	NA	NA	NA	NA	NA	NA	NA	NA	NA	NA	NA	NA	NA	NA	NA	NA	NA	NA	NA	88
1378	NA	NA	NA	107	NA	NA	219	NA	NA	NA	NA	NA	NA	NA	NA	NA	NA	NA	NA	NA	NA	NA
1379	NA	NA	NA	106	NA	NA	NA	NA	NA	NA	NA	NA	NA	NA	NA	NA	NA	NA	NA	NA	NA	NA
1380	NA	96	NA	NA	NA	NA	NA	NA	NA	NA	NA	195	NA	NA	NA	NA	NA	NA	NA	NA	NA	NA
1382	NA	NA	NA	NA	106	NA	218	NA	NA	NA	NA	NA	NA	NA	NA	NA	NA	NA	NA	NA	NA	NA
1383	NA	95	NA	NA	NA	NA	NA	NA	NA	NA	NA	NA	NA	NA	NA	NA	NA	NA	NA	NA	NA	NA
1385	NA	NA	NA	NA	105	NA	NA	NA	NA	NA	NA	NA	NA	301	NA	NA	NA	73	NA	NA	NA	NA
1386	NA	NA	NA	NA	NA	NA	NA	208	NA	NA	NA	NA	NA	NA	NA	NA	NA	NA	NA	NA	NA	NA
1387	NA	NA	NA	NA	104	NA	NA	NA	NA	NA	185	NA	NA	NA	NA	NA	NA	NA	NA	NA	NA	NA
1388	NA	NA	NA	NA	103	NA	NA	NA	NA	NA	NA	NA	NA	NA	NA	NA	NA	NA	NA	NA	NA	NA
1389	NA	NA	NA	NA	NA	98	NA	NA	NA	NA	NA	NA	NA	NA	NA	73	NA	NA	NA	NA	NA	NA
1390	NA	NA	NA	NA	NA	NA	NA	NA	NA	NA	NA	NA	NA	NA	NA	NA	NA	72	NA	NA	NA	NA
1392	NA	NA	NA	105	NA	NA	NA	NA	NA	NA	NA	NA	NA	NA	NA	NA	NA	NA	NA	NA	99	NA
1394	NA	NA	NA	NA	NA	NA	NA	NA	NA	NA	184	194	NA	NA	NA	NA	92	NA	NA	NA	NA	NA
1395	NA	NA	NA	NA	NA	NA	NA	NA	NA	NA	NA	NA	NA	NA	NA	NA	NA	71	NA	NA	NA	NA
1396	NA	NA	NA	NA	NA	NA	NA	NA	NA	NA	NA	NA	NA	NA	NA	NA	NA	NA	NA	99	98	NA
1397	NA	NA	NA	NA	NA	NA	NA	NA	NA	NA	NA	NA	NA	NA	NA	NA	90	NA	NA	NA	NA	NA
1398	NA	94	NA	NA	NA	NA	NA	NA	NA	NA	NA	NA	NA	NA	NA	NA	NA	NA	NA	NA	NA	NA
1399	NA	NA	NA	NA	NA	NA	NA	NA	NA	NA	NA	NA	NA	NA	78	NA	NA	NA	NA	NA	NA	NA
1401	NA	NA	NA	NA	NA	NA	NA	206	NA	NA	NA	NA	NA	NA	77	72	NA	NA	NA	NA	NA	NA
1403	NA	NA	87	NA	NA	NA	NA	NA	NA	NA	NA	NA	NA	NA	NA	NA	NA	NA	NA	NA	NA	NA
1405	NA	NA	NA	NA	NA	NA	NA	NA	NA	NA	NA	NA	NA	NA	NA	NA	NA	NA	58	NA	NA	NA
1406	NA	NA	NA	NA	NA	NA	NA	NA	NA	NA	NA	NA	NA	NA	NA	NA	NA	NA	57	NA	NA	NA
1407	NA	NA	NA	NA	NA	NA	217	205	NA	NA	NA	NA	NA	NA	NA	NA	NA	NA	NA	98	97	NA
1410	NA	NA	NA	NA	NA	NA	NA	204	NA	NA	NA	NA	NA	NA	NA	NA	NA	NA	NA	NA	NA	NA
1413	NA	NA	NA	NA	NA	NA	NA	NA	NA	NA	NA	NA	NA	NA	NA	NA	89	NA	NA	NA	NA	NA
1417	NA	NA	NA	NA	NA	NA	NA	NA	NA	NA	NA	NA	NA	NA	NA	71	NA	NA	NA	97	NA	NA
1418	NA	NA	NA	NA	NA	NA	NA	NA	NA	NA	NA	193	NA	NA	NA	NA	NA	NA	NA	NA	NA	NA
1419	NA	NA	NA	NA	NA	NA	NA	NA	NA	NA	NA	NA	NA	NA	NA	NA	NA	NA	NA	NA	96	NA
1420	107	NA	NA	NA	NA	NA	NA	NA	NA	NA	NA	NA	NA	NA	NA	NA	NA	NA	NA	NA	NA	NA
1421	NA	NA	NA	NA	NA	97	NA	NA	NA	NA	NA	NA	NA	NA	NA	NA	NA	NA	NA	NA	NA	NA
1422	NA	NA	NA	NA	NA	NA	216	NA	NA	NA	NA	NA	NA	NA	NA	NA	NA	NA	NA	NA	NA	NA
1423	NA	NA	NA	NA	NA	NA	NA	NA	NA	NA	183	NA	NA	NA	NA	NA	NA	NA	NA	NA	NA	NA
1424	NA	NA	NA	NA	102	NA	NA	NA	NA	NA	NA	NA	NA	NA	NA	NA	NA	NA	NA	NA	NA	NA
1425	NA	NA	NA	NA	NA	NA	NA	NA	NA	NA	NA	NA	NA	NA	NA	NA	88	NA	NA	NA	NA	NA
1426	NA	NA	86	NA	NA	NA	NA	NA	NA	NA	NA	NA	NA	NA	NA	NA	NA	NA	NA	NA	NA	NA
1428	NA	NA	NA	NA	NA	NA	NA	NA	NA	NA	NA	NA	NA	NA	NA	NA	NA	NA	NA	NA	95	NA
1429	NA	NA	NA	NA	NA	NA	215	NA	NA	NA	NA	NA	NA	NA	NA	NA	NA	NA	NA	NA	NA	NA
1430	NA	NA	NA	NA	NA	96	NA	NA	NA	NA	NA	NA	NA	NA	NA	NA	NA	NA	NA	NA	NA	NA
1431	NA	NA	NA	NA	NA	NA	NA	NA	NA	NA	NA	NA	NA	NA	NA	NA	NA	NA	NA	NA	NA	87
1432	NA	NA	NA	NA	NA	NA	NA	NA	NA	NA	NA	192	NA	NA	NA	70	NA	NA	NA	96	NA	NA
1435	NA	NA	NA	NA	NA	NA	214	NA	NA	NA	NA	NA	NA	NA	NA	NA	NA	NA	NA	NA	NA	NA
1436	NA	NA	NA	104	NA	95	NA	NA	NA	NA	NA	NA	NA	NA	NA	NA	NA	NA	NA	NA	NA	NA
1437	NA	93	NA	NA	NA	NA	NA	NA	NA	NA	NA	NA	NA	NA	NA	NA	NA	NA	NA	NA	NA	NA
1440	NA	NA	NA	NA	101	NA	NA	203	NA	NA	NA	NA	NA	NA	NA	NA	NA	NA	NA	NA	NA	NA
1442	106	NA	NA	NA	NA	NA	NA	NA	NA	NA	NA	NA	NA	NA	76	NA	NA	NA	NA	NA	NA	NA
1443	NA	NA	NA	NA	NA	NA	NA	NA	NA	NA	NA	NA	NA	NA	75	NA	NA	NA	NA	NA	NA	NA
1444	NA	NA	NA	NA	NA	NA	NA	NA	NA	NA	NA	NA	NA	NA	74	NA	NA	NA	NA	NA	94	NA
1445	NA	NA	NA	NA	NA	NA	NA	202	NA	NA	NA	191	NA	NA	NA	NA	NA	NA	NA	NA	NA	NA
1446	105	NA	NA	NA	NA	NA	NA	NA	NA	NA	NA	NA	NA	NA	NA	NA	NA	70	NA	NA	NA	NA
1447	NA	NA	85	103	NA	NA	NA	NA	NA	NA	NA	NA	NA	NA	NA	NA	NA	NA	NA	NA	NA	NA
1449	104	NA	NA	NA	NA	NA	NA	NA	NA	NA	182	NA	NA	NA	NA	NA	NA	NA	NA	NA	NA	NA
1451	NA	NA	NA	NA	NA	NA	NA	NA	NA	NA	NA	NA	NA	NA	NA	NA	NA	NA	NA	NA	93	NA
1452	NA	NA	NA	NA	NA	NA	213	NA	NA	NA	NA	NA	NA	NA	NA	NA	87	NA	NA	NA	NA	NA
1453	NA	NA	NA	NA	NA	NA	NA	201	296	NA	NA	NA	NA	NA	NA	NA	NA	NA	NA	NA	NA	NA
1454	NA	92	NA	NA	NA	NA	NA	NA	NA	NA	NA	NA	NA	NA	NA	NA	NA	NA	NA	NA	NA	NA
1457	103	NA	NA	NA	NA	NA	NA	NA	NA	NA	NA	NA	NA	NA	NA	NA	NA	NA	NA	NA	NA	NA
1458	NA	NA	NA	NA	NA	NA	212	NA	NA	NA	NA	NA	NA	NA	NA	NA	NA	NA	NA	NA	92	NA
1459	NA	NA	NA	NA	NA	NA	NA	NA	NA	NA	NA	NA	NA	NA	72	69	NA	NA	NA	NA	NA	NA
1460	NA	NA	NA	NA	NA	NA	NA	NA	NA	NA	NA	NA	NA	NA	NA	NA	NA	69	NA	NA	NA	NA
1465	102	91	NA	NA	NA	NA	NA	NA	NA	NA	NA	NA	NA	NA	NA	NA	NA	NA	NA	NA	NA	NA
1468	NA	90	NA	NA	100	NA	NA	NA	NA	NA	NA	NA	NA	NA	NA	NA	NA	NA	NA	NA	NA	NA
1469	NA	NA	NA	NA	NA	NA	NA	NA	NA	NA	NA	NA	NA	NA	NA	NA	NA	NA	NA	95	NA	NA
1470	NA	NA	NA	NA	NA	94	211	NA	NA	NA	NA	NA	NA	NA	NA	NA	NA	NA	NA	NA	NA	NA
1471	NA	NA	NA	NA	NA	NA	NA	NA	NA	NA	NA	NA	NA	NA	NA	68	NA	NA	NA	NA	91	NA
1473	NA	NA	NA	102	NA	NA	NA	NA	NA	NA	NA	NA	NA	300	NA	NA	NA	NA	NA	NA	NA	NA
1475	NA	NA	NA	NA	NA	NA	NA	NA	NA	NA	NA	190	NA	NA	NA	NA	NA	NA	NA	NA	NA	NA
1476	NA	NA	NA	NA	NA	NA	NA	NA	NA	NA	181	NA	NA	NA	NA	NA	NA	NA	NA	NA	NA	NA
1477	NA	NA	NA	NA	NA	93	NA	NA	NA	NA	NA	NA	NA	NA	NA	NA	NA	NA	NA	NA	NA	NA
1478	101	NA	NA	NA	NA	92	NA	NA	NA	NA	NA	189	NA	NA	NA	NA	NA	NA	NA	NA	NA	NA
1482	NA	NA	NA	NA	NA	NA	NA	NA	NA	NA	NA	188	NA	NA	NA	NA	NA	NA	NA	NA	NA	NA
1483	NA	89	NA	NA	NA	NA	NA	NA	NA	NA	NA	NA	NA	NA	NA	NA	NA	NA	NA	NA	NA	NA
1484	NA	NA	NA	NA	NA	91	NA	NA	NA	NA	NA	NA	NA	NA	NA	NA	86	NA	NA	NA	NA	NA
1485	NA	NA	NA	NA	NA	NA	NA	NA	NA	NA	NA	NA	NA	NA	NA	NA	NA	NA	NA	94	NA	NA
1486	NA	NA	NA	NA	NA	90	NA	NA	NA	NA	180	NA	NA	NA	NA	NA	NA	NA	NA	NA	NA	NA
1487	NA	NA	84	101	NA	NA	NA	NA	NA	NA	NA	NA	NA	NA	NA	NA	85	NA	56	NA	NA	NA
1489	NA	NA	83	NA	NA	NA	NA	NA	NA	NA	NA	NA	NA	NA	71	NA	NA	NA	NA	NA	NA	NA
1490	100	NA	NA	NA	NA	NA	NA	NA	NA	NA	NA	NA	NA	NA	NA	NA	NA	NA	NA	NA	NA	NA
1492	99	NA	NA	NA	NA	NA	NA	NA	NA	NA	NA	NA	NA	NA	NA	NA	NA	68	NA	NA	NA	NA
1493	NA	NA	NA	NA	NA	89	NA	NA	NA	NA	NA	187	NA	NA	NA	NA	NA	NA	NA	NA	NA	NA
1494	NA	88	NA	NA	NA	NA	NA	NA	NA	NA	NA	NA	NA	NA	NA	NA	NA	NA	NA	NA	NA	NA
1496	NA	NA	NA	99	NA	NA	NA	NA	NA	NA	NA	NA	NA	NA	NA	NA	NA	NA	NA	NA	NA	NA
1497	NA	NA	NA	NA	NA	NA	210	NA	NA	NA	NA	NA	NA	NA	NA	NA	NA	NA	NA	NA	NA	NA
1499	NA	NA	NA	NA	NA	NA	NA	NA	NA	NA	NA	NA	NA	NA	70	66	NA	NA	NA	NA	NA	NA
1500	98	87	NA	NA	NA	NA	NA	NA	NA	NA	179	NA	NA	NA	NA	NA	NA	NA	NA	NA	NA	NA
1502	NA	NA	NA	98	NA	NA	NA	200	NA	NA	NA	NA	NA	NA	NA	NA	NA	NA	NA	NA	NA	NA
1503	NA	NA	NA	NA	NA	NA	NA	NA	NA	NA	178	NA	NA	NA	NA	NA	NA	NA	NA	NA	NA	NA
1504	NA	NA	NA	NA	NA	NA	NA	199	NA	NA	NA	NA	NA	NA	NA	NA	NA	NA	NA	NA	NA	NA
1506	NA	NA	NA	NA	99	NA	NA	NA	NA	NA	NA	NA	NA	NA	NA	NA	NA	NA	NA	NA	NA	NA
1507	97	NA	NA	NA	NA	NA	NA	NA	NA	NA	177	NA	NA	NA	NA	NA	NA	NA	NA	NA	NA	NA
1508	NA	NA	NA	97	NA	NA	NA	NA	NA	NA	NA	NA	NA	NA	NA	NA	NA	NA	NA	NA	NA	NA
1509	NA	NA	NA	NA	NA	NA	NA	NA	NA	295	NA	NA	NA	NA	NA	NA	NA	NA	NA	NA	NA	NA
1512	96	NA	NA	NA	NA	NA	NA	NA	NA	NA	NA	NA	NA	NA	NA	NA	NA	NA	NA	NA	NA	NA
1513	NA	86	NA	NA	NA	NA	NA	NA	NA	NA	NA	NA	NA	NA	NA	NA	NA	NA	NA	NA	NA	NA
1514	NA	NA	NA	NA	NA	NA	209	NA	NA	NA	NA	NA	NA	NA	NA	NA	NA	NA	NA	NA	NA	NA
1516	NA	NA	NA	NA	NA	NA	NA	NA	NA	NA	176	NA	NA	NA	NA	NA	NA	67	NA	NA	NA	NA
1517	NA	NA	NA	NA	NA	88	208	NA	NA	NA	NA	NA	NA	NA	NA	NA	84	NA	NA	NA	NA	NA
1518	NA	85	NA	NA	NA	NA	NA	NA	NA	NA	NA	NA	NA	NA	NA	NA	NA	NA	NA	NA	NA	NA
1522	NA	NA	NA	NA	NA	NA	207	198	NA	NA	NA	NA	NA	NA	NA	NA	NA	NA	NA	NA	NA	NA
1526	NA	NA	82	NA	NA	NA	NA	197	NA	NA	NA	NA	NA	NA	NA	NA	NA	NA	NA	NA	NA	NA
1527	NA	NA	NA	NA	NA	NA	NA	196	NA	NA	NA	NA	NA	NA	NA	NA	NA	NA	NA	NA	NA	NA
1529	95	NA	NA	NA	NA	87	NA	NA	NA	NA	NA	NA	NA	NA	NA	NA	NA	NA	NA	NA	NA	NA
1531	94	NA	NA	NA	NA	NA	NA	NA	NA	NA	NA	NA	NA	NA	NA	NA	NA	NA	NA	NA	NA	NA
1532	NA	NA	NA	NA	NA	NA	NA	NA	NA	NA	NA	NA	297	NA	NA	NA	NA	NA	NA	93	90	NA
1536	NA	NA	NA	NA	NA	NA	NA	NA	NA	NA	NA	NA	NA	NA	NA	65	NA	NA	NA	NA	NA	NA
1539	NA	NA	81	NA	NA	NA	NA	195	NA	NA	NA	NA	NA	NA	NA	NA	NA	NA	NA	NA	NA	NA
1540	NA	NA	NA	96	NA	NA	NA	NA	NA	NA	NA	NA	NA	NA	NA	NA	NA	NA	NA	NA	NA	NA
1543	NA	84	NA	95	NA	NA	NA	NA	NA	NA	NA	NA	NA	NA	NA	NA	NA	NA	NA	NA	NA	NA
1545	NA	NA	NA	NA	NA	NA	NA	NA	NA	NA	NA	NA	NA	NA	NA	NA	NA	NA	NA	92	NA	NA
1547	NA	NA	NA	NA	NA	NA	NA	NA	NA	NA	NA	NA	NA	299	NA	NA	NA	66	NA	NA	NA	NA
1548	NA	NA	NA	NA	NA	NA	NA	NA	NA	294	NA	NA	NA	NA	NA	NA	NA	NA	NA	NA	NA	NA
1549	NA	NA	NA	NA	NA	NA	NA	NA	NA	NA	NA	186	NA	NA	NA	NA	NA	NA	NA	NA	NA	NA
1551	NA	83	NA	NA	NA	NA	206	NA	NA	NA	NA	NA	NA	NA	NA	NA	NA	NA	NA	NA	NA	NA
1552	NA	NA	NA	94	NA	NA	NA	NA	NA	NA	NA	185	NA	NA	NA	NA	NA	NA	NA	NA	NA	NA
1555	NA	NA	NA	92	NA	NA	NA	NA	NA	NA	NA	NA	NA	NA	NA	NA	NA	NA	NA	NA	NA	NA
1558	NA	NA	NA	NA	NA	NA	205	NA	NA	NA	NA	NA	NA	NA	NA	NA	NA	NA	NA	NA	NA	NA
1560	93	NA	NA	NA	NA	NA	NA	NA	NA	NA	NA	NA	NA	NA	NA	NA	NA	NA	NA	NA	NA	NA
1562	NA	NA	NA	NA	NA	NA	204	NA	NA	NA	NA	NA	NA	NA	NA	NA	NA	NA	NA	NA	NA	NA
1564	NA	NA	80	NA	NA	NA	203	NA	NA	NA	NA	NA	NA	NA	NA	NA	NA	NA	NA	NA	NA	NA
1565	92	NA	NA	NA	NA	NA	NA	NA	NA	NA	NA	NA	NA	NA	NA	NA	NA	NA	NA	NA	NA	NA
1566	NA	NA	NA	NA	NA	NA	202	NA	NA	NA	NA	NA	NA	NA	NA	64	NA	NA	NA	NA	NA	NA
1567	NA	NA	NA	NA	NA	NA	NA	NA	NA	NA	NA	184	NA	NA	NA	NA	NA	NA	NA	NA	NA	NA
1568	91	NA	NA	NA	NA	NA	NA	NA	NA	NA	NA	NA	NA	NA	NA	NA	NA	NA	NA	NA	NA	NA
1570	NA	NA	79	NA	NA	NA	NA	NA	NA	NA	NA	NA	NA	NA	NA	NA	NA	NA	NA	NA	NA	NA
1571	NA	82	NA	NA	NA	NA	NA	NA	NA	NA	NA	NA	NA	NA	NA	NA	NA	NA	NA	NA	NA	NA
1572	NA	NA	NA	NA	NA	86	NA	NA	NA	NA	NA	NA	NA	NA	NA	NA	NA	NA	NA	NA	NA	NA
1573	NA	NA	NA	NA	NA	NA	NA	NA	NA	NA	175	183	NA	NA	NA	NA	NA	NA	55	NA	NA	NA
1574	90	NA	NA	NA	98	NA	NA	NA	NA	NA	NA	NA	NA	NA	NA	NA	NA	NA	NA	NA	NA	NA
1575	NA	NA	NA	NA	NA	NA	NA	NA	NA	NA	174	NA	NA	NA	NA	NA	NA	NA	NA	NA	NA	NA
1576	NA	NA	NA	NA	NA	85	NA	NA	NA	NA	NA	NA	NA	NA	NA	NA	NA	NA	NA	NA	NA	NA
1578	NA	NA	NA	NA	NA	NA	NA	NA	NA	NA	173	NA	NA	NA	NA	63	NA	NA	NA	NA	NA	NA
1579	NA	NA	NA	91	NA	NA	NA	NA	NA	NA	NA	NA	NA	NA	NA	NA	NA	NA	NA	NA	NA	NA
1581	NA	NA	NA	NA	NA	NA	NA	NA	NA	NA	NA	NA	NA	NA	69	NA	NA	NA	NA	NA	NA	86
1583	NA	NA	NA	NA	NA	NA	NA	NA	NA	NA	NA	NA	NA	NA	NA	NA	NA	65	NA	NA	NA	NA
1584	NA	NA	NA	NA	NA	NA	NA	NA	NA	NA	NA	NA	NA	NA	NA	NA	83	NA	NA	91	NA	NA
1585	89	NA	NA	NA	NA	NA	NA	NA	NA	NA	NA	NA	NA	NA	NA	NA	NA	63	NA	NA	NA	NA
1586	NA	NA	NA	NA	NA	NA	NA	NA	NA	NA	NA	NA	NA	NA	NA	NA	NA	NA	54	NA	NA	NA
1589	88	NA	NA	NA	NA	NA	NA	NA	NA	NA	NA	NA	NA	NA	NA	NA	NA	NA	NA	NA	NA	NA
1591	NA	NA	NA	NA	97	NA	NA	NA	NA	NA	NA	NA	NA	NA	NA	NA	NA	NA	NA	NA	NA	NA
1592	NA	NA	NA	NA	NA	NA	NA	194	NA	NA	NA	NA	NA	NA	NA	NA	NA	NA	NA	NA	NA	NA
1593	NA	NA	NA	NA	NA	NA	201	NA	NA	NA	NA	NA	NA	NA	NA	NA	NA	NA	NA	NA	NA	NA
1596	NA	NA	NA	NA	NA	NA	NA	NA	NA	NA	NA	NA	NA	NA	NA	NA	NA	NA	NA	90	NA	NA
1597	NA	NA	NA	NA	96	NA	200	NA	NA	NA	NA	182	NA	NA	NA	NA	NA	NA	NA	NA	NA	NA
1599	NA	81	NA	NA	NA	NA	NA	NA	NA	NA	NA	NA	NA	NA	NA	NA	82	62	NA	NA	NA	NA
1600	NA	NA	NA	NA	NA	NA	NA	NA	NA	NA	172	NA	NA	NA	NA	NA	NA	NA	NA	NA	NA	NA
1602	NA	80	77	NA	NA	NA	NA	NA	NA	NA	NA	NA	NA	NA	NA	NA	NA	NA	NA	NA	NA	84
1603	NA	79	NA	NA	NA	NA	NA	NA	NA	NA	NA	NA	NA	NA	NA	NA	NA	NA	NA	NA	NA	NA
1606	NA	NA	NA	NA	NA	NA	NA	NA	NA	NA	171	NA	NA	NA	NA	NA	NA	NA	NA	NA	NA	NA
1607	NA	NA	NA	NA	NA	NA	NA	NA	NA	NA	NA	NA	NA	NA	68	NA	NA	NA	NA	NA	89	NA
1610	NA	NA	NA	NA	NA	NA	199	NA	NA	NA	NA	NA	NA	NA	NA	NA	NA	NA	NA	NA	NA	NA
1613	NA	NA	NA	NA	NA	NA	NA	NA	NA	NA	NA	181	NA	NA	NA	NA	NA	NA	NA	NA	NA	NA
1614	NA	NA	NA	NA	NA	84	NA	NA	NA	NA	NA	NA	NA	NA	NA	NA	NA	NA	NA	NA	NA	NA
1615	NA	NA	NA	NA	95	NA	NA	193	NA	NA	NA	NA	NA	NA	NA	NA	NA	NA	NA	NA	NA	NA
1616	NA	NA	NA	NA	NA	NA	NA	NA	NA	NA	NA	NA	NA	NA	NA	NA	NA	NA	NA	NA	88	83
1617	NA	NA	NA	90	NA	NA	NA	NA	NA	NA	NA	NA	NA	NA	NA	NA	NA	NA	NA	NA	NA	NA
1618	NA	NA	NA	NA	NA	NA	NA	NA	NA	NA	NA	180	NA	NA	NA	NA	NA	NA	NA	NA	NA	NA
1619	NA	NA	NA	NA	NA	NA	NA	NA	NA	NA	NA	NA	NA	NA	NA	62	NA	NA	NA	NA	NA	NA
1620	NA	NA	NA	NA	NA	NA	NA	NA	NA	NA	NA	NA	NA	NA	NA	NA	NA	NA	NA	89	NA	NA
1622	NA	NA	NA	NA	NA	NA	NA	NA	NA	NA	NA	179	NA	NA	NA	61	NA	NA	NA	NA	87	NA
1630	NA	NA	NA	NA	NA	NA	NA	NA	NA	NA	NA	NA	NA	NA	NA	NA	NA	61	53	NA	NA	NA
1631	NA	NA	NA	NA	NA	NA	NA	NA	NA	NA	NA	NA	NA	NA	NA	NA	81	NA	NA	NA	NA	NA
1633	NA	NA	NA	NA	NA	NA	NA	NA	NA	NA	NA	178	NA	NA	NA	NA	NA	NA	NA	NA	NA	NA
1634	NA	NA	NA	NA	NA	NA	NA	NA	NA	NA	NA	NA	NA	NA	67	NA	NA	NA	NA	NA	NA	NA
1635	NA	NA	NA	NA	NA	NA	NA	NA	NA	NA	NA	NA	NA	NA	66	NA	NA	NA	NA	88	NA	NA
1636	87	NA	NA	NA	94	NA	NA	NA	NA	NA	NA	NA	NA	NA	NA	NA	NA	NA	NA	NA	NA	NA
1638	NA	NA	NA	NA	NA	NA	198	NA	NA	NA	NA	NA	NA	NA	NA	NA	NA	NA	NA	NA	NA	NA
1640	NA	78	NA	NA	NA	NA	NA	NA	NA	NA	NA	NA	NA	NA	NA	NA	NA	NA	NA	87	NA	NA
1641	NA	NA	76	NA	NA	NA	NA	NA	NA	NA	NA	NA	NA	NA	NA	NA	NA	NA	NA	NA	NA	82
1644	NA	NA	NA	NA	NA	NA	NA	NA	NA	293	NA	NA	NA	NA	NA	NA	NA	60	NA	NA	NA	NA
1645	NA	NA	NA	NA	NA	NA	NA	NA	NA	NA	NA	NA	NA	NA	NA	NA	NA	59	NA	NA	NA	NA
1647	NA	NA	NA	NA	NA	NA	NA	192	NA	NA	170	NA	NA	NA	NA	NA	NA	NA	NA	NA	NA	NA
1648	NA	NA	NA	NA	NA	NA	197	NA	NA	NA	169	NA	NA	NA	NA	NA	NA	NA	NA	NA	NA	81
1650	86	NA	NA	NA	NA	NA	NA	NA	NA	NA	NA	NA	NA	NA	NA	NA	NA	NA	NA	NA	NA	NA
1652	NA	77	NA	NA	NA	NA	NA	NA	NA	NA	NA	NA	NA	NA	NA	60	NA	NA	NA	NA	NA	NA
1653	NA	NA	75	NA	NA	NA	NA	NA	NA	NA	NA	NA	NA	NA	NA	NA	NA	NA	NA	NA	NA	NA
1654	NA	NA	NA	NA	93	NA	NA	NA	NA	NA	NA	NA	NA	NA	NA	NA	NA	NA	NA	NA	86	80
1659	NA	NA	NA	NA	NA	NA	NA	NA	NA	NA	NA	NA	NA	NA	NA	NA	80	NA	NA	NA	NA	NA
1660	NA	NA	NA	NA	NA	NA	NA	NA	NA	NA	168	NA	NA	NA	NA	NA	NA	NA	NA	NA	NA	NA
1662	NA	NA	NA	NA	NA	83	NA	NA	NA	NA	NA	NA	NA	NA	NA	NA	NA	NA	NA	NA	NA	NA
1664	NA	NA	NA	NA	NA	NA	NA	191	NA	NA	NA	NA	NA	NA	NA	NA	NA	NA	NA	NA	NA	NA
1666	NA	NA	NA	NA	NA	NA	196	NA	NA	NA	NA	NA	NA	NA	NA	NA	NA	NA	NA	NA	NA	NA
1667	NA	NA	NA	NA	NA	82	NA	NA	NA	NA	NA	NA	NA	NA	NA	NA	NA	NA	NA	NA	NA	NA
1671	NA	NA	NA	NA	NA	NA	195	NA	NA	NA	NA	NA	NA	NA	NA	NA	NA	NA	NA	NA	NA	NA
1672	NA	NA	NA	89	NA	NA	NA	NA	NA	NA	NA	NA	NA	NA	NA	NA	NA	NA	NA	NA	NA	NA
1674	NA	NA	NA	NA	92	81	NA	NA	NA	NA	NA	NA	NA	NA	NA	NA	79	NA	NA	NA	NA	NA
1676	NA	NA	NA	NA	NA	NA	NA	NA	NA	NA	NA	NA	NA	NA	NA	NA	NA	NA	NA	NA	NA	79
1680	NA	NA	NA	NA	NA	NA	NA	NA	295	NA	NA	NA	NA	NA	NA	NA	NA	NA	52	NA	NA	NA
1681	NA	NA	NA	NA	NA	NA	NA	NA	NA	NA	NA	NA	NA	NA	NA	NA	NA	NA	NA	NA	NA	78
1682	NA	NA	NA	NA	NA	NA	NA	NA	NA	NA	NA	NA	NA	NA	NA	NA	NA	NA	NA	86	NA	NA
1684	NA	NA	NA	NA	91	NA	NA	NA	NA	NA	167	NA	NA	NA	NA	NA	NA	NA	NA	NA	NA	NA
1686	NA	NA	NA	NA	NA	NA	NA	190	NA	NA	NA	NA	NA	NA	NA	NA	NA	58	NA	NA	NA	NA
1688	NA	NA	NA	NA	NA	NA	NA	NA	NA	NA	NA	177	NA	NA	NA	NA	NA	NA	NA	NA	NA	NA
1689	NA	76	NA	NA	NA	NA	NA	NA	NA	NA	NA	176	NA	NA	NA	NA	NA	NA	NA	NA	NA	NA
1690	NA	NA	NA	NA	NA	NA	NA	NA	NA	NA	NA	NA	NA	NA	NA	NA	NA	NA	NA	NA	NA	77
1692	NA	NA	NA	NA	NA	NA	194	NA	NA	NA	NA	NA	NA	NA	NA	NA	NA	NA	NA	NA	NA	NA
1695	NA	NA	NA	88	NA	NA	NA	NA	NA	NA	NA	NA	NA	NA	NA	NA	NA	NA	NA	NA	NA	NA
1696	85	NA	NA	NA	NA	NA	NA	NA	NA	NA	NA	NA	NA	NA	NA	NA	NA	NA	NA	NA	NA	NA
1697	NA	NA	NA	NA	NA	NA	NA	NA	NA	NA	166	NA	NA	NA	NA	NA	NA	NA	NA	NA	NA	NA
1699	NA	NA	NA	NA	NA	NA	NA	189	NA	NA	NA	NA	NA	NA	NA	NA	NA	NA	NA	NA	NA	NA
1700	NA	NA	NA	NA	90	NA	NA	NA	NA	NA	NA	NA	NA	NA	NA	NA	NA	NA	NA	NA	NA	NA
1702	NA	NA	NA	NA	NA	NA	NA	NA	NA	NA	NA	NA	NA	NA	NA	NA	NA	NA	51	NA	NA	NA
1703	NA	NA	NA	NA	NA	NA	193	NA	NA	NA	NA	NA	NA	NA	NA	NA	NA	NA	NA	NA	85	NA
1704	NA	NA	NA	NA	NA	NA	NA	NA	NA	NA	NA	175	NA	NA	NA	NA	NA	NA	NA	NA	NA	NA
1707	NA	NA	NA	NA	89	NA	NA	NA	NA	NA	NA	NA	NA	NA	NA	NA	78	NA	NA	NA	NA	NA
1708	NA	NA	NA	NA	NA	NA	NA	NA	NA	NA	NA	NA	NA	NA	NA	NA	77	NA	NA	NA	NA	NA
1709	83	NA	NA	NA	NA	NA	NA	NA	NA	NA	NA	NA	NA	NA	NA	NA	NA	NA	NA	NA	NA	NA
1710	NA	NA	NA	87	NA	NA	NA	NA	NA	NA	NA	NA	NA	NA	NA	NA	NA	NA	NA	NA	NA	NA
1711	NA	NA	NA	NA	88	NA	NA	NA	NA	NA	NA	174	NA	NA	NA	NA	NA	NA	NA	NA	NA	NA
1713	82	NA	NA	NA	NA	80	NA	NA	NA	NA	NA	NA	NA	NA	NA	59	76	NA	NA	NA	NA	NA
1715	NA	NA	NA	NA	87	NA	NA	NA	NA	NA	NA	NA	NA	NA	NA	NA	NA	NA	NA	NA	NA	NA
1717	NA	NA	NA	NA	NA	NA	NA	NA	NA	NA	NA	NA	NA	NA	65	NA	NA	NA	NA	NA	NA	NA
1718	NA	NA	NA	NA	NA	NA	NA	187	NA	NA	NA	NA	NA	NA	NA	NA	NA	NA	NA	NA	NA	NA
1719	NA	NA	NA	NA	NA	NA	NA	NA	NA	NA	NA	173	NA	NA	NA	NA	NA	NA	NA	NA	NA	NA
1720	NA	NA	NA	NA	NA	NA	NA	NA	NA	NA	NA	NA	NA	NA	NA	NA	NA	NA	NA	NA	84	NA
1724	NA	NA	NA	NA	NA	NA	NA	NA	NA	NA	NA	NA	NA	NA	NA	NA	NA	NA	50	NA	NA	NA
1725	NA	NA	NA	NA	NA	NA	NA	NA	NA	NA	NA	NA	NA	NA	NA	NA	NA	NA	NA	85	NA	NA
1726	NA	NA	NA	NA	NA	NA	NA	NA	NA	NA	NA	NA	NA	NA	64	NA	NA	NA	NA	NA	NA	NA
1727	NA	NA	NA	86	NA	NA	NA	NA	NA	NA	NA	NA	NA	NA	NA	NA	NA	NA	NA	NA	83	NA
1728	81	75	NA	NA	NA	79	NA	NA	NA	NA	NA	NA	NA	NA	NA	58	NA	NA	NA	NA	NA	NA
1729	NA	NA	NA	NA	NA	NA	NA	NA	NA	NA	NA	NA	NA	NA	63	NA	NA	NA	NA	NA	NA	NA
1730	NA	NA	74	NA	NA	NA	NA	NA	NA	NA	NA	NA	NA	NA	NA	NA	NA	NA	NA	NA	NA	NA
1733	NA	NA	NA	NA	NA	NA	NA	186	NA	NA	NA	NA	NA	NA	NA	NA	75	NA	NA	NA	NA	NA
1736	NA	NA	72	NA	NA	NA	NA	NA	NA	NA	NA	NA	NA	NA	NA	NA	NA	NA	NA	NA	NA	NA
1737	NA	NA	NA	NA	NA	NA	NA	NA	NA	NA	NA	NA	NA	NA	NA	NA	NA	NA	NA	NA	82	NA
1738	NA	74	NA	NA	NA	NA	NA	NA	NA	NA	NA	NA	NA	NA	NA	NA	NA	57	NA	NA	NA	NA
1740	NA	NA	NA	NA	NA	NA	192	NA	NA	NA	NA	NA	NA	NA	NA	NA	NA	NA	NA	NA	NA	NA
1746	NA	NA	NA	NA	NA	NA	NA	NA	NA	NA	NA	NA	NA	NA	NA	57	NA	NA	NA	NA	NA	NA
1747	NA	NA	NA	NA	NA	NA	NA	185	NA	NA	NA	NA	NA	NA	NA	NA	NA	NA	NA	84	NA	76
1751	NA	NA	NA	NA	NA	NA	191	NA	NA	NA	NA	NA	NA	NA	NA	NA	NA	NA	NA	NA	NA	NA
1752	NA	NA	NA	85	NA	NA	NA	NA	NA	NA	NA	NA	NA	NA	NA	NA	NA	NA	NA	NA	NA	NA
1754	NA	NA	71	NA	NA	NA	NA	NA	NA	NA	NA	NA	NA	NA	NA	NA	NA	NA	NA	NA	NA	NA
1755	NA	NA	NA	NA	NA	NA	NA	NA	NA	NA	NA	NA	NA	NA	NA	NA	NA	NA	NA	83	81	75
1756	80	NA	70	NA	NA	NA	NA	NA	NA	NA	NA	NA	NA	NA	NA	NA	NA	NA	NA	NA	NA	NA
1757	NA	NA	NA	NA	NA	NA	NA	NA	NA	NA	NA	NA	NA	NA	NA	NA	NA	NA	NA	82	NA	NA
1758	NA	NA	NA	NA	NA	NA	NA	NA	NA	NA	NA	172	NA	NA	NA	NA	NA	NA	NA	NA	NA	NA
1761	NA	73	NA	NA	NA	NA	NA	NA	NA	NA	NA	NA	NA	NA	NA	NA	NA	NA	NA	81	NA	NA
1764	NA	NA	NA	NA	NA	NA	NA	NA	NA	NA	NA	NA	NA	NA	NA	NA	NA	NA	NA	79	NA	NA
1770	NA	NA	NA	NA	NA	NA	NA	NA	NA	NA	NA	NA	NA	NA	NA	NA	NA	NA	49	NA	80	NA
1773	79	NA	NA	NA	NA	NA	NA	NA	NA	NA	NA	NA	NA	NA	NA	NA	NA	NA	NA	NA	NA	NA
1775	NA	NA	NA	NA	NA	NA	NA	NA	NA	NA	NA	NA	NA	NA	NA	NA	NA	NA	48	NA	NA	NA
1777	NA	NA	69	NA	NA	NA	NA	NA	NA	NA	NA	NA	NA	NA	NA	NA	NA	NA	NA	NA	NA	NA
1778	NA	NA	NA	NA	NA	NA	NA	184	NA	NA	NA	NA	NA	NA	NA	NA	NA	NA	NA	NA	NA	NA
1779	NA	NA	NA	NA	NA	NA	NA	NA	NA	NA	NA	NA	NA	NA	NA	NA	NA	NA	NA	78	NA	NA
1782	NA	NA	NA	NA	NA	NA	NA	NA	NA	NA	NA	NA	NA	NA	NA	NA	NA	56	NA	77	NA	NA
1785	78	NA	NA	NA	NA	NA	NA	NA	NA	NA	NA	NA	NA	NA	NA	NA	NA	NA	47	NA	NA	NA
1786	NA	NA	NA	NA	NA	NA	NA	NA	NA	NA	NA	NA	NA	NA	62	NA	NA	NA	NA	NA	NA	NA
1788	NA	NA	NA	NA	NA	78	NA	183	NA	NA	NA	NA	NA	NA	NA	NA	NA	NA	NA	NA	NA	NA
1790	NA	NA	NA	NA	NA	NA	NA	NA	NA	NA	NA	NA	NA	NA	NA	NA	NA	NA	NA	NA	79	NA
1791	NA	NA	NA	NA	NA	NA	NA	NA	NA	NA	NA	NA	NA	NA	61	NA	NA	NA	NA	NA	NA	NA
1794	NA	NA	NA	NA	86	NA	NA	NA	NA	NA	165	NA	NA	NA	NA	NA	NA	NA	NA	NA	NA	NA
1795	NA	NA	NA	NA	NA	NA	NA	182	NA	NA	NA	NA	NA	NA	NA	NA	NA	NA	NA	NA	NA	NA
1796	NA	NA	68	NA	NA	NA	NA	NA	NA	NA	NA	NA	NA	NA	NA	NA	NA	NA	NA	NA	NA	NA
1797	NA	NA	NA	NA	NA	NA	NA	NA	NA	NA	NA	NA	296	NA	NA	NA	NA	NA	NA	NA	NA	NA
1798	NA	NA	NA	NA	NA	NA	NA	NA	NA	NA	NA	171	NA	NA	NA	NA	NA	NA	NA	NA	NA	NA
1799	77	NA	NA	NA	NA	NA	NA	NA	NA	NA	NA	NA	NA	NA	NA	NA	NA	55	NA	NA	NA	NA
1800	NA	NA	NA	NA	NA	77	NA	NA	NA	NA	NA	NA	NA	NA	NA	NA	NA	NA	NA	NA	NA	NA
1802	NA	NA	NA	84	NA	NA	NA	NA	NA	NA	NA	NA	NA	NA	NA	NA	NA	NA	NA	76	NA	NA
1804	NA	NA	NA	NA	NA	NA	NA	NA	NA	NA	NA	NA	NA	NA	NA	NA	NA	NA	46	NA	NA	NA
1805	NA	NA	NA	NA	NA	NA	NA	NA	NA	NA	NA	NA	NA	NA	NA	NA	NA	NA	NA	NA	78	NA
1806	NA	NA	67	NA	NA	NA	NA	NA	NA	NA	NA	NA	NA	NA	NA	NA	NA	54	NA	NA	77	NA
1810	NA	NA	NA	NA	NA	NA	NA	181	NA	NA	164	NA	NA	NA	NA	NA	NA	NA	NA	NA	NA	NA
1815	NA	NA	NA	NA	NA	NA	NA	NA	NA	NA	NA	NA	NA	NA	NA	NA	74	NA	NA	NA	NA	NA
1817	NA	NA	NA	NA	NA	NA	NA	NA	NA	NA	NA	170	NA	NA	NA	NA	NA	NA	NA	NA	NA	NA
1818	NA	72	NA	NA	NA	NA	NA	NA	NA	NA	NA	NA	NA	NA	NA	NA	NA	NA	NA	75	NA	NA
1823	NA	NA	NA	NA	NA	76	NA	NA	NA	NA	NA	NA	NA	NA	NA	NA	NA	NA	NA	NA	NA	NA
1824	NA	NA	NA	NA	NA	NA	190	NA	NA	NA	NA	NA	NA	NA	NA	NA	73	NA	NA	NA	NA	NA
1825	76	NA	NA	NA	NA	NA	189	NA	NA	NA	NA	NA	NA	NA	NA	NA	NA	NA	NA	NA	NA	74
1826	NA	NA	NA	NA	NA	NA	NA	NA	NA	NA	NA	NA	NA	NA	NA	NA	72	NA	NA	NA	NA	NA
1827	NA	NA	NA	NA	NA	NA	NA	NA	NA	NA	NA	NA	NA	NA	NA	NA	NA	NA	NA	NA	NA	73
1828	NA	NA	NA	NA	NA	NA	NA	NA	NA	NA	163	NA	NA	NA	NA	NA	NA	NA	NA	NA	NA	NA
1829	NA	NA	66	NA	NA	NA	NA	NA	NA	NA	NA	NA	NA	NA	60	NA	NA	NA	NA	NA	NA	NA
1830	NA	NA	NA	NA	85	NA	NA	NA	NA	NA	NA	NA	NA	NA	NA	NA	NA	NA	NA	NA	NA	NA
1833	NA	NA	NA	NA	NA	NA	NA	NA	NA	NA	162	NA	NA	NA	NA	NA	NA	NA	NA	NA	NA	NA
1834	NA	NA	NA	NA	NA	NA	188	NA	NA	NA	NA	NA	NA	NA	NA	NA	NA	NA	NA	NA	NA	NA
1835	NA	NA	NA	NA	NA	NA	NA	NA	NA	NA	161	NA	NA	NA	NA	NA	NA	53	NA	NA	NA	NA
1836	NA	NA	NA	NA	84	NA	NA	NA	NA	NA	NA	NA	NA	NA	NA	56	NA	NA	NA	NA	NA	NA
1838	NA	NA	65	NA	NA	NA	NA	NA	NA	NA	NA	169	NA	NA	NA	NA	NA	NA	NA	NA	NA	NA
1839	NA	NA	NA	NA	NA	NA	NA	NA	NA	NA	NA	168	NA	NA	NA	NA	NA	NA	NA	NA	NA	NA
1840	NA	NA	NA	NA	NA	NA	NA	180	NA	NA	NA	NA	NA	NA	NA	NA	NA	NA	NA	NA	NA	NA
1841	NA	NA	NA	NA	NA	NA	NA	NA	NA	NA	NA	NA	NA	NA	NA	NA	NA	NA	NA	NA	NA	72
1843	NA	NA	NA	83	NA	NA	NA	NA	NA	NA	NA	NA	NA	NA	NA	NA	NA	NA	NA	NA	NA	NA
1844	NA	NA	NA	NA	83	NA	NA	NA	NA	NA	NA	NA	NA	NA	NA	NA	NA	NA	NA	NA	NA	71
1845	NA	NA	NA	82	NA	NA	NA	NA	NA	NA	NA	NA	NA	NA	NA	NA	NA	NA	NA	NA	NA	NA
1847	NA	NA	NA	NA	82	NA	NA	NA	NA	NA	NA	NA	NA	NA	59	NA	NA	NA	NA	NA	NA	70
1848	NA	NA	NA	NA	NA	75	NA	NA	NA	NA	NA	NA	NA	NA	NA	NA	NA	NA	NA	NA	NA	NA
1850	NA	NA	NA	NA	81	NA	NA	NA	NA	NA	NA	NA	NA	NA	NA	NA	71	NA	NA	NA	NA	NA
1851	NA	NA	NA	NA	NA	NA	NA	NA	NA	NA	NA	NA	NA	NA	NA	NA	NA	NA	45	NA	NA	NA
1852	NA	71	NA	NA	NA	NA	NA	NA	NA	NA	NA	NA	NA	NA	NA	NA	NA	NA	NA	NA	NA	NA
1853	NA	NA	NA	NA	NA	74	NA	NA	NA	NA	NA	NA	NA	NA	NA	55	NA	NA	NA	NA	76	NA
1859	NA	NA	64	NA	NA	NA	NA	NA	NA	NA	NA	167	NA	NA	NA	NA	NA	NA	NA	NA	NA	NA
1860	NA	NA	NA	NA	NA	NA	NA	NA	NA	NA	160	NA	NA	NA	NA	NA	NA	NA	NA	NA	75	NA
1862	NA	NA	NA	NA	NA	NA	NA	NA	NA	NA	NA	NA	NA	NA	NA	54	NA	NA	NA	NA	NA	NA
1863	NA	NA	NA	81	NA	NA	NA	NA	NA	NA	NA	NA	NA	NA	NA	NA	NA	NA	NA	NA	NA	69
1865	NA	70	NA	NA	NA	NA	NA	179	NA	NA	NA	NA	NA	NA	NA	NA	NA	NA	NA	NA	NA	NA
1866	NA	NA	NA	NA	NA	NA	NA	NA	NA	NA	NA	NA	NA	NA	58	NA	NA	NA	NA	NA	NA	NA
1868	NA	69	NA	NA	NA	NA	NA	NA	NA	NA	NA	NA	NA	NA	NA	NA	NA	NA	NA	NA	NA	NA
1869	NA	NA	NA	NA	NA	NA	NA	NA	NA	NA	159	NA	NA	NA	NA	NA	NA	NA	NA	NA	NA	NA
1870	NA	NA	NA	80	NA	NA	NA	NA	NA	NA	NA	NA	NA	NA	NA	NA	NA	NA	NA	NA	NA	NA
1873	NA	NA	NA	NA	NA	NA	NA	NA	NA	NA	NA	NA	NA	NA	NA	NA	NA	52	NA	NA	NA	NA
1874	NA	NA	NA	NA	NA	NA	NA	NA	NA	NA	NA	NA	NA	NA	NA	NA	NA	NA	NA	NA	NA	68
1875	NA	NA	NA	NA	80	NA	NA	NA	NA	NA	NA	NA	NA	NA	57	NA	NA	NA	NA	NA	NA	NA
1876	NA	68	NA	NA	NA	NA	NA	NA	NA	NA	NA	NA	NA	NA	NA	NA	70	NA	NA	NA	NA	NA
1879	NA	NA	NA	NA	NA	NA	NA	NA	NA	NA	158	NA	NA	NA	NA	NA	NA	NA	NA	NA	NA	NA
1880	NA	NA	NA	NA	NA	73	NA	NA	NA	NA	NA	NA	NA	NA	NA	NA	69	NA	NA	NA	NA	NA
1882	NA	NA	NA	NA	NA	72	NA	NA	NA	NA	NA	NA	NA	NA	NA	NA	NA	51	NA	NA	NA	NA
1887	NA	NA	63	79	NA	NA	NA	NA	NA	NA	NA	NA	NA	NA	NA	NA	68	NA	NA	NA	NA	NA
1888	NA	NA	NA	NA	NA	NA	NA	NA	NA	NA	NA	NA	NA	NA	NA	NA	NA	50	NA	NA	NA	NA
1890	NA	NA	NA	NA	NA	NA	NA	NA	NA	NA	NA	166	NA	NA	NA	NA	NA	NA	NA	NA	NA	NA
1894	NA	NA	NA	NA	NA	NA	187	NA	NA	NA	NA	NA	NA	NA	NA	NA	NA	NA	NA	NA	NA	NA
1895	NA	NA	NA	NA	NA	NA	NA	NA	NA	NA	NA	NA	NA	NA	NA	NA	NA	NA	44	NA	NA	NA
1897	NA	NA	NA	78	NA	NA	NA	NA	NA	NA	NA	NA	NA	NA	NA	NA	NA	NA	NA	NA	NA	NA
1900	NA	NA	NA	NA	NA	71	186	NA	NA	NA	NA	NA	NA	NA	NA	NA	NA	NA	NA	NA	NA	NA
1901	NA	NA	62	NA	NA	NA	NA	NA	NA	NA	NA	NA	NA	NA	NA	NA	NA	NA	NA	NA	NA	67
1902	NA	NA	NA	77	NA	NA	NA	NA	NA	NA	NA	NA	NA	NA	NA	NA	NA	NA	NA	NA	NA	NA
1906	NA	NA	NA	NA	79	NA	NA	NA	NA	NA	NA	NA	NA	NA	NA	NA	NA	NA	NA	NA	NA	NA
1908	NA	NA	NA	NA	NA	NA	NA	178	NA	NA	NA	NA	NA	NA	NA	NA	NA	NA	NA	NA	NA	NA
1912	NA	NA	NA	NA	NA	NA	NA	NA	NA	NA	NA	NA	NA	NA	NA	NA	NA	NA	NA	74	NA	NA
1913	NA	NA	NA	NA	NA	NA	184	NA	NA	NA	NA	NA	NA	NA	NA	NA	NA	NA	NA	NA	NA	NA
1914	NA	NA	NA	NA	NA	NA	NA	NA	NA	NA	NA	165	NA	NA	NA	NA	NA	NA	NA	NA	NA	NA
1915	NA	NA	NA	NA	NA	NA	183	NA	NA	NA	NA	NA	NA	NA	NA	53	NA	NA	NA	NA	NA	66
1916	NA	NA	NA	NA	NA	70	NA	NA	NA	NA	NA	NA	NA	NA	NA	NA	NA	NA	NA	NA	NA	NA
1917	NA	NA	NA	NA	NA	NA	182	NA	NA	NA	NA	NA	NA	NA	NA	NA	NA	NA	NA	NA	NA	NA
1922	NA	NA	NA	NA	NA	NA	181	NA	NA	NA	NA	NA	NA	NA	NA	NA	NA	NA	NA	NA	NA	NA
1923	NA	NA	NA	NA	NA	NA	NA	NA	294	NA	NA	NA	NA	NA	NA	NA	NA	NA	NA	NA	NA	NA
1924	NA	NA	NA	NA	NA	NA	NA	NA	NA	NA	NA	NA	NA	NA	NA	NA	67	NA	NA	NA	NA	NA
1925	NA	NA	NA	NA	NA	NA	NA	NA	NA	NA	NA	164	NA	NA	NA	NA	NA	NA	NA	NA	NA	NA
1928	NA	NA	NA	76	NA	NA	NA	NA	NA	NA	NA	NA	NA	NA	NA	NA	NA	NA	NA	NA	NA	NA
1929	NA	NA	NA	NA	NA	NA	NA	NA	NA	NA	NA	NA	NA	NA	NA	NA	NA	NA	NA	NA	74	NA
1932	NA	NA	NA	NA	NA	NA	NA	NA	NA	NA	NA	NA	NA	NA	NA	NA	NA	NA	NA	NA	NA	65
1939	NA	NA	NA	NA	NA	NA	NA	177	NA	NA	NA	NA	NA	NA	NA	NA	NA	NA	NA	NA	NA	NA
1940	NA	NA	NA	NA	NA	NA	NA	NA	NA	NA	NA	NA	NA	NA	NA	NA	NA	NA	NA	NA	73	NA
1941	NA	NA	NA	NA	NA	NA	NA	NA	NA	NA	NA	NA	NA	NA	NA	NA	NA	NA	43	NA	NA	NA
1944	NA	NA	NA	NA	NA	NA	NA	NA	NA	NA	NA	NA	NA	NA	NA	NA	NA	NA	NA	73	NA	NA
1947	NA	NA	NA	NA	NA	NA	NA	176	NA	NA	NA	NA	NA	NA	NA	52	NA	NA	NA	NA	NA	NA
1948	NA	NA	61	NA	NA	NA	NA	NA	293	NA	NA	NA	NA	NA	NA	NA	NA	NA	NA	NA	NA	NA
1950	NA	NA	NA	NA	NA	NA	NA	NA	NA	NA	NA	NA	NA	NA	NA	51	NA	NA	NA	NA	NA	NA
1951	NA	NA	NA	NA	78	NA	NA	NA	NA	NA	NA	NA	NA	NA	NA	NA	NA	NA	NA	NA	NA	NA
1952	NA	NA	NA	NA	NA	NA	NA	NA	NA	NA	NA	NA	NA	NA	NA	NA	66	NA	NA	NA	NA	NA
1953	NA	NA	NA	NA	NA	NA	NA	NA	NA	NA	NA	NA	NA	NA	NA	NA	NA	NA	41	NA	NA	NA
1954	NA	NA	NA	NA	NA	NA	NA	NA	NA	NA	157	NA	NA	NA	NA	NA	65	NA	NA	NA	NA	NA
1956	NA	NA	60	75	NA	NA	NA	NA	NA	NA	NA	NA	NA	NA	NA	NA	NA	NA	NA	NA	NA	NA
1957	NA	NA	NA	NA	NA	NA	NA	NA	NA	NA	156	NA	NA	NA	NA	NA	NA	NA	NA	NA	72	NA
1962	NA	NA	59	NA	NA	NA	NA	NA	NA	NA	155	NA	NA	NA	NA	NA	NA	NA	NA	NA	NA	NA
1963	NA	NA	NA	NA	NA	NA	NA	175	NA	NA	NA	NA	NA	NA	NA	NA	NA	NA	NA	NA	NA	NA
1967	75	NA	NA	NA	NA	NA	NA	NA	NA	NA	NA	NA	NA	NA	NA	NA	NA	NA	NA	NA	NA	NA
1971	NA	NA	NA	NA	NA	NA	NA	NA	NA	NA	NA	NA	NA	NA	NA	NA	64	NA	NA	NA	NA	NA
1972	NA	NA	NA	NA	NA	69	NA	NA	NA	NA	NA	NA	NA	NA	NA	NA	NA	NA	NA	NA	NA	NA
1974	NA	NA	NA	NA	NA	NA	NA	NA	NA	NA	154	NA	NA	NA	NA	NA	NA	NA	NA	NA	NA	NA
1975	NA	NA	NA	NA	NA	NA	NA	NA	NA	NA	NA	NA	NA	NA	NA	NA	63	NA	NA	NA	NA	NA
1977	NA	NA	NA	74	NA	NA	NA	NA	NA	NA	NA	NA	NA	NA	56	NA	NA	NA	NA	NA	NA	NA
1980	NA	NA	NA	NA	NA	NA	NA	NA	292	NA	NA	NA	NA	NA	NA	NA	NA	NA	NA	NA	NA	NA
1981	NA	NA	NA	NA	NA	NA	180	174	NA	NA	NA	NA	NA	NA	NA	NA	NA	NA	NA	NA	NA	NA
1983	NA	NA	NA	NA	NA	NA	NA	NA	NA	NA	NA	NA	NA	NA	55	NA	62	NA	NA	NA	NA	NA
1986	NA	NA	NA	NA	NA	NA	NA	NA	NA	NA	NA	163	NA	NA	NA	NA	NA	NA	NA	NA	NA	NA
1990	NA	NA	NA	NA	NA	68	NA	NA	NA	NA	NA	NA	NA	NA	NA	NA	61	NA	NA	NA	NA	NA
1993	NA	NA	NA	NA	NA	NA	NA	NA	NA	NA	NA	NA	NA	NA	NA	NA	NA	49	NA	NA	NA	NA
1995	NA	NA	NA	NA	NA	67	NA	NA	NA	NA	NA	NA	NA	NA	NA	NA	60	NA	NA	NA	NA	NA
1998	NA	NA	NA	NA	NA	NA	NA	NA	NA	NA	NA	NA	NA	NA	NA	NA	NA	48	NA	72	NA	NA
1999	NA	NA	NA	NA	NA	NA	179	NA	NA	NA	NA	NA	NA	NA	NA	NA	NA	NA	NA	NA	NA	NA
2000	NA	NA	58	NA	NA	NA	NA	NA	NA	NA	NA	NA	NA	NA	NA	NA	59	NA	NA	NA	71	NA
2001	74	NA	NA	NA	NA	NA	NA	NA	NA	NA	NA	NA	NA	NA	54	NA	NA	NA	NA	NA	NA	NA
2003	NA	NA	NA	NA	NA	NA	NA	NA	NA	NA	NA	162	NA	NA	NA	NA	NA	NA	NA	NA	NA	NA
2008	NA	NA	NA	NA	NA	NA	NA	NA	NA	NA	153	NA	NA	NA	NA	NA	NA	NA	NA	NA	NA	NA
2009	NA	NA	NA	NA	NA	NA	NA	NA	NA	NA	NA	NA	NA	NA	NA	NA	NA	47	NA	NA	NA	NA
2012	73	NA	NA	NA	NA	NA	NA	NA	NA	NA	NA	NA	NA	NA	NA	NA	58	NA	NA	NA	NA	NA
2013	NA	NA	NA	NA	NA	NA	NA	NA	NA	NA	152	NA	NA	NA	NA	NA	NA	NA	NA	NA	NA	NA
2014	NA	NA	NA	NA	NA	NA	NA	NA	NA	292	NA	NA	NA	NA	NA	NA	NA	NA	NA	NA	NA	NA
2015	NA	NA	NA	NA	NA	NA	NA	NA	NA	NA	NA	NA	NA	NA	53	NA	NA	NA	NA	NA	NA	NA
2018	72	NA	NA	NA	NA	NA	NA	NA	NA	NA	NA	NA	NA	NA	NA	NA	NA	NA	NA	NA	NA	NA
2020	NA	NA	NA	NA	NA	NA	NA	NA	NA	NA	NA	NA	NA	NA	NA	NA	57	NA	NA	NA	NA	NA
2022	NA	NA	NA	NA	NA	NA	NA	NA	NA	NA	NA	NA	NA	NA	NA	NA	56	NA	NA	NA	NA	NA
2026	NA	NA	NA	NA	NA	NA	NA	NA	NA	NA	NA	NA	NA	NA	NA	50	NA	NA	NA	NA	NA	NA
2029	NA	NA	NA	NA	NA	NA	NA	NA	NA	NA	NA	161	NA	NA	NA	NA	NA	NA	NA	NA	NA	64
2030	71	NA	NA	NA	NA	NA	NA	NA	NA	NA	NA	NA	NA	NA	NA	NA	NA	NA	NA	NA	NA	NA
2031	NA	67	NA	NA	NA	NA	NA	NA	NA	NA	NA	NA	NA	NA	NA	NA	NA	NA	NA	NA	NA	NA
2032	NA	NA	NA	NA	77	NA	NA	NA	NA	NA	NA	NA	NA	NA	NA	NA	NA	NA	NA	NA	NA	NA
2034	70	NA	NA	NA	NA	66	NA	NA	NA	NA	NA	NA	NA	NA	NA	NA	NA	NA	NA	NA	NA	NA
2036	69	NA	NA	NA	NA	NA	NA	NA	NA	NA	NA	NA	NA	NA	NA	NA	NA	NA	NA	NA	NA	NA
2037	NA	NA	NA	NA	NA	NA	178	173	NA	NA	NA	NA	NA	NA	NA	NA	NA	NA	NA	NA	NA	NA
2039	NA	NA	NA	72	NA	NA	NA	NA	NA	NA	NA	NA	NA	NA	NA	NA	NA	NA	NA	NA	NA	NA
2043	68	NA	NA	NA	NA	NA	NA	NA	NA	NA	NA	NA	NA	NA	NA	NA	NA	46	NA	NA	NA	NA
2044	NA	NA	NA	NA	NA	NA	NA	NA	NA	NA	NA	NA	NA	NA	NA	NA	NA	NA	NA	71	NA	NA
2045	NA	NA	NA	NA	NA	NA	NA	NA	NA	NA	NA	NA	NA	NA	NA	49	NA	NA	NA	NA	NA	NA
2046	NA	NA	57	NA	NA	NA	NA	NA	NA	NA	NA	NA	NA	NA	NA	NA	NA	NA	NA	NA	NA	NA
2048	NA	NA	NA	NA	NA	NA	NA	172	NA	NA	NA	NA	NA	NA	NA	NA	NA	NA	NA	NA	NA	NA
2053	NA	NA	NA	NA	NA	NA	NA	NA	NA	NA	NA	NA	NA	NA	NA	NA	NA	NA	NA	NA	NA	63
2055	NA	NA	NA	NA	NA	65	177	NA	NA	NA	NA	160	NA	NA	NA	NA	NA	NA	40	NA	NA	62
2057	NA	NA	NA	NA	NA	NA	NA	171	NA	NA	NA	NA	NA	NA	NA	NA	NA	NA	NA	NA	NA	NA
2059	NA	NA	NA	NA	NA	64	NA	NA	NA	NA	NA	NA	NA	NA	NA	NA	NA	NA	NA	NA	NA	NA
2061	67	NA	NA	NA	NA	NA	NA	NA	NA	NA	NA	NA	NA	NA	NA	NA	NA	NA	NA	NA	NA	NA
2063	NA	NA	NA	NA	NA	NA	NA	NA	NA	NA	151	NA	NA	NA	NA	NA	NA	NA	NA	NA	NA	NA
2066	NA	NA	NA	NA	NA	NA	NA	NA	NA	NA	NA	NA	NA	NA	NA	NA	NA	NA	NA	70	NA	NA
2067	NA	NA	NA	NA	NA	NA	NA	NA	NA	NA	NA	NA	NA	NA	NA	NA	NA	NA	NA	69	NA	NA
2072	NA	NA	NA	NA	NA	NA	NA	NA	NA	NA	NA	NA	NA	NA	NA	NA	55	NA	NA	NA	NA	NA
2075	NA	NA	NA	NA	NA	NA	NA	170	NA	NA	NA	NA	NA	NA	NA	NA	NA	NA	NA	NA	NA	NA
2077	NA	NA	56	NA	NA	NA	NA	NA	NA	NA	NA	NA	NA	NA	NA	NA	NA	NA	NA	NA	NA	NA
2079	NA	NA	NA	NA	NA	NA	NA	NA	NA	NA	NA	NA	NA	NA	NA	NA	54	NA	NA	NA	NA	NA
2080	NA	NA	NA	NA	NA	NA	176	169	NA	NA	NA	NA	NA	NA	NA	48	NA	NA	NA	NA	NA	NA
2081	NA	NA	NA	NA	NA	63	NA	NA	NA	NA	NA	NA	NA	NA	NA	NA	NA	NA	NA	NA	NA	NA
2083	NA	NA	NA	NA	NA	NA	NA	NA	NA	NA	NA	NA	NA	NA	NA	NA	NA	NA	NA	NA	70	61
2085	NA	NA	NA	NA	NA	NA	NA	NA	NA	NA	NA	NA	NA	NA	NA	NA	NA	NA	39	NA	NA	NA
2090	NA	NA	NA	NA	NA	NA	NA	NA	NA	NA	150	NA	NA	NA	NA	NA	NA	NA	NA	NA	NA	NA
2095	NA	NA	NA	NA	NA	NA	NA	NA	NA	NA	149	NA	NA	NA	NA	NA	53	NA	NA	NA	NA	NA
2097	NA	NA	NA	NA	NA	NA	175	NA	NA	NA	NA	NA	NA	NA	NA	NA	NA	NA	NA	NA	NA	NA
2098	NA	NA	NA	NA	NA	NA	NA	NA	NA	NA	NA	NA	NA	NA	NA	NA	NA	NA	NA	NA	NA	60
2099	NA	NA	NA	NA	NA	NA	NA	NA	NA	NA	NA	NA	NA	NA	NA	47	NA	NA	NA	NA	NA	NA
2102	NA	NA	NA	NA	NA	NA	174	NA	NA	NA	NA	NA	NA	NA	NA	NA	NA	45	NA	NA	NA	NA
2103	NA	NA	55	NA	NA	NA	NA	NA	NA	NA	NA	NA	NA	NA	NA	NA	NA	NA	NA	NA	NA	NA
2105	NA	NA	NA	NA	NA	NA	NA	168	NA	NA	NA	NA	NA	NA	NA	NA	NA	NA	NA	NA	NA	NA
2108	NA	NA	NA	NA	NA	NA	NA	NA	NA	NA	NA	NA	NA	NA	52	NA	NA	NA	NA	NA	NA	NA
2111	NA	65	NA	NA	NA	NA	NA	167	NA	NA	NA	NA	NA	NA	NA	NA	NA	NA	NA	NA	NA	NA
2113	NA	NA	54	NA	NA	NA	NA	NA	NA	NA	NA	NA	NA	NA	NA	NA	NA	NA	NA	NA	NA	58
2114	NA	NA	NA	NA	NA	NA	NA	166	NA	NA	NA	NA	NA	NA	NA	NA	NA	NA	NA	NA	NA	NA
2115	NA	NA	NA	NA	NA	62	NA	NA	NA	291	NA	NA	NA	NA	NA	NA	NA	NA	NA	NA	NA	NA
2116	NA	NA	NA	NA	NA	NA	NA	NA	291	NA	NA	NA	NA	NA	NA	NA	NA	NA	NA	NA	NA	57
2117	NA	NA	NA	71	NA	NA	NA	NA	NA	NA	NA	NA	NA	NA	51	NA	NA	NA	NA	NA	NA	NA
2122	NA	NA	NA	NA	NA	NA	NA	NA	NA	NA	NA	NA	NA	NA	NA	NA	NA	NA	NA	NA	69	NA
2123	NA	NA	NA	NA	NA	NA	NA	NA	NA	290	NA	NA	NA	NA	NA	NA	NA	NA	NA	NA	NA	NA
2124	NA	NA	NA	NA	NA	NA	NA	NA	NA	NA	NA	NA	NA	NA	NA	NA	52	NA	NA	NA	NA	NA
2130	NA	NA	NA	NA	NA	NA	NA	NA	NA	NA	148	NA	NA	NA	NA	NA	NA	NA	NA	NA	NA	NA
2131	NA	NA	NA	NA	NA	NA	NA	NA	NA	NA	NA	NA	NA	NA	NA	NA	NA	44	NA	NA	NA	NA
2134	NA	NA	53	NA	NA	NA	NA	NA	NA	NA	NA	NA	NA	NA	NA	NA	NA	NA	NA	NA	NA	NA
2135	NA	NA	NA	NA	NA	NA	NA	NA	NA	NA	NA	NA	NA	NA	50	NA	NA	NA	NA	NA	NA	NA
2137	NA	NA	NA	NA	NA	NA	NA	NA	NA	NA	NA	NA	295	NA	NA	NA	NA	NA	NA	NA	NA	NA
2139	NA	NA	NA	70	NA	NA	NA	NA	NA	NA	NA	NA	NA	NA	NA	NA	NA	NA	NA	NA	NA	NA
2140	66	NA	NA	NA	NA	NA	NA	NA	NA	NA	NA	NA	NA	NA	NA	NA	NA	NA	NA	NA	NA	NA
2146	NA	NA	NA	NA	NA	NA	173	NA	NA	NA	NA	NA	NA	NA	NA	NA	NA	NA	NA	NA	NA	NA
2148	NA	NA	NA	NA	76	NA	NA	NA	NA	NA	NA	NA	NA	NA	NA	NA	NA	NA	NA	NA	NA	NA
2149	NA	NA	NA	NA	NA	NA	NA	NA	NA	NA	NA	NA	NA	NA	NA	NA	51	NA	NA	NA	NA	NA
2150	NA	NA	NA	NA	NA	NA	NA	NA	NA	NA	NA	NA	NA	NA	NA	NA	NA	43	NA	NA	NA	NA
2151	NA	NA	NA	NA	NA	61	NA	NA	NA	NA	NA	NA	NA	NA	NA	NA	NA	NA	NA	NA	NA	NA
2154	NA	NA	NA	NA	NA	NA	NA	NA	NA	NA	147	NA	NA	NA	NA	NA	NA	NA	NA	NA	NA	NA
2155	NA	NA	NA	NA	NA	NA	NA	NA	NA	NA	NA	NA	NA	NA	NA	NA	NA	NA	NA	NA	68	NA
2156	NA	NA	NA	NA	NA	NA	NA	NA	NA	NA	146	NA	NA	NA	NA	NA	NA	NA	NA	NA	NA	NA
2158	NA	64	NA	69	NA	NA	NA	NA	NA	NA	NA	NA	NA	NA	49	NA	NA	42	NA	NA	NA	NA
2159	NA	NA	NA	NA	NA	NA	NA	NA	NA	NA	145	NA	NA	NA	NA	NA	NA	NA	NA	NA	NA	NA
2160	NA	NA	NA	NA	NA	NA	NA	NA	NA	NA	NA	NA	NA	NA	NA	46	NA	NA	NA	NA	NA	NA
2164	NA	NA	NA	NA	NA	NA	NA	165	NA	NA	NA	NA	NA	NA	NA	NA	NA	NA	NA	NA	NA	NA
2165	NA	NA	NA	NA	NA	NA	172	NA	NA	NA	NA	NA	NA	NA	NA	NA	NA	NA	NA	NA	NA	NA
2166	NA	NA	NA	NA	NA	NA	NA	NA	NA	NA	NA	NA	NA	NA	NA	NA	NA	NA	NA	NA	NA	56
2169	NA	NA	NA	NA	NA	NA	NA	164	NA	NA	144	NA	NA	NA	NA	NA	NA	NA	NA	NA	NA	NA
2171	NA	NA	NA	NA	NA	NA	NA	NA	NA	NA	NA	NA	NA	NA	NA	NA	50	NA	NA	NA	NA	NA
2172	NA	NA	NA	68	NA	NA	NA	NA	NA	NA	NA	NA	NA	NA	NA	NA	NA	NA	NA	NA	NA	NA
2173	NA	NA	NA	NA	NA	NA	NA	NA	NA	NA	NA	NA	NA	NA	NA	NA	49	NA	NA	NA	NA	NA
2180	NA	NA	NA	NA	75	NA	NA	NA	NA	NA	NA	NA	NA	NA	NA	NA	NA	NA	NA	NA	NA	NA
2183	NA	NA	52	NA	NA	NA	NA	NA	NA	NA	NA	NA	NA	NA	NA	NA	NA	NA	NA	NA	NA	NA
2187	NA	NA	NA	NA	NA	NA	NA	163	NA	NA	NA	NA	NA	NA	NA	NA	NA	NA	NA	NA	NA	NA
2189	NA	NA	NA	NA	NA	NA	NA	NA	NA	289	NA	NA	NA	NA	NA	NA	NA	NA	NA	NA	NA	NA
2193	NA	NA	NA	NA	NA	NA	NA	NA	NA	NA	NA	NA	NA	NA	NA	45	NA	NA	NA	NA	NA	NA
2195	NA	NA	NA	NA	NA	NA	NA	NA	NA	NA	143	NA	NA	NA	48	NA	NA	NA	NA	NA	NA	NA
2197	NA	NA	NA	NA	NA	NA	NA	NA	NA	NA	NA	NA	NA	NA	47	NA	NA	NA	NA	NA	NA	55
2213	NA	NA	NA	NA	NA	NA	NA	NA	NA	NA	NA	NA	NA	298	NA	NA	NA	NA	NA	NA	NA	NA
2214	NA	NA	NA	NA	NA	NA	NA	NA	NA	NA	NA	NA	NA	NA	NA	NA	NA	NA	NA	NA	67	NA
2217	NA	NA	NA	NA	NA	NA	171	NA	NA	NA	NA	NA	NA	NA	NA	NA	NA	NA	NA	68	NA	NA
2219	65	63	NA	NA	NA	NA	NA	NA	NA	NA	NA	NA	NA	NA	NA	NA	NA	NA	NA	NA	NA	NA
2221	NA	62	NA	NA	NA	NA	NA	NA	NA	NA	NA	NA	NA	NA	NA	NA	NA	NA	NA	NA	NA	NA
2222	NA	NA	NA	NA	74	NA	NA	NA	NA	NA	NA	NA	NA	NA	NA	NA	NA	NA	NA	NA	NA	NA
2223	NA	NA	51	NA	NA	NA	NA	NA	NA	NA	NA	NA	NA	NA	NA	NA	NA	NA	NA	NA	NA	NA
2224	64	NA	NA	NA	NA	NA	NA	NA	NA	NA	NA	NA	NA	NA	NA	NA	NA	NA	NA	NA	NA	NA
2226	NA	NA	NA	NA	NA	NA	NA	NA	NA	NA	NA	NA	NA	NA	NA	NA	NA	NA	NA	NA	NA	54
2235	NA	NA	50	NA	NA	NA	NA	NA	NA	NA	NA	NA	NA	NA	NA	NA	NA	NA	NA	NA	NA	NA
2238	NA	NA	NA	NA	73	NA	NA	NA	NA	NA	NA	NA	NA	NA	NA	NA	NA	NA	NA	NA	NA	NA
2245	NA	NA	NA	NA	NA	NA	NA	NA	NA	NA	NA	NA	NA	NA	NA	NA	NA	41	NA	NA	NA	NA
2247	NA	NA	NA	NA	NA	NA	170	NA	NA	NA	NA	NA	NA	NA	NA	NA	NA	NA	NA	NA	NA	NA
2248	NA	NA	NA	67	NA	NA	NA	NA	NA	NA	NA	NA	NA	NA	NA	NA	NA	NA	NA	NA	NA	NA
2249	NA	NA	NA	NA	NA	60	NA	NA	NA	NA	NA	NA	NA	NA	NA	NA	NA	NA	NA	NA	NA	NA
2251	63	NA	NA	NA	NA	NA	NA	NA	NA	NA	NA	NA	NA	NA	NA	NA	NA	NA	NA	NA	NA	NA
2253	NA	NA	49	NA	NA	NA	NA	NA	NA	NA	NA	NA	NA	NA	NA	NA	NA	NA	NA	NA	NA	NA
2264	NA	NA	NA	NA	NA	NA	NA	NA	290	NA	NA	NA	NA	NA	NA	NA	NA	NA	NA	NA	NA	NA
2265	NA	NA	NA	NA	NA	NA	169	NA	NA	NA	NA	NA	NA	NA	NA	NA	NA	NA	NA	NA	NA	NA
2266	NA	NA	NA	NA	NA	NA	168	NA	NA	NA	NA	NA	NA	NA	NA	NA	NA	NA	NA	NA	NA	NA
2269	NA	NA	NA	66	NA	NA	NA	NA	NA	NA	NA	NA	NA	NA	NA	NA	NA	NA	NA	NA	NA	NA
2271	NA	NA	48	NA	NA	NA	NA	NA	NA	NA	NA	NA	NA	NA	NA	NA	NA	NA	NA	NA	NA	NA
2272	NA	NA	NA	NA	NA	59	NA	NA	NA	NA	NA	NA	NA	NA	NA	NA	NA	NA	NA	NA	NA	NA
2273	NA	NA	NA	65	NA	NA	NA	NA	NA	NA	NA	NA	NA	NA	NA	NA	NA	NA	NA	NA	66	NA
2278	61	61	47	NA	NA	NA	NA	NA	NA	NA	NA	NA	NA	NA	NA	NA	NA	NA	NA	67	NA	NA
2280	NA	NA	NA	NA	NA	NA	167	NA	NA	NA	NA	NA	NA	NA	NA	NA	NA	NA	NA	66	NA	NA
2282	NA	NA	NA	NA	NA	NA	NA	NA	NA	NA	NA	NA	NA	NA	NA	44	NA	NA	NA	NA	NA	NA
2284	NA	NA	46	NA	NA	NA	NA	NA	NA	NA	NA	NA	NA	NA	NA	NA	NA	NA	NA	NA	NA	NA
2288	NA	NA	NA	NA	NA	NA	NA	NA	NA	288	NA	NA	NA	NA	NA	43	NA	NA	NA	NA	NA	NA
2290	NA	NA	NA	NA	72	NA	NA	NA	NA	NA	NA	NA	NA	NA	NA	42	NA	NA	NA	NA	NA	NA
2298	NA	NA	NA	NA	NA	NA	NA	162	NA	NA	NA	159	NA	NA	NA	NA	NA	NA	NA	NA	NA	NA
2299	NA	NA	NA	NA	NA	58	NA	NA	NA	NA	NA	NA	NA	NA	NA	NA	NA	NA	NA	NA	NA	NA
2300	NA	NA	NA	NA	NA	NA	NA	NA	NA	NA	NA	NA	NA	NA	NA	41	NA	NA	NA	NA	NA	NA
2305	NA	NA	NA	NA	NA	NA	NA	NA	NA	NA	NA	NA	NA	NA	NA	NA	NA	40	NA	NA	NA	NA
2314	NA	NA	NA	NA	NA	NA	NA	NA	NA	NA	NA	NA	NA	NA	NA	NA	NA	NA	NA	NA	NA	53
2316	NA	NA	NA	NA	NA	NA	NA	NA	NA	NA	NA	158	NA	NA	NA	NA	NA	NA	NA	NA	NA	NA
2318	NA	NA	NA	NA	NA	NA	NA	NA	NA	NA	NA	NA	NA	NA	NA	NA	NA	NA	NA	NA	65	NA
2319	NA	NA	NA	NA	NA	NA	NA	NA	NA	NA	NA	NA	NA	NA	NA	40	NA	NA	NA	NA	NA	NA
2320	NA	NA	NA	NA	71	NA	NA	NA	NA	NA	NA	NA	NA	NA	NA	NA	NA	NA	NA	NA	NA	NA
2321	NA	NA	NA	NA	NA	NA	NA	NA	NA	NA	NA	157	NA	NA	NA	NA	NA	NA	NA	NA	NA	NA
2324	NA	NA	NA	NA	NA	NA	NA	161	NA	NA	NA	NA	NA	NA	NA	NA	NA	NA	38	64	NA	NA
2325	NA	NA	NA	NA	NA	NA	NA	NA	NA	NA	NA	NA	NA	NA	NA	NA	NA	NA	37	NA	NA	NA
2326	NA	NA	NA	NA	NA	NA	166	NA	NA	NA	NA	156	NA	NA	NA	NA	NA	NA	NA	NA	NA	NA
2329	NA	NA	45	NA	NA	NA	NA	NA	NA	NA	NA	NA	NA	NA	NA	NA	NA	NA	NA	NA	NA	NA
2330	NA	NA	NA	NA	NA	NA	NA	NA	NA	NA	NA	155	NA	NA	NA	NA	NA	NA	NA	NA	NA	NA
2331	NA	NA	NA	NA	NA	NA	NA	NA	NA	287	NA	NA	NA	NA	NA	NA	NA	39	NA	NA	NA	NA
2340	NA	60	NA	NA	NA	NA	NA	NA	NA	NA	NA	NA	NA	NA	NA	NA	NA	NA	NA	NA	NA	NA
2342	NA	NA	NA	NA	70	NA	NA	NA	NA	NA	142	NA	NA	NA	NA	NA	NA	NA	NA	NA	NA	NA
2343	NA	NA	NA	NA	NA	NA	165	NA	NA	NA	NA	NA	NA	NA	NA	NA	NA	NA	NA	NA	NA	NA
2345	NA	58	NA	NA	NA	NA	NA	NA	NA	NA	NA	NA	NA	NA	NA	NA	NA	NA	NA	NA	NA	52
2346	NA	NA	NA	NA	NA	NA	NA	NA	NA	NA	NA	NA	NA	NA	NA	NA	NA	38	NA	NA	NA	NA
2348	NA	57	NA	NA	NA	NA	NA	NA	NA	NA	NA	NA	NA	NA	NA	NA	NA	NA	NA	NA	NA	NA
2351	NA	NA	NA	NA	NA	NA	NA	NA	NA	NA	NA	NA	NA	NA	NA	NA	48	NA	NA	NA	NA	NA
2352	NA	NA	NA	NA	NA	NA	NA	160	NA	NA	NA	NA	NA	NA	NA	NA	NA	NA	NA	NA	NA	NA
2354	NA	NA	NA	NA	NA	NA	NA	NA	NA	NA	NA	NA	NA	NA	NA	NA	NA	37	NA	NA	NA	NA
2358	NA	NA	NA	64	NA	NA	NA	NA	NA	NA	NA	NA	NA	NA	NA	NA	NA	NA	NA	NA	NA	NA
2359	NA	NA	NA	NA	NA	NA	164	NA	NA	NA	NA	NA	NA	NA	NA	NA	NA	NA	NA	NA	NA	NA
2360	NA	NA	NA	63	NA	NA	NA	NA	NA	NA	NA	154	NA	NA	NA	NA	47	NA	NA	NA	NA	NA
2363	NA	NA	NA	NA	NA	NA	NA	NA	NA	NA	NA	NA	NA	NA	NA	39	NA	NA	NA	NA	NA	NA
2369	60	NA	NA	NA	69	NA	NA	NA	NA	NA	NA	NA	NA	NA	NA	NA	NA	NA	NA	NA	NA	NA
2374	NA	NA	44	NA	NA	NA	NA	NA	NA	NA	NA	NA	NA	NA	NA	NA	NA	NA	NA	NA	NA	NA
2379	NA	NA	NA	62	NA	NA	NA	NA	NA	NA	NA	NA	NA	NA	NA	38	NA	NA	NA	NA	NA	NA
2381	NA	56	NA	NA	68	NA	NA	NA	NA	NA	NA	NA	NA	NA	NA	NA	NA	NA	NA	NA	NA	NA
2382	NA	NA	NA	61	NA	57	NA	NA	NA	NA	NA	NA	NA	297	NA	NA	NA	NA	NA	NA	NA	NA
2390	NA	NA	NA	60	NA	NA	NA	NA	NA	NA	NA	NA	NA	NA	NA	NA	NA	NA	NA	NA	NA	NA
2391	NA	NA	NA	NA	NA	NA	163	NA	NA	NA	NA	NA	NA	NA	NA	NA	NA	NA	NA	NA	NA	NA
2392	NA	NA	NA	59	NA	NA	NA	NA	NA	NA	NA	NA	NA	NA	NA	NA	NA	NA	NA	NA	NA	NA
2393	NA	NA	NA	NA	NA	NA	NA	NA	NA	NA	NA	153	NA	NA	NA	NA	NA	NA	NA	NA	NA	NA
2394	NA	NA	NA	NA	NA	NA	NA	NA	NA	NA	141	NA	NA	NA	NA	NA	NA	NA	NA	NA	NA	NA
2395	59	NA	NA	NA	NA	NA	NA	NA	NA	NA	NA	NA	NA	NA	NA	NA	NA	NA	NA	NA	64	NA
2396	NA	NA	NA	NA	67	NA	NA	NA	NA	NA	NA	NA	NA	NA	NA	NA	NA	NA	NA	NA	NA	NA
2400	NA	NA	NA	NA	NA	NA	NA	NA	NA	NA	NA	NA	NA	NA	NA	NA	NA	NA	NA	NA	NA	51
2401	NA	NA	NA	NA	NA	NA	NA	NA	NA	NA	140	NA	NA	NA	NA	NA	NA	NA	NA	NA	NA	NA
2407	NA	NA	NA	NA	NA	NA	NA	159	NA	NA	NA	NA	NA	NA	NA	NA	NA	NA	NA	NA	63	NA
2409	NA	NA	NA	NA	NA	NA	162	NA	NA	NA	NA	NA	NA	NA	NA	NA	NA	NA	NA	NA	NA	NA
2411	NA	NA	NA	NA	NA	NA	NA	NA	NA	NA	NA	NA	294	NA	NA	NA	NA	NA	NA	NA	NA	NA
2413	NA	NA	NA	NA	NA	NA	NA	NA	NA	NA	NA	NA	NA	NA	NA	NA	NA	36	NA	NA	NA	NA
2414	NA	NA	NA	NA	NA	NA	NA	NA	NA	NA	NA	NA	NA	NA	NA	NA	NA	NA	NA	NA	NA	50
2415	NA	NA	NA	NA	NA	NA	NA	NA	NA	NA	NA	152	NA	NA	46	NA	NA	NA	NA	NA	NA	NA
2419	NA	NA	NA	NA	NA	NA	NA	NA	NA	NA	NA	NA	NA	NA	NA	NA	NA	35	NA	NA	NA	NA
2421	NA	NA	NA	NA	NA	NA	161	NA	NA	NA	NA	NA	NA	NA	NA	NA	NA	NA	NA	NA	NA	NA
2423	NA	NA	NA	NA	NA	NA	NA	NA	NA	NA	NA	151	NA	NA	NA	NA	NA	NA	NA	NA	NA	NA
2425	NA	NA	NA	NA	NA	NA	NA	NA	NA	NA	NA	NA	NA	NA	NA	37	NA	NA	NA	NA	NA	NA
2428	NA	NA	NA	NA	NA	NA	NA	NA	NA	NA	NA	NA	NA	NA	NA	NA	NA	NA	NA	63	NA	NA
2429	NA	NA	NA	NA	NA	NA	NA	NA	NA	NA	NA	150	NA	NA	NA	NA	NA	NA	NA	NA	NA	NA
2433	NA	NA	NA	NA	NA	NA	160	NA	NA	NA	NA	NA	NA	NA	NA	NA	NA	NA	NA	NA	NA	NA
2434	NA	NA	NA	NA	NA	NA	NA	NA	NA	NA	NA	NA	NA	NA	45	NA	NA	NA	36	NA	NA	NA
2435	NA	NA	NA	NA	NA	NA	NA	NA	NA	NA	139	NA	NA	NA	NA	NA	NA	NA	NA	NA	NA	NA
2437	NA	NA	NA	NA	NA	NA	NA	NA	NA	NA	138	NA	NA	NA	NA	NA	NA	NA	NA	NA	NA	NA
2438	NA	NA	NA	NA	NA	NA	159	NA	NA	NA	NA	NA	NA	NA	NA	NA	NA	NA	NA	NA	NA	NA
2440	NA	NA	43	NA	NA	NA	NA	158	NA	NA	NA	NA	NA	NA	NA	NA	NA	NA	NA	NA	NA	NA
2441	NA	NA	NA	NA	NA	NA	NA	NA	289	NA	NA	NA	NA	NA	NA	NA	NA	NA	NA	NA	NA	NA
2442	NA	NA	NA	NA	NA	NA	NA	NA	NA	NA	NA	NA	NA	NA	NA	NA	NA	NA	NA	62	NA	NA
2444	NA	NA	NA	NA	NA	NA	NA	NA	NA	NA	NA	NA	NA	NA	NA	NA	NA	NA	NA	NA	62	NA
2447	NA	NA	NA	NA	NA	NA	NA	NA	NA	NA	NA	149	NA	NA	NA	NA	NA	NA	NA	NA	NA	NA
2448	NA	NA	NA	NA	NA	NA	NA	NA	NA	NA	137	NA	NA	NA	NA	NA	NA	NA	NA	NA	NA	49
2450	NA	NA	NA	NA	NA	NA	NA	NA	NA	NA	136	NA	NA	NA	NA	NA	NA	NA	NA	NA	NA	NA
2455	NA	55	NA	NA	NA	NA	NA	NA	NA	NA	NA	NA	NA	NA	NA	NA	NA	NA	NA	NA	NA	48
2458	NA	NA	42	NA	NA	NA	NA	NA	NA	NA	NA	NA	NA	NA	NA	NA	NA	NA	NA	NA	NA	NA
2463	58	NA	NA	NA	NA	56	NA	NA	NA	NA	NA	NA	NA	NA	NA	NA	NA	NA	NA	NA	NA	NA
2465	NA	NA	NA	NA	NA	NA	NA	NA	NA	NA	NA	NA	NA	NA	NA	NA	NA	NA	NA	NA	61	NA
2466	NA	NA	NA	58	NA	NA	NA	NA	NA	NA	NA	NA	NA	NA	NA	NA	NA	NA	NA	NA	NA	NA
2469	NA	54	NA	NA	NA	NA	NA	NA	NA	NA	NA	NA	NA	NA	NA	NA	NA	NA	NA	NA	NA	NA
2471	NA	NA	NA	NA	NA	NA	NA	NA	NA	NA	NA	NA	NA	NA	NA	NA	NA	NA	NA	61	NA	NA
2475	NA	NA	NA	NA	NA	55	NA	NA	NA	NA	NA	NA	NA	NA	NA	NA	NA	NA	NA	NA	NA	NA
2479	NA	NA	NA	NA	NA	NA	NA	NA	NA	NA	NA	NA	NA	NA	NA	NA	46	NA	NA	NA	NA	NA
2482	NA	NA	NA	NA	NA	NA	NA	NA	NA	NA	NA	NA	NA	NA	NA	NA	NA	NA	NA	NA	60	NA
2485	NA	NA	NA	NA	NA	54	NA	NA	NA	NA	NA	NA	NA	NA	NA	NA	NA	NA	NA	NA	NA	NA
2486	NA	NA	NA	NA	NA	NA	NA	NA	NA	NA	NA	NA	NA	NA	NA	NA	NA	34	NA	NA	NA	NA
2487	NA	NA	NA	NA	NA	NA	NA	NA	NA	NA	NA	NA	NA	NA	NA	NA	NA	33	NA	NA	NA	NA
2488	NA	NA	41	NA	NA	NA	NA	NA	NA	NA	NA	NA	NA	NA	NA	NA	NA	NA	NA	NA	NA	47
2489	57	NA	NA	NA	66	NA	NA	NA	NA	NA	NA	NA	NA	NA	NA	NA	NA	NA	NA	NA	NA	NA
2490	NA	NA	NA	NA	NA	NA	NA	157	NA	NA	NA	NA	NA	NA	NA	NA	NA	NA	NA	NA	NA	NA
2500	NA	NA	NA	NA	NA	NA	NA	156	NA	NA	NA	NA	NA	NA	NA	NA	NA	NA	NA	NA	NA	NA
2504	56	NA	NA	NA	NA	NA	NA	NA	NA	NA	NA	NA	NA	NA	NA	NA	NA	NA	NA	NA	NA	NA
2506	NA	NA	NA	NA	NA	53	NA	NA	NA	NA	NA	NA	NA	NA	NA	NA	NA	NA	NA	NA	NA	NA
2507	NA	NA	40	NA	NA	NA	NA	NA	NA	NA	NA	NA	NA	NA	NA	NA	NA	NA	NA	NA	NA	NA
2509	NA	NA	NA	57	NA	NA	NA	NA	NA	NA	NA	NA	NA	NA	NA	NA	NA	NA	NA	NA	NA	NA
2513	NA	NA	NA	NA	NA	NA	NA	NA	NA	NA	NA	148	NA	NA	NA	NA	NA	NA	35	NA	NA	NA
2517	NA	NA	NA	NA	NA	NA	158	NA	NA	NA	135	NA	NA	NA	NA	NA	NA	NA	NA	60	NA	NA
2522	NA	NA	NA	NA	NA	NA	NA	NA	NA	NA	NA	147	NA	NA	NA	NA	NA	NA	NA	NA	NA	NA
2524	NA	NA	NA	NA	NA	NA	NA	NA	NA	NA	NA	NA	NA	NA	NA	NA	NA	NA	NA	59	NA	NA
2525	NA	NA	NA	NA	NA	NA	NA	NA	NA	NA	134	NA	NA	NA	NA	NA	NA	NA	NA	NA	NA	NA
2526	NA	NA	NA	NA	NA	NA	NA	NA	NA	NA	NA	NA	NA	NA	NA	NA	NA	NA	NA	58	NA	NA
2528	NA	NA	NA	NA	NA	NA	NA	NA	NA	NA	133	NA	NA	NA	NA	NA	NA	NA	NA	NA	NA	NA
2531	NA	NA	NA	NA	NA	52	NA	NA	NA	NA	NA	NA	NA	NA	NA	NA	NA	NA	NA	NA	NA	NA
2532	NA	NA	NA	NA	NA	NA	NA	NA	NA	286	NA	NA	NA	NA	NA	NA	NA	NA	NA	NA	NA	NA
2533	NA	NA	NA	NA	65	NA	NA	NA	NA	NA	NA	NA	NA	NA	NA	NA	NA	NA	NA	NA	NA	46
2535	NA	NA	NA	NA	NA	NA	NA	NA	NA	NA	NA	NA	NA	NA	NA	NA	NA	32	NA	NA	NA	NA
2536	NA	NA	NA	NA	NA	NA	NA	NA	NA	NA	NA	NA	NA	NA	NA	NA	NA	NA	34	57	NA	NA
2542	NA	NA	NA	NA	64	NA	NA	NA	NA	NA	NA	NA	NA	NA	NA	NA	NA	NA	NA	NA	NA	NA
2545	NA	NA	NA	56	NA	NA	NA	NA	NA	NA	NA	NA	NA	NA	NA	NA	NA	NA	NA	NA	NA	NA
2552	NA	NA	NA	55	NA	NA	NA	NA	NA	NA	NA	NA	NA	NA	NA	NA	NA	NA	NA	NA	NA	NA
2553	NA	NA	NA	54	NA	NA	NA	NA	NA	NA	NA	NA	NA	NA	NA	NA	NA	NA	NA	NA	NA	NA
2554	NA	NA	NA	NA	NA	NA	NA	NA	NA	NA	NA	NA	NA	NA	NA	36	NA	NA	NA	NA	NA	NA
2560	NA	53	NA	NA	NA	NA	NA	NA	NA	NA	NA	NA	NA	NA	NA	NA	NA	NA	NA	NA	NA	NA
2561	NA	NA	NA	53	NA	NA	NA	NA	NA	NA	NA	NA	NA	NA	NA	NA	NA	NA	NA	NA	NA	NA
2565	NA	NA	NA	NA	NA	51	NA	NA	NA	NA	NA	NA	NA	NA	NA	NA	NA	NA	NA	NA	NA	45
2568	NA	NA	39	NA	NA	NA	NA	NA	NA	NA	NA	NA	NA	NA	NA	NA	NA	NA	NA	NA	NA	NA
2570	NA	NA	NA	NA	NA	NA	NA	NA	NA	NA	NA	NA	NA	NA	NA	NA	NA	NA	NA	NA	59	NA
2572	NA	52	NA	NA	NA	NA	NA	NA	NA	NA	132	NA	NA	NA	NA	NA	NA	NA	NA	NA	NA	NA
2573	NA	NA	NA	NA	NA	NA	NA	NA	NA	NA	NA	NA	NA	NA	NA	NA	NA	NA	33	NA	NA	NA
2576	55	NA	NA	NA	NA	NA	NA	NA	NA	NA	NA	NA	NA	NA	NA	NA	45	NA	NA	NA	NA	NA
2577	54	NA	NA	NA	NA	NA	NA	NA	NA	NA	NA	NA	NA	NA	NA	NA	NA	NA	NA	NA	58	NA
2578	53	NA	NA	NA	NA	NA	NA	NA	NA	NA	NA	NA	NA	NA	NA	NA	NA	NA	NA	NA	NA	NA
2579	NA	51	NA	NA	NA	50	NA	NA	NA	NA	NA	NA	NA	NA	NA	NA	NA	NA	NA	NA	NA	NA
2580	NA	50	NA	NA	NA	NA	NA	NA	NA	NA	NA	NA	NA	NA	NA	NA	NA	NA	NA	NA	NA	NA
2582	NA	NA	NA	NA	NA	NA	NA	NA	NA	NA	NA	NA	NA	NA	NA	NA	NA	NA	NA	56	NA	NA
2585	NA	NA	NA	NA	NA	NA	NA	NA	NA	NA	NA	NA	NA	296	NA	NA	44	NA	NA	NA	NA	NA
2596	NA	NA	NA	NA	NA	NA	NA	NA	NA	NA	131	NA	NA	NA	NA	NA	NA	NA	32	NA	NA	NA
2603	NA	NA	NA	NA	NA	NA	NA	NA	NA	NA	NA	NA	NA	NA	NA	NA	NA	NA	NA	NA	NA	44
2607	NA	NA	NA	NA	63	NA	NA	NA	NA	NA	NA	NA	NA	NA	NA	NA	NA	NA	NA	NA	NA	NA
2608	NA	NA	NA	NA	62	NA	NA	NA	NA	NA	NA	NA	NA	NA	NA	NA	43	31	NA	NA	NA	NA
2610	NA	NA	NA	NA	NA	NA	NA	NA	NA	NA	NA	NA	NA	NA	44	NA	NA	NA	NA	NA	NA	NA
2611	NA	NA	NA	NA	NA	NA	NA	NA	NA	NA	NA	NA	NA	NA	NA	NA	42	NA	NA	NA	NA	NA
2616	NA	NA	NA	NA	NA	NA	NA	NA	NA	NA	NA	146	NA	NA	NA	NA	NA	NA	NA	NA	NA	NA
2617	NA	NA	NA	52	NA	49	NA	NA	NA	NA	130	NA	NA	NA	NA	NA	NA	NA	NA	NA	NA	43
2620	NA	NA	NA	NA	NA	NA	NA	NA	NA	NA	NA	145	NA	NA	NA	NA	NA	NA	NA	NA	NA	42
2621	NA	NA	NA	NA	NA	NA	NA	NA	NA	NA	NA	NA	NA	NA	NA	NA	NA	30	31	NA	NA	NA
2625	52	NA	NA	NA	NA	NA	NA	NA	NA	NA	NA	NA	NA	NA	NA	NA	NA	NA	NA	NA	NA	NA
2631	NA	NA	NA	NA	NA	NA	NA	NA	NA	NA	129	NA	NA	NA	NA	NA	NA	NA	NA	NA	NA	NA
2634	NA	NA	NA	NA	NA	NA	NA	NA	NA	NA	NA	NA	NA	NA	NA	NA	NA	NA	30	NA	NA	NA
2639	NA	NA	NA	NA	NA	NA	157	NA	NA	NA	NA	NA	NA	NA	NA	NA	NA	NA	NA	NA	NA	NA
2641	51	NA	NA	51	NA	NA	NA	NA	NA	NA	NA	NA	NA	NA	NA	NA	NA	NA	NA	NA	NA	NA
2642	NA	NA	NA	NA	NA	NA	NA	NA	NA	NA	NA	NA	NA	NA	NA	NA	NA	NA	NA	55	NA	NA
2643	NA	49	NA	NA	NA	NA	NA	NA	NA	NA	128	NA	NA	NA	NA	NA	NA	NA	NA	NA	NA	NA
2644	NA	NA	NA	NA	NA	NA	NA	NA	NA	285	NA	NA	NA	NA	NA	NA	NA	NA	NA	NA	NA	NA
2646	NA	NA	NA	NA	NA	NA	NA	NA	288	NA	NA	NA	NA	NA	NA	NA	NA	NA	NA	NA	NA	NA
2647	NA	NA	NA	NA	NA	NA	NA	NA	NA	284	NA	NA	NA	NA	NA	NA	NA	NA	NA	NA	NA	NA
2649	NA	NA	NA	NA	NA	NA	NA	NA	NA	NA	NA	NA	NA	NA	NA	NA	NA	NA	NA	NA	57	NA
2650	NA	NA	38	NA	NA	NA	NA	NA	NA	NA	NA	NA	NA	NA	NA	NA	NA	NA	NA	NA	NA	NA
2653	NA	NA	NA	NA	NA	NA	NA	NA	NA	NA	NA	NA	NA	NA	NA	NA	41	NA	NA	NA	NA	NA
2656	NA	NA	NA	50	NA	NA	NA	NA	NA	NA	NA	NA	NA	NA	NA	NA	NA	NA	NA	NA	NA	NA
2657	NA	NA	NA	NA	NA	NA	NA	NA	NA	NA	NA	NA	NA	NA	NA	NA	NA	NA	29	NA	NA	NA
2661	NA	NA	NA	NA	NA	NA	NA	NA	NA	NA	NA	NA	NA	NA	NA	NA	40	NA	NA	NA	NA	NA
2668	NA	48	NA	NA	NA	NA	NA	NA	NA	NA	NA	NA	NA	NA	NA	NA	NA	NA	NA	NA	NA	NA
2673	50	NA	NA	NA	NA	NA	NA	NA	NA	NA	NA	NA	NA	NA	NA	NA	NA	NA	NA	NA	NA	NA
2678	NA	NA	NA	NA	61	48	NA	NA	NA	NA	NA	NA	NA	NA	NA	NA	NA	NA	NA	NA	NA	NA
2681	NA	NA	NA	NA	NA	NA	NA	155	NA	NA	NA	NA	NA	NA	NA	NA	NA	NA	NA	NA	NA	NA
2682	NA	NA	NA	NA	NA	NA	NA	NA	NA	NA	NA	144	NA	NA	NA	NA	NA	NA	NA	NA	NA	NA
2684	NA	NA	NA	NA	NA	NA	NA	NA	NA	NA	NA	NA	NA	NA	NA	NA	NA	NA	28	NA	NA	NA
2691	NA	NA	NA	NA	NA	NA	NA	NA	NA	NA	127	NA	NA	NA	NA	NA	NA	NA	NA	NA	NA	NA
2693	NA	NA	NA	NA	NA	NA	NA	NA	NA	NA	NA	NA	NA	NA	NA	NA	NA	NA	NA	NA	NA	41
2695	NA	NA	37	NA	NA	NA	NA	NA	NA	NA	NA	NA	NA	NA	NA	NA	NA	NA	NA	NA	NA	NA
2697	49	NA	NA	NA	NA	NA	NA	NA	NA	NA	NA	NA	NA	NA	NA	NA	NA	NA	NA	NA	NA	NA
2698	NA	NA	NA	NA	NA	NA	156	NA	NA	NA	NA	NA	NA	NA	NA	NA	NA	NA	NA	NA	NA	NA
2699	NA	NA	NA	NA	60	NA	NA	NA	NA	NA	NA	NA	NA	NA	NA	NA	NA	NA	NA	NA	NA	NA
2701	NA	NA	NA	NA	NA	NA	NA	NA	NA	NA	NA	NA	NA	NA	NA	35	NA	NA	NA	NA	NA	NA
2705	NA	NA	NA	NA	NA	NA	NA	154	NA	NA	NA	NA	NA	NA	NA	NA	NA	NA	NA	NA	NA	NA
2711	NA	NA	NA	NA	NA	NA	155	NA	NA	NA	NA	NA	NA	NA	NA	NA	NA	NA	NA	NA	NA	NA
2714	NA	NA	36	NA	NA	NA	NA	NA	NA	NA	NA	NA	NA	NA	NA	NA	NA	NA	NA	NA	NA	NA
2715	48	NA	NA	NA	NA	NA	NA	NA	NA	NA	NA	NA	NA	NA	NA	NA	NA	NA	NA	NA	NA	NA
2716	NA	47	NA	NA	NA	NA	NA	NA	NA	NA	NA	NA	NA	NA	NA	NA	NA	NA	NA	NA	NA	NA
2722	NA	NA	NA	NA	NA	NA	NA	NA	NA	NA	NA	NA	NA	NA	NA	NA	NA	29	NA	NA	NA	NA
2725	NA	NA	NA	NA	NA	NA	NA	NA	NA	NA	NA	NA	NA	NA	NA	NA	NA	NA	NA	NA	NA	40
2728	NA	NA	NA	NA	NA	NA	NA	NA	NA	NA	NA	NA	NA	NA	NA	NA	39	NA	NA	NA	NA	NA
2729	NA	NA	NA	NA	NA	NA	154	NA	NA	NA	NA	NA	NA	NA	NA	NA	NA	NA	NA	NA	NA	NA
2731	NA	NA	NA	NA	NA	NA	153	NA	NA	NA	NA	NA	NA	NA	NA	NA	NA	NA	NA	NA	56	NA
2736	NA	NA	35	NA	NA	NA	NA	NA	NA	NA	NA	NA	NA	NA	NA	NA	NA	NA	NA	NA	NA	NA
2738	NA	NA	NA	NA	NA	NA	NA	NA	NA	NA	NA	NA	NA	NA	NA	NA	NA	28	NA	NA	NA	NA
2739	NA	NA	NA	NA	NA	NA	NA	NA	NA	NA	NA	NA	NA	NA	NA	NA	38	NA	NA	NA	NA	NA
2742	NA	NA	NA	49	NA	NA	NA	153	NA	NA	NA	NA	NA	NA	NA	NA	NA	NA	NA	NA	NA	NA
2745	NA	NA	NA	NA	NA	NA	NA	NA	NA	NA	NA	NA	NA	NA	NA	NA	NA	NA	NA	NA	55	NA
2749	NA	46	NA	NA	59	NA	NA	NA	NA	NA	NA	NA	NA	NA	NA	NA	NA	NA	NA	NA	NA	NA
2752	NA	NA	NA	NA	NA	NA	NA	NA	NA	NA	NA	NA	NA	NA	NA	NA	NA	NA	NA	NA	54	NA
2754	NA	NA	NA	NA	NA	NA	NA	NA	NA	NA	NA	NA	NA	NA	NA	NA	NA	NA	NA	54	NA	NA
2760	NA	NA	NA	NA	58	NA	NA	NA	NA	NA	NA	NA	NA	NA	NA	NA	NA	NA	NA	NA	NA	NA
2762	NA	NA	NA	NA	NA	47	NA	NA	NA	NA	NA	143	NA	NA	NA	NA	NA	NA	NA	NA	NA	NA
2773	NA	NA	NA	NA	NA	46	NA	NA	NA	NA	NA	NA	NA	NA	NA	NA	NA	NA	NA	NA	NA	NA
2776	NA	NA	NA	NA	NA	NA	NA	152	NA	NA	NA	NA	NA	NA	NA	NA	NA	NA	NA	NA	NA	NA
2778	NA	NA	34	NA	57	NA	NA	NA	NA	NA	NA	NA	NA	NA	NA	NA	NA	NA	NA	NA	NA	NA
2782	NA	NA	NA	NA	NA	NA	NA	NA	NA	NA	NA	NA	NA	NA	NA	NA	NA	NA	NA	53	NA	NA
2784	NA	NA	NA	NA	NA	NA	NA	NA	NA	NA	NA	142	NA	NA	NA	NA	NA	NA	NA	NA	NA	39
2787	NA	NA	NA	NA	NA	45	NA	NA	NA	NA	NA	NA	NA	NA	NA	NA	NA	NA	NA	NA	NA	NA
2792	NA	NA	NA	NA	NA	NA	NA	NA	NA	NA	NA	NA	NA	NA	43	NA	NA	NA	NA	NA	NA	NA
2793	NA	NA	NA	NA	NA	NA	NA	NA	NA	NA	NA	NA	NA	NA	NA	NA	37	NA	NA	NA	NA	NA
2798	NA	45	NA	48	NA	NA	NA	NA	NA	NA	126	NA	NA	NA	42	NA	NA	NA	NA	NA	NA	NA
2800	47	NA	NA	NA	NA	NA	NA	NA	NA	NA	NA	NA	NA	NA	NA	NA	NA	NA	NA	NA	NA	NA
2802	NA	NA	NA	NA	NA	NA	NA	151	NA	NA	NA	NA	NA	NA	NA	NA	NA	NA	NA	NA	NA	NA
2804	NA	NA	NA	NA	NA	NA	NA	NA	NA	NA	125	NA	NA	NA	NA	NA	NA	NA	NA	NA	NA	NA
2805	NA	NA	NA	47	NA	NA	NA	NA	NA	NA	NA	NA	NA	NA	NA	NA	NA	NA	NA	NA	NA	NA
2806	NA	NA	NA	NA	56	44	NA	NA	NA	NA	NA	NA	NA	NA	NA	NA	NA	NA	NA	NA	NA	NA
2808	NA	NA	NA	NA	NA	NA	NA	NA	NA	NA	NA	NA	NA	NA	NA	NA	NA	NA	27	NA	NA	NA
2811	NA	NA	NA	NA	55	NA	NA	NA	NA	NA	NA	NA	NA	NA	NA	NA	NA	NA	NA	NA	NA	NA
2814	NA	NA	NA	NA	NA	NA	NA	NA	NA	NA	NA	NA	NA	NA	NA	NA	NA	27	NA	NA	NA	NA
2815	NA	NA	NA	NA	54	NA	NA	NA	NA	NA	NA	NA	NA	NA	NA	NA	NA	NA	NA	NA	NA	NA
2825	NA	NA	NA	NA	NA	NA	NA	NA	NA	NA	124	NA	NA	NA	NA	NA	NA	NA	NA	NA	NA	NA
2826	NA	NA	NA	NA	NA	NA	NA	150	NA	NA	NA	NA	NA	NA	NA	NA	NA	NA	NA	52	NA	NA
2831	46	NA	NA	NA	NA	NA	NA	NA	NA	NA	NA	NA	NA	NA	NA	NA	NA	NA	NA	NA	NA	NA
2840	NA	NA	NA	NA	NA	NA	NA	NA	NA	NA	NA	NA	NA	295	NA	NA	NA	NA	NA	NA	NA	NA
2841	NA	44	NA	NA	NA	NA	NA	NA	NA	NA	NA	NA	NA	NA	NA	NA	NA	NA	NA	NA	NA	NA
2842	NA	NA	NA	46	NA	NA	NA	NA	NA	NA	NA	NA	NA	NA	NA	NA	NA	NA	NA	NA	NA	NA
2843	NA	NA	NA	NA	NA	NA	152	NA	NA	NA	NA	NA	NA	NA	NA	NA	NA	NA	NA	NA	NA	NA
2849	NA	NA	NA	NA	NA	NA	NA	NA	NA	NA	NA	NA	NA	NA	NA	NA	NA	NA	26	NA	NA	NA
2851	NA	NA	NA	NA	NA	NA	NA	NA	NA	NA	NA	NA	NA	NA	NA	NA	NA	26	NA	NA	NA	NA
2852	NA	NA	33	NA	NA	NA	NA	NA	NA	NA	NA	NA	NA	NA	NA	NA	NA	NA	NA	NA	NA	NA
2853	NA	NA	NA	45	NA	NA	NA	NA	NA	NA	NA	NA	NA	NA	NA	NA	NA	NA	NA	NA	NA	NA
2862	NA	NA	NA	NA	NA	NA	151	149	NA	NA	NA	NA	NA	NA	NA	NA	NA	NA	NA	NA	NA	NA
2863	NA	NA	NA	NA	NA	NA	NA	NA	NA	NA	NA	NA	NA	NA	NA	NA	NA	NA	NA	51	53	NA
2864	NA	NA	NA	NA	NA	NA	NA	NA	NA	NA	123	NA	NA	NA	NA	NA	NA	NA	NA	NA	NA	NA
2865	45	NA	NA	NA	NA	NA	NA	NA	NA	NA	NA	NA	NA	NA	NA	NA	NA	NA	NA	NA	NA	NA
2867	NA	NA	NA	NA	NA	NA	NA	NA	NA	NA	NA	NA	NA	NA	NA	NA	NA	NA	NA	NA	52	NA
2874	NA	NA	NA	NA	NA	NA	NA	NA	NA	NA	122	NA	NA	NA	NA	NA	NA	NA	NA	NA	NA	NA
2875	NA	NA	NA	NA	NA	NA	NA	NA	NA	NA	NA	141	NA	NA	NA	NA	NA	NA	NA	NA	NA	NA
2876	NA	NA	NA	NA	NA	NA	NA	NA	NA	NA	NA	140	NA	NA	NA	NA	NA	NA	NA	NA	NA	NA
2877	NA	NA	NA	NA	NA	43	NA	NA	NA	NA	NA	NA	NA	NA	NA	NA	NA	NA	NA	NA	NA	NA
2879	NA	NA	NA	NA	53	NA	NA	NA	NA	NA	NA	NA	NA	NA	NA	NA	NA	NA	NA	NA	NA	NA
2880	NA	NA	NA	NA	NA	NA	NA	NA	NA	NA	NA	NA	NA	NA	NA	NA	NA	NA	NA	50	NA	NA
2883	NA	NA	NA	NA	NA	NA	NA	NA	NA	NA	NA	NA	NA	NA	NA	NA	NA	NA	NA	NA	51	NA
2892	NA	NA	NA	NA	NA	NA	NA	NA	NA	NA	121	NA	NA	NA	NA	NA	NA	NA	NA	NA	NA	NA
2897	NA	NA	NA	NA	NA	NA	NA	NA	NA	NA	NA	NA	NA	NA	NA	NA	NA	NA	NA	NA	50	NA
2903	NA	NA	NA	NA	NA	NA	NA	148	NA	NA	NA	NA	NA	NA	NA	NA	NA	NA	NA	NA	NA	NA
2905	NA	NA	NA	NA	NA	NA	NA	NA	NA	NA	120	NA	NA	NA	NA	NA	NA	NA	NA	NA	NA	NA
2907	NA	NA	NA	NA	NA	NA	NA	147	NA	NA	NA	NA	NA	NA	NA	NA	NA	NA	NA	NA	NA	NA
2910	NA	NA	NA	NA	NA	NA	NA	NA	NA	NA	NA	139	NA	NA	NA	NA	NA	NA	NA	NA	49	NA
2913	NA	NA	NA	NA	NA	NA	NA	NA	287	NA	NA	NA	NA	NA	NA	NA	NA	NA	NA	NA	NA	NA
2914	NA	NA	NA	NA	NA	NA	NA	NA	NA	NA	119	NA	NA	NA	NA	NA	NA	NA	NA	NA	NA	NA
2915	NA	NA	NA	NA	NA	NA	NA	NA	NA	NA	NA	NA	NA	NA	NA	NA	NA	25	NA	NA	NA	NA
2916	NA	NA	NA	NA	NA	NA	NA	NA	NA	NA	NA	NA	NA	NA	NA	NA	NA	24	NA	NA	NA	NA
2918	NA	NA	NA	NA	NA	NA	NA	146	NA	NA	NA	NA	NA	NA	NA	NA	NA	NA	NA	NA	NA	NA
2919	NA	NA	NA	NA	NA	NA	NA	NA	NA	NA	NA	NA	NA	NA	NA	NA	NA	NA	NA	49	NA	NA
2925	NA	NA	NA	NA	NA	NA	NA	NA	NA	NA	NA	138	NA	NA	NA	NA	NA	NA	NA	NA	NA	NA
2926	NA	NA	NA	NA	NA	NA	NA	NA	NA	NA	NA	NA	NA	NA	NA	NA	NA	NA	NA	NA	48	NA
2932	NA	NA	NA	NA	52	NA	NA	NA	NA	NA	NA	NA	NA	NA	NA	NA	NA	NA	NA	NA	NA	38
2933	NA	NA	NA	NA	NA	NA	NA	NA	NA	NA	NA	137	NA	NA	NA	NA	NA	NA	NA	NA	NA	NA
2936	NA	NA	NA	44	NA	NA	NA	NA	NA	NA	NA	NA	NA	NA	NA	NA	NA	NA	NA	NA	NA	NA
2938	NA	NA	NA	NA	NA	NA	NA	145	NA	NA	NA	NA	NA	294	NA	NA	36	NA	NA	NA	NA	NA
2943	NA	NA	NA	NA	NA	NA	NA	NA	NA	NA	NA	NA	NA	NA	NA	NA	NA	NA	NA	NA	NA	37
2949	NA	NA	NA	43	NA	NA	NA	NA	NA	NA	NA	NA	NA	NA	NA	NA	NA	NA	NA	NA	NA	NA
2953	NA	NA	NA	NA	NA	NA	NA	NA	NA	NA	NA	NA	NA	293	NA	NA	NA	NA	NA	NA	NA	NA
2954	NA	NA	NA	NA	NA	NA	NA	NA	NA	283	NA	NA	NA	NA	NA	NA	NA	NA	NA	NA	NA	NA
2957	NA	NA	NA	42	NA	NA	NA	NA	NA	NA	NA	NA	NA	NA	NA	NA	NA	NA	NA	NA	NA	NA
2959	NA	NA	NA	NA	NA	NA	NA	NA	286	NA	NA	NA	NA	NA	NA	NA	NA	NA	NA	NA	NA	NA
2960	NA	NA	NA	NA	NA	NA	NA	NA	NA	NA	NA	NA	NA	NA	41	NA	NA	NA	NA	NA	NA	NA
2969	NA	NA	NA	NA	NA	42	NA	NA	NA	NA	NA	NA	NA	NA	NA	NA	NA	NA	NA	NA	NA	NA
2973	NA	NA	NA	NA	NA	NA	NA	NA	285	NA	NA	NA	NA	NA	NA	NA	NA	NA	NA	NA	NA	NA
2976	NA	NA	NA	NA	NA	NA	NA	NA	NA	NA	NA	NA	NA	NA	NA	34	NA	NA	NA	NA	NA	NA
2984	NA	NA	NA	NA	NA	NA	NA	144	NA	NA	NA	NA	NA	NA	NA	NA	NA	NA	NA	NA	NA	NA
2988	NA	NA	NA	NA	NA	NA	NA	NA	NA	NA	NA	NA	NA	NA	NA	NA	NA	NA	NA	NA	47	NA
2989	NA	43	NA	NA	NA	NA	NA	NA	NA	NA	NA	NA	NA	NA	NA	NA	NA	NA	NA	NA	NA	NA
2996	NA	NA	NA	NA	NA	NA	NA	NA	NA	NA	NA	NA	NA	NA	40	NA	NA	NA	NA	NA	NA	NA
2998	NA	NA	NA	NA	NA	NA	NA	NA	NA	NA	NA	NA	NA	NA	39	NA	NA	NA	NA	NA	46	NA
3001	NA	NA	NA	NA	NA	NA	NA	NA	NA	NA	NA	NA	NA	NA	NA	33	NA	NA	NA	NA	NA	NA
3013	NA	NA	NA	NA	NA	NA	NA	NA	NA	NA	NA	NA	293	NA	NA	NA	NA	NA	NA	NA	NA	NA
3019	NA	NA	NA	NA	NA	NA	NA	NA	NA	NA	NA	NA	292	NA	NA	NA	NA	NA	NA	NA	NA	NA
3020	NA	NA	NA	NA	NA	NA	NA	NA	NA	NA	NA	NA	291	NA	NA	NA	NA	NA	NA	NA	NA	NA
3023	NA	NA	NA	NA	NA	NA	NA	NA	NA	NA	NA	NA	NA	NA	NA	NA	35	NA	NA	NA	NA	NA
3030	NA	NA	NA	NA	NA	NA	NA	143	NA	NA	NA	NA	NA	NA	NA	NA	NA	NA	NA	NA	NA	NA
3034	NA	NA	NA	NA	NA	NA	NA	NA	NA	NA	NA	NA	NA	NA	NA	NA	NA	NA	NA	NA	45	NA
3037	NA	NA	NA	NA	NA	NA	NA	NA	NA	NA	NA	NA	290	NA	NA	NA	NA	NA	NA	NA	NA	NA
3039	NA	NA	NA	NA	NA	41	NA	NA	NA	NA	NA	NA	NA	NA	NA	NA	NA	NA	NA	NA	NA	NA
3040	NA	NA	NA	NA	NA	NA	NA	NA	NA	NA	NA	NA	NA	NA	NA	NA	NA	NA	25	NA	NA	NA
3043	NA	NA	NA	NA	NA	40	NA	NA	NA	NA	NA	NA	NA	NA	NA	NA	NA	NA	NA	NA	NA	NA
3046	NA	NA	NA	NA	NA	NA	NA	NA	NA	NA	NA	NA	NA	NA	NA	NA	NA	NA	NA	NA	44	NA
3049	NA	NA	NA	NA	NA	NA	NA	NA	NA	NA	NA	135	NA	NA	NA	NA	NA	NA	NA	NA	NA	NA
3050	44	NA	NA	NA	NA	NA	NA	NA	NA	NA	NA	NA	NA	NA	NA	NA	NA	NA	NA	NA	NA	NA
3051	NA	NA	NA	41	NA	39	NA	NA	NA	NA	NA	NA	NA	NA	NA	NA	NA	NA	NA	NA	NA	NA
3053	NA	NA	NA	NA	NA	NA	NA	NA	NA	NA	NA	NA	NA	NA	NA	NA	NA	NA	24	NA	NA	NA
3054	NA	NA	NA	NA	NA	38	NA	NA	NA	NA	NA	NA	NA	NA	NA	NA	NA	NA	NA	NA	NA	NA
3066	NA	NA	NA	NA	NA	NA	NA	NA	NA	NA	118	NA	NA	NA	NA	NA	NA	NA	NA	NA	NA	NA
3069	43	NA	NA	NA	NA	NA	NA	142	NA	NA	NA	NA	NA	NA	NA	NA	NA	NA	NA	NA	NA	NA
3071	NA	NA	NA	NA	NA	NA	NA	NA	NA	NA	NA	NA	NA	NA	NA	NA	NA	NA	NA	48	NA	NA
3075	NA	NA	NA	NA	NA	NA	NA	NA	NA	NA	117	NA	NA	NA	NA	NA	NA	NA	NA	NA	NA	NA
3076	NA	NA	NA	NA	51	NA	NA	NA	NA	NA	NA	NA	NA	NA	NA	NA	NA	NA	NA	NA	NA	NA
3085	NA	NA	NA	NA	50	NA	NA	NA	NA	NA	116	NA	NA	NA	NA	NA	NA	NA	NA	NA	NA	NA
3089	NA	NA	NA	NA	NA	NA	NA	NA	NA	282	NA	NA	NA	NA	NA	NA	NA	NA	NA	NA	43	NA
3090	NA	NA	NA	NA	NA	NA	NA	NA	NA	NA	NA	NA	NA	NA	NA	NA	NA	NA	23	NA	NA	NA
3091	NA	NA	NA	40	NA	NA	NA	141	NA	NA	NA	NA	NA	NA	NA	NA	NA	NA	NA	NA	NA	NA
3092	NA	NA	NA	NA	NA	NA	NA	NA	NA	NA	115	NA	NA	NA	NA	NA	NA	NA	NA	NA	NA	NA
3093	NA	NA	NA	NA	NA	NA	NA	NA	NA	NA	NA	NA	NA	NA	NA	32	NA	NA	NA	NA	NA	NA
3094	NA	NA	32	NA	NA	NA	NA	NA	NA	NA	NA	NA	NA	NA	NA	NA	NA	NA	NA	NA	42	NA
3096	42	NA	NA	NA	NA	37	NA	NA	NA	NA	NA	NA	NA	NA	NA	NA	NA	NA	NA	NA	NA	NA
3098	41	42	NA	NA	NA	NA	NA	NA	NA	NA	NA	NA	NA	NA	NA	NA	NA	NA	NA	NA	NA	NA
3101	NA	NA	NA	NA	NA	NA	NA	NA	NA	NA	NA	133	NA	NA	NA	NA	NA	NA	NA	NA	NA	NA
3104	NA	NA	NA	NA	NA	NA	150	NA	NA	NA	NA	NA	NA	NA	NA	NA	NA	NA	NA	NA	NA	NA
3112	NA	NA	NA	39	NA	NA	NA	NA	NA	NA	114	NA	NA	NA	NA	NA	NA	NA	NA	NA	NA	NA
3113	40	NA	NA	NA	NA	NA	NA	NA	NA	NA	NA	NA	NA	NA	NA	NA	NA	NA	NA	NA	NA	NA
3114	NA	NA	NA	NA	49	NA	NA	NA	NA	NA	NA	NA	NA	NA	NA	NA	NA	NA	NA	NA	NA	NA
3118	NA	NA	NA	NA	NA	NA	149	NA	NA	NA	NA	NA	NA	NA	NA	NA	NA	NA	NA	NA	NA	NA
3119	NA	NA	NA	NA	NA	NA	NA	140	NA	NA	NA	NA	NA	NA	NA	NA	NA	NA	NA	NA	NA	NA
3121	NA	NA	NA	NA	NA	NA	NA	NA	NA	NA	NA	NA	NA	NA	NA	NA	NA	NA	NA	NA	NA	36
3126	NA	NA	NA	NA	NA	NA	NA	NA	NA	281	NA	NA	NA	NA	NA	NA	NA	NA	NA	NA	NA	NA
3127	NA	NA	NA	NA	NA	NA	NA	NA	NA	NA	NA	NA	NA	NA	NA	NA	NA	NA	NA	NA	NA	35
3132	NA	NA	NA	NA	48	NA	NA	NA	NA	NA	NA	132	NA	NA	NA	NA	NA	NA	NA	NA	NA	NA
3133	NA	NA	NA	NA	NA	NA	NA	NA	NA	NA	NA	NA	NA	NA	NA	NA	NA	NA	NA	NA	NA	34
3136	NA	NA	NA	NA	NA	NA	NA	NA	NA	NA	NA	NA	NA	292	NA	NA	NA	NA	NA	NA	NA	NA
3137	NA	NA	NA	NA	NA	36	NA	NA	NA	NA	NA	NA	NA	NA	NA	NA	NA	NA	NA	NA	NA	NA
3138	NA	NA	NA	NA	NA	35	NA	NA	NA	NA	NA	131	NA	NA	NA	NA	NA	NA	NA	NA	NA	NA
3139	NA	NA	NA	NA	NA	NA	NA	NA	NA	NA	NA	NA	NA	NA	NA	NA	NA	NA	NA	NA	NA	33
3145	NA	NA	NA	NA	NA	NA	148	NA	NA	NA	NA	NA	NA	NA	NA	NA	NA	NA	NA	NA	NA	NA
3151	NA	NA	NA	NA	NA	NA	NA	NA	NA	NA	NA	NA	NA	NA	NA	NA	34	NA	NA	NA	NA	NA
3152	NA	NA	31	NA	NA	NA	NA	139	NA	NA	NA	NA	NA	NA	NA	NA	NA	NA	NA	NA	NA	NA
3153	NA	NA	NA	NA	NA	NA	NA	NA	NA	NA	NA	NA	NA	NA	NA	30	NA	NA	NA	NA	NA	NA
3159	NA	NA	NA	NA	NA	NA	NA	NA	NA	NA	NA	NA	NA	NA	NA	NA	NA	NA	NA	47	NA	NA
3161	NA	41	NA	NA	NA	NA	NA	NA	NA	NA	NA	NA	NA	NA	NA	NA	NA	NA	NA	NA	NA	NA
3166	NA	NA	NA	NA	NA	NA	NA	NA	NA	NA	NA	NA	NA	NA	NA	NA	NA	NA	NA	NA	NA	32
3168	39	NA	NA	NA	NA	NA	NA	NA	NA	NA	NA	NA	NA	NA	NA	NA	NA	NA	NA	NA	NA	NA
3174	NA	NA	NA	NA	NA	NA	147	NA	NA	NA	NA	NA	NA	NA	NA	NA	NA	NA	NA	NA	NA	NA
3181	NA	NA	NA	NA	NA	NA	NA	NA	NA	NA	NA	NA	NA	NA	NA	NA	NA	23	NA	NA	NA	NA
3184	NA	NA	NA	NA	NA	NA	NA	NA	NA	280	NA	NA	NA	NA	NA	NA	NA	NA	NA	NA	NA	NA
3185	NA	NA	NA	NA	47	NA	NA	NA	NA	NA	NA	NA	NA	NA	NA	NA	NA	NA	NA	NA	NA	NA
3186	NA	NA	NA	NA	NA	NA	146	NA	NA	NA	NA	NA	NA	NA	NA	NA	NA	NA	NA	NA	NA	NA
3197	NA	NA	NA	NA	NA	NA	NA	NA	NA	NA	NA	NA	NA	NA	NA	29	NA	NA	NA	NA	NA	NA
3209	NA	NA	NA	NA	NA	NA	NA	NA	NA	NA	NA	NA	NA	NA	38	NA	NA	NA	NA	NA	NA	NA
3219	NA	NA	NA	NA	NA	NA	NA	NA	NA	NA	NA	NA	NA	NA	37	NA	NA	NA	NA	NA	NA	NA
3220	NA	NA	NA	NA	NA	NA	NA	NA	NA	NA	113	NA	NA	NA	NA	NA	NA	NA	NA	NA	NA	NA
3226	NA	NA	NA	NA	NA	NA	NA	NA	NA	NA	NA	NA	NA	NA	NA	NA	NA	NA	NA	NA	NA	31
3233	NA	NA	30	NA	NA	NA	NA	NA	NA	NA	NA	NA	NA	NA	NA	NA	NA	NA	NA	NA	NA	NA
3238	NA	NA	NA	NA	NA	NA	NA	NA	NA	NA	NA	NA	NA	NA	NA	NA	NA	21	NA	NA	NA	NA
3241	NA	NA	NA	NA	NA	NA	NA	NA	NA	NA	NA	NA	NA	NA	NA	NA	NA	NA	NA	NA	41	NA
3244	NA	NA	NA	NA	NA	NA	145	NA	NA	NA	NA	NA	NA	NA	NA	NA	NA	NA	NA	NA	NA	NA
3246	NA	NA	NA	38	NA	NA	NA	NA	NA	NA	NA	NA	NA	NA	NA	NA	NA	NA	NA	NA	NA	NA
3247	38	NA	NA	NA	NA	NA	NA	NA	NA	NA	NA	NA	NA	NA	NA	NA	NA	NA	NA	NA	NA	NA
3249	NA	40	NA	NA	NA	NA	NA	NA	NA	NA	NA	NA	NA	NA	NA	NA	NA	NA	NA	NA	NA	NA
3255	NA	NA	NA	NA	NA	NA	NA	NA	NA	NA	NA	NA	NA	NA	NA	28	NA	NA	NA	NA	NA	NA
3258	NA	NA	NA	NA	46	NA	NA	NA	NA	NA	NA	NA	NA	NA	NA	NA	NA	NA	NA	NA	NA	NA
3259	NA	NA	NA	NA	45	NA	NA	NA	NA	NA	NA	NA	NA	NA	NA	NA	NA	NA	NA	NA	NA	NA
3260	NA	39	NA	NA	NA	NA	NA	NA	NA	NA	NA	NA	NA	NA	NA	NA	NA	NA	NA	NA	NA	NA
3268	NA	NA	NA	NA	NA	NA	NA	NA	NA	NA	112	NA	NA	NA	NA	NA	NA	NA	NA	NA	NA	NA
3269	NA	NA	NA	NA	NA	NA	NA	138	NA	NA	NA	NA	NA	NA	NA	NA	NA	NA	NA	NA	NA	NA
3270	NA	NA	NA	NA	NA	NA	NA	NA	NA	NA	NA	NA	NA	291	NA	NA	NA	NA	NA	NA	NA	NA
3278	NA	38	NA	NA	NA	NA	NA	NA	NA	NA	NA	NA	NA	NA	NA	27	NA	NA	NA	NA	NA	NA
3280	NA	NA	NA	NA	NA	NA	NA	NA	NA	NA	NA	NA	NA	NA	NA	NA	NA	20	NA	NA	NA	30
3285	37	NA	NA	NA	NA	NA	NA	NA	NA	NA	NA	130	NA	NA	NA	NA	NA	NA	NA	NA	NA	NA
3286	NA	NA	NA	NA	NA	NA	144	NA	NA	NA	NA	NA	NA	NA	NA	NA	33	NA	NA	NA	NA	NA
3289	NA	NA	NA	NA	NA	NA	NA	NA	NA	NA	NA	NA	NA	NA	NA	NA	NA	NA	NA	46	NA	NA
3290	NA	NA	NA	NA	NA	34	NA	NA	NA	NA	NA	NA	NA	NA	NA	NA	NA	NA	NA	NA	NA	NA
3291	NA	NA	NA	NA	NA	NA	NA	NA	NA	NA	NA	NA	NA	NA	36	NA	NA	NA	NA	NA	NA	NA
3292	NA	NA	NA	NA	NA	NA	NA	NA	284	NA	NA	NA	NA	NA	NA	NA	NA	NA	NA	NA	NA	NA
3305	NA	NA	NA	NA	NA	NA	NA	NA	NA	NA	NA	129	NA	NA	NA	NA	NA	NA	NA	NA	NA	NA
3306	NA	NA	NA	NA	NA	NA	NA	NA	NA	NA	NA	128	NA	NA	NA	NA	NA	NA	NA	NA	NA	NA
3307	NA	NA	NA	NA	NA	NA	NA	NA	NA	NA	NA	NA	NA	NA	NA	NA	NA	NA	NA	NA	40	NA
3312	NA	NA	NA	NA	NA	NA	NA	NA	NA	NA	NA	127	NA	NA	NA	NA	32	NA	NA	NA	NA	NA
3313	NA	NA	NA	NA	NA	NA	NA	NA	NA	NA	NA	NA	NA	NA	35	NA	NA	NA	NA	NA	NA	NA
3314	NA	NA	NA	NA	NA	NA	143	NA	NA	NA	NA	NA	289	NA	NA	NA	NA	NA	NA	NA	NA	NA
3318	NA	NA	NA	NA	NA	NA	NA	NA	NA	NA	NA	NA	NA	NA	NA	26	NA	NA	NA	NA	NA	NA
3321	NA	NA	NA	NA	NA	NA	NA	NA	NA	NA	111	NA	NA	NA	NA	NA	NA	NA	NA	NA	NA	NA
3326	NA	NA	NA	NA	NA	NA	NA	NA	283	NA	NA	NA	NA	NA	NA	NA	NA	NA	NA	45	NA	NA
3330	NA	NA	NA	NA	NA	NA	NA	NA	NA	NA	110	126	NA	NA	NA	NA	NA	NA	NA	NA	NA	NA
3332	NA	NA	NA	37	NA	NA	NA	NA	NA	NA	NA	NA	NA	NA	NA	NA	NA	NA	NA	NA	NA	NA
3333	NA	NA	NA	NA	NA	NA	NA	NA	NA	NA	NA	125	NA	NA	NA	NA	NA	NA	NA	NA	NA	NA
3337	NA	NA	29	NA	NA	NA	NA	NA	NA	NA	NA	NA	NA	NA	NA	NA	NA	NA	NA	NA	NA	NA
3338	NA	NA	NA	NA	44	NA	NA	NA	NA	NA	NA	NA	NA	NA	NA	NA	NA	NA	NA	NA	NA	NA
3340	NA	37	NA	NA	NA	NA	NA	NA	NA	NA	NA	NA	NA	NA	NA	NA	NA	NA	NA	NA	NA	NA
3344	NA	NA	NA	NA	NA	NA	NA	NA	NA	NA	NA	NA	NA	NA	NA	NA	31	NA	NA	NA	NA	NA
3355	NA	NA	NA	NA	NA	NA	NA	NA	NA	NA	NA	124	NA	NA	NA	NA	NA	NA	NA	NA	NA	NA
3356	NA	NA	NA	NA	NA	NA	NA	NA	NA	NA	NA	NA	NA	NA	34	NA	NA	NA	NA	NA	NA	NA
3364	NA	36	NA	NA	NA	NA	NA	NA	NA	NA	NA	NA	NA	NA	NA	NA	NA	NA	NA	NA	NA	NA
3365	NA	NA	NA	NA	NA	NA	142	NA	NA	NA	NA	NA	NA	NA	NA	NA	NA	NA	NA	NA	NA	NA
[truncated: 2,044 more rows]
