# Supplementary material for: The HSV-1 ICP22 protein selectively impairs histone repositioning upon Pol II transcription downstream of genes
Source: Nat Commun. 2023 Jul 31;14:4591. doi: 10.1038/s41467-023-40217-w (PMC10390501; doi:10.1038/s41467-023-40217-w)
Supplement: Supplementary file 8 — Source Data [file 41467_2023_40217_MOESM8_ESM.zip › Fig2e.tsv]

ID	log10(downstream_FPKM)	log10(dOCR_length_[bp])	density
ENSG00000000460	-0.568930649491361	3.14129296008159	0.362273702345799
ENSG00000000971	-1.02366242393706	2.47712125471966	0.21519724730777
ENSG00000001036	-1.20546139596057	2.74702317745163	0.272246366168736
ENSG00000001461	-0.533730419625124	2.19312459835446	0.16990713389446
ENSG00000001497	-1.4216024326091	1.31175386105575	0.0257455638768013
ENSG00000002549	-0.0329539273782803	3.48129927333286	0.116335906539088
ENSG00000003056	-1.50078367865672	1.56820172406699	0.0504860406739612
ENSG00000003436	-0.904431400296591	1.4983105537896	0.0604505493295689
ENSG00000003509	-0.114790448753262	2.29666519026153	0.137933150948092
ENSG00000003989	-1.20546139596057	3.15594301797184	0.31739297789214
ENSG00000004478	-1.89872368732876	3.18540048319045	0.105166675013653
ENSG00000004766	-0.323439930270146	2.86599180012628	0.332352462080981
ENSG00000004961	-1.19975368299274	2.10890312766731	0.140024343520948
ENSG00000005022	-1.20546139596057	3.20911270373859	0.299083607757941
ENSG00000005189	-1.03128950017868	3.09673626046247	0.357496855178455
ENSG00000005194	-1.51227511829878	3.04824753180397	0.232507795107077
ENSG00000005249	-1.16354671693731	3.5768594297075	0.131382379618355
ENSG00000005302	-1.72263242827308	2.63093611906419	0.142789004787332
ENSG00000005436	-2.19975368299274	3.09743085394424	0.0679894206842428
ENSG00000005469	-1.08581033068591	2.56050441519506	0.249825702157829
ENSG00000005483	0.0123152848785891	1.25527250510331	0.0182182145792553
ENSG00000005486	-1.43115739241458	1.04139268515823	0.0237725553334499
ENSG00000005810	0.0257779738486829	3.17565674728166	0.20826856747234
ENSG00000006453	-0.72834014124091	3.75296986502908	0.073157484910578
ENSG00000006459	-0.862516721273325	1.06069784035361	0.0357378069400177
ENSG00000006831	-0.774736477509438	3.10071508657308	0.397195348068717
ENSG00000007341	-0.294783073899049	3.47253705326208	0.180261541163134
ENSG00000007923	-1.89872368732876	3.15609463063943	0.109359956098608
ENSG00000007944	0.682791077542362	2.26481782300954	0.0174840176610336
ENSG00000008018	-0.0956558208360491	3.22453306260609	0.235477955824224
ENSG00000008086	-1.2966636960008	2.56466606425209	0.203477803202456
ENSG00000008256	-0.882968597622751	2.63296316816726	0.349338341525677
ENSG00000008282	-0.754625520138933	1.80277372529198	0.121104504193631
ENSG00000008294	0.674018650223147	3.03602973065654	0.0449927098576807
ENSG00000008311	0.567430783566315	2.54406804435028	0.0432798175802911
ENSG00000008324	-0.453595524474952	3.4020033090697	0.252563404180886
ENSG00000008394	-0.696379320146303	2.76454971906447	0.391949480856579
ENSG00000008952	-0.160086660036373	2.81324730089761	0.261241979163398
ENSG00000008988	0.0975748432070065	2.7419390777292	0.16443264065961
ENSG00000009335	-0.146846380427156	3.39084682689535	0.185253905082748
ENSG00000009413	-0.655685638642468	1.85125834871908	0.124326968300759
ENSG00000009844	-1.12532363991498	2.52698506856	0.222944405880835
ENSG00000009954	-1.36283267037424	3.41954272470028	0.166116849063665
ENSG00000010072	-0.103452406915285	2.90118578013715	0.252416170435192
ENSG00000010810	-1.72263242827308	2.88789848809687	0.173982460013725
ENSG00000011114	-0.0389104032284894	3.23628527744803	0.215798790127427
ENSG00000011198	0.728350265109202	3.76204052997898	0.0174152256918448
ENSG00000011258	-0.453595524474952	3.37060560093815	0.269509626272271
ENSG00000011275	-0.880242993397277	4.58581028045983	0.00278906356380815
ENSG00000011422	-1.30381013559268	1.87794695162919	0.105066930243558
ENSG00000011465	-0.449889034273798	3.58888768777222	0.137936696369207
ENSG00000011566	-0.40131412622008	2.93951925261862	0.355689097058709
ENSG00000011638	-0.701750144264716	3.33645973384853	0.292730983741921
ENSG00000012174	-1.72263242827308	2.25527250510331	0.0747154692436139
ENSG00000012660	-0.669945732254914	2.40397796366935	0.21848040888536
ENSG00000012822	-0.580573661634948	2.53844805171022	0.286642352603942
ENSG00000013016	-1.2518577322291	3.21125406761787	0.285598427100175
ENSG00000013503	-1.72263242827308	3.07390155831421	0.172152074439098
ENSG00000014123	-1.20546139596057	1.96142109406645	0.123936001103257
ENSG00000014641	-1.50078367865672	3.04119523369681	0.236757197039946
ENSG00000014919	-0.668274765950488	2.80719666071095	0.392943971091842
ENSG00000015171	-0.921000082039915	3.30674660807771	0.3054108009696
ENSG00000015479	0.128002268589527	3.16001809600668	0.178347531286378
ENSG00000015676	-1.4216024326091	2.48643047885443	0.162188442570056
ENSG00000016082	-1.50078367865672	3.55966727838806	0.0904461050535446
ENSG00000017260	-0.282729973286501	3.14519640611418	0.300749642515209
ENSG00000018510	-0.501919235933524	3.29972515397564	0.307383748513124
ENSG00000019549	-0.819542441281138	2.78781456706302	0.408303203277487
ENSG00000020256	-2.19975368299274	2.74973631556906	0.0852581002376978
ENSG00000020922	-0.570259427954333	2.29776051109913	0.184817192679452
ENSG00000021574	-0.944481177889437	3.38640977888191	0.255386659830783
ENSG00000021762	-1.05769491635461	1.72015930340596	0.10219373321437
ENSG00000022267	-1.36283267037424	3.3923451553612	0.172898900512011
ENSG00000023287	-0.0667742437500546	3.11193427633268	0.241512602801168
ENSG00000023734	0.222562328604818	2.9903388547876	0.151427690458173
ENSG00000023909	-0.682961445261153	3.17245697440059	0.370563180482516
ENSG00000024048	-0.244467181762484	2.89625056246164	0.309753693779517
ENSG00000025796	-0.99919222071083	2.48501121457857	0.224610277971981
ENSG00000026025	-1.89872368732876	3.23363058016446	0.0981074719728555
ENSG00000026508	-0.259805118664021	2.06258198422816	0.114539013151305
ENSG00000026652	-1.15836099783452	2.9903388547876	0.311790450575148
ENSG00000028203	0.0953792437113474	2.96871637746679	0.19068235178283
ENSG00000028528	-0.377931250294295	3.25911584418507	0.299086181193507
ENSG00000028839	0.139824517976562	2.94816836172713	0.175517628243328
ENSG00000029363	0.294276950299113	3.6605809124273	0.0361021661832583
ENSG00000029364	-0.264162743225159	2.90902085421116	0.319504791244583
ENSG00000029993	0.100418402163896	1.8750612633917	0.052441694384126
ENSG00000030066	-0.389465337403857	3.45408227073109	0.213872451775056
ENSG00000030110	-0.92399478868318	2.84229713432807	0.389888037473667
ENSG00000031698	0.411919165467796	2.95616843047536	0.0884388028410016
ENSG00000032219	-0.550337964221828	2.75625564875423	0.356689746632174
ENSG00000032742	-1.72263242827308	3.35468455395473	0.101238135205878
ENSG00000033627	-2.19975368299274	3.20493352235414	0.0717584339747625
ENSG00000034510	-0.296905452199382	3.43248825577051	0.204753238672797
ENSG00000034533	-1.4216024326091	2.91115760873998	0.242329162224419
ENSG00000034713	-0.898723687328762	2.05690485133647	0.140882582338874
ENSG00000035115	-2.19975368299274	2.51719589794997	0.0950191250521251
ENSG00000035499	-0.326966511101425	1.51851393987789	0.0639526421159771
ENSG00000035862	-2.19975368299274	3.43504764133996	0.0704951807457677
ENSG00000036257	-0.589744706449373	2.07918124604762	0.159567697465746
ENSG00000037474	-0.00711678666467658	3.07371835034612	0.224164384796313
ENSG00000037637	-0.191343112551487	3.20071373396401	0.266071820085331
ENSG00000038002	-1.89872368732876	2.8065191340807	0.120047789727433
ENSG00000038219	-0.68469000003973	3.04688519083771	0.398063563498052
ENSG00000039123	0.0699601211439624	2.59162103821332	0.147816725463449
ENSG00000039319	-0.194501897792735	3.31175386105575	0.233916636601437
ENSG00000039523	-1.51227511829878	2.92272545799326	0.230752956316333
ENSG00000039560	-1.35465564297849	3.05576046468773	0.277231598871775
ENSG00000040275	-1.19975368299274	2.21085336531489	0.149300510678166
ENSG00000040531	-0.341902488303496	3.35276119172383	0.256492503906599
ENSG00000040933	-1.89872368732876	3.54691264318124	0.0442997410363318
ENSG00000042062	-1.59769369166478	2.86746748785905	0.203457468631458
ENSG00000042088	-1.03128950017868	2.71391035412896	0.341426674774778
ENSG00000042493	-0.880242993397277	2.28443073384452	0.161726473279507
ENSG00000042753	-2.19975368299274	2.57345182203549	0.0988503927942757
ENSG00000044459	-2.19975368299274	2.43536650661266	0.0831630135492367
ENSG00000044574	-0.454614027650974	2.68663626926229	0.312506697742434
ENSG00000047315	-0.0325678995529567	3.53655844257153	0.093309683046929
ENSG00000047410	-0.972653148176378	2.31175386105575	0.165119848200508
ENSG00000047578	-2.19975368299274	2.04139268515822	0.0315191829368542
ENSG00000047621	-0.646612868493876	2.5532760461371	0.303225514151352
ENSG00000048028	-2.19975368299274	2.67669360962487	0.0946218625590524
ENSG00000048342	-1.05769491635461	2.67623621676331	0.319452558150477
ENSG00000048471	-1.89872368732876	2.00216606175651	0.036584170003592
ENSG00000048707	-1.09019420541268	2.87098881376058	0.318578311980506
ENSG00000048828	-0.528863965621359	3.65724712988372	0.106889520111436
ENSG00000048991	-1.2966636960008	1.78175537465247	0.0871436484365821
ENSG00000049130	0.134783548429991	2.06258198422816	0.0625545666669292
ENSG00000049449	-1.89872368732876	3.3733718171813	0.0790269225720724
ENSG00000049541	-0.701750144264716	2.65079303965193	0.355502311273486
ENSG00000049618	-0.355466452230292	3.25755858744422	0.293964583385708
ENSG00000049656	-1.51227511829878	2.37930551775058	0.120537071635341
ENSG00000049759	-0.857331002170537	2.62736585659273	0.349444658441769
ENSG00000050165	-0.305730344041437	1.8750612633917	0.103150583032666
ENSG00000050393	-1.4216024326091	2.06069784035361	0.113247541397934
ENSG00000051009	-0.59113882366316	3.20479803819086	0.34982427338734
ENSG00000051108	-0.743261559974691	2.8178957571618	0.407025493217269
ENSG00000051620	-1.20546139596057	2.85642677247024	0.275338988963229
ENSG00000052126	-1.50078367865672	2.83569057149243	0.214364811014961
ENSG00000052723	-1.19975368299274	3.57714698482753	0.130583563363358
ENSG00000053770	0.376433779630014	0.740362689494244	0.0101629698843166
ENSG00000054277	-1.72263242827308	1.56820172406699	0.036773859500062
ENSG00000054282	-1.72263242827308	2.73798732633343	0.153746824888941
ENSG00000054356	-1.43115739241458	3.47769992833213	0.132317794577288
ENSG00000054598	-0.580573661634948	2.86272752831797	0.380960082409381
ENSG00000054611	-2.19975368299274	1.70329137811866	0.024587029583148
ENSG00000054654	-1.50078367865672	2.96637642308892	0.238492057567856
ENSG00000054793	-1.36283267037424	3.00453631785132	0.269245354116332
ENSG00000056050	-1.89872368732876	2.48995847942483	0.0950540549556219
ENSG00000056277	-0.54070975335499	2.47421626407626	0.251705836938665
ENSG00000057252	-0.614544131479814	3.22414443217129	0.346043608453293
ENSG00000057663	-0.838025846975151	2.91381385238372	0.406923742564055
ENSG00000057935	-2.19975368299274	1.26717172840301	0.0130602542206065
ENSG00000058063	-0.404028374111682	2.67669360962487	0.297014283792964
ENSG00000058668	-1.89872368732876	2.46538285144842	0.0912604388306914
ENSG00000059758	-0.0674673962350703	2.56525734342021	0.17486911349419
ENSG00000059804	-0.862516721273325	3.30319605742049	0.310108124406077
ENSG00000060237	-0.173561248877031	2.26834391395106	0.138649173239336
ENSG00000060339	-0.645029148211095	2.49554433754645	0.271716747232571
ENSG00000060688	-0.648202385195319	2.08098704691089	0.157683142102899
ENSG00000060749	-1.89872368732876	2.79934054945358	0.119564367503543
ENSG00000061337	-0.862516721273325	2.61909333062674	0.342906463922288
ENSG00000061936	-0.238029950913725	2.87823446867504	0.306551497744994
ENSG00000062725	-0.493296769780086	2.36361197989214	0.200843508498886
ENSG00000063322	0.376782412745376	3.86347156564559	0.0119917992059577
ENSG00000063660	-1.16879510548949	1.5910646070265	0.0718719897907893
ENSG00000064490	-0.859916121719473	3.07682242334277	0.39492639707466
ENSG00000064607	-0.613072950693017	2.54838941813292	0.297223520557644
ENSG00000064651	0.350205927980997	3.27852496473702	0.0845229998262814
ENSG00000064961	-2.19975368299274	2.15685190107001	0.0402976098011713
ENSG00000065154	0.181240787745684	3.14332712999205	0.162895190524583
ENSG00000065183	-0.770495150143374	2.66417170536193	0.369595160597146
ENSG00000065268	0.168569028761152	2.71767050300226	0.143246363048953
ENSG00000065308	-1.50078367865672	2.7045794496963	0.192057066501419
ENSG00000065491	-0.944481177889437	2.60906054993009	0.322163473398604
ENSG00000065518	-1.72263242827308	2.36267092972567	0.0861458541871928
ENSG00000065526	-0.634627890880919	3.53307266004881	0.170856846361436
ENSG00000065534	-0.92399478868318	3.18298496700358	0.362591680538859
ENSG00000065548	-0.597693691664781	3.18906900939932	0.355854705213737
ENSG00000065613	-0.495531893456716	1.33243845991561	0.0346790275451565
ENSG00000065833	-0.859916121719473	3.69407846208076	0.0864366930928033
ENSG00000065923	-0.177669380253341	0.740362689494244	0.0110084484193082
ENSG00000065970	-1.72263242827308	2.62634036737504	0.142180201614075
ENSG00000066027	-0.756664920690629	2.76117581315573	0.400682423857908
ENSG00000066136	-1.59769369166478	1.65801139665711	0.0504607499876833
ENSG00000066455	-1.59769369166478	2.93676499760994	0.215709254901057
ENSG00000066557	-0.567605924194812	3.11843007712209	0.365663802942771
ENSG00000066629	-1.72263242827308	2.58319877396862	0.134897648695042
ENSG00000066651	-0.403121738677614	3.22036963245139	0.313698919256434
ENSG00000066827	-0.995633700336819	3.19298537909316	0.34967035631248
ENSG00000066855	-1.89872368732876	2.97428135887783	0.127550131696945
ENSG00000067048	0.243947905668779	2.59273176639396	0.104060156945232
ENSG00000067064	0.633692261119315	2.61804809671209	0.0385354420941105
ENSG00000067082	-1.72263242827308	3.50846238127336	0.0706572909831394
ENSG00000067113	-1.16354671693731	2.69063901171597	0.279915120334784
ENSG00000067141	-1.06180267471026	2.59217675739587	0.27529329465047
ENSG00000067167	-0.789164209748698	3.22063101944809	0.355117491012482
ENSG00000067177	-1.89872368732876	3.39401366315731	0.0750158840998955
ENSG00000067208	-0.708391989158471	2.79934054945358	0.39971229664317
ENSG00000067365	-0.662214897401628	2.87098881376058	0.397419994251951
ENSG00000067533	-0.217093368192599	3.77995705124691	0.0270408970960275
ENSG00000067829	-0.50764199137516	2.94718856552609	0.371110403197397
ENSG00000067900	-0.350095566127992	3.99414111112612	0.0139963421585553
ENSG00000067955	-0.422548524028188	3.43544618636372	0.230497284653114
ENSG00000068078	-0.662214897401628	2.41077723337721	0.224576502455017
ENSG00000068305	-0.660573356986113	2.14144977340047	0.161343555570645
ENSG00000068438	-1.15836099783452	3.5347239718554	0.151285669009599
ENSG00000068650	-1.05769491635461	2.56348108539441	0.25994388693483
ENSG00000068654	-0.427310145576929	2.731185707634	0.320040047916326
ENSG00000068697	-0.533730419625124	2.6959192528314	0.335164517209775
ENSG00000068724	-1.02366242393706	3.05899509352542	0.357190848016354
ENSG00000068784	-0.972653148176378	2.59217675739587	0.302895867275975
ENSG00000068793	-0.754625520138933	1.53147891704226	0.0648322421721986
ENSG00000068912	-1.4216024326091	1.02118929906994	0.0234272934190387
ENSG00000069020	-0.570259427954333	2.61436983954829	0.316020604538501
ENSG00000069329	-0.302371408968629	2.86123561863404	0.325980966731924
ENSG00000069345	-0.469465154479393	3.37410650880401	0.268755668397747
ENSG00000069509	-1.89872368732876	1.67209785793572	0.0284346421900186
ENSG00000069849	-0.228439302904453	1.25527250510331	0.0233065605260435
ENSG00000070047	0.375581482842716	2.9829492885745	0.0988245653426191
ENSG00000070214	-2.19975368299274	3.54139200769367	0.0446927715636451
ENSG00000070367	-0.113552365781829	3.0757293997409	0.258183870342643
ENSG00000070404	-1.1301273967506	2.26951294421792	0.158523173321708
ENSG00000070423	-0.686425462217644	2.79274178583475	0.394750349708826
ENSG00000070476	-1.06180267471026	2.67531998333929	0.316215261104556
ENSG00000070756	-0.368915736590932	2.16731733474818	0.147634850226132
ENSG00000070778	-1.59769369166478	2.28330122870355	0.0936462180139834
ENSG00000070785	-1.08581033068591	2.99475694458763	0.331304840422427
ENSG00000070814	-2.19975368299274	2.87621784059164	0.0719028950444314
ENSG00000070950	-0.551610974837087	3.60986109298055	0.131018736499812
ENSG00000071189	-0.398026434119699	3.48108415181509	0.198037801631001
ENSG00000071205	-1.50078367865672	2.17172645365323	0.10419850848055
ENSG00000071243	-1.2518577322291	3.64271177016733	0.0998415799298822
ENSG00000071246	-1.50078367865672	2.64295887940979	0.182337300388932
ENSG00000071462	-0.236793151953654	2.14921911265538	0.122420024362939
ENSG00000071537	-1.05769491635461	3.12040939455607	0.351853947169211
ENSG00000071539	-1.59769369166478	2.99694924849538	0.218391691066261
ENSG00000071794	-1.2966636960008	2.26481782300954	0.145080351883329
ENSG00000071994	-0.927010288993461	1.9216864754836	0.130529671239703
ENSG00000072110	-0.649797740901138	1.93701610746481	0.137240330993825
ENSG00000072274	-0.133190045627785	2.53655844257153	0.184083223141064
ENSG00000072364	0.700848404645641	3.21192108430851	0.0453495040995154
ENSG00000072506	-1.05769491635461	3.28499438672299	0.299556805327824
ENSG00000073536	-2.19975368299274	3.34966598409663	0.0796820408123685
ENSG00000073578	-0.592537430511615	3.25911584418507	0.331684712021133
ENSG00000073711	-1.0946227836751	2.77305469336426	0.32054178149901
ENSG00000073756	-1.2966636960008	2.35218251811136	0.157289640539187
ENSG00000073803	-1.24551117355342	3.20044007643643	0.290666600586246
ENSG00000073921	0.137139347468032	3.25755858744422	0.154861362530981
ENSG00000074181	-0.99919222071083	3.0386201619497	0.3621270323835
ENSG00000074416	-0.898723687328762	2.20951501454263	0.156566002779361
ENSG00000074657	-1.50078367865672	3.46194849520376	0.118835652331555
ENSG00000074696	-1.72263242827308	2.4814426285023	0.111866144314158
ENSG00000074800	-0.411035791720509	2.08813608870055	0.147040126875283
ENSG00000075089	-1.4216024326091	3.07972377513992	0.256010675990951
ENSG00000075188	-2.19975368299274	3.45788189673399	0.0657208540257124
ENSG00000075213	-1.24551117355342	2.70629095725876	0.253346301236766
ENSG00000075223	-1.59769369166478	3.34927752746796	0.119952078745217
ENSG00000075303	-0.826688880873016	2.97818051693741	0.406241804376675
ENSG00000075407	-0.363376994748452	2.06632592536204	0.136144056388279
ENSG00000075539	-0.404028374111682	3.16181704016769	0.325510203529272
ENSG00000075568	-1.50078367865672	3.18255730130491	0.194690356451714
ENSG00000075618	-0.92399478868318	2.78781456706302	0.391385304118502
ENSG00000075624	0.02205118761162	4.38047354873049	0.00283978992396097
ENSG00000075711	-0.375374835150865	3.13033376849501	0.324970755584681
ENSG00000075856	0.274838612059923	3.45651785780526	0.0671532612234483
ENSG00000075945	-1.4216024326091	2.04921802267018	0.112442015485604
ENSG00000075975	-0.558886126055492	2.70199947488964	0.343073720424088
ENSG00000076067	0.533264847430112	2.71391035412896	0.0549606140824471
ENSG00000076242	-0.840498249468114	3.08671566394488	0.396161451464723
ENSG00000076513	-1.35465564297849	3.15136985024746	0.266785023359415
ENSG00000076641	-1.20546139596057	2.97358962342726	0.295359056037003
ENSG00000076685	-1.02745921894149	1.60745502321467	0.0815100323076405
ENSG00000077063	-1.89872368732876	2.33545790068938	0.0659553600617437
ENSG00000077150	-0.221636902199197	2.55509444857832	0.209233922980848
ENSG00000077157	-1.50078367865672	2.42078061954857	0.131218632204444
ENSG00000077380	0.393962807032684	2.30102999566398	0.0487434196936557
ENSG00000077549	-1.2518577322291	2.64196959770206	0.237654204408856
ENSG00000077684	-0.901568167181663	0.301029995663981	0.00375909030841253
ENSG00000078061	-1.09019420541268	3.36361197989214	0.251048557032846
ENSG00000078070	-0.784780335021926	2.65753388755799	0.366161971463276
ENSG00000078142	-0.346376903977635	2.4401216031878	0.201279463435328
ENSG00000078237	-0.0947643693247759	2.53970323894783	0.176472831346706
ENSG00000078304	-1.12532363991498	1.42324587393681	0.0452227396979048
ENSG00000078699	-2.19975368299274	2.29994290002277	0.059609118113545
ENSG00000078747	-0.259154483589498	3.2483411566692	0.272371549488226
ENSG00000078804	-1.89872368732876	2.52179164963912	0.0997353528162479
ENSG00000078902	-0.824293644251	2.85491302230786	0.410435932739268
ENSG00000079102	-1.02366242393706	1.68124123737559	0.0968494531196132
ENSG00000079308	-0.333597895216938	3.01283722470517	0.335529254000742
ENSG00000079387	-0.551610974837087	2.31492005599242	0.189824422857093
ENSG00000079459	-0.306454696904768	2.54157924394658	0.225110567024436
ENSG00000079482	-1.09019420541268	2.10890312766731	0.142031295220894
ENSG00000079785	-1.1301273967506	3.30631778110443	0.271393977067292
ENSG00000079950	-0.621464858427689	2.60314437262018	0.323139749735899
ENSG00000079999	-0.842984807769864	2.50310943667137	0.261328497054225
ENSG00000080561	-0.571592284462231	3.05499586152914	0.375104458533498
ENSG00000080709	-1.89872368732876	1.72015930340596	0.0296178225820132
ENSG00000080839	-1.19975368299274	1.70757017609794	0.0870884493580083
ENSG00000081087	-1.16354671693731	2.40397796366935	0.176106536334259
ENSG00000081721	-0.898723687328762	3.15745676813423	0.374204600252778
ENSG00000081760	-1.30381013559268	2.04139268515822	0.128517159419583
ENSG00000081791	-0.682961445261153	1.70757017609794	0.0964150948407338
ENSG00000081913	-1.72263242827308	2.52439612210384	0.122117105186247
ENSG00000082068	-0.608689075966244	2.49899936358015	0.272465330181032
ENSG00000082212	-0.927010288993461	2.86893817833291	0.386838860628267
ENSG00000082482	-1.50078367865672	1.70757017609794	0.0572321025510989
ENSG00000082641	-0.696379320146303	2.52374646681156	0.287320518052313
ENSG00000082701	-1.59769369166478	2.93196611472817	0.215125615000119
ENSG00000082898	-0.586969826273008	3.42332780856245	0.243400908973137
ENSG00000082996	-0.804087765821088	3.59245435055451	0.129118626559609
ENSG00000083093	-1.19975368299274	3.34596154181314	0.235595920926423
ENSG00000083312	-0.123416916798019	2.3096301674259	0.141256672552736
ENSG00000083520	0.453664938852167	1.91907809237607	0.0403617254090049
ENSG00000083535	-0.558886126055492	2.86952506285723	0.377428234242676
ENSG00000083544	-2.19975368299274	2.57229060615142	0.0988503927942757
ENSG00000083642	-0.624469925934128	2.46538285144842	0.256426073944613
ENSG00000083750	-0.333597895216938	3.18355453361886	0.30553193453418
ENSG00000083857	-0.696379320146303	2.02938377768521	0.149618342510242
ENSG00000083896	0.538542143353208	2.51785541893003	0.0454720033423277
ENSG00000083937	-0.187655327359065	2.61542395288594	0.218131173835462
ENSG00000084072	0.110425675069386	2.81590965088677	0.170110993294576
ENSG00000084093	-0.92399478868318	2.81954393554187	0.391173759440436
ENSG00000084636	-1.43115739241458	3.18426544306211	0.223405862342067
ENSG00000084676	-1.09019420541268	1.84509804001426	0.115435836666239
ENSG00000084731	-1.59769369166478	2.583765368285	0.155258409276982
ENSG00000084733	-0.62598029332948	1.78175537465247	0.109417084184279
ENSG00000084754	-1.89872368732876	2.60530504614111	0.108379436528635
ENSG00000085117	-1.4216024326091	2.74546516867073	0.213838908008874
ENSG00000085185	-1.35465564297849	3.13687903987552	0.270294830358498
ENSG00000085231	-0.567605924194812	2.38111508070985	0.212881733746391
ENSG00000085365	-0.686425462217644	1.60745502321467	0.0758311617328006
ENSG00000085382	-0.530075476424905	3.21404867941194	0.337910867949182
ENSG00000085491	0.102685109495249	3.20642106523799	0.178898511111863
ENSG00000085511	-0.862516721273325	0.602059991327962	0.0120460839632752
ENSG00000085662	-1.72263242827308	3.10174707394637	0.165313168754582
ENSG00000085832	-1.89872368732876	1.94200805302231	0.0345981075836285
ENSG00000085982	-0.636174065214604	0.602059991327962	0.0115943428030873
ENSG00000086015	-1.05362564731451	2.57863920996807	0.269447484045277
ENSG00000086061	0.61245921486884	3.09968064110925	0.0506953943575443
ENSG00000086062	-0.758713943251423	2.98249736919771	0.409576255692656
ENSG00000086065	0.1791938318339	3.22271647114758	0.149499955126252
ENSG00000086189	-0.774736477509438	2.69679308508174	0.383504599946184
ENSG00000086232	-0.622964793019199	1.27875360095283	0.0377191415848227
ENSG00000086619	0.865254966365161	3.18041263283832	0.0351201387337944
ENSG00000086827	-1.12532363991498	3.18098558078673	0.329396152199256
ENSG00000087008	-0.282277850006234	2.30642502755069	0.156502294434261
ENSG00000087074	-0.138731019918945	1.74429298312268	0.0736174071199021
ENSG00000087095	-0.244467181762484	2.66838591669	0.250325684622126
ENSG00000087263	-1.12532363991498	2.46463855909503	0.195794429677256
ENSG00000087303	-0.332057206047483	1.67669360962487	0.0850426978068068
ENSG00000087470	0.0811784414927148	3.44669246637153	0.108969764558118
ENSG00000087586	-1.36283267037424	3.39058187855044	0.174271461646407
ENSG00000087884	-1.2966636960008	2.67760695272049	0.234096910888938
ENSG00000088256	-1.50078367865672	1.50514997831991	0.0438390581925345
ENSG00000088325	-0.752595651650524	2.71138537909845	0.386413384554209
ENSG00000088448	-2.19975368299274	3.46694172571764	0.0636068443322945
ENSG00000088451	-0.253561018269393	1.48429983934679	0.0580042433491249
ENSG00000088854	-1.30381013559268	3.42185061502296	0.178952121981924
ENSG00000088930	-1.2966636960008	3.38255732190879	0.195207473776381
ENSG00000089048	-0.0518802431443565	1.38021124171161	0.0324478707672545
ENSG00000089060	-1.2518577322291	2.52698506856	0.200272351295876
ENSG00000089225	-1.35465564297849	3.55720633976553	0.122196781203244
ENSG00000089234	-0.758713943251423	3.04218159451577	0.405956485207795
ENSG00000089289	-1.24551117355342	3.39846084960822	0.199752249050995
ENSG00000089693	-0.804087765821088	2.58883172559421	0.325696278800927
ENSG00000089737	0.00894115935618018	2.92916338320506	0.21393764839018
ENSG00000089818	-1.02745921894149	2.31806333496276	0.165125738227031
ENSG00000090020	-1.2966636960008	2.08457627793433	0.132670497226822
ENSG00000090061	-0.058103948205415	2.98833595585605	0.239562664517835
ENSG00000090432	-0.726429223277509	3.42634857378751	0.232314531476717
ENSG00000090520	-1.30381013559268	2.41246054742996	0.166499113556124
ENSG00000090530	-1.09019420541268	2.57403126772772	0.256514934787271
ENSG00000090621	0.306570609810127	2.72222246396973	0.108268337128217
ENSG00000090776	-0.533730419625124	2.72139837552151	0.342190339022391
ENSG00000090857	-0.290108827999179	3.14003641097528	0.302506882302193
ENSG00000090905	-0.857331002170537	3.4883391579275	0.188656927138298
ENSG00000090989	-0.309845486201163	3.0386201619497	0.326301766780433
ENSG00000091136	-0.806373827830751	2.75891189239797	0.404184696817258
ENSG00000091140	-0.59113882366316	3.41987317514948	0.242998896402859
ENSG00000091164	-0.655685638642468	2.94398887507377	0.398208406505101
ENSG00000091409	-0.838025846975151	3.16196661636407	0.378368624363549
ENSG00000091527	-0.332057206047483	3.19989224352632	0.301788482255495
ENSG00000091651	0.17179096324235	2.26951294421792	0.0791731717453155
ENSG00000091656	-0.531290376323571	1.61804809671209	0.0748979819005492
ENSG00000091732	-1.02366242393706	3.20588072988754	0.340156256052523
ENSG00000092148	-0.859916121719473	2.8842287696326	0.404292781659491
ENSG00000092203	0.472662089070386	3.25212455250564	0.0636309937457303
ENSG00000092330	-0.175701914547804	3.360498744468	0.206738231366463
ENSG00000092439	-0.276149966142481	2.59328606702046	0.234197846945554
ENSG00000092978	-0.357908002222181	2.65561858354122	0.277270215837569
ENSG00000093009	-0.724526676630245	3.12694271794423	0.388310982151365
ENSG00000093010	-1.36283267037424	2.19589965240923	0.12955542096949
ENSG00000093144	-0.225024784347161	1.09691001300806	0.0173204786165424
ENSG00000094841	-0.622964793019199	2.12385164096709	0.162822982765592
ENSG00000094880	-0.465621328489299	3.40934126859678	0.251041912201752
ENSG00000094916	-0.657308773724155	3.71667097556014	0.085497532261369
ENSG00000095002	-1.36283267037424	3.34093960203808	0.190355929835641
ENSG00000095015	-2.19975368299274	2.67851837904011	0.0946218625590524
ENSG00000095303	-1.30381013559268	3.15488024471876	0.286625977918807
ENSG00000095380	0.385506115742323	2.92038424217836	0.0953098888160465
ENSG00000095383	-1.72263242827308	3.32221929473392	0.106623826524436
ENSG00000095574	-0.631551958925749	3.22891340599469	0.345572913974233
ENSG00000095637	-1.35465564297849	3.71642073384655	0.0614116627945357
ENSG00000095787	0.00566111557132642	3.08795878946073	0.220785033289667
ENSG00000096080	0.581402666176669	2.94816836172713	0.052359033816802
ENSG00000096384	0.250760369924671	3.73219265100627	0.0270074935584432
ENSG00000096401	-0.633087201711464	3.25731851309764	0.334189858801163
ENSG00000096717	0.220486144320611	2.86864443839483	0.143126137844387
ENSG00000097033	-1.51227511829878	2.87621784059164	0.221666017503444
ENSG00000097046	-1.72263242827308	2.70329137811866	0.150216961672071
ENSG00000099139	-0.461457856646792	4.01447853532621	0.016894144151712
ENSG00000099203	-0.574270332278455	2.18041263283832	0.168815628840274
ENSG00000099246	-0.221040970327187	2.32633586092875	0.154282317333912
ENSG00000099250	-1.05769491635461	1.14612803567824	0.0260489615458969
ENSG00000099795	-1.72263242827308	2.9701143222851	0.182076622087817
ENSG00000099860	1.15747909756258	3.44754562126701	0.0121974265631829
ENSG00000099968	0.119936028624347	2.50379068305718	0.115474885469537
ENSG00000099977	-0.972653148176378	3.48287358360875	0.189117757463983
ENSG00000100030	-0.293373895423712	1.43136376415899	0.0481028147868144
ENSG00000100068	-2.19975368299274	2.48713837547719	0.0911026201812169
ENSG00000100104	-1.50078367865672	2.4432629874587	0.13647098812586
ENSG00000100129	-0.194501897792735	2.37566361396089	0.161255803303671
ENSG00000100138	-0.840498249468114	3.11477773197156	0.390978723797967
ENSG00000100154	-0.708391989158471	2.86835049964797	0.405703057975978
ENSG00000100209	-1.50078367865672	2.32531037171106	0.114512990667772
ENSG00000100241	-0.0256861558037669	2.36078268987328	0.131078923502075
ENSG00000100258	-1.50078367865672	2.48713837547719	0.146719454529519
ENSG00000100294	-1.09019420541268	2.64787176530623	0.294349221741831
ENSG00000100316	0.989255655804802	3.12629379069327	0.0216707476450866
ENSG00000100325	-1.36283267037424	2.6954816764902	0.219877159424566
ENSG00000100330	-0.567605924194812	2.31175386105575	0.188488512638281
ENSG00000100345	-1.89872368732876	1.95904139232109	0.0350470861810507
ENSG00000100348	-0.560184479253479	3.10687054447865	0.366279779678245
ENSG00000100376	-0.976027551330836	2.50582803385484	0.240327789468292
ENSG00000100379	-0.972653148176378	2.68930885912362	0.356352269342491
ENSG00000100410	-0.152739007173727	3.19576132003606	0.256896793147411
ENSG00000100412	0.209732872142382	1.93701610746481	0.0540282314867583
ENSG00000100425	-0.774736477509438	3.04355874691473	0.405731337084567
ENSG00000100439	-1.59769369166478	3.01051196273721	0.21752537838134
ENSG00000100441	-0.840498249468114	3.26728908943113	0.331072184897046
ENSG00000100445	-1.0027801399287	3.59966477878842	0.11893537551523
ENSG00000100523	-0.368079449800064	2.61647551388857	0.264532739703097
ENSG00000100526	-0.898723687328762	2.63498080005123	0.349862722476166
ENSG00000100554	-0.118846872181212	1.99563519459755	0.0783097070494647
ENSG00000100575	-1.15836099783452	3.13321945673249	0.332235958668023
ENSG00000100592	-0.631551958925749	1.68124123737559	0.0885933834418158
ENSG00000100599	-0.804087765821088	2.47567118832443	0.246839291860563
ENSG00000100600	-0.154268270875847	1.77451696572855	0.076613749951365
ENSG00000100605	-1.43115739241458	2.60959440922522	0.189336324947963
ENSG00000100614	-0.292671017148908	3.09429639740537	0.311382891317528
ENSG00000100629	-0.995633700336819	2.8701111553644	0.359588962347618
ENSG00000100632	-0.0667742437500546	1.61278385671974	0.0568558004868538
ENSG00000100647	-0.673307076771907	3.25863728272408	0.335582108634078
ENSG00000100664	0.384033499385736	2.52309583825257	0.0649928992403803
ENSG00000100722	-0.117597187718535	3.21656173504793	0.243856044310252
ENSG00000100731	-0.418158132073814	3.00496588710682	0.353991330041967
ENSG00000100764	-0.318448676923049	3.25803833837056	0.284964349049592
ENSG00000100796	-0.0095467454105449	2.40739090447073	0.132444212750201
ENSG00000100804	-1.43115739241458	3.28634417640908	0.184962326939456
ENSG00000100811	-0.100437929756477	2.92272545799326	0.25238860545144
ENSG00000100852	-0.202027774493125	2.93976877545335	0.295870112622272
ENSG00000100906	0.634882005622318	3.38649896555065	0.0358927921134264
ENSG00000100938	-0.0566091649054611	3.42878251149695	0.145488388231629
ENSG00000100941	0.497586894632064	1.69019608002851	0.0263331440744494
ENSG00000100997	-0.92399478868318	1.52504480703685	0.0645661665333453
ENSG00000101132	-0.739315399950884	2.64787176530623	0.358141113703357
ENSG00000101146	-0.701750144264716	3.18383903705642	0.368746261104011
ENSG00000101158	-0.862516721273325	3.32273600446995	0.299209984677734
ENSG00000101191	-0.880242993397277	2.52698506856	0.273936512540938
ENSG00000101224	-0.976027551330836	3.30427505047713	0.30320035837487
ENSG00000101247	-0.824293644251	2.95472479097906	0.406983241402394
ENSG00000101294	-0.26746370041368	3.41747169320329	0.203978210114947
ENSG00000101333	-0.96930476161447	2.29885307640971	0.163709364774889
ENSG00000101335	-0.545711549107135	2.16583762469013	0.168042886639672
ENSG00000101337	-1.08581033068591	2.01283722470517	0.128735585240914
ENSG00000101343	0.0240879435811478	3.47085132452612	0.110392745519066
ENSG00000101361	-0.639283026580984	2.94001815500766	0.394721053125862
ENSG00000101365	-1.20546139596057	3.35324283143373	0.229335154321131
ENSG00000101384	-1.19975368299274	3.08795878946073	0.323680493959536
ENSG00000101400	-2.19975368299274	3.01093566470439	0.0684930133979915
ENSG00000101413	-0.737355685093787	2.44638181222244	0.234463338310393
ENSG00000101439	-1.2518577322291	3.22647101531714	0.279434659696765
ENSG00000101442	-1.09019420541268	2.06445798922692	0.135163828701223
ENSG00000101474	-0.520881549835248	2.20682587603185	0.170678941971398
ENSG00000101493	-0.222233652923038	3.43055876952276	0.183635326762474
ENSG00000101557	-0.278183002069314	1.99122607569249	0.110219492166336
ENSG00000101574	-0.586969826273008	2.95085145888855	0.384535527215846
ENSG00000101577	-1.16879510548949	3.44901531634779	0.192177248982746
ENSG00000101596	0.0605229783717148	2.62428209583567	0.156225608936669
ENSG00000101665	0.212300324182009	1.53781909507327	0.0290736800938652
ENSG00000101773	-0.756664920690629	3.10805737378385	0.394833351606368
ENSG00000101782	-0.013708288573403	2.54592532935584	0.15792505816533
ENSG00000101811	-0.99919222071083	2.03342375548695	0.132590711511947
ENSG00000101825	-1.59769369166478	1.60745502321467	0.0490182816850601
ENSG00000101849	-0.463534603317627	2.14612803567824	0.161053288104282
ENSG00000101856	-0.229652505888694	2.97703733522468	0.305794527173605
ENSG00000101868	-1.59769369166478	3.8694957374592	0.011439136952075
ENSG00000101911	-1.59769369166478	2.73639650227664	0.179168579604922
ENSG00000101935	-1.89872368732876	3.33725953975028	0.0841068905952248
ENSG00000101966	-0.99919222071083	2.73719264270474	0.360046936194435
ENSG00000101972	-1.89872368732876	2.4661258704182	0.0912604388306914
ENSG00000101974	-0.215914699881631	2.79830528202198	0.280152466160468
ENSG00000102024	-0.804087765821088	1.65801139665711	0.0898135423325851
ENSG00000102054	-0.60340140463261	3.23590702704069	0.341572203687897
ENSG00000102081	-0.538230293162216	3.07353506505878	0.365957559643861
ENSG00000102103	-1.89872368732876	3.61278385671974	0.0315012297376739
ENSG00000102181	-1.19975368299274	2.14144977340047	0.143144983285636
ENSG00000102287	-1.4216024326091	1.61278385671974	0.0559237787792079
ENSG00000102309	-2.19975368299274	3.40380661054742	0.0756545443304514
ENSG00000102316	-1.2518577322291	2.55690526905545	0.210633829916925
ENSG00000102317	0.133822115541465	2.6159500516564	0.136496911914666
ENSG00000102390	-0.058103948205415	2.87823446867504	0.232288492295357
ENSG00000102393	-0.0562015378080127	3.21576970841764	0.225723748315872
ENSG00000102531	-0.567605924194812	3.23108712058482	0.339150216769144
ENSG00000102572	-0.249307968557847	3.22801517510179	0.275283847307483
ENSG00000102580	-0.22382442253103	2.64443858946784	0.237828987819194
ENSG00000102595	-1.50078367865672	2.87737134586977	0.223456552567863
ENSG00000102699	-1.89872368732876	2.69983772586725	0.114571693576472
ENSG00000102710	-0.417221546495435	3.61830964112343	0.114029209988083
ENSG00000102753	-1.05769491635461	3.24588264751726	0.317320623781548
ENSG00000102755	-1.05362564731451	1.67209785793572	0.094231968497405
ENSG00000102780	-0.549068674171598	2.32633586092875	0.192453563828853
ENSG00000102781	-0.470521609438195	2.92194645422941	0.365814245446038
ENSG00000102805	-0.592537430511615	3.35372393758895	0.284641853789056
ENSG00000102870	-1.0027801399287	3.0918427497381	0.364045303855759
ENSG00000102893	-1.50078367865672	2.69983772586725	0.191407646335129
ENSG00000102908	0.14506404867218	2.09166695759568	0.064554513151073
ENSG00000102910	-1.2518577322291	3.28802553538836	0.247885299043183
ENSG00000102921	-2.19975368299274	3.31228316579148	0.0792323867006612
ENSG00000102974	-1.4216024326091	1.92941892571429	0.0962903594539624
ENSG00000103035	-0.784780335021926	2.68484536164441	0.378866212311723
ENSG00000103042	-1.05769491635461	2.75549372841512	0.335530035303782
ENSG00000103051	-0.252919663966608	2.70500795933334	0.265464710231469
ENSG00000103091	-0.462494988637683	2.37106786227174	0.199480696944136
ENSG00000103168	-0.774736477509438	2.87880893235921	0.411859526972863
ENSG00000103194	-0.682961445261153	3.05269394192497	0.397099416171133
ENSG00000103196	-0.447876376091137	2.2027606873932	0.163421769831997
ENSG00000103222	-0.824293644251	2.67394199863409	0.375944014961833
ENSG00000103241	-0.59534822943629	2.63296316816726	0.328714989668949
ENSG00000103275	-1.50078367865672	3.03662889536216	0.237324621626891
ENSG00000103335	0.26910176618877	3.18412335423967	0.126261442626785
ENSG00000103342	-0.947642864157857	2.65657729139611	0.349687124357358
ENSG00000103353	-1.15836099783452	3.11243741732184	0.333349632307013
ENSG00000103381	-0.947642864157857	2.99321572047414	0.375877043055456
ENSG00000103429	0.115574920380032	2.76492298464989	0.163146636524443
ENSG00000103489	-1.20546139596057	2.15685190107001	0.143984128820063
ENSG00000103591	-0.580573661634948	2.66558099101795	0.336683947093127
ENSG00000103653	-0.824293644251	1.95904139232109	0.138170888642373
ENSG00000103657	-1.19975368299274	3.16061857239947	0.318219210683514
ENSG00000103671	-0.570259427954333	3.17940815151384	0.354163891824357
ENSG00000103888	-1.59769369166478	3.06744284277638	0.207010178078436
ENSG00000104067	-0.0830632245338163	3.43941164928578	0.144705518265856
ENSG00000104093	-1.30381013559268	2.39357520326959	0.163248276110077
ENSG00000104129	-0.116351088913635	3.11577687615896	0.256243304052759
ENSG00000104177	-0.240301840891444	1.73239375982297	0.0857591637109441
ENSG00000104221	-0.110005796056528	1.44715803134222	0.0449608305087575
ENSG00000104228	-0.580573661634948	3.26197619139781	0.328978112330439
ENSG00000104312	-1.59769369166478	3.19256745333655	0.162502909876946
ENSG00000104320	-0.840498249468114	3.15911582182777	0.37812935939599
ENSG00000104332	-1.72263242827308	3.44622640177816	0.0850797334253733
ENSG00000104365	-1.72263242827308	3.08314414314305	0.170029792702937
ENSG00000104388	-2.19975368299274	1.92685670894969	0.0264909872531949
ENSG00000104408	0.39597793351264	2.85491302230786	0.0900771747318219
ENSG00000104412	-0.495531893456716	2.59879050676312	0.292606519301008
ENSG00000104419	-0.353313828191622	2.43933269383026	0.202732479474956
ENSG00000104442	-0.819542441281138	2.40739090447073	0.201577529721004
ENSG00000104497	-1.05769491635461	1.38021124171161	0.0405171599992975
ENSG00000104626	-2.19975368299274	1.66745295288995	0.0244429029842695
ENSG00000104722	-0.250580979173106	3.01598810538413	0.310473770886975
ENSG00000104728	-1.36283267037424	3.07261747654524	0.27526585280932
ENSG00000104812	-0.774736477509438	3.14488541828714	0.384815290474773
ENSG00000104904	0.477571573021967	1.64836001098093	0.0247915045788756
ENSG00000104960	-1.15836099783452	3.3691230495282	0.234223186153676
ENSG00000104964	-2.19975368299274	2.14612803567824	0.0393963404602635
ENSG00000105088	-1.72263242827308	2.97932069738202	0.182229516240253
ENSG00000105137	-0.745248168049769	3.2405492482826	0.346036988775294
ENSG00000105171	-1.12532363991498	2.698535492562	0.296182294338367
ENSG00000105173	-1.50078367865672	2.10890312766731	0.100711258781673
ENSG00000105176	-1.02745921894149	3.34113763874096	0.275057580093248
ENSG00000105281	-0.143018471044745	1.52504480703685	0.0576691823886779
ENSG00000105355	-1.35465564297849	2.74390155048518	0.227304028618422
ENSG00000105401	0.951451476181878	2.53147891704225	0.0112622852276292
ENSG00000105426	-1.59769369166478	1.45484486000851	0.0332207960354035
ENSG00000105438	-0.570259427954333	1.74429298312268	0.0973343200089315
ENSG00000105497	-0.053092138205409	3.09412159584056	0.237403691004652
ENSG00000105568	-0.549068674171598	2.01703333929878	0.149810505067228
ENSG00000105618	-1.36283267037424	3.4500950758716	0.156548056950068
ENSG00000105640	-0.0508089139038486	1.33243845991561	0.0278375859562825
ENSG00000105708	-1.20546139596057	1.88930170250631	0.11439687559863
ENSG00000105732	-2.19975368299274	2.96473092105363	0.069000678018809
ENSG00000105738	-1.59769369166478	2.95206559018505	0.217558669989309
ENSG00000105810	-0.599113602799505	3.5164031484474	0.181438749747065
ENSG00000105821	-0.398922483807807	3.01452053875792	0.348915857800452
ENSG00000105829	-0.631551958925749	2.69679308508174	0.35867132631355
ENSG00000105835	-0.322686711771253	1.98677173426624	0.118124831644292
ENSG00000105849	-1.09019420541268	2.88223984801882	0.3184118928356
ENSG00000105875	-0.801813674320706	2.11727129565576	0.150831491691957
ENSG00000105879	0.0225072270686883	2.61119206086843	0.162926073283897
ENSG00000105887	-0.316960713725855	2.77378644498119	0.307523205347522
ENSG00000105926	-0.96930476161447	3.12564389235739	0.369185870909515
ENSG00000105939	-0.244467181762484	3.36530074863799	0.223438619157606
ENSG00000105968	-0.503057770157106	2.65465775464952	0.313914767385001
ENSG00000105971	-1.20546139596057	3.14082218010931	0.320054654778445
ENSG00000105974	-0.741283997944821	3.39932753215868	0.250416576264229
ENSG00000105976	-1.02366242393706	3.42602301568988	0.222100545672118
ENSG00000105983	-0.39122420107666	2.42651126136458	0.205549693855071
ENSG00000105993	-0.192824477535251	3.63698910181223	0.0671118387601438
ENSG00000106003	0.128353509482505	2.68078861150668	0.148438201993261
ENSG00000106070	-2.19975368299274	1.37106786227174	0.0160348743654522
ENSG00000106080	-0.613072950693017	1.49136169383427	0.0578703288862532
ENSG00000106153	-0.0688666583728261	2.93701610746481	0.241560558757249
ENSG00000106211	-0.434706774637715	3.31983447960114	0.289383539016717
ENSG00000106236	-0.341116588481864	1.71180722904119	0.0884537931079375
ENSG00000106261	-0.321934797355218	3.12904505988796	0.313216815556543
ENSG00000106266	-0.726429223277509	3.17405980772503	0.373734880345268
ENSG00000106268	-1.51227511829878	2.3021143769562	0.109690745331932
ENSG00000106299	-0.745248168049769	2.87273882747267	0.41032101427106
ENSG00000106305	-0.885711415654575	1.8750612633917	0.130631868851686
ENSG00000106366	-1.72263242827308	2.21218760440396	0.0713592089889369
ENSG00000106392	-1.12057243694512	2.12385164096709	0.143558990646345
ENSG00000106399	-1.59769369166478	0.740362689494244	0.0070218063030921
ENSG00000106524	-0.613072950693017	2.50105926221775	0.272745818019595
ENSG00000106554	-0.0773287906563868	3.3230457354817	0.198482557950167
ENSG00000106571	-0.882968597622751	2.78461729263288	0.401194936630078
ENSG00000106609	-0.376225302628443	2.51785541893003	0.233272564913675
ENSG00000106624	-1.50078367865672	3.09691001300806	0.225328047070534
ENSG00000106636	-0.358724912018591	1.93701610746481	0.117075904811569
ENSG00000106638	-0.921000082039915	3.31492005599242	0.300083782324835
ENSG00000106701	-0.824293644251	3.09621458534641	0.396086400274684
ENSG00000106723	-0.754625520138933	1.83569057149243	0.126571406967112
ENSG00000106799	0.108946832231548	2.65896484266443	0.150377959348237
ENSG00000106829	-0.239058564287848	0.477121254719662	0.00479702861099651
ENSG00000106993	-1.05769491635461	2.69940408181534	0.326603544141957
ENSG00000107021	-1.4216024326091	3.12270725431835	0.24744308415957
ENSG00000107036	0.111075065583629	3.11760269169008	0.188520326912599
ENSG00000107104	-2.19975368299274	3.39119984010877	0.0772426437287836
ENSG00000107140	-1.89872368732876	2.7481880270062	0.116975372432454
ENSG00000107175	0.26504174142495	2.95496573105842	0.13515886481515
ENSG00000107249	-0.514211321218792	1.88649072517248	0.121390579718028
ENSG00000107290	-0.756664920690629	2.50037371435337	0.268380564394258
ENSG00000107338	-0.976027551330836	3.44940125299622	0.21046092128523
ENSG00000107341	-1.59769369166478	2.04727486738418	0.0758304609870236
ENSG00000107372	0.143949910889275	2.28891960566173	0.0860875588916569
ENSG00000107554	-1.50078367865672	2.10209052551184	0.100035858339837
ENSG00000107560	-1.2966636960008	2.77305469336426	0.245188881965775
ENSG00000107581	0.512453707349227	3.56590682206766	0.031630245646774
ENSG00000107625	-0.462494988637683	3.18497519069826	0.33279435745824
ENSG00000107643	-0.646612868493876	2.88252453795488	0.394953623018176
ENSG00000107669	-2.19975368299274	2.43695733066945	0.0831630135492367
ENSG00000107731	-1.59769369166478	1.88930170250631	0.0575018045022357
ENSG00000107745	0.000807779289169765	2.79934054945358	0.199685521228998
ENSG00000107771	-0.522070965991168	2.08278537031645	0.158959637897612
ENSG00000107779	-0.40493690620279	2.75891189239797	0.3251889475645
ENSG00000107796	-2.19975368299274	2.49899936358015	0.0929125231084724
ENSG00000107854	0.225621811348819	1.91381385238372	0.0528743972983845
ENSG00000107897	-0.877534388258824	2.51121470113639	0.263456118875175
ENSG00000107957	-1.50078367865672	2.88986172125819	0.22640353370389
ENSG00000107959	0.664778477045837	1.75204844781944	0.0197071512887518
ENSG00000107968	-0.533730419625124	2.47784447633876	0.252539557698244
ENSG00000108010	0.281186748905619	3.05384642685225	0.131235200460649
ENSG00000108021	-0.128516550953586	2.28443073384452	0.136757504064712
ENSG00000108039	-1.0027801399287	2.26245108973043	0.1608612886769
ENSG00000108061	0.265885042280961	1.90579588036787	0.0514370548035138
ENSG00000108094	-0.859916121719473	3.04532297878666	0.397849860041277
ENSG00000108107	-0.880242993397277	3.07261747654524	0.392273520842629
ENSG00000108239	-0.0995366182762631	3.40389229555942	0.167003895608192
ENSG00000108278	-1.59769369166478	1.55022835305509	0.0448874798354039
ENSG00000108298	-0.414740932786714	2.18752072083646	0.157730124217575
ENSG00000108384	-1.16354671693731	2.69328715700566	0.279915120334784
ENSG00000108406	-1.35465564297849	3.19659065411731	0.251134273674519
ENSG00000108424	-0.249307968557847	3.06314563710664	0.304527003453942
ENSG00000108468	-1.35465564297849	2.52374646681156	0.181926075735975
ENSG00000108469	-0.359543361322132	1.64345267648619	0.0814336493737391
ENSG00000108518	-1.2518577322291	3.21391600964402	0.283588621722572
ENSG00000108551	0.465821685345402	1.77451696572855	0.0334864065163224
ENSG00000108582	0.301183573989592	3.02897770520878	0.124554722930664
ENSG00000108599	-0.425399227613528	2.96307916064183	0.358450362291335
ENSG00000108821	-0.682961445261153	3.25695815256093	0.335865840217503
ENSG00000108828	-1.03128950017868	2.1846914308176	0.153630456405231
ENSG00000108840	-1.72263242827308	3.17998242529259	0.141478035998812
ENSG00000108960	-1.02745921894149	2.71891668601486	0.344050992022832
ENSG00000108963	-0.826688880873016	3.63798978078469	0.107905714679117
ENSG00000109079	-0.465621328489299	3.32087296522725	0.293805712025024
ENSG00000109089	-2.19975368299274	3.29710365014926	0.0785760420640424
ENSG00000109111	0.432874753855758	3.94282623714252	0.00760641957216017
ENSG00000109133	-0.0169192788840604	2.67117284271508	0.184802541939521
ENSG00000109171	-0.904431400296591	1.55022835305509	0.0685017826148802
ENSG00000109180	-0.694603704672837	2.80617997398389	0.398210740570991
ENSG00000109189	-0.478699375917322	2.76604086038139	0.343140843053495
ENSG00000109220	0.32041286687481	1.81624129999178	0.044527736716226
ENSG00000109320	-1.59769369166478	3.12188798510368	0.189232618086824
ENSG00000109381	-1.19975368299274	3.60508946188158	0.118146927941789
ENSG00000109445	0.240809703816733	3.24575935596728	0.122479681799787
ENSG00000109475	0.328376847487603	3.55041181900807	0.0470435281789515
ENSG00000109519	0.226115108107141	1.9731278535997	0.0547429069241032
ENSG00000109536	-0.930046873751524	3.37060560093815	0.265244969571997
ENSG00000109572	-0.658937997886162	2.48995847942483	0.269086334185943
ENSG00000109576	-2.19975368299274	2.32118402730231	0.0626555590096777
ENSG00000109606	0.138874192322551	2.46463855909503	0.103312558023361
ENSG00000109674	-1.02745921894149	2.91539983521227	0.342978213501588
ENSG00000109686	-1.59769369166478	3.09795107099415	0.198869572631805
ENSG00000109805	-0.134164058435735	3.03762566991472	0.266386557019984
ENSG00000109861	-1.19975368299274	2.731185707634	0.273320952358066
ENSG00000109929	-0.411035791720509	2.48572142648158	0.230931710946615
ENSG00000109971	0.796318658027428	2.8208579894397	0.0290069422434608
ENSG00000110031	-0.674997555666854	2.96331551138611	0.401252764759101
ENSG00000110048	-0.646612868493876	3.98618929973682	0.0240352990416084
ENSG00000110066	-0.235559865192965	2.2291697025391	0.136348720985024
ENSG00000110104	-2.19975368299274	2.81324730089761	0.0775449428229003
ENSG00000110107	-1.30381013559268	2.5434471800817	0.196814011533885
ENSG00000110172	0.266012922683237	2.09342168516224	0.0554695888190377
ENSG00000110218	0.0741984248449082	3.10174707394637	0.200802814929563
ENSG00000110237	-1.0946227836751	3.19700472802305	0.330589345436193
ENSG00000110318	-1.72263242827308	3.12694271794423	0.157327687054867
ENSG00000110367	0.527500251918425	2.20682587603185	0.0312567218990846
ENSG00000110395	-1.24551117355342	3.59134291173446	0.121842936711515
ENSG00000110422	-1.16354671693731	2.51054501020661	0.208027177969691
ENSG00000110427	-1.72263242827308	1.44715803134222	0.0258994753187492
ENSG00000110435	-0.819542441281138	3.43632170013973	0.223720802749795
ENSG00000110497	-0.50764199137516	3.62216219475669	0.121923809928096
ENSG00000110583	-0.865132987341735	1.13033376849501	0.0371857370939033
ENSG00000110619	-0.752595651650524	3.42797271360821	0.231380347992361
ENSG00000110696	-0.202027774493125	2.93926958633873	0.295870112622272
ENSG00000110756	-0.134485482018845	2.61331316145546	0.204233118113037
ENSG00000110768	-0.0385190468455962	2.96165834863772	0.232211774627147
ENSG00000110871	-0.99919222071083	3.20098721916317	0.346076447962418
ENSG00000110880	0.316116192280227	2.68439647841902	0.10132334489162
ENSG00000110917	-1.12057243694512	3.23413748945096	0.310585240874476
ENSG00000110958	-0.510716365823277	0.903089986991944	0.0196520452931145
ENSG00000111145	-1.72263242827308	2.56525734342021	0.131336876490207
ENSG00000111266	-0.824293644251	1.8228216453031	0.126446727583376
ENSG00000111300	-0.511878228708725	3.55315454816963	0.161837328374672
ENSG00000111331	0.0257779738486829	3.30470589821277	0.17485775100093
ENSG00000111361	-0.950827736565119	2.15685190107001	0.151346239453928
ENSG00000111412	0.38007394252349	2.93018465229862	0.0966633941764663
ENSG00000111424	-0.156140789253132	2.76900787094377	0.250095379663767
ENSG00000111445	-0.995633700336819	2.86569605991607	0.359973577930382
ENSG00000111450	-1.2966636960008	2.04921802267018	0.129953034336791
ENSG00000111605	-0.0606971678373128	2.72591163229505	0.206440955925562
ENSG00000111615	0.53141165424923	3.3451776165427	0.0472952713973071
ENSG00000111647	-0.0288568087384107	3.1360860973841	0.228826764722895
ENSG00000111684	-0.455634925026648	3.52814507825311	0.176294237256361
ENSG00000111716	-1.20546139596057	1.81624129999178	0.103259072526838
ENSG00000111725	-2.19975368299274	3.39532639306935	0.0767565941415444
ENSG00000111731	-1.72263242827308	2.83473851890384	0.165681792997683
ENSG00000111752	-1.72263242827308	3.49906818451079	0.0728738007522765
ENSG00000111785	-1.09019420541268	2.66275783168157	0.301870340104362
ENSG00000111875	-1.12532363991498	2.65561858354122	0.283385585405273
ENSG00000111880	-1.19975368299274	2.20139712432045	0.148493518120169
ENSG00000111885	-0.804087765821088	3.36754227352058	0.270630439250625
ENSG00000111912	-0.840498249468114	3.83632411570675	0.0488617612282055
ENSG00000111962	-1.2966636960008	3.11991541025799	0.296310539208019
ENSG00000112033	-1.72263242827308	1.09691001300806	0.0152435866523839
ENSG00000112081	1.33092775210426	2.66039109840247	0.00615777001590531
ENSG00000112118	-0.600538171517682	3.10890312766731	0.37405918290962
ENSG00000112144	-1.16354671693731	3.66534642742494	0.0920184236395124
ENSG00000112149	-0.710225003593651	2.56466606425209	0.311877201031442
ENSG00000112167	-0.972653148176378	2.27415784926368	0.161847850046994
ENSG00000112242	-1.4216024326091	3.18723861983148	0.226576702970958
ENSG00000112249	-0.142024419150961	2.86093662070009	0.263033054805863
ENSG00000112290	-0.365863553050202	2.81491318127507	0.332651298218885
ENSG00000112297	-1.2966636960008	2.75891189239797	0.244290947648982
ENSG00000112306	0.866147224933751	2.987219229908	0.0296306146682779
ENSG00000112339	0.24672722714901	2.3654879848909	0.0710004767023815
ENSG00000112378	-1.89872368732876	3.00646604224923	0.127027371658742
ENSG00000112531	0.138093472736395	3.23678909940929	0.159949299412356
ENSG00000112578	0.0448940466667229	3.51646926620378	0.0907033669255697
ENSG00000112584	-2.19975368299274	1.6232492903979	0.0236999899989157
ENSG00000112592	-0.0756211660627471	3.1397217048152	0.24218123299993
ENSG00000112679	-0.71206578738449	1.38021124171161	0.0502311920470749
ENSG00000112699	-0.845485684913247	3.84401094437304	0.0465961463226924
ENSG00000112701	-0.145843538299537	2.31281182621209	0.143959689042221
ENSG00000112773	-0.135462407775805	1.66745295288995	0.0699834152491804
ENSG00000112902	-0.490342858365118	2.9484129657786	0.368880910761512
ENSG00000112941	-1.2966636960008	3.32939787936104	0.215014264800198
ENSG00000112972	-0.488134214084717	2.9434945159061	0.368447867408602
ENSG00000112977	-1.59769369166478	3.16628206731657	0.173254806611263
ENSG00000112996	-0.145843538299537	2.71683772329952	0.232588485590748
ENSG00000113013	0.184992557193757	3.13751235312213	0.162089953287563
ENSG00000113048	-0.715770928450696	3.228400358703	0.34996141834656
ENSG00000113068	-0.0266971998356123	3.01157044359728	0.229031833834566
ENSG00000113083	-1.2518577322291	2.82769228867445	0.260487587442096
ENSG00000113140	-1.35465564297849	3.3732798932775	0.182049268704855
ENSG00000113163	-0.337208281352781	2.77887447200274	0.314249360403938
ENSG00000113194	-1.59769369166478	1.84509804001426	0.0541585464590757
ENSG00000113273	-1.35465564297849	2.33545790068938	0.14550894088007
ENSG00000113282	-0.481945014446869	2.69679308508174	0.323065331338283
ENSG00000113318	-2.19975368299274	2.59328606702046	0.0992054582115745
ENSG00000113328	0.852820361252633	3.41979058610636	0.0224537243563781
ENSG00000113360	-0.842984807769864	2.79169064902012	0.407208003210373
ENSG00000113368	-1.59769369166478	2.19173039336286	0.0889466057960143
ENSG00000113369	-0.995633700336819	2.2405492482826	0.159641030822951
ENSG00000113387	-0.332057206047483	2.47856649559384	0.21056597144019
ENSG00000113407	-0.256561647143025	1.75204844781944	0.0885367716388949
ENSG00000113456	-0.300222216374811	2.87995558512275	0.327845734667149
ENSG00000113569	-0.842984807769864	2.90308998699194	0.406126992528268
ENSG00000113593	-0.752595651650524	2.22141423784234	0.158041786251032
ENSG00000113594	-0.39122420107666	3.29225607135648	0.290649781494929
ENSG00000113595	0.135045935821663	2.41497334797082	0.0980906560254982
ENSG00000113615	-1.05362564731451	3.32582341900274	0.278213302103813
ENSG00000113643	-0.551610974837087	2.99934806920672	0.376141316307668
ENSG00000113648	-1.2112451226348	2.60042832573213	0.23394997686767
ENSG00000113649	-0.601967428475449	3.00281377922467	0.385435168087632
ENSG00000113657	-1.30381013559268	2.65272969606925	0.226202638823194
ENSG00000113658	-0.477622864302322	3.30631778110443	0.300733993433935
ENSG00000113712	0.750164498331419	3.28216877830464	0.0393463992609997
ENSG00000113716	-0.224628889545054	2.98181860717066	0.304093190668
ENSG00000113739	-0.947642864157857	2.93247376467715	0.375669525648323
ENSG00000113742	0.16434333225353	3.51514499476482	0.0751382788400654
ENSG00000113758	-0.99919222071083	3.52575724315231	0.159327364086368
ENSG00000113810	0.770873167319809	3.34034494952814	0.0336044624172286
ENSG00000113916	-0.696379320146303	2.48995847942483	0.267517489701904
ENSG00000114019	0.0568769644428417	2.89042101880091	0.194600929270619
ENSG00000114030	-0.27368314384036	3.29633605460205	0.260420845685014
ENSG00000114315	-1.20546139596057	3.50616666504697	0.162976782934605
ENSG00000114374	-1.50078367865672	3.04040452891416	0.236757197039946
ENSG00000114416	0.791469736279486	3.20790353038605	0.0409524653472594
ENSG00000114423	-1.16354671693731	3.16106838547117	0.326118438844116
ENSG00000114439	-0.177669380253341	2.32428245529769	0.150114412113301
ENSG00000114446	-0.976027551330836	3.19506899646859	0.351048810745369
ENSG00000114554	-2.19975368299274	2.47202469770028	0.0891193431157456
ENSG00000114573	-0.821911545499229	2.07736790528416	0.146680977517874
ENSG00000114648	-0.636174065214604	2.56466606425209	0.306923149367789
ENSG00000114698	-0.840498249468114	3.2618573856299	0.333517518102363
ENSG00000114735	-1.24551117355342	2.34242268082221	0.16080939942682
ENSG00000114742	-1.12532363991498	3.45362407359145	0.19507132544796
ENSG00000114770	-1.24551117355342	1.53147891704226	0.0567109403389526
ENSG00000114784	-0.0651075403248798	3.10380372095596	0.241693372181468
ENSG00000114850	-0.0148180817052164	3.18198642448015	0.219386485468878
ENSG00000114948	-1.09019420541268	1.89762709129044	0.119649590677611
ENSG00000115053	0.764480712986051	1.95904139232109	0.0139565994884629
ENSG00000115073	-1.72263242827308	3.22258642339039	0.127869583621894
ENSG00000115091	0.481326398537716	2.92813970687512	0.0699519074124493
ENSG00000115145	-1.08581033068591	2.13033376849501	0.145538141471503
ENSG00000115232	-0.439268587861357	3.44482519950975	0.226912913945788
ENSG00000115295	-0.804087765821088	2.99869515831166	0.407774919792845
ENSG00000115306	-1.59769369166478	2.55990662503611	0.149984333778736
ENSG00000115355	-0.477622864302322	2.89014146006458	0.365327518305101
ENSG00000115365	-1.2518577322291	2.65079303965193	0.240240570745527
ENSG00000115380	-1.72263242827308	3.26881190373978	0.116486553102997
ENSG00000115414	-1.16354671693731	2.91645394854993	0.293953802676046
ENSG00000115415	0.913371019953177	2.56820172406699	0.0140032530685729
ENSG00000115419	-0.169491613774213	2.13353890837022	0.108319982032475
ENSG00000115421	-0.801813674320706	2.985426474083	0.408326446517724
ENSG00000115524	0.0664975511470147	3.19187001544472	0.19368952489996
ENSG00000115548	-0.944481177889437	1.80955971463527	0.121055433414849
ENSG00000115561	0.13731134714358	1.80955971463527	0.0500132016631305
ENSG00000115641	-0.350095566127992	2.26363606858811	0.156895454618717
ENSG00000115652	-0.657308773724155	2.93018465229862	0.398244451509514
ENSG00000115661	-1.43115739241458	3.31701810104811	0.174587678523377
ENSG00000115677	-1.05769491635461	3.14968088248294	0.348458824451038
ENSG00000115738	-0.54070975335499	3.29125782028815	0.314583614659044
ENSG00000115758	-0.392106311375597	2.87244764778901	0.349780867938197
ENSG00000115761	-0.488134214084717	2.02118929906994	0.146904031473796
ENSG00000115827	-0.710225003593651	2.60584353905809	0.334559376073824
ENSG00000115844	-0.821911545499229	3.33765889102614	0.288259197629847
ENSG00000115866	-0.821911545499229	2.47055748521727	0.241098533106665
ENSG00000115875	0.860119696096967	2.12385164096709	0.00762029371094807
ENSG00000115944	-0.484842166407542	2.02734960777476	0.147381257616313
ENSG00000115963	0.487073430428678	2.81756536955978	0.0671532923839486
ENSG00000115970	-1.51227511829878	2.9698816437465	0.236401874289995
ENSG00000116005	-1.50078367865672	2.15685190107001	0.103371882080303
ENSG00000116062	-0.622964793019199	2.73559889969818	0.367685197563951
ENSG00000116096	-1.0946227836751	3.11444417244525	0.345577171880629
ENSG00000116106	0.677964447595181	1.24303804868629	0.00560915794728224
ENSG00000116117	-0.927010288993461	2.39181692361325	0.185588571508667
ENSG00000116127	-1.89872368732876	2.66275783168157	0.112479921669032
ENSG00000116128	-1.72263242827308	2.60584353905809	0.138822870589999
ENSG00000116191	-0.739315399950884	1.93196611472817	0.137884698793377
ENSG00000116198	-1.4216024326091	3.39445168082622	0.157162577388817
ENSG00000116212	-0.826688880873016	2.58827170684233	0.324437279128305
ENSG00000116221	-0.808671987039141	2.81491318127507	0.410742677804336
ENSG00000116285	-0.0464048317855566	2.18610837981321	0.104518575437574
ENSG00000116288	-1.02366242393706	3.02571538390134	0.353611747132514
ENSG00000116473	-0.345582872829895	2.53718922624364	0.232354941023133
ENSG00000116478	-2.19975368299274	3.40019248859258	0.0762271228779572
ENSG00000116525	-0.715770928450696	2.96118370981244	0.407119510900065
ENSG00000116539	-0.304285252680482	3.46974840050517	0.185085800472671
ENSG00000116641	-1.15836099783452	2.52179164963912	0.214931957064436
ENSG00000116649	-0.840498249468114	2.15228834438306	0.152045706140242
ENSG00000116670	-1.20546139596057	3.21272015441784	0.299083607757941
ENSG00000116685	-2.19975368299274	3.44955553167703	0.0677251940131441
ENSG00000116704	-0.726429223277509	2.64591327503384	0.356909192364
ENSG00000116717	0.720933051464969	2.75587485567249	0.0337951222649401
ENSG00000116729	-0.123416916798019	2.65896484266443	0.212418483620127
ENSG00000116731	0.102498831736537	2.57403126772772	0.135316483165173
ENSG00000116741	0.549574223375801	1.39794000867204	0.0138485702738326
ENSG00000116754	-0.266575928530831	0	0.00381643323769334
ENSG00000116761	-0.453595524474952	2.23678909940929	0.16824296033533
ENSG00000116809	-0.0716690886797698	2.31492005599242	0.134271944014402
ENSG00000116857	-1.72263242827308	2.52244423350632	0.122117105186247
ENSG00000116906	-2.19975368299274	2.2027606873932	0.0453485125466645
ENSG00000116984	-1.35465564297849	3.25017594808393	0.227768919880157
ENSG00000116991	-0.724526676630245	2.33945144130644	0.182382821860068
ENSG00000117000	0.375180433770097	2.74702317745163	0.0909391395875623
ENSG00000117020	-0.649797740901138	3.34615730223201	0.288619120380294
ENSG00000117036	-1.16354671693731	1.77085201164214	0.100652606151416
ENSG00000117118	-0.976027551330836	3.32273600446995	0.292848575448645
ENSG00000117133	-0.392106311375597	3.55539677680626	0.149780333792011
ENSG00000117152	-0.648202385195319	3.46194849520376	0.212563798882871
ENSG00000117155	-1.59769369166478	2.95592815689695	0.217558669989309
ENSG00000117228	0.0280185975911216	2.20817252666712	0.0980818440690387
ENSG00000117262	-0.369753636861074	2.80753502806885	0.331058203373297
ENSG00000117289	-1.35465564297849	1.55630250076729	0.0537202423952319
ENSG00000117298	-2.19975368299274	2.4456042032736	0.084726649312619
ENSG00000117318	-1.72263242827308	3.18055594070364	0.141478035998812
ENSG00000117335	-0.570259427954333	2.78139630519679	0.366278529121433
ENSG00000117362	-0.40493690620279	3.10551018476997	0.335229159104081
ENSG00000117385	-1.72263242827308	2.70500795933334	0.150651962947886
ENSG00000117394	-1.24551117355342	3.14721241697046	0.307895631038017
ENSG00000117399	-1.72263242827308	3.43743344379797	0.0869045218066137
ENSG00000117419	-2.19975368299274	3.01973923267471	0.0684092589196242
ENSG00000117461	-0.0720915023743218	2.60205999132796	0.184470737883271
ENSG00000117500	-0.859916121719473	1.61278385671974	0.0804425010664098
ENSG00000117525	-1.24551117355342	2.25647720624168	0.149497100703175
ENSG00000117528	-0.541954812105883	2.25647720624168	0.176953299806315
ENSG00000117543	-1.35465564297849	2.27875360095283	0.137873557175207
ENSG00000117597	-1.36283267037424	2.94398887507377	0.257032675274489
ENSG00000117600	-2.19975368299274	2.00432137378264	0.0296390720627789
ENSG00000117616	0.945262759942005	3.23146959043068	0.0257016928821886
ENSG00000117625	-1.15836099783452	3.61288976928748	0.114332036566688
ENSG00000117632	-0.568930649491361	2.82962535335805	0.37510297698596
ENSG00000117697	-1.05362564731451	2.85278486868055	0.334230129238717
ENSG00000117713	-0.71206578738449	3.13909160752382	0.38484933215018
ENSG00000117724	-0.806373827830751	2.18752072083646	0.154783222952392
ENSG00000117751	-0.613072950693017	3.05192391604611	0.384227135620763
ENSG00000117758	-1.19975368299274	3.10191883368042	0.324507839464004
ENSG00000117868	-1.89872368732876	1.17609125905568	0.00831690022532699
ENSG00000117906	-0.0909257957485137	2.34927752746796	0.141720233123239
ENSG00000118007	-0.365863553050202	2.77706415474243	0.320593295972874
ENSG00000118181	-0.0723701040816887	2.50105926221775	0.161797312664613
ENSG00000118246	-0.199947077184249	3.12678057701201	0.279998221228463
ENSG00000118260	-0.368915736590932	1.55022835305509	0.0686487869532569
ENSG00000118363	0.125955582202316	3.01932403715369	0.184607239992458
ENSG00000118418	-1.72263242827308	2.26834391395106	0.0757954993369186
ENSG00000118503	-0.821911545499229	3.34811006848024	0.282422479296886
ENSG00000118508	-1.08581033068591	2.54032947479087	0.239481125577057
ENSG00000118515	0.241766597255463	3.11511103550435	0.143921277434329
ENSG00000118518	-0.275029760505891	3.38453261549425	0.223019542706275
ENSG00000118523	-0.411035791720509	3.00453631785132	0.352741451156155
ENSG00000118564	-0.567605924194812	2.75281643118827	0.359044848607081
ENSG00000118579	0.293611251533654	2.76752689940838	0.114271221347896
ENSG00000118596	-0.599113602799505	2.72015930340596	0.358531185526176
ENSG00000118680	0.239438369057798	2.34635297445064	0.0712730107340702
ENSG00000118689	-0.215914699881631	2.7856856682809	0.276418105599481
ENSG00000118816	-0.698162225046849	3.07881918309885	0.396213955581153
ENSG00000118873	0.111629098534821	2.15836249209525	0.0762156044060074
ENSG00000118900	-0.246356872133618	2.98922727373054	0.311878451907766
ENSG00000118922	0.0950917540678955	3.21232080314198	0.180344385455435
ENSG00000118961	-0.686425462217644	3.7462059197957	0.0748388718065761
ENSG00000119042	-1.0946227836751	2.69460519893357	0.31063656556607
ENSG00000119048	-0.26153992389374	2.72997428569956	0.275259559730451
ENSG00000119138	-0.772610636237498	1.04139268515823	0.0366463088712117
ENSG00000119139	-1.72263242827308	2.91566360350577	0.177695318771487
ENSG00000119280	-1.0027801399287	3.38462218845154	0.250757775086447
ENSG00000119318	0.347856670220215	2.69196510276736	0.0946228367983323
ENSG00000119335	-0.366695579650277	2.95520653754194	0.348977335457047
ENSG00000119397	-1.05769491635461	1.69897000433602	0.0990966144053798
ENSG00000119401	-0.112623451729711	3.17551181336345	0.24919733197399
ENSG00000119471	-0.462494988637683	3.29003461136252	0.305336807594448
ENSG00000119487	-2.19975368299274	2.01072386539177	0.0300800733822587
ENSG00000119541	-0.0407384019897587	2.57229060615142	0.170661313731755
ENSG00000119632	-1.24551117355342	3.0006509536296	0.294143025860515
ENSG00000119682	0.116944438730729	2.26481782300954	0.089391727087073
ENSG00000119718	-0.346376903977635	2.8561244442423	0.336674079068137
ENSG00000119778	-0.857331002170537	2.84385542262316	0.406810700362556
ENSG00000119787	-0.152565528810971	1.90848501887865	0.0792082678588986
ENSG00000119801	-0.568930649491361	2.79448804665917	0.369056007747848
ENSG00000119812	-1.59769369166478	2.62428209583567	0.163232471949575
ENSG00000119844	-1.72263242827308	3.0068937079479	0.181462302265148
ENSG00000119865	-1.2518577322291	2.10037054511756	0.136895787171232
ENSG00000119899	-2.19975368299274	3.40114195519373	0.0762271228779572
ENSG00000119900	-1.05769491635461	3.28668096935493	0.299556805327824
ENSG00000119922	0.105125281463293	1.67209785793572	0.0437378390754705
ENSG00000119927	-1.19975368299274	3.09324653110384	0.324044673157192
ENSG00000119953	0.492706151349047	2.41246054742996	0.0447428988470355
ENSG00000119977	-0.789164209748698	3.32643827679573	0.297061903436337
ENSG00000119986	-0.645029148211095	2.79657433321043	0.386700658701339
ENSG00000120053	-0.597693691664781	3.18284245855869	0.357151384938057
ENSG00000120129	-0.0083342548522667	3.45757914699576	0.122033929834895
ENSG00000120137	-0.186004094147988	1.56820172406699	0.0668062944294771
ENSG00000120149	-2.19975368299274	3.31175386105575	0.0792323867006612
ENSG00000120333	-1.24551117355342	3.72366086669145	0.0660746744873855
ENSG00000120370	-0.624469925934128	3.09377178149873	0.381452151784874
ENSG00000120438	0.38304783982656	3.30728204703335	0.0726782313178351
ENSG00000120451	-0.360363355946315	3.44341946178282	0.213124677504772
ENSG00000120509	-0.713914406673317	0.977723605288848	0.0321285628179824
ENSG00000120519	-1.15836099783452	1.68124123737559	0.0884658965853132
ENSG00000120526	-0.121992348079842	3.18440748541232	0.251002487078419
ENSG00000120533	-0.344790290779566	3.11975062388458	0.320077817722754
ENSG00000120539	-0.195623788185455	2.51121470113639	0.191738447076837
ENSG00000120549	-0.786966740920825	3.13033376849501	0.390336561727752
ENSG00000120616	-0.351701716121754	2.4661258704182	0.211563497321192
ENSG00000120647	-0.96930476161447	2.6570558528571	0.343196907580475
ENSG00000120656	-0.365033117409217	3.27137687189407	0.291857814285308
ENSG00000120662	-0.772610636237498	1.7481880270062	0.110235314533601
ENSG00000120675	-0.494412893719537	2.58092497567562	0.285983678671726
ENSG00000120686	0.204257281059687	3.10602081914027	0.158164006981015
ENSG00000120688	-0.92399478868318	2.59769518592551	0.317785641961512
ENSG00000120690	0.191715408180512	3.51778951188356	0.0696037440862321
ENSG00000120699	-1.16354671693731	2.97197127639976	0.305223071583339
ENSG00000120708	-0.930046873751524	2.59050746200858	0.312947625896986
ENSG00000120738	0.345817656907118	1.46239799789896	0.0214278773610668
ENSG00000120742	-0.22442418872394	1.51851393987789	0.0623346620539789
ENSG00000120800	-0.589744706449373	3.58636222330787	0.142687292319245
ENSG00000120837	-0.478699375917322	2.49485002168009	0.24971470935448
ENSG00000120885	-0.904431400296591	2.80516090159943	0.39692738950946
ENSG00000120899	-2.19975368299274	2.69284691927723	0.0931013199919671
ENSG00000120963	-0.439268587861357	1.75204844781944	0.0942905140251072
ENSG00000121039	0.144294387299527	2.53970323894783	0.117755676793608
ENSG00000121057	-0.23026038065959	3.06800022614517	0.297937238801235
ENSG00000121060	-0.514211321218792	1.68124123737559	0.0847238818369351
ENSG00000121350	-0.523263648587019	2.76305344029961	0.351008510549684
ENSG00000121440	-1.51227511829878	2.88223984801882	0.222661853332438
ENSG00000121766	-0.13221821239717	3.07445071895459	0.263406927469772
ENSG00000121774	-0.0793262546292835	2.70243053644553	0.207897953367359
ENSG00000121892	-1.02366242393706	3.45400593810379	0.204519498915184
ENSG00000121897	-1.30381013559268	1.92427928606188	0.113484118192685
ENSG00000121903	0.123538158424484	2.58489634413745	0.132661649406213
ENSG00000121989	-0.161464992973701	2.43536650661266	0.167098185813946
ENSG00000122008	0.0354449660529876	3.58709331163393	0.0694884708061405
ENSG00000122026	0.674271922089726	3.58832774122495	0.0264163232822611
ENSG00000122034	-1.19975368299274	2.12872228433843	0.141833261153295
ENSG00000122042	-0.164936092672207	2.75625564875423	0.24946985202102
ENSG00000122126	-1.24551117355342	3.48628876096057	0.165771221594029
ENSG00000122140	-1.89872368732876	2.68124123737559	0.11355250744605
ENSG00000122203	0.077103376032516	2.04336227802113	0.063491484859078
ENSG00000122257	0.0871702991997568	3.01178183054811	0.195607200112391
ENSG00000122359	-0.673307076771907	2.49899936358015	0.274205231119023
ENSG00000122376	-0.398026434119699	2.65801139665711	0.288547742348935
ENSG00000122482	-0.050671720457773	1.46982201597816	0.0417980867298016
ENSG00000122484	-1.35465564297849	2.8767949762007	0.243626794064163
ENSG00000122497	0.23840583232102	3.42316392385035	0.0802619743567728
ENSG00000122545	-0.0826300087117672	2.85064623518307	0.237162504406112
ENSG00000122565	-0.54070975335499	1.13033376849501	0.0276490679587919
ENSG00000122566	1.18321518096469	2.80617997398389	0.0104373891519808
ENSG00000122674	-0.995633700336819	2.64394591274807	0.327433332381352
ENSG00000122691	-1.59769369166478	2.46760810558363	0.125283269764845
ENSG00000122707	-2.19975368299274	3.34242268082221	0.0797478341153987
ENSG00000122729	-0.572929244123317	2.43376983392487	0.23830465583768
ENSG00000122779	-0.838025846975151	1.9216864754836	0.135694324993537
ENSG00000122786	-0.432763105743286	0.778151250383644	0.0124117906696577
ENSG00000122873	-0.752595651650524	2.61436983954829	0.342574214209346
ENSG00000122877	-0.789164209748698	3.34879146756058	0.282665467288032
ENSG00000122912	-1.08581033068591	2.8119099804201	0.323136948730593
ENSG00000122952	-0.772610636237498	2.91460756777108	0.411497038337161
ENSG00000122958	-0.58193860195877	3.27737997466725	0.323289765535707
ENSG00000122965	-0.127555108162122	2.23299611039215	0.12604346386758
ENSG00000122970	-0.859916121719473	3.13529170447575	0.383503593408512
ENSG00000123091	0.491209655907873	2.32014628611105	0.0405913582631497
ENSG00000123094	-0.995633700336819	2.85278486868055	0.361172779113966
ENSG00000123106	-1.02366242393706	3.07881918309885	0.358536307610128
ENSG00000123124	-0.321934797355218	2.31701810104811	0.16344116775369
ENSG00000123130	-0.221040970327187	1.23044892137827	0.0216236897716477
ENSG00000123146	-0.92399478868318	3.23741805604624	0.34077484452367
ENSG00000123352	-0.589744706449373	3.00281377922467	0.383162589426025
ENSG00000123353	-0.19189963034274	3.39427652676782	0.194998476405354
ENSG00000123395	-0.880242993397277	2.73798732633343	0.394948303621168
ENSG00000123485	-1.2966636960008	2.74468406327689	0.242869508116909
ENSG00000123505	0.501360553299709	1.87794695162919	0.0363451243396556
ENSG00000123545	-0.840498249468114	2.72468538823736	0.394910397594557
ENSG00000123562	-0.292671017148908	2.67348169707335	0.265725569910992
ENSG00000123607	-0.770495150143374	1.96614173273903	0.140778760898268
ENSG00000123643	-0.824293644251	3.09219412069732	0.396917533416936
ENSG00000123684	-0.359543361322132	2.9829492885745	0.345456750930145
ENSG00000123728	-0.801813674320706	2.78604121024255	0.407794254627982
ENSG00000123739	-0.972653148176378	3.4020033090697	0.241508565393567
ENSG00000123983	-0.287325054474342	2.86599180012628	0.322016987354636
ENSG00000123992	-1.24551117355342	2.9415114326344	0.277508711437722
ENSG00000124145	-0.0926947951975124	2.81987282195055	0.23619992179154
ENSG00000124151	0.0595877374010162	2.56643749219507	0.144662584537822
ENSG00000124177	-0.819542441281138	2.97405090279288	0.407334157455571
ENSG00000124191	-1.4216024326091	2.56229286445647	0.180868472854574
ENSG00000124209	-0.877534388258824	1.98227123303957	0.136297493196333
ENSG00000124216	0.356545202087411	2.93222001387712	0.103448265865939
ENSG00000124228	-0.599113602799505	2.02938377768521	0.15285918118097
ENSG00000124275	-1.09019420541268	3.2456360294062	0.311067663413732
ENSG00000124279	-1.20546139596057	3.42553422049826	0.196602666856879
ENSG00000124357	-0.627495931740814	2.91301868374796	0.39234950905111
ENSG00000124370	-0.954036137694916	2.96590691549519	0.372596252498376
ENSG00000124486	-0.410114424541449	2.92116605063774	0.356833174036919
ENSG00000124532	-2.19975368299274	3.08278537031645	0.0679819444432143
ENSG00000124535	-1.2966636960008	3.14457420760962	0.291668307840044
ENSG00000124562	-0.92399478868318	1.89486965674525	0.12959601540239
ENSG00000124641	-1.16354671693731	3.12287092286444	0.331443526317318
ENSG00000124766	-1.12532363991498	2.17464119266045	0.149699926848211
ENSG00000124767	0.0221671945211778	2.79761373015308	0.192759105771706
ENSG00000124782	-1.59769369166478	3.41564097989615	0.108432096775009
ENSG00000124784	-1.89872368732876	2.9698816437465	0.127526124487781
ENSG00000124786	-0.315477831129433	3.23185172374342	0.290033978779672
ENSG00000124788	-1.72263242827308	2.28891960566173	0.0773582499213348
ENSG00000125107	0.368444523108789	3.35822047310868	0.0671775862571675
ENSG00000125148	-1.51227511829878	3.13830269816628	0.208241959425554
ENSG00000125166	-1.89872368732876	1.50514997831991	0.0213472535434254
ENSG00000125304	-1.06180267471026	2.45939248775923	0.201126872951889
ENSG00000125347	0.829113050165853	3.3285834497142	0.0308796863617067
ENSG00000125351	-0.408277533643775	2.04727486738418	0.140893636374015
ENSG00000125354	-1.1301273967506	3.33505651943909	0.25689265974906
ENSG00000125375	-0.947642864157857	3.25959387888595	0.327890606088915
ENSG00000125482	-1.2966636960008	0.954242509439325	0.0213172017403934
ENSG00000125484	-0.454614027650974	2.49762064978129	0.245454433661579
ENSG00000125485	-0.741283997944821	3.24229290498293	0.343666925962136
ENSG00000125503	-0.821911545499229	3.65210122951946	0.10273629902279
ENSG00000125534	0.419469677242225	1.47712125471966	0.0199951723245423
ENSG00000125629	-1.02366242393706	3.47253705326208	0.192836896303209
ENSG00000125675	-1.36283267037424	1.89762709129044	0.100483856052089
ENSG00000125676	-0.178748566914006	2.60042832573213	0.212281406101219
ENSG00000125691	0.0562484359522264	2.63898815934368	0.159732203063574
ENSG00000125703	-1.30381013559268	2.69897000433602	0.235256861651469
ENSG00000125733	-1.35465564297849	2.96425963019685	0.262402537495782
ENSG00000125772	-1.05362564731451	3.28420506770179	0.30031128348225
ENSG00000125779	0.427207709986568	2.18610837981321	0.0413492529952948
ENSG00000125814	-0.561486725609344	3.70057392848582	0.0883131695848648
ENSG00000125818	-2.19975368299274	2.86302529622947	0.0728217073455784
ENSG00000125826	-1.35465564297849	2.32428245529769	0.144112562068013
ENSG00000125827	-0.99919222071083	2.1846914308176	0.154201089529292
ENSG00000125834	-1.24551117355342	1.94200805302231	0.120478786828355
ENSG00000125844	-0.645029148211095	2.76529592969806	0.380672148886828
ENSG00000125845	0.0102224272514906	2.93626234190348	0.21431347230765
ENSG00000125868	-0.449889034273798	3.09061070782841	0.346312908972785
ENSG00000125870	-0.195623788185455	2.4224256763712	0.170280759558463
ENSG00000125871	-1.12057243694512	3.14050804303818	0.338568949674896
ENSG00000125885	0.0861906927060373	3.44474722222578	0.107358557587681
ENSG00000125898	-2.19975368299274	1.68124123737559	0.0245393829595034
ENSG00000125970	-0.424446912462	3.27508089845686	0.303257927174427
ENSG00000125977	-0.216503634176358	1.02118929906994	0.0169016803715162
ENSG00000125991	-0.885711415654575	1.88930170250631	0.131592670949839
ENSG00000126001	-1.19975368299274	2.35698140099313	0.166116832898841
ENSG00000126003	-0.726429223277509	3.02530586526477	0.405330540015421
ENSG00000126012	-0.530075476424905	3.13177900936919	0.355631568442685
ENSG00000126216	-1.50078367865672	2.79622731402944	0.206808169363264
ENSG00000126247	-0.0110129593650545	2.78139630519679	0.200388052434538
ENSG00000126524	-0.424446912462	1.57403126772772	0.0707169067563782
ENSG00000126698	-0.476549014504174	1.92427928606188	0.127150372552807
ENSG00000126777	-0.514211321218792	3.42724260223104	0.242446551369872
ENSG00000126814	-1.03128950017868	3.05076631123304	0.354357752512809
ENSG00000126821	-1.16354671693731	2.85125834871908	0.289120932923618
ENSG00000126934	-0.199947077184249	1.73239375982297	0.0815023143046798
ENSG00000127124	-1.50078367865672	3.72505362513701	0.0414748524711468
ENSG00000127184	-1.89872368732876	1.44715803134222	0.0180487707311069
ENSG00000127334	-0.741283997944821	3.57634135020579	0.139084842511168
ENSG00000127463	-0.251857732229101	3.44762309776029	0.181545599413538
ENSG00000127527	-2.19975368299274	2.21085336531489	0.0464664320554389
ENSG00000127528	-0.651398978668088	2.8208579894397	0.391574649840476
ENSG00000127914	-0.857331002170537	2.51851393987789	0.270159977621566
ENSG00000127920	-1.02366242393706	2.91115760873998	0.344554471175625
ENSG00000127946	-1.43115739241458	3.15896526038341	0.23170524697785
ENSG00000127948	-2.19975368299274	2.71096311899528	0.0908501908146909
ENSG00000127989	-0.249944007432125	2.63948648926859	0.243669492312353
ENSG00000127995	-1.12057243694512	2.94620655384278	0.31206852849985
ENSG00000128342	-1.4216024326091	1.77815125038364	0.0707793660835238
ENSG00000128463	-0.324950297665498	3.00281377922467	0.334883837971077
ENSG00000128512	-0.950827736565119	1.85430604180108	0.125168019645539
ENSG00000128513	-1.2518577322291	1.38021124171161	0.0372641557545759
ENSG00000128534	0.171632093406405	2.82151352840477	0.15343908086389
ENSG00000128563	-0.774736477509438	2.95230800966213	0.410585162223056
ENSG00000128581	-0.954036137694916	2.72835378202123	0.374935862468933
ENSG00000128585	0.13956500269028	2.89625056246164	0.170156580293316
ENSG00000128590	-0.300222216374811	3.01598810538413	0.325892045578716
ENSG00000128607	-1.72263242827308	3.49954962590515	0.0728738007522765
ENSG00000128699	-0.404028374111682	3.18012587516405	0.322113821380643
ENSG00000128731	-1.89872368732876	3.63848925695464	0.0276847881200074
ENSG00000128805	-1.59769369166478	2.91169015875386	0.212373680718805
ENSG00000128891	-0.741283997944821	1.69460519893357	0.0968899958707509
ENSG00000128908	-0.862516721273325	1.53147891704226	0.0654127994250058
ENSG00000128917	-0.341116588481864	3.05690485133647	0.330733554868172
ENSG00000129003	-0.504199296977077	1.95904139232109	0.135607467318244
ENSG00000129055	-0.624469925934128	3.69032900697397	0.095659440118079
ENSG00000129128	-0.372277081107926	3.33455427064725	0.271419862344667
ENSG00000129173	-1.4216024326091	2.89845091919837	0.239488766016419
ENSG00000129187	-0.821911545499229	2.31175386105575	0.166451043789028
ENSG00000129195	-0.472642260480146	2.99913054128737	0.362781874467739
ENSG00000129235	-0.218275244097936	3.47632431742023	0.156363049752579
ENSG00000129250	-0.649797740901138	2.71974549252958	0.369927935918772
ENSG00000129292	-0.634627890880919	2.49136169383427	0.26900741803522
ENSG00000129351	-0.995633700336819	3.15411952551585	0.359186715533632
ENSG00000129353	-1.89872368732876	3.2718416065365	0.0933899137105853
ENSG00000129534	-2.19975368299274	2.66370092538965	0.0959640640412957
ENSG00000129562	-1.24551117355342	3.61315443775927	0.111927425646112
ENSG00000129566	-1.19975368299274	2.29776051109913	0.157975167375468
ENSG00000129636	-1.35465564297849	3.68569696366724	0.0729954138226042
ENSG00000129680	-0.806373827830751	3.75625564875423	0.0698477879669792
ENSG00000129932	-2.19975368299274	1.79239168949825	0.0242604122702844
ENSG00000130119	-0.410114424541449	1.96378782734556	0.127548286345415
ENSG00000130147	-2.19975368299274	2.63296316816726	0.098259738680675
ENSG00000130150	-0.862516721273325	3.10260519412657	0.391053226170192
ENSG00000130165	-1.0946227836751	2.09864372581706	0.140595286225922
ENSG00000130176	-1.43115739241458	3.12057393120585	0.244174109865923
ENSG00000130222	-2.19975368299274	1.23044892137827	0.0116694747346624
ENSG00000130224	-0.657308773724155	1.09691001300806	0.0350975521675658
ENSG00000130227	-1.35465564297849	2.97932069738202	0.266413375280792
ENSG00000130254	-1.59769369166478	1.84198480459011	0.0541585464590757
ENSG00000130340	-1.12057243694512	1.57403126772772	0.071455071624098
ENSG00000130348	-0.305730344041437	2.02938377768521	0.120827578586094
ENSG00000130349	-2.19975368299274	3.05076631123304	0.0681410249986234
ENSG00000130363	-0.904431400296591	2.26126286879249	0.160097784732843
ENSG00000130402	-1.12532363991498	2.73158876518674	0.302768596068382
ENSG00000130449	0.354442375382734	2.62376600013393	0.0845785946913725
ENSG00000130479	-1.89872368732876	2.36828688490213	0.0720401039312769
ENSG00000130508	-0.770495150143374	3.1249930200259	0.391599872218097
ENSG00000130522	0.0282397154480869	2.48643047885443	0.135129760306407
ENSG00000130560	-1.2966636960008	2.731185707634	0.24155101793819
ENSG00000130669	-1.89872368732876	2.03342375548695	0.0375184480218041
ENSG00000130684	-1.0027801399287	2.82445127003661	0.360157963082055
ENSG00000130713	-0.824293644251	2.99299509843134	0.405614692261708
ENSG00000130726	-0.627495931740814	3.83090929954644	0.0496390523436703
ENSG00000130741	0.148632040114191	3.01828430842653	0.177621457855711
ENSG00000130758	-1.50078367865672	3.42829681398288	0.12737589311838
ENSG00000130813	-0.130445845530465	3.17231096852195	0.254530610714852
ENSG00000130821	0.0148543069504576	2.86658267706355	0.204672319539404
ENSG00000130826	-1.05769491635461	2.39269695325967	0.178558090260183
ENSG00000130827	-0.190787306986017	2.85308952985187	0.282124442875546
ENSG00000130956	-1.36283267037424	2.90200289135073	0.247951279551359
ENSG00000131016	0.222133246995058	1.35218251811136	0.0183591876262373
ENSG00000131018	-1.02745921894149	2.85430604180108	0.346107660477983
ENSG00000131019	0.329772583505197	0.812913356642856	0.0116395527443493
ENSG00000131080	0.167192714852451	1.56820172406699	0.0326374666935398
ENSG00000131165	-0.496653783849436	2.583765368285	0.285983678671726
ENSG00000131171	-0.523263648587019	1.96848294855394	0.138700612221616
ENSG00000131236	0.405781502267648	2.80174661921946	0.0855014913902913
ENSG00000131269	-0.611606736738507	1.88649072517248	0.127197652687926
ENSG00000131323	-1.02366242393706	3.07169794522161	0.358265380318935
ENSG00000131378	-0.660573356986113	2.93626234190348	0.398928845064339
ENSG00000131435	-0.921000082039915	2.17753649992986	0.154088610886985
ENSG00000131459	-1.15836099783452	3.45109531163392	0.19368819507086
ENSG00000131508	-0.530075476424905	3.30717501204035	0.305997047936477
ENSG00000131591	-0.745248168049769	3.00774777800074	0.407889490720921
ENSG00000131669	-0.459742683382294	3.15335747148297	0.33870499249001
ENSG00000131711	-0.00566364579989829	3.00496588710682	0.222890423819388
ENSG00000131725	-0.579212997733295	2.43695733066945	0.238520166363289
ENSG00000131732	-0.698162225046849	3.19796936791617	0.363164647021931
ENSG00000131773	-0.821911545499229	2.43933269383026	0.21973552505606
ENSG00000131828	-0.489237132193637	3.14019367857863	0.34563001391001
ENSG00000131941	-0.979428378537909	3.25333800532611	0.328407422402703
ENSG00000131966	-1.35465564297849	3.56502092834529	0.118734159040027
ENSG00000132002	-0.282044098714908	3.44224452784795	0.195291188959954
ENSG00000132005	-1.72263242827308	3.05327056668138	0.175850062172338
ENSG00000132017	-1.89872368732876	2.52569252450501	0.100340517314594
ENSG00000132294	-1.59769369166478	2.59050746200858	0.157201180198174
ENSG00000132341	0.583056889519598	2.77305469336426	0.0490334413385544
ENSG00000132383	-2.19975368299274	2.50852971897129	0.0940120973790213
ENSG00000132386	-2.19975368299274	2.93826948346291	0.0694024808686256
ENSG00000132388	-0.522070965991168	3.12936759572299	0.354853553938538
ENSG00000132406	-0.99919222071083	2.70027093735644	0.351600568314947
ENSG00000132434	-1.15836099783452	3.09691001300806	0.332996653029129
ENSG00000132436	-0.669945732254914	2.9604707775343	0.400701047003754
ENSG00000132463	-1.50078367865672	2.10209052551184	0.100035858339837
ENSG00000132475	0.799655638467739	2.7701152947871	0.0274238501414821
ENSG00000132485	0.487889025249803	3.22479195649268	0.0626185117752747
ENSG00000132507	-0.745248168049769	3.01828430842653	0.40733035125581
ENSG00000132541	-0.669945732254914	2.58319877396862	0.319441827951248
ENSG00000132549	-1.89872368732876	1.77815125038364	0.0307617816180996
ENSG00000132661	-0.562792888540866	3.70057392848582	0.0883131695848648
ENSG00000132669	-1.50078367865672	2.89292898235521	0.227356792617405
ENSG00000132688	-2.19975368299274	3.49150176623733	0.0579449845002344
ENSG00000132694	-2.19975368299274	3.3807537708039	0.0780839391623704
ENSG00000132740	-1.02745921894149	1.81624129999178	0.116836318992408
ENSG00000132823	-0.756664920690629	3.45086469237977	0.215721248528297
ENSG00000132824	-0.821911545499229	3.02407498730743	0.404814174171814
ENSG00000132842	-0.165459760159842	1.8481891169914	0.0796905347801877
ENSG00000132912	-0.39122420107666	3.32335524575628	0.280915796474186
ENSG00000132950	-0.657308773724155	2.79830528202198	0.389172750189331
ENSG00000132963	0.282122527255832	2.75815462196739	0.116749901225867
ENSG00000132964	-1.59769369166478	1.61804809671209	0.0494030306324159
ENSG00000133026	-1.2966636960008	2.11727129565576	0.134556200360287
ENSG00000133056	-1.43115739241458	3.59356295225897	0.0940780982974578
ENSG00000133059	-0.522070965991168	2.71850168886727	0.339469616966878
ENSG00000133111	-1.50078367865672	2.86153441085904	0.220428448982985
ENSG00000133114	-0.441241657691961	1.50514997831991	0.0598855194010709
ENSG00000133131	-0.0123585329951935	3.33485568961729	0.17489822125415
ENSG00000133138	-1.89872368732876	1.73239375982297	0.0299141678136792
ENSG00000133142	-0.103452406915285	1.04139268515823	0.0162197252786718
ENSG00000133193	-0.0473383608935096	1.78887511577542	0.0605620893047248
ENSG00000133250	-0.760772679046275	2.95375969173323	0.410472259081281
ENSG00000133302	-1.05362564731451	2.85064623518307	0.334230129238717
ENSG00000133318	-0.885711415654575	3.51982799377572	0.167176915772346
ENSG00000133393	-1.59769369166478	2.79657433321043	0.189069877892603
ENSG00000133398	-0.657308773724155	2.14301480025409	0.161639338402665
ENSG00000133422	-1.08581033068591	2.12710479836481	0.14485904551887
ENSG00000133606	-2.19975368299274	2.67348169707335	0.0950904917167113
ENSG00000133619	-0.845485684913247	3.06762871672825	0.398161164696195
ENSG00000133704	-0.784780335021926	2.91115760873998	0.411442325908044
ENSG00000133739	-1.72263242827308	2.26007138798507	0.0750686024938163
ENSG00000133773	-0.857331002170537	1.23044892137827	0.0396136732518617
ENSG00000133858	0.75088411992912	3.2197154758555	0.0429039928666461
ENSG00000133872	-0.791372854029099	2.63296316816726	0.354250595154305
ENSG00000133935	-1.24551117355342	3.08170727009735	0.311478021453894
ENSG00000134014	-1.89872368732876	3.03502928220237	0.125169628720523
ENSG00000134030	-1.89872368732876	3.02857125269254	0.125840440298624
ENSG00000134046	-0.722632428273081	3.12904505988796	0.388310982151365
ENSG00000134077	-1.19975368299274	3.70505078705211	0.0747180237454132
ENSG00000134108	0.1212918846714	3.69701126869945	0.0367301637603422
ENSG00000134186	0.232306354466889	3.03241727883277	0.148921150668118
ENSG00000134202	0.494197507856828	1.88930170250631	0.0370666821569043
ENSG00000134248	-0.15647890298794	3.36021461329535	0.201640375239809
ENSG00000134255	-0.713914406673317	3.51732788229437	0.173609416608833
ENSG00000134259	-1.89872368732876	2.99299509843134	0.127307348457467
ENSG00000134265	-0.698162225046849	2.86805636182304	0.403942233775342
ENSG00000134294	-0.710225003593651	1.67669360962487	0.0912878909855681
ENSG00000134324	-0.880242993397277	3.37300400476727	0.266895227453826
ENSG00000134363	-1.19975368299274	3.08955188288645	0.324044673157192
ENSG00000134440	-0.613072950693017	1.79588001734408	0.110996242290597
ENSG00000134452	-1.51227511829878	3.48600518636224	0.110258749056497
ENSG00000134453	-0.882968597622751	2.73078227566639	0.392126511884676
ENSG00000134480	-0.00991283509230679	2.91724285790747	0.218857834524328
ENSG00000134531	-0.1425211606886	3.31722734917642	0.217822606651013
ENSG00000134569	-1.16354671693731	2.8208579894397	0.289205084358049
ENSG00000134574	0.218759015098924	3.13241979809761	0.150534450695441
ENSG00000134575	-0.309364250516248	2.78604121024255	0.308222496984275
ENSG00000134590	-0.624469925934128	3.37839790094814	0.270187240156549
ENSG00000134644	0.503984026401251	2.67394199863409	0.0583498448865987
ENSG00000134684	-1.30381013559268	2.69766516264767	0.235256861651469
ENSG00000134697	-0.410114424541449	3.4379882502195	0.228208713151612
ENSG00000134748	-0.0623469990844704	2.59824319165362	0.182581729630758
ENSG00000134759	-0.71206578738449	3.39119984010877	0.25741097728661
ENSG00000134779	-0.804087765821088	3.26351771609197	0.334056712275461
ENSG00000134851	-0.710225003593651	3.08026562733984	0.396849730271613
ENSG00000134884	0.182808415210585	3.62669956410767	0.0489782639677894
ENSG00000134901	-1.03128950017868	3.44200915914095	0.212679629437028
ENSG00000134909	-1.89872368732876	2.92890769024395	0.126628846576636
ENSG00000134954	-0.770495150143374	3.31680875205302	0.302806781607245
ENSG00000134986	-1.02745921894149	2.19865708695442	0.155259132984452
ENSG00000134987	-0.976027551330836	2.82607480270083	0.371457280082869
ENSG00000134996	-0.264162743225159	3.0826058726979	0.306343296682863
ENSG00000135002	-0.130281045801658	3.73399928653839	0.0329368109895757
ENSG00000135040	0.462589281349161	1.90036712865647	0.0393791390367344
ENSG00000135046	-1.19975368299274	3.32242605240595	0.246876774470376
ENSG00000135049	-1.50078367865672	2.28780172993023	0.110617080379915
ENSG00000135108	-1.16354671693731	3.7304188661954	0.066116418305195
ENSG00000135111	-1.30381013559268	3.61421150164221	0.106686043436426
ENSG00000135211	-0.724526676630245	1.24303804868629	0.0405480431859944
ENSG00000135213	0.468828474764013	3.32766538705004	0.0567078162949207
ENSG00000135269	-1.35465564297849	3.25454807710897	0.227768919880157
ENSG00000135297	-1.59769369166478	3.65977362924779	0.0455350095615731
ENSG00000135315	-0.972653148176378	2.15533603746506	0.151061160595416
ENSG00000135318	-1.89872368732876	2.78604121024255	0.118850090485548
ENSG00000135334	-0.643451182225456	1.76342799356294	0.106813104054384
ENSG00000135503	-1.0946227836751	2.74468406327689	0.318862429296828
ENSG00000135541	-0.947642864157857	3.10856502373283	0.375220097319413
ENSG00000135597	-1.59769369166478	0.544068044350276	0.00735793761592897
ENSG00000135624	-0.68469000003973	2.57863920996807	0.318079324291697
ENSG00000135655	-0.129798101259687	2.54095480892613	0.184369618766977
ENSG00000135698	-0.92399478868318	0.740362689494244	0.0153745584229172
ENSG00000135763	-0.57785658354102	3.09254520760561	0.372218885025249
ENSG00000135766	-0.842984807769864	2.96094619573383	0.403706943381636
ENSG00000135821	-0.0562015378080127	3.13369854611578	0.236922756196244
ENSG00000135829	-0.326966511101425	2.47202469770028	0.207570301087568
ENSG00000135870	-0.411035791720509	2.24551266781415	0.163698661241966
ENSG00000135899	-0.0834968729272396	3.09760432887441	0.24782609420041
ENSG00000135900	-1.20546139596057	2.86332286012046	0.275614423842067
ENSG00000135903	-0.901568167181663	2.40908736944783	0.19337806021577
ENSG00000135913	-0.840498249468114	2.55022835305509	0.296418279174096
ENSG00000135919	0.0997593985403462	2.28103336724773	0.0949241104649355
ENSG00000135932	-0.859916121719473	2.78067727443337	0.404301416468824
ENSG00000135940	-1.2966636960008	2.3747483460101	0.161049417626905
ENSG00000135953	-1.19975368299274	2.8654001181793	0.278245247471171
ENSG00000135968	-1.12532363991498	2.25406445291434	0.157497613878598
ENSG00000135972	-0.452579404295138	3.30113855571502	0.299304397002769
ENSG00000135974	0.0710736587438578	2.26363606858811	0.0988868708161215
ENSG00000135976	-0.532508684331954	1.92941892571429	0.13186389735573
ENSG00000135999	-0.307180259923407	2.86063741677375	0.327130142028604
ENSG00000136010	-1.89872368732876	2.76454971906447	0.117910875089033
ENSG00000136026	-1.72263242827308	3.32613095671079	0.105828173041368
ENSG00000136044	-1.89872368732876	1.81291335664286	0.0313070460277071
ENSG00000136048	-0.589744706449373	2.36642295722597	0.207099144395685
ENSG00000136068	0.129242575733953	3.16776026643563	0.177017100114733
ENSG00000136108	-1.89872368732876	2.75511226639507	0.117443452985518
ENSG00000136122	-1.89872368732876	2.12385164096709	0.0412253691208152
ENSG00000136141	-0.772610636237498	2.73878055848437	0.396868725039287
ENSG00000136146	-0.119317784463826	3.49858620881752	0.122294190449186
ENSG00000136152	-1.4216024326091	2.52633927738984	0.171959884284969
ENSG00000136156	-0.593940556005155	2.82736927305383	0.379198401010824
ENSG00000136158	-1.4216024326091	2.89376176205794	0.238537219622338
ENSG00000136161	-1.72263242827308	2.29336255471145	0.0777772614735611
ENSG00000136238	-0.0949162258104332	2.1156105116743	0.0934306941724978
ENSG00000136261	0.285904552245376	2.96070855168856	0.127767930348862
ENSG00000136270	-0.96930476161447	3.32623342090424	0.290972179147654
ENSG00000136381	-0.381069745342466	3.09429639740537	0.332298710926204
ENSG00000136436	-0.0868326292033809	2.22659990520736	0.119889154571726
ENSG00000136504	-0.411959117760813	1.65801139665711	0.0822543867518628
ENSG00000136527	0.634332900336421	2.59769518592551	0.0377654565586312
ENSG00000136536	0.896654965548065	1.79239168949825	0.0102618235565838
ENSG00000136560	-0.44587300219418	3.36884450682582	0.270850630605361
ENSG00000136636	-0.418158132073814	3.48251628660637	0.20161949547868
ENSG00000136643	-0.188571170672978	2.89680169766492	0.28706727342117
ENSG00000136699	-2.19975368299274	3.2290415731734	0.0734653616221335
ENSG00000136715	-0.99919222071083	3.2202388799344	0.339402860414555
ENSG00000136718	-1.19975368299274	3.18949031369937	0.310030989761551
ENSG00000136720	-1.30381013559268	3.4996870826184	0.151865815351743
ENSG00000136731	-0.300937432811468	2.63748972951251	0.255211121097058
ENSG00000136754	0.0676199908059596	1.72835378202123	0.0488239798213989
ENSG00000136758	0.359890124444967	3.05804623039528	0.10444874612861
ENSG00000136770	-0.99919222071083	2.12221587827283	0.145843241043668
ENSG00000136810	-0.99919222071083	2.19173039336286	0.155231338382796
ENSG00000136826	-0.384526868591221	2.90091306773767	0.351560014716112
ENSG00000136830	-2.19975368299274	2.50514997831991	0.0934735209117379
ENSG00000136854	-0.904431400296591	2.58771096501891	0.314803854903906
ENSG00000136869	-1.12057243694512	3.34674405460485	0.252196068116766
ENSG00000136870	-0.478699375917322	2.96331551138611	0.366703096541023
ENSG00000136888	0.335810821211772	1.64345267648619	0.031412750865044
ENSG00000136936	-0.613072950693017	1.40654018043396	0.0489328819494888
ENSG00000136937	-0.219851554171266	2.01703333929878	0.101389566924285
ENSG00000136938	-1.89872368732876	1.51851393987789	0.0220964874062562
ENSG00000136942	-0.0848004221959351	2.99166900737995	0.249072681598221
ENSG00000136986	-0.60340140463261	2.45939248775923	0.251154225432697
ENSG00000136997	-1.16879510548949	2.96637642308892	0.303132113333061
ENSG00000137038	-1.0946227836751	2.19173039336286	0.153012018694587
ENSG00000137055	-1.08581033068591	3.11377628383703	0.346997008758716
ENSG00000137073	-0.754625520138933	0.477121254719662	0.00809902679829477
ENSG00000137075	-0.551610974837087	2.6414741105041	0.321490609923328
ENSG00000137106	-0.336695768244707	2.00216606175651	0.123116075118209
ENSG00000137168	-1.24551117355342	2.74115159885178	0.257645074883592
ENSG00000137200	-0.133676778973734	2.40823996531185	0.157613535533532
ENSG00000137269	-1.0027801399287	3.21590181320403	0.340566106153739
ENSG00000137285	-0.62598029332948	2.68124123737559	0.353319665129415
ENSG00000137288	-0.72834014124091	1.39794000867204	0.0520681198175582
ENSG00000137309	-1.24551117355342	3.16687395085882	0.303457218091082
ENSG00000137393	-0.842984807769864	2.69284691927723	0.383425863675782
ENSG00000137409	-1.2518577322291	2.02530586526477	0.130408994239211
ENSG00000137413	-1.50078367865672	2.72591163229505	0.194671789073065
ENSG00000137449	0.13731134714358	3.18170070441596	0.172247673472627
ENSG00000137497	-1.72263242827308	1.74429298312268	0.0405455465457619
ENSG00000137500	-0.410114424541449	3.17405980772503	0.323765144364756
ENSG00000137513	-1.35465564297849	2.34340859380386	0.146944272523457
ENSG00000137547	-0.634627890880919	3.02428037604708	0.391111165654511
ENSG00000137563	-0.456658227884611	1.51851393987789	0.0617949278562718
ENSG00000137574	-0.840498249468114	1.33243845991561	0.0461505388278322
ENSG00000137601	-0.944481177889437	3.15715443990628	0.367335095623775
ENSG00000137692	-0.359543361322132	3.27749460961101	0.289642694715781
ENSG00000137710	-1.72263242827308	2.57287160220048	0.13316321521069
ENSG00000137714	-0.877534388258824	2.7160033436348	0.388682985053587
ENSG00000137760	-1.16354671693731	3.04999285692014	0.325079671271982
ENSG00000137776	-0.225626211697949	2.3654879848909	0.16322272792714
ENSG00000137801	-0.312042955029036	1.72835378202123	0.0896136409420083
ENSG00000137821	-1.72263242827308	2.81690383937566	0.163029348233926
ENSG00000137947	0.553892981372202	1.39794000867204	0.0137233160271824
ENSG00000137962	-0.00433862449384411	2.54095480892613	0.15415188980459
ENSG00000138029	0.0366504849709011	3.17405980772503	0.205981602477731
ENSG00000138032	-0.801813674320706	2.83218946106851	0.41140574235181
ENSG00000138035	-0.0572862693800764	3.22349594096239	0.224743680145929
ENSG00000138050	-0.417221546495435	3.37785241900675	0.261907688904221
ENSG00000138069	0.279249273842032	2.81257915540905	0.121231890441052
ENSG00000138071	-0.284794120196408	1.85430604180108	0.0983583203825621
ENSG00000138074	-1.72263242827308	1.9731278535997	0.0490436004591258
ENSG00000138081	-0.453595524474952	3.43480833865309	0.234004168210488
ENSG00000138095	-0.304285252680482	3.08403978066795	0.316685435734994
ENSG00000138107	-1.4216024326091	1.21748394421391	0.0221460638395205
ENSG00000138119	-1.20546139596057	2.77524625974024	0.273560854819216
ENSG00000138138	0.523733617058804	2.06818586174616	0.0304517812281324
ENSG00000138166	0.13731134714358	2.91960102378411	0.174138856948946
ENSG00000138182	-0.389465337403857	1.79588001734408	0.0996820596869704
ENSG00000138231	-0.397132229382868	2.12057393120585	0.148078102854083
ENSG00000138246	0.00530762866871481	2.99804126436343	0.219266381170115
ENSG00000138297	0.468952875694173	3.40372090862669	0.0475435066000878
ENSG00000138303	-0.560184479253479	2.08635983067475	0.160815556966049
ENSG00000138363	-1.43115739241458	2.91645394854993	0.241803963506564
ENSG00000138386	-0.92399478868318	2.70329137811866	0.375555789380026
ENSG00000138399	-0.995633700336819	2.56169753265399	0.277717277278621
ENSG00000138411	-0.885711415654575	2.16286299332193	0.15278375293985
ENSG00000138434	-0.332057206047483	2.38649896555065	0.182735914755811
ENSG00000138600	-0.158021416216123	2.87563993700417	0.271437496437102
ENSG00000138639	-0.954036137694916	3.27357994567621	0.320257652106519
ENSG00000138658	-0.92399478868318	2.30856441356124	0.164613749362046
ENSG00000138685	-1.30381013559268	2.69635638873333	0.235256861651469
ENSG00000138698	-1.02745921894149	1.88649072517248	0.121934126537143
ENSG00000138735	-0.580573661634948	2.13193929521042	0.16533077147837
ENSG00000138738	-1.2518577322291	3.17609125905568	0.299534309080416
ENSG00000138750	0.185926796084002	1.64345267648619	0.0382439365633324
ENSG00000138756	-0.326966511101425	2.80989624660244	0.320725578619172
ENSG00000138757	0.271407365751723	3.27623195792183	0.106604181545741
ENSG00000138758	0.324836923553145	2.64884770837289	0.0954466753840497
ENSG00000138760	-0.634627890880919	3.2626883443017	0.332116507715592
ENSG00000138768	-0.862516721273325	2.8862086241675	0.403522079936794
ENSG00000138771	-0.842984807769864	1	0.0330826610114085
ENSG00000138777	-1.2518577322291	0.740362689494244	0.0125412376788473
ENSG00000138801	-2.19975368299274	1.32221929473392	0.014829746293719
ENSG00000138802	-0.368915736590932	2.94865743214132	0.349149442120627
ENSG00000138814	-0.321934797355218	3.22634208716363	0.294045264673268
ENSG00000138829	-0.898723687328762	2.62169546232928	0.341315124770656
ENSG00000138942	0.142323229252759	3.00902574208691	0.17839822080244
ENSG00000139133	-0.523263648587019	2.52504480703685	0.271413953004803
ENSG00000139163	-0.842984807769864	0.812913356642856	0.0197888462385036
ENSG00000139174	-1.89872368732876	2.35793484700045	0.0702690903597555
ENSG00000139218	-1.19975368299274	3.09324653110384	0.324044673157192
ENSG00000139263	-1.09019420541268	2.17753649992986	0.151582951381706
ENSG00000139278	-0.411959117760813	3.2817149700273	0.299662068906975
ENSG00000139324	-1.15836099783452	2.40823996531185	0.177505299137397
ENSG00000139329	-0.589744706449373	3.10805737378385	0.371787796255049
ENSG00000139343	-0.880242993397277	2.37199091146491	0.180096547797168
ENSG00000139354	-0.99919222071083	1.06069784035361	0.028526442620349
ENSG00000139370	-1.72263242827308	3.38003024796783	0.0967351812753583
ENSG00000139405	-1.35465564297849	3.34458874257871	0.191171785260134
ENSG00000139433	-2.19975368299274	2.60097289568675	0.0992026782446696
ENSG00000139436	-1.4216024326091	1.86033800657099	0.0841277084189618
ENSG00000139438	0.0123152848785891	2.8750612633917	0.207023818160615
ENSG00000139505	-0.819542441281138	3.0597526942093	0.402171103672449
ENSG00000139514	-0.637725763908688	2.86746748785905	0.392689803941106
ENSG00000139517	-0.614544131479814	2.01283722470517	0.149768102088747
ENSG00000139651	-0.745248168049769	2.27760921430409	0.16473226147361
ENSG00000139668	0.351268920402753	2.99078269180314	0.107356280318634
ENSG00000139684	-1.24551117355342	2.69940408181534	0.25260472720131
ENSG00000139687	-0.566285227413157	3.23350376034113	0.337630650576611
ENSG00000139746	0.0571908879050178	2.76454971906447	0.178514791321996
ENSG00000139793	-0.671623152512397	3.13321945673249	0.381532962487109
ENSG00000139826	-0.622964793019199	2.35024801833416	0.197856585136211
ENSG00000139842	-0.352507024132035	2.92194645422941	0.34586408039142
ENSG00000139874	-1.20546139596057	3.04060234011407	0.314293180333723
ENSG00000139946	-0.251639789790455	2.94275192042981	0.31532951316873
ENSG00000140153	-0.278862801142803	2.7045794496963	0.27229309415206
ENSG00000140157	-0.35412213386939	2.1476763242411	0.143260963943291
ENSG00000140350	-1.02745921894149	2.43695733066945	0.19468517006776
ENSG00000140374	0.559023449030488	2.41747169320329	0.0386024326101772
ENSG00000140386	-0.645029148211095	4.09101590726083	0.0153147188383134
ENSG00000140395	-0.479778562577987	2.90363251608424	0.366778500570784
ENSG00000140396	-1.09019420541268	2.31910605930978	0.164588418447363
ENSG00000140416	-1.72263242827308	2.3096301674259	0.0795955321525434
ENSG00000140443	-1.59769369166478	2.1846914308176	0.0884581314456296
ENSG00000140450	-0.789164209748698	3.14798532068381	0.384794998421174
ENSG00000140464	-0.373121498038303	2.94522231663534	0.350792798353556
ENSG00000140471	-1.4216024326091	1.67209785793572	0.060014103957489
ENSG00000140521	-0.390343878830803	2.91907809237607	0.353412636553629
ENSG00000140525	-1.19975368299274	2.30535136944662	0.159078686449433
ENSG00000140548	-0.910215126970815	2.53907609879278	0.279641225555511
ENSG00000140598	-1.50078367865672	3.00710738297406	0.239421126411685
ENSG00000140612	0.115574920380032	2.38916608436453	0.100808685779817
ENSG00000140694	-1.72263242827308	2.54530711646582	0.127424774527931
ENSG00000140718	-1.30381013559268	0.954242509439325	0.0213449451752498
ENSG00000140740	0.725734349942586	1.56820172406699	0.0103861763287
ENSG00000140829	-1.59769369166478	2.54032947479087	0.145380090665485
ENSG00000140836	-0.247405421910583	2.82769228867445	0.299694952941781
ENSG00000140937	-0.686425462217644	2.46239799789896	0.251365277837128
ENSG00000140941	1.0644438155776	2.80989624660244	0.0125845745705105
ENSG00000141027	-0.248672859821838	2.87909587950007	0.30945645241559
ENSG00000141030	-0.17659286863834	3.22310638092859	0.256943862685726
ENSG00000141101	-1.72263242827308	2.15381486434453	0.0670968796972001
ENSG00000141198	-0.821911545499229	3.38174665065045	0.26134130150551
ENSG00000141232	-0.668274765950488	2.96801571399364	0.399875373436495
ENSG00000141252	-1.2966636960008	2.35314654621398	0.157289640539187
ENSG00000141378	-0.898723687328762	2.55930801090701	0.29557748850154
ENSG00000141380	-0.193382898055556	1.95424250943932	0.0900687961248055
ENSG00000141385	-0.648202385195319	2.85521619473336	0.393991624195127
ENSG00000141424	-0.99919222071083	1.55022835305509	0.0688272288170209
ENSG00000141425	0.0428496406837615	3.48635962568813	0.102198309256148
ENSG00000141428	-0.338767386147999	3.31618009889345	0.270436542991974
ENSG00000141448	-1.50078367865672	2.8654001181793	0.22144299186385
ENSG00000141526	-1.89872368732876	2.61225390609644	0.109093477210442
ENSG00000141543	1.5554178815327	2.46538285144842	0.00361942191367113
ENSG00000141551	0.134956483454189	3.33725953975028	0.128735898215112
ENSG00000141560	-0.756664920690629	2.53466057582844	0.29360742014666
ENSG00000141562	-0.42098006899879	3.27898211686544	0.301132850891743
ENSG00000141564	-0.441241657691961	1.47712125471966	0.0553279444090532
ENSG00000141582	-0.489237132193637	1.17609125905568	0.0243417574369786
ENSG00000141682	0.859048393254185	3.74252875125075	0.0169049710302661
ENSG00000141736	-1.0946227836751	2.68033551341456	0.305197308335436
ENSG00000141753	-0.418158132073814	2.25767857486918	0.166110932809424
ENSG00000141759	-0.756664920690629	3.58754260119362	0.133546521154628
ENSG00000141905	-1.59769369166478	1.72427586960079	0.0509086465568756
ENSG00000142089	-0.332319495842666	3.34301449715077	0.258548699004492
ENSG00000142166	-0.470521609438195	3.09638854668737	0.349226769431525
ENSG00000142168	-0.472642260480146	2.71349054309394	0.326290467938134
ENSG00000142173	-0.898723687328762	3.33385014510255	0.289983778384367
ENSG00000142178	-2.19975368299274	2.29556709996248	0.0588679750384424
ENSG00000142186	-0.845485684913247	3.10002573010786	0.393392742711889
ENSG00000142192	-0.106487954166461	1.61278385671974	0.0625373028567687
ENSG00000142227	-1.89872368732876	2.95520653754194	0.127325630173204
ENSG00000142507	-1.72263242827308	2.95712819767681	0.181498571965616
ENSG00000142544	-1.4216024326091	2.49899936358015	0.165383493922267
ENSG00000142627	-0.379643925510648	2.92194645422941	0.351442300441886
ENSG00000142634	-1.43115739241458	2.8481891169914	0.227749639694932
ENSG00000142655	-0.622964793019199	3.09898963940118	0.380008664811064
ENSG00000142676	0.492899736942672	1.89486965674525	0.037128897741583
ENSG00000142798	-1.59769369166478	2.43933269383026	0.118021246062867
ENSG00000142856	-0.862516721273325	1.68574173860226	0.0975416703328749
ENSG00000142864	0.866570007785092	3.01535975540921	0.0307459965225066
ENSG00000142871	0.160076115283968	2.9874428049358	0.172371228978986
ENSG00000142892	-1.59769369166478	2.15836249209525	0.0870809778531751
ENSG00000142937	-0.354931946765367	2.84041977773649	0.335604020930181
ENSG00000143013	-0.317704058074416	2.57691695596521	0.239788341570643
ENSG00000143033	0.00495385381682285	1.61278385671974	0.0476813683409021
ENSG00000143067	0.0326843266889303	3.14097916347697	0.210698907208706
ENSG00000143147	-0.136931929217107	3.21984638602436	0.247965967086882
ENSG00000143155	-0.209304207497981	2.59494473669508	0.21864922146037
ENSG00000143157	-1.35465564297849	1.75587485567249	0.0748359320326392
ENSG00000143162	-0.824293644251	2.85823633542951	0.410360655925925
ENSG00000143164	-0.514211321218792	3.3691230495282	0.276494246967711
ENSG00000143183	-0.120261143655577	2.74663419893758	0.231027970397505
ENSG00000143228	-0.513043208252017	2.82865989653532	0.364124843483523
ENSG00000143294	-1.35465564297849	2.07371835034612	0.124921108749377
ENSG00000143324	-1.05769491635461	2.54654266347813	0.248789144945639
ENSG00000143337	-0.463534603317627	3.22010808804005	0.325672439557802
ENSG00000143341	-1.05362564731451	2.13353890837022	0.146136646586245
ENSG00000143344	-0.497778579870956	2.95736780843153	0.369679209712746
ENSG00000143353	-0.804087765821088	2.02325245963371	0.143387216853865
ENSG00000143384	1.07475291063148	3.53256329833448	0.0108871757616559
ENSG00000143393	-0.533730419625124	3.41796964221474	0.247991065780938
ENSG00000143401	-0.383660004375748	2.70199947488964	0.299455778952575
ENSG00000143442	-0.857331002170537	3.09131515969722	0.393568467271556
ENSG00000143469	-0.254846575291515	2.90091306773767	0.314537429083385
ENSG00000143473	-0.351171821246254	2.36267092972567	0.179201581088515
ENSG00000143476	-1.50078367865672	2.16286299332193	0.103795725489488
ENSG00000143499	-1.24551117355342	2.75511226639507	0.258614422396912
ENSG00000143507	-0.54070975335499	2.54282542695918	0.280923484064399
ENSG00000143514	-0.046803362495616	3.18850663381811	0.22869107606791
ENSG00000143614	-0.396239862015475	2.9843022319799	0.352266205301992
ENSG00000143641	-1.16354671693731	1.89209460269048	0.116663524177794
ENSG00000143669	-1.89872368732876	3.07151380509509	0.121447825294576
ENSG00000143702	-1.12532363991498	2.78958071216443	0.305309956006821
ENSG00000143727	-0.671623152512397	3.61668552089551	0.125367558693871
ENSG00000143742	-0.0591934478032658	2.26007138798507	0.12312379367539
ENSG00000143761	0.592115934179225	3.60750863650798	0.0272525625045462
ENSG00000143797	-1.59769369166478	3.01367969729119	0.217103965496936
ENSG00000143799	-0.972653148176378	1.38021124171161	0.0436812498614181
ENSG00000143924	-0.68469000003973	3.06370855939142	0.396007490549607
ENSG00000143970	0.242041625646758	1.75587485567249	0.0444316664564986
ENSG00000144036	-0.599113602799505	3.20452694299984	0.350774352643549
ENSG00000144048	-0.070260782811846	2.20682587603185	0.112294158433684
ENSG00000144120	-0.950827736565119	3.39058187855044	0.25212577538313
ENSG00000144218	-1.12532363991498	2.38111508070985	0.17286209295066
ENSG00000144224	-0.637725763908688	3.19117145572856	0.359729719982497
ENSG00000144320	-0.944481177889437	1.91907809237607	0.129169953548591
ENSG00000144357	-0.410114424541449	2.87650650426588	0.353188240344935
ENSG00000144366	-0.411959117760813	3.02836788369706	0.349596043087064
ENSG00000144426	-0.737355685093787	0.8750612633917	0.0240103462830948
ENSG00000144476	-2.19975368299274	2.2027606873932	0.0453485125466645
ENSG00000144535	-0.726429223277509	2.69460519893357	0.377891983304206
ENSG00000144566	-0.343209452881798	1.81291335664286	0.0994186952586681
ENSG00000144580	-0.921000082039915	2.77415185895471	0.391730206754035
ENSG00000144642	-0.0307738996883685	2.85430604180108	0.217831174778556
ENSG00000144655	-1.59769369166478	2.72015930340596	0.176649412683641
ENSG00000144659	-1.12057243694512	3.29928933408768	0.278960701902119
ENSG00000144724	-0.375374835150865	1.91381385238372	0.115423692295648
ENSG00000144736	-1.2966636960008	3.10670073236235	0.297411547659813
ENSG00000144741	-0.27368314384036	3.26881190373978	0.26953550711883
ENSG00000144749	-1.59769369166478	2.9237619608287	0.213828327951177
ENSG00000144810	-1.4216024326091	2.38291713508753	0.141527234108437
ENSG00000144857	-1.89872368732876	2.40312052117582	0.0792367102392644
ENSG00000144891	-0.418158132073814	2.88789848809687	0.356686296445057
ENSG00000144959	-0.71206578738449	2.88223984801882	0.406699896735369
ENSG00000145012	-0.686425462217644	3.27932466544261	0.324223049919542
ENSG00000145016	-0.791372854029099	2.68169339200456	0.379323101473371
ENSG00000145022	-0.327727195499594	2.62838893005031	0.2588576264711
ENSG00000145041	-1.35465564297849	3.7167543574327	0.0614116627945357
ENSG00000145220	-0.686425462217644	2.47784447633876	0.259766783235063
ENSG00000145246	-0.494412893719537	0	0.00366229688766144
ENSG00000145332	-1.36283267037424	2.83853427051187	0.236402082381838
ENSG00000145348	-1.2518577322291	3.01367969729119	0.297156987872177
ENSG00000145390	-0.741283997944821	3.35841078620634	0.277521679925707
ENSG00000145414	-0.586969826273008	2.31701810104811	0.189251885896023
ENSG00000145425	0.396314530410003	0.740362689494244	0.00969241103153609
ENSG00000145431	-1.72263242827308	3.04630001965297	0.177401991518929
ENSG00000145555	-0.187655327359065	2.83695673705955	0.277901679462518
ENSG00000145623	-2.19975368299274	2.41329976408125	0.0791072899306863
ENSG00000145632	1.31562596039745	2.8172347304255	0.00796361972387664
ENSG00000145675	-2.19975368299274	2.67988194211286	0.0946218625590524
ENSG00000145715	-0.0329539273782803	3.3379581636797	0.178346318191115
ENSG00000145725	-0.840498249468114	3.03019478535675	0.401786817152659
ENSG00000145730	-0.696379320146303	2.69679308508174	0.372782461160955
ENSG00000145734	0.119213252497481	0.397940008672038	0.00399362853778965
ENSG00000145782	-0.0777567479799804	3.05956341790127	0.246309700764362
ENSG00000145817	-0.398026434119699	3.35688594116597	0.267170993958793
ENSG00000145919	-0.195062480724043	1.67209785793572	0.0775232194929494
ENSG00000145934	-1.35465564297849	3.17478641736734	0.259630869971219
ENSG00000145982	-0.842984807769864	2.02325245963371	0.140958567275252
ENSG00000146072	-1.59769369166478	1.06069784035361	0.0211231584551033
ENSG00000146085	-0.804087765821088	1.85125834871908	0.130182460377779
ENSG00000146197	-2.19975368299274	3.08475496317935	0.0679777130650194
ENSG00000146242	-2.19975368299274	3.33625955201419	0.0797677227771313
ENSG00000146247	-0.298795307387742	1.86033800657099	0.10091968807464
ENSG00000146373	-1.05362564731451	3.75648396444261	0.0580571598310313
ENSG00000146376	-0.898723687328762	2.78426058256608	0.398069306520054
ENSG00000146414	-0.622964793019199	2.28103336724773	0.177436134898573
ENSG00000146535	-1.36283267037424	2.98677173426624	0.265874314223035
ENSG00000146574	-0.558886126055492	2.70714418834245	0.344475205845019
ENSG00000146592	-1.24551117355342	2.66885164808252	0.246061110483579
ENSG00000146674	-1.05769491635461	2.72591163229505	0.331694775632675
ENSG00000146676	-1.19975368299274	2.66464197555613	0.260419942744101
ENSG00000146707	-0.24572606130542	2.68975269613916	0.257276480640505
ENSG00000146757	-0.259154483589498	2.15986784709257	0.127506802625494
ENSG00000147065	-0.562792888540866	2.40568778667278	0.224809928862568
ENSG00000147100	-0.743261559974691	3.48593426377175	0.192033988672544
ENSG00000147121	-1.72263242827308	2.13830269816628	0.0655099234802531
ENSG00000147123	-1.51227511829878	2.01072386539177	0.0884273259060802
ENSG00000147164	-0.19189963034274	2.75815462196739	0.259100716616653
ENSG00000147202	-0.804087765821088	2.9982593384237	0.407774919792845
ENSG00000147224	-0.325707455695764	3.16256440652302	0.308206596811333
ENSG00000147383	-1.1301273967506	1.7481880270062	0.100876682063661
ENSG00000147400	-1.51227511829878	3.53548400322669	0.0954404376819186
ENSG00000147416	-0.621464858427689	2.83090929954644	0.38623328031556
ENSG00000147459	-0.681239743114856	2.06632592536204	0.154282436944224
ENSG00000147526	-0.395349324482322	2.85793526471943	0.347543531708211
ENSG00000147533	-1.72263242827308	1.62838893005031	0.03949737360825
ENSG00000147649	0.0920155138867895	1.73239375982297	0.0479272616143802
ENSG00000147679	-0.538230293162216	2.58658730467176	0.297875944737042
ENSG00000147687	-0.601967428475449	2.49623754516674	0.269566631602943
ENSG00000147853	-0.556301006506556	2.07918124604762	0.159570432611525
ENSG00000147854	-0.454614027650974	1.88366143515362	0.117423962655167
ENSG00000147883	-0.269895349224837	3.59889988706388	0.0963219955190273
ENSG00000148019	-1.09019420541268	2.34439227368511	0.167534473809138
ENSG00000148053	-1.09019420541268	1.93196611472817	0.121790764814597
ENSG00000148120	-1.2518577322291	3.44443517300675	0.181207729128943
ENSG00000148143	-1.35465564297849	3.2043913319193	0.247449133051998
ENSG00000148153	-1.43115739241458	1.45484486000851	0.0398761418820686
ENSG00000148300	-0.382794866999811	2.15836249209525	0.149436752328773
ENSG00000148303	1.09570307747586	2.97034687623009	0.0125828454173003
ENSG00000148331	0.129683379214034	2.96142109406645	0.180125828528223
ENSG00000148337	-1.89872368732876	3.05518713855575	0.123505221866968
ENSG00000148339	-1.89872368732876	2.4224256763712	0.0828116993767194
ENSG00000148459	-1.4216024326091	2.48995847942483	0.16324507263174
ENSG00000148468	-1.43115739241458	3.30899102900016	0.177412390412534
ENSG00000148481	-0.147348671214465	2.84602767536438	0.261534404724017
ENSG00000148484	-1.12532363991498	1.56229286445647	0.0692922858630398
ENSG00000148572	-1.02745921894149	2.88223984801882	0.344142432925325
ENSG00000148606	-1.15836099783452	2.71933128698373	0.288215643042674
ENSG00000148634	-0.155965946991802	0.903089986991944	0.0153039243427194
ENSG00000148688	-0.649797740901138	2.33745926129066	0.191798771870772
ENSG00000148700	-1.02745921894149	2.67942789661212	0.331842698179011
ENSG00000148737	-0.68469000003973	2.1156105116743	0.157992043322805
ENSG00000148773	-1.72263242827308	2.06445798922692	0.0583148340037186
ENSG00000148798	-0.144014803433845	2.40823996531185	0.159559247885326
ENSG00000148841	-0.498906296611173	3.68560739994617	0.0912754170763102
ENSG00000148925	-0.151215109516696	2.53529412004277	0.188420123022234
ENSG00000149100	-0.395349324482322	2.13033376849501	0.14880373112519
ENSG00000149177	-0.121680035728284	2.84972644419633	0.252983148054225
ENSG00000149179	-1.89872368732876	3.05937405906596	0.123025532454412
ENSG00000149231	-0.210848233044744	3.89167681094888	0.0145263055884817
ENSG00000149257	-0.806373827830751	2.20002926655377	0.155474782487168
ENSG00000149262	-0.462494988637683	2.40312052117582	0.21078668452365
ENSG00000149273	-0.454614027650974	3.2254385168055	0.322464424181458
ENSG00000149289	-0.561486725609344	3.09377178149873	0.369053451077668
ENSG00000149532	-0.674997555666854	3.1296898921993	0.383166181491499
ENSG00000149547	-1.4216024326091	3.45224657452044	0.141600241223089
ENSG00000149716	-1.36283267037424	3.6269046860772	0.0927585358683677
ENSG00000149923	-0.801813674320706	3.15488024471876	0.38144748899903
ENSG00000149925	-0.406759692214844	2.97612061829982	0.35504866725004
ENSG00000149948	-1.08581033068591	1.33243845991561	0.0349132049906353
ENSG00000150051	-1.59769369166478	3.25212455250564	0.141796812645706
ENSG00000150316	0.0693502578690685	2.38827886345964	0.111770231348817
ENSG00000150403	-0.377931250294295	2.67163559660213	0.288674941478305
ENSG00000150630	-0.599113602799505	1.04139268515823	0.0308444169606744
ENSG00000150779	-0.172144049519883	3.25839780409551	0.24718966943267
ENSG00000150938	0.751305499207818	3.56163795456461	0.0241431015262657
ENSG00000150961	-1.72263242827308	2.84167225007363	0.167054732686427
ENSG00000150990	-1.12532363991498	3.47777220834926	0.183060600311322
ENSG00000150991	0.609128141981953	3.54912592675811	0.0289867834014469
ENSG00000151012	-0.972653148176378	2.75625564875423	0.372752952916155
ENSG00000151014	0.70568500279367	2.75358305889291	0.035055583348482
ENSG00000151065	-1.35465564297849	2.86332286012046	0.241221201064262
ENSG00000151067	-0.159052810494941	1.80617997398389	0.0783531124878856
ENSG00000151131	-0.944481177889437	2.78318869107526	0.384023831047507
ENSG00000151135	-0.424446912462	3.52368144780075	0.175437091824188
ENSG00000151148	-0.904431400296591	2.97081161087252	0.388762050408115
ENSG00000151151	-0.995633700336819	2.7105404479333	0.355692442747267
ENSG00000151239	-1.89872368732876	3.2236257166938	0.0993279174546885
ENSG00000151240	-0.882968597622751	3.30674660807771	0.306979759705277
ENSG00000151247	0.209587295099872	3.06985302111362	0.158261068722601
ENSG00000151276	-1.35465564297849	2.97840879262304	0.265435416640261
ENSG00000151292	-0.568930649491361	2.45712462630341	0.249021907052807
ENSG00000151304	-0.579212997733295	3.81667206554533	0.0504367882066345
ENSG00000151332	-1.50078367865672	2.53844805171022	0.159671026552828
ENSG00000151348	-0.332826867420136	2.3747483460101	0.18014791942641
ENSG00000151376	-2.19975368299274	2.68797462003456	0.0936261566821171
ENSG00000151414	-0.674997555666854	2.52698506856	0.290121155781823
ENSG00000151422	-0.223225483480684	1.98452731334379	0.0990021744836432
ENSG00000151461	-0.995633700336819	2.28443073384452	0.162517160259742
ENSG00000151466	-0.552887727893082	3.43216726944259	0.239110396128335
ENSG00000151503	-0.758713943251423	3.05994188806195	0.403910620676595
ENSG00000151617	-1.50078367865672	3.45316539252586	0.121094884368278
ENSG00000151693	-1.89872368732876	2.4432629874587	0.0871525241926871
ENSG00000151702	-1.89872368732876	2.99782308074573	0.127180997047109
ENSG00000151718	-0.231478688667973	2.99978279845414	0.305617769707345
ENSG00000151726	-1.72263242827308	3.1465931020963	0.151627909919665
ENSG00000151729	-0.0476015227327293	1.96378782734556	0.0644025909267652
ENSG00000151779	-1.72263242827308	2.57806588383609	0.134042082795939
ENSG00000151835	-0.348767745237157	3.38765672862014	0.243265939331759
ENSG00000151849	-1.35465564297849	3.05842602445701	0.277466439209234
ENSG00000151893	-0.947642864157857	3.1476763242411	0.369394388956697
ENSG00000151914	-0.186553807939764	1.59659709562646	0.0698912375402833
ENSG00000151929	-1.59769369166478	3.44801027303948	0.102189030888639
ENSG00000152127	-0.927010288993461	3.06576638762275	0.382314534386679
ENSG00000152133	-1.35465564297849	2.66417170536193	0.216315686373871
ENSG00000152193	-0.561486725609344	3.93894480545296	0.0268036728866976
ENSG00000152219	-0.211430332189469	2.44169513564072	0.177487947494728
ENSG00000152234	0.0541491650908611	3.61689542640076	0.0600744184356779
ENSG00000152242	0.270513666854259	0.903089986991944	0.0103244148757916
ENSG00000152253	-1.15836099783452	1.5910646070265	0.072725940958084
ENSG00000152359	-1.89872368732876	2.46463855909503	0.0904617069006805
ENSG00000152382	-0.862516721273325	1.02118929906994	0.0338764251401307
ENSG00000152409	-0.901568167181663	1.4983105537896	0.0605007988702397
ENSG00000152464	-1.2966636960008	2.71349054309394	0.239956089164612
ENSG00000152465	-0.0663569678523146	3.16181704016769	0.237864356173679
ENSG00000152520	-1.08581033068591	1.67209785793572	0.0928447286671318
ENSG00000152556	-0.842984807769864	2.8546096380958	0.408276058330831
ENSG00000152558	-0.947642864157857	2.68618923424402	0.364493701738377
ENSG00000152601	-0.645029148211095	3.01661554755718	0.393621367529236
ENSG00000152661	-0.673307076771907	1.02118929906994	0.0338121624412912
ENSG00000152700	-0.976027551330836	3.08134730780413	0.370161388312779
ENSG00000152749	-0.710225003593651	3.40568778667278	0.248454673057209
ENSG00000152767	-0.976027551330836	2.84571801796666	0.370012438049002
ENSG00000152795	0.758140475626512	2.95472479097906	0.0365794097443555
ENSG00000152894	-0.26723778607931	2.12057393120585	0.122983381682051
ENSG00000152990	-0.549068674171598	1.24303804868629	0.0305112533524813
ENSG00000153046	-1.59769369166478	2.78175537465247	0.18570117746151
ENSG00000153234	-1.2518577322291	3.51208375834392	0.154271552007902
ENSG00000153317	-1.24551117355342	3.04139268515822	0.30490382399326
ENSG00000153339	-0.294077913107059	2.7592900330243	0.296354011445283
ENSG00000153487	-0.16042786098281	1.35218251811136	0.0342452000643868
ENSG00000153551	-1.30381013559268	3.1131073665205	0.294179743733236
ENSG00000153558	-0.624469925934128	0.740362689494244	0.0153969358063037
ENSG00000153561	-0.947642864157857	2.89153745767256	0.378089516112166
ENSG00000153575	-1.19975368299274	2.97840879262304	0.298360686101878
ENSG00000153714	-1.59769369166478	2.53339070801755	0.1429722516731
ENSG00000153721	-0.824293644251	2.75777549101193	0.403278365707681
ENSG00000153767	-1.30381013559268	3.38156629579657	0.193285617798205
ENSG00000153786	-1.2112451226348	2.66417170536193	0.255441265941188
ENSG00000153827	0.196368006100777	1.48429983934679	0.0260767144235023
ENSG00000153885	-0.979428378537909	3.28566980596007	0.312585293204944
ENSG00000153922	0.13956500269028	2.24427712080184	0.0823416694918465
ENSG00000153944	-2.19975368299274	2.16879202031418	0.0417179397655927
ENSG00000153956	-0.972653148176378	2.54961623951909	0.273522804274024
ENSG00000153975	-0.389465337403857	2.45636603312904	0.216421960384122
ENSG00000153976	-1.19975368299274	1.69897000433602	0.086397211004391
ENSG00000154059	-1.16354671693731	1.84509804001426	0.110613816658999
ENSG00000154065	-1.72263242827308	3.56080300199396	0.0579760214305382
ENSG00000154114	-0.447876376091137	2.90471554527868	0.36184937816916
ENSG00000154122	-1.50078367865672	1.07918124604762	0.0238298943260293
ENSG00000154124	-0.513043208252017	2.74115159885178	0.344358816849349
ENSG00000154127	-0.743261559974691	1.52504480703685	0.0641202902895807
ENSG00000154188	-1.59769369166478	1.04139268515823	0.0203869552773906
ENSG00000154277	-0.857331002170537	3.12694271794423	0.386244080125214
ENSG00000154305	-0.947642864157857	2.71138537909845	0.372490008863978
ENSG00000154310	-0.13221821239717	2.05115252244738	0.0871242919649617
ENSG00000154380	0.323197190185159	2.55810830163055	0.0807341411226163
ENSG00000154429	-0.857331002170537	2.61647551388857	0.340666945472543
ENSG00000154511	-1.16879510548949	3.43424945239648	0.198675621410965
ENSG00000154518	-0.568930649491361	3.41888106853436	0.246982283721062
ENSG00000154582	0.484268114101177	3.23388410876589	0.0626114717280322
ENSG00000154640	-1.24551117355342	2.48713837547719	0.188978679171987
ENSG00000154678	-1.2966636960008	3.00453631785132	0.284522068214704
ENSG00000154727	-0.669945732254914	2.09864372581706	0.157838511404779
ENSG00000154734	0.344796406468256	2.67117284271508	0.0931420757981663
ENSG00000154767	-0.397132229382868	3.05633303495116	0.342483136582603
ENSG00000154822	-0.921000082039915	2.8862086241675	0.387924339177354
ENSG00000154839	-1.89872368732876	2.9874428049358	0.127480257910832
ENSG00000154845	-0.619970086375933	3.26611404953168	0.329364431158268
ENSG00000154945	-1.02745921894149	3.03201403415951	0.35313283858408
ENSG00000154978	-2.19975368299274	3.36492603378998	0.0790206253279651
ENSG00000155008	-0.425399227613528	2.88564387183576	0.356835494513354
ENSG00000155090	-1.89872368732876	2.53718922624364	0.101502972758201
ENSG00000155096	0.01462626608198	0.929418925714293	0.0132363267066366
ENSG00000155097	-0.19655660877982	3.16568937601762	0.27476887517756
ENSG00000155111	-0.402216991998135	2.41912930774198	0.204632256376989
ENSG00000155130	-0.268564534863509	1.79934054945358	0.0926238144062669
ENSG00000155158	-0.838025846975151	3.35276119172383	0.279370534786328
ENSG00000155229	-0.497778579870956	3.36361197989214	0.278105807056382
ENSG00000155304	-0.0671919209576258	2.73838412351216	0.211360567054599
ENSG00000155324	-0.743261559974691	2.76042248342321	0.398716809012018
ENSG00000155330	-1.08581033068591	3.00518051250378	0.333094112825251
ENSG00000155380	0.579714316742061	2.79169064902012	0.0499153979246314
ENSG00000155438	-0.178748566914006	3.21272015441784	0.261127499744726
ENSG00000155463	-0.513043208252017	2.93575910374531	0.37246445919277
ENSG00000155506	-0.350897898622827	2.91275330367132	0.345440622661347
ENSG00000155545	-0.132703857175144	3.29136885045158	0.224730522383782
ENSG00000155592	-1.59769369166478	2.65079303965193	0.167546817995256
ENSG00000155621	-0.368079449800064	2.84323277809801	0.339265783760877
ENSG00000155636	-1.20546139596057	3.15381486434453	0.31739297789214
ENSG00000155744	-0.219258065426641	3.29545713807256	0.247963856496614
ENSG00000155760	0.263549858942321	2.64689362416774	0.109559198319672
ENSG00000155850	-1.4216024326091	3.40372090862669	0.154842096412751
ENSG00000155876	-0.947642864157857	2.02530586526477	0.134807641233317
ENSG00000155903	-1.19975368299274	2.97703733522468	0.298360686101878
ENSG00000155906	-1.50078367865672	3.36125552005815	0.140353185816646
ENSG00000155970	-0.485936745256844	2.79622731402944	0.352779553263336
ENSG00000156017	-0.60340140463261	2.39880773020326	0.221085076354347
ENSG00000156052	-0.249307968557847	3.47121834430787	0.168013430481134
ENSG00000156103	-1.4216024326091	2.07736790528416	0.114661244295571
ENSG00000156162	-0.92399478868318	2.91803033678488	0.384418200343297
ENSG00000156256	-0.463534603317627	2.18041263283832	0.163800572721178
ENSG00000156411	-1.59769369166478	2.73599788409179	0.179168579604922
ENSG00000156463	-2.19975368299274	2.9237619608287	0.0698674266997621
ENSG00000156471	-1.72263242827308	3.54629583512144	0.0614798354673658
ENSG00000156502	-0.539468253804133	3.1131073665205	0.36095036044438
ENSG00000156508	1.08649548246513	1.78887511577542	0.00572103810495198
ENSG00000156531	-1.30381013559268	2.80584054881467	0.245306933255249
ENSG00000156535	-1.4216024326091	0.301029995663981	0.00388087545343159
ENSG00000156639	0.158508834975381	2.76042248342321	0.150591673179667
ENSG00000156642	0.151586034704521	2.87419180467907	0.164757700060821
ENSG00000156675	-0.927010288993461	3.03921576590395	0.382567078768596
ENSG00000156697	-1.89872368732876	3.25875697253658	0.0951405967719591
ENSG00000156795	-1.08581033068591	3.02755345405022	0.337602352428955
ENSG00000156802	-0.681239743114856	2.75050839485135	0.385826388612264
ENSG00000156831	-0.592537430511615	3.02469086235543	0.382686584456624
ENSG00000156958	-0.658937997886162	2.77378644498119	0.385930162649858
ENSG00000156976	1.31892929231865	3.05442152446254	0.00590861136714952
ENSG00000157110	-1.4216024326091	2.64884770837289	0.199755530849188
ENSG00000157181	-0.221040970327187	1.76342799356294	0.0856587379401397
ENSG00000157216	-0.59113882366316	1.83569057149243	0.116655406668854
ENSG00000157483	-0.550337964221828	1.99122607569249	0.144763645311518
ENSG00000157500	-0.402216991998135	2.42651126136458	0.207747229112582
ENSG00000157540	0.10004381589718	0.740362689494244	0.0114417873440018
ENSG00000157557	-0.877534388258824	3.14301480025409	0.38021606114095
ENSG00000157600	-1.2966636960008	2.9670797341445	0.274799310007085
ENSG00000157625	-1.35465564297849	2.62531245096167	0.20750029012539
ENSG00000157778	-1.43115739241458	2.30319605742049	0.12657178559391
ENSG00000157800	-0.901568167181663	2.22788670461367	0.157870060777847
ENSG00000157827	-1.24551117355342	2.64295887940979	0.238697163807868
ENSG00000157869	-1.59769369166478	1.19033169817029	0.0191254434317692
ENSG00000157916	-1.89872368732876	3.44035799681529	0.0661480713274019
ENSG00000157933	-0.0652493714354655	3.47151173697696	0.126350218390927
ENSG00000158006	-0.885711415654575	2.37199091146491	0.179678747749936
ENSG00000158008	-1.89872368732876	2.05690485133647	0.0384835871790321
ENSG00000158042	-0.312777922466133	2.1846914308176	0.139935162841285
ENSG00000158079	-0.898723687328762	2.90390352669016	0.393747955364958
ENSG00000158109	-0.27368314384036	1.85125834871908	0.096983573765998
ENSG00000158161	-1.30381013559268	3.20452694299984	0.268949791403372
ENSG00000158195	0.220055005515273	2.97886498434766	0.151933598634354
ENSG00000158286	-2.19975368299274	3.53262700122889	0.0470976479269833
ENSG00000158290	-0.859916121719473	2.77995705124691	0.404301416468824
ENSG00000158402	-0.972653148176378	1.7160033436348	0.104003430215859
ENSG00000158406	0.7924299294011	3.59350758933177	0.0220771121257076
ENSG00000158526	-0.357092626152132	1.43136376415899	0.0476194297500914
ENSG00000158545	-0.60340140463261	2.9649663748311	0.387870967671817
ENSG00000158615	0.452572977851656	2.22530928172586	0.0399422722344425
ENSG00000158636	-0.0788967486689234	2.64048143697042	0.195677687149288
ENSG00000158828	-0.580573661634948	3.08635983067475	0.373638717265063
ENSG00000159086	-0.671623152512397	3.3384564936046	0.290727134249826
ENSG00000159131	-1.12532363991498	3.05230909964732	0.332822701674936
ENSG00000159140	0.245170970222935	2.35506820634885	0.070464213411445
ENSG00000159167	-2.19975368299274	2.38827886345964	0.074932883293366
ENSG00000159176	-1.72263242827308	3.39506416433124	0.0944235108708871
ENSG00000159267	-2.19975368299274	2.53907609879278	0.0970973804648145
ENSG00000159377	-0.611606736738507	1.89486965674525	0.128845093651195
ENSG00000159399	-0.167034561910432	2.94026739144601	0.281597638948346
ENSG00000159445	-0.39122420107666	2.65417654187796	0.284983381634986
ENSG00000159685	-2.19975368299274	1.02118929906994	0.0045365130211419
ENSG00000159840	-1.50078367865672	2.69108149212297	0.190103392659189
ENSG00000159873	-0.838025846975151	3.32582341900274	0.29672775437099
ENSG00000159884	-1.72263242827308	2.82639878218762	0.164337534352404
ENSG00000160014	-1.30381013559268	2.15685190107001	0.135642910505696
ENSG00000160049	-0.514211321218792	2.52439612210384	0.26795894412696
ENSG00000160131	-1.50078367865672	3.05442152446254	0.234685393695071
ENSG00000160193	-0.136931929217107	0.301029995663981	0.00433896367269657
ENSG00000160194	-1.72263242827308	1.8750612633917	0.0425333510391059
ENSG00000160199	0.0800905457234379	2.59162103821332	0.144990058837565
ENSG00000160201	-1.2966636960008	1.95424250943932	0.118644663745492
ENSG00000160208	-0.622964793019199	2.61542395288594	0.326917854654709
ENSG00000160209	-1.15836099783452	2.44247976906445	0.186992080813713
ENSG00000160211	-0.296196839699742	2.90902085421116	0.329699558509957
ENSG00000160213	-1.89872368732876	2.44247976906445	0.0871525241926871
ENSG00000160294	-0.458712095578422	3.33705972632052	0.287053991027975
ENSG00000160298	-1.03128950017868	2.54468802230268	0.255546350518521
ENSG00000160299	-2.19975368299274	1.46239799789896	0.0184324669372318
ENSG00000160326	-0.571592284462231	1.46239799789896	0.0539256868246458
ENSG00000160360	-0.153248163649312	3.20057692675485	0.255998641689698
ENSG00000160584	-0.283416932762817	2.94767873993694	0.327165357670959
ENSG00000160613	-0.774736477509438	3.51134851549021	0.176200921300678
ENSG00000160633	-1.15836099783452	2.3384564936046	0.165093891531834
ENSG00000160789	-0.420037384528568	2.74075732330777	0.322788600024869
ENSG00000160803	-0.954036137694916	0.929418925714293	0.0239390016450856
ENSG00000160818	0.45202451498916	3.02469086235543	0.0773206448790003
ENSG00000160877	-2.19975368299274	3.72525806635996	0.0123249306940924
ENSG00000160888	-0.479778562577987	3.54709751490389	0.166268147524316
ENSG00000160932	0.0417646525615585	3.1078880251828	0.209303481042674
ENSG00000161547	1.4610746098791	3.55509444857832	0.00707012519703648
ENSG00000161647	-1.12532363991498	1.60745502321467	0.0782390275176326
ENSG00000161671	-0.242173454858944	2.77815125038364	0.284689063972232
ENSG00000161800	-1.20546139596057	2.82898195400792	0.274345462355792
ENSG00000161888	-1.24551117355342	1.80277372529198	0.0965252267187698
ENSG00000162244	-0.0956558208360491	3.24104815067164	0.230776342813754
ENSG00000162368	-0.530075476424905	2.97428135887783	0.373798143442069
ENSG00000162377	0.0273468518236216	2.33645973384853	0.116774053965499
ENSG00000162378	-1.59769369166478	2.53147891704225	0.1429722516731
ENSG00000162402	-1.72263242827308	2.70199947488964	0.150216961672071
ENSG00000162413	0.344524126489076	2.77633790962018	0.101390113272806
ENSG00000162434	-0.514211321218792	3.20978301484852	0.336621434447112
ENSG00000162458	-1.15836099783452	3.65432096170368	0.0959163502946896
ENSG00000162517	-1.4216024326091	2.12057393120585	0.117007450550272
ENSG00000162521	-0.42098006899879	1.54406804435028	0.0668215238374215
ENSG00000162545	-0.770495150143374	2.7570162347313	0.40093567517751
ENSG00000162551	-1.51227511829878	2.66978161520854	0.184685690405895
ENSG00000162591	-0.882968597622751	3.6016798173059	0.121458893253617
ENSG00000162601	0.10004381589718	2.8481891169914	0.17726978259044
ENSG00000162604	-0.0691431983348304	2.76079931163072	0.216887620401237
ENSG00000162607	-0.00157812119765924	2.67897337591977	0.182326508578873
ENSG00000162623	-0.901568167181663	3.05747591582625	0.388658250778637
ENSG00000162627	-1.72263242827308	1.09691001300806	0.0152435866523839
ENSG00000162702	0.307453314996373	2.16435285578444	0.052816669588674
ENSG00000162714	-1.4216024326091	2.92685670894969	0.245106863124478
ENSG00000162736	-1.35465564297849	1.99563519459755	0.11743022619381
ENSG00000162775	0.17832594733192	2.63898815934368	0.129525733287518
ENSG00000162852	-0.804087765821088	1.92427928606188	0.136976359666409
ENSG00000162909	-0.976027551330836	1.90036712865647	0.12610586762504
ENSG00000162923	0.474305677022861	2.78532983501077	0.0687574451225013
ENSG00000163001	-0.838025846975151	2.80888586735981	0.408778161337171
ENSG00000163002	0.146000940209981	2.94669783724574	0.172779746068082
ENSG00000163029	-0.579212997733295	2.81123977275329	0.373936466777281
ENSG00000163067	-0.865132987341735	2.53339070801755	0.279616592354345
ENSG00000163110	0.0769057935720787	2.80617997398389	0.178611393362668
ENSG00000163132	-0.99919222071083	3.05899509352542	0.363893470617119
[truncated: 909 more rows]
