# Supplementary material for: The HSV-1 ICP22 protein selectively impairs histone repositioning upon Pol II transcription downstream of genes
Source: Nat Commun. 2023 Jul 31;14:4591. doi: 10.1038/s41467-023-40217-w (PMC10390501; doi:10.1038/s41467-023-40217-w)
Supplement: Supplementary file 8 — Source Data [file 41467_2023_40217_MOESM8_ESM.zip › Fig2f.tsv]

ID	log10(downstream_FPKM)	log10(dOCR_length_[bp])	density
ENSG00000000460	-0.510309980544779	2.88564387183576	0.40728962077503
ENSG00000000971	-2.11871520933649	2.01494034979294	0.0177293609737249
ENSG00000001036	-0.265321251217427	2.30642502755069	0.237871985578943
ENSG00000001167	0.330554098147494	1.4983105537896	0.0340455832840685
ENSG00000001497	-0.31578709848418	2.30642502755069	0.246784401143439
ENSG00000001629	-0.303705512563339	1.9566485792052	0.203571178023749
ENSG00000002549	-0.936641283577232	3.44878358962896	0.126354348961665
ENSG00000003056	-0.567402985804896	1.60205999132796	0.148890884219267
ENSG00000004399	-0.0952238068380152	2.70671778233676	0.318792888089585
ENSG00000004478	-0.410239496633614	3.14254588408628	0.357406781313299
ENSG00000004766	-0.982301540941554	1.65321251377534	0.126699139224142
ENSG00000004961	-0.597007852938934	2.06069784035361	0.209438523586196
ENSG00000005022	-0.870979467113901	3.10720996964787	0.249671289301562
ENSG00000005189	-1.3907544113997	3.07371835034612	0.110931893900679
ENSG00000005194	-0.383799314919452	2.83314711191279	0.417258316991845
ENSG00000005249	-1.64159395461683	3.57385751518213	0.0258810902824337
ENSG00000005302	-1.35060252158494	1.56229286445647	0.0458399382437721
ENSG00000005436	-1.81768521367251	3.01724208454765	0.0315715124432865
ENSG00000005469	-2.04957252592096	2.26245108973043	0.0160082514803913
ENSG00000005483	-0.126232977979386	1.73639650227664	0.146704027893469
ENSG00000005486	-0.203051622580078	1.60205999132796	0.126806910874239
ENSG00000005801	-0.461165929639971	0.477121254719662	0.00938304501886195
ENSG00000005810	-0.785202949006165	2.82477646247555	0.358514920634963
ENSG00000006042	-1.31627255727593	2.46686762035411	0.1284171422169
ENSG00000006453	-0.450103896421124	3.78390357927274	0.0612141790667084
ENSG00000006459	-0.444046648711273	2.29336255471145	0.247276575856849
ENSG00000006530	0.0972547517806866	1.11394335230684	0.0233474177476117
ENSG00000006715	-0.577619340935564	1.99782308074573	0.212689929007348
ENSG00000006831	-0.0276839848276133	3.19465307195293	0.304483827374005
ENSG00000007341	-0.8625874257142	2.9945371042985	0.281154419045699
ENSG00000007923	-1.23277067524535	3.15029581282554	0.145262864834771
ENSG00000007944	-0.023697812231391	2.90390352669016	0.31378718777987
ENSG00000008018	-0.110960572786924	2.96543689977626	0.355851160384594
ENSG00000008083	-0.722544014334037	2.11727129565576	0.190339788954893
ENSG00000008086	-1.23277067524535	2.53529412004277	0.161341960016788
ENSG00000008256	-0.160305490021431	2.59824319165362	0.311672830880076
ENSG00000008294	0.25212603981744	3.43632170013973	0.155412222917676
ENSG00000008311	-0.270605602553569	2.27646180417324	0.231166329626069
ENSG00000008324	-0.451714430232595	3.40053798939195	0.248073779968304
ENSG00000008394	-0.820672493859866	1.27875360095283	0.0811163385345064
ENSG00000008513	-0.734119047892663	3.00539503188671	0.314614699273497
ENSG00000008853	-1.30461806887183	3.78010119146791	0.0142134918631863
ENSG00000008952	-0.0318332265794514	2.9235030669421	0.319092615924439
ENSG00000008988	-0.0115928259669879	3.07736790528416	0.315023497976412
ENSG00000009335	-0.22832125564158	3.24452451157008	0.312888576059395
ENSG00000009413	-0.788694420071743	1.81624129999178	0.16705869492353
ENSG00000009780	-2.04957252592096	3.11793383503964	0.0185768485960229
ENSG00000009844	-1.49831048078159	2.08813608870055	0.0628069784764664
ENSG00000009954	-0.734755154097512	3.31164792265252	0.235929842757362
ENSG00000010072	-0.0853952617476944	2.51982799377572	0.268264722803202
ENSG00000010810	-1.07592385317705	2.89042101880091	0.223162028559378
ENSG00000011114	-0.154737094152262	3.21444644571839	0.314347382015333
ENSG00000011198	0.298927868247642	2.9795483747041	0.191103718729547
ENSG00000011258	-0.805835235211257	3.28836102747295	0.225414636213417
ENSG00000011275	-0.39327786161745	4.31292804519323	0.00606556535030364
ENSG00000011422	-0.816915387249733	2.78390357927274	0.352659653135388
ENSG00000011426	-0.210749393010646	1.25527250510331	0.0573681791782925
ENSG00000011465	-1.3907544113997	3.3910233693701	0.086194485803696
ENSG00000011566	0.257007371126244	2.84911216618458	0.19321949230976
ENSG00000011638	-0.779007387093894	3.07206599141475	0.287272510358276
ENSG00000012174	-1.13237699320494	2.31492005599242	0.161309616084635
ENSG00000012660	0.102505441509354	2.84602767536438	0.249204671955375
ENSG00000012822	-0.212797541999213	2.22530928172586	0.202129919434819
ENSG00000013016	-0.528387643531668	2.82249498527875	0.412256732956145
ENSG00000013288	-0.870979467113901	1.79588001734408	0.153663361563886
ENSG00000013374	-0.645581578583765	1.74036268949424	0.177472220313393
ENSG00000013503	-0.719544132539619	2.86923171973098	0.364710282627838
ENSG00000013619	-0.703149566115629	2.87650650426588	0.365815634376202
ENSG00000013810	-1.48070932792751	2.71011736511182	0.0925248634097292
ENSG00000014641	-1.61730255293991	3.0618293072947	0.0574492047270089
ENSG00000014919	-0.899832594121364	2.23299611039215	0.171413696728084
ENSG00000015171	-0.835231619789823	3.19714266497256	0.242180358234718
ENSG00000015479	0.363205677334697	3.24600590407603	0.160264729809037
ENSG00000015676	-0.432179856987686	2.46164856806346	0.293095460541432
ENSG00000016082	-1.3907544113997	3.16702179579026	0.10615094692139
ENSG00000017260	0.262650260893033	3.17666993266815	0.211170086428207
ENSG00000018510	-0.691784407063686	3.22180531799655	0.273984474169212
ENSG00000019549	-0.563211226391171	2.61384182187607	0.372810323352567
ENSG00000020256	-0.831346997540961	2.71011736511182	0.346442916890382
ENSG00000020922	-0.411708540430941	1.81624129999178	0.207065004439084
ENSG00000021574	-1.18839074701726	3.16568937601762	0.154641139943925
ENSG00000021762	-0.382704477223661	1.79239168949825	0.199805409572764
ENSG00000022267	-0.820672493859866	3.40891802084678	0.170825149092228
ENSG00000023171	-0.802203792635288	1.88930170250631	0.168920246252189
ENSG00000023287	-0.247434255030096	2.94250410616808	0.397807628882361
ENSG00000023734	-0.018906539499558	3.07151380509509	0.318020511003591
ENSG00000023909	-0.385181452044491	3.21932250841934	0.336572381181391
ENSG00000024048	-0.314850794603652	2.88761730033574	0.4133511253998
ENSG00000025796	-0.482437687715882	1.72427586960079	0.187420433823793
ENSG00000026025	0.143770307465272	3.16151773313868	0.259794434380219
ENSG00000026508	-0.00589408483381775	2.03941411917614	0.130904525558189
ENSG00000026652	-0.846274702856891	2.98497712641549	0.289420944380426
ENSG00000027697	-0.798602463487215	0.740362689494244	0.0236870236931393
ENSG00000028203	0.146543971834961	2.75511226639507	0.221971653889431
ENSG00000028528	-0.18663442874378	3.44302817021485	0.193213061945642
ENSG00000028839	-0.431862817106099	2.90660437172498	0.418369861615422
ENSG00000029363	0.0192409125090038	3.36660971039243	0.226978608028019
ENSG00000029364	-0.340785849757764	3.06985302111362	0.384913198284716
ENSG00000029725	-0.221815821811245	1.73239375982297	0.161273971017866
ENSG00000029993	-0.571198569842511	2.31386722036915	0.235205770518907
ENSG00000030066	-0.282013468164955	3.47209792836935	0.196672496847094
ENSG00000030110	0.177525225016664	2.92324401863028	0.226123654571693
ENSG00000031003	0.0599972193811562	0.8750612633917	0.0172826903900783
ENSG00000031691	-0.936641283577232	1.54406804435028	0.119399441279813
ENSG00000031698	1.05172535766474	3.63103769653674	0.0264249728915559
ENSG00000032219	-0.520754796582346	1.94694327069783	0.217911447107034
ENSG00000032742	-1.59429817338365	3.26328091429662	0.0524646616363379
ENSG00000033050	-0.126546676436836	1.57403126772772	0.110651590739019
ENSG00000033170	0.147022898829807	1.67209785793572	0.0695101582644904
ENSG00000033627	-0.667795971284653	3.29523713073153	0.255256489234373
ENSG00000034152	-0.176595111045623	3.26576091671761	0.294663265440399
ENSG00000034510	0.754350242658667	3.47253705326208	0.0706710129419125
ENSG00000035115	-2.11871520933649	2.01911629044707	0.0177293609737249
ENSG00000035862	-0.640567822329741	3.42135709851314	0.200988225873337
ENSG00000036257	-0.0535754189630033	0	0.00362005271173901
ENSG00000037474	0.449717403210577	2.83853427051187	0.122681203465392
ENSG00000037637	0.540639617267608	3.0927206446841	0.104570414912021
ENSG00000038002	-2.11871520933649	2.18184358794477	0.0141679083219979
ENSG00000038219	-0.673136130961807	2.62273196516472	0.379672351477995
ENSG00000038382	-1.78173932359149	1.37106786227174	0.0240103725840558
ENSG00000039123	0.255240297115502	2.63598611180083	0.156435875327713
ENSG00000039319	0.137668829739019	3.31670403970004	0.235066450232622
ENSG00000039523	-0.594759088742768	2.81524559191656	0.403594138264347
ENSG00000039560	-0.325082537915626	3.0386201619497	0.393337931186033
ENSG00000040275	-1.59429817338365	1.92941892571429	0.0458034625795512
ENSG00000040531	-0.792214188146907	3.66796633098433	0.0642999753344267
ENSG00000040933	-0.55948451505764	3.21298618473667	0.297022722312085
ENSG00000041880	-1.37695384884103	3.18341221197843	0.109278258215125
ENSG00000042062	-0.315092933427245	2.24919835739111	0.232475793943736
ENSG00000042088	-1.13237699320494	1.91381385238372	0.106547335270809
ENSG00000042493	-0.344551582919784	1.86332286012046	0.206150568722184
ENSG00000042753	-0.590296193853451	2.24919835739111	0.217716603484854
ENSG00000044574	-0.170467950579286	2.96473092105363	0.376013008638051
ENSG00000047315	-0.551290402213215	3.27806733088866	0.278074288460606
ENSG00000047346	-0.569514135677882	2.22401481137286	0.217862526802234
ENSG00000047578	-1.48070932792751	2.05307844348342	0.0660823529597495
ENSG00000047579	-0.478987819228535	1.85733249643127	0.213958759634537
ENSG00000047621	-0.00084012712612301	1.55022835305509	0.0817422468707593
ENSG00000047849	-0.0385078310017782	1.90848501887865	0.138892482461266
ENSG00000048028	-1.61730255293991	2.30535136944662	0.0490285692949247
ENSG00000048342	-0.936641283577232	1.44715803134222	0.102519122980633
ENSG00000048471	0.231689122979482	2.78031731214015	0.193036164928055
ENSG00000048707	-0.737862350880223	2.96118370981244	0.327551949699267
ENSG00000048828	0.0605816908103372	3.68493508264089	0.0714773268498473
ENSG00000048991	-0.813190505009933	1.16136800223497	0.0650767719716117
ENSG00000049449	-0.657841622080914	2.63346845557959	0.384702259791027
ENSG00000049540	-2.11871520933649	3.34586362850376	0.0139285069539973
ENSG00000049541	-0.0139418514760488	2.98788960999775	0.314297306276378
ENSG00000049618	0.211377649336247	3.36021461329535	0.195470439742427
ENSG00000049656	-0.612603161016061	2.19173039336286	0.207701819881728
ENSG00000049759	-1.08276931925547	2.92941892571429	0.216757132709994
ENSG00000049860	-0.899832594121364	1.57403126772772	0.128306988735994
ENSG00000050165	-0.360719552235201	2.39093510710338	0.272449610461936
ENSG00000050405	-1.08972441573572	3.14798532068381	0.179627866658366
ENSG00000051009	-0.247434255030096	2.51587384371168	0.299054520215902
ENSG00000051108	0.335268544833036	3.05709528961267	0.179811327347337
ENSG00000051341	-0.386568001851862	0.845098040014257	0.0270475287030963
ENSG00000051620	-1.07592385317705	2.66370092538965	0.224381454504623
ENSG00000052126	-1.14812841748933	2.70243053644553	0.197462283144381
ENSG00000052723	-1.30461806887183	3.16181704016769	0.128336739397554
ENSG00000052850	-1.37695384884103	2.2027606873932	0.0910477030309284
ENSG00000054282	-0.813190505009933	2.53083977861652	0.293122953514433
ENSG00000054356	-1.30461806887183	3.43767130477073	0.0897037116096004
ENSG00000054598	-0.128075656667975	2.84509804001426	0.356386262529689
ENSG00000054611	-0.442464249196596	1.68574173860226	0.175472733750807
ENSG00000054654	-0.870109231512433	2.89486965674525	0.306501687331058
ENSG00000054793	-0.643067465270368	2.99651167215418	0.335636614544597
ENSG00000055070	0.276250206743417	1.88081359228079	0.0685367469729828
ENSG00000055130	-0.325082537915626	2.60260252042026	0.332172679311371
ENSG00000055609	0.0976167131444705	2.03140846425162	0.109589955040259
ENSG00000056050	-1.64159395461683	1.80955971463527	0.0391189210528273
ENSG00000056097	-0.588081827506586	1.63346845557959	0.157111322258892
ENSG00000056277	-0.854354477632835	2.70629095725876	0.333342224330028
ENSG00000057252	-0.0103029848232165	3.17376882313665	0.305967045861539
ENSG00000057608	-0.154737094152262	2.54032947479087	0.295109607044241
ENSG00000057663	-0.450103896421124	2.91539983521227	0.414763231582431
ENSG00000057935	-0.795762715654393	2.07371835034612	0.174850866652656
ENSG00000058063	-0.28507467058429	2.38738982633873	0.265102443191812
ENSG00000058272	0.196784491803842	2.20002926655377	0.11271258180538
ENSG00000058668	-0.816146923000004	2.87390159786446	0.334143095966133
ENSG00000059758	0.260031301933672	2.37930551775058	0.112674732056864
ENSG00000059804	-0.831346997540961	3.10329047155775	0.264407198911244
ENSG00000060237	-0.0203450771441735	2.21879799811174	0.163787706753438
ENSG00000060339	-0.936641283577232	2.60530504614111	0.266460905089312
ENSG00000060749	-1.74854253025697	2.82736927305383	0.0459648808123601
ENSG00000061337	-0.882983201805387	1.38021124171161	0.0949928745688231
ENSG00000061676	-0.431862817106099	2.09691001300806	0.223881214563402
ENSG00000061936	-0.775592629951109	2.6570558528571	0.360110735809802
ENSG00000062194	-0.377233222913172	1.6232492903979	0.151010368545299
ENSG00000062650	-0.858451442900664	1.54406804435028	0.126481048855534
ENSG00000062725	-1.3907544113997	2.28891960566173	0.0909952955565024
ENSG00000063322	-0.0620439304093587	4.29098012062916	0.00825595772358199
ENSG00000063660	-0.152467487090925	1.09691001300806	0.038708371256226
ENSG00000064490	-0.619183344078915	2.85793526471943	0.388239779564221
ENSG00000064545	-1.40500794750817	2.74546516867073	0.11182103849874
ENSG00000064607	-0.918332548603892	1.16136800223497	0.0548137793478865
ENSG00000064651	0.480634239748896	3.44169513564072	0.112020886732658
ENSG00000064763	-1.81768521367251	2.18752072083646	0.0225327009304191
ENSG00000064961	-1.32824844381855	2.59879050676312	0.129799695203158
ENSG00000065154	-0.411406093015459	3.45795755120364	0.222869840155336
ENSG00000065243	-0.396107839296307	2.14144977340047	0.225218939601706
ENSG00000065268	0.227735549538079	2.63798978078469	0.166242953781248
ENSG00000065308	-0.489059056050013	2.45560611258187	0.292633760744183
ENSG00000065491	-0.673136130961807	2.50514997831991	0.319527219681526
ENSG00000065518	-1.02118922606193	1.88081359228079	0.124552529689057
ENSG00000065526	-0.244626375721467	3.4399639359209	0.208885119914066
ENSG00000065534	-0.344292454777158	3.28080592839367	0.314702139118257
ENSG00000065548	0.165089172391648	2.66322963453287	0.196416229802724
ENSG00000065613	-0.0543538680456739	1.75587485567249	0.133920208263471
ENSG00000065665	-0.913633156680042	2.21748394421391	0.165320559484246
ENSG00000065883	-0.127310493685423	2.57576498053672	0.297567504863827
ENSG00000065911	-0.0856807975609107	2.31386722036915	0.204481997778087
ENSG00000065923	0.147679602122804	2.15228834438306	0.116388023773712
ENSG00000065970	-1.13237699320494	1.32221929473392	0.0503147333858543
ENSG00000066027	-1.08276931925547	2.6036855496147	0.21589536074104
ENSG00000066136	-0.114810176421186	2.64542226934909	0.311857970745905
ENSG00000066455	-1.22313230709372	2.71725431276255	0.168081430833234
ENSG00000066557	-0.480709327927508	2.70027093735644	0.391859445942244
ENSG00000066629	-0.625864762156065	2.82930377283102	0.39526637134387
ENSG00000066651	-0.0584988560125586	2.73239375982297	0.308712622669864
ENSG00000066827	-0.209469859750381	2.74702317745163	0.361069079892091
ENSG00000066855	-0.960936863778627	2.89014146006458	0.268569566399875
ENSG00000066933	-0.094368618503026	1.80617997398389	0.148861867530902
ENSG00000067048	0.387121546994729	3.51897431114434	0.105567371101305
ENSG00000067064	0.534995114781838	3.41338359662314	0.110993315396399
ENSG00000067082	-0.54166840224529	3.42028588494192	0.221150157657484
ENSG00000067113	-0.497572467823233	2.90118578013715	0.407319158102143
ENSG00000067141	-1.59429817338365	2.53781909507327	0.0625964222800741
ENSG00000067167	-0.752412805542079	2.5705429398819	0.336640598514495
ENSG00000067177	-1.31627255727593	3.3522790172745	0.106312268161006
ENSG00000067208	-0.590296193853451	2.64394591274807	0.388646683593866
ENSG00000067365	-0.267427282264252	2.4401216031878	0.278567043077978
ENSG00000067533	-0.461165929639971	3.57852460527499	0.156508333059717
ENSG00000067704	-1.48070932792751	1.76715586608218	0.0511438165624513
ENSG00000067829	-0.740346638433264	3.21444644571839	0.266735536946407
ENSG00000067900	-0.316968611889877	4.02015403163833	0.0223728025082662
ENSG00000067955	-0.420011487573896	3.34123662323869	0.281987368589423
ENSG00000068078	-0.106286237409004	3.35015106678071	0.239366141687169
ENSG00000068305	-0.213729345403398	2.32837960343874	0.235142975778633
ENSG00000068323	-0.858451442900664	1.6232492903979	0.138812939818572
ENSG00000068383	-0.675831038195509	3.34956890250868	0.229855842864551
ENSG00000068438	-0.37076492681736	3.56211435058869	0.160671379515705
ENSG00000068650	-0.447557312814696	2.66086547800387	0.372020762863867
ENSG00000068654	-0.0462933608738671	2.93018465229862	0.327356174163977
ENSG00000068697	-0.35165516504854	2.87794695162919	0.418305413253918
ENSG00000068724	0.473601247034975	3.03402652377511	0.126573857969401
ENSG00000068784	-1.09679271131837	2.48855071650044	0.197826767199897
ENSG00000068793	-0.223720663215205	2.41329976408125	0.265902513814913
ENSG00000068912	-0.528387643531668	1.51188336097887	0.122374480425427
ENSG00000069329	-0.00879392549417072	2.32014628611105	0.188076467561444
ENSG00000069345	0.381053861919959	3.54979996418455	0.0997806783309106
ENSG00000069509	-1.36357835365183	1.43933269383026	0.0447263624732676
ENSG00000069849	0.0185827187368827	2.96848294855394	0.295368788940864
ENSG00000070047	0.855935350653078	3.71011736511182	0.0393011472089758
ENSG00000070367	-0.13907141260683	2.80413943233535	0.354163652902875
ENSG00000070423	-0.565733180729922	2.71138537909845	0.404573114727425
ENSG00000070476	-1.30461806887183	2.67531998333929	0.14010959789006
ENSG00000070540	-0.908984071825761	2.63447727016073	0.288558403780291
ENSG00000070756	-0.374523228166828	2.86451108105839	0.419465952190331
ENSG00000070785	-0.331151922153625	3.05018634967536	0.391312873809952
ENSG00000070814	-0.172683128132276	2.86272752831797	0.374392176557415
ENSG00000070831	0.0887931823548614	1.91645394854993	0.106875655258877
ENSG00000070950	-0.339537826665759	3.53516748511494	0.171944907123106
ENSG00000071189	0.128870028513126	3.18808437371494	0.265231371545813
ENSG00000071205	0.196923365110648	2.33445375115093	0.127456751515393
ENSG00000071243	-1.51665521800853	3.38872270047518	0.0611068418002032
ENSG00000071246	-1.59429817338365	2.63598611180083	0.0686261683542427
ENSG00000071462	0.585198502974008	3.93676499760994	0.0284402927728836
ENSG00000071537	-0.459857923678372	2.88592633980143	0.416816351229788
ENSG00000071539	-0.594759088742768	2.85703079827262	0.394130365948681
ENSG00000071794	-1.08972441573572	1.60205999132796	0.0911828103442421
ENSG00000071994	-0.722544014334037	1.94939000664491	0.188307331622751
ENSG00000072110	0.270359355890153	2.17609125905568	0.0910601450030828
ENSG00000072121	-0.361760281516709	1.5854607295085	0.137801612421285
ENSG00000072210	-0.214278920294348	1.82607480270083	0.175873780201133
ENSG00000072274	-0.816146923000004	2.71180722904119	0.35245741657432
ENSG00000072364	0.98263598560506	3.14875685132179	0.0252516927278889
ENSG00000072506	-0.218031021497939	3.26197619139781	0.304257462644486
ENSG00000072778	-0.253525251906103	3.79228660554035	0.0497694863040923
ENSG00000072840	-0.36307392607334	1.20411998265592	0.0526707753331335
ENSG00000073536	-0.843106684483586	3.27357994567621	0.218299452127585
ENSG00000073578	-0.035039254626289	2.93876982278312	0.321879670516859
ENSG00000073711	-1.2426278136577	2.67255962776328	0.161199349974153
ENSG00000073803	-0.551707839918192	3.32592595577147	0.260295268324148
ENSG00000073921	0.132161020564131	3.22206584258859	0.260727370654174
ENSG00000074054	0.302519732784798	2.01703333929878	0.0690274158603826
ENSG00000074181	-1.46379381955726	2.57112627708431	0.0864713235704343
ENSG00000074416	-0.691784407063686	2.70199947488964	0.396071007849276
ENSG00000074657	-1.17113922717641	3.38605284894039	0.113436795349119
ENSG00000074696	-1.08276931925547	2.46014581749175	0.196661263010023
ENSG00000074800	0.210045687617264	2.49066065335614	0.141165886987826
ENSG00000074964	-0.597007852938934	2.12221587827283	0.208558064557085
ENSG00000075089	-1.78173932359149	2.20139712432045	0.0266310690918031
ENSG00000075188	-1.17967933226353	2.73359846096134	0.184571873804778
ENSG00000075213	-1.23277067524535	2.05307844348342	0.107081506216377
ENSG00000075223	-1.48070932792751	2.83569057149243	0.0979317575620198
ENSG00000075303	-0.774893857513064	2.11058971029925	0.181493190056847
ENSG00000075420	0.332836002642948	2.87823446867504	0.169385256350117
ENSG00000075539	-0.269543575907262	3.20194306340165	0.336873507198978
ENSG00000075568	-0.616817094148161	3.19769397508392	0.290821411386876
ENSG00000075618	0.279135110769431	3.55768761919631	0.109469325729169
ENSG00000075624	1.12472050865433	3.53364497879876	0.0227843369394346
ENSG00000075711	-0.327500122610062	3.4896772916637	0.198460448272129
ENSG00000075785	0.622198574244953	2.83122969386706	0.067810634103049
ENSG00000075856	0.013198219258499	3.18298496700358	0.299027417371388
ENSG00000075975	-0.389354452852414	2.80140371001736	0.411208733121803
ENSG00000076067	0.713999658256407	2.82314805981069	0.0445312508522207
ENSG00000076242	-0.926894757820046	3.20897851727625	0.207438718235588
ENSG00000076356	-1.81768521367251	2.6730209071289	0.042989619809369
ENSG00000076513	-1.06918461494395	2.98407703390283	0.214546541629765
ENSG00000076641	-0.878649336599546	2.99607365448528	0.275547970601337
ENSG00000076685	0.07309173908169	2.29336255471145	0.159406962358643
ENSG00000077150	0.240560126034692	2.76937732607614	0.188702893581509
ENSG00000077157	-0.23906449920126	2.38560627359831	0.259066185304698
ENSG00000077235	-1.25271388467077	2.58433122436753	0.155604938906479
ENSG00000077312	-0.241631970991213	2.93399316383124	0.396466963803045
ENSG00000077380	0.131405587730162	2.46239799789896	0.163379330753687
ENSG00000077549	0.147106464497466	2.9216864754836	0.23553399097367
ENSG00000077585	-1.13237699320494	1.60205999132796	0.0791318801237685
ENSG00000077684	-1.81768521367251	1.72427586960079	0.0286949533830068
ENSG00000077721	-0.487664424407761	2.25767857486918	0.235893408594998
ENSG00000077942	-0.21113051368197	2.95158034490339	0.387951234122626
ENSG00000078061	-0.27145112717212	3.463295609962	0.200725513383634
ENSG00000078070	-0.705442510361243	1.77815125038364	0.175542612746742
ENSG00000078140	-0.251485413045136	2.29776051109913	0.232548489281768
ENSG00000078142	-0.835231619789823	2.48215869541128	0.260561144055591
ENSG00000078237	-0.0729570371222845	2.50852971897129	0.261336354664576
ENSG00000078618	-0.913633156680042	0.602059991327962	0.0184237284780052
ENSG00000078674	-0.90438422836303	0.653212513775344	0.0216164683919434
ENSG00000078699	-1.61730255293991	2.50379068305718	0.0584387162950425
ENSG00000078747	-0.292839109514941	3.30026931453036	0.301062373403398
ENSG00000078804	-0.44690063627876	2.29446622616159	0.247913750142087
ENSG00000078902	-0.428790847919997	1.57403126772772	0.139255825209294
ENSG00000079308	-0.105708014818673	2.89569872695931	0.351515080850367
ENSG00000079387	-0.298238326139443	2.21748394421391	0.220916557885298
ENSG00000079459	-0.010887311949345	3.85754356050827	0.0320800818816995
ENSG00000079482	-0.22832125564158	1.75587485567249	0.167348314703364
ENSG00000079691	-0.53771672022444	2.15685190107001	0.218166262076641
ENSG00000079785	-0.601072452665861	3.18227195669419	0.297795482209039
ENSG00000079819	-0.138286647105302	1.70329137811866	0.142752687059296
ENSG00000079950	-0.746664830626925	2.88846031803539	0.352470619959204
ENSG00000079999	-0.252504134861176	2.66133934000604	0.343591029212814
ENSG00000080546	-0.908984071825761	1.84198480459011	0.147567368419027
ENSG00000080561	-0.0984943308383531	3.04805317311561	0.346034928729654
ENSG00000080573	-1.25271388467077	2.09864372581706	0.109208496721921
ENSG00000080608	-0.430008427781948	2.13830269816628	0.226353988962911
ENSG00000081026	-0.294389911649066	1.02118929906994	0.0354744674957504
ENSG00000081721	-0.665150315105694	3.26493582178269	0.26587715184827
ENSG00000081791	0.0721268407650072	2.25647720624168	0.153134788101153
ENSG00000081913	-0.538121306892286	2.67577834167409	0.39209063704693
ENSG00000081923	-1.41974520500047	1.79239168949825	0.0578850359073764
ENSG00000082014	-1.31627255727593	3.50351831272407	0.070248667290219
ENSG00000082212	-0.802203792635288	2.47055748521727	0.267732340200436
ENSG00000082258	0.0478199185563042	2.45484486000851	0.197733284981381
ENSG00000082438	-0.63808248414169	1.04139268515823	0.0488370315482518
ENSG00000082482	-1.78173932359149	1.47712125471966	0.0292092052602843
ENSG00000082516	-0.775592629951109	2.20547503674089	0.188379237434518
ENSG00000082641	-0.233171628461861	2.51054501020661	0.296232308844
ENSG00000082701	-1.17113922717641	1.98000337158375	0.106011126244136
ENSG00000082898	-1.15622367543333	3.42373724998233	0.105573194193551
ENSG00000082996	-0.426053055929093	3.55666426212257	0.167666303553285
ENSG00000083093	-1.02721844815457	3.13161866434913	0.19759753385972
ENSG00000083097	-0.971487838898637	2.83282812953935	0.272910546444017
ENSG00000083168	-0.0261134175587588	1.43136376415899	0.068030661406585
ENSG00000083312	-0.362030047836605	2.27300127206374	0.243695770186762
ENSG00000083520	-0.0485760323303036	1.72015930340596	0.125798762197375
ENSG00000083535	-1.07592385317705	2.96894968098134	0.215659429359446
ENSG00000083642	-0.364391556172046	2.38827886345964	0.272585062392396
ENSG00000083750	-0.520754796582346	2.98944981766669	0.37362221418822
ENSG00000083857	-0.411406093015459	2.42732378635725	0.283020696918369
ENSG00000083937	-0.499369399465178	1.83884909073726	0.210499922949703
ENSG00000084072	-0.63121193330405	2.41747169320329	0.273160176131544
ENSG00000084093	-0.431546008498387	2.77085201164214	0.407567854724718
ENSG00000084636	-0.670457843234656	3.2148438480477	0.280075559842675
ENSG00000084676	-0.385181452044491	1.96378782734556	0.218129532253828
ENSG00000084731	-1.32824844381855	2.65657729139611	0.131648899047827
ENSG00000084733	-0.277668763816298	2.02734960777476	0.196499469198782
ENSG00000084754	-0.317455393928929	3.09638854668737	0.376807835442538
ENSG00000085117	-0.0825050115247921	2.87794695162919	0.341216477351988
ENSG00000085185	0.0811947032509303	3.45216991853543	0.178826501260998
ENSG00000085231	-0.0962070420920724	0.903089986991944	0.0258668453759916
ENSG00000085365	-0.740346638433264	2.07188200730613	0.186295136112303
ENSG00000085382	-0.379960234248097	2.33745926129066	0.260083134661064
ENSG00000085491	-0.204500072896622	2.83090929954644	0.379512664850735
ENSG00000085662	-0.431862817106099	2.99913054128737	0.397116563708296
ENSG00000085832	-0.407615844656514	2.83122969386706	0.418363049034396
ENSG00000086015	0.727092716047778	2.90444504107691	0.0491017305535633
ENSG00000086061	0.809184719808594	3.72460351539672	0.0422161630226816
ENSG00000086062	-0.265321251217427	3.00966331667938	0.391493155167214
ENSG00000086065	-0.645063476818911	3.20506896426446	0.285706069988722
ENSG00000086189	-1.15454688965244	2.7160033436348	0.194312784301388
ENSG00000086544	-1.3907544113997	3.30005173212004	0.0979277530796407
ENSG00000086619	0.226044561221558	3.10991586302379	0.225535916477389
ENSG00000086758	-0.931740679581366	2.02325245963371	0.138958577693062
ENSG00000086827	-0.0413766340972454	2.64345267648619	0.28083797302769
ENSG00000087008	0.120741679547297	2.82542611776782	0.239593068954314
ENSG00000087074	1.1268272889104	3.4246366646502	0.0214954579207945
ENSG00000087095	-0.549265804962985	2.64246452024212	0.382044263647215
ENSG00000087263	-0.90438422836303	2.1476763242411	0.156092440406799
ENSG00000087302	-0.0114724263252951	1.83250891270624	0.13054015151145
ENSG00000087460	-0.490821034854982	1.44715803134222	0.103426319797702
ENSG00000087470	0.208356828979546	3.30297993674825	0.215226849305559
ENSG00000087510	-0.180720367361252	1.94939000664491	0.170559961914238
ENSG00000087586	-0.427262973643367	3.36651634384754	0.269847710681812
ENSG00000087884	-1.21562522234455	2.50718097726024	0.167070615056269
ENSG00000088179	-0.477625106709604	1.06069784035361	0.039905877221872
ENSG00000088256	-0.765506558938041	1.80955971463527	0.170003984021139
ENSG00000088325	0.10778489289185	3.01325866528352	0.25961932487355
ENSG00000088387	-1.17967933226353	1.09691001300806	0.0244109937354558
ENSG00000088448	-0.835231619789823	3.44459122564296	0.15024115805666
ENSG00000088451	-0.215406398519833	0.602059991327962	0.017226861902794
ENSG00000088812	-1.12471046001861	2.74857561693099	0.205711793255803
ENSG00000088832	0.0264811770309505	2.36078268987328	0.187043123522546
ENSG00000088854	-0.494732719990412	3.50112775752298	0.192133229390704
ENSG00000088930	-0.795030752445566	3.31154195840119	0.220191697046279
ENSG00000089009	-0.0947860643100653	0.977723605288848	0.0289275086963989
ENSG00000089060	-0.68345155814316	2.07188200730613	0.195985654187381
ENSG00000089220	-0.258241979325879	1.5910646070265	0.129124271658638
ENSG00000089225	-0.82368046435463	2.85521619473336	0.336076852588854
ENSG00000089234	-0.51550098949061	2.79865064544527	0.413759065589558
ENSG00000089289	-1.29326817771967	3.29688447553855	0.11719196939161
ENSG00000089335	-0.597007852938934	1.83884909073726	0.200558564488856
ENSG00000089693	0.287970518347169	2.72345567203519	0.162859204976361
ENSG00000089737	0.127846883798964	3.13656203658998	0.264974940685533
ENSG00000089818	-0.316968611889877	0.812913356642856	0.0276138736207926
ENSG00000090020	-0.389354452852414	2.38649896555065	0.271806539220499
ENSG00000090061	-0.740346638433264	4.37262667347794	0.00397043773672316
ENSG00000090273	-0.491184192482926	1.41497334797082	0.0939339255865952
ENSG00000090432	-0.137664241682118	3.3392526340327	0.248077074063772
ENSG00000090520	-1.17967933226353	2.39093510710338	0.16724899688572
ENSG00000090530	-1.32824844381855	2.10720996964787	0.0970203237204893
ENSG00000090621	0.140068766241954	2.84323277809801	0.233404048491643
ENSG00000090776	0.563799590166834	3.69245032340602	0.0649443939914696
ENSG00000090857	0.291885152689293	3.10311925354571	0.198111559986915
ENSG00000090905	-0.781739323591489	2.67440181284528	0.363074087668551
ENSG00000090989	-1.08276931925547	2.92220627743902	0.217607945556075
ENSG00000091136	-0.97686103385949	2.45178643552429	0.21126958370518
ENSG00000091140	-0.762195925303952	3.22788670461367	0.257970408496843
ENSG00000091164	-0.68345155814316	2.66931688056611	0.39215938045274
ENSG00000091409	-0.97686103385949	2.67897337591977	0.26579919476876
ENSG00000091527	-0.510309980544779	3.14628311315959	0.328539647996354
ENSG00000091592	-1.13237699320494	1.38021124171161	0.0559972963111204
ENSG00000091651	-0.084701661327265	1.29003461136252	0.0554554752257297
ENSG00000091732	-1.08276931925547	3.14937309049139	0.181434031206439
ENSG00000092148	-0.932743757549937	2.8494194137969	0.287845222997379
ENSG00000092330	0.154913217692554	3.3691230495282	0.208909569533812
ENSG00000092439	-0.373451498595306	2.41747169320329	0.280079341477584
ENSG00000093009	0.0632573755774113	3.19228861256812	0.28482726115013
ENSG00000093010	-0.601540617818069	1.78887511577542	0.192709674794772
ENSG00000094880	-0.350375559432502	3.32827764440977	0.292930465998686
ENSG00000094916	-0.328713980491595	3.47993503394434	0.204298197209154
ENSG00000095002	-1.74854253025697	3.31143596828916	0.0409175244700645
ENSG00000095015	-1.49831048078159	2.14457420760962	0.062783855583081
ENSG00000095303	-0.740346638433264	3.14285855111339	0.281699880275218
ENSG00000095380	0.146699873510304	2.99431715266964	0.241997211266502
ENSG00000095383	0.0521849637517626	3.29003461136252	0.261681135538889
ENSG00000095574	-0.0240525422516448	3.27056238769733	0.276782322172954
ENSG00000095637	-1.46379381955726	3.14363923527454	0.0884594129112639
ENSG00000095787	-0.22832125564158	3.12678057701201	0.354731255883413
ENSG00000096080	0.446915543450939	3.10054285001246	0.137230101100861
ENSG00000096384	0.219628792815134	3.65939321141385	0.0809262541836345
ENSG00000096401	-0.82368046435463	3.19256745333655	0.246122891866261
ENSG00000096654	-0.781739323591489	0.903089986991944	0.033346843604993
ENSG00000096717	-0.167942222099249	2.91539983521227	0.3762705194852
ENSG00000096746	0.343612715006686	2.74780009086437	0.147399097361121
ENSG00000096968	-0.609794729652362	2.20139712432045	0.20897171846565
ENSG00000097033	-0.623954876222513	2.66275783168157	0.396052034631779
ENSG00000097046	-0.936641283577232	1.5854607295085	0.126078767909607
ENSG00000099139	-1.12471046001861	3.48713837547719	0.0870541630710308
ENSG00000099203	-0.579780867555197	3.06576638762275	0.329408206221923
ENSG00000099246	0.252388398435903	2.59273176639396	0.148055915253868
ENSG00000099284	-1.57245127120129	2.15075643986031	0.0508360017540536
ENSG00000099290	-1.22313230709372	1.95182303531591	0.0982314677815082
ENSG00000099795	-0.882983201805387	2.76678451549786	0.321778441612875
ENSG00000099860	1.03214268408966	3.26564314194214	0.0280486916983456
ENSG00000099917	-0.0451565086213131	1.61278385671974	0.104257890163302
ENSG00000099940	-1.48070932792751	1.90308998699194	0.0610711373039613
ENSG00000099968	0.0752975292513262	2.17318626841227	0.134936242553617
ENSG00000099977	0.656910487330122	3.72152208852103	0.0556245205178805
ENSG00000100030	-0.174885760702273	1.6232492903979	0.12977882310862
ENSG00000100068	-0.0993576901249733	2.67348169707335	0.312967411743781
ENSG00000100124	-0.504805239547276	2.38291713508753	0.264603802128101
ENSG00000100129	0.258332381469544	2.64591327503384	0.158589545749449
ENSG00000100138	-0.462477886951073	3.20655604409903	0.32403610318553
ENSG00000100154	0.0103090190146223	2.81756536955978	0.289349390844392
ENSG00000100201	-0.418514136875638	1.49136169383427	0.113941353747021
ENSG00000100209	-2.11871520933649	1.83569057149243	0.017796661008763
ENSG00000100234	0.0710602573602414	2.34733001531695	0.169196628728424
ENSG00000100241	0.370884932485258	2.82477646247555	0.149803976234439
ENSG00000100258	-0.378594588161255	2.01703333929878	0.218412149237391
ENSG00000100263	-1.18839074701726	1.94694327069783	0.102145984476765
ENSG00000100294	-0.507009040161294	2.82118588260885	0.414586178576778
ENSG00000100316	1.15269689314814	3.85037050237164	0.0265349452246285
ENSG00000100320	0.305069544893366	1.90848501887865	0.0647124410555858
ENSG00000100324	-1.00358807320785	2.39707054995941	0.193519175261691
ENSG00000100325	-1.40500794750817	3.05690485133647	0.108820526012348
ENSG00000100330	0.121350663400454	2.68304703823885	0.217893993542608
ENSG00000100345	-0.0748461160857465	2.41912930774198	0.236389135551118
ENSG00000100348	-0.781739323591489	3.10839587300746	0.278112571642986
ENSG00000100360	-2.11871520933649	1.80277372529198	0.0167817082764706
ENSG00000100379	-0.319830775985994	3.1542717759931	0.360104413937742
ENSG00000100393	-0.487664424407761	2.17609125905568	0.225805152714046
ENSG00000100410	0.0701044266763083	3.71583627516499	0.0626021213731771
ENSG00000100412	-0.423332414912948	2.02530586526477	0.222025299278425
ENSG00000100425	-0.588536189041693	2.65513843481138	0.391812605065259
ENSG00000100439	-0.590296193853451	3.22206584258859	0.289225801475354
ENSG00000100441	-0.309242401948252	3.30265555395072	0.301087967034523
ENSG00000100445	-0.196726857857159	3.464191370641	0.182988108769362
ENSG00000100523	0.028087738997765	2.65513843481138	0.251991067363827
ENSG00000100526	-0.805835235211257	2.53083977861652	0.296578677629278
ENSG00000100554	-1.00358807320785	2.40397796366935	0.195846702573074
ENSG00000100591	-1.18839074701726	1.98227123303957	0.104986263298082
ENSG00000100592	-0.647589205298948	2.43933269383026	0.282589777521675
ENSG00000100599	0.0514707567959394	2.19728055812562	0.144714514753916
ENSG00000100605	-0.100075116413195	2.51321760006794	0.272265259711434
ENSG00000100614	0.0322342303381593	2.53718922624364	0.222282033194468
ENSG00000100625	-0.53031700187698	0	0.00771987026989603
ENSG00000100629	-0.677983844505008	3.01724208454765	0.320985119759293
ENSG00000100647	0.0116496711491306	3.23159700556491	0.287312691984593
ENSG00000100650	0.651559397464042	3.42520805113866	0.0922342871672035
ENSG00000100664	0.0442296000610155	3.20924684875337	0.28742538022405
ENSG00000100697	-0.955755968982963	1.26717172840301	0.065671792003357
ENSG00000100722	-0.215213910936109	3.02366391819779	0.378575352612799
ENSG00000100731	-0.195120277192919	2.92038424217836	0.384944969533285
ENSG00000100764	0.0148545822678388	3.10619089726342	0.304795941700104
ENSG00000100796	-0.407016828043354	1.61804809671209	0.152568468756697
ENSG00000100804	-1.3907544113997	3.35545152012652	0.0919098945467775
ENSG00000100811	0.511711004701137	3.27852496473702	0.120480197910833
ENSG00000100852	-0.199426200510302	3.04999285692014	0.370203151798978
ENSG00000100883	0.0932273557469604	1.95182303531591	0.106583987200811
ENSG00000100906	0.705663628480702	3.52407141593402	0.0733751032613341
ENSG00000100938	0.0365424300513588	3.3118597736235	0.25299398761288
ENSG00000100941	0.610760481418572	2.91354895790652	0.0781939176595752
ENSG00000100991	0.236872229554969	1.73239375982297	0.0627665224187815
ENSG00000101040	-1.18839074701726	2.32633586092875	0.155456804812216
ENSG00000101132	-0.650129708638203	2.12221587827283	0.200915497104539
ENSG00000101146	0.0531951484226754	3.43901672838751	0.184461086960583
ENSG00000101158	-0.158490033193589	3.09307130637606	0.35156693938034
ENSG00000101191	-1.59429817338365	3.2148438480477	0.0534797017309484
ENSG00000101224	0.14286609560273	3.31143596828916	0.234599744223033
ENSG00000101236	-0.274659141757513	2.78283080520259	0.386345953890161
ENSG00000101247	-0.324126000104219	2.67440181284528	0.357682533014776
ENSG00000101266	-0.305769544132505	1.38021124171161	0.0794543067476491
ENSG00000101294	0.459398771609362	3.41821840278396	0.117701129158944
ENSG00000101333	-0.650653893342809	1.78532983501077	0.184948224161925
ENSG00000101335	-0.116145100859003	2.2405492482826	0.185458604282391
ENSG00000101337	-0.703149566115629	0.653212513775344	0.0159105480795388
ENSG00000101343	-0.248235809299003	2.63748972951251	0.335738983739045
ENSG00000101361	-0.464476563274059	3.19672872262329	0.327421944132534
ENSG00000101365	-0.528387643531668	3.57703198562603	0.147470075761629
ENSG00000101367	0.886779413934886	2.46389298898591	0.00704373951011701
ENSG00000101384	-0.913633156680042	2.23172438332852	0.168048602675636
ENSG00000101400	-0.982301540941554	3.09078692794927	0.218884419531548
ENSG00000101407	-0.46746848951953	1.87794695162919	0.216896010006016
ENSG00000101413	-0.0420043330124357	2.63698910181223	0.281559970006269
ENSG00000101421	-0.249455110335599	2.50987428500472	0.297662840622983
ENSG00000101439	-0.60795407616178	2.931457870689	0.367077363939545
ENSG00000101442	-0.547664173086353	2.40483371661994	0.270461626218147
ENSG00000101474	-0.229287006212998	2.12872228433843	0.187529572003285
ENSG00000101493	-0.667795971284653	3.30016053695135	0.253444748758581
ENSG00000101557	-0.198524554154627	2.27415784926368	0.21349649708891
ENSG00000101574	-0.992238182055685	3.02036128264771	0.231932948103006
ENSG00000101577	-0.226396173403532	3.42193281327851	0.216984165241889
ENSG00000101596	0.0607856009938476	2.77048380943111	0.258763757398352
ENSG00000101665	-0.170467950579286	2.94792361983173	0.376909350155576
ENSG00000101773	-0.82368046435463	3.17435059747938	0.25046347444762
ENSG00000101782	-0.450103896421124	3.27032939708986	0.305909260812519
ENSG00000101811	-0.731670030189502	1.94694327069783	0.185656284606633
ENSG00000101844	-0.445634834962944	2.70884563804818	0.389627449813037
ENSG00000101849	-0.0416346391407144	2.05307844348342	0.137526018999616
ENSG00000101856	-0.684017572052913	2.51719589794997	0.326294124913635
ENSG00000101868	-1.25271388467077	3.50630204362721	0.0732257049469787
ENSG00000101901	-0.936641283577232	1	0.036076144252069
ENSG00000101911	-1.14018129822025	2.76342799356294	0.200492745011031
ENSG00000101935	-0.643067465270368	2.85247999363686	0.385683708296353
ENSG00000101966	-1.49831048078159	2.94026739144601	0.093467075749256
ENSG00000101974	-0.569514135677882	2.79934054945358	0.409157552785231
ENSG00000102038	-0.485915180213833	2.31806333496276	0.249196906116122
ENSG00000102054	-0.798602463487215	3.54474997144791	0.110959684873088
ENSG00000102081	-0.319341325692533	2.91115760873998	0.414305811666525
ENSG00000102103	-0.58022662262953	3.73243397041342	0.0695018895228142
ENSG00000102158	-0.447228850430475	1.47712125471966	0.111100080046075
ENSG00000102181	-0.997876051302009	2.61225390609644	0.245729538166556
ENSG00000102189	-0.931740679581366	2.40654018043396	0.206781626419204
ENSG00000102218	-1.3907544113997	1.20411998265592	0.0319668063183326
ENSG00000102287	-1.59429817338365	2.16731733474818	0.0475245801855832
ENSG00000102316	-0.913633156680042	2.55083960506578	0.258983836396865
ENSG00000102317	0.484158304480586	2.86033800657099	0.112250461749904
ENSG00000102390	-0.0205741282036002	3.04883008652835	0.318040071290408
ENSG00000102393	-0.381048166991722	3.39984671271292	0.256714981232545
ENSG00000102409	-1.49831048078159	2.3701428470511	0.0671992272470228
ENSG00000102471	-0.244626375721467	1.79239168949825	0.176951274560877
ENSG00000102531	-0.511779388674627	3.3173319354459	0.272605775450118
ENSG00000102572	0.482769997194011	3.6133660564658	0.0801135164278811
ENSG00000102580	-0.520754796582346	2.92916338320506	0.393452407156892
ENSG00000102595	-0.749200133369391	2.89153745767256	0.349815391386602
ENSG00000102606	0.300416747719934	3.09429639740537	0.194735239510308
ENSG00000102699	-1.22313230709372	2.53781909507327	0.165605595242927
ENSG00000102710	-0.588081827506586	3.59000541965133	0.12817354804529
ENSG00000102753	-0.174710416804852	3.3041672717244	0.275562730612668
ENSG00000102755	0.138339819847362	1.86923171973098	0.0940162624718113
ENSG00000102780	-0.882983201805387	2.0899051114394	0.155180821717046
ENSG00000102786	-0.913633156680042	0.903089986991944	0.030744401906529
ENSG00000102805	-0.874358292475716	2.59328606702046	0.291901579913875
ENSG00000102870	-0.670457843234656	3.1078880251828	0.301051028118498
ENSG00000102893	-0.633154073614704	2.09166695759568	0.203642453092116
ENSG00000102908	-0.301416482887711	2.28780172993023	0.239213572854533
ENSG00000102910	-1.30461806887183	3.20180664295702	0.125362175576224
ENSG00000102921	-0.728606667764799	3.08795878946073	0.295190824265652
ENSG00000102974	-0.936641283577232	2.03140846425162	0.137218569765007
ENSG00000102984	-1.61730255293991	1.55630250076729	0.0317343010067791
ENSG00000103035	-0.926894757820046	2.61489721603313	0.27434485638158
ENSG00000103042	-0.788694420071743	2.66791968531736	0.358385008751001
ENSG00000103047	-0.41614572435127	1.98900461569854	0.221232830139426
ENSG00000103051	-0.508467303402797	2.63998424804159	0.375347610454636
ENSG00000103091	-0.462477886951073	1.97772360528885	0.221875510687275
ENSG00000103168	-0.205414224027011	2.93651374247889	0.386918642662526
ENSG00000103175	-1.46379381955726	1.74036268949424	0.0501345444629984
ENSG00000103187	0.527448088310258	2.57345182203549	0.0681324866098195
ENSG00000103194	-0.218974133832117	2.63346845557959	0.330910553412938
ENSG00000103196	-1.51665521800853	1.77451696572855	0.0491092031572408
ENSG00000103222	0.421466862757637	2.82477646247555	0.130906157331283
ENSG00000103241	0.24524836491103	3.00753441789726	0.210370018268562
ENSG00000103257	1.51405659375745	4.41272927323753	0.00729602771817951
ENSG00000103274	-1.37695384884103	1.80617997398389	0.0620383593559137
ENSG00000103275	-0.746664830626925	2.44169513564072	0.27017271079882
ENSG00000103335	0.133914690906553	3.3055663135153	0.241180262473902
ENSG00000103342	-0.349099712974221	2.76752689940838	0.395769762503741
ENSG00000103363	-0.294852019674046	1.93449845124357	0.201291325184973
ENSG00000103381	-0.694597935728979	2.54838941813292	0.34101895761201
ENSG00000103429	-0.349099712974221	2.82865989653532	0.411867456175495
ENSG00000103449	-0.434956670665842	2.28891960566173	0.247905884130906
ENSG00000103494	-1.46379381955726	0.929418925714293	0.0128692950934431
ENSG00000103512	-1.40500794750817	2.15986784709257	0.0823800912174766
ENSG00000103591	-0.539688066664483	2.75511226639507	0.410117861155275
ENSG00000103653	0.0354927105826288	2.19033169817029	0.146780109221441
ENSG00000103657	-0.702558077543864	3.22530928172586	0.271369066425525
ENSG00000103671	-1.05088872939016	3.29633605460205	0.153283877296931
ENSG00000103888	-0.482793899556251	2.91829251275536	0.407162081642239
ENSG00000104067	-0.436191684983315	3.22102280520484	0.325468250294488
ENSG00000104093	-1.2426278136577	1.8750612633917	0.0871693535632746
ENSG00000104129	-0.0270766317937091	3.23439072239219	0.292494255629565
ENSG00000104221	-0.0285425339991412	2.54900326202579	0.254030002585478
ENSG00000104228	-0.112587478003759	3.23032116891908	0.301098310115484
ENSG00000104312	-0.768842623569131	3.18949031369937	0.265036865331041
ENSG00000104320	-1.28220736683035	2.86599180012628	0.14276962841671
ENSG00000104332	-0.774893857513064	3.3701428470511	0.200831218491003
ENSG00000104365	-0.559059538886525	3.15136985024746	0.312823178876188
ENSG00000104408	-0.473863861849083	2.45024910831936	0.290595387456271
ENSG00000104419	-0.404412514697262	2.46314613672635	0.292415741966292
ENSG00000104442	-0.850295800626966	2.2718416065365	0.188601390217495
ENSG00000104517	-0.335561163682801	3.40628463792473	0.248450171697322
ENSG00000104611	-0.30004245700188	2.86033800657099	0.40772280250523
ENSG00000104613	-1.48070932792751	0.929418925714293	0.0131990861463029
ENSG00000104626	-0.890869983887205	1.84509804001426	0.151143389575804
ENSG00000104695	-0.401823725468336	1.86628733908419	0.21329411907917
ENSG00000104714	-1.22313230709372	1.45484486000851	0.0516486816264464
ENSG00000104722	-0.896250489453632	2.69196510276736	0.307655959571274
ENSG00000104728	-1.81768521367251	1.52504480703685	0.0284291598300305
ENSG00000104763	-0.966180310769675	1.51851393987789	0.110614589150539
ENSG00000104812	-0.521533310822646	3.45370047335977	0.209853528176577
ENSG00000104904	1.05557347698284	4.05353939645282	0.0220293595263246
ENSG00000104960	-0.866763176393903	3.55339751012388	0.095982657960776
ENSG00000104964	-0.982301540941554	1.81291335664286	0.134711953716159
ENSG00000104969	-0.775592629951109	1.46982201597816	0.113009315137057
ENSG00000105088	-0.749858733726177	2.87563993700417	0.354655350249139
ENSG00000105137	-0.362030047836605	3.21285318994711	0.340209073081146
ENSG00000105281	-0.645063476818911	1.31175386105575	0.0780970362763175
ENSG00000105339	-0.725564761975279	3.09008161803882	0.295008393321205
ENSG00000105355	-0.512160509345951	2.82994669594164	0.413768606104599
ENSG00000105401	0.871822693512219	3.4078156423842	0.05514369038077
ENSG00000105497	-0.182096106243315	3.07936216439305	0.358695033684231
ENSG00000105556	-0.169301606314748	2.87966920563205	0.37443486528828
ENSG00000105568	0.376143758113083	2.42975228000241	0.0871184466107661
ENSG00000105618	-0.567402985804896	3.48600518636224	0.182977190601852
ENSG00000105640	0.775456071530673	3.15488024471876	0.0571592908866825
ENSG00000105664	-0.775592629951109	2.88223984801882	0.345101612006622
ENSG00000105671	-0.201421517761798	1.93951925261862	0.176106349426797
ENSG00000105701	-0.923083348249094	3.37812524561937	0.157466893261611
ENSG00000105732	-0.512160509345951	2.55990662503611	0.340454682254777
ENSG00000105738	-1.11717691866399	2.59549622182557	0.203314119038878
ENSG00000105810	-0.522650468690648	3.49136169383427	0.191414085441324
ENSG00000105821	-0.465798575167966	2.17609125905568	0.228171319567529
ENSG00000105829	-1.48070932792751	1.97081161087252	0.0640955305568871
ENSG00000105835	-0.33458129224927	2.31386722036915	0.25166225293884
ENSG00000105849	-0.997876051302009	2.47202469770028	0.212637797976355
ENSG00000105856	-0.63808248414169	1.16136800223497	0.0608206685705097
ENSG00000105875	-0.491184192482926	2.3384564936046	0.253045717378879
ENSG00000105879	0.331993166211498	2.81358098856819	0.161129994973262
ENSG00000105887	-0.352938552039801	2.74311762521474	0.388465478638599
ENSG00000105926	-0.374523228166828	3.16938049531195	0.353550057235591
ENSG00000105939	-0.37048968154601	3.35554729573213	0.279067954041592
ENSG00000105953	0.280086913295936	2.92762696244495	0.192576389788341
ENSG00000105968	0.0989809292968159	2.4456042032736	0.173845794033798
ENSG00000105971	-1.00358807320785	2.87650650426588	0.254078784830394
ENSG00000105974	-0.926894757820046	2.85369821177617	0.290819496151446
ENSG00000105976	-0.913633156680042	3.27886787393912	0.19269399291355
ENSG00000105983	0.163365753981864	2.698535492562	0.203887837767108
ENSG00000105993	-0.0902817310852336	3.13529170447575	0.330480510727131
ENSG00000106003	0.978653495578326	3.74907896725389	0.0289861277835673
ENSG00000106009	-1.03206841910991	4.13545069934551	0.0112476333461439
ENSG00000106052	-0.427262973643367	1.23044892137827	0.0559628000275166
ENSG00000106080	-0.831346997540961	1.44715803134222	0.110353894916064
ENSG00000106153	0.186591059854469	3.03941411917614	0.233822874841835
ENSG00000106211	0.473370157691713	3.81341417678127	0.045558785478129
ENSG00000106236	-0.373174545907303	2.36172783601759	0.265691372319037
ENSG00000106261	-0.890869983887205	3.04766419460156	0.257618810937939
ENSG00000106266	-0.385466170994537	3.3084576941893	0.301065503056314
ENSG00000106268	-1.32824844381855	2.42894429003557	0.121847497198468
ENSG00000106299	-0.409938070193562	2.43536650661266	0.284337405337282
ENSG00000106346	-1.17967933226353	2.21748394421391	0.135912096514442
ENSG00000106348	-0.697429810445328	2.67394199863409	0.390890313427812
ENSG00000106366	-1.14812841748933	2.38649896555065	0.173124511035997
ENSG00000106392	-0.610272397612233	1.89762709129044	0.205106113278095
ENSG00000106459	-0.98781106805379	4.17781055281782	0.0116381225395402
ENSG00000106462	-0.0341677786319428	1.88366143515362	0.138173792945211
ENSG00000106524	-0.809497299066778	2.38291713508753	0.226290597839214
ENSG00000106554	0.165708227369186	3.23565467695695	0.247229861566355
ENSG00000106571	-0.936641283577232	2.71349054309394	0.289533305940016
ENSG00000106591	-0.148435853569126	0.8750612633917	0.0271140231918317
ENSG00000106603	-1.22313230709372	1.48429983934679	0.0530606147098945
ENSG00000106609	-0.117484141211657	2.69240623483363	0.322887853932406
ENSG00000106624	-0.45333095877108	3.14191987391388	0.346807084854243
ENSG00000106636	0.0406093527592825	2.66745295288995	0.24953599517605
ENSG00000106638	-0.699692675797243	3.34879146756058	0.22564882779067
ENSG00000106683	-1.10249089769762	2.15836249209525	0.128227664153727
ENSG00000106701	-0.812428597831371	3.07353506505878	0.276987501394399
ENSG00000106723	-0.207248319238062	2.14301480025409	0.183666324996197
ENSG00000106772	-1.81768521367251	1.49136169383427	0.0274813692997051
ENSG00000106799	0.444836664975137	2.62685341466673	0.0962017131190482
ENSG00000106829	-0.0393705735980511	1.83250891270624	0.137747775370035
ENSG00000106976	-1.17113922717641	2.583765368285	0.18546371051987
ENSG00000106993	-0.887360751353276	2.60476588470389	0.28961108269693
ENSG00000107021	-0.173357840081031	3.19961806770793	0.322154698715805
ENSG00000107036	0.714219941327982	3.31534047662729	0.0824512605956346
ENSG00000107104	-1.01524256161195	3.39199307225971	0.132873769096566
ENSG00000107140	-0.245835571045085	2.85943853545506	0.394653181170145
ENSG00000107175	0.36270428441091	3.02571538390134	0.169652112048211
ENSG00000107223	0.78829629888862	3.6637480263584	0.0495573275719979
ENSG00000107249	-0.31627255727593	2.11058971029925	0.21023133415776
ENSG00000107290	-0.677983844505008	2.68841982200271	0.397031279479634
ENSG00000107338	0.736793180668873	3.61747214397219	0.0600492228641328
ENSG00000107341	-0.282013468164955	2.51982799377572	0.302724759648843
ENSG00000107372	0.737048094107456	4.12507443243253	0.014394802200187
ENSG00000107560	-0.997876051302009	1.75966784468963	0.131181901061407
ENSG00000107581	0.181297887995088	3.50467470876988	0.142247302455788
ENSG00000107625	-0.719544132539619	3.27737997466725	0.251335671380439
ENSG00000107643	-0.127760852256015	2.92402070047407	0.362328802868865
ENSG00000107651	-0.418514136875638	1.46982201597816	0.107043862940179
ENSG00000107669	-1.59429817338365	1.89762709129044	0.0455897899771188
ENSG00000107731	-0.302559489632799	1.63346845557959	0.146062875582831
ENSG00000107745	0.109821726677039	3.29501701188146	0.250312286463697
ENSG00000107779	-0.381330188181001	2.87157293554588	0.420682323715176
ENSG00000107796	-1.49831048078159	1.9566485792052	0.060734268589596
ENSG00000107897	-0.802203792635288	2.68124123737559	0.354875200573367
ENSG00000107929	0.399329352547931	1.4983105537896	0.0295417242973326
ENSG00000107938	-0.802203792635288	2.0899051114394	0.174663903654302
ENSG00000107957	-0.956816146327996	2.89125861690414	0.270228074744189
ENSG00000107959	-0.202677523082629	2.94126290931895	0.386709367734967
ENSG00000107968	-1.19728048511761	2.72427586960079	0.176946288501426
ENSG00000108010	0.504096881801102	3.05461305455689	0.115440111998912
ENSG00000108021	-0.481064124392257	2.68439647841902	0.386846429506456
ENSG00000108039	-0.819897358697207	0.653212513775344	0.0209858936121809
ENSG00000108061	0.136004328669109	0.740362689494244	0.0118579923813333
ENSG00000108091	-0.640567822329741	2	0.203674414400781
ENSG00000108094	-0.509930479665904	3.0605089756053	0.354093989361801
ENSG00000108175	-0.35063834379294	3.19672872262329	0.346979786117083
ENSG00000108179	0.461884209440618	1.53147891704226	0.0257565199594489
ENSG00000108239	0.0670827322896285	3.46254772880266	0.171370026052615
ENSG00000108256	0.397419078980234	3.02180927702234	0.155469024597427
ENSG00000108278	-1.11128407221533	1.72427586960079	0.100153486005076
ENSG00000108298	-0.245422759614374	2.8750612633917	0.396236316444287
ENSG00000108384	-0.740346638433264	2.75127910398334	0.384762352329142
ENSG00000108406	-0.586330755689295	3.09324653110384	0.320803512035006
ENSG00000108424	-0.118981491909915	3.26775821665137	0.286889291247054
ENSG00000108448	-1.64159395461683	1.36172783601759	0.0290269892516269
ENSG00000108468	-0.686211447708472	2.51054501020661	0.320768980606449
ENSG00000108469	-0.563640286667953	1.66275783168157	0.166999848289754
ENSG00000108518	0.876827268859516	3.31101174898129	0.0532200503552516
ENSG00000108551	0.553920322698979	2.64048143697042	0.0671020300066976
ENSG00000108557	-0.691784407063686	3.16524432612531	0.286507597789162
ENSG00000108582	-0.0557816307529516	3.12710479836481	0.323994709072055
ENSG00000108599	-0.429105652331956	2.89237290739844	0.420139462730226
ENSG00000108691	-0.851127189098892	1.6232492903979	0.139163393262603
ENSG00000108821	0.588438587763925	3.28589471248084	0.105984722396409
ENSG00000108828	-0.31839733609987	1.98227123303957	0.206660641936755
ENSG00000108840	-0.839151302556267	3.3285834497142	0.20115066361021
ENSG00000108848	-0.119135715628763	2.40654018043396	0.243360561423418
ENSG00000108854	0.0306429622703644	1.88366143515362	0.120725843744062
ENSG00000108953	0.200891120264166	1.47712125471966	0.0411903988717962
ENSG00000108963	-0.37615479316969	3.75385105919879	0.0705132445381318
ENSG00000109079	-0.53031700187698	3.34212646995572	0.259492353102041
ENSG00000109089	-0.792214188146907	3.1249930200259	0.271787707063544
ENSG00000109111	0.37301462416633	3.97907011439094	0.0202353955702741
ENSG00000109133	-0.401528081879883	1.70757017609794	0.179453888827302
ENSG00000109171	-0.11406801226816	2.61436983954829	0.303783708581957
ENSG00000109189	-0.982301540941554	2.50987428500472	0.225473725169501
ENSG00000109220	-0.00289543358305929	1.76715586608218	0.12176267921336
ENSG00000109320	-0.594759088742768	3.09847066565063	0.317662062439215
ENSG00000109381	-0.737221680647296	3.73423960443546	0.050871972149943
ENSG00000109436	-0.515116927336023	2.4345689040342	0.283337950843172
ENSG00000109445	-0.68345155814316	2.63848925695464	0.382970446917411
ENSG00000109475	-0.187331184749889	2.37748838337613	0.247099465738496
ENSG00000109501	-1.14812841748933	1.87794695162919	0.103363403170656
ENSG00000109536	-0.60795407616178	2.46908529912312	0.302846132687513
ENSG00000109572	-1.51665521800853	1.80955971463527	0.0515048296078696
ENSG00000109576	-1.12471046001861	2.27646180417324	0.153511902296215
ENSG00000109610	-1.81768521367251	2.57345182203549	0.0425182405169202
ENSG00000109674	-0.734119047892663	2.79274178583475	0.382082061128087
ENSG00000109686	-1.26303977558914	3.30941722577814	0.120672438996973
ENSG00000109805	0.392833929172088	3.06632592536204	0.157614216768883
ENSG00000109814	-0.61446366687818	1.74036268949424	0.181839751919406
ENSG00000109861	-0.899832594121364	2.21616590228599	0.167863513470344
ENSG00000109911	-0.626360446441107	1.42324587393681	0.0975415000777395
ENSG00000109971	0.596425135556152	3.2485862438551	0.10155565345575
ENSG00000110031	-0.781739323591489	2.7160033436348	0.369515527344578
ENSG00000110048	-0.755649420525684	3.9830396160461	0.0154039970419606
ENSG00000110066	-0.497941317535783	1.91381385238372	0.218231048969683
ENSG00000110092	-0.802203792635288	2.10037054511756	0.175466746898744
ENSG00000110104	-0.577619340935564	2.16731733474818	0.212295053797416
ENSG00000110107	-1.09679271131837	2.3654879848909	0.176555554235374
ENSG00000110218	0.346749178021768	3.05804623039528	0.176664329252372
ENSG00000110237	-0.324373367380749	3.40114195519373	0.249544614231859
ENSG00000110318	-1.59429817338365	2.94546858513182	0.0700776417156179
ENSG00000110367	0.415206410835177	2.47639682672533	0.0842266707990514
ENSG00000110395	-1.00358807320785	3.52361641905437	0.0871381287378495
ENSG00000110422	-0.678542772481461	2.39967372148104	0.259127796719556
ENSG00000110427	-1.11717691866399	3.26764098234592	0.149031709115534
ENSG00000110435	-1.78173932359149	3.33284226699435	0.0388237771318942
ENSG00000110497	-0.0131116592276384	3.69324315330919	0.0687958502603128
ENSG00000110583	-0.221061534877488	1.73639650227664	0.162264101747201
ENSG00000110619	-0.210014067489742	3.39445168082622	0.230039511502371
ENSG00000110696	-0.727979497276208	2.36361197989214	0.234023173126469
ENSG00000110756	-0.0269518627588929	1	0.0264717540189102
ENSG00000110768	-0.992238182055685	2.65176244738011	0.254344967414731
ENSG00000110871	-1.44751253459299	3.34791518650169	0.0804188607882941
ENSG00000110880	0.794179345903143	2.80482067872116	0.0280616109679173
ENSG00000110917	-0.487664424407761	3.19617618503997	0.320650170343136
ENSG00000111142	-0.243420537784586	1.86923171973098	0.185756437499884
ENSG00000111145	-1.10977183367108	2.37930551775058	0.17793804674358
ENSG00000111215	-0.0741691474935528	1.63848925695464	0.116371873226002
ENSG00000111266	-0.0744473947104207	1.86628733908419	0.147564095248582
ENSG00000111300	0.0670827322896285	3.41655730119148	0.197255704295343
ENSG00000111331	-0.411708540430941	2.62685341466673	0.352092081518275
ENSG00000111361	-0.835231619789823	1.84198480459011	0.161060332007795
ENSG00000111412	0.57086714674394	2.7279477095448	0.0713840858042638
ENSG00000111424	-0.180034128728275	2.70329137811866	0.34335348734186
ENSG00000111445	-0.222571421077581	2.04336227802113	0.181152012769144
ENSG00000111450	-0.652685160712522	1.37106786227174	0.0882237626352437
ENSG00000111530	-0.137503297109255	1.71180722904119	0.142980477025515
ENSG00000111605	-0.215406398519833	2.66745295288995	0.341293021052409
ENSG00000111615	0.323961739094814	3.04316572020745	0.184094122848331
ENSG00000111647	-0.118694208498356	2.65753388755799	0.315396559630505
ENSG00000111666	-0.158658947742386	1.52504480703685	0.103056469875926
ENSG00000111684	0.120652883161871	3.40705081480425	0.198025034600816
ENSG00000111725	-1.02721844815457	2.61909333062674	0.236620893558618
ENSG00000111726	-2.11871520933649	1.86923171973098	0.0185039645341431
ENSG00000111731	-1.81768521367251	2.59383966108127	0.0430322153959011
ENSG00000111752	-1.12471046001861	3.35554729573213	0.126873406718537
ENSG00000111785	-0.831346997540961	2.41995574848976	0.235699164372623
ENSG00000111875	-0.565302048821372	1.53147891704226	0.127544391059529
ENSG00000111885	-1.09679271131837	2.67760695272049	0.215867234874109
ENSG00000111906	-1.61730255293991	1.13033376849501	0.0213268217861243
ENSG00000111912	-0.684017572052913	3.62925665158154	0.0929140482975382
ENSG00000111962	-0.434637597931392	3.04669022137006	0.382226212736584
ENSG00000111981	-0.878649336599546	1.75587485567249	0.150815713441702
ENSG00000112033	-0.621562557164942	0.176091259055681	0.00833339318372829
ENSG00000112062	-0.21113051368197	3.48862121312943	0.171631231349576
ENSG00000112081	1.15370435179628	4.6512489308046	0.00637214759687784
ENSG00000112118	-0.380766328821897	3.06762871672825	0.385003945802341
ENSG00000112144	-1.78173932359149	3.55630250076729	0.0237460508151543
ENSG00000112149	-0.167448232298453	2.47784447633876	0.277252698594668
ENSG00000112167	-1.23277067524535	1.51851393987789	0.0537120955120872
ENSG00000112210	-0.589839988223224	2.05690485133647	0.210609513897405
ENSG00000112242	-0.727979497276208	2.91460756777108	0.346165673346089
ENSG00000112245	-0.368368603409496	1.79239168949825	0.197896281663844
ENSG00000112249	-0.246427342758109	2.69019608002851	0.351978209623698
ENSG00000112290	-0.265321251217427	2.72222246396973	0.365146361091136
ENSG00000112297	-2.04957252592096	2.80106052984786	0.0253067779556153
ENSG00000112306	1.14705252577735	4.65015690273272	0.0062719688037658
ENSG00000112335	-0.667795971284653	2.53147891704225	0.336439540264143
ENSG00000112339	0.0806373420648332	2.7279477095448	0.243151198866319
ENSG00000112378	-1.18839074701726	3.02775720469055	0.169649142073457
ENSG00000112531	0.687304922559105	3.16509587475422	0.0748764484687404
ENSG00000112578	0.200521840014443	3.52107267298294	0.133633450278952
ENSG00000112679	-0.489782730781329	2.07554696139253	0.22142407546366
ENSG00000112685	-0.992238182055685	1.84198480459011	0.131557965818141
ENSG00000112699	-0.165774438345426	3.82246230575867	0.039438355121869
ENSG00000112701	-0.581953206141406	1.55022835305509	0.132687159141538
ENSG00000112773	-0.150684434568614	1.85125834871908	0.164032195104342
ENSG00000112787	-0.827496814152164	2.75358305889291	0.350595691733583
ENSG00000112874	-2.04957252592096	2.46538285144842	0.0277638060503436
ENSG00000112902	-0.341522356674379	2.45788189673399	0.288896200686581
ENSG00000112941	0.188148886426009	3.39646089150708	0.188336488786188
ENSG00000112972	-0.0713335805432782	2.76230336328777	0.320176764869601
ENSG00000112977	-0.850295800626966	2.9914475980038	0.286666382719722
ENSG00000112996	-0.184705757449957	1.23044892137827	0.0537706889920061
ENSG00000113013	-0.0813915668151974	4.00099773035779	0.01824620816793
ENSG00000113048	-0.319341325692533	4.20168382790736	0.0105965050560963
ENSG00000113068	0.387588997501333	3.04218159451577	0.1590566840053
ENSG00000113083	-2.11871520933649	1.32221929473392	0.00596467597408351
ENSG00000113140	-0.547664173086353	3.15029581282554	0.315864581880426
ENSG00000113163	-0.26470318506594	2.84323277809801	0.397544265164347
ENSG00000113194	-0.854354477632835	1.34242268082221	0.0898277432370078
ENSG00000113273	-0.802203792635288	2.26599637049508	0.195203196129651
ENSG00000113282	-0.119732107668893	2.51388318561109	0.278168865380802
ENSG00000113318	-0.482437687715882	1.75587485567249	0.195816562917264
ENSG00000113328	0.182202672725471	3.46523409498801	0.161171908862951
ENSG00000113368	-0.635611287913251	2.67394199863409	0.398124932702485
ENSG00000113369	-1.04452424052456	1.32221929473392	0.0616750069787567
ENSG00000113387	0.191096884531259	2.59769518592551	0.169801441818142
ENSG00000113407	0.311404058681677	2.25527250510331	0.0870005037420612
ENSG00000113456	0.0978039590052036	2.41161970596323	0.169668975965647
ENSG00000113594	-0.772204512925654	3.22993768590793	0.254598899078892
ENSG00000113595	-0.170641589603625	1.86332286012046	0.168984494495608
ENSG00000113615	-0.722544014334037	3.28046454662692	0.251335671380439
ENSG00000113643	-0.532254969681285	2.69284691927723	0.397380122662157
ENSG00000113648	-0.150850339751736	2.36828688490213	0.236829332327113
ENSG00000113649	-0.858451442900664	1.94448267215017	0.156918596186449
ENSG00000113658	0.206807053275041	3.22102280520484	0.231043944631698
ENSG00000113712	0.247834248506664	3.15700319683252	0.21691400189379
ENSG00000113716	0.375035059239626	2.88081359228079	0.155206251392718
ENSG00000113739	-0.375876111749728	2.50785587169583	0.305358520333925
ENSG00000113742	-0.20909019298881	3.40959501939682	0.221228894109832
ENSG00000113758	0.0277579083631989	3.49491950323882	0.152895810829555
ENSG00000113761	-0.75891033787464	2.93550726582471	0.332810332553155
ENSG00000113810	-0.00623456129351451	3.50987428500472	0.144102735198796
ENSG00000113916	-1.34056395895285	2.43933269383026	0.117858928831084
ENSG00000114019	0.761809785538466	2.9447293603033	0.0439496854510581
ENSG00000114030	-0.462818091838151	3.3150251993126	0.285688863236297
ENSG00000114062	0.147273547609868	1.4983105537896	0.048343092553931
ENSG00000114098	-0.0301219264896437	1.73239375982297	0.124170716302088
ENSG00000114315	-0.303469638526428	3.39401366315731	0.251756351012998
ENSG00000114346	-0.68345155814316	1.70329137811866	0.164174571862677
ENSG00000114354	-0.246427342758109	1.9731278535997	0.188869246427516
ENSG00000114374	-1.31627255727593	2.8546096380958	0.134059381969044
ENSG00000114416	0.377242930570824	3.11776829492637	0.163436585539381
ENSG00000114423	-0.854354477632835	2.92272545799326	0.304922506670372
ENSG00000114439	-0.555368133473527	2.02118929906994	0.215014236093287
ENSG00000114446	-0.561130421591615	2.94718856552609	0.374553212178995
ENSG00000114554	-0.154904555040955	2.68259629146055	0.332645496933722
ENSG00000114573	-1.25271388467077	1.56229286445647	0.0536842919440522
ENSG00000114650	-0.235127047770464	2.62582671328571	0.331500325012287
ENSG00000114698	-1.08972441573572	2.94816836172713	0.211872914556016
ENSG00000114735	-0.474213107528999	1.99782308074573	0.221765803679335
ENSG00000114742	-0.439639173029996	3.45400593810379	0.22358125123194
ENSG00000114767	-0.102086195480036	1.4983105537896	0.0901977312853652
ENSG00000114770	-0.908984071825761	1.34242268082221	0.085058198618309
ENSG00000114784	-0.0722830045104857	2.94374176583131	0.339293925563894
ENSG00000114850	0.301615895902154	3.23388410876589	0.188202564122546
ENSG00000114861	-0.270387033393617	2.38021124171161	0.262183520242668
ENSG00000114942	0.248799999078082	2.35218251811136	0.113774046754792
ENSG00000115042	-0.528387643531668	2.57749179983723	0.35196230290806
ENSG00000115053	0.778963286250234	4.01481444908705	0.0207738067400331
ENSG00000115073	-0.411708540430941	3.19769397508392	0.338562572126355
ENSG00000115091	0.258211822201107	2.82704601700473	0.19058397679716
ENSG00000115183	-0.048707172025599	2.29446622616159	0.19087682753558
ENSG00000115232	-0.489059056050013	2.74036268949424	0.405378647060121
ENSG00000115295	-0.356811626416933	2.82736927305383	0.412155062388664
ENSG00000115306	-0.8625874257142	2.36828688490213	0.209906823644995
ENSG00000115355	-0.0474331968757483	3.14395111642396	0.319804804857714
ENSG00000115368	-0.513636202654391	1.51188336097887	0.122446944665291
ENSG00000115380	-0.97686103385949	3.11859536522376	0.213197351331577
ENSG00000115392	-0.992238182055685	2.42569721336259	0.201566296192332
ENSG00000115414	-0.62828096413324	2.66228551572213	0.394744743449303
ENSG00000115415	0.530514390460813	1.82930377283102	0.0237572959120882
ENSG00000115421	-1.08276931925547	2.51587384371168	0.204696929627046
ENSG00000115461	-1.40500794750817	2.78067727443337	0.112736179654854
ENSG00000115484	0.0150811273847792	2.47856649559384	0.217024724851564
ENSG00000115548	-0.344292454777158	1.78175537465247	0.191440478426892
ENSG00000115561	-0.247434255030096	1.78175537465247	0.175235918969587
ENSG00000115641	-0.13315114289257	2.71222866961954	0.332482484790765
ENSG00000115652	-0.483815609058965	2.54777470538782	0.329765741353448
ENSG00000115661	-0.908984071825761	3.54912592675811	0.0911785454840163
ENSG00000115677	-0.167448232298453	3.20167017964658	0.319766928283915
ENSG00000115694	0.22699043088277	2.19173039336286	0.10331573254224
ENSG00000115738	-0.0650730534156419	3.20303288701471	0.306694985807423
ENSG00000115756	-0.545656371385448	3.89209460269048	0.0288729780874719
ENSG00000115758	0.329651937344389	3.7400862323055	0.0574966305057115
ENSG00000115761	0.0306429622703644	2.15685190107001	0.14029679834636
ENSG00000115825	-0.526466818488183	1.61278385671974	0.155069663571131
ENSG00000115844	-0.442464249196596	3.49920579366337	0.201046576798824
ENSG00000115866	-1.23277067524535	2.12221587827283	0.114719016196028
ENSG00000115875	0.868940223912376	4.35250088401152	0.00773953998012413
ENSG00000115944	-0.44121129388423	1.84198480459011	0.212307342596623
ENSG00000115947	-0.332376044347116	1.48429983934679	0.105609450004818
ENSG00000115963	0.516695546148106	3.00667992774083	0.1104474246151
ENSG00000115970	-1.78173932359149	2.62991903550354	0.0480030141079817
ENSG00000116016	0.149775933255875	2.20951501454263	0.12591332413842
ENSG00000116062	-0.673136130961807	2.5092025223311	0.322317264129382
ENSG00000116096	-1.25271388467077	3.00625205136936	0.147961805484031
ENSG00000116106	-0.565302048821372	1.97772360528885	0.214043965923475
ENSG00000116117	0.105370672999159	2.22401481137286	0.138959182278478
ENSG00000116127	-0.598802598457383	2.68975269613916	0.401228716230128
ENSG00000116128	-2.04957252592096	2.65753388755799	0.0307225221196528
ENSG00000116191	-0.0586330269670882	2.18752072083646	0.161478952764911
ENSG00000116198	-0.931740679581366	3.35545152012652	0.163969852281187
ENSG00000116212	-0.895328169047629	1.5854607295085	0.131158041227896
ENSG00000116221	-1.17967933226353	3.15060295179301	0.158527533556405
ENSG00000116237	-1.23277067524535	3.0605089756053	0.152025093917939
ENSG00000116285	0.811686544761382	3.40174508223706	0.0649227102701072
ENSG00000116288	-0.805835235211257	3.48072537898849	0.138074803991724
ENSG00000116473	-0.239850739900679	2.00432137378264	0.186171702543917
ENSG00000116478	-1.2426278136577	3.49317912068252	0.0782586045769348
ENSG00000116525	0.160535797342173	2.97104379183603	0.235382613558865
ENSG00000116539	-0.461165929639971	3.56026539786271	0.166613071707248
ENSG00000116641	-1.00358807320785	1.09691001300806	0.0378562874427869
ENSG00000116670	-0.452046304000632	3.15442397311465	0.342441449205424
ENSG00000116685	-0.555368133473527	3.39137623916965	0.230853696866808
ENSG00000116698	-0.652685160712522	3.26505378850401	0.267556263730729
ENSG00000116704	-0.153923531166515	2.30749603791321	0.214710119641231
ENSG00000116717	0.688618993165314	2.98317507203781	0.0615342007333069
ENSG00000116729	-0.878649336599546	1.57978359661681	0.131580170217688
ENSG00000116731	-0.711269492297595	0.477121254719662	0.00856087263207208
ENSG00000116747	-0.926894757820046	1.35218251811136	0.0849519305663076
ENSG00000116754	-0.427262973643367	2.13033376849501	0.225662701970428
ENSG00000116761	-0.714212565947967	1.7481880270062	0.168824868165318
ENSG00000116809	0.14620917913884	2.69766516264767	0.211523709634814
ENSG00000116857	-1.08972441573572	1.63346845557959	0.0955166268403709
ENSG00000116906	-1.37695384884103	1.29003461136252	0.0396218366707237
ENSG00000116957	-0.451714430232595	1.85733249643127	0.214421891468815
ENSG00000116977	-1.05088872939016	1.60205999132796	0.102609307930169
ENSG00000116984	-1.09679271131837	3.04257551244019	0.197130342429504
ENSG00000116991	-0.523041254168637	2.47856649559384	0.304190913469621
ENSG00000117000	-0.260313877676354	2.97497199429807	0.396688367958307
ENSG00000117020	-0.197809621720875	3.54709751490389	0.1324753251939
ENSG00000117036	-0.805835235211257	2.18892848376085	0.182059559813867
ENSG00000117114	-1.48070932792751	1.38916608436453	0.038549973531484
ENSG00000117118	-0.339537826665759	3.38730082244829	0.25977190827238
ENSG00000117133	-0.283751309230614	3.46029632675748	0.206608072739241
ENSG00000117152	-1.46379381955726	3.23792056635038	0.0830899507079037
ENSG00000117155	-1.07592385317705	2.92402070047407	0.22031865562849
ENSG00000117228	-0.392158897344633	2.44090908206522	0.28678021513468
ENSG00000117262	0.201893325248813	2.54592532935584	0.154818720318914
ENSG00000117289	-0.643067465270368	2.42894429003557	0.277819905928411
ENSG00000117298	-0.528783628035099	2.84135947045485	0.410584185653015
ENSG00000117318	0.549603041985796	3.33575869337039	0.114344408843939
ENSG00000117335	-0.633154073614704	2.68841982200271	0.401165842303845
ENSG00000117362	0.304504212307829	2.90091306773767	0.181819299847423
ENSG00000117394	0.285143902104396	3.27137687189407	0.189546341499735
ENSG00000117399	-0.485915180213833	3.53945249154946	0.174000191758851
ENSG00000117419	-0.699692675797243	3.12823767076919	0.29218774115917
ENSG00000117450	0.263830481184741	2.97451169273733	0.20122817447299
ENSG00000117461	-0.508467303402797	2.91222205653242	0.402062314288802
ENSG00000117475	-0.238658071000502	2.35602585719312	0.24986841237191
ENSG00000117525	-0.610272397612233	2.42813479402879	0.27941639171061
ENSG00000117528	-0.168955466871754	2.48000694295715	0.278764328930758
ENSG00000117543	-1.61730255293991	1.84509804001426	0.0424424298706525
ENSG00000117592	0.40295210722611	2.71307032585564	0.121937820720009
ENSG00000117597	-1.78173932359149	2.94299959336604	0.0367759655063541
ENSG00000117600	-1.37695384884103	1.7481880270062	0.0561644320810258
ENSG00000117616	0.529137625677626	3.61023417533439	0.0788232098154097
ENSG00000117625	-0.457880342210659	3.40406361488389	0.247405130952313
ENSG00000117632	-1.07592385317705	3.0746336182969	0.198121207609919
ENSG00000117697	-0.553324481968854	2.73759016628572	0.407970771383941
ENSG00000117713	-0.160961229422027	3.33915319625736	0.251686039509723
ENSG00000117724	-0.335815132684421	1.95904139232109	0.21058207272208
ENSG00000117751	-0.244214711528929	2.79379038469082	0.381792096018227
ENSG00000117758	-0.517373817946943	3.1152775913959	0.335519300544393
ENSG00000117868	-0.196726857857159	2.77158748088126	0.365350489454916
ENSG00000117906	-1.00358807320785	1.56229286445647	0.109727649165779
ENSG00000118007	-0.248443507255617	2.42894429003557	0.273552699522775
ENSG00000118181	0.27877344172639	2.41329976408125	0.111239805104232
ENSG00000118200	-0.4961502728569	1.73239375982297	0.189679373181513
ENSG00000118217	-0.343292707003001	1.97081161087252	0.212268603302869
ENSG00000118246	0.129380698386109	2.77742682238931	0.231480460555303
ENSG00000118260	0.166097414164797	1.79239168949825	0.0824568378761936
ENSG00000118263	-1.00937622440095	1.65801139665711	0.120726225707388
ENSG00000118363	-0.0897244157357237	3.06220580881971	0.341002925332993
ENSG00000118503	-0.338293379717727	3.28768978393608	0.310239923767093
ENSG00000118508	-0.113915577384966	1.82607480270083	0.154192229687698
ENSG00000118515	-0.355516760007944	3.09307130637606	0.37786884131367
ENSG00000118518	-0.734755154097512	2.95999483832842	0.33004608418128
ENSG00000118523	-0.423021766133937	2.96284268120124	0.408972590163006
ENSG00000118564	-0.492225856587976	1.98227123303957	0.220693153047597
ENSG00000118579	0.0937816764259195	2.77085201164214	0.244819205511518
ENSG00000118680	-0.368094872210106	2.63346845557959	0.347435613361944
ENSG00000118689	-0.104255660557344	2.95085145888855	0.353072126923957
ENSG00000118762	-1.14018129822025	2.65561858354122	0.199589511542839
ENSG00000118816	-0.623954876222513	3.64038204470957	0.0997310947917224
ENSG00000118873	-0.365441132917236	1.73639650227664	0.183517883456473
ENSG00000118900	-0.386568001851862	2.96661098668193	0.411915001575236
ENSG00000118922	-0.00152949396881793	3.19893186993221	0.298437562930985
ENSG00000118961	-0.509930479665904	2.77451696572855	0.412245644620393
ENSG00000119042	-1.81768521367251	1.54406804435028	0.0288365575607593
ENSG00000119048	0.0357087444465538	2.63898815934368	0.244945921403809
ENSG00000119139	-0.75891033787464	1.95424250943932	0.180748204157673
ENSG00000119280	-0.196014876242145	1.57403126772772	0.118561788316856
ENSG00000119318	0.375091230692039	2.8767949762007	0.154687580895589
ENSG00000119328	-1.59429817338365	3.00216606175651	0.0665523016052487
ENSG00000119335	-0.0876261665858728	3.08724886779566	0.338066761557347
ENSG00000119401	0.201461221200964	3.18026927766887	0.237302020533403
ENSG00000119408	0.558292375849015	2.2405492482826	0.0360449052060423
ENSG00000119421	-1.81768521367251	3.33935204904559	0.0356834804187137
ENSG00000119446	-1.51665521800853	3.46664522836398	0.0503579758604551
ENSG00000119471	-0.294852019674046	1.82607480270083	0.192221629511643
ENSG00000119487	-1.30461806887183	2.26951294421792	0.11762815452373
ENSG00000119523	0.16718311082532	1.21748394421391	0.0242602042701729
ENSG00000119541	-0.707747624947001	1.79239168949825	0.177089243097769
ENSG00000119632	-0.567402985804896	2.8178957571618	0.407196386086722
ENSG00000119682	0.80015942532624	2.95568775031351	0.0377694334976138
ENSG00000119707	0.552906938288777	3.35420451137031	0.113099838873566
ENSG00000119718	0.136090041410184	2.76230336328777	0.226452810459357
ENSG00000119771	-0.697429810445328	1.23044892137827	0.072885329802357
ENSG00000119778	-0.157186967551127	2.6159500516564	0.31578912124683
ENSG00000119787	-0.737221680647296	2.36361197989214	0.232806098438032
ENSG00000119801	0.376002520738114	2.87592898492293	0.153206225756727
ENSG00000119812	-0.731670030189502	1.69019608002851	0.156039468118668
ENSG00000119844	-0.731038423445929	2.65561858354122	0.37816582031477
ENSG00000119865	-1.78173932359149	0.740362689494244	0.00792945427301877
ENSG00000119899	-1.30461806887183	3.42553422049826	0.0920939602187585
ENSG00000119912	-0.657841622080914	1.6232492903979	0.148457541726947
ENSG00000119927	-1.25271388467077	2.95856388322197	0.14913196829332
ENSG00000119953	0.223605551225379	2.3654879848909	0.121897288481907
ENSG00000119977	-0.966180310769675	3.27056238769733	0.179902741862747
ENSG00000119986	0.216949689865105	3.0068937079479	0.219623715124083
ENSG00000120053	-0.261139582126777	3.32294251635302	0.283044484998144
ENSG00000120129	0.657814903984883	3.48465567261692	0.0850597224716435
ENSG00000120137	-0.332124077950723	1.19033169817029	0.0510741833910861
ENSG00000120149	-0.792214188146907	3.17084820364331	0.262064273623323
ENSG00000120256	-0.997876051302009	1.71180722904119	0.128512524252581
ENSG00000120265	-0.805835235211257	1.71180722904119	0.153119246971077
ENSG00000120333	-1.03206841910991	3.59906390587942	0.0591158008206882
ENSG00000120370	-1.25271388467077	2.87708325665065	0.151404579815631
ENSG00000120438	0.30178351483465	3.86551851907477	0.0312876519250368
ENSG00000120451	-0.154402365965686	3.21510858105309	0.314347382015333
ENSG00000120509	-0.344292454777158	2.27067883614471	0.242118925756287
ENSG00000120526	-0.166782632241169	1.46239799789896	0.0894374287589137
ENSG00000120533	-0.728606667764799	2.53718922624364	0.327401741587016
ENSG00000120539	-0.936641283577232	2.68124123737559	0.284680522135652
ENSG00000120549	-0.927886692788513	2.92402070047407	0.276374485490182
ENSG00000120656	-1.03825167631128	4.69376650836011	0.00255979916292381
ENSG00000120675	-0.297106621013368	2.14457420760962	0.208662018707272
ENSG00000120685	-1.13237699320494	1.11394335230684	0.02858063976622
ENSG00000120686	-0.296874302924429	3.24229290498293	0.326656823273658
ENSG00000120688	-1.31627255727593	1.47712125471966	0.0468451204977732
ENSG00000120690	0.353014057791276	3.56282796621999	0.0994987601857507
ENSG00000120694	-0.338037957758298	1.67209785793572	0.160963404005111
ENSG00000120699	-0.654725973318981	2.54961623951909	0.348165811995225
ENSG00000120708	-0.549681300253672	1.72015930340596	0.183317429786604
ENSG00000120738	0.455584939492942	3.86189269039145	0.0374878613465906
ENSG00000120800	-1.01524256161195	3.09743085394424	0.209386399090273
ENSG00000120837	-0.415534834642313	2.43376983392487	0.28435979552806
ENSG00000120885	-0.328713980491595	2.7501225267834	0.385942937320126
ENSG00000120899	-1.64159395461683	2.71767050300226	0.0645992927588334
ENSG00000120942	-1.13237699320494	2.20139712432045	0.13580942696975
ENSG00000120963	-0.210749393010646	2.22010808804005	0.200851451856924
ENSG00000121039	-0.563640286667953	2.70156798505593	0.402664984856124
ENSG00000121057	0.726796896212242	3.26681945490913	0.0768880700889656
ENSG00000121058	-1.17967933226353	2.2417954312952	0.141519904436322
ENSG00000121210	-1.64159395461683	2.64591327503384	0.0634680087745147
ENSG00000121350	-0.414052813001231	2.31281182621209	0.254318229024163
ENSG00000121390	0.68091431191597	2.90633504180509	0.0591013769339319
ENSG00000121440	-0.671007162769672	1.66275783168157	0.156490122557656
ENSG00000121578	-0.0115928259669879	1.82607480270083	0.130238413708451
ENSG00000121644	-0.484172953342184	2.79204131071208	0.414610272972694
ENSG00000121691	-2.04957252592096	0.477121254719662	0.00279788431079633
ENSG00000121741	0.212078076560591	2.66275783168157	0.17867922182007
ENSG00000121766	-0.0253839361105533	3.17391433980141	0.308373455957538
ENSG00000121769	-0.870109231512433	1.51188336097887	0.120366029023142
ENSG00000121774	0.499978848921205	3.46299661202806	0.106325437547239
ENSG00000121879	-0.0574634539907002	2.47928731647617	0.247541695774575
ENSG00000121892	-0.107444997275557	3.46597736828582	0.170845480649439
ENSG00000121903	0.143433368907979	2.26834391395106	0.135416147822981
ENSG00000121989	-0.5211438792574	2.23299611039215	0.227291816061497
ENSG00000122008	0.202535664825628	3.26869495356218	0.226735529750084
ENSG00000122026	0.501556870424425	2.83916368291465	0.104913200117134
ENSG00000122034	-1.31627255727593	1.96378782734556	0.0866966201154088
ENSG00000122042	-0.430324116333301	2.78781456706302	0.411856849977083
ENSG00000122126	-0.658375203816517	2.94126290931895	0.352221307326635
ENSG00000122140	-0.230254909133164	2.94076543563122	0.394175595008821
ENSG00000122203	-0.21260620699041	2	0.178041342111238
ENSG00000122257	-1.78173932359149	2.48358729696889	0.041977381906556
ENSG00000122359	0.298927868247642	3.11394335230684	0.196556917018012
ENSG00000122417	-0.708346228736966	1.21748394421391	0.0721757637788159
ENSG00000122482	-0.328464129188657	2.23678909940929	0.231340308447655
ENSG00000122484	-1.10397795184419	2.83314711191279	0.214319221720445
ENSG00000122497	0.0901723714939832	3.47173165148005	0.165919022084198
ENSG00000122507	-0.382704477223661	1.25527250510331	0.059447010705264
ENSG00000122545	0.0451527833668036	2.83884909073726	0.274011318462568
ENSG00000122565	-0.774893857513064	1.17609125905568	0.0686209841131223
ENSG00000122566	1.49773250107943	4.45625212978042	0.00775456082721509
ENSG00000122674	-0.986672564837601	2.71307032585564	0.266037494126663
ENSG00000122691	-1.10977183367108	2.74934976059748	0.212513180607216
ENSG00000122729	-0.244214711528929	2.76230336328777	0.374216129175485
ENSG00000122779	-0.326538251105424	2.12710479836481	0.214150542130492
ENSG00000122786	-0.0259889249007739	1.9566485792052	0.134829561044498
ENSG00000122863	-0.358377873013173	1.09691001300806	0.0412833831021306
ENSG00000122877	-1.31627255727593	3.40053798939195	0.0962569747924385
ENSG00000122912	-0.533800670909328	3	0.366160338014552
ENSG00000122952	-0.255152548076864	2.79344113297766	0.384539952759154
ENSG00000122958	-0.594759088742768	3.25503116334555	0.278914495305128
ENSG00000122965	0.52258133027652	1.65321251377534	0.0222166417230455
ENSG00000122966	-0.565302048821372	2.61909333062674	0.37483379313326
ENSG00000122970	-1.06918461494395	2.69897000433602	0.228137329285265
ENSG00000123066	0.173876655632882	1.41497334797082	0.0391673798253548
ENSG00000123094	-0.39327786161745	2.78067727443337	0.405513345420669
ENSG00000123106	-0.696846055638028	2.76192783842053	0.395032175943213
ENSG00000123130	-0.335815132684421	2.58714949825434	0.328400836396751
ENSG00000123131	-1.74854253025697	2.59162103821332	0.0510906074929803
ENSG00000123146	-0.248443507255617	3.25635688639553	0.312687353694005
ENSG00000123353	-0.133926675001861	3.3336487565147	0.253024409217848
ENSG00000123395	0.00302459362588602	2.87708325665065	0.297155021311577
ENSG00000123473	-0.456246822952458	1.51188336097887	0.121491456751144
ENSG00000123485	-0.778303103182908	2.29666519026153	0.204932867717649
ENSG00000123505	0.301046046724961	1.85125834871908	0.0629768304792134
ENSG00000123545	-1.46379381955726	2.04727486738418	0.0686466530114332
ENSG00000123562	-0.861733828229301	2.61489721603313	0.304730983188284
ENSG00000123575	-0.684017572052913	2.11892575282578	0.195717534575845
ENSG00000123643	-0.532254969681285	2.93525528178405	0.388261168753559
ENSG00000123684	-0.835231619789823	2.9237619608287	0.312441500563043
ENSG00000123728	-0.746664830626925	2.53147891704225	0.319887234759752
ENSG00000123737	-1.81768521367251	3.25066391946324	0.0358306004327291
ENSG00000123739	-0.926894757820046	3.29545713807256	0.184843866128793
ENSG00000123983	0.0357087444465538	3.16390643345775	0.295699895645612
ENSG00000123992	-0.590752879209898	2.71138537909845	0.405375957474241
ENSG00000124120	-1.78173932359149	3.30330407743893	0.0391030116168367
ENSG00000124145	0.589121320883908	4.14182589451107	0.0116028638874624
ENSG00000124151	-0.308764733988381	2.64787176530623	0.345378930249474
ENSG00000124160	-0.510689813334127	3.291590825658	0.282582969043939
ENSG00000124177	-0.283106469737208	2.54095480892613	0.309894490786137
ENSG00000124191	-0.753076299664613	2.47567118832443	0.286027932298703
ENSG00000124193	0.918770387810551	3.47964727876939	0.0452227365643788
ENSG00000124198	-1.00937622440095	3.28746580534323	0.164032523309677
ENSG00000124201	0.360530265652721	0.740362689494244	0.00736499732342298
ENSG00000124207	-0.508467303402797	1.66275783168157	0.169725210793325
ENSG00000124209	-0.478987819228535	1.95424250943932	0.220810180948736
ENSG00000124216	-0.327500122610062	3.17304050755106	0.354548181055313
ENSG00000124228	-0.590752879209898	2.98520185836457	0.352465467845165
ENSG00000124275	-0.227159790928944	2.74154551677621	0.364113537155412
ENSG00000124279	-1.2426278136577	3.16196661636407	0.142465142590904
ENSG00000124357	-0.16178809617417	2.64689362416774	0.32405659828094
ENSG00000124370	-1.29326817771967	2.85703079827262	0.139507661255684
ENSG00000124422	-0.63808248414169	2.67897337591977	0.399154998603993
ENSG00000124486	-0.75891033787464	2.95856388322197	0.324605143853291
ENSG00000124496	-1.59429817338365	3.37106786227174	0.0491498479838975
ENSG00000124532	-0.369427847570675	2.8109042806687	0.410830461157652
ENSG00000124535	0.0945111028901603	3.30588853028431	0.248227833562696
ENSG00000124562	-0.731038423445929	2.27875360095283	0.205866059539805
ENSG00000124641	-0.667795971284653	3.24104815067164	0.272572299244875
ENSG00000124766	-0.561130421591615	0.929418925714293	0.0315127583638589
ENSG00000124767	-0.835231619789823	2.61066016308988	0.318867887396192
ENSG00000124782	-1.26303977558914	3.38810120157052	0.105201399265759
ENSG00000124784	-1.19728048511761	2.42651126136458	0.166385387613636
ENSG00000124786	-0.374523228166828	2.91724285790747	0.419578860571455
ENSG00000124788	-0.652685160712522	1.61804809671209	0.147614310475319
ENSG00000124795	-0.069459685882029	2.63998424804159	0.292993035229833
ENSG00000124813	-1.37695384884103	1.33243845991561	0.0421906334016691
ENSG00000125107	0.834940043171561	4.0007810273535	0.0214653234033959
ENSG00000125148	-0.779007387093894	3.01724208454765	0.300425095343187
ENSG00000125247	-1.64159395461683	2.29225607135648	0.0455420492931361
ENSG00000125257	-0.221815821811245	1.59659709562646	0.127108138130933
ENSG00000125304	-0.0763429817078561	2.56407397897715	0.277890282270267
ENSG00000125347	1.12577896644895	4.09983596509259	0.0192553394459559
ENSG00000125351	-0.931740679581366	2.15228834438306	0.151017806423133
ENSG00000125354	-1.08972441573572	3.36986495785623	0.127828743744386
ENSG00000125375	-0.657841622080914	3.3270522653267	0.243623426581182
ENSG00000125384	-1.40500794750817	2.73599788409179	0.111503505750952
ENSG00000125398	-1.49831048078159	2.9417598138147	0.0933039706847614
ENSG00000125482	-0.575909867781686	1.49136169383427	0.115955209842167
ENSG00000125484	-1.00937622440095	1.93701610746481	0.123883798523496
ENSG00000125485	-0.33979413253007	3.1744959193753	0.35331502325789
ENSG00000125503	0.00751571748080602	3.54543082946535	0.127903529826017
ENSG00000125534	0.912609824291916	3.12385164096709	0.0319191175649346
ENSG00000125629	-0.396107839296307	3.27966694404846	0.311922991683365
ENSG00000125675	-1.64159395461683	2.24919835739111	0.0438967225606133
ENSG00000125676	-0.670457843234656	2.81822589361396	0.391038156561928
ENSG00000125691	0.313014184195379	2.91513590662201	0.180339714378861
ENSG00000125703	-1.46379381955726	1.32221929473392	0.0385334905616985
ENSG00000125733	-0.205790689375902	2.94423584379348	0.386453636549673
ENSG00000125772	-0.0834598379888114	3.07151380509509	0.338809130638885
ENSG00000125779	0.696985674344685	2.8172347304255	0.047581289255399
ENSG00000125814	-0.407316233072985	3.74503573456671	0.0758997227613227
ENSG00000125818	-0.586330755689295	3.11092624226642	0.317299390314415
ENSG00000125827	-0.97686103385949	2.66417170536193	0.263560327765605
ENSG00000125844	0.53315653561345	3.41572436176872	0.11040328289821
ENSG00000125845	-0.023096004440238	0.397940008672038	0.00809866573987113
ENSG00000125868	0.0399827828700633	3.97513298465516	0.01806028669363
ENSG00000125871	-1.57245127120129	2.64246452024212	0.072001059892264
ENSG00000125885	0.123413251301278	3.39190500686716	0.204480250050917
ENSG00000125898	-0.798602463487215	1.85125834871908	0.167992221850896
ENSG00000125944	0.161646481871097	0.653212513775344	0.0101124243440112
ENSG00000125970	0.491792108306827	3.3379581636797	0.1228163538245
ENSG00000125977	-0.445634834962944	2.25163822044821	0.240032700170755
ENSG00000125991	-0.0416346391407144	1.85733249643127	0.138766069558894
ENSG00000126001	-0.216343822282962	2.54406804435028	0.304397276603511
ENSG00000126003	0.288911388670239	3.04453976039241	0.19757858709887
ENSG00000126012	0.0159553250796915	3.06557971472845	0.303921233443144
ENSG00000126107	-0.281147148451221	1.56820172406699	0.124646851768083
ENSG00000126216	-1.04452424052456	2.71808629478309	0.239336134419853
ENSG00000126247	0.0243298076302827	2.63397315578967	0.248443662070504
ENSG00000126603	-0.0641577661090119	2.82184092720045	0.325484715031982
ENSG00000126698	-0.740991938660904	1.79588001734408	0.172072803109503
ENSG00000126773	-1.13237699320494	3.14488541828714	0.169572274930932
ENSG00000126777	-0.265321251217427	3.24452451157008	0.31971393444696
ENSG00000126814	-1.74854253025697	2.77597433112937	0.0484349631678808
ENSG00000126821	-0.858451442900664	2.89762709129044	0.311483697837132
ENSG00000127124	-1.64159395461683	3.69600671521855	0.0140482512885292
ENSG00000127241	-2.04957252592096	3.21085336531489	0.0183733930592669
ENSG00000127314	-0.17453514367295	0.176091259055681	0.00510765372958671
ENSG00000127334	-0.261966859442609	3.20897851727625	0.333827329686716
ENSG00000127419	-0.494366584178975	1.30102999566398	0.0673866010890356
ENSG00000127463	-0.0690658769655296	3.4187154968656	0.197194786761218
ENSG00000127511	-0.802203792635288	1.44715803134222	0.110177436379014
ENSG00000127527	-0.82368046435463	2.02530586526477	0.166219808196331
ENSG00000127528	0.244016477505523	2.9237619608287	0.204025400653083
ENSG00000127666	-0.401528081879883	3.09061070782841	0.375101149988862
ENSG00000127920	-0.842290494810635	1.73639650227664	0.153262309918735
ENSG00000127946	-1.08276931925547	3.24748226067705	0.159525960818671
ENSG00000127947	-0.0969192782930242	2.81291335664286	0.338543034741641
ENSG00000127948	-1.19728048511761	3.13640344813399	0.155583191536175
ENSG00000127989	-0.702558077543864	2.5165353738958	0.323542664705325
ENSG00000127990	-1.61730255293991	2.70884563804818	0.0684677018175033
ENSG00000127995	-0.652685160712522	2.86063741677375	0.38185084244424
ENSG00000128266	-1.49831048078159	2.64640372622307	0.0841455304423199
ENSG00000128283	0.327882062998218	1.44715803134222	0.0317700241977246
ENSG00000128342	-0.681271545277572	3.03542973818455	0.316252826981857
ENSG00000128463	-0.212797541999213	2.92556990954338	0.389440348256119
ENSG00000128512	-0.626360446441107	1.07918124604762	0.0521695663041747
ENSG00000128534	-0.0330621886818688	2.47348697006457	0.23679791504833
ENSG00000128563	0.088697606723786	3.27542653674164	0.260915624107799
ENSG00000128581	-1.00937622440095	2.94792361983173	0.240706155280056
ENSG00000128585	0.433605554941999	3.37721515626306	0.126708271331479
ENSG00000128590	-0.532254969681285	2.7748817658188	0.411856717760222
ENSG00000128595	0.495521815546579	2.84167225007363	0.106240448508577
ENSG00000128607	-0.242422877819957	3.7119337041618	0.0694324752821907
ENSG00000128699	-0.326289648020595	3.17493159352844	0.35284165921813
ENSG00000128708	-0.470481170704747	1.69460519893357	0.179373354133956
ENSG00000128731	-1.40500794750817	3.49602969903599	0.0616377788009814
ENSG00000128805	-0.494000756781585	3.03342375548695	0.368997357362303
ENSG00000128891	-0.333350947254391	2.20817252666712	0.226294715485818
ENSG00000128908	-0.335561163682801	2.73838412351216	0.384040775353578
ENSG00000128917	-0.226791281817303	3.05899509352542	0.373725715219335
ENSG00000129028	-1.59429817338365	2.19589965240923	0.0481553861330145
ENSG00000129038	-0.539688066664483	2.73719264270474	0.407599881727792
ENSG00000129055	-0.918332548603892	3.13592733500547	0.22675622583395
ENSG00000129116	-0.292379137225916	1.44715803134222	0.094427109265548
ENSG00000129128	0.0393699015341807	2.8521749044203	0.277126530113107
ENSG00000129173	-0.98781106805379	2.71516735784846	0.266448455230194
ENSG00000129187	-0.22812295931299	1.77451696572855	0.170843690193603
ENSG00000129195	0.136249740637087	3.02877452650009	0.250253377782327
ENSG00000129235	-0.297106621013368	3.43608309864198	0.224203869606825
ENSG00000129250	-0.677983844505008	2.73439974252057	0.400499605303182
ENSG00000129292	-0.526466818488183	1.47712125471966	0.112162383345993
ENSG00000129351	0.113518295617612	3.17854531451101	0.271240481887362
ENSG00000129353	-1.49831048078159	3.36530074863799	0.0667072451026626
ENSG00000129534	-0.554947164390247	2.40823996531185	0.272296641466883
ENSG00000129562	-0.696846055638028	3.50201721482715	0.149112031938686
ENSG00000129566	-0.592063360224288	2.15836249209525	0.209470778634861
ENSG00000129636	-1.00937622440095	3.6558584589861	0.0456799156998911
ENSG00000129680	-0.481064124392257	3.576686805201	0.154782385844403
ENSG00000129932	-0.551290402213215	2.22010808804005	0.22009107873886
ENSG00000129933	-0.645581578583765	2.78746047451842	0.400789976164156
ENSG00000130021	-1.10977183367108	2.96425963019685	0.202930469785354
ENSG00000130119	0.215216094424174	2.2417954312952	0.112945276678837
ENSG00000130150	-0.702558077543864	2.90091306773767	0.357306888697396
ENSG00000130165	-0.275733767590077	1.36172783601759	0.0746552038284018
ENSG00000130176	-1.78173932359149	3.03221570329798	0.0350287563667974
ENSG00000130222	-0.0115928259669879	2.34635297445064	0.196611028412132
ENSG00000130224	-0.519254757680502	1.83884909073726	0.209104422089428
ENSG00000130227	-0.43651190196038	2.95999483832842	0.408038772033006
ENSG00000130254	0.207931111347048	2.77415185895471	0.201071187857204
ENSG00000130332	-0.68345155814316	1.91645394854993	0.193854569111805
ENSG00000130340	-0.11302281733725	1.62838893005031	0.121368952082479
ENSG00000130348	-0.411103856081084	2.12872228433843	0.225304713537093
ENSG00000130349	-1.78173932359149	2.83473851890384	0.0409953385298141
ENSG00000130363	-1.2426278136577	1.93449845124357	0.0940921788926686
ENSG00000130402	-0.0842937925231851	2.73279569828933	0.318965450270256
ENSG00000130449	0.219496994514123	2.8208579894397	0.202731052175653
ENSG00000130479	-0.645581578583765	2.85369821177617	0.38490460720511
ENSG00000130508	-0.719544132539619	2.87621784059164	0.361479946198501
ENSG00000130522	0.906928190034026	3.03322264667025	0.0253504721939276
ENSG00000130559	-0.0685351166657856	2.02118929906994	0.141966526003483
ENSG00000130560	-0.276589345271583	2.80854855124041	0.392562141254145
ENSG00000130635	-0.485915180213833	2.8481891169914	0.416449450463435
ENSG00000130669	-0.420319989797932	2.20951501454263	0.234332571312238
ENSG00000130684	-1.22313230709372	2.17172645365323	0.123554741918549
ENSG00000130713	-0.439316642769283	3.26054837263698	0.311243091072011
ENSG00000130726	0.936717979826898	3.94304911100841	0.0249252229399722
ENSG00000130741	-0.0376293739909103	3.14441851860207	0.317115132796402
ENSG00000130758	-1.48070932792751	3.35583449588494	0.0720538113316404
ENSG00000130766	0.54608743246471	2.4920616045126	0.0548884948202846
ENSG00000130803	-0.36334450986653	1.89762709129044	0.212466164367687
ENSG00000130813	-0.286402076749623	2.95158034490339	0.405587192945279
ENSG00000130821	0.564883705016271	3.75769962508774	0.054962627964261
ENSG00000130826	-0.785202949006165	2.22141423784234	0.189201594305428
ENSG00000130827	0.387630479021881	3.55984680073932	0.0969270551427308
ENSG00000130935	-0.303705512563339	1.68124123737559	0.159756940096113
ENSG00000130939	-1.2426278136577	0.301029995663981	0.00356493900018495
ENSG00000130956	-1.12471046001861	2.43376983392487	0.184146456526818
ENSG00000131016	-0.22832125564158	2.75777549101193	0.369415313641205
ENSG00000131018	-0.45952002885757	2.61909333062674	0.356475765889008
ENSG00000131069	-0.926894757820046	1.85733249643127	0.144224786213932
ENSG00000131080	-0.0681234524732476	1.44715803134222	0.0764761098306087
ENSG00000131165	-0.113327114233214	2.52955867302116	0.279984183770782
ENSG00000131171	-0.764823815221244	2.56050441519506	0.327399457693882
ENSG00000131236	-0.159481438564645	2.61172330800734	0.315442085749453
ENSG00000131238	-0.420319989797932	1.81954393554187	0.207583293594845
ENSG00000131263	0.252200584296852	2.19451434188247	0.0976054328581252
ENSG00000131269	-0.330900664756105	1	0.0341929050471256
ENSG00000131323	-0.843106684483586	3.45629010088269	0.144087428416499
ENSG00000131378	-0.0402525632272807	2.82639878218762	0.314466478650894
ENSG00000131389	-0.497941317535783	2.19451434188247	0.226523438160877
ENSG00000131435	-0.215791629818987	1.19033169817029	0.0498581351684227
ENSG00000131459	-0.101513534233489	3.55169391512722	0.121282549791576
ENSG00000131508	0.421256796477548	3.36763541979051	0.129890263841638
ENSG00000131558	-0.118386129052074	1.19033169817029	0.0465389038574179
ENSG00000131591	0.147262164417827	3.57915455716245	0.11359957920153
ENSG00000131626	-0.266372990140915	1.80955971463527	0.183821380298895
ENSG00000131669	0.476695649431193	3.63377134608256	0.0769096441072745
ENSG00000131711	-0.430324116333301	2.93475087466358	0.41448919844614
ENSG00000131725	-0.725564761975279	2.47421626407626	0.293553026539455
ENSG00000131732	-1.25271388467077	2.85369821177617	0.152229758108029
ENSG00000131737	-1.78173932359149	1.91907809237607	0.0256162488396595
ENSG00000131747	-0.619183344078915	1.04139268515823	0.047735920184684
ENSG00000131773	-0.345814118511817	1.93951925261862	0.211572739016298
ENSG00000131828	-0.244420494848559	3.33112348784665	0.274445188745495
ENSG00000131941	-1.2426278136577	3.1978316933289	0.138508331033469
ENSG00000131966	-0.768842623569131	3.54567814979203	0.115652623321994
ENSG00000132002	0.661703138296122	3.27886787393912	0.0909436988096992
ENSG00000132005	-1.46379381955726	3.09985321988438	0.0915628672243613
ENSG00000132017	-0.569514135677882	2.04139268515822	0.213402836868993
ENSG00000132128	-0.936641283577232	1.77085201164214	0.142825184336813
ENSG00000132153	-0.557844822702504	2.42732378635725	0.280688906564064
ENSG00000132155	-0.352938552039801	2.73239375982297	0.383355560473043
ENSG00000132170	-1.03206841910991	3.03120641982746	0.219601491091014
ENSG00000132294	-0.684017572052913	1.34242268082221	0.0858750484827528
ENSG00000132300	0.548451411597156	2.29885307640971	0.0412586537913502
ENSG00000132341	0.07577673693968	3.08296479377775	0.280431067893702
ENSG00000132383	-1.00937622440095	2.54095480892613	0.226771644739847
ENSG00000132386	-1.59429817338365	2.85521619473336	0.0727933093176969
ENSG00000132388	-0.0704050176459921	3.15730563032797	0.32147148073641
ENSG00000132406	-1.19728048511761	2.56937390961505	0.175274246528698
ENSG00000132432	0.208927096309554	2.06445798922692	0.0912146560477489
ENSG00000132434	-0.565733180729922	2.67209785793572	0.395413869712857
ENSG00000132436	-0.268049240184471	2.95712819767681	0.400965672263986
ENSG00000132475	0.970465455013117	3.85712132972872	0.0277950221722575
ENSG00000132485	0.53569422330569	3.3451776165427	0.115936938597025
ENSG00000132507	0.120220743526574	3.02530586526477	0.255907625978981
ENSG00000132541	-1.40500794750817	1.90848501887865	0.069729250981131
ENSG00000132549	-1.37695384884103	2.39357520326959	0.102358305091299
ENSG00000132640	-0.39327786161745	1.44715803134222	0.100586283947454
ENSG00000132661	0.242061359851278	3.63663831873502	0.088253932883813
ENSG00000132669	-0.549265804962985	2.66133934000604	0.388961589346943
ENSG00000132688	-0.702558077543864	3.45924166487808	0.170253562595725
ENSG00000132694	-0.34936172624148	3.27703588817211	0.316792135011959
ENSG00000132740	0.0850587584797747	1.77085201164214	0.0984563737097427
ENSG00000132780	0.526909844606855	3.67792616955361	0.0684247361780459
ENSG00000132792	0.103127921493813	1.04139268515823	0.019167488410575
ENSG00000132823	-0.189972580045862	3.41522383023206	0.211001750164072
ENSG00000132824	-0.0568130261358796	2.91698004732038	0.330530867202303
ENSG00000132912	-0.105558485684768	3.18624982077909	0.318031512713804
ENSG00000132950	-0.599268321803425	2.18041263283832	0.209060535971175
ENSG00000132952	-0.225633896186174	1.66745295288995	0.146235777110186
ENSG00000132963	-0.138748539010451	2.5814945422909	0.301981842910113
ENSG00000132964	-0.768842623569131	2.5814945422909	0.334883531008522
ENSG00000133026	-1.18839074701726	2.28103336724773	0.147809116074871
ENSG00000133056	-1.00358807320785	3.67476931401543	0.0419300928516311
ENSG00000133059	-0.54166840224529	2.63698910181223	0.378945435258462
ENSG00000133065	-0.798602463487215	1.86628733908419	0.168742718206076
ENSG00000133107	-0.858451442900664	1.11394335230684	0.055342352966777
ENSG00000133111	-0.612603161016061	2.44169513564072	0.286960140379731
ENSG00000133138	-1.59429817338365	2.02325245963371	0.0459700198428114
ENSG00000133142	-0.322924880558532	1.84509804001426	0.200254697937324
ENSG00000133193	0.00707026133774647	1.91907809237607	0.127029084412899
ENSG00000133195	-0.688988988272131	1.27875360095283	0.0776474559191895
ENSG00000133250	-0.728606667764799	2.9237619608287	0.342731106842847
ENSG00000133313	-0.781739323591489	0	0.00660656715752062
ENSG00000133318	-0.54166840224529	3.46493642912173	0.200854381376568
ENSG00000133393	-0.946611574247746	2.90660437172498	0.272483512178552
ENSG00000133398	0.359080296736544	1.76342799356294	0.0476989717817237
ENSG00000133422	-0.731670030189502	2.60584353905809	0.360693960155898
ENSG00000133606	-0.409938070193562	2.36078268987328	0.265665374603859
ENSG00000133619	-0.43064003452552	2.86835049964797	0.421073012163147
ENSG00000133704	-0.556998484099907	2.70113606609253	0.402109863813875
ENSG00000133872	-0.50298572263866	2.92220627743902	0.400795328089404
ENSG00000133935	-0.667795971284653	3.11159852488039	0.301051028118498
ENSG00000134014	-0.788694420071743	2.90902085421116	0.332008468641735
ENSG00000134030	-0.028901244966923	3.45499721730946	0.174856719937141
ENSG00000134046	-0.182452883406492	3.0746336182969	0.360578273736433
ENSG00000134077	-1.28220736683035	3.88332067838298	0.0082448168462362
ENSG00000134107	-1.27361716932224	3.32909264719533	0.115949310630124
ENSG00000134108	0.202756245705379	3.59150980899465	0.105401333368453
ENSG00000134186	-0.112000810446876	2.87852179550121	0.353496150977887
ENSG00000134248	0.0249793552623898	3.28205537068371	0.266670859075492
ENSG00000134255	-0.528387643531668	3.54549267275231	0.163941002725483
ENSG00000134259	-1.49831048078159	2.69722934275972	0.0875480923672017
ENSG00000134265	-0.409938070193562	2.9914475980038	0.404037877318303
ENSG00000134308	0.763509918818045	3.97623531379286	0.0233080761260702
ENSG00000134324	-1.81768521367251	3.16776026643563	0.0336236032773759
ENSG00000134363	-1.08972441573572	3.01008784699852	0.204576926671425
ENSG00000134371	0.35467754955886	2.61119206086843	0.120369993032413
ENSG00000134440	-0.42422325661323	2.97057930571485	0.406610646031569
ENSG00000134444	-0.787974263610057	1.6232492903979	0.140910634094676
ENSG00000134452	-1.16276382389328	3.37675939540488	0.116701510864795
ENSG00000134453	-0.14683362150285	2.5705429398819	0.301337712843735
ENSG00000134480	0.144588605310107	2.78746047451842	0.226493634556285
ENSG00000134504	-1.29326817771967	2.78031731214015	0.141861575940029
ENSG00000134531	0.114575718020837	3.2908134155608	0.250991797243352
ENSG00000134569	-0.479341211520884	2.88874096068289	0.413349670941546
ENSG00000134574	0.0744363129858219	3.12270725431835	0.285021488909614
ENSG00000134575	-0.269107614403124	2.64738297011462	0.340960220382682
ENSG00000134590	-0.105409008016555	2.46239799789896	0.257891561977792
ENSG00000134597	-0.768842623569131	1.59659709562646	0.136342989186051
ENSG00000134644	0.0714582667186775	3.07645838771215	0.281599838561906
ENSG00000134684	-0.390754411399705	2.39532639306935	0.274221999055538
ENSG00000134697	0.00290814719066373	3.33193317250328	0.245221814334812
ENSG00000134698	-1.05734787734919	1.14612803567824	0.0374707233371204
ENSG00000134748	-0.304381698821209	2.34143452457814	0.255469755790263
ENSG00000134759	-0.711269492297595	3.39005149645899	0.205594820158585
ENSG00000134779	-0.378594588161255	2.88394519503428	0.420963079316398
ENSG00000134851	-0.439639173029996	2.68214507637383	0.380036554049395
ENSG00000134852	-1.61730255293991	2.32221929473392	0.0496894257039908
ENSG00000134871	-0.762195925303952	2.47202469770028	0.281036089244505
ENSG00000134884	-0.218780058801915	3.66852568855686	0.0810885249398859
ENSG00000134901	-1.05734787734919	3.36623612371829	0.134062918647613
ENSG00000134909	-0.492590191325399	2.48429983934679	0.304232020279587
ENSG00000134954	-0.293729093078787	3.09638854668737	0.374340615373647
ENSG00000134987	-0.870109231512433	2.71391035412896	0.325430359216992
ENSG00000134996	-0.612603161016061	2.87765924411161	0.38408280639365
ENSG00000135002	-0.827496814152164	3.49073080834892	0.129721973992417
ENSG00000135040	0.0593980246727683	2.07736790528416	0.121617634977291
ENSG00000135046	-1.11717691866399	3.11092624226642	0.180322232461751
ENSG00000135049	-1.22313230709372	2.26599637049508	0.138865053668255
ENSG00000135052	-0.612603161016061	1.79239168949825	0.191872017947245
ENSG00000135093	-1.74854253025697	3.35964579267454	0.039973518839248
ENSG00000135108	-0.705442510361243	3.7249718216932	0.0568872633961094
ENSG00000135111	-0.458553845336401	3.6270072107429	0.131718497590999
ENSG00000135164	-0.37615479316969	2.75127910398334	0.394109004114849
ENSG00000135213	0.538926533098267	3.35073245171613	0.115734705377178
ENSG00000135250	-0.0562970222650171	2.9235030669421	0.331032954903221
ENSG00000135269	-1.41974520500047	3.01515010322947	0.107329492421742
ENSG00000135297	-1.61730255293991	4.1172878714647	0.00266450003263586
ENSG00000135318	-1.29326817771967	2.88649072517248	0.138683826439433
ENSG00000135334	-0.35165516504854	2.01072386539177	0.214205539030481
ENSG00000135341	0.531255246123991	2.7849737099544	0.0897333078085395
ENSG00000135365	-1.81768521367251	3.4933186082321	0.0268622855256678
ENSG00000135503	-0.547250602216859	3.16952748955329	0.310998296242883
ENSG00000135541	-1.17113922717641	2.36642295722597	0.165542671522758
ENSG00000135597	-0.850295800626966	2.06632592536204	0.161799333351984
ENSG00000135624	0.707121138997364	3.07151380509509	0.062788699668951
ENSG00000135655	-0.0763429817078561	2.47712125471966	0.253419983770221
ENSG00000135749	-0.749858733726177	2.93851972517649	0.333092129323448
ENSG00000135763	-0.0999275138556222	2.96142109406645	0.351348410030897
ENSG00000135766	-0.485915180213833	2.57863920996807	0.344363712616751
ENSG00000135775	-1.3907544113997	2.39181692361325	0.0966175292238583
ENSG00000135801	-0.98781106805379	1.43933269383026	0.0924713314262777
ENSG00000135821	-0.329931240630904	3.17522180034305	0.353025207134223
ENSG00000135829	-0.415534834642313	2.52827377716704	0.314414025941997
ENSG00000135862	-0.628779415436286	1.98227123303957	0.205440531850492
ENSG00000135870	0.262274593773417	2.52698506856	0.13169522273287
ENSG00000135899	-0.824462387262668	2.77995705124691	0.349412944506067
ENSG00000135900	-0.0942229423889399	3.03019478535675	0.346618940923637
ENSG00000135903	-1.2426278136577	2.07003786660776	0.107668282891728
ENSG00000135913	-0.0382516763112769	2.610127613076	0.273169284004621
ENSG00000135919	-0.481064124392257	2.35218251811136	0.258280553947662
ENSG00000135932	-0.302559489632799	2.77121990194953	0.387741195130409
ENSG00000135940	-0.165774438345426	1.79934054945358	0.162387146676673
ENSG00000135953	-0.887360751353276	2.36078268987328	0.203549471468276
ENSG00000135968	-0.850295800626966	1.77451696572855	0.155376088425507
ENSG00000135972	-0.0355305954649396	3.26114386770067	0.281883515349999
ENSG00000135974	0.060887520194329	2.71222866961954	0.249288228435056
ENSG00000135976	-0.0302304791840568	1.46239799789896	0.0736289826323729
ENSG00000135999	-0.202142425824643	2.60852603357719	0.32139196514042
ENSG00000136010	-1.23277067524535	2.28216877830464	0.138414587905257
ENSG00000136026	-0.743494244860577	2.13033376849501	0.187025685248211
ENSG00000136048	-1.22313230709372	2.23299611039215	0.1334406355867
ENSG00000136068	0.233759836894688	3.60863298949004	0.0966727767728954
ENSG00000136108	-0.705442510361243	2.03941411917614	0.19273669948658
ENSG00000136122	-1.44751253459299	2.38649896555065	0.0795815988108908
ENSG00000136141	-0.471174517261673	2.67163559660213	0.380123776667191
ENSG00000136146	-0.0867857946539842	3.53643217582201	0.130571384672535
ENSG00000136152	-0.8625874257142	2.30102999566398	0.192618022230095
ENSG00000136156	-0.473863861849083	2.91301868374796	0.410983060764642
ENSG00000136158	-0.522650468690648	2.39532639306935	0.26838158284067
ENSG00000136161	-1.15622367543333	2.13033376849501	0.121911602934973
ENSG00000136238	0.11378904043331	2.59933713299249	0.200543622870646
ENSG00000136261	-0.352938552039801	3.05250156341378	0.390533778098652
ENSG00000136270	-0.462818091838151	3.15335747148297	0.340461214659514
ENSG00000136273	-2.11871520933649	2.56525734342021	0.0288910737326745
ENSG00000136378	-0.971487838898637	3.36595572266568	0.151125471055873
ENSG00000136381	-0.694017972456752	3.16226561429802	0.287414077072731
ENSG00000136448	-0.528387643531668	1.61278385671974	0.154963970388347
ENSG00000136504	0.350581706054454	1.41497334797082	0.028971315288597
ENSG00000136527	0.546544905806086	3.43608309864198	0.106509982892342
ENSG00000136536	0.270179156416022	2.69460519893357	0.164588641335746
ENSG00000136560	-0.781739323591489	3.25054197801027	0.245426803063136
ENSG00000136636	-0.105558485684768	2.90091306773767	0.351796520868349
ENSG00000136643	-0.174033601881147	2.86123561863404	0.374392176557415
ENSG00000136699	0.128608526798858	3.19700472802305	0.264616335946086
ENSG00000136715	-0.35191872505414	2.97497199429807	0.409863782865686
ENSG00000136718	-0.334834688715472	3.17478641736734	0.353262972515337
ENSG00000136720	-1.59429817338365	3.3369597851207	0.050719440497478
ENSG00000136732	-0.46781262790515	1.78887511577542	0.2033053464988
ENSG00000136738	0.560180390903942	1.54406804435028	0.0169863616026368
ENSG00000136754	0.235557449946968	2.8488047010518	0.200116063272128
ENSG00000136758	-0.101217400402984	3.10019817183413	0.338643480401727
ENSG00000136770	-0.340785849757764	1.74036268949424	0.181589849292358
ENSG00000136810	-0.306243927309745	2.56525734342021	0.318311435815376
ENSG00000136816	0.0560056105413272	1.38916608436453	0.0508483465111267
ENSG00000136824	-0.306686452378541	2.15836249209525	0.21351467609548
ENSG00000136826	-0.878649336599546	2.82249498527875	0.319137960594292
ENSG00000136830	-0.255968488435926	2.55930801090701	0.313591832165877
ENSG00000136854	-0.55948451505764	2.90606554475524	0.388508285406205
ENSG00000136859	-2.04957252592096	1.98000337158375	0.0188030502327561
ENSG00000136867	0.259275092014539	2.20411998265592	0.0965663267170407
ENSG00000136869	-0.195830792514182	3.02938377768521	0.373194100860599
ENSG00000136870	0.0337112148653115	2.79899573444388	0.275430563669293
ENSG00000136888	-0.0950778436323263	3.00346053210951	0.348272906974883
ENSG00000136891	0.281413141356583	2.02530586526477	0.0736452166074993
ENSG00000136936	-0.385181452044491	2.18041263283832	0.229147656495812
ENSG00000136937	0.271581578499144	2.10890312766731	0.0819608247348055
ENSG00000136938	-0.0796146753718761	3.06985302111362	0.337680221239817
ENSG00000136942	0.221274463539542	3.32242605240595	0.2049057569267
ENSG00000136986	0.0239012764754687	1.90848501887865	0.123014182660388
ENSG00000136997	-0.614946500640975	2.80174661921946	0.403036207681297
ENSG00000137038	-1.19728048511761	2.4814426285023	0.170614351869381
ENSG00000137055	-0.419395139784585	2.96094619573383	0.409583958551637
ENSG00000137073	0.389912222089666	2.38649896555065	0.0798709589949017
ENSG00000137075	-0.635611287913251	3.35005409357903	0.236149659443294
ENSG00000137106	-0.0211724491217405	2.06258198422816	0.134612370781176
ENSG00000137124	-1.3907544113997	2.68930885912362	0.112886327008193
ENSG00000137166	-0.463158563433906	2.77415185895471	0.411149918194359
ENSG00000137168	-1.14018129822025	2.73798732633343	0.200764672024618
ENSG00000137177	-0.0371356542963412	2.14457420760962	0.148295980409959
ENSG00000137200	0.291825278816045	2.40053798939195	0.10549712274112
ENSG00000137269	-0.174033601881147	3.15790986622634	0.336745680578578
ENSG00000137285	0.440928883281509	3.04080006125653	0.138660065880367
ENSG00000137288	-0.567402985804896	2.62169546232928	0.377363525930246
ENSG00000137309	-0.439639173029996	3.36417563277062	0.267958226054878
ENSG00000137393	-0.702558077543864	1.88930170250631	0.189019301755799
ENSG00000137409	-0.665692958071951	2.02938377768521	0.199696392927584
ENSG00000137413	-0.28926619818947	2.87995558512275	0.407158636725027
ENSG00000137449	-0.667795971284653	2.01911629044707	0.199107390246469
ENSG00000137497	-0.962009779925157	1.64345267648619	0.129622471764108
ENSG00000137500	-0.791488176310213	2.86451108105839	0.347064151364464
ENSG00000137547	-0.0777047857967205	3.13417710757677	0.32741462757764
ENSG00000137563	-0.908984071825761	2.24551266781415	0.171668970973208
ENSG00000137573	-1.28220736683035	2.39357520326959	0.136138725208905
ENSG00000137601	-1.46379381955726	3.01367969729119	0.0977355305245687
ENSG00000137692	-0.612122924046178	3.25755858744422	0.275976347466969
ENSG00000137710	-1.57245127120129	2.65896484266443	0.0730202757213108
ENSG00000137714	-0.675831038195509	2.85823633542951	0.377144766478766
ENSG00000137760	-1.18839074701726	2.81324730089761	0.17929217712559
ENSG00000137764	-0.781739323591489	2.00432137378264	0.176334968343791
ENSG00000137776	0.142539962470392	2.27760921430409	0.137802336874109
ENSG00000137801	-1.37695384884103	2.07554696139253	0.0852283007258466
ENSG00000137821	-0.870109231512433	2.49276038902684	0.253419381326632
ENSG00000137947	0.159363177689619	2.77232170672292	0.218670701008435
ENSG00000137962	-0.686211447708472	1.93701610746481	0.194784542548993
ENSG00000138029	-0.238658071000502	3.21840419924972	0.326712132641943
ENSG00000138032	-0.956816146327996	2.04336227802113	0.132975606718428
ENSG00000138050	-0.461165929639971	1.46239799789896	0.10718837925744
ENSG00000138069	0.506522520493687	3.34419571587144	0.120561088643544
ENSG00000138071	-0.377233222913172	2.51917146382166	0.308285250373626
ENSG00000138078	-0.118232171244619	1.63848925695464	0.124932513446793
ENSG00000138081	-0.0842937925231851	3.42764837118693	0.192081283334613
ENSG00000138095	-0.459857923678372	2.87419180467907	0.418124973566589
ENSG00000138119	-0.635611287913251	2.64542226934909	0.390402028252094
ENSG00000138166	1.49177476104555	4.10083561153563	0.00475754239409206
ENSG00000138175	-1.2426278136577	2.53655844257153	0.15845787091656
ENSG00000138182	-0.752412805542079	2.08098704691089	0.184229203934497
ENSG00000138231	-0.785202949006165	1.53147891704226	0.124349793644497
ENSG00000138246	-0.524554451595411	2.87098881376058	0.406304524282427
ENSG00000138297	0.55214086402252	3.43264866001311	0.106210084410979
ENSG00000138303	-0.630710683917384	2.87909587950007	0.380549299141527
ENSG00000138363	-0.855193679769344	2.66228551572213	0.323766763188916
ENSG00000138375	-1.46379381955726	3.46366906813439	0.0597645800091877
ENSG00000138376	-0.436191684983315	0.812913356642856	0.024158952766185
ENSG00000138386	-0.677983844505008	2.5705429398819	0.355959193457099
ENSG00000138399	-1.23277067524535	2.22788670461367	0.130443079937474
ENSG00000138600	-0.0136997801353197	2.95736780843153	0.31083784413513
ENSG00000138639	-0.398662680133262	3.17040841172532	0.34992556128261
ENSG00000138658	-1.48070932792751	2.04921802267018	0.0660260504274906
ENSG00000138685	0.0587095495097119	3.67121914029861	0.0762622454951722
ENSG00000138688	-1.25271388467077	1.66275783168157	0.060656866965781
ENSG00000138735	-0.519254757680502	1.60205999132796	0.150753999057899
ENSG00000138738	-1.23277067524535	2.30856441356124	0.142494221307163
ENSG00000138750	-0.113174939133789	2.2405492482826	0.184738363703357
ENSG00000138756	-1.08276931925547	2.35602585719312	0.176194572883037
ENSG00000138757	-0.30004245700188	3.28330122870355	0.308934864363765
ENSG00000138758	0.807361550968072	3.72965066833592	0.0421614979813796
ENSG00000138760	-1.13237699320494	3.25695815256093	0.148411565335084
ENSG00000138768	-1.05088872939016	2.69372694892365	0.236161439799004
ENSG00000138771	-0.426949501612227	2.1832698436828	0.23047034337278
ENSG00000138801	-1.57245127120129	1.5854607295085	0.0332974382594925
ENSG00000138802	-0.411708540430941	3.23464380776177	0.32730133450456
ENSG00000138814	0.0443354791093373	3.19395897801919	0.289971274392792
ENSG00000138867	-0.179856694264573	1.68574173860226	0.145064939221602
ENSG00000138942	-0.115553611027033	3.01828430842653	0.353801427604475
ENSG00000139083	-1.09679271131837	2.14144977340047	0.124956608121324
ENSG00000139131	-0.60795407616178	1.11394335230684	0.0539562144811242
ENSG00000139163	-0.785202949006165	1.74429298312268	0.159352347455607
ENSG00000139218	-0.397237037756054	2.96094619573383	0.412234845657763
ENSG00000139278	-0.581505676307998	3.06295783408451	0.330742678422451
ENSG00000139324	-1.32824844381855	1.23044892137827	0.0349411446307398
ENSG00000139329	-0.997876051302009	2.78103693862113	0.262784441621835
ENSG00000139370	-0.592521908625929	2.73319726510657	0.407621399873222
ENSG00000139405	-0.420319989797932	3.22128379949269	0.329017349539336
ENSG00000139433	-0.755649420525684	2.83758843823551	0.364113415701368
ENSG00000139436	-1.08276931925547	1.75204844781944	0.110213820905501
ENSG00000139438	0.571569476290077	3.02222210450771	0.0943201353351112
ENSG00000139496	-1.13237699320494	1.79934054945358	0.10063112443803
ENSG00000139514	-0.216536811428375	2.94101424370557	0.389989089537674
ENSG00000139517	-0.597007852938934	3.01304799611523	0.340562956658412
ENSG00000139620	0.558737178313028	2.25406445291434	0.0369864391773962
ENSG00000139644	-0.696846055638028	2.62685341466673	0.377481836098918
ENSG00000139668	0.923306791434295	3.38219721037745	0.0477368075086616
ENSG00000139684	-1.03206841910991	2.75815462196739	0.247910966512714
ENSG00000139687	-0.936641283577232	3.07863803836967	0.235019383484724
ENSG00000139746	-0.886457098932166	2.16879202031418	0.163597770761053
ENSG00000139793	-1.49831048078159	2.8926510338773	0.0943424404152918
ENSG00000139842	0.083843393102212	2.94398887507377	0.262906316446875
ENSG00000139874	-1.48070932792751	1.24303804868629	0.0334439582207093
ENSG00000139946	-0.310166679530581	2.7279477095448	0.374208333217688
ENSG00000139990	-0.352938552039801	2.97772360528885	0.409863782865686
ENSG00000140044	-0.778303103182908	1.14612803567824	0.0650002362158821
ENSG00000140105	-0.971487838898637	1.65321251377534	0.129176022708433
ENSG00000140153	-0.706037943172156	2.45636603312904	0.286771708815999
ENSG00000140157	-0.282881519446136	2.54406804435028	0.309894490786137
ENSG00000140319	0.0169405404757399	1.29003461136252	0.0460732887983536
ENSG00000140350	-0.590752879209898	2.52504480703685	0.331051226455628
ENSG00000140374	-0.0178390787483678	2.2380461031288	0.168897066096932
ENSG00000140386	-0.795762715654393	4.03630944372444	0.013830536809698
ENSG00000140396	-0.458553845336401	2.20139712432045	0.231358979497373
ENSG00000140403	-1.36357835365183	1.38916608436453	0.0443052182529569
ENSG00000140416	-0.267210306433656	2.30642502755069	0.238651091529244
ENSG00000140443	-0.97686103385949	0.740362689494244	0.02297047120008
ENSG00000140450	-1.51665521800853	2.78852188722247	0.0888924839126031
ENSG00000140464	-0.487664424407761	2.8109042806687	0.41604830223519
ENSG00000140471	-0.101365442077516	1.24303804868629	0.0511185483338567
ENSG00000140521	-0.260313877676354	2.92711361193376	0.401756837539346
ENSG00000140525	-0.431862817106099	2.00432137378264	0.222041970167931
ENSG00000140548	-1.13237699320494	0.778151250383644	0.0145970160712683
ENSG00000140575	-0.941597817993722	1.66275783168157	0.135169140580449
ENSG00000140598	-0.896250489453632	3.14968088248294	0.230247226998046
ENSG00000140612	0.181596186389076	1.71180722904119	0.0689874837824925
ENSG00000140694	-0.8625874257142	2.82314805981069	0.326898562668181
ENSG00000140740	-0.0984943308383531	2.50105926221775	0.268157678415836
ENSG00000140743	-1.07592385317705	0.602059991327962	0.0126583970757234
ENSG00000140836	-0.605648064535808	2.76604086038139	0.407787017712496
ENSG00000140859	0.0330746060083892	2.58319877396862	0.233377707549895
ENSG00000140941	0.97828331710334	3.33162971762993	0.0389114532781953
ENSG00000141027	0.471306393706515	2.94865743214132	0.125207511725683
ENSG00000141030	-0.594759088742768	3.25827801524303	0.278914495305128
ENSG00000141101	-0.890869983887205	1.35218251811136	0.0889115080266765
ENSG00000141198	-0.798602463487215	3.30984300471607	0.220850266402743
ENSG00000141232	0.113518295617612	2.48287358360875	0.175385318447168
ENSG00000141252	-0.34555423618854	2.49762064978129	0.300863907438857
ENSG00000141378	-0.650129708638203	2.62013605497376	0.381706044873037
ENSG00000141385	-0.352938552039801	3.987219229908	0.0247095234632478
ENSG00000141424	-1.26303977558914	2.29666519026153	0.132940081483085
ENSG00000141425	-0.45333095877108	3.19354198856622	0.330689979840529
ENSG00000141428	-0.374523228166828	3.19354198856622	0.345852049547486
ENSG00000141448	-1.01524256161195	2.00216606175651	0.121247999381507
ENSG00000141458	-1.19728048511761	3.64216763440495	0.0381588297799149
ENSG00000141510	-0.059555058865639	2.68394713075151	0.299056170049159
ENSG00000141526	-1.31627255727593	3.15775888604686	0.125717042850178
ENSG00000141543	1.19158502307367	3.68178376646788	0.0205464897735903
ENSG00000141551	0.0157292356386674	3.96421247296982	0.0193344073962647
ENSG00000141560	-0.547664173086353	2.65657729139611	0.387303745691939
ENSG00000141562	-0.382704477223661	3.53351786201697	0.178651511333842
ENSG00000141564	0.503634189235154	2.17897694729317	0.0390146209585525
ENSG00000141582	0.217773557660326	3.29567703401747	0.214448688150654
ENSG00000141664	-1.31627255727593	2.89209460269048	0.133110713643968
ENSG00000141682	0.38435461924734	3.70440792738684	0.0649897384106717
ENSG00000141736	-0.850295800626966	2.83790394459294	0.328981559643943
ENSG00000141753	0.500583484867984	2.65561858354122	0.0837255013974894
ENSG00000141759	0.170276398042534	3.38345629652475	0.199729870190353
ENSG00000141905	-0.740346638433264	1.8750612633917	0.180284680798292
ENSG00000142089	-0.140969497930369	3.5219222448835	0.140894926966968
ENSG00000142156	-0.400387685788955	1.53147891704226	0.124191443516109
ENSG00000142166	-0.492590191325399	2.96307916064183	0.3923031690665
ENSG00000142168	-0.539688066664483	2.32221929473392	0.242608919777472
ENSG00000142173	-0.319585981887899	3.34429400589831	0.280933167324263
ENSG00000142178	-0.734755154097512	2.66978161520854	0.380412364983337
ENSG00000142186	-0.702558077543864	3.14238946611884	0.289582554207225
ENSG00000142192	-0.612122924046178	2.72997428569956	0.406995761231056
ENSG00000142227	-0.464476563274059	3.04296907339318	0.374983975188583
ENSG00000142507	-0.603354232699048	3.02775720469055	0.333898062463772
ENSG00000142627	-0.39327786161745	2.57518784492766	0.328994731531426
ENSG00000142634	-0.252504134861176	2.82184092720045	0.390237584523964
ENSG00000142655	0.107955345081829	3.1070402902232	0.270505895621729
ENSG00000142676	0.903774337519455	2.68259629146055	0.00987251237071211
ENSG00000142794	-1.59429817338365	1.77085201164214	0.04197509382143
ENSG00000142798	-0.123660609326034	2.77887447200274	0.343914226942478
ENSG00000142856	-1.28220736683035	1.69460519893357	0.0598219152596324
ENSG00000142864	0.381339666282689	3.15760785336167	0.160591264016132
ENSG00000142871	0.441760279266498	2.61752453488629	0.0960285963304024
ENSG00000142875	-0.839151302556267	2.80922292168942	0.339740468277201
ENSG00000142937	0.651402446894663	3.19824458622824	0.0857886517576204
ENSG00000143067	0.203177055758441	3.21906033244886	0.23328043442051
ENSG00000143147	-0.10338251903328	3.20615098159626	0.311444960435012
ENSG00000143155	-0.171661159256886	2.37199091146491	0.242430851754569
ENSG00000143157	-0.456246822952458	2.07918124604762	0.223068859396394
ENSG00000143162	-0.272737479006515	2.10037054511756	0.197832808908267
ENSG00000143164	-0.908984071825761	3.42732378635725	0.141665940140677
ENSG00000143183	0.244866424716123	2.39181692361325	0.118068341742533
ENSG00000143190	-0.254338137809546	1.11394335230684	0.0427621529780559
ENSG00000143228	-2.11871520933649	2.42160392686983	0.0234028732866822
ENSG00000143294	-0.420011487573896	1.75204844781944	0.192890631686524
ENSG00000143322	0.744678633627573	3.5726973849827	0.0632124079259283
ENSG00000143324	0.219011261263099	1.8228216453031	0.0745205084163072
ENSG00000143337	-0.535754281686751	3.10873410860236	0.330595498256597
ENSG00000143344	-0.464476563274059	2.42488163663107	0.280887361930496
ENSG00000143384	1.38865199293906	4.46036403891341	0.00818090060147236
ENSG00000143393	0.318462306977277	3.49934335922737	0.121474167364897
ENSG00000143401	-0.473863861849083	2.68975269613916	0.387258580499325
ENSG00000143442	-0.352938552039801	3.21537315278342	0.340491148951784
ENSG00000143469	-0.0820798966891708	2.54468802230268	0.275955447384322
ENSG00000143473	-0.612603161016061	2.36735592102602	0.249249030220314
ENSG00000143476	-0.27123213217441	1.26717172840301	0.0599469428462121
ENSG00000143493	-0.798602463487215	1.32221929473392	0.0882512293002541
ENSG00000143499	-0.402671480375817	2.23426412437879	0.23818435605802
ENSG00000143507	-0.344551582919784	2.68214507637383	0.364146489844387
ENSG00000143514	0.220113836268927	3.22929779411411	0.225208014419108
ENSG00000143614	-0.0296366634287798	3.23159700556491	0.292494255629565
ENSG00000143641	-0.0172453294593123	2.53339070801755	0.243915328422633
ENSG00000143669	-1.41974520500047	3.06295783408451	0.104881948374689
ENSG00000143727	0.0910159281742387	3.39005149645899	0.210856205064321
ENSG00000143761	-0.0702671606987545	3.59610204771811	0.101630571657196
ENSG00000143772	-1.23277067524535	2.73319726510657	0.163402009415574
ENSG00000143776	0.152830358753913	2.52827377716704	0.167941103828478
ENSG00000143797	-0.50154571935327	2.86242955610601	0.412732090471147
ENSG00000143924	-0.355251008065862	2.96449533955509	0.412770782962127
ENSG00000143947	0.159990442766226	1.75966784468963	0.079599693729016
ENSG00000143971	-1.08276931925547	2.50242711998443	0.203325591882755
ENSG00000144036	0.280033775435807	3.07554696139253	0.202083667048223
ENSG00000144048	0.402182264695449	2.68886456805479	0.118302853200464
ENSG00000144120	-0.487664424407761	3.32582341900274	0.27438333896966
ENSG00000144218	-0.543657809321684	2.4996870826184	0.314788858519308
ENSG00000144224	-0.528387643531668	3.00881300905209	0.364343117279043
ENSG00000144320	-0.691208186391704	1.02118929906994	0.0482584612858923
ENSG00000144357	0.34736035138071	3.02632893872235	0.174285207272703
ENSG00000144366	-0.781739323591489	2.57691695596521	0.327609355082042
ENSG00000144381	-0.126996243223773	1.99343623049761	0.155713056293727
ENSG00000144468	-0.722544014334037	1.39794000867204	0.0978151001359126
ENSG00000144535	0.427857284574383	2.92012332629072	0.137992504101931
ENSG00000144580	0.0736723477962942	2.68618923424402	0.239138318504466
ENSG00000144597	-0.0270766317937091	1.55022835305509	0.0876572784607115
ENSG00000144642	-0.645581578583765	2.61542395288594	0.380021501983182
ENSG00000144655	0.534593785215276	2.94026739144601	0.102512790387788
ENSG00000144659	-0.513636202654391	3.7019563451928	0.0911910513254224
ENSG00000144674	-0.0894362098337479	1.72015930340596	0.135185563625186
ENSG00000144711	-0.792214188146907	2.71222866961954	0.363821865380867
ENSG00000144724	-0.353960779460265	2.08098704691089	0.215898629902338
ENSG00000144736	-0.650129708638203	3.14721241697046	0.296974711048309
ENSG00000144741	0.268763585700796	3.23019337886905	0.202729318106683
ENSG00000144749	-1.32824844381855	2.70586371228392	0.132549454518767
ENSG00000144810	-1.14018129822025	2.44404479591808	0.182978055483215
ENSG00000144857	-0.97686103385949	2.59604700754544	0.24865851946131
ENSG00000144959	0.335795239606996	3.11660774398825	0.179890322162943
ENSG00000145012	-0.11882732293851	2.69810054562339	0.325314214941926
ENSG00000145016	-0.547664173086353	2.98000337158375	0.367100432920553
ENSG00000145022	0.0864629332064941	2.80753502806885	0.252712542036573
ENSG00000145041	-0.456246822952458	3.78157587703392	0.0626435098672049
ENSG00000145220	-1.14018129822025	1.89486965674525	0.105279901911153
ENSG00000145246	-0.908984071825761	1.4983105537896	0.114811696807898
ENSG00000145332	-0.781739323591489	3.01008784699852	0.302081660808018
ENSG00000145348	-1.48070932792751	2.68259629146055	0.0907699363113017
ENSG00000145375	-0.583686681275597	1.47712125471966	0.111772633659314
ENSG00000145390	-0.291491912961948	3.3021143769562	0.298759893011589
ENSG00000145414	-0.182964248783037	1.94939000664491	0.171614392305932
ENSG00000145425	0.752953726569005	3.33955081082567	0.0753082241246825
ENSG00000145431	-1.2426278136577	2.29446622616159	0.138454924776477
ENSG00000145494	-1.07592385317705	1.40654018043396	0.0691752619461884
ENSG00000145555	0.264140990895761	2.22141423784234	0.0970843145175807
ENSG00000145592	-0.705442510361243	1	0.0459581850956624
ENSG00000145632	0.305974128875598	3.01786771896351	0.190547906901688
ENSG00000145675	-1.14018129822025	1.70757017609794	0.0909559122871123
ENSG00000145687	-0.205414224027011	1.60745502321467	0.128051879288205
ENSG00000145715	-0.166610528961112	3.08080680433436	0.356362999743243
ENSG00000145725	-0.430324116333301	2.62273196516472	0.352804627284168
ENSG00000145730	-0.480709327927508	1.87215627274829	0.21557739310179
ENSG00000145782	-0.16427818438669	2.92038424217836	0.375003020180212
ENSG00000145817	-0.204500072896622	2.49762064978129	0.290241031780575
ENSG00000145982	-0.00346987210162771	1.86628733908419	0.129844367769753
ENSG00000146085	-1.14812841748933	1.68574173860226	0.0860885057449727
ENSG00000146197	-1.25271388467077	3.35276119172383	0.114116046135144
ENSG00000146242	-0.475915756366255	2.7849737099544	0.413293783712359
ENSG00000146247	-0.44690063627876	1.31175386105575	0.0688495182331705
ENSG00000146278	0.476734767495933	2.45560611258187	0.0676098465557109
ENSG00000146373	-1.02597196152191	3.40483371661994	0.127648446087302
ENSG00000146376	-0.549265804962985	2.91222205653242	0.390561014687374
ENSG00000146463	-0.338293379717727	1.82930377283102	0.199486509486277
ENSG00000146535	0.215910363230811	2.82249498527875	0.204135722921501
ENSG00000146574	-1.48070932792751	2.45331834004704	0.0752735902458238
ENSG00000146592	-0.699692675797243	2.39967372148104	0.256033246652195
ENSG00000146648	-0.279835682932543	1.32221929473392	0.0683707436408847
ENSG00000146676	-1.29326817771967	2.70586371228392	0.142923781826003
ENSG00000146701	-1.12471046001861	3.01325866528352	0.191820365230681
ENSG00000146707	-0.523041254168637	2.72181061521255	0.403891705224281
ENSG00000146757	-0.100350339859097	2.02118929906994	0.148597590502861
ENSG00000146872	0.342988987735916	3.21510858105309	0.173055282520578
ENSG00000147044	-0.809497299066778	2.36172783601759	0.219555072293265
ENSG00000147050	0.24557244363336	2.74115159885178	0.182529118950177
ENSG00000147065	-0.708346228736966	2.78318869107526	0.389810391892987
ENSG00000147100	-0.0820798966891708	3.71365851620836	0.0607245229867585
ENSG00000147121	-0.798602463487215	1.94939000664491	0.171424790880343
ENSG00000147123	-0.482437687715882	2.91381385238372	0.408200268296757
ENSG00000147124	-0.882983201805387	1.64345267648619	0.139861469308531
ENSG00000147164	-0.0587672393852078	2.69460519893357	0.301063111900379
ENSG00000147224	-0.582401197619107	3.36810085170935	0.236856647901443
ENSG00000147383	-0.318641460934731	2.56702636615906	0.319393470456842
ENSG00000147400	-1.46379381955726	2.94448267215017	0.101077022993925
ENSG00000147416	-0.0841514563805098	2.78710609303657	0.32953948243985
ENSG00000147459	-0.124866732016097	2.96801571399364	0.360212985352657
ENSG00000147526	-0.302559489632799	2.88052777819881	0.410828064801969
ENSG00000147533	-0.899832594121364	1.67209785793572	0.141329205585998
ENSG00000147536	-0.579780867555197	2.01703333929878	0.212123492547063
ENSG00000147649	-0.0683978519066936	2.11892575282578	0.149103185130188
ENSG00000147679	-1.00358807320785	2.56937390961505	0.235310111650107
ENSG00000147687	-0.900764540776282	2.81056852921641	0.308445824752965
ENSG00000147853	-0.316968611889877	0.477121254719662	0.0118947748528828
ENSG00000147854	-0.113763195986773	1.48429983934679	0.0882024845624296
ENSG00000147883	-1.48070932792751	3.42942926438179	0.0627202952438049
ENSG00000148019	-1.03206841910991	2.39269695325967	0.189197570950282
ENSG00000148110	-0.145706626508917	1.84198480459011	0.16185647411375
ENSG00000148120	0.536850720153614	3.35439659208194	0.115503133788972
ENSG00000148143	-1.46379381955726	2.94816836172713	0.100932453649015
ENSG00000148153	-0.992238182055685	1.86033800657099	0.130788921403982
ENSG00000148229	-0.734755154097512	3.24229290498293	0.260975004889955
ENSG00000148300	0.531186237745468	2.01283722470517	0.026508911956872
ENSG00000148303	0.706449049598607	3.4401216031878	0.0812667991648923
ENSG00000148331	0.21534919810307	3.15806079393661	0.230632842910068
ENSG00000148337	-0.136101189743874	3.13798673272353	0.33672915469243
ENSG00000148339	-0.484172953342184	2.57345182203549	0.342272544934608
ENSG00000148459	-1.34056395895285	2.63648789635337	0.127034213413865
ENSG00000148468	-1.18839074701726	3.26834391395106	0.137660378727755
ENSG00000148481	-0.0438928915780208	2.77305469336426	0.308985358768418
ENSG00000148484	-0.462818091838151	1.88081359228079	0.216975417501852
ENSG00000148498	-1.49831048078159	2.04532297878666	0.0625864682846798
ENSG00000148572	-0.456246822952458	2.69940408181534	0.388107339548646
ENSG00000148606	-0.252294486304872	2.67897337591977	0.349578057413718
ENSG00000148672	0.0933219398002108	1.60745502321467	0.070771338802818
ENSG00000148677	-2.11871520933649	2.4345689040342	0.0239894395720616
ENSG00000148688	-0.713605827200101	2.4345689040342	0.27187131386793
ENSG00000148700	-0.813190505009933	2.56466606425209	0.308753159866294
ENSG00000148773	-0.0263455320082564	1.81291335664286	0.133370659150101
ENSG00000148798	0.63333941725124	2.95424250943932	0.0738601862572229
ENSG00000148841	0.914014634564632	3.5280163411892	0.0429284967070595
ENSG00000148848	-0.874358292475716	0.653212513775344	0.0217769954783234
ENSG00000148925	-0.891782874873879	2.39880773020326	0.213684469952604
ENSG00000149084	-0.567402985804896	2.44947839918736	0.2897730954963
ENSG00000149177	0.0680588900818254	2.73759016628572	0.250053626730448
ENSG00000149179	-0.400387685788955	2.95808584852109	0.412923780307084
ENSG00000149187	0.279373257032769	1.92941892571429	0.069658620453935
ENSG00000149231	-0.899832594121364	3.26775821665137	0.200652189400344
ENSG00000149262	-0.449773503100383	2.29225607135648	0.246923844331942
ENSG00000149273	0.490650219793794	3.27565680953701	0.125117339492234
ENSG00000149289	-0.418514136875638	2.87069645798925	0.421466573045483
ENSG00000149532	0.00177378998018277	3.15670055258202	0.306337913543777
ENSG00000149547	-1.14018129822025	3.40183117490895	0.112596262453801
ENSG00000149571	-0.551290402213215	2.81491318127507	0.409457517146459
ENSG00000149658	-0.643067465270368	3.56714404519566	0.128038280798085
ENSG00000149716	-1.01524256161195	3.84806589540399	0.0175337251139901
ENSG00000149923	0.179937166718567	3.23766938387843	0.240985040666501
ENSG00000149925	0.783468449908322	3.23159700556491	0.0634370639864139
ENSG00000150051	-0.812428597831371	2.85156408226349	0.342114441691294
ENSG00000150093	0.415122405223486	1.93951925261862	0.044624515727314
ENSG00000150316	-0.82368046435463	2.40053798939195	0.229466034929929
ENSG00000150347	-0.44121129388423	1.16136800223497	0.0478747021799406
ENSG00000150459	0.163757044675005	3.3480126384222	0.2164892362634
ENSG00000150630	-0.447228850430475	1.61804809671209	0.155407083558579
ENSG00000150779	0.0580060008141923	3.22659990520736	0.280711582843553
ENSG00000150938	0.80032403932022	3.56808433131539	0.0559590701183856
ENSG00000150961	-0.551290402213215	3.00021709297223	0.35919738050961
ENSG00000150990	0.264387500423346	3.44388854677737	0.14889635552525
ENSG00000150991	0.926121565888649	3.41697317260304	0.0465636929645877
ENSG00000150995	-1.74854253025697	1.75966784468963	0.0324350337424878
ENSG00000151012	-1.11717691866399	2.75966784468963	0.209052201570444
ENSG00000151014	0.839106703426187	3.30124708863621	0.0591239522200713
ENSG00000151065	-0.936641283577232	2.4920616045126	0.230606293631288
ENSG00000151131	-1.04452424052456	2.35983548233989	0.180795962213481
ENSG00000151135	0.0521849637517626	3.1978316933289	0.287243411678231
ENSG00000151148	-0.90438422836303	2.64836001098093	0.294335735808334
ENSG00000151151	-0.592521908625929	2.46463855909503	0.300028778027418
ENSG00000151239	-1.30461806887183	2.41161970596323	0.129750583807494
ENSG00000151240	-0.340785849757764	3.19714266497256	0.345480977628694
ENSG00000151247	0.234630075698291	2.9304395947667	0.208262750084991
ENSG00000151276	-0.512160509345951	2.92839585225671	0.395895212398754
ENSG00000151304	-0.882983201805387	3.42061577062577	0.149950361970563
ENSG00000151332	-0.805835235211257	2.32735893438633	0.209800593206713
ENSG00000151348	0.145561675088782	1.30102999566398	0.032991751913473
ENSG00000151376	-0.0977795090145253	2.29114676173189	0.198889050245884
ENSG00000151414	-0.603354232699048	2.583765368285	0.364378817724107
ENSG00000151422	-0.516988096743763	1.90579588036787	0.21619888762689
ENSG00000151461	-1.31627255727593	2.35888620440587	0.121635945563881
ENSG00000151466	-1.05088872939016	3.16879202031418	0.183260475191609
ENSG00000151491	-0.31367502099584	0.845098040014257	0.0286215597846643
ENSG00000151503	0.172886333491118	2.59659709562646	0.177059424304895
ENSG00000151612	-1.3907544113997	1.32221929473392	0.041387706924384
ENSG00000151617	-0.820672493859866	3.29003461136252	0.220255586975089
ENSG00000151657	0.382043411087336	1.04139268515823	0.00738126462302408
ENSG00000151693	-0.716564830306294	2.70586371228392	0.390970385335131
ENSG00000151702	-0.731038423445929	2.86183299765794	0.364404235854314
ENSG00000151718	0.203534086283899	3.17128755065286	0.235746546598356
ENSG00000151726	-0.484530591896007	3.04532297878666	0.368544569179329
ENSG00000151729	-0.926894757820046	1.65801139665711	0.136981092601294
[truncated: 1,266 more rows]
