# Supplementary material for: The HSV-1 ICP22 protein selectively impairs histone repositioning upon Pol II transcription downstream of genes
Source: Nat Commun. 2023 Jul 31;14:4591. doi: 10.1038/s41467-023-40217-w (PMC10390501; doi:10.1038/s41467-023-40217-w)
Supplement: Supplementary file 8 — Source Data [file 41467_2023_40217_MOESM8_ESM.zip › Fig3a.tsv]

size	Freq	name
0	279	V5_ICP27_plus_HA_ICP22_minus_DOX_1
3	278	V5_ICP27_plus_HA_ICP22_minus_DOX_1
5	277	V5_ICP27_plus_HA_ICP22_minus_DOX_1
6	276	V5_ICP27_plus_HA_ICP22_minus_DOX_1
28	275	V5_ICP27_plus_HA_ICP22_minus_DOX_1
52	274	V5_ICP27_plus_HA_ICP22_minus_DOX_1
77	273	V5_ICP27_plus_HA_ICP22_minus_DOX_1
81	272	V5_ICP27_plus_HA_ICP22_minus_DOX_1
90	271	V5_ICP27_plus_HA_ICP22_minus_DOX_1
109	270	V5_ICP27_plus_HA_ICP22_minus_DOX_1
110	269	V5_ICP27_plus_HA_ICP22_minus_DOX_1
122	268	V5_ICP27_plus_HA_ICP22_minus_DOX_1
124	267	V5_ICP27_plus_HA_ICP22_minus_DOX_1
131	266	V5_ICP27_plus_HA_ICP22_minus_DOX_1
134	265	V5_ICP27_plus_HA_ICP22_minus_DOX_1
141	264	V5_ICP27_plus_HA_ICP22_minus_DOX_1
145	263	V5_ICP27_plus_HA_ICP22_minus_DOX_1
148	262	V5_ICP27_plus_HA_ICP22_minus_DOX_1
162	261	V5_ICP27_plus_HA_ICP22_minus_DOX_1
163	260	V5_ICP27_plus_HA_ICP22_minus_DOX_1
171	259	V5_ICP27_plus_HA_ICP22_minus_DOX_1
173	258	V5_ICP27_plus_HA_ICP22_minus_DOX_1
179	257	V5_ICP27_plus_HA_ICP22_minus_DOX_1
189	256	V5_ICP27_plus_HA_ICP22_minus_DOX_1
196	255	V5_ICP27_plus_HA_ICP22_minus_DOX_1
213	254	V5_ICP27_plus_HA_ICP22_minus_DOX_1
215	253	V5_ICP27_plus_HA_ICP22_minus_DOX_1
216	252	V5_ICP27_plus_HA_ICP22_minus_DOX_1
220	251	V5_ICP27_plus_HA_ICP22_minus_DOX_1
231	250	V5_ICP27_plus_HA_ICP22_minus_DOX_1
240	249	V5_ICP27_plus_HA_ICP22_minus_DOX_1
273	248	V5_ICP27_plus_HA_ICP22_minus_DOX_1
281	247	V5_ICP27_plus_HA_ICP22_minus_DOX_1
295	246	V5_ICP27_plus_HA_ICP22_minus_DOX_1
302	245	V5_ICP27_plus_HA_ICP22_minus_DOX_1
303	244	V5_ICP27_plus_HA_ICP22_minus_DOX_1
310	243	V5_ICP27_plus_HA_ICP22_minus_DOX_1
319	242	V5_ICP27_plus_HA_ICP22_minus_DOX_1
325	241	V5_ICP27_plus_HA_ICP22_minus_DOX_1
327	240	V5_ICP27_plus_HA_ICP22_minus_DOX_1
330	239	V5_ICP27_plus_HA_ICP22_minus_DOX_1
336	238	V5_ICP27_plus_HA_ICP22_minus_DOX_1
359	237	V5_ICP27_plus_HA_ICP22_minus_DOX_1
373	236	V5_ICP27_plus_HA_ICP22_minus_DOX_1
378	235	V5_ICP27_plus_HA_ICP22_minus_DOX_1
379	234	V5_ICP27_plus_HA_ICP22_minus_DOX_1
396	233	V5_ICP27_plus_HA_ICP22_minus_DOX_1
415	232	V5_ICP27_plus_HA_ICP22_minus_DOX_1
429	231	V5_ICP27_plus_HA_ICP22_minus_DOX_1
431	230	V5_ICP27_plus_HA_ICP22_minus_DOX_1
438	229	V5_ICP27_plus_HA_ICP22_minus_DOX_1
458	228	V5_ICP27_plus_HA_ICP22_minus_DOX_1
471	227	V5_ICP27_plus_HA_ICP22_minus_DOX_1
498	226	V5_ICP27_plus_HA_ICP22_minus_DOX_1
509	224	V5_ICP27_plus_HA_ICP22_minus_DOX_1
517	223	V5_ICP27_plus_HA_ICP22_minus_DOX_1
520	222	V5_ICP27_plus_HA_ICP22_minus_DOX_1
533	221	V5_ICP27_plus_HA_ICP22_minus_DOX_1
548	220	V5_ICP27_plus_HA_ICP22_minus_DOX_1
563	219	V5_ICP27_plus_HA_ICP22_minus_DOX_1
590	218	V5_ICP27_plus_HA_ICP22_minus_DOX_1
615	217	V5_ICP27_plus_HA_ICP22_minus_DOX_1
617	216	V5_ICP27_plus_HA_ICP22_minus_DOX_1
627	215	V5_ICP27_plus_HA_ICP22_minus_DOX_1
635	214	V5_ICP27_plus_HA_ICP22_minus_DOX_1
638	213	V5_ICP27_plus_HA_ICP22_minus_DOX_1
669	212	V5_ICP27_plus_HA_ICP22_minus_DOX_1
671	211	V5_ICP27_plus_HA_ICP22_minus_DOX_1
690	210	V5_ICP27_plus_HA_ICP22_minus_DOX_1
691	209	V5_ICP27_plus_HA_ICP22_minus_DOX_1
717	208	V5_ICP27_plus_HA_ICP22_minus_DOX_1
736	207	V5_ICP27_plus_HA_ICP22_minus_DOX_1
746	206	V5_ICP27_plus_HA_ICP22_minus_DOX_1
748	205	V5_ICP27_plus_HA_ICP22_minus_DOX_1
765	204	V5_ICP27_plus_HA_ICP22_minus_DOX_1
785	203	V5_ICP27_plus_HA_ICP22_minus_DOX_1
787	202	V5_ICP27_plus_HA_ICP22_minus_DOX_1
788	201	V5_ICP27_plus_HA_ICP22_minus_DOX_1
801	200	V5_ICP27_plus_HA_ICP22_minus_DOX_1
821	199	V5_ICP27_plus_HA_ICP22_minus_DOX_1
853	198	V5_ICP27_plus_HA_ICP22_minus_DOX_1
855	197	V5_ICP27_plus_HA_ICP22_minus_DOX_1
862	196	V5_ICP27_plus_HA_ICP22_minus_DOX_1
889	195	V5_ICP27_plus_HA_ICP22_minus_DOX_1
890	194	V5_ICP27_plus_HA_ICP22_minus_DOX_1
902	193	V5_ICP27_plus_HA_ICP22_minus_DOX_1
908	192	V5_ICP27_plus_HA_ICP22_minus_DOX_1
910	191	V5_ICP27_plus_HA_ICP22_minus_DOX_1
924	190	V5_ICP27_plus_HA_ICP22_minus_DOX_1
931	189	V5_ICP27_plus_HA_ICP22_minus_DOX_1
935	188	V5_ICP27_plus_HA_ICP22_minus_DOX_1
957	187	V5_ICP27_plus_HA_ICP22_minus_DOX_1
962	186	V5_ICP27_plus_HA_ICP22_minus_DOX_1
968	185	V5_ICP27_plus_HA_ICP22_minus_DOX_1
973	184	V5_ICP27_plus_HA_ICP22_minus_DOX_1
990	183	V5_ICP27_plus_HA_ICP22_minus_DOX_1
994	182	V5_ICP27_plus_HA_ICP22_minus_DOX_1
1020	181	V5_ICP27_plus_HA_ICP22_minus_DOX_1
1027	180	V5_ICP27_plus_HA_ICP22_minus_DOX_1
1038	179	V5_ICP27_plus_HA_ICP22_minus_DOX_1
1058	178	V5_ICP27_plus_HA_ICP22_minus_DOX_1
1071	177	V5_ICP27_plus_HA_ICP22_minus_DOX_1
1086	175	V5_ICP27_plus_HA_ICP22_minus_DOX_1
1105	174	V5_ICP27_plus_HA_ICP22_minus_DOX_1
1118	173	V5_ICP27_plus_HA_ICP22_minus_DOX_1
1140	172	V5_ICP27_plus_HA_ICP22_minus_DOX_1
1169	171	V5_ICP27_plus_HA_ICP22_minus_DOX_1
1186	170	V5_ICP27_plus_HA_ICP22_minus_DOX_1
1216	169	V5_ICP27_plus_HA_ICP22_minus_DOX_1
1227	168	V5_ICP27_plus_HA_ICP22_minus_DOX_1
1240	167	V5_ICP27_plus_HA_ICP22_minus_DOX_1
1293	166	V5_ICP27_plus_HA_ICP22_minus_DOX_1
1298	165	V5_ICP27_plus_HA_ICP22_minus_DOX_1
1309	164	V5_ICP27_plus_HA_ICP22_minus_DOX_1
1327	163	V5_ICP27_plus_HA_ICP22_minus_DOX_1
1347	162	V5_ICP27_plus_HA_ICP22_minus_DOX_1
1356	161	V5_ICP27_plus_HA_ICP22_minus_DOX_1
1378	160	V5_ICP27_plus_HA_ICP22_minus_DOX_1
1385	159	V5_ICP27_plus_HA_ICP22_minus_DOX_1
1390	158	V5_ICP27_plus_HA_ICP22_minus_DOX_1
1394	157	V5_ICP27_plus_HA_ICP22_minus_DOX_1
1451	156	V5_ICP27_plus_HA_ICP22_minus_DOX_1
1452	155	V5_ICP27_plus_HA_ICP22_minus_DOX_1
1467	154	V5_ICP27_plus_HA_ICP22_minus_DOX_1
1471	153	V5_ICP27_plus_HA_ICP22_minus_DOX_1
1490	152	V5_ICP27_plus_HA_ICP22_minus_DOX_1
1516	151	V5_ICP27_plus_HA_ICP22_minus_DOX_1
1533	150	V5_ICP27_plus_HA_ICP22_minus_DOX_1
1547	149	V5_ICP27_plus_HA_ICP22_minus_DOX_1
1594	148	V5_ICP27_plus_HA_ICP22_minus_DOX_1
1602	147	V5_ICP27_plus_HA_ICP22_minus_DOX_1
1628	146	V5_ICP27_plus_HA_ICP22_minus_DOX_1
1655	145	V5_ICP27_plus_HA_ICP22_minus_DOX_1
1659	144	V5_ICP27_plus_HA_ICP22_minus_DOX_1
1727	143	V5_ICP27_plus_HA_ICP22_minus_DOX_1
1728	142	V5_ICP27_plus_HA_ICP22_minus_DOX_1
1732	140	V5_ICP27_plus_HA_ICP22_minus_DOX_1
1746	139	V5_ICP27_plus_HA_ICP22_minus_DOX_1
1747	138	V5_ICP27_plus_HA_ICP22_minus_DOX_1
1819	137	V5_ICP27_plus_HA_ICP22_minus_DOX_1
1915	136	V5_ICP27_plus_HA_ICP22_minus_DOX_1
1926	135	V5_ICP27_plus_HA_ICP22_minus_DOX_1
1944	134	V5_ICP27_plus_HA_ICP22_minus_DOX_1
1960	133	V5_ICP27_plus_HA_ICP22_minus_DOX_1
1963	132	V5_ICP27_plus_HA_ICP22_minus_DOX_1
1969	131	V5_ICP27_plus_HA_ICP22_minus_DOX_1
1992	130	V5_ICP27_plus_HA_ICP22_minus_DOX_1
2016	129	V5_ICP27_plus_HA_ICP22_minus_DOX_1
2023	128	V5_ICP27_plus_HA_ICP22_minus_DOX_1
2041	127	V5_ICP27_plus_HA_ICP22_minus_DOX_1
2044	126	V5_ICP27_plus_HA_ICP22_minus_DOX_1
2059	125	V5_ICP27_plus_HA_ICP22_minus_DOX_1
2067	124	V5_ICP27_plus_HA_ICP22_minus_DOX_1
2082	123	V5_ICP27_plus_HA_ICP22_minus_DOX_1
2100	122	V5_ICP27_plus_HA_ICP22_minus_DOX_1
2108	120	V5_ICP27_plus_HA_ICP22_minus_DOX_1
2109	119	V5_ICP27_plus_HA_ICP22_minus_DOX_1
2117	118	V5_ICP27_plus_HA_ICP22_minus_DOX_1
2134	117	V5_ICP27_plus_HA_ICP22_minus_DOX_1
2137	116	V5_ICP27_plus_HA_ICP22_minus_DOX_1
2202	115	V5_ICP27_plus_HA_ICP22_minus_DOX_1
2255	114	V5_ICP27_plus_HA_ICP22_minus_DOX_1
2269	113	V5_ICP27_plus_HA_ICP22_minus_DOX_1
2418	112	V5_ICP27_plus_HA_ICP22_minus_DOX_1
2528	111	V5_ICP27_plus_HA_ICP22_minus_DOX_1
2552	110	V5_ICP27_plus_HA_ICP22_minus_DOX_1
2592	109	V5_ICP27_plus_HA_ICP22_minus_DOX_1
2629	108	V5_ICP27_plus_HA_ICP22_minus_DOX_1
2643	107	V5_ICP27_plus_HA_ICP22_minus_DOX_1
2703	106	V5_ICP27_plus_HA_ICP22_minus_DOX_1
2798	105	V5_ICP27_plus_HA_ICP22_minus_DOX_1
2812	104	V5_ICP27_plus_HA_ICP22_minus_DOX_1
2868	103	V5_ICP27_plus_HA_ICP22_minus_DOX_1
2906	102	V5_ICP27_plus_HA_ICP22_minus_DOX_1
2961	101	V5_ICP27_plus_HA_ICP22_minus_DOX_1
2987	100	V5_ICP27_plus_HA_ICP22_minus_DOX_1
2999	99	V5_ICP27_plus_HA_ICP22_minus_DOX_1
3071	98	V5_ICP27_plus_HA_ICP22_minus_DOX_1
3077	97	V5_ICP27_plus_HA_ICP22_minus_DOX_1
3105	96	V5_ICP27_plus_HA_ICP22_minus_DOX_1
3121	95	V5_ICP27_plus_HA_ICP22_minus_DOX_1
3178	94	V5_ICP27_plus_HA_ICP22_minus_DOX_1
3193	93	V5_ICP27_plus_HA_ICP22_minus_DOX_1
3210	92	V5_ICP27_plus_HA_ICP22_minus_DOX_1
3298	91	V5_ICP27_plus_HA_ICP22_minus_DOX_1
3306	90	V5_ICP27_plus_HA_ICP22_minus_DOX_1
3335	89	V5_ICP27_plus_HA_ICP22_minus_DOX_1
3347	88	V5_ICP27_plus_HA_ICP22_minus_DOX_1
3359	87	V5_ICP27_plus_HA_ICP22_minus_DOX_1
3458	86	V5_ICP27_plus_HA_ICP22_minus_DOX_1
3521	85	V5_ICP27_plus_HA_ICP22_minus_DOX_1
3568	84	V5_ICP27_plus_HA_ICP22_minus_DOX_1
3590	83	V5_ICP27_plus_HA_ICP22_minus_DOX_1
3600	82	V5_ICP27_plus_HA_ICP22_minus_DOX_1
3738	81	V5_ICP27_plus_HA_ICP22_minus_DOX_1
3761	80	V5_ICP27_plus_HA_ICP22_minus_DOX_1
3776	79	V5_ICP27_plus_HA_ICP22_minus_DOX_1
3836	78	V5_ICP27_plus_HA_ICP22_minus_DOX_1
3923	77	V5_ICP27_plus_HA_ICP22_minus_DOX_1
4036	76	V5_ICP27_plus_HA_ICP22_minus_DOX_1
4100	75	V5_ICP27_plus_HA_ICP22_minus_DOX_1
4304	74	V5_ICP27_plus_HA_ICP22_minus_DOX_1
4329	73	V5_ICP27_plus_HA_ICP22_minus_DOX_1
4363	72	V5_ICP27_plus_HA_ICP22_minus_DOX_1
4418	71	V5_ICP27_plus_HA_ICP22_minus_DOX_1
4469	70	V5_ICP27_plus_HA_ICP22_minus_DOX_1
4480	69	V5_ICP27_plus_HA_ICP22_minus_DOX_1
4646	68	V5_ICP27_plus_HA_ICP22_minus_DOX_1
4925	67	V5_ICP27_plus_HA_ICP22_minus_DOX_1
4930	66	V5_ICP27_plus_HA_ICP22_minus_DOX_1
5018	65	V5_ICP27_plus_HA_ICP22_minus_DOX_1
5238	64	V5_ICP27_plus_HA_ICP22_minus_DOX_1
5368	63	V5_ICP27_plus_HA_ICP22_minus_DOX_1
5447	62	V5_ICP27_plus_HA_ICP22_minus_DOX_1
5458	61	V5_ICP27_plus_HA_ICP22_minus_DOX_1
5681	60	V5_ICP27_plus_HA_ICP22_minus_DOX_1
5852	59	V5_ICP27_plus_HA_ICP22_minus_DOX_1
5885	58	V5_ICP27_plus_HA_ICP22_minus_DOX_1
6015	57	V5_ICP27_plus_HA_ICP22_minus_DOX_1
6149	56	V5_ICP27_plus_HA_ICP22_minus_DOX_1
6276	55	V5_ICP27_plus_HA_ICP22_minus_DOX_1
6290	54	V5_ICP27_plus_HA_ICP22_minus_DOX_1
6469	53	V5_ICP27_plus_HA_ICP22_minus_DOX_1
6593	52	V5_ICP27_plus_HA_ICP22_minus_DOX_1
6672	51	V5_ICP27_plus_HA_ICP22_minus_DOX_1
6755	50	V5_ICP27_plus_HA_ICP22_minus_DOX_1
6858	49	V5_ICP27_plus_HA_ICP22_minus_DOX_1
6873	48	V5_ICP27_plus_HA_ICP22_minus_DOX_1
7051	47	V5_ICP27_plus_HA_ICP22_minus_DOX_1
7336	46	V5_ICP27_plus_HA_ICP22_minus_DOX_1
8438	45	V5_ICP27_plus_HA_ICP22_minus_DOX_1
8552	44	V5_ICP27_plus_HA_ICP22_minus_DOX_1
8706	43	V5_ICP27_plus_HA_ICP22_minus_DOX_1
8815	42	V5_ICP27_plus_HA_ICP22_minus_DOX_1
8910	41	V5_ICP27_plus_HA_ICP22_minus_DOX_1
8993	40	V5_ICP27_plus_HA_ICP22_minus_DOX_1
9329	39	V5_ICP27_plus_HA_ICP22_minus_DOX_1
9402	38	V5_ICP27_plus_HA_ICP22_minus_DOX_1
10065	37	V5_ICP27_plus_HA_ICP22_minus_DOX_1
10354	36	V5_ICP27_plus_HA_ICP22_minus_DOX_1
10415	35	V5_ICP27_plus_HA_ICP22_minus_DOX_1
11078	34	V5_ICP27_plus_HA_ICP22_minus_DOX_1
11282	33	V5_ICP27_plus_HA_ICP22_minus_DOX_1
11320	32	V5_ICP27_plus_HA_ICP22_minus_DOX_1
11341	31	V5_ICP27_plus_HA_ICP22_minus_DOX_1
12038	30	V5_ICP27_plus_HA_ICP22_minus_DOX_1
12311	29	V5_ICP27_plus_HA_ICP22_minus_DOX_1
12734	28	V5_ICP27_plus_HA_ICP22_minus_DOX_1
12978	27	V5_ICP27_plus_HA_ICP22_minus_DOX_1
13177	26	V5_ICP27_plus_HA_ICP22_minus_DOX_1
13213	25	V5_ICP27_plus_HA_ICP22_minus_DOX_1
13509	24	V5_ICP27_plus_HA_ICP22_minus_DOX_1
13538	23	V5_ICP27_plus_HA_ICP22_minus_DOX_1
13739	22	V5_ICP27_plus_HA_ICP22_minus_DOX_1
14434	21	V5_ICP27_plus_HA_ICP22_minus_DOX_1
14590	20	V5_ICP27_plus_HA_ICP22_minus_DOX_1
15333	19	V5_ICP27_plus_HA_ICP22_minus_DOX_1
16741	18	V5_ICP27_plus_HA_ICP22_minus_DOX_1
17012	17	V5_ICP27_plus_HA_ICP22_minus_DOX_1
17073	16	V5_ICP27_plus_HA_ICP22_minus_DOX_1
17546	15	V5_ICP27_plus_HA_ICP22_minus_DOX_1
18255	14	V5_ICP27_plus_HA_ICP22_minus_DOX_1
18855	13	V5_ICP27_plus_HA_ICP22_minus_DOX_1
19425	12	V5_ICP27_plus_HA_ICP22_minus_DOX_1
20335	11	V5_ICP27_plus_HA_ICP22_minus_DOX_1
20646	10	V5_ICP27_plus_HA_ICP22_minus_DOX_1
22153	9	V5_ICP27_plus_HA_ICP22_minus_DOX_1
23669	8	V5_ICP27_plus_HA_ICP22_minus_DOX_1
23728	7	V5_ICP27_plus_HA_ICP22_minus_DOX_1
23869	6	V5_ICP27_plus_HA_ICP22_minus_DOX_1
25410	5	V5_ICP27_plus_HA_ICP22_minus_DOX_1
31643	4	V5_ICP27_plus_HA_ICP22_minus_DOX_1
42121	3	V5_ICP27_plus_HA_ICP22_minus_DOX_1
42555	2	V5_ICP27_plus_HA_ICP22_minus_DOX_1
49295	1	V5_ICP27_plus_HA_ICP22_minus_DOX_1
58043	0	V5_ICP27_plus_HA_ICP22_minus_DOX_1
0	268	V5_ICP27_plus_HA_ICP22_minus_DOX_2
12	267	V5_ICP27_plus_HA_ICP22_minus_DOX_2
26	266	V5_ICP27_plus_HA_ICP22_minus_DOX_2
34	265	V5_ICP27_plus_HA_ICP22_minus_DOX_2
41	263	V5_ICP27_plus_HA_ICP22_minus_DOX_2
54	262	V5_ICP27_plus_HA_ICP22_minus_DOX_2
61	261	V5_ICP27_plus_HA_ICP22_minus_DOX_2
67	260	V5_ICP27_plus_HA_ICP22_minus_DOX_2
69	259	V5_ICP27_plus_HA_ICP22_minus_DOX_2
73	258	V5_ICP27_plus_HA_ICP22_minus_DOX_2
77	257	V5_ICP27_plus_HA_ICP22_minus_DOX_2
89	256	V5_ICP27_plus_HA_ICP22_minus_DOX_2
96	255	V5_ICP27_plus_HA_ICP22_minus_DOX_2
104	254	V5_ICP27_plus_HA_ICP22_minus_DOX_2
107	253	V5_ICP27_plus_HA_ICP22_minus_DOX_2
109	252	V5_ICP27_plus_HA_ICP22_minus_DOX_2
117	251	V5_ICP27_plus_HA_ICP22_minus_DOX_2
121	250	V5_ICP27_plus_HA_ICP22_minus_DOX_2
127	249	V5_ICP27_plus_HA_ICP22_minus_DOX_2
139	248	V5_ICP27_plus_HA_ICP22_minus_DOX_2
177	247	V5_ICP27_plus_HA_ICP22_minus_DOX_2
191	246	V5_ICP27_plus_HA_ICP22_minus_DOX_2
204	245	V5_ICP27_plus_HA_ICP22_minus_DOX_2
220	244	V5_ICP27_plus_HA_ICP22_minus_DOX_2
225	243	V5_ICP27_plus_HA_ICP22_minus_DOX_2
237	242	V5_ICP27_plus_HA_ICP22_minus_DOX_2
246	241	V5_ICP27_plus_HA_ICP22_minus_DOX_2
248	240	V5_ICP27_plus_HA_ICP22_minus_DOX_2
261	239	V5_ICP27_plus_HA_ICP22_minus_DOX_2
271	238	V5_ICP27_plus_HA_ICP22_minus_DOX_2
279	237	V5_ICP27_plus_HA_ICP22_minus_DOX_2
281	236	V5_ICP27_plus_HA_ICP22_minus_DOX_2
293	235	V5_ICP27_plus_HA_ICP22_minus_DOX_2
301	234	V5_ICP27_plus_HA_ICP22_minus_DOX_2
304	233	V5_ICP27_plus_HA_ICP22_minus_DOX_2
336	232	V5_ICP27_plus_HA_ICP22_minus_DOX_2
377	231	V5_ICP27_plus_HA_ICP22_minus_DOX_2
378	230	V5_ICP27_plus_HA_ICP22_minus_DOX_2
385	229	V5_ICP27_plus_HA_ICP22_minus_DOX_2
406	228	V5_ICP27_plus_HA_ICP22_minus_DOX_2
412	227	V5_ICP27_plus_HA_ICP22_minus_DOX_2
417	226	V5_ICP27_plus_HA_ICP22_minus_DOX_2
426	225	V5_ICP27_plus_HA_ICP22_minus_DOX_2
440	224	V5_ICP27_plus_HA_ICP22_minus_DOX_2
442	223	V5_ICP27_plus_HA_ICP22_minus_DOX_2
454	222	V5_ICP27_plus_HA_ICP22_minus_DOX_2
490	221	V5_ICP27_plus_HA_ICP22_minus_DOX_2
506	220	V5_ICP27_plus_HA_ICP22_minus_DOX_2
514	219	V5_ICP27_plus_HA_ICP22_minus_DOX_2
532	218	V5_ICP27_plus_HA_ICP22_minus_DOX_2
539	217	V5_ICP27_plus_HA_ICP22_minus_DOX_2
559	216	V5_ICP27_plus_HA_ICP22_minus_DOX_2
581	215	V5_ICP27_plus_HA_ICP22_minus_DOX_2
593	214	V5_ICP27_plus_HA_ICP22_minus_DOX_2
600	213	V5_ICP27_plus_HA_ICP22_minus_DOX_2
605	212	V5_ICP27_plus_HA_ICP22_minus_DOX_2
612	211	V5_ICP27_plus_HA_ICP22_minus_DOX_2
613	210	V5_ICP27_plus_HA_ICP22_minus_DOX_2
619	209	V5_ICP27_plus_HA_ICP22_minus_DOX_2
651	208	V5_ICP27_plus_HA_ICP22_minus_DOX_2
671	207	V5_ICP27_plus_HA_ICP22_minus_DOX_2
678	206	V5_ICP27_plus_HA_ICP22_minus_DOX_2
683	205	V5_ICP27_plus_HA_ICP22_minus_DOX_2
699	204	V5_ICP27_plus_HA_ICP22_minus_DOX_2
716	203	V5_ICP27_plus_HA_ICP22_minus_DOX_2
727	202	V5_ICP27_plus_HA_ICP22_minus_DOX_2
730	201	V5_ICP27_plus_HA_ICP22_minus_DOX_2
736	200	V5_ICP27_plus_HA_ICP22_minus_DOX_2
738	199	V5_ICP27_plus_HA_ICP22_minus_DOX_2
742	198	V5_ICP27_plus_HA_ICP22_minus_DOX_2
758	197	V5_ICP27_plus_HA_ICP22_minus_DOX_2
805	196	V5_ICP27_plus_HA_ICP22_minus_DOX_2
823	195	V5_ICP27_plus_HA_ICP22_minus_DOX_2
838	194	V5_ICP27_plus_HA_ICP22_minus_DOX_2
860	193	V5_ICP27_plus_HA_ICP22_minus_DOX_2
861	192	V5_ICP27_plus_HA_ICP22_minus_DOX_2
864	191	V5_ICP27_plus_HA_ICP22_minus_DOX_2
867	190	V5_ICP27_plus_HA_ICP22_minus_DOX_2
881	189	V5_ICP27_plus_HA_ICP22_minus_DOX_2
907	188	V5_ICP27_plus_HA_ICP22_minus_DOX_2
915	187	V5_ICP27_plus_HA_ICP22_minus_DOX_2
916	186	V5_ICP27_plus_HA_ICP22_minus_DOX_2
919	184	V5_ICP27_plus_HA_ICP22_minus_DOX_2
926	183	V5_ICP27_plus_HA_ICP22_minus_DOX_2
932	182	V5_ICP27_plus_HA_ICP22_minus_DOX_2
938	181	V5_ICP27_plus_HA_ICP22_minus_DOX_2
953	180	V5_ICP27_plus_HA_ICP22_minus_DOX_2
957	179	V5_ICP27_plus_HA_ICP22_minus_DOX_2
986	178	V5_ICP27_plus_HA_ICP22_minus_DOX_2
999	177	V5_ICP27_plus_HA_ICP22_minus_DOX_2
1000	175	V5_ICP27_plus_HA_ICP22_minus_DOX_2
1024	174	V5_ICP27_plus_HA_ICP22_minus_DOX_2
1051	173	V5_ICP27_plus_HA_ICP22_minus_DOX_2
1132	172	V5_ICP27_plus_HA_ICP22_minus_DOX_2
1143	171	V5_ICP27_plus_HA_ICP22_minus_DOX_2
1174	170	V5_ICP27_plus_HA_ICP22_minus_DOX_2
1176	169	V5_ICP27_plus_HA_ICP22_minus_DOX_2
1213	168	V5_ICP27_plus_HA_ICP22_minus_DOX_2
1247	166	V5_ICP27_plus_HA_ICP22_minus_DOX_2
1266	165	V5_ICP27_plus_HA_ICP22_minus_DOX_2
1273	164	V5_ICP27_plus_HA_ICP22_minus_DOX_2
1280	163	V5_ICP27_plus_HA_ICP22_minus_DOX_2
1281	162	V5_ICP27_plus_HA_ICP22_minus_DOX_2
1290	161	V5_ICP27_plus_HA_ICP22_minus_DOX_2
1294	160	V5_ICP27_plus_HA_ICP22_minus_DOX_2
1296	159	V5_ICP27_plus_HA_ICP22_minus_DOX_2
1345	158	V5_ICP27_plus_HA_ICP22_minus_DOX_2
1346	157	V5_ICP27_plus_HA_ICP22_minus_DOX_2
1354	156	V5_ICP27_plus_HA_ICP22_minus_DOX_2
1364	154	V5_ICP27_plus_HA_ICP22_minus_DOX_2
1393	153	V5_ICP27_plus_HA_ICP22_minus_DOX_2
1399	152	V5_ICP27_plus_HA_ICP22_minus_DOX_2
1410	151	V5_ICP27_plus_HA_ICP22_minus_DOX_2
1412	150	V5_ICP27_plus_HA_ICP22_minus_DOX_2
1423	149	V5_ICP27_plus_HA_ICP22_minus_DOX_2
1435	148	V5_ICP27_plus_HA_ICP22_minus_DOX_2
1456	147	V5_ICP27_plus_HA_ICP22_minus_DOX_2
1476	146	V5_ICP27_plus_HA_ICP22_minus_DOX_2
1483	145	V5_ICP27_plus_HA_ICP22_minus_DOX_2
1489	144	V5_ICP27_plus_HA_ICP22_minus_DOX_2
1512	143	V5_ICP27_plus_HA_ICP22_minus_DOX_2
1577	142	V5_ICP27_plus_HA_ICP22_minus_DOX_2
1621	141	V5_ICP27_plus_HA_ICP22_minus_DOX_2
1635	140	V5_ICP27_plus_HA_ICP22_minus_DOX_2
1640	139	V5_ICP27_plus_HA_ICP22_minus_DOX_2
1641	138	V5_ICP27_plus_HA_ICP22_minus_DOX_2
1645	137	V5_ICP27_plus_HA_ICP22_minus_DOX_2
1652	136	V5_ICP27_plus_HA_ICP22_minus_DOX_2
1657	135	V5_ICP27_plus_HA_ICP22_minus_DOX_2
1673	134	V5_ICP27_plus_HA_ICP22_minus_DOX_2
1676	133	V5_ICP27_plus_HA_ICP22_minus_DOX_2
1686	132	V5_ICP27_plus_HA_ICP22_minus_DOX_2
1694	131	V5_ICP27_plus_HA_ICP22_minus_DOX_2
1787	130	V5_ICP27_plus_HA_ICP22_minus_DOX_2
1810	129	V5_ICP27_plus_HA_ICP22_minus_DOX_2
1813	128	V5_ICP27_plus_HA_ICP22_minus_DOX_2
1850	127	V5_ICP27_plus_HA_ICP22_minus_DOX_2
1867	126	V5_ICP27_plus_HA_ICP22_minus_DOX_2
1868	125	V5_ICP27_plus_HA_ICP22_minus_DOX_2
1933	124	V5_ICP27_plus_HA_ICP22_minus_DOX_2
1938	123	V5_ICP27_plus_HA_ICP22_minus_DOX_2
2019	122	V5_ICP27_plus_HA_ICP22_minus_DOX_2
2041	121	V5_ICP27_plus_HA_ICP22_minus_DOX_2
2055	120	V5_ICP27_plus_HA_ICP22_minus_DOX_2
2070	119	V5_ICP27_plus_HA_ICP22_minus_DOX_2
2113	118	V5_ICP27_plus_HA_ICP22_minus_DOX_2
2121	117	V5_ICP27_plus_HA_ICP22_minus_DOX_2
2133	116	V5_ICP27_plus_HA_ICP22_minus_DOX_2
2135	115	V5_ICP27_plus_HA_ICP22_minus_DOX_2
2148	114	V5_ICP27_plus_HA_ICP22_minus_DOX_2
2154	113	V5_ICP27_plus_HA_ICP22_minus_DOX_2
2194	112	V5_ICP27_plus_HA_ICP22_minus_DOX_2
2224	111	V5_ICP27_plus_HA_ICP22_minus_DOX_2
2232	110	V5_ICP27_plus_HA_ICP22_minus_DOX_2
2249	109	V5_ICP27_plus_HA_ICP22_minus_DOX_2
2253	108	V5_ICP27_plus_HA_ICP22_minus_DOX_2
2255	107	V5_ICP27_plus_HA_ICP22_minus_DOX_2
2293	106	V5_ICP27_plus_HA_ICP22_minus_DOX_2
2306	105	V5_ICP27_plus_HA_ICP22_minus_DOX_2
2330	104	V5_ICP27_plus_HA_ICP22_minus_DOX_2
2350	103	V5_ICP27_plus_HA_ICP22_minus_DOX_2
2414	102	V5_ICP27_plus_HA_ICP22_minus_DOX_2
2418	101	V5_ICP27_plus_HA_ICP22_minus_DOX_2
2460	100	V5_ICP27_plus_HA_ICP22_minus_DOX_2
2462	99	V5_ICP27_plus_HA_ICP22_minus_DOX_2
2468	98	V5_ICP27_plus_HA_ICP22_minus_DOX_2
2491	97	V5_ICP27_plus_HA_ICP22_minus_DOX_2
2509	96	V5_ICP27_plus_HA_ICP22_minus_DOX_2
2554	95	V5_ICP27_plus_HA_ICP22_minus_DOX_2
2712	94	V5_ICP27_plus_HA_ICP22_minus_DOX_2
2733	93	V5_ICP27_plus_HA_ICP22_minus_DOX_2
2788	92	V5_ICP27_plus_HA_ICP22_minus_DOX_2
2793	91	V5_ICP27_plus_HA_ICP22_minus_DOX_2
2834	90	V5_ICP27_plus_HA_ICP22_minus_DOX_2
2840	89	V5_ICP27_plus_HA_ICP22_minus_DOX_2
2941	88	V5_ICP27_plus_HA_ICP22_minus_DOX_2
3060	87	V5_ICP27_plus_HA_ICP22_minus_DOX_2
3074	86	V5_ICP27_plus_HA_ICP22_minus_DOX_2
3095	85	V5_ICP27_plus_HA_ICP22_minus_DOX_2
3101	84	V5_ICP27_plus_HA_ICP22_minus_DOX_2
3141	83	V5_ICP27_plus_HA_ICP22_minus_DOX_2
3192	82	V5_ICP27_plus_HA_ICP22_minus_DOX_2
3210	81	V5_ICP27_plus_HA_ICP22_minus_DOX_2
3278	80	V5_ICP27_plus_HA_ICP22_minus_DOX_2
3439	79	V5_ICP27_plus_HA_ICP22_minus_DOX_2
3601	78	V5_ICP27_plus_HA_ICP22_minus_DOX_2
3624	77	V5_ICP27_plus_HA_ICP22_minus_DOX_2
3768	76	V5_ICP27_plus_HA_ICP22_minus_DOX_2
3867	75	V5_ICP27_plus_HA_ICP22_minus_DOX_2
3896	74	V5_ICP27_plus_HA_ICP22_minus_DOX_2
4008	73	V5_ICP27_plus_HA_ICP22_minus_DOX_2
4012	72	V5_ICP27_plus_HA_ICP22_minus_DOX_2
4097	71	V5_ICP27_plus_HA_ICP22_minus_DOX_2
4102	70	V5_ICP27_plus_HA_ICP22_minus_DOX_2
4214	69	V5_ICP27_plus_HA_ICP22_minus_DOX_2
4216	68	V5_ICP27_plus_HA_ICP22_minus_DOX_2
4227	67	V5_ICP27_plus_HA_ICP22_minus_DOX_2
4304	66	V5_ICP27_plus_HA_ICP22_minus_DOX_2
4308	65	V5_ICP27_plus_HA_ICP22_minus_DOX_2
4350	64	V5_ICP27_plus_HA_ICP22_minus_DOX_2
4402	63	V5_ICP27_plus_HA_ICP22_minus_DOX_2
4524	62	V5_ICP27_plus_HA_ICP22_minus_DOX_2
4568	61	V5_ICP27_plus_HA_ICP22_minus_DOX_2
4617	60	V5_ICP27_plus_HA_ICP22_minus_DOX_2
4682	59	V5_ICP27_plus_HA_ICP22_minus_DOX_2
4861	58	V5_ICP27_plus_HA_ICP22_minus_DOX_2
4889	57	V5_ICP27_plus_HA_ICP22_minus_DOX_2
5053	56	V5_ICP27_plus_HA_ICP22_minus_DOX_2
5073	55	V5_ICP27_plus_HA_ICP22_minus_DOX_2
5212	54	V5_ICP27_plus_HA_ICP22_minus_DOX_2
5289	53	V5_ICP27_plus_HA_ICP22_minus_DOX_2
5341	52	V5_ICP27_plus_HA_ICP22_minus_DOX_2
5619	51	V5_ICP27_plus_HA_ICP22_minus_DOX_2
5734	50	V5_ICP27_plus_HA_ICP22_minus_DOX_2
5737	49	V5_ICP27_plus_HA_ICP22_minus_DOX_2
5748	48	V5_ICP27_plus_HA_ICP22_minus_DOX_2
5865	47	V5_ICP27_plus_HA_ICP22_minus_DOX_2
6094	46	V5_ICP27_plus_HA_ICP22_minus_DOX_2
6185	45	V5_ICP27_plus_HA_ICP22_minus_DOX_2
6220	44	V5_ICP27_plus_HA_ICP22_minus_DOX_2
6346	43	V5_ICP27_plus_HA_ICP22_minus_DOX_2
6692	42	V5_ICP27_plus_HA_ICP22_minus_DOX_2
6734	41	V5_ICP27_plus_HA_ICP22_minus_DOX_2
6979	40	V5_ICP27_plus_HA_ICP22_minus_DOX_2
7176	39	V5_ICP27_plus_HA_ICP22_minus_DOX_2
7196	38	V5_ICP27_plus_HA_ICP22_minus_DOX_2
7304	37	V5_ICP27_plus_HA_ICP22_minus_DOX_2
7411	36	V5_ICP27_plus_HA_ICP22_minus_DOX_2
7658	35	V5_ICP27_plus_HA_ICP22_minus_DOX_2
7687	34	V5_ICP27_plus_HA_ICP22_minus_DOX_2
7696	33	V5_ICP27_plus_HA_ICP22_minus_DOX_2
7766	32	V5_ICP27_plus_HA_ICP22_minus_DOX_2
8109	31	V5_ICP27_plus_HA_ICP22_minus_DOX_2
8160	30	V5_ICP27_plus_HA_ICP22_minus_DOX_2
8205	29	V5_ICP27_plus_HA_ICP22_minus_DOX_2
9051	28	V5_ICP27_plus_HA_ICP22_minus_DOX_2
9191	27	V5_ICP27_plus_HA_ICP22_minus_DOX_2
9297	26	V5_ICP27_plus_HA_ICP22_minus_DOX_2
10064	25	V5_ICP27_plus_HA_ICP22_minus_DOX_2
10207	24	V5_ICP27_plus_HA_ICP22_minus_DOX_2
10774	23	V5_ICP27_plus_HA_ICP22_minus_DOX_2
11009	22	V5_ICP27_plus_HA_ICP22_minus_DOX_2
11499	21	V5_ICP27_plus_HA_ICP22_minus_DOX_2
11777	20	V5_ICP27_plus_HA_ICP22_minus_DOX_2
11800	19	V5_ICP27_plus_HA_ICP22_minus_DOX_2
11971	18	V5_ICP27_plus_HA_ICP22_minus_DOX_2
12021	17	V5_ICP27_plus_HA_ICP22_minus_DOX_2
12728	16	V5_ICP27_plus_HA_ICP22_minus_DOX_2
13504	15	V5_ICP27_plus_HA_ICP22_minus_DOX_2
13622	14	V5_ICP27_plus_HA_ICP22_minus_DOX_2
14098	13	V5_ICP27_plus_HA_ICP22_minus_DOX_2
14358	12	V5_ICP27_plus_HA_ICP22_minus_DOX_2
15631	11	V5_ICP27_plus_HA_ICP22_minus_DOX_2
16201	10	V5_ICP27_plus_HA_ICP22_minus_DOX_2
16603	9	V5_ICP27_plus_HA_ICP22_minus_DOX_2
17080	8	V5_ICP27_plus_HA_ICP22_minus_DOX_2
17161	7	V5_ICP27_plus_HA_ICP22_minus_DOX_2
18051	6	V5_ICP27_plus_HA_ICP22_minus_DOX_2
18450	5	V5_ICP27_plus_HA_ICP22_minus_DOX_2
18748	4	V5_ICP27_plus_HA_ICP22_minus_DOX_2
23286	3	V5_ICP27_plus_HA_ICP22_minus_DOX_2
23325	2	V5_ICP27_plus_HA_ICP22_minus_DOX_2
26631	1	V5_ICP27_plus_HA_ICP22_minus_DOX_2
33248	0	V5_ICP27_plus_HA_ICP22_minus_DOX_2
0	295	V5_ICP27_plus_HA_ICP22_plus_DOX_1
15	294	V5_ICP27_plus_HA_ICP22_plus_DOX_1
94	293	V5_ICP27_plus_HA_ICP22_plus_DOX_1
95	292	V5_ICP27_plus_HA_ICP22_plus_DOX_1
135	291	V5_ICP27_plus_HA_ICP22_plus_DOX_1
157	290	V5_ICP27_plus_HA_ICP22_plus_DOX_1
174	289	V5_ICP27_plus_HA_ICP22_plus_DOX_1
195	288	V5_ICP27_plus_HA_ICP22_plus_DOX_1
199	287	V5_ICP27_plus_HA_ICP22_plus_DOX_1
210	286	V5_ICP27_plus_HA_ICP22_plus_DOX_1
245	285	V5_ICP27_plus_HA_ICP22_plus_DOX_1
281	284	V5_ICP27_plus_HA_ICP22_plus_DOX_1
310	283	V5_ICP27_plus_HA_ICP22_plus_DOX_1
315	282	V5_ICP27_plus_HA_ICP22_plus_DOX_1
326	281	V5_ICP27_plus_HA_ICP22_plus_DOX_1
344	280	V5_ICP27_plus_HA_ICP22_plus_DOX_1
351	279	V5_ICP27_plus_HA_ICP22_plus_DOX_1
480	278	V5_ICP27_plus_HA_ICP22_plus_DOX_1
509	277	V5_ICP27_plus_HA_ICP22_plus_DOX_1
547	276	V5_ICP27_plus_HA_ICP22_plus_DOX_1
594	275	V5_ICP27_plus_HA_ICP22_plus_DOX_1
617	274	V5_ICP27_plus_HA_ICP22_plus_DOX_1
663	273	V5_ICP27_plus_HA_ICP22_plus_DOX_1
669	272	V5_ICP27_plus_HA_ICP22_plus_DOX_1
705	271	V5_ICP27_plus_HA_ICP22_plus_DOX_1
710	270	V5_ICP27_plus_HA_ICP22_plus_DOX_1
715	269	V5_ICP27_plus_HA_ICP22_plus_DOX_1
729	268	V5_ICP27_plus_HA_ICP22_plus_DOX_1
761	267	V5_ICP27_plus_HA_ICP22_plus_DOX_1
803	266	V5_ICP27_plus_HA_ICP22_plus_DOX_1
820	265	V5_ICP27_plus_HA_ICP22_plus_DOX_1
855	264	V5_ICP27_plus_HA_ICP22_plus_DOX_1
859	262	V5_ICP27_plus_HA_ICP22_plus_DOX_1
865	261	V5_ICP27_plus_HA_ICP22_plus_DOX_1
897	260	V5_ICP27_plus_HA_ICP22_plus_DOX_1
913	259	V5_ICP27_plus_HA_ICP22_plus_DOX_1
924	258	V5_ICP27_plus_HA_ICP22_plus_DOX_1
936	257	V5_ICP27_plus_HA_ICP22_plus_DOX_1
945	255	V5_ICP27_plus_HA_ICP22_plus_DOX_1
971	253	V5_ICP27_plus_HA_ICP22_plus_DOX_1
1020	252	V5_ICP27_plus_HA_ICP22_plus_DOX_1
1021	251	V5_ICP27_plus_HA_ICP22_plus_DOX_1
1127	250	V5_ICP27_plus_HA_ICP22_plus_DOX_1
1244	248	V5_ICP27_plus_HA_ICP22_plus_DOX_1
1255	247	V5_ICP27_plus_HA_ICP22_plus_DOX_1
1325	246	V5_ICP27_plus_HA_ICP22_plus_DOX_1
1359	245	V5_ICP27_plus_HA_ICP22_plus_DOX_1
1362	244	V5_ICP27_plus_HA_ICP22_plus_DOX_1
1449	243	V5_ICP27_plus_HA_ICP22_plus_DOX_1
1491	242	V5_ICP27_plus_HA_ICP22_plus_DOX_1
1523	241	V5_ICP27_plus_HA_ICP22_plus_DOX_1
1599	240	V5_ICP27_plus_HA_ICP22_plus_DOX_1
1660	239	V5_ICP27_plus_HA_ICP22_plus_DOX_1
1682	238	V5_ICP27_plus_HA_ICP22_plus_DOX_1
1698	237	V5_ICP27_plus_HA_ICP22_plus_DOX_1
1701	236	V5_ICP27_plus_HA_ICP22_plus_DOX_1
1737	235	V5_ICP27_plus_HA_ICP22_plus_DOX_1
1750	234	V5_ICP27_plus_HA_ICP22_plus_DOX_1
1755	233	V5_ICP27_plus_HA_ICP22_plus_DOX_1
1785	232	V5_ICP27_plus_HA_ICP22_plus_DOX_1
1820	231	V5_ICP27_plus_HA_ICP22_plus_DOX_1
1992	230	V5_ICP27_plus_HA_ICP22_plus_DOX_1
2016	229	V5_ICP27_plus_HA_ICP22_plus_DOX_1
2051	228	V5_ICP27_plus_HA_ICP22_plus_DOX_1
2057	227	V5_ICP27_plus_HA_ICP22_plus_DOX_1
2115	226	V5_ICP27_plus_HA_ICP22_plus_DOX_1
2138	225	V5_ICP27_plus_HA_ICP22_plus_DOX_1
2141	224	V5_ICP27_plus_HA_ICP22_plus_DOX_1
2223	223	V5_ICP27_plus_HA_ICP22_plus_DOX_1
2253	222	V5_ICP27_plus_HA_ICP22_plus_DOX_1
2371	221	V5_ICP27_plus_HA_ICP22_plus_DOX_1
2512	220	V5_ICP27_plus_HA_ICP22_plus_DOX_1
2540	219	V5_ICP27_plus_HA_ICP22_plus_DOX_1
2551	218	V5_ICP27_plus_HA_ICP22_plus_DOX_1
2559	217	V5_ICP27_plus_HA_ICP22_plus_DOX_1
2575	216	V5_ICP27_plus_HA_ICP22_plus_DOX_1
2622	215	V5_ICP27_plus_HA_ICP22_plus_DOX_1
2681	214	V5_ICP27_plus_HA_ICP22_plus_DOX_1
2721	213	V5_ICP27_plus_HA_ICP22_plus_DOX_1
2779	212	V5_ICP27_plus_HA_ICP22_plus_DOX_1
2842	211	V5_ICP27_plus_HA_ICP22_plus_DOX_1
2963	210	V5_ICP27_plus_HA_ICP22_plus_DOX_1
3019	209	V5_ICP27_plus_HA_ICP22_plus_DOX_1
3022	208	V5_ICP27_plus_HA_ICP22_plus_DOX_1
3052	207	V5_ICP27_plus_HA_ICP22_plus_DOX_1
3079	206	V5_ICP27_plus_HA_ICP22_plus_DOX_1
3120	205	V5_ICP27_plus_HA_ICP22_plus_DOX_1
3377	204	V5_ICP27_plus_HA_ICP22_plus_DOX_1
3471	203	V5_ICP27_plus_HA_ICP22_plus_DOX_1
3497	202	V5_ICP27_plus_HA_ICP22_plus_DOX_1
3509	201	V5_ICP27_plus_HA_ICP22_plus_DOX_1
3537	200	V5_ICP27_plus_HA_ICP22_plus_DOX_1
3577	199	V5_ICP27_plus_HA_ICP22_plus_DOX_1
3630	198	V5_ICP27_plus_HA_ICP22_plus_DOX_1
3655	197	V5_ICP27_plus_HA_ICP22_plus_DOX_1
3657	196	V5_ICP27_plus_HA_ICP22_plus_DOX_1
3661	195	V5_ICP27_plus_HA_ICP22_plus_DOX_1
3756	194	V5_ICP27_plus_HA_ICP22_plus_DOX_1
3877	193	V5_ICP27_plus_HA_ICP22_plus_DOX_1
3925	192	V5_ICP27_plus_HA_ICP22_plus_DOX_1
4061	191	V5_ICP27_plus_HA_ICP22_plus_DOX_1
4102	190	V5_ICP27_plus_HA_ICP22_plus_DOX_1
4112	189	V5_ICP27_plus_HA_ICP22_plus_DOX_1
4152	188	V5_ICP27_plus_HA_ICP22_plus_DOX_1
4223	187	V5_ICP27_plus_HA_ICP22_plus_DOX_1
4291	186	V5_ICP27_plus_HA_ICP22_plus_DOX_1
4470	185	V5_ICP27_plus_HA_ICP22_plus_DOX_1
4722	184	V5_ICP27_plus_HA_ICP22_plus_DOX_1
4761	183	V5_ICP27_plus_HA_ICP22_plus_DOX_1
4789	182	V5_ICP27_plus_HA_ICP22_plus_DOX_1
4804	181	V5_ICP27_plus_HA_ICP22_plus_DOX_1
4892	180	V5_ICP27_plus_HA_ICP22_plus_DOX_1
4984	179	V5_ICP27_plus_HA_ICP22_plus_DOX_1
4987	178	V5_ICP27_plus_HA_ICP22_plus_DOX_1
5005	177	V5_ICP27_plus_HA_ICP22_plus_DOX_1
5150	176	V5_ICP27_plus_HA_ICP22_plus_DOX_1
5224	175	V5_ICP27_plus_HA_ICP22_plus_DOX_1
5252	174	V5_ICP27_plus_HA_ICP22_plus_DOX_1
5274	173	V5_ICP27_plus_HA_ICP22_plus_DOX_1
5281	172	V5_ICP27_plus_HA_ICP22_plus_DOX_1
5686	171	V5_ICP27_plus_HA_ICP22_plus_DOX_1
5812	170	V5_ICP27_plus_HA_ICP22_plus_DOX_1
5951	169	V5_ICP27_plus_HA_ICP22_plus_DOX_1
6134	168	V5_ICP27_plus_HA_ICP22_plus_DOX_1
6274	167	V5_ICP27_plus_HA_ICP22_plus_DOX_1
6445	166	V5_ICP27_plus_HA_ICP22_plus_DOX_1
6530	165	V5_ICP27_plus_HA_ICP22_plus_DOX_1
6572	164	V5_ICP27_plus_HA_ICP22_plus_DOX_1
6765	163	V5_ICP27_plus_HA_ICP22_plus_DOX_1
6864	162	V5_ICP27_plus_HA_ICP22_plus_DOX_1
6903	161	V5_ICP27_plus_HA_ICP22_plus_DOX_1
7076	160	V5_ICP27_plus_HA_ICP22_plus_DOX_1
7085	159	V5_ICP27_plus_HA_ICP22_plus_DOX_1
7305	158	V5_ICP27_plus_HA_ICP22_plus_DOX_1
7344	157	V5_ICP27_plus_HA_ICP22_plus_DOX_1
7594	156	V5_ICP27_plus_HA_ICP22_plus_DOX_1
7751	155	V5_ICP27_plus_HA_ICP22_plus_DOX_1
7777	154	V5_ICP27_plus_HA_ICP22_plus_DOX_1
7841	153	V5_ICP27_plus_HA_ICP22_plus_DOX_1
7845	152	V5_ICP27_plus_HA_ICP22_plus_DOX_1
7848	151	V5_ICP27_plus_HA_ICP22_plus_DOX_1
7908	150	V5_ICP27_plus_HA_ICP22_plus_DOX_1
7915	149	V5_ICP27_plus_HA_ICP22_plus_DOX_1
7916	148	V5_ICP27_plus_HA_ICP22_plus_DOX_1
8394	147	V5_ICP27_plus_HA_ICP22_plus_DOX_1
8723	146	V5_ICP27_plus_HA_ICP22_plus_DOX_1
8806	145	V5_ICP27_plus_HA_ICP22_plus_DOX_1
9078	144	V5_ICP27_plus_HA_ICP22_plus_DOX_1
9141	143	V5_ICP27_plus_HA_ICP22_plus_DOX_1
9152	142	V5_ICP27_plus_HA_ICP22_plus_DOX_1
9502	141	V5_ICP27_plus_HA_ICP22_plus_DOX_1
10368	139	V5_ICP27_plus_HA_ICP22_plus_DOX_1
10373	138	V5_ICP27_plus_HA_ICP22_plus_DOX_1
10376	137	V5_ICP27_plus_HA_ICP22_plus_DOX_1
10630	136	V5_ICP27_plus_HA_ICP22_plus_DOX_1
10680	135	V5_ICP27_plus_HA_ICP22_plus_DOX_1
11269	134	V5_ICP27_plus_HA_ICP22_plus_DOX_1
11476	133	V5_ICP27_plus_HA_ICP22_plus_DOX_1
11504	132	V5_ICP27_plus_HA_ICP22_plus_DOX_1
11710	131	V5_ICP27_plus_HA_ICP22_plus_DOX_1
11752	130	V5_ICP27_plus_HA_ICP22_plus_DOX_1
11761	129	V5_ICP27_plus_HA_ICP22_plus_DOX_1
11776	128	V5_ICP27_plus_HA_ICP22_plus_DOX_1
11989	127	V5_ICP27_plus_HA_ICP22_plus_DOX_1
12000	126	V5_ICP27_plus_HA_ICP22_plus_DOX_1
12011	125	V5_ICP27_plus_HA_ICP22_plus_DOX_1
12138	124	V5_ICP27_plus_HA_ICP22_plus_DOX_1
12344	123	V5_ICP27_plus_HA_ICP22_plus_DOX_1
12508	122	V5_ICP27_plus_HA_ICP22_plus_DOX_1
12654	121	V5_ICP27_plus_HA_ICP22_plus_DOX_1
12693	120	V5_ICP27_plus_HA_ICP22_plus_DOX_1
12864	119	V5_ICP27_plus_HA_ICP22_plus_DOX_1
13018	118	V5_ICP27_plus_HA_ICP22_plus_DOX_1
13331	117	V5_ICP27_plus_HA_ICP22_plus_DOX_1
13577	116	V5_ICP27_plus_HA_ICP22_plus_DOX_1
13631	115	V5_ICP27_plus_HA_ICP22_plus_DOX_1
13640	114	V5_ICP27_plus_HA_ICP22_plus_DOX_1
13777	113	V5_ICP27_plus_HA_ICP22_plus_DOX_1
14428	112	V5_ICP27_plus_HA_ICP22_plus_DOX_1
14444	111	V5_ICP27_plus_HA_ICP22_plus_DOX_1
14563	110	V5_ICP27_plus_HA_ICP22_plus_DOX_1
14852	109	V5_ICP27_plus_HA_ICP22_plus_DOX_1
15183	108	V5_ICP27_plus_HA_ICP22_plus_DOX_1
15292	107	V5_ICP27_plus_HA_ICP22_plus_DOX_1
15808	106	V5_ICP27_plus_HA_ICP22_plus_DOX_1
15854	105	V5_ICP27_plus_HA_ICP22_plus_DOX_1
15901	104	V5_ICP27_plus_HA_ICP22_plus_DOX_1
15927	103	V5_ICP27_plus_HA_ICP22_plus_DOX_1
16011	102	V5_ICP27_plus_HA_ICP22_plus_DOX_1
16187	101	V5_ICP27_plus_HA_ICP22_plus_DOX_1
16549	100	V5_ICP27_plus_HA_ICP22_plus_DOX_1
16648	99	V5_ICP27_plus_HA_ICP22_plus_DOX_1
16651	98	V5_ICP27_plus_HA_ICP22_plus_DOX_1
17153	97	V5_ICP27_plus_HA_ICP22_plus_DOX_1
17519	96	V5_ICP27_plus_HA_ICP22_plus_DOX_1
18046	95	V5_ICP27_plus_HA_ICP22_plus_DOX_1
18652	94	V5_ICP27_plus_HA_ICP22_plus_DOX_1
19311	93	V5_ICP27_plus_HA_ICP22_plus_DOX_1
19460	92	V5_ICP27_plus_HA_ICP22_plus_DOX_1
19596	91	V5_ICP27_plus_HA_ICP22_plus_DOX_1
19672	90	V5_ICP27_plus_HA_ICP22_plus_DOX_1
19700	89	V5_ICP27_plus_HA_ICP22_plus_DOX_1
20598	88	V5_ICP27_plus_HA_ICP22_plus_DOX_1
20684	87	V5_ICP27_plus_HA_ICP22_plus_DOX_1
20925	86	V5_ICP27_plus_HA_ICP22_plus_DOX_1
20969	85	V5_ICP27_plus_HA_ICP22_plus_DOX_1
21107	84	V5_ICP27_plus_HA_ICP22_plus_DOX_1
21431	83	V5_ICP27_plus_HA_ICP22_plus_DOX_1
21633	82	V5_ICP27_plus_HA_ICP22_plus_DOX_1
21758	81	V5_ICP27_plus_HA_ICP22_plus_DOX_1
21841	80	V5_ICP27_plus_HA_ICP22_plus_DOX_1
22087	79	V5_ICP27_plus_HA_ICP22_plus_DOX_1
22361	78	V5_ICP27_plus_HA_ICP22_plus_DOX_1
23334	77	V5_ICP27_plus_HA_ICP22_plus_DOX_1
23461	76	V5_ICP27_plus_HA_ICP22_plus_DOX_1
24488	75	V5_ICP27_plus_HA_ICP22_plus_DOX_1
25813	74	V5_ICP27_plus_HA_ICP22_plus_DOX_1
26463	73	V5_ICP27_plus_HA_ICP22_plus_DOX_1
26583	72	V5_ICP27_plus_HA_ICP22_plus_DOX_1
27082	71	V5_ICP27_plus_HA_ICP22_plus_DOX_1
27333	70	V5_ICP27_plus_HA_ICP22_plus_DOX_1
27927	69	V5_ICP27_plus_HA_ICP22_plus_DOX_1
28262	68	V5_ICP27_plus_HA_ICP22_plus_DOX_1
28879	67	V5_ICP27_plus_HA_ICP22_plus_DOX_1
30558	66	V5_ICP27_plus_HA_ICP22_plus_DOX_1
30684	65	V5_ICP27_plus_HA_ICP22_plus_DOX_1
30807	64	V5_ICP27_plus_HA_ICP22_plus_DOX_1
31790	63	V5_ICP27_plus_HA_ICP22_plus_DOX_1
31934	62	V5_ICP27_plus_HA_ICP22_plus_DOX_1
32218	61	V5_ICP27_plus_HA_ICP22_plus_DOX_1
32224	60	V5_ICP27_plus_HA_ICP22_plus_DOX_1
32668	59	V5_ICP27_plus_HA_ICP22_plus_DOX_1
33561	58	V5_ICP27_plus_HA_ICP22_plus_DOX_1
33954	57	V5_ICP27_plus_HA_ICP22_plus_DOX_1
34109	56	V5_ICP27_plus_HA_ICP22_plus_DOX_1
34281	55	V5_ICP27_plus_HA_ICP22_plus_DOX_1
34742	54	V5_ICP27_plus_HA_ICP22_plus_DOX_1
35127	53	V5_ICP27_plus_HA_ICP22_plus_DOX_1
37091	52	V5_ICP27_plus_HA_ICP22_plus_DOX_1
37762	51	V5_ICP27_plus_HA_ICP22_plus_DOX_1
38414	50	V5_ICP27_plus_HA_ICP22_plus_DOX_1
38588	49	V5_ICP27_plus_HA_ICP22_plus_DOX_1
38779	48	V5_ICP27_plus_HA_ICP22_plus_DOX_1
41086	47	V5_ICP27_plus_HA_ICP22_plus_DOX_1
41832	46	V5_ICP27_plus_HA_ICP22_plus_DOX_1
45496	45	V5_ICP27_plus_HA_ICP22_plus_DOX_1
45923	44	V5_ICP27_plus_HA_ICP22_plus_DOX_1
47192	43	V5_ICP27_plus_HA_ICP22_plus_DOX_1
51090	42	V5_ICP27_plus_HA_ICP22_plus_DOX_1
52126	41	V5_ICP27_plus_HA_ICP22_plus_DOX_1
56633	40	V5_ICP27_plus_HA_ICP22_plus_DOX_1
60365	39	V5_ICP27_plus_HA_ICP22_plus_DOX_1
60391	38	V5_ICP27_plus_HA_ICP22_plus_DOX_1
61624	37	V5_ICP27_plus_HA_ICP22_plus_DOX_1
62142	36	V5_ICP27_plus_HA_ICP22_plus_DOX_1
65849	35	V5_ICP27_plus_HA_ICP22_plus_DOX_1
66624	34	V5_ICP27_plus_HA_ICP22_plus_DOX_1
67915	33	V5_ICP27_plus_HA_ICP22_plus_DOX_1
68295	32	V5_ICP27_plus_HA_ICP22_plus_DOX_1
68624	31	V5_ICP27_plus_HA_ICP22_plus_DOX_1
69204	30	V5_ICP27_plus_HA_ICP22_plus_DOX_1
70286	29	V5_ICP27_plus_HA_ICP22_plus_DOX_1
70511	28	V5_ICP27_plus_HA_ICP22_plus_DOX_1
72138	27	V5_ICP27_plus_HA_ICP22_plus_DOX_1
73034	26	V5_ICP27_plus_HA_ICP22_plus_DOX_1
74449	25	V5_ICP27_plus_HA_ICP22_plus_DOX_1
77990	24	V5_ICP27_plus_HA_ICP22_plus_DOX_1
81535	23	V5_ICP27_plus_HA_ICP22_plus_DOX_1
81572	22	V5_ICP27_plus_HA_ICP22_plus_DOX_1
83367	21	V5_ICP27_plus_HA_ICP22_plus_DOX_1
87442	20	V5_ICP27_plus_HA_ICP22_plus_DOX_1
90928	19	V5_ICP27_plus_HA_ICP22_plus_DOX_1
92483	18	V5_ICP27_plus_HA_ICP22_plus_DOX_1
96421	17	V5_ICP27_plus_HA_ICP22_plus_DOX_1
98895	16	V5_ICP27_plus_HA_ICP22_plus_DOX_1
100248	15	V5_ICP27_plus_HA_ICP22_plus_DOX_1
100501	14	V5_ICP27_plus_HA_ICP22_plus_DOX_1
103073	13	V5_ICP27_plus_HA_ICP22_plus_DOX_1
103119	12	V5_ICP27_plus_HA_ICP22_plus_DOX_1
104266	11	V5_ICP27_plus_HA_ICP22_plus_DOX_1
107811	10	V5_ICP27_plus_HA_ICP22_plus_DOX_1
109628	9	V5_ICP27_plus_HA_ICP22_plus_DOX_1
110649	8	V5_ICP27_plus_HA_ICP22_plus_DOX_1
120084	7	V5_ICP27_plus_HA_ICP22_plus_DOX_1
126108	6	V5_ICP27_plus_HA_ICP22_plus_DOX_1
129956	5	V5_ICP27_plus_HA_ICP22_plus_DOX_1
148110	4	V5_ICP27_plus_HA_ICP22_plus_DOX_1
151527	3	V5_ICP27_plus_HA_ICP22_plus_DOX_1
197070	2	V5_ICP27_plus_HA_ICP22_plus_DOX_1
256776	1	V5_ICP27_plus_HA_ICP22_plus_DOX_1
262781	0	V5_ICP27_plus_HA_ICP22_plus_DOX_1
0	296	V5_ICP27_plus_HA_ICP22_plus_DOX_2
3	295	V5_ICP27_plus_HA_ICP22_plus_DOX_2
8	294	V5_ICP27_plus_HA_ICP22_plus_DOX_2
73	293	V5_ICP27_plus_HA_ICP22_plus_DOX_2
106	292	V5_ICP27_plus_HA_ICP22_plus_DOX_2
132	291	V5_ICP27_plus_HA_ICP22_plus_DOX_2
146	290	V5_ICP27_plus_HA_ICP22_plus_DOX_2
148	289	V5_ICP27_plus_HA_ICP22_plus_DOX_2
155	288	V5_ICP27_plus_HA_ICP22_plus_DOX_2
169	287	V5_ICP27_plus_HA_ICP22_plus_DOX_2
172	286	V5_ICP27_plus_HA_ICP22_plus_DOX_2
187	285	V5_ICP27_plus_HA_ICP22_plus_DOX_2
188	284	V5_ICP27_plus_HA_ICP22_plus_DOX_2
202	283	V5_ICP27_plus_HA_ICP22_plus_DOX_2
209	282	V5_ICP27_plus_HA_ICP22_plus_DOX_2
238	281	V5_ICP27_plus_HA_ICP22_plus_DOX_2
255	280	V5_ICP27_plus_HA_ICP22_plus_DOX_2
267	279	V5_ICP27_plus_HA_ICP22_plus_DOX_2
270	278	V5_ICP27_plus_HA_ICP22_plus_DOX_2
276	277	V5_ICP27_plus_HA_ICP22_plus_DOX_2
308	276	V5_ICP27_plus_HA_ICP22_plus_DOX_2
320	275	V5_ICP27_plus_HA_ICP22_plus_DOX_2
343	274	V5_ICP27_plus_HA_ICP22_plus_DOX_2
448	272	V5_ICP27_plus_HA_ICP22_plus_DOX_2
526	271	V5_ICP27_plus_HA_ICP22_plus_DOX_2
540	270	V5_ICP27_plus_HA_ICP22_plus_DOX_2
558	269	V5_ICP27_plus_HA_ICP22_plus_DOX_2
579	268	V5_ICP27_plus_HA_ICP22_plus_DOX_2
605	267	V5_ICP27_plus_HA_ICP22_plus_DOX_2
623	266	V5_ICP27_plus_HA_ICP22_plus_DOX_2
642	265	V5_ICP27_plus_HA_ICP22_plus_DOX_2
644	264	V5_ICP27_plus_HA_ICP22_plus_DOX_2
645	262	V5_ICP27_plus_HA_ICP22_plus_DOX_2
675	261	V5_ICP27_plus_HA_ICP22_plus_DOX_2
679	260	V5_ICP27_plus_HA_ICP22_plus_DOX_2
683	259	V5_ICP27_plus_HA_ICP22_plus_DOX_2
708	258	V5_ICP27_plus_HA_ICP22_plus_DOX_2
716	257	V5_ICP27_plus_HA_ICP22_plus_DOX_2
726	256	V5_ICP27_plus_HA_ICP22_plus_DOX_2
781	255	V5_ICP27_plus_HA_ICP22_plus_DOX_2
826	254	V5_ICP27_plus_HA_ICP22_plus_DOX_2
850	253	V5_ICP27_plus_HA_ICP22_plus_DOX_2
872	252	V5_ICP27_plus_HA_ICP22_plus_DOX_2
875	251	V5_ICP27_plus_HA_ICP22_plus_DOX_2
895	250	V5_ICP27_plus_HA_ICP22_plus_DOX_2
1018	249	V5_ICP27_plus_HA_ICP22_plus_DOX_2
1020	248	V5_ICP27_plus_HA_ICP22_plus_DOX_2
1028	247	V5_ICP27_plus_HA_ICP22_plus_DOX_2
1056	246	V5_ICP27_plus_HA_ICP22_plus_DOX_2
1093	245	V5_ICP27_plus_HA_ICP22_plus_DOX_2
1094	244	V5_ICP27_plus_HA_ICP22_plus_DOX_2
1153	243	V5_ICP27_plus_HA_ICP22_plus_DOX_2
1196	242	V5_ICP27_plus_HA_ICP22_plus_DOX_2
1210	241	V5_ICP27_plus_HA_ICP22_plus_DOX_2
1248	239	V5_ICP27_plus_HA_ICP22_plus_DOX_2
1250	238	V5_ICP27_plus_HA_ICP22_plus_DOX_2
1275	237	V5_ICP27_plus_HA_ICP22_plus_DOX_2
1303	236	V5_ICP27_plus_HA_ICP22_plus_DOX_2
1308	235	V5_ICP27_plus_HA_ICP22_plus_DOX_2
1343	234	V5_ICP27_plus_HA_ICP22_plus_DOX_2
1423	233	V5_ICP27_plus_HA_ICP22_plus_DOX_2
1436	232	V5_ICP27_plus_HA_ICP22_plus_DOX_2
1437	231	V5_ICP27_plus_HA_ICP22_plus_DOX_2
1455	230	V5_ICP27_plus_HA_ICP22_plus_DOX_2
1470	229	V5_ICP27_plus_HA_ICP22_plus_DOX_2
1531	228	V5_ICP27_plus_HA_ICP22_plus_DOX_2
1651	227	V5_ICP27_plus_HA_ICP22_plus_DOX_2
1678	226	V5_ICP27_plus_HA_ICP22_plus_DOX_2
1679	225	V5_ICP27_plus_HA_ICP22_plus_DOX_2
1756	224	V5_ICP27_plus_HA_ICP22_plus_DOX_2
1785	223	V5_ICP27_plus_HA_ICP22_plus_DOX_2
1789	222	V5_ICP27_plus_HA_ICP22_plus_DOX_2
1862	221	V5_ICP27_plus_HA_ICP22_plus_DOX_2
1892	220	V5_ICP27_plus_HA_ICP22_plus_DOX_2
1973	219	V5_ICP27_plus_HA_ICP22_plus_DOX_2
2017	218	V5_ICP27_plus_HA_ICP22_plus_DOX_2
2076	217	V5_ICP27_plus_HA_ICP22_plus_DOX_2
2147	216	V5_ICP27_plus_HA_ICP22_plus_DOX_2
2154	215	V5_ICP27_plus_HA_ICP22_plus_DOX_2
2159	214	V5_ICP27_plus_HA_ICP22_plus_DOX_2
2232	213	V5_ICP27_plus_HA_ICP22_plus_DOX_2
2258	212	V5_ICP27_plus_HA_ICP22_plus_DOX_2
2259	211	V5_ICP27_plus_HA_ICP22_plus_DOX_2
2325	210	V5_ICP27_plus_HA_ICP22_plus_DOX_2
2362	209	V5_ICP27_plus_HA_ICP22_plus_DOX_2
2466	208	V5_ICP27_plus_HA_ICP22_plus_DOX_2
2478	207	V5_ICP27_plus_HA_ICP22_plus_DOX_2
2557	206	V5_ICP27_plus_HA_ICP22_plus_DOX_2
2597	205	V5_ICP27_plus_HA_ICP22_plus_DOX_2
2671	204	V5_ICP27_plus_HA_ICP22_plus_DOX_2
2703	203	V5_ICP27_plus_HA_ICP22_plus_DOX_2
2706	202	V5_ICP27_plus_HA_ICP22_plus_DOX_2
2711	201	V5_ICP27_plus_HA_ICP22_plus_DOX_2
2789	200	V5_ICP27_plus_HA_ICP22_plus_DOX_2
2837	199	V5_ICP27_plus_HA_ICP22_plus_DOX_2
2889	198	V5_ICP27_plus_HA_ICP22_plus_DOX_2
2895	197	V5_ICP27_plus_HA_ICP22_plus_DOX_2
2971	196	V5_ICP27_plus_HA_ICP22_plus_DOX_2
2978	195	V5_ICP27_plus_HA_ICP22_plus_DOX_2
3059	194	V5_ICP27_plus_HA_ICP22_plus_DOX_2
3112	193	V5_ICP27_plus_HA_ICP22_plus_DOX_2
3195	192	V5_ICP27_plus_HA_ICP22_plus_DOX_2
3280	191	V5_ICP27_plus_HA_ICP22_plus_DOX_2
3395	190	V5_ICP27_plus_HA_ICP22_plus_DOX_2
3542	189	V5_ICP27_plus_HA_ICP22_plus_DOX_2
3619	188	V5_ICP27_plus_HA_ICP22_plus_DOX_2
3629	187	V5_ICP27_plus_HA_ICP22_plus_DOX_2
3662	186	V5_ICP27_plus_HA_ICP22_plus_DOX_2
3765	185	V5_ICP27_plus_HA_ICP22_plus_DOX_2
3868	184	V5_ICP27_plus_HA_ICP22_plus_DOX_2
3908	183	V5_ICP27_plus_HA_ICP22_plus_DOX_2
4022	182	V5_ICP27_plus_HA_ICP22_plus_DOX_2
4084	181	V5_ICP27_plus_HA_ICP22_plus_DOX_2
4208	180	V5_ICP27_plus_HA_ICP22_plus_DOX_2
4375	179	V5_ICP27_plus_HA_ICP22_plus_DOX_2
4396	178	V5_ICP27_plus_HA_ICP22_plus_DOX_2
4713	177	V5_ICP27_plus_HA_ICP22_plus_DOX_2
4763	176	V5_ICP27_plus_HA_ICP22_plus_DOX_2
4902	175	V5_ICP27_plus_HA_ICP22_plus_DOX_2
4993	174	V5_ICP27_plus_HA_ICP22_plus_DOX_2
5027	173	V5_ICP27_plus_HA_ICP22_plus_DOX_2
5058	172	V5_ICP27_plus_HA_ICP22_plus_DOX_2
5069	171	V5_ICP27_plus_HA_ICP22_plus_DOX_2
5072	170	V5_ICP27_plus_HA_ICP22_plus_DOX_2
5275	169	V5_ICP27_plus_HA_ICP22_plus_DOX_2
5312	168	V5_ICP27_plus_HA_ICP22_plus_DOX_2
5356	167	V5_ICP27_plus_HA_ICP22_plus_DOX_2
5358	166	V5_ICP27_plus_HA_ICP22_plus_DOX_2
5389	165	V5_ICP27_plus_HA_ICP22_plus_DOX_2
5464	164	V5_ICP27_plus_HA_ICP22_plus_DOX_2
5466	163	V5_ICP27_plus_HA_ICP22_plus_DOX_2
5581	162	V5_ICP27_plus_HA_ICP22_plus_DOX_2
5602	161	V5_ICP27_plus_HA_ICP22_plus_DOX_2
5620	160	V5_ICP27_plus_HA_ICP22_plus_DOX_2
5669	159	V5_ICP27_plus_HA_ICP22_plus_DOX_2
5755	158	V5_ICP27_plus_HA_ICP22_plus_DOX_2
5917	157	V5_ICP27_plus_HA_ICP22_plus_DOX_2
5973	156	V5_ICP27_plus_HA_ICP22_plus_DOX_2
6065	155	V5_ICP27_plus_HA_ICP22_plus_DOX_2
6121	153	V5_ICP27_plus_HA_ICP22_plus_DOX_2
6204	152	V5_ICP27_plus_HA_ICP22_plus_DOX_2
6237	151	V5_ICP27_plus_HA_ICP22_plus_DOX_2
6358	150	V5_ICP27_plus_HA_ICP22_plus_DOX_2
6392	149	V5_ICP27_plus_HA_ICP22_plus_DOX_2
6507	148	V5_ICP27_plus_HA_ICP22_plus_DOX_2
6513	147	V5_ICP27_plus_HA_ICP22_plus_DOX_2
6658	146	V5_ICP27_plus_HA_ICP22_plus_DOX_2
6673	145	V5_ICP27_plus_HA_ICP22_plus_DOX_2
6955	144	V5_ICP27_plus_HA_ICP22_plus_DOX_2
6960	143	V5_ICP27_plus_HA_ICP22_plus_DOX_2
6998	142	V5_ICP27_plus_HA_ICP22_plus_DOX_2
7061	141	V5_ICP27_plus_HA_ICP22_plus_DOX_2
7071	140	V5_ICP27_plus_HA_ICP22_plus_DOX_2
7078	139	V5_ICP27_plus_HA_ICP22_plus_DOX_2
7175	138	V5_ICP27_plus_HA_ICP22_plus_DOX_2
7250	137	V5_ICP27_plus_HA_ICP22_plus_DOX_2
7482	136	V5_ICP27_plus_HA_ICP22_plus_DOX_2
7506	135	V5_ICP27_plus_HA_ICP22_plus_DOX_2
7598	134	V5_ICP27_plus_HA_ICP22_plus_DOX_2
7725	133	V5_ICP27_plus_HA_ICP22_plus_DOX_2
7889	132	V5_ICP27_plus_HA_ICP22_plus_DOX_2
7982	131	V5_ICP27_plus_HA_ICP22_plus_DOX_2
8555	130	V5_ICP27_plus_HA_ICP22_plus_DOX_2
8976	129	V5_ICP27_plus_HA_ICP22_plus_DOX_2
8984	128	V5_ICP27_plus_HA_ICP22_plus_DOX_2
9085	127	V5_ICP27_plus_HA_ICP22_plus_DOX_2
9186	126	V5_ICP27_plus_HA_ICP22_plus_DOX_2
9192	125	V5_ICP27_plus_HA_ICP22_plus_DOX_2
9202	124	V5_ICP27_plus_HA_ICP22_plus_DOX_2
9213	123	V5_ICP27_plus_HA_ICP22_plus_DOX_2
9335	122	V5_ICP27_plus_HA_ICP22_plus_DOX_2
9488	121	V5_ICP27_plus_HA_ICP22_plus_DOX_2
9726	119	V5_ICP27_plus_HA_ICP22_plus_DOX_2
9877	118	V5_ICP27_plus_HA_ICP22_plus_DOX_2
10099	117	V5_ICP27_plus_HA_ICP22_plus_DOX_2
10619	116	V5_ICP27_plus_HA_ICP22_plus_DOX_2
10879	115	V5_ICP27_plus_HA_ICP22_plus_DOX_2
11225	114	V5_ICP27_plus_HA_ICP22_plus_DOX_2
11330	113	V5_ICP27_plus_HA_ICP22_plus_DOX_2
11504	112	V5_ICP27_plus_HA_ICP22_plus_DOX_2
11607	111	V5_ICP27_plus_HA_ICP22_plus_DOX_2
11818	110	V5_ICP27_plus_HA_ICP22_plus_DOX_2
11954	109	V5_ICP27_plus_HA_ICP22_plus_DOX_2
12338	108	V5_ICP27_plus_HA_ICP22_plus_DOX_2
12392	107	V5_ICP27_plus_HA_ICP22_plus_DOX_2
12841	106	V5_ICP27_plus_HA_ICP22_plus_DOX_2
12855	105	V5_ICP27_plus_HA_ICP22_plus_DOX_2
13040	104	V5_ICP27_plus_HA_ICP22_plus_DOX_2
14049	103	V5_ICP27_plus_HA_ICP22_plus_DOX_2
14081	102	V5_ICP27_plus_HA_ICP22_plus_DOX_2
14126	101	V5_ICP27_plus_HA_ICP22_plus_DOX_2
14247	100	V5_ICP27_plus_HA_ICP22_plus_DOX_2
14683	99	V5_ICP27_plus_HA_ICP22_plus_DOX_2
14700	98	V5_ICP27_plus_HA_ICP22_plus_DOX_2
15045	97	V5_ICP27_plus_HA_ICP22_plus_DOX_2
15180	96	V5_ICP27_plus_HA_ICP22_plus_DOX_2
15478	95	V5_ICP27_plus_HA_ICP22_plus_DOX_2
15840	94	V5_ICP27_plus_HA_ICP22_plus_DOX_2
15899	93	V5_ICP27_plus_HA_ICP22_plus_DOX_2
15984	92	V5_ICP27_plus_HA_ICP22_plus_DOX_2
16071	91	V5_ICP27_plus_HA_ICP22_plus_DOX_2
16139	90	V5_ICP27_plus_HA_ICP22_plus_DOX_2
16228	89	V5_ICP27_plus_HA_ICP22_plus_DOX_2
16978	88	V5_ICP27_plus_HA_ICP22_plus_DOX_2
17023	87	V5_ICP27_plus_HA_ICP22_plus_DOX_2
17255	86	V5_ICP27_plus_HA_ICP22_plus_DOX_2
17993	85	V5_ICP27_plus_HA_ICP22_plus_DOX_2
18322	84	V5_ICP27_plus_HA_ICP22_plus_DOX_2
18375	83	V5_ICP27_plus_HA_ICP22_plus_DOX_2
18388	82	V5_ICP27_plus_HA_ICP22_plus_DOX_2
18467	81	V5_ICP27_plus_HA_ICP22_plus_DOX_2
18649	80	V5_ICP27_plus_HA_ICP22_plus_DOX_2
18686	79	V5_ICP27_plus_HA_ICP22_plus_DOX_2
18708	78	V5_ICP27_plus_HA_ICP22_plus_DOX_2
19268	77	V5_ICP27_plus_HA_ICP22_plus_DOX_2
19650	76	V5_ICP27_plus_HA_ICP22_plus_DOX_2
20033	75	V5_ICP27_plus_HA_ICP22_plus_DOX_2
20956	74	V5_ICP27_plus_HA_ICP22_plus_DOX_2
21082	73	V5_ICP27_plus_HA_ICP22_plus_DOX_2
21462	72	V5_ICP27_plus_HA_ICP22_plus_DOX_2
22700	71	V5_ICP27_plus_HA_ICP22_plus_DOX_2
22785	70	V5_ICP27_plus_HA_ICP22_plus_DOX_2
23186	69	V5_ICP27_plus_HA_ICP22_plus_DOX_2
24089	68	V5_ICP27_plus_HA_ICP22_plus_DOX_2
24328	67	V5_ICP27_plus_HA_ICP22_plus_DOX_2
26044	66	V5_ICP27_plus_HA_ICP22_plus_DOX_2
26917	65	V5_ICP27_plus_HA_ICP22_plus_DOX_2
27170	64	V5_ICP27_plus_HA_ICP22_plus_DOX_2
27399	63	V5_ICP27_plus_HA_ICP22_plus_DOX_2
27838	62	V5_ICP27_plus_HA_ICP22_plus_DOX_2
30308	61	V5_ICP27_plus_HA_ICP22_plus_DOX_2
30349	60	V5_ICP27_plus_HA_ICP22_plus_DOX_2
30514	59	V5_ICP27_plus_HA_ICP22_plus_DOX_2
30623	58	V5_ICP27_plus_HA_ICP22_plus_DOX_2
30744	57	V5_ICP27_plus_HA_ICP22_plus_DOX_2
31301	56	V5_ICP27_plus_HA_ICP22_plus_DOX_2
31705	55	V5_ICP27_plus_HA_ICP22_plus_DOX_2
31824	54	V5_ICP27_plus_HA_ICP22_plus_DOX_2
32184	53	V5_ICP27_plus_HA_ICP22_plus_DOX_2
33114	52	V5_ICP27_plus_HA_ICP22_plus_DOX_2
33191	51	V5_ICP27_plus_HA_ICP22_plus_DOX_2
33392	50	V5_ICP27_plus_HA_ICP22_plus_DOX_2
33956	49	V5_ICP27_plus_HA_ICP22_plus_DOX_2
34287	48	V5_ICP27_plus_HA_ICP22_plus_DOX_2
34856	47	V5_ICP27_plus_HA_ICP22_plus_DOX_2
35536	46	V5_ICP27_plus_HA_ICP22_plus_DOX_2
35605	45	V5_ICP27_plus_HA_ICP22_plus_DOX_2
36012	44	V5_ICP27_plus_HA_ICP22_plus_DOX_2
37074	43	V5_ICP27_plus_HA_ICP22_plus_DOX_2
39796	42	V5_ICP27_plus_HA_ICP22_plus_DOX_2
44508	41	V5_ICP27_plus_HA_ICP22_plus_DOX_2
46663	40	V5_ICP27_plus_HA_ICP22_plus_DOX_2
48714	39	V5_ICP27_plus_HA_ICP22_plus_DOX_2
49817	38	V5_ICP27_plus_HA_ICP22_plus_DOX_2
50847	37	V5_ICP27_plus_HA_ICP22_plus_DOX_2
59069	36	V5_ICP27_plus_HA_ICP22_plus_DOX_2
59780	35	V5_ICP27_plus_HA_ICP22_plus_DOX_2
60599	34	V5_ICP27_plus_HA_ICP22_plus_DOX_2
61867	33	V5_ICP27_plus_HA_ICP22_plus_DOX_2
64892	32	V5_ICP27_plus_HA_ICP22_plus_DOX_2
66135	31	V5_ICP27_plus_HA_ICP22_plus_DOX_2
66516	30	V5_ICP27_plus_HA_ICP22_plus_DOX_2
66785	29	V5_ICP27_plus_HA_ICP22_plus_DOX_2
67269	28	V5_ICP27_plus_HA_ICP22_plus_DOX_2
70735	27	V5_ICP27_plus_HA_ICP22_plus_DOX_2
71738	26	V5_ICP27_plus_HA_ICP22_plus_DOX_2
71744	25	V5_ICP27_plus_HA_ICP22_plus_DOX_2
73659	24	V5_ICP27_plus_HA_ICP22_plus_DOX_2
74468	23	V5_ICP27_plus_HA_ICP22_plus_DOX_2
74582	22	V5_ICP27_plus_HA_ICP22_plus_DOX_2
75308	21	V5_ICP27_plus_HA_ICP22_plus_DOX_2
77977	20	V5_ICP27_plus_HA_ICP22_plus_DOX_2
80926	19	V5_ICP27_plus_HA_ICP22_plus_DOX_2
89511	18	V5_ICP27_plus_HA_ICP22_plus_DOX_2
90092	17	V5_ICP27_plus_HA_ICP22_plus_DOX_2
94287	16	V5_ICP27_plus_HA_ICP22_plus_DOX_2
96953	15	V5_ICP27_plus_HA_ICP22_plus_DOX_2
98030	14	V5_ICP27_plus_HA_ICP22_plus_DOX_2
99462	13	V5_ICP27_plus_HA_ICP22_plus_DOX_2
101351	12	V5_ICP27_plus_HA_ICP22_plus_DOX_2
102487	11	V5_ICP27_plus_HA_ICP22_plus_DOX_2
102785	10	V5_ICP27_plus_HA_ICP22_plus_DOX_2
103135	9	V5_ICP27_plus_HA_ICP22_plus_DOX_2
107863	8	V5_ICP27_plus_HA_ICP22_plus_DOX_2
110008	7	V5_ICP27_plus_HA_ICP22_plus_DOX_2
112838	6	V5_ICP27_plus_HA_ICP22_plus_DOX_2
113891	5	V5_ICP27_plus_HA_ICP22_plus_DOX_2
132210	4	V5_ICP27_plus_HA_ICP22_plus_DOX_2
136995	3	V5_ICP27_plus_HA_ICP22_plus_DOX_2
147410	2	V5_ICP27_plus_HA_ICP22_plus_DOX_2
188410	1	V5_ICP27_plus_HA_ICP22_plus_DOX_2
198623	0	V5_ICP27_plus_HA_ICP22_plus_DOX_2
0	267	ICP22_no_dox_1
7	266	ICP22_no_dox_1
12	265	ICP22_no_dox_1
26	264	ICP22_no_dox_1
34	263	ICP22_no_dox_1
37	262	ICP22_no_dox_1
47	260	ICP22_no_dox_1
48	259	ICP22_no_dox_1
49	258	ICP22_no_dox_1
55	257	ICP22_no_dox_1
57	256	ICP22_no_dox_1
66	255	ICP22_no_dox_1
68	254	ICP22_no_dox_1
72	253	ICP22_no_dox_1
74	252	ICP22_no_dox_1
80	251	ICP22_no_dox_1
91	249	ICP22_no_dox_1
97	248	ICP22_no_dox_1
98	247	ICP22_no_dox_1
125	245	ICP22_no_dox_1
131	244	ICP22_no_dox_1
139	243	ICP22_no_dox_1
161	242	ICP22_no_dox_1
165	241	ICP22_no_dox_1
167	240	ICP22_no_dox_1
193	239	ICP22_no_dox_1
197	238	ICP22_no_dox_1
207	237	ICP22_no_dox_1
217	236	ICP22_no_dox_1
240	235	ICP22_no_dox_1
245	234	ICP22_no_dox_1
247	233	ICP22_no_dox_1
257	232	ICP22_no_dox_1
265	231	ICP22_no_dox_1
267	230	ICP22_no_dox_1
269	229	ICP22_no_dox_1
275	228	ICP22_no_dox_1
306	227	ICP22_no_dox_1
342	226	ICP22_no_dox_1
357	225	ICP22_no_dox_1
358	224	ICP22_no_dox_1
383	223	ICP22_no_dox_1
397	222	ICP22_no_dox_1
429	221	ICP22_no_dox_1
443	220	ICP22_no_dox_1
447	219	ICP22_no_dox_1
455	218	ICP22_no_dox_1
456	217	ICP22_no_dox_1
462	216	ICP22_no_dox_1
476	215	ICP22_no_dox_1
492	214	ICP22_no_dox_1
494	213	ICP22_no_dox_1
503	212	ICP22_no_dox_1
515	211	ICP22_no_dox_1
518	210	ICP22_no_dox_1
523	209	ICP22_no_dox_1
531	208	ICP22_no_dox_1
532	207	ICP22_no_dox_1
542	206	ICP22_no_dox_1
551	205	ICP22_no_dox_1
564	204	ICP22_no_dox_1
568	203	ICP22_no_dox_1
582	202	ICP22_no_dox_1
583	201	ICP22_no_dox_1
600	200	ICP22_no_dox_1
607	199	ICP22_no_dox_1
655	198	ICP22_no_dox_1
663	197	ICP22_no_dox_1
684	196	ICP22_no_dox_1
688	195	ICP22_no_dox_1
692	194	ICP22_no_dox_1
706	193	ICP22_no_dox_1
710	192	ICP22_no_dox_1
719	190	ICP22_no_dox_1
731	189	ICP22_no_dox_1
738	185	ICP22_no_dox_1
739	184	ICP22_no_dox_1
751	183	ICP22_no_dox_1
772	182	ICP22_no_dox_1
806	181	ICP22_no_dox_1
829	180	ICP22_no_dox_1
838	179	ICP22_no_dox_1
840	178	ICP22_no_dox_1
881	177	ICP22_no_dox_1
888	175	ICP22_no_dox_1
893	174	ICP22_no_dox_1
911	173	ICP22_no_dox_1
926	172	ICP22_no_dox_1
927	171	ICP22_no_dox_1
949	170	ICP22_no_dox_1
967	169	ICP22_no_dox_1
1003	168	ICP22_no_dox_1
1004	167	ICP22_no_dox_1
1019	166	ICP22_no_dox_1
1028	165	ICP22_no_dox_1
1029	164	ICP22_no_dox_1
1046	162	ICP22_no_dox_1
1054	161	ICP22_no_dox_1
1059	160	ICP22_no_dox_1
1091	158	ICP22_no_dox_1
1092	157	ICP22_no_dox_1
1101	156	ICP22_no_dox_1
1111	155	ICP22_no_dox_1
1121	154	ICP22_no_dox_1
1131	153	ICP22_no_dox_1
1164	152	ICP22_no_dox_1
1188	151	ICP22_no_dox_1
1215	150	ICP22_no_dox_1
1298	149	ICP22_no_dox_1
1362	148	ICP22_no_dox_1
1385	147	ICP22_no_dox_1
1387	146	ICP22_no_dox_1
1389	145	ICP22_no_dox_1
1399	144	ICP22_no_dox_1
1430	143	ICP22_no_dox_1
1448	142	ICP22_no_dox_1
1450	141	ICP22_no_dox_1
1453	140	ICP22_no_dox_1
1455	139	ICP22_no_dox_1
1465	138	ICP22_no_dox_1
1485	137	ICP22_no_dox_1
1493	136	ICP22_no_dox_1
1503	135	ICP22_no_dox_1
1504	134	ICP22_no_dox_1
1506	133	ICP22_no_dox_1
1537	132	ICP22_no_dox_1
1549	131	ICP22_no_dox_1
1566	130	ICP22_no_dox_1
1571	129	ICP22_no_dox_1
1593	128	ICP22_no_dox_1
1597	127	ICP22_no_dox_1
1622	126	ICP22_no_dox_1
1640	125	ICP22_no_dox_1
1661	124	ICP22_no_dox_1
1675	123	ICP22_no_dox_1
1700	122	ICP22_no_dox_1
1704	121	ICP22_no_dox_1
1773	120	ICP22_no_dox_1
1795	119	ICP22_no_dox_1
1805	118	ICP22_no_dox_1
1807	117	ICP22_no_dox_1
1808	116	ICP22_no_dox_1
1842	115	ICP22_no_dox_1
1847	114	ICP22_no_dox_1
1914	113	ICP22_no_dox_1
1969	112	ICP22_no_dox_1
1981	111	ICP22_no_dox_1
1986	110	ICP22_no_dox_1
1988	109	ICP22_no_dox_1
2005	107	ICP22_no_dox_1
2032	106	ICP22_no_dox_1
2075	105	ICP22_no_dox_1
2168	104	ICP22_no_dox_1
2277	103	ICP22_no_dox_1
2279	102	ICP22_no_dox_1
2319	101	ICP22_no_dox_1
2479	100	ICP22_no_dox_1
2516	99	ICP22_no_dox_1
2558	98	ICP22_no_dox_1
2562	97	ICP22_no_dox_1
2564	96	ICP22_no_dox_1
2631	95	ICP22_no_dox_1
2673	94	ICP22_no_dox_1
2685	93	ICP22_no_dox_1
2709	92	ICP22_no_dox_1
2782	91	ICP22_no_dox_1
2800	90	ICP22_no_dox_1
2833	89	ICP22_no_dox_1
2852	88	ICP22_no_dox_1
2859	87	ICP22_no_dox_1
2884	86	ICP22_no_dox_1
2926	85	ICP22_no_dox_1
2945	84	ICP22_no_dox_1
2959	83	ICP22_no_dox_1
2967	82	ICP22_no_dox_1
3022	81	ICP22_no_dox_1
3050	80	ICP22_no_dox_1
3096	79	ICP22_no_dox_1
3106	78	ICP22_no_dox_1
3135	77	ICP22_no_dox_1
3261	76	ICP22_no_dox_1
3275	75	ICP22_no_dox_1
3280	74	ICP22_no_dox_1
3292	73	ICP22_no_dox_1
3305	72	ICP22_no_dox_1
3324	71	ICP22_no_dox_1
3328	70	ICP22_no_dox_1
3340	69	ICP22_no_dox_1
3353	68	ICP22_no_dox_1
3354	67	ICP22_no_dox_1
3357	66	ICP22_no_dox_1
3401	65	ICP22_no_dox_1
3478	64	ICP22_no_dox_1
3488	63	ICP22_no_dox_1
3504	62	ICP22_no_dox_1
3544	61	ICP22_no_dox_1
3561	60	ICP22_no_dox_1
3670	59	ICP22_no_dox_1
3779	58	ICP22_no_dox_1
3810	57	ICP22_no_dox_1
3852	56	ICP22_no_dox_1
3860	55	ICP22_no_dox_1
3893	54	ICP22_no_dox_1
3915	53	ICP22_no_dox_1
3934	52	ICP22_no_dox_1
4141	51	ICP22_no_dox_1
4206	50	ICP22_no_dox_1
4220	49	ICP22_no_dox_1
4232	48	ICP22_no_dox_1
4295	46	ICP22_no_dox_1
4308	45	ICP22_no_dox_1
4355	44	ICP22_no_dox_1
4445	43	ICP22_no_dox_1
4559	42	ICP22_no_dox_1
4583	41	ICP22_no_dox_1
4646	40	ICP22_no_dox_1
4760	39	ICP22_no_dox_1
4771	38	ICP22_no_dox_1
4853	37	ICP22_no_dox_1
4987	36	ICP22_no_dox_1
5218	35	ICP22_no_dox_1
5244	34	ICP22_no_dox_1
5333	33	ICP22_no_dox_1
5433	32	ICP22_no_dox_1
5491	31	ICP22_no_dox_1
5553	30	ICP22_no_dox_1
5987	29	ICP22_no_dox_1
6018	28	ICP22_no_dox_1
6104	27	ICP22_no_dox_1
6197	26	ICP22_no_dox_1
6387	25	ICP22_no_dox_1
6490	24	ICP22_no_dox_1
6502	23	ICP22_no_dox_1
6746	22	ICP22_no_dox_1
6899	21	ICP22_no_dox_1
6920	20	ICP22_no_dox_1
7094	19	ICP22_no_dox_1
7158	18	ICP22_no_dox_1
7266	17	ICP22_no_dox_1
7860	16	ICP22_no_dox_1
7886	14	ICP22_no_dox_1
7983	13	ICP22_no_dox_1
8024	12	ICP22_no_dox_1
8730	11	ICP22_no_dox_1
9324	10	ICP22_no_dox_1
9357	9	ICP22_no_dox_1
9434	8	ICP22_no_dox_1
9445	7	ICP22_no_dox_1
9545	6	ICP22_no_dox_1
9756	5	ICP22_no_dox_1
9757	4	ICP22_no_dox_1
10575	3	ICP22_no_dox_1
12936	2	ICP22_no_dox_1
18444	1	ICP22_no_dox_1
19501	0	ICP22_no_dox_1
0	302	ICP22_no_dox_2
16	301	ICP22_no_dox_2
39	300	ICP22_no_dox_2
76	299	ICP22_no_dox_2
100	298	ICP22_no_dox_2
119	297	ICP22_no_dox_2
133	296	ICP22_no_dox_2
154	295	ICP22_no_dox_2
164	294	ICP22_no_dox_2
166	293	ICP22_no_dox_2
170	292	ICP22_no_dox_2
171	291	ICP22_no_dox_2
176	290	ICP22_no_dox_2
188	289	ICP22_no_dox_2
189	288	ICP22_no_dox_2
192	287	ICP22_no_dox_2
196	286	ICP22_no_dox_2
202	285	ICP22_no_dox_2
214	284	ICP22_no_dox_2
216	283	ICP22_no_dox_2
233	282	ICP22_no_dox_2
235	280	ICP22_no_dox_2
240	279	ICP22_no_dox_2
247	278	ICP22_no_dox_2
254	277	ICP22_no_dox_2
257	276	ICP22_no_dox_2
263	275	ICP22_no_dox_2
268	274	ICP22_no_dox_2
269	273	ICP22_no_dox_2
278	272	ICP22_no_dox_2
285	270	ICP22_no_dox_2
288	269	ICP22_no_dox_2
289	268	ICP22_no_dox_2
300	267	ICP22_no_dox_2
312	266	ICP22_no_dox_2
316	265	ICP22_no_dox_2
318	264	ICP22_no_dox_2
324	263	ICP22_no_dox_2
325	262	ICP22_no_dox_2
327	261	ICP22_no_dox_2
334	260	ICP22_no_dox_2
344	259	ICP22_no_dox_2
345	258	ICP22_no_dox_2
354	257	ICP22_no_dox_2
357	256	ICP22_no_dox_2
380	255	ICP22_no_dox_2
388	254	ICP22_no_dox_2
397	253	ICP22_no_dox_2
399	252	ICP22_no_dox_2
402	250	ICP22_no_dox_2
418	249	ICP22_no_dox_2
421	248	ICP22_no_dox_2
425	247	ICP22_no_dox_2
446	246	ICP22_no_dox_2
454	244	ICP22_no_dox_2
457	243	ICP22_no_dox_2
468	242	ICP22_no_dox_2
487	241	ICP22_no_dox_2
496	240	ICP22_no_dox_2
507	238	ICP22_no_dox_2
509	236	ICP22_no_dox_2
513	235	ICP22_no_dox_2
541	234	ICP22_no_dox_2
546	233	ICP22_no_dox_2
551	232	ICP22_no_dox_2
557	231	ICP22_no_dox_2
561	230	ICP22_no_dox_2
564	229	ICP22_no_dox_2
568	228	ICP22_no_dox_2
592	226	ICP22_no_dox_2
607	225	ICP22_no_dox_2
610	224	ICP22_no_dox_2
612	223	ICP22_no_dox_2
621	222	ICP22_no_dox_2
622	221	ICP22_no_dox_2
635	220	ICP22_no_dox_2
663	219	ICP22_no_dox_2
666	218	ICP22_no_dox_2
670	217	ICP22_no_dox_2
674	216	ICP22_no_dox_2
683	215	ICP22_no_dox_2
716	214	ICP22_no_dox_2
717	213	ICP22_no_dox_2
722	212	ICP22_no_dox_2
730	211	ICP22_no_dox_2
747	210	ICP22_no_dox_2
752	209	ICP22_no_dox_2
767	207	ICP22_no_dox_2
779	206	ICP22_no_dox_2
805	205	ICP22_no_dox_2
808	204	ICP22_no_dox_2
812	202	ICP22_no_dox_2
814	201	ICP22_no_dox_2
819	200	ICP22_no_dox_2
843	199	ICP22_no_dox_2
845	198	ICP22_no_dox_2
849	197	ICP22_no_dox_2
853	195	ICP22_no_dox_2
856	194	ICP22_no_dox_2
868	193	ICP22_no_dox_2
869	192	ICP22_no_dox_2
871	191	ICP22_no_dox_2
876	190	ICP22_no_dox_2
909	189	ICP22_no_dox_2
932	188	ICP22_no_dox_2
942	187	ICP22_no_dox_2
946	186	ICP22_no_dox_2
965	185	ICP22_no_dox_2
973	184	ICP22_no_dox_2
985	182	ICP22_no_dox_2
1015	181	ICP22_no_dox_2
1021	180	ICP22_no_dox_2
1039	179	ICP22_no_dox_2
1047	178	ICP22_no_dox_2
1061	177	ICP22_no_dox_2
1072	176	ICP22_no_dox_2
1103	175	ICP22_no_dox_2
1118	174	ICP22_no_dox_2
1120	173	ICP22_no_dox_2
1121	172	ICP22_no_dox_2
1129	171	ICP22_no_dox_2
1130	170	ICP22_no_dox_2
1140	169	ICP22_no_dox_2
1184	168	ICP22_no_dox_2
1185	167	ICP22_no_dox_2
1214	166	ICP22_no_dox_2
1240	165	ICP22_no_dox_2
1259	164	ICP22_no_dox_2
1264	163	ICP22_no_dox_2
1266	162	ICP22_no_dox_2
1274	161	ICP22_no_dox_2
1304	160	ICP22_no_dox_2
1305	159	ICP22_no_dox_2
1313	158	ICP22_no_dox_2
1320	156	ICP22_no_dox_2
1322	155	ICP22_no_dox_2
1325	154	ICP22_no_dox_2
1332	153	ICP22_no_dox_2
1354	152	ICP22_no_dox_2
1361	151	ICP22_no_dox_2
1365	150	ICP22_no_dox_2
1373	149	ICP22_no_dox_2
1390	148	ICP22_no_dox_2
1417	147	ICP22_no_dox_2
1427	146	ICP22_no_dox_2
1428	145	ICP22_no_dox_2
1431	143	ICP22_no_dox_2
1495	142	ICP22_no_dox_2
1527	141	ICP22_no_dox_2
1537	140	ICP22_no_dox_2
1538	139	ICP22_no_dox_2
1543	138	ICP22_no_dox_2
1564	137	ICP22_no_dox_2
1568	136	ICP22_no_dox_2
1575	135	ICP22_no_dox_2
1584	134	ICP22_no_dox_2
1587	133	ICP22_no_dox_2
1601	132	ICP22_no_dox_2
1610	131	ICP22_no_dox_2
1650	130	ICP22_no_dox_2
1661	129	ICP22_no_dox_2
1689	128	ICP22_no_dox_2
1708	127	ICP22_no_dox_2
1712	126	ICP22_no_dox_2
1726	125	ICP22_no_dox_2
1735	124	ICP22_no_dox_2
1739	123	ICP22_no_dox_2
1749	122	ICP22_no_dox_2
1751	121	ICP22_no_dox_2
1798	120	ICP22_no_dox_2
1809	119	ICP22_no_dox_2
1898	118	ICP22_no_dox_2
1922	117	ICP22_no_dox_2
1933	116	ICP22_no_dox_2
1964	115	ICP22_no_dox_2
1965	114	ICP22_no_dox_2
1975	113	ICP22_no_dox_2
1978	112	ICP22_no_dox_2
1992	110	ICP22_no_dox_2
1999	109	ICP22_no_dox_2
2020	108	ICP22_no_dox_2
2039	106	ICP22_no_dox_2
2050	105	ICP22_no_dox_2
2051	104	ICP22_no_dox_2
2057	103	ICP22_no_dox_2
2092	102	ICP22_no_dox_2
2106	101	ICP22_no_dox_2
2130	100	ICP22_no_dox_2
2137	99	ICP22_no_dox_2
2144	98	ICP22_no_dox_2
2204	97	ICP22_no_dox_2
2206	96	ICP22_no_dox_2
2231	95	ICP22_no_dox_2
2259	94	ICP22_no_dox_2
2271	93	ICP22_no_dox_2
2272	92	ICP22_no_dox_2
2287	91	ICP22_no_dox_2
2293	90	ICP22_no_dox_2
2298	89	ICP22_no_dox_2
2335	88	ICP22_no_dox_2
2352	87	ICP22_no_dox_2
2373	86	ICP22_no_dox_2
2383	84	ICP22_no_dox_2
2390	83	ICP22_no_dox_2
2424	82	ICP22_no_dox_2
2427	81	ICP22_no_dox_2
2487	80	ICP22_no_dox_2
2538	79	ICP22_no_dox_2
2569	78	ICP22_no_dox_2
2591	77	ICP22_no_dox_2
2621	76	ICP22_no_dox_2
2631	75	ICP22_no_dox_2
2637	74	ICP22_no_dox_2
2647	73	ICP22_no_dox_2
2659	72	ICP22_no_dox_2
2728	71	ICP22_no_dox_2
2792	70	ICP22_no_dox_2
2882	69	ICP22_no_dox_2
2986	68	ICP22_no_dox_2
3109	67	ICP22_no_dox_2
3110	66	ICP22_no_dox_2
3160	65	ICP22_no_dox_2
3171	64	ICP22_no_dox_2
3211	63	ICP22_no_dox_2
3308	61	ICP22_no_dox_2
3361	60	ICP22_no_dox_2
3362	59	ICP22_no_dox_2
3387	58	ICP22_no_dox_2
3478	57	ICP22_no_dox_2
3507	56	ICP22_no_dox_2
3514	55	ICP22_no_dox_2
3568	54	ICP22_no_dox_2
3639	53	ICP22_no_dox_2
3859	52	ICP22_no_dox_2
3978	51	ICP22_no_dox_2
4007	50	ICP22_no_dox_2
4106	49	ICP22_no_dox_2
4141	48	ICP22_no_dox_2
4146	47	ICP22_no_dox_2
4168	46	ICP22_no_dox_2
4180	45	ICP22_no_dox_2
4239	44	ICP22_no_dox_2
4293	43	ICP22_no_dox_2
4363	42	ICP22_no_dox_2
4386	41	ICP22_no_dox_2
4415	40	ICP22_no_dox_2
4425	39	ICP22_no_dox_2
4501	38	ICP22_no_dox_2
4532	37	ICP22_no_dox_2
4545	36	ICP22_no_dox_2
4572	35	ICP22_no_dox_2
4613	34	ICP22_no_dox_2
4742	33	ICP22_no_dox_2
4907	32	ICP22_no_dox_2
4967	31	ICP22_no_dox_2
5143	30	ICP22_no_dox_2
5181	29	ICP22_no_dox_2
5226	28	ICP22_no_dox_2
5293	27	ICP22_no_dox_2
5338	26	ICP22_no_dox_2
5479	25	ICP22_no_dox_2
5568	24	ICP22_no_dox_2
5737	23	ICP22_no_dox_2
5857	22	ICP22_no_dox_2
5949	21	ICP22_no_dox_2
5970	20	ICP22_no_dox_2
6211	19	ICP22_no_dox_2
6267	18	ICP22_no_dox_2
6477	17	ICP22_no_dox_2
6714	16	ICP22_no_dox_2
6831	15	ICP22_no_dox_2
7064	14	ICP22_no_dox_2
7092	13	ICP22_no_dox_2
7394	12	ICP22_no_dox_2
7441	11	ICP22_no_dox_2
7558	10	ICP22_no_dox_2
8317	9	ICP22_no_dox_2
8834	8	ICP22_no_dox_2
8869	7	ICP22_no_dox_2
9412	6	ICP22_no_dox_2
9616	5	ICP22_no_dox_2
9743	4	ICP22_no_dox_2
12379	3	ICP22_no_dox_2
15986	2	ICP22_no_dox_2
17497	1	ICP22_no_dox_2
19623	0	ICP22_no_dox_2
0	274	ICP22_dox_1
3	273	ICP22_dox_1
5	272	ICP22_dox_1
6	271	ICP22_dox_1
13	270	ICP22_dox_1
18	269	ICP22_dox_1
24	268	ICP22_dox_1
29	267	ICP22_dox_1
33	266	ICP22_dox_1
63	265	ICP22_dox_1
68	264	ICP22_dox_1
78	263	ICP22_dox_1
80	261	ICP22_dox_1
87	260	ICP22_dox_1
98	259	ICP22_dox_1
108	258	ICP22_dox_1
116	257	ICP22_dox_1
120	256	ICP22_dox_1
125	255	ICP22_dox_1
142	254	ICP22_dox_1
143	253	ICP22_dox_1
165	252	ICP22_dox_1
189	251	ICP22_dox_1
193	250	ICP22_dox_1
196	249	ICP22_dox_1
208	248	ICP22_dox_1
211	247	ICP22_dox_1
229	246	ICP22_dox_1
234	245	ICP22_dox_1
239	244	ICP22_dox_1
245	243	ICP22_dox_1
258	242	ICP22_dox_1
264	241	ICP22_dox_1
266	240	ICP22_dox_1
270	239	ICP22_dox_1
274	238	ICP22_dox_1
285	237	ICP22_dox_1
302	236	ICP22_dox_1
309	235	ICP22_dox_1
315	234	ICP22_dox_1
319	233	ICP22_dox_1
331	232	ICP22_dox_1
333	231	ICP22_dox_1
347	230	ICP22_dox_1
369	229	ICP22_dox_1
374	228	ICP22_dox_1
376	227	ICP22_dox_1
384	226	ICP22_dox_1
395	225	ICP22_dox_1
400	224	ICP22_dox_1
416	223	ICP22_dox_1
433	222	ICP22_dox_1
458	221	ICP22_dox_1
494	220	ICP22_dox_1
504	219	ICP22_dox_1
507	218	ICP22_dox_1
513	217	ICP22_dox_1
516	216	ICP22_dox_1
519	215	ICP22_dox_1
520	214	ICP22_dox_1
526	213	ICP22_dox_1
531	212	ICP22_dox_1
532	211	ICP22_dox_1
534	210	ICP22_dox_1
540	209	ICP22_dox_1
548	208	ICP22_dox_1
564	207	ICP22_dox_1
570	206	ICP22_dox_1
573	205	ICP22_dox_1
576	204	ICP22_dox_1
611	203	ICP22_dox_1
620	202	ICP22_dox_1
621	201	ICP22_dox_1
633	200	ICP22_dox_1
634	199	ICP22_dox_1
639	198	ICP22_dox_1
645	197	ICP22_dox_1
670	196	ICP22_dox_1
688	195	ICP22_dox_1
690	194	ICP22_dox_1
692	193	ICP22_dox_1
696	192	ICP22_dox_1
697	191	ICP22_dox_1
725	190	ICP22_dox_1
731	189	ICP22_dox_1
738	188	ICP22_dox_1
744	187	ICP22_dox_1
762	186	ICP22_dox_1
768	185	ICP22_dox_1
783	184	ICP22_dox_1
803	183	ICP22_dox_1
809	182	ICP22_dox_1
830	181	ICP22_dox_1
839	180	ICP22_dox_1
853	179	ICP22_dox_1
854	178	ICP22_dox_1
855	177	ICP22_dox_1
875	176	ICP22_dox_1
880	174	ICP22_dox_1
881	173	ICP22_dox_1
889	172	ICP22_dox_1
899	171	ICP22_dox_1
914	170	ICP22_dox_1
938	169	ICP22_dox_1
979	168	ICP22_dox_1
1022	167	ICP22_dox_1
1036	166	ICP22_dox_1
1044	165	ICP22_dox_1
1064	164	ICP22_dox_1
1073	163	ICP22_dox_1
1093	162	ICP22_dox_1
1094	161	ICP22_dox_1
1100	160	ICP22_dox_1
1108	159	ICP22_dox_1
1139	158	ICP22_dox_1
1148	157	ICP22_dox_1
1177	156	ICP22_dox_1
1193	155	ICP22_dox_1
1199	154	ICP22_dox_1
1203	153	ICP22_dox_1
1207	152	ICP22_dox_1
1225	151	ICP22_dox_1
1245	150	ICP22_dox_1
1257	149	ICP22_dox_1
1265	148	ICP22_dox_1
1339	147	ICP22_dox_1
1354	146	ICP22_dox_1
1394	145	ICP22_dox_1
1428	144	ICP22_dox_1
1441	143	ICP22_dox_1
1467	142	ICP22_dox_1
1481	141	ICP22_dox_1
1486	140	ICP22_dox_1
1500	139	ICP22_dox_1
1507	138	ICP22_dox_1
1544	136	ICP22_dox_1
1559	135	ICP22_dox_1
1576	134	ICP22_dox_1
1580	133	ICP22_dox_1
1584	132	ICP22_dox_1
1602	131	ICP22_dox_1
1651	130	ICP22_dox_1
1665	129	ICP22_dox_1
1732	128	ICP22_dox_1
1736	127	ICP22_dox_1
1753	126	ICP22_dox_1
1777	125	ICP22_dox_1
1785	124	ICP22_dox_1
1791	123	ICP22_dox_1
1817	122	ICP22_dox_1
1833	121	ICP22_dox_1
1844	120	ICP22_dox_1
1852	119	ICP22_dox_1
1854	118	ICP22_dox_1
1882	117	ICP22_dox_1
1937	116	ICP22_dox_1
1955	115	ICP22_dox_1
2087	114	ICP22_dox_1
2136	113	ICP22_dox_1
2206	112	ICP22_dox_1
2250	111	ICP22_dox_1
2264	110	ICP22_dox_1
2283	109	ICP22_dox_1
2295	108	ICP22_dox_1
2339	107	ICP22_dox_1
2372	106	ICP22_dox_1
2379	105	ICP22_dox_1
2407	104	ICP22_dox_1
2412	103	ICP22_dox_1
2612	102	ICP22_dox_1
2648	101	ICP22_dox_1
2661	100	ICP22_dox_1
2683	99	ICP22_dox_1
2685	98	ICP22_dox_1
2739	97	ICP22_dox_1
2748	96	ICP22_dox_1
2785	95	ICP22_dox_1
2877	94	ICP22_dox_1
2964	93	ICP22_dox_1
2981	92	ICP22_dox_1
2988	91	ICP22_dox_1
2998	90	ICP22_dox_1
3023	89	ICP22_dox_1
3101	88	ICP22_dox_1
3144	87	ICP22_dox_1
3148	86	ICP22_dox_1
3173	85	ICP22_dox_1
3185	84	ICP22_dox_1
3197	83	ICP22_dox_1
3241	82	ICP22_dox_1
3250	81	ICP22_dox_1
3253	80	ICP22_dox_1
3454	79	ICP22_dox_1
3460	78	ICP22_dox_1
3576	77	ICP22_dox_1
3630	76	ICP22_dox_1
3703	75	ICP22_dox_1
3777	74	ICP22_dox_1
3822	73	ICP22_dox_1
3860	72	ICP22_dox_1
3868	71	ICP22_dox_1
3991	70	ICP22_dox_1
4119	69	ICP22_dox_1
4147	68	ICP22_dox_1
4216	67	ICP22_dox_1
4318	66	ICP22_dox_1
4345	65	ICP22_dox_1
4465	64	ICP22_dox_1
4480	63	ICP22_dox_1
4481	62	ICP22_dox_1
4483	61	ICP22_dox_1
4514	60	ICP22_dox_1
4530	59	ICP22_dox_1
4555	58	ICP22_dox_1
4682	57	ICP22_dox_1
5101	56	ICP22_dox_1
5115	55	ICP22_dox_1
5219	54	ICP22_dox_1
5342	53	ICP22_dox_1
5542	52	ICP22_dox_1
5961	51	ICP22_dox_1
6100	50	ICP22_dox_1
6140	49	ICP22_dox_1
6421	48	ICP22_dox_1
6422	47	ICP22_dox_1
6510	46	ICP22_dox_1
6594	45	ICP22_dox_1
6746	44	ICP22_dox_1
6753	43	ICP22_dox_1
6792	42	ICP22_dox_1
6989	41	ICP22_dox_1
7218	40	ICP22_dox_1
7220	39	ICP22_dox_1
7238	38	ICP22_dox_1
7558	37	ICP22_dox_1
7660	36	ICP22_dox_1
7802	35	ICP22_dox_1
8018	34	ICP22_dox_1
8152	33	ICP22_dox_1
8222	32	ICP22_dox_1
8256	31	ICP22_dox_1
8492	30	ICP22_dox_1
8883	29	ICP22_dox_1
8954	28	ICP22_dox_1
9201	27	ICP22_dox_1
9211	26	ICP22_dox_1
9286	25	ICP22_dox_1
9310	24	ICP22_dox_1
9618	23	ICP22_dox_1
9651	22	ICP22_dox_1
9829	21	ICP22_dox_1
9916	20	ICP22_dox_1
10569	19	ICP22_dox_1
10854	18	ICP22_dox_1
11124	17	ICP22_dox_1
11376	16	ICP22_dox_1
12034	15	ICP22_dox_1
12562	14	ICP22_dox_1
12792	13	ICP22_dox_1
12916	12	ICP22_dox_1
13083	11	ICP22_dox_1
13468	10	ICP22_dox_1
13570	9	ICP22_dox_1
14681	8	ICP22_dox_1
15466	7	ICP22_dox_1
15949	6	ICP22_dox_1
16718	5	ICP22_dox_1
17988	4	ICP22_dox_1
22260	3	ICP22_dox_1
32519	2	ICP22_dox_1
38644	1	ICP22_dox_1
46284	0	ICP22_dox_1
0	276	ICP22_dox_2
5	273	ICP22_dox_2
11	272	ICP22_dox_2
23	271	ICP22_dox_2
36	270	ICP22_dox_2
41	269	ICP22_dox_2
45	268	ICP22_dox_2
63	267	ICP22_dox_2
65	266	ICP22_dox_2
67	265	ICP22_dox_2
70	264	ICP22_dox_2
75	263	ICP22_dox_2
80	262	ICP22_dox_2
83	261	ICP22_dox_2
92	259	ICP22_dox_2
93	258	ICP22_dox_2
99	257	ICP22_dox_2
100	255	ICP22_dox_2
107	254	ICP22_dox_2
110	253	ICP22_dox_2
120	252	ICP22_dox_2
124	251	ICP22_dox_2
126	249	ICP22_dox_2
132	247	ICP22_dox_2
152	246	ICP22_dox_2
156	245	ICP22_dox_2
163	244	ICP22_dox_2
174	243	ICP22_dox_2
176	242	ICP22_dox_2
188	241	ICP22_dox_2
194	240	ICP22_dox_2
199	239	ICP22_dox_2
202	238	ICP22_dox_2
209	237	ICP22_dox_2
210	236	ICP22_dox_2
215	235	ICP22_dox_2
217	234	ICP22_dox_2
226	233	ICP22_dox_2
232	232	ICP22_dox_2
233	231	ICP22_dox_2
270	230	ICP22_dox_2
278	229	ICP22_dox_2
293	228	ICP22_dox_2
297	227	ICP22_dox_2
302	225	ICP22_dox_2
327	224	ICP22_dox_2
328	223	ICP22_dox_2
336	222	ICP22_dox_2
356	221	ICP22_dox_2
362	220	ICP22_dox_2
367	219	ICP22_dox_2
381	217	ICP22_dox_2
390	216	ICP22_dox_2
393	215	ICP22_dox_2
408	214	ICP22_dox_2
421	213	ICP22_dox_2
422	212	ICP22_dox_2
428	211	ICP22_dox_2
442	210	ICP22_dox_2
447	209	ICP22_dox_2
453	208	ICP22_dox_2
460	207	ICP22_dox_2
468	206	ICP22_dox_2
[truncated: 1,261 more rows]
