# Supplementary material for: The HSV-1 ICP22 protein selectively impairs histone repositioning upon Pol II transcription downstream of genes
Source: Nat Commun. 2023 Jul 31;14:4591. doi: 10.1038/s41467-023-40217-w (PMC10390501; doi:10.1038/s41467-023-40217-w)
Supplement: Supplementary file 8 — Source Data [file 41467_2023_40217_MOESM8_ESM.zip › Fig3c.tsv]

ID	log10(downstream_FPKM)	log10(dOCR_length_[bp])	density
ENSG00000000460	-0.623394514365227	2.52374646681156	0.281741045728419
ENSG00000001167	-0.00503647425083203	1.71180722904119	0.0625270420868544
ENSG00000001461	-0.140215481121218	1.81624129999178	0.0977382988223386
ENSG00000001497	-0.775129789735635	2.35314654621398	0.199646627844041
ENSG00000001629	-0.599349630609599	1.09691001300806	0.0284805649586886
ENSG00000002549	-1.09770025220872	3.93666451300008	0.0421157911085734
ENSG00000003056	0.135608353329823	2.93901977644867	0.21307717675123
ENSG00000003436	0.248425444944539	1.38916608436453	0.0160563590670504
ENSG00000003509	-0.460461685740532	1.13033376849501	0.0293519535032273
ENSG00000003989	-1.83378865251333	2.83758843823551	0.03473652416209
ENSG00000004399	-0.869373025110092	2.9804578922761	0.275072042160093
ENSG00000004478	-0.744698783973007	3.30265555395072	0.2653900543379
ENSG00000004487	-0.997756707422132	2.45331834004704	0.184594661296385
ENSG00000004700	-0.24568103388205	2.19865708695442	0.15490721761014
ENSG00000004897	-0.191522276453391	1.97081161087252	0.125186503099759
ENSG00000004961	-0.255578111320828	3.0836817472743	0.34113104759216
ENSG00000005007	-1.20589861416763	2.34340859380386	0.129728634235963
ENSG00000005022	-0.471692438446232	3.58467038446435	0.227487493650827
ENSG00000005189	-1.14866593147686	2.67760695272049	0.178355133787962
ENSG00000005194	-0.930698665521391	2.82930377283102	0.256383735429235
ENSG00000005249	-1.83378865251333	3.69032900697397	0.0194969795642896
ENSG00000005302	-0.985205410787215	2.14144977340047	0.128273863393614
ENSG00000005436	-1.44185681022219	2.91115760873998	0.121765024516893
ENSG00000005483	0.258781228139168	2.62889956442061	0.0970667861490654
ENSG00000005486	-1.11667520249148	2.76900787094377	0.191515156198201
ENSG00000005801	-0.860567083044176	3.18511700114259	0.254878929516842
ENSG00000005810	-0.894345356901075	3.62096843564429	0.136352896283993
ENSG00000006042	-1.27860366849301	1.90848501887865	0.0850098370331086
ENSG00000006453	-1.07709375454222	3.97169323894986	0.0420299129977164
ENSG00000006459	-1.33622137835739	2.77048380943111	0.148288917129153
ENSG00000006530	-0.590813538688789	1.34242268082221	0.0462376472144182
ENSG00000006831	-0.954208034293842	3.58843978830553	0.130203821231911
ENSG00000007341	-0.604782983340408	3.5108130105125	0.241891162015769
ENSG00000007923	-1.21245686933801	3.25394346266926	0.154657229612696
ENSG00000007944	-0.244854758292863	2.85491302230786	0.351623401167885
ENSG00000008018	0.0652908282199733	2.80106052984786	0.230159121685159
ENSG00000008083	-0.508989958844305	2.04532297878666	0.151171816876312
ENSG00000008086	-2.37254982798057	2.68529378138678	0.00863681283214731
ENSG00000008256	-0.43892433157342	2.63397315578967	0.310132267182968
ENSG00000008294	0.313235669715967	3.94904829231566	0.107062335739988
ENSG00000008311	-0.204650496773832	2.24674470972384	0.158914299652389
ENSG00000008324	-0.419552666287412	3.29003461136252	0.367892101691294
ENSG00000008513	-1.33184999842292	2.86981820797933	0.149018548325633
ENSG00000008853	-1.36490997915398	4.47132838978722	0.00482700492931944
ENSG00000008952	-0.113871596357454	2.78461729263288	0.303503703049987
ENSG00000008988	-0.179064455624131	2.93171206705676	0.329724993533381
ENSG00000009335	0.245403162211197	3.13177900936919	0.161995806499184
ENSG00000009413	-1.16249955410737	2.82020145948564	0.181315017386294
ENSG00000009780	-1.50243961760154	3.36539437685478	0.0708103291151526
ENSG00000009954	-0.917591637208748	3.31952244906545	0.212789365247932
ENSG00000010072	-0.522916361662244	2.91933963678741	0.36931908760412
ENSG00000010810	-1.1187284308284	2.9484129657786	0.198331356635435
ENSG00000011114	0.0991517511943401	3.13798673272353	0.23360671767077
ENSG00000011198	-0.147344963262631	3.86114594086618	0.163799829515811
ENSG00000011258	-0.778683725547917	3.33253944689011	0.249988777488763
ENSG00000011275	0.0294052762320427	4.42017861811958	0.0508840421221234
ENSG00000011422	0.0348148750537145	2.98385171899147	0.261561434752288
ENSG00000011465	-1.00417105644591	3.28352736486169	0.199393594236797
ENSG00000011523	-1.68102773146255	3.15685190107001	0.0525267145870654
ENSG00000011566	-0.238836196846312	2.37930551775058	0.198741406123642
ENSG00000011638	-0.397406273771513	3.32919441508845	0.352700405994075
ENSG00000012174	-1.16890606478723	0.653212513775344	0.0138740621224287
ENSG00000012660	-0.282839887585544	2.44404479591808	0.22841741908586
ENSG00000012822	0.167171382104266	3.43877960335738	0.192115873604142
ENSG00000013016	0.17864598619999	3.21218760440396	0.206199624433479
ENSG00000013374	-0.641808741078629	3.13687903987552	0.335844226413083
ENSG00000013503	-0.740295922821472	1.61804809671209	0.0944094939758267
ENSG00000013573	-1.08575797976495	1.5910646070265	0.0719051380166671
ENSG00000013619	-1.26061699566037	2.13033376849501	0.106804713850846
ENSG00000013810	-1.58650938228412	4.12899665884603	0.00880527160509717
ENSG00000014641	-1.8284817836303	3.01283722470517	0.032632045744092
ENSG00000014919	-0.572177582680332	3.32623342090424	0.322755387346417
ENSG00000015171	-1.02614905384076	3.82105475504689	0.0646979007255217
ENSG00000015479	-0.0462967105406543	3.55618184665291	0.209521518034076
ENSG00000015676	-0.405904462157301	2.78958071216443	0.355112739259367
ENSG00000016082	-1.54244341333679	2.34537373055909	0.0695239185250446
ENSG00000017260	-0.621040853874257	3.05115252244738	0.351331084713986
ENSG00000018510	-0.0467171579549589	3.10191883368042	0.270008600647249
ENSG00000019549	-1.14646654469228	1.75587485567249	0.0891841642439853
ENSG00000021574	-0.933099682825541	3.02118929906994	0.255354707397868
ENSG00000022267	-1.05884171743099	3.42537116643894	0.150288064245192
ENSG00000023041	-0.640921687528824	1.78175537465247	0.135024868628538
ENSG00000023171	-1.06116760566598	2.64542226934909	0.203382607644231
ENSG00000023287	0.289895347049191	2.79726754083072	0.112206894510438
ENSG00000023734	-0.177863012843934	2.94324712513786	0.328275853616007
ENSG00000023909	-0.446710219148037	3.27577190016493	0.370760633151291
ENSG00000024048	-0.120165030827401	3.17811325231463	0.28439798619273
ENSG00000025796	-0.607683956633615	0.778151250383644	0.0187774756132067
ENSG00000026025	-0.334905338185616	3.23628527744803	0.364176803931953
ENSG00000026508	-0.122020951177535	2.66698571832966	0.26538215003905
ENSG00000026652	-0.519750393163449	2.96614173273903	0.377027266893766
ENSG00000028203	-0.225702092530256	2.68439647841902	0.310817528630609
ENSG00000028528	-0.0917787231482754	3.98412208286111	0.139523951186041
ENSG00000028839	-0.625624594527446	2.88366143515362	0.340130386103669
ENSG00000029363	0.545828173152377	3.36670305686929	0.071093469276553
ENSG00000029364	-0.656275875751342	2.93424588102307	0.336490815221769
ENSG00000029993	0.436911841540185	2.42324587393681	0.0415350957160584
ENSG00000030066	-0.789692220201862	3.47928731647617	0.208818215836216
ENSG00000030110	-0.344040385282019	3.53026374871303	0.265041328050049
ENSG00000030582	-0.478775109567075	3.30384377488865	0.357903636831145
ENSG00000031698	0.93709865414095	4.04475528629523	0.0142169054170746
ENSG00000032742	-1.60059626364358	3.83231726992226	0.0154913536739526
ENSG00000033050	-0.507076421805647	2.58206336291171	0.290639555985702
ENSG00000033178	-0.316532506325828	3.01072386539177	0.36682119128304
ENSG00000033627	0.0678388818249672	3.61172330800734	0.168589789677735
ENSG00000034152	-0.221832539186141	3.9073307293144	0.152406331864354
ENSG00000034510	0.207644077354421	3.83705155083176	0.120092863046562
ENSG00000034533	-1.17423757400829	2.14921911265538	0.119351942874278
ENSG00000034677	-0.52276306001836	2.57749179983723	0.290968291607306
ENSG00000034713	0.0559120314407803	2.05690485133647	0.0776167392540319
ENSG00000035862	-0.817698435164416	3.60330679653851	0.159678653687385
ENSG00000036257	-0.129699080360493	2.19312459835446	0.135184948895831
ENSG00000037474	-0.208086357920231	2.72672720902657	0.318700997890814
ENSG00000037637	0.306640955880116	3.27588696030123	0.15061127951311
ENSG00000038002	-0.91296989856096	2.49692964807321	0.223868514073151
ENSG00000038219	-0.526786396775029	3.14597290280218	0.381319625769452
ENSG00000038382	-1.4245050045879	1.94694327069783	0.0658360631458553
ENSG00000039123	0.448203911552351	2.80140371001736	0.0580924766645162
ENSG00000039319	-0.719845300206498	3.1215598441875	0.307243499497766
ENSG00000039523	-0.382089720372782	3.61715766569494	0.221038023267134
ENSG00000039560	-0.560674377958811	3.00625205136936	0.371831605264093
ENSG00000040275	-1.36490997915398	2.51321760006794	0.121566912209718
ENSG00000040531	-0.214588162011722	3.57275546515422	0.24506136725985
ENSG00000040933	-1.36962900171101	3.45931708286593	0.0824494008264677
ENSG00000041880	-0.751426560217394	3.98625654359883	0.0813747930935263
ENSG00000042062	-1.00305596511771	2.98159211721408	0.233991377388474
ENSG00000042088	-0.688266488506899	2.25767857486918	0.179937706085896
ENSG00000042445	-0.542443413336786	2.54838941813292	0.282357652965489
ENSG00000042493	-0.325061855252814	2.67163559660213	0.32427631016545
ENSG00000042753	-0.307157871016001	2.68124123737559	0.32598815918322
ENSG00000044574	1.22623200564599	4.89453758499575	0.00534271182339383
ENSG00000047188	-0.615211911041601	3.07863803836967	0.352064532198367
ENSG00000047315	0.00928140330687341	3.36144450808633	0.236823522703401
ENSG00000047346	-0.364110326226996	2.67348169707335	0.327569227836051
ENSG00000047410	-0.220820883871409	2.02325245963371	0.132340209021567
ENSG00000047578	-0.858202553508761	1.83569057149243	0.120421283956682
ENSG00000047579	-0.555762803843083	3.08493357493672	0.375965635554194
ENSG00000047621	-0.142421389449325	2.20002926655377	0.138005755477032
ENSG00000047849	-0.434018415198991	3.09604055429543	0.395929560081624
ENSG00000048471	-1.06026723117517	2.08278537031645	0.126381381159893
ENSG00000048707	-0.733313236222108	2.69152352216815	0.306576449806943
ENSG00000048828	-0.282063521881917	3.77309131024232	0.174333706657482
ENSG00000048991	-1.83378865251333	1.53781909507327	0.0182267198886177
ENSG00000049540	-2.310909907233	4.00419235625971	0.00368465815196596
ENSG00000049541	-0.392638298299312	3.44661482366427	0.302337422058882
ENSG00000049618	-0.910677343443737	3.18780263871842	0.242572512292495
ENSG00000049656	-0.500409054018235	2.98699553972438	0.384146398955923
ENSG00000049759	-0.0940829636991098	3.96236933567002	0.14369044241927
ENSG00000049860	-0.671025897851867	2.14301480025409	0.151807368796501
ENSG00000050165	0.917442048992068	2.82930377283102	0.00570803628586151
ENSG00000050405	-1.30362301346179	3.98016250794134	0.0222008163441027
ENSG00000051009	0.0853425103686347	2.37839790094814	0.10428314348603
ENSG00000051108	0.347403706871123	4.97238799910747	0.0206634594012651
ENSG00000051620	-0.296183378451436	1.88366143515362	0.126538861008105
ENSG00000052126	-1.35666739779367	2.57170883180869	0.129590833094025
ENSG00000052723	-0.492867238679115	2.96543689977626	0.381722075402805
ENSG00000054282	-1.27624946951477	2.70586371228392	0.156369136855561
ENSG00000054356	-1.12243589971843	3.74962038519993	0.0619155311379974
ENSG00000054598	-0.911051946861143	2.22659990520736	0.137253838619736
ENSG00000054611	-0.954913159745398	1.93701610746481	0.12438164184165
ENSG00000054654	-1.4825489670305	2.88817949391832	0.112684231983195
ENSG00000054793	-0.374149655786703	3.06258198422816	0.385698723912724
ENSG00000055044	0.120429383341233	2.22010808804005	0.0740116079800359
ENSG00000055070	-0.2942386647439	2.63798978078469	0.308884326159623
ENSG00000055130	-1.20916536239273	1.67209785793572	0.0709458705412902
ENSG00000055609	-0.352531309760556	1.94448267215017	0.135263365045348
ENSG00000056050	-1.13268811264251	2.20682587603185	0.126461507511859
ENSG00000056097	-0.875898079648458	1.80617997398389	0.116233859976925
ENSG00000056277	-1.28547938662014	2.38560627359831	0.123014981156358
ENSG00000057252	-0.314627991365368	2.96378782734556	0.366775302561126
ENSG00000057608	-0.374487947809044	2.06069784035361	0.146716843388562
ENSG00000057663	-0.377640172091135	2.86923171973098	0.368926474044462
ENSG00000057935	-0.582019397020667	2.15986784709257	0.167654983700472
ENSG00000058063	-0.562839890574879	2.21218760440396	0.181606743365937
ENSG00000058272	-0.089114022287621	2.04139268515822	0.11145369633469
ENSG00000058668	-1.27624946951477	1.75966784468963	0.0690913268631737
ENSG00000059758	0.10045051199495	2.15986784709257	0.0740471370890721
ENSG00000059804	-0.768297377402385	2.94669783724574	0.304974593172667
ENSG00000060069	-0.364397848311881	3.07040732174012	0.3834578852703
ENSG00000060237	-0.247582259366079	2.9843022319799	0.346670048684173
ENSG00000060339	-0.623394514365227	2.34143452457814	0.220026533272358
ENSG00000060718	-0.24019520281511	2.52569252450501	0.248796758371017
ENSG00000060749	-1.53543660883674	2.64443858946784	0.0979697358057173
ENSG00000060982	-0.0783437387914478	2.37748838337613	0.154571020318841
ENSG00000061337	-0.992973661665751	3.30297993674825	0.197094756823275
ENSG00000061676	-0.464079064137729	2.94571471405986	0.38092841932388
ENSG00000061936	-0.299933141854431	2.61489721603313	0.30116651493411
ENSG00000062725	-0.795116652482201	1.56820172406699	0.0770497685769699
ENSG00000063322	-0.0980349456697949	4.57684792354152	0.0366831613250265
ENSG00000063660	-0.667671160551453	3.24588264751726	0.304157170148131
ENSG00000064490	-0.578393800169188	2.89735213434431	0.35352795954992
ENSG00000064607	-0.94283873674261	2.01703333929878	0.125378617979957
ENSG00000064651	-0.657132674804456	3.44404479591808	0.256050521232807
ENSG00000064763	-1.68102773146255	2.3096301674259	0.0421743512335394
ENSG00000064961	-1.26806345116135	2.8178957571618	0.161482482701127
ENSG00000064995	0.165966332738558	2.78283080520259	0.172804577001906
ENSG00000065154	-0.311928254969778	4.42806996911906	0.0539946002340231
ENSG00000065183	-0.594290912669451	1.60205999132796	0.106202928616672
ENSG00000065243	-0.881679724224557	4.01770097122412	0.0689356182595234
ENSG00000065268	0.269104419965214	4.72310251028228	0.0336234672145867
ENSG00000065308	-0.715686159944573	2.78532983501077	0.313434908203835
ENSG00000065491	-0.676697053929028	2.94987770403687	0.330301652533333
ENSG00000065518	-1.04132591848545	3.26564314194214	0.193236467705203
ENSG00000065526	0.0208621690514679	3.97934347048614	0.124144638793407
ENSG00000065534	-0.727275867297863	3.47370588688777	0.226619640686898
ENSG00000065548	-0.532601841940358	2.31910605930978	0.209089190506977
ENSG00000065613	-0.0184087273765698	3.39741854235135	0.237195101511045
ENSG00000065665	-1.0561605278123	3.46952747918701	0.139765699320942
ENSG00000065833	-0.996978539351991	3.40191725051757	0.172516084111833
ENSG00000065911	-0.588504333851688	2.52891670027765	0.281249633331785
ENSG00000065970	-0.899757649106253	2.47421626407626	0.218343723125653
ENSG00000066027	-0.976394978153265	2.57112627708431	0.223360742854815
ENSG00000066044	-1.28547938662014	3.4375127452648	0.101913142422268
ENSG00000066136	-0.674189478186805	2.42732378635725	0.249751915884173
ENSG00000066455	-0.513397499131628	3.22530928172586	0.373102167230986
ENSG00000066557	-0.25803173962778	2.28780172993023	0.176575302463669
ENSG00000066629	-1.00748379248874	2.3021143769562	0.146704616211446
ENSG00000066651	-0.351134234767905	2.91986225355554	0.371949690199643
ENSG00000066827	-0.331839485073043	3.20303288701471	0.368248154282627
ENSG00000066855	-0.548034619536844	3.21879799811174	0.36113698409581
ENSG00000066933	-1.13100441880108	3.36464478532991	0.150142678766268
ENSG00000067048	0.27035128000394	3.9708580569965	0.107999094330393
ENSG00000067064	-0.0869542731607044	3.91121089313755	0.152474332018255
ENSG00000067082	-0.124240338831761	1.83569057149243	0.0975697213707618
ENSG00000067113	-1.40781992024105	3.22724378150306	0.106901917634429
ENSG00000067141	-1.41506316528978	2.40053798939195	0.10176326410524
ENSG00000067167	0.0342915846487349	2.92246594529841	0.263271273756797
ENSG00000067177	-0.810883332981248	3.31470969295517	0.243434697916132
ENSG00000067208	-0.574746760010317	1.97772360528885	0.143963674307035
ENSG00000067365	-0.190914289733061	1.88081359228079	0.115514420559971
ENSG00000067533	0.22160953615635	3.42160392686983	0.182149308500586
ENSG00000067829	-0.463985054740975	3.9606372331102	0.103382881459109
ENSG00000067900	-0.20652795961481	4.02903864029041	0.129620727858863
ENSG00000067955	-0.287840634246937	3.57292965907937	0.247309145424378
ENSG00000068024	-1.34235591414943	1.34242268082221	0.0404127917304838
ENSG00000068078	-1.98205772712653	2.98520185836457	0.019798299481712
ENSG00000068305	-0.137293830766098	2.31281182621209	0.156873319138246
ENSG00000068323	-0.50333371175896	3.35793484700045	0.332590203016694
ENSG00000068383	-1.50243961760154	2.75434833571102	0.111671695574216
ENSG00000068438	-0.00278306558235627	4.01407929998077	0.122052690934088
ENSG00000068650	-0.904499308515291	3.04355874691473	0.262843480964322
ENSG00000068654	-0.830285478035319	3.03961238189672	0.284860851380034
ENSG00000068697	0.188765134807165	3.24464815412804	0.204655012075398
ENSG00000068724	-0.282928112470883	4.85695835951755	0.0288963048134968
ENSG00000068784	-0.628335860823463	2.69940408181534	0.316467961428021
ENSG00000068793	-1.36779913444448	1.93196611472817	0.0731807204784613
ENSG00000069020	-0.895320908333432	2.67440181284528	0.269764486252789
ENSG00000069329	-0.349936543490737	2.34242268082221	0.201508713069432
ENSG00000069345	-0.313887468028427	2.59988307207369	0.296792898524731
ENSG00000069509	-1.1760978805998	2.19173039336286	0.120927661360889
ENSG00000069849	-0.211399921743675	3.72896217971387	0.192148085281334
ENSG00000070047	-0.0284186840742282	3.97797496618092	0.133011748920583
ENSG00000070214	-1.85337907087244	3.32242605240595	0.0289130895725354
ENSG00000070367	-0.114117162872421	1.86332286012046	0.099363149811334
ENSG00000070404	-0.66579034974767	2.29225607135648	0.195715936354427
ENSG00000070423	0.151348601766035	3.02448566769917	0.207486625351735
ENSG00000070476	-0.849389653268453	2.56702636615906	0.266049173940854
ENSG00000070756	-0.723045302377432	3.76952502017105	0.118898411136656
ENSG00000070785	-0.156529850785928	4.48424287895823	0.0466662869916109
ENSG00000070814	-0.881083941864418	3.14937309049139	0.256718700668056
ENSG00000070831	0.309853747348196	3.86961302717213	0.110588684808125
ENSG00000070950	-1.15730936778468	3.78164768498413	0.0517595184077707
ENSG00000071205	-0.648705229163418	2.73399928653839	0.319520067109521
ENSG00000071243	-0.655150855424288	2.52309583825257	0.280946620623485
ENSG00000071246	-1.7542404680958	2.49276038902684	0.0447531252567951
ENSG00000071462	0.0110404301379966	3.79109387358027	0.15205714964811
ENSG00000071537	0.0594800607459654	3.1773921920761	0.245696792442838
ENSG00000071539	-0.799911530697626	3.23401081758718	0.261807881519923
ENSG00000071794	-1.35666739779367	3.28409219064283	0.114957747286372
ENSG00000072110	-0.396315377658548	2.5814945422909	0.292399147080614
ENSG00000072121	-0.663917649111566	1.87215627274829	0.138180296865939
ENSG00000072210	-0.205824727041747	2.6222140229663	0.278312713045521
ENSG00000072274	-0.726196123835665	3.30952370965311	0.270496575424028
ENSG00000072364	0.336114399295801	3.49002874792784	0.13299569285991
ENSG00000072506	-0.347152547387881	3.2733485687491	0.361451163542279
ENSG00000072778	-0.546654171515568	4.14640713528705	0.0704218745710671
ENSG00000072840	-0.643385909813416	3.4832305869021	0.245173039834959
ENSG00000073536	-0.810465652982213	3.05403821068487	0.289320551908169
ENSG00000073578	-0.115310058708389	4.01922017622245	0.134317831780732
ENSG00000073711	-0.798924901508223	2.3021143769562	0.172380592976203
ENSG00000073756	-0.428166826066022	2.54961623951909	0.279584969463179
ENSG00000073803	-1.08290592233149	3.13481437032046	0.204708755402077
ENSG00000073921	0.175531350740038	3.29347304815611	0.210973713777217
ENSG00000074047	-1.36962900171101	0.544068044350276	0.00851861242315778
ENSG00000074181	-0.9459988226856	2.54095480892613	0.226629361845842
ENSG00000074416	0.671631132931688	4.17015899847277	0.0446690073003162
ENSG00000074657	-1.16478187155476	3.53926433594745	0.0992205055104585
ENSG00000074696	-0.975219473850787	2.67209785793572	0.23919610232666
ENSG00000074800	-0.445360086237477	3.0696680969116	0.39559228908814
ENSG00000074964	-2.07151983231659	1.40654018043396	0.00830756821216968
ENSG00000075089	-0.811688160494037	2.74311762521474	0.29510015352398
ENSG00000075188	-0.864661000656322	2.5327543789925	0.249321224374045
ENSG00000075223	-0.673233833899934	2.09342168516224	0.143625540757175
ENSG00000075303	-1.2839712837776	2.04336227802113	0.0976118422252946
ENSG00000075336	-0.0501712380776986	1.23044892137827	0.0173247630446841
ENSG00000075420	0.100377511956899	2.70757017609794	0.184754979416872
ENSG00000075426	0.307079325224283	1.67669360962487	0.0254791084534766
ENSG00000075539	-0.664852990032452	2.70757017609794	0.315238982707589
ENSG00000075568	-0.735261141782754	3.36903022180915	0.255211811772848
ENSG00000075618	-0.180073630527537	4.61001569455679	0.0349482092731369
ENSG00000075624	0.391687057925745	4.91749500653602	0.0244382954420155
ENSG00000075711	0.270936400694807	4.35145809011703	0.0612368090036651
ENSG00000075785	0.601262641844405	3.42870159962305	0.0622156303906956
ENSG00000075856	0.121210356211943	3.74822680156825	0.137448260373236
ENSG00000075975	0.0268893800996093	2.91142396537629	0.266756461802309
ENSG00000076067	1.05471743938052	3.24723654950676	0.00501938086215686
ENSG00000076242	-1.10065147587347	2.97520196225785	0.204758788307445
ENSG00000076356	-1.65135882872796	2.49899936358015	0.061455335559101
ENSG00000076513	-0.90037962627358	3.1274287778516	0.255029235937665
ENSG00000076641	-0.0918814971249628	2.82477646247555	0.304501472752207
ENSG00000076685	-0.3655180581402	2.15685190107001	0.158813552754992
ENSG00000077063	-1.85900109743585	0.8750612633917	0.00663342251025292
ENSG00000077150	-0.090319608831969	4.22004267731896	0.0839071507987605
ENSG00000077157	-0.731970197083877	2.98340073818054	0.314172388510329
ENSG00000077235	-0.426454828279203	2.38560627359831	0.220908347706735
ENSG00000077254	-0.732889781156002	3.03941411917614	0.311978257909966
ENSG00000077380	0.174562145033418	2.37291200297011	0.0781853702464635
ENSG00000077549	-0.817486241925697	3.80379840798967	0.102890905147029
ENSG00000077585	-0.67610709854022	4.10598679552147	0.0673498115573997
ENSG00000077942	-0.432246175539695	3.41655730119148	0.316121255382438
ENSG00000078061	-1.25131907954448	3.79155030502733	0.0389427126258029
ENSG00000078070	-0.834322923514143	1.64836001098093	0.0917507894462513
ENSG00000078140	-0.283918600298151	3.59417147911491	0.238236204419596
ENSG00000078142	-0.0237836978239814	2.7863964613723	0.268792375166094
ENSG00000078177	-0.962575414335957	2.10209052551184	0.126424270455077
ENSG00000078237	0.347796670607829	2.61752453488629	0.0724361473883708
ENSG00000078304	-0.108950241933339	4.42392546349128	0.0525611746350695
ENSG00000078618	-0.526105579380859	2.1476763242411	0.168031284122342
ENSG00000078699	-0.805759928913091	3.78958071216443	0.107910989820701
ENSG00000078747	-0.338494083943614	3.83327463929056	0.149181335639661
ENSG00000078804	-0.65479711897129	2.91328390176042	0.334931178361603
ENSG00000078902	-0.674624132392452	4.84985226394599	0.0161769532351797
ENSG00000079308	-0.790174878045541	3.14472984082465	0.282038136828042
ENSG00000079387	0.0659084340689907	1.68574173860226	0.0544203169394355
ENSG00000079459	0.0336571920373932	4.16951279236783	0.0861727781294731
ENSG00000079482	-0.860801410646548	2.41246054742996	0.204803731053679
ENSG00000079691	-0.495006525354116	2.76937732607614	0.342683206304182
ENSG00000079785	-0.735261141782754	2.97520196225785	0.314201340598735
ENSG00000079819	-0.439139479786196	1.02118929906994	0.0291511193670065
ENSG00000079950	-0.235149310423156	2.86717275117865	0.349853814221634
ENSG00000079999	-0.438279525699591	2.93601079571521	0.379983699841686
ENSG00000080345	-0.58862956320974	2.12872228433843	0.160660836793428
ENSG00000080503	-1.11140711244239	1.94200805302231	0.117434307067437
ENSG00000080561	-0.187731735312789	3.1692334513011	0.30867784862789
ENSG00000080573	-1.85337907087244	2.53466057582844	0.0349294057405331
ENSG00000080608	-0.172329891786824	2.04139268515822	0.128096008097701
ENSG00000080845	-0.761039855017814	2.02530586526477	0.130200228419511
ENSG00000081087	-0.685311918260792	1.97081161087252	0.136620950713072
ENSG00000081721	-0.925936090100674	3.06126394230025	0.254367074307291
ENSG00000081760	-0.873207578344313	2.77232170672292	0.27694563584219
ENSG00000081791	-0.534252924033621	2.54592532935584	0.282052498360424
ENSG00000081913	-1.38488452424314	1.96614173273903	0.0743271416468667
ENSG00000081923	-1.33283866839272	2.00860017176192	0.0871852477394032
ENSG00000082014	-0.807057087413904	3.58489634413745	0.170381565001558
ENSG00000082212	-0.876243842278342	2.64394591274807	0.272673063279613
ENSG00000082213	-0.15414661753174	2.7427251313047	0.306858807145341
ENSG00000082258	-0.127995366738378	1.55022835305509	0.0504096544247871
ENSG00000082438	-0.41171171899533	2.07918124604762	0.151949100355135
ENSG00000082516	-0.233727188100871	2.30749603791321	0.177119245387543
ENSG00000082641	-0.359049959062912	2.44482519950975	0.237745392732418
ENSG00000082701	-0.624906094436692	3.48230176722344	0.249607157059009
ENSG00000082898	-0.457137666117326	3.52035250408332	0.262291421325643
ENSG00000082996	-0.745825583773547	3.36651634384754	0.252308398523386
ENSG00000083093	-1.51146448660575	3.19617618503997	0.0823390728930805
ENSG00000083097	-1.11039644675105	3.40191725051757	0.145236016836198
ENSG00000083312	0.113876121624859	2.61384182187607	0.147227020991567
ENSG00000083520	-0.0397691284958241	2.88930170250631	0.290088435002713
ENSG00000083535	-0.264781351998136	2.88846031803539	0.355946606789275
ENSG00000083544	-1.27477302585199	3.06107532362979	0.158290693664067
ENSG00000083642	-0.265357899941047	2.32221929473392	0.186477248320552
ENSG00000083750	-0.214022318097607	2.2417954312952	0.159342060684822
ENSG00000083857	-0.34198151898104	2.59988307207369	0.299663093819664
ENSG00000083896	0.190167038610352	2.77670118398841	0.158788921536207
ENSG00000083937	-0.173399378993135	0.477121254719662	0.00552968129923215
ENSG00000084072	-0.044165900289557	3.37821614974988	0.247753100444884
ENSG00000084093	-0.535530627295039	2.96801571399364	0.3739675091614
ENSG00000084636	-1.31832115502254	3.61188255551212	0.0597222234346471
ENSG00000084676	-1.52328516750992	2.04139268515822	0.0561903130080421
ENSG00000084731	-0.239459111703581	4.37425329810176	0.0628345100667904
ENSG00000084733	-0.491123338343133	1.42324587393681	0.0613919658366327
ENSG00000084754	-1.13056797795663	3.42267189832729	0.135652124165624
ENSG00000085117	0.22708964902891	2.75815462196739	0.135040552993375
ENSG00000085185	-1.32850103597066	3.2792105126014	0.122848104983436
ENSG00000085231	-0.622216089662767	3.52381147608972	0.231526154317504
ENSG00000085365	-0.585728287970819	2.60260252042026	0.298990200182452
ENSG00000085491	-0.34033499216212	2.51255099290421	0.264039368562498
ENSG00000085511	-0.381868045750398	2.65176244738011	0.318385189819465
ENSG00000085662	0.060105979566381	3.09307130637606	0.24619180782039
ENSG00000085832	-1.49359847861786	3.02612451674545	0.0982312702878908
ENSG00000085982	-0.395616401260302	3.42894429003557	0.312463951609695
ENSG00000086015	-0.678033223682338	3.17580163284828	0.313798117515907
ENSG00000086061	0.201827740668491	3.63803975425944	0.140756173430188
ENSG00000086062	-1.00055990831564	3.01786771896351	0.23397400641909
ENSG00000086065	0.354628267322132	3.57806588383609	0.117434399182628
ENSG00000086189	-0.652267481121835	2.48287358360875	0.269589160086521
ENSG00000086232	-0.431399750062724	1.74036268949424	0.127207799697573
ENSG00000086544	-1.44749654035627	3.46731206298055	0.068043349511854
ENSG00000086619	-0.177773115165645	3.87250589934593	0.161663551976307
ENSG00000086758	-0.997756707422132	3.09359676860823	0.231344885372023
ENSG00000086827	-0.902618322475661	2.79553244271015	0.267145083270612
ENSG00000087008	-0.217154099472918	2.26717172840301	0.165042055766465
ENSG00000087074	0.799579214215585	5.15397483810766	0.011124927086158
ENSG00000087095	-0.134711872803406	2.56937390961505	0.23057071058478
ENSG00000087206	-0.619408177509369	2.76566855475901	0.326901472779869
ENSG00000087263	-0.833788652513335	2.60205999132796	0.277461950329638
ENSG00000087302	0.259237779219156	3.566083784168	0.142570043790288
ENSG00000087303	0.510426007558218	2.54095480892613	0.0394567731451847
ENSG00000087460	-1.29246571411512	1.49136169383427	0.0564557691133724
ENSG00000087470	-0.417958764983196	3.32294251635302	0.357240248178332
ENSG00000087510	-0.570718353151236	1.71180722904119	0.129218184444476
ENSG00000087586	-1.27477302585199	3.3270522653267	0.126985390644804
ENSG00000088179	-1.29093319792166	1.5854607295085	0.0600539805650041
ENSG00000088256	-1.28547938662014	2.61278385671974	0.146512538860273
ENSG00000088325	-0.481041415748775	3.18398121891459	0.387915370865028
ENSG00000088356	-0.641950326565706	0.301029995663981	0.00799230022711033
ENSG00000088387	-0.764747387420931	3.02978947083186	0.304359039348996
ENSG00000088448	0.243651575333478	3.83442070368153	0.117856508778717
ENSG00000088451	-0.576566451793691	1.70329137811866	0.12819832528842
ENSG00000088832	-0.0126347570806177	1.99343623049761	0.0896925249867362
ENSG00000088854	-1.40982683456433	3.47004278755721	0.0737576481222448
ENSG00000088930	-0.464857544901774	1.80955971463527	0.134905295369062
ENSG00000089009	-0.175215073835316	1.75966784468963	0.0939382504345248
ENSG00000089060	-0.938621094340772	3.08689347130946	0.249210200581222
ENSG00000089094	-0.297295791644607	2.47856649559384	0.243106071462159
ENSG00000089225	-0.640921687528824	3.06985302111362	0.343153289652067
ENSG00000089234	-0.680717959548481	1.89486965674525	0.137233087707352
ENSG00000089289	-0.776063758878238	3.41946007278607	0.231071724739214
ENSG00000089693	-0.0851801102177558	3.90520202866232	0.152804625964301
ENSG00000089737	0.24423975523122	4.66564195680625	0.0368225184004098
ENSG00000089902	-0.401518628479035	2.00860017176192	0.143278778596526
ENSG00000090020	-0.779430990190742	3.85518588701278	0.0969098944043047
ENSG00000090061	0.209211375732699	3.72415293867147	0.128911483279646
ENSG00000090273	-0.756206608859703	3.44027921323559	0.230736553794893
ENSG00000090432	0.0662723608852258	3.91931348943307	0.125480290190386
ENSG00000090520	0.258989350850487	3.58297192910481	0.139674716758006
ENSG00000090530	-1.16183140631053	1.97543180850926	0.11269983124528
ENSG00000090621	-0.0239491232436599	2.84292112075998	0.279763023355922
ENSG00000090776	-0.94283873674261	3.20452694299984	0.23104357194855
ENSG00000090857	0.458898309590956	3.06333335895175	0.0640691312608691
ENSG00000090905	-0.417380140956251	2.76380222407459	0.348350985627885
ENSG00000090989	-0.639353426344843	2.98855895687862	0.343945220937063
ENSG00000091136	-0.767569010383043	2.07736790528416	0.130522788951379
ENSG00000091140	-0.37470588633616	3.47231754631684	0.292424614965872
ENSG00000091164	-0.350504270547982	2.62117628177504	0.308500158146528
ENSG00000091409	-0.993426462424265	2.69810054562339	0.233253324858237
ENSG00000091436	-1.11505234400782	2.06069784035361	0.122469450138492
ENSG00000091527	-0.240139058428994	3.14223299179471	0.332266441849229
ENSG00000091656	-1.58349839542181	2.16731733474818	0.0497193520757432
ENSG00000091732	-0.356918870105771	3.29070224328785	0.359917117078298
ENSG00000092020	-0.761491681404513	2.47639682672533	0.255567410526094
ENSG00000092148	-0.806555308952428	3.01745072951054	0.292953424316701
ENSG00000092203	0.676579990201253	1.88081359228079	0.00665156504887952
ENSG00000092330	0.270687231486479	3.57321982711442	0.139443771374194
ENSG00000093009	-0.880734305806158	2.72098574415374	0.276088011460713
ENSG00000093010	-0.186406882393168	3.53945249154946	0.252196084004236
ENSG00000093144	-0.070398635792991	2.53529412004277	0.19558298076026
ENSG00000094880	-0.719434769298194	3.3160752348384	0.27100527469671
ENSG00000094916	-0.530050689237678	3.58664355679047	0.216372517078004
ENSG00000094975	-0.127118472326024	2.04532297878666	0.11973400379023
ENSG00000095002	-1.65135882872796	2.75511226639507	0.0739893602953079
ENSG00000095015	-1.39562857765915	2.86421433046133	0.135941868978943
ENSG00000095303	-0.830815454130113	3.41995574848976	0.213087570695705
ENSG00000095321	-0.987928506561311	3.24452451157008	0.210729998798546
ENSG00000095380	-0.260524267056186	2.84911216618458	0.355053953026577
ENSG00000095383	-0.489386412605168	3.48337330608903	0.277485955112453
ENSG00000095574	-0.418730598935637	3.15488024471876	0.393130946044526
ENSG00000095637	-2.55797110177187	3.09516935143176	0.00615788203355113
ENSG00000095787	-0.226360822255753	3.23401081758718	0.321774745154593
ENSG00000096060	-1.41506316528978	2.2148438480477	0.0895098803383536
ENSG00000096080	0.71979710203964	4.31341371515603	0.03169916126085
ENSG00000096384	0.597742678994788	4.50935711978186	0.0287018926813152
ENSG00000096401	0.102389856848255	4.14769177928574	0.0864423701623971
ENSG00000096654	-0.74651835374127	1.02118929906994	0.020856932091091
ENSG00000096717	-0.344254382359071	3.0782755220866	0.376570916973178
ENSG00000096746	0.481068210566889	3.51315098537621	0.0893284500192565
ENSG00000097033	-1.04082034974566	1.98900461569854	0.125191436346304
ENSG00000099139	-2.15440906653642	3.1296898921993	0.0175779201132948
ENSG00000099203	-0.246971783604084	2.49623754516674	0.238953888250654
ENSG00000099204	-1.3781237502062	0.477121254719662	0.00703892209891578
ENSG00000099246	-0.244773937808152	1.51851393987789	0.0570496935584207
ENSG00000099250	-0.652619162320824	2.41664050733828	0.246910765924229
ENSG00000099284	-1.40781992024105	3.79927160834987	0.0242947345103365
ENSG00000099783	-0.334596505059202	2.33945144130644	0.198658310779823
ENSG00000099795	-0.793452993929272	3.05288623525638	0.293314880149121
ENSG00000099860	0.93119487940902	5.07521655295985	0.0130282872502993
ENSG00000099917	-0.200341925475139	2.73798732633343	0.322433829450131
ENSG00000099940	-1.07375242977419	2.70243053644553	0.202657819971545
ENSG00000099968	0.47266982885047	2.08098704691089	0.0195983895933694
ENSG00000099977	-0.354609927799444	3.46344503177043	0.294959605142704
ENSG00000100068	-0.59508757426537	2.49554433754645	0.270742958251436
ENSG00000100104	-0.0337060933497611	2.84664632857712	0.284131970753878
ENSG00000100124	-0.987167735635185	3.43039759138697	0.167793103611595
ENSG00000100129	0.0178014041548524	3.78792073855405	0.150810726092868
ENSG00000100138	-0.122332125408751	3.3526647996511	0.274403113743758
ENSG00000100196	-0.949879076978508	3.34034494952814	0.199336126148979
ENSG00000100201	0.235905709232611	2.91698004732038	0.150265352512005
ENSG00000100207	-0.916944533503259	2.19589965240923	0.132939242520118
ENSG00000100216	0.46577721509773	3.73973052856472	0.0853675972966261
ENSG00000100241	0.02835409676827	3.32520768948292	0.239619199231274
ENSG00000100258	-0.834102452301648	2.5434471800817	0.262051534507783
ENSG00000100263	-0.465488759487169	2.44169513564072	0.241650681940738
ENSG00000100280	-0.226593259326487	3.81374773630758	0.170047463737295
ENSG00000100294	-0.461859669209135	2.99056082999402	0.388370615046136
ENSG00000100304	-1.33184999842292	3.43328968519503	0.0945905332155819
ENSG00000100316	0.437179069724748	4.50847584964823	0.0414189256370166
ENSG00000100320	0.289311610525849	0.176091259055681	0.0028374690481669
ENSG00000100324	-1.56535425956389	2.58771096501891	0.0871685823493387
ENSG00000100325	-1.06532215861712	3.03642926562667	0.216102248999059
ENSG00000100330	0.00274245390190695	3.21404867941194	0.255560503953468
ENSG00000100345	-0.631399076928635	2.06258198422816	0.146259013053178
ENSG00000100348	0.442756486927046	3.47654180902743	0.0997006407978998
ENSG00000100360	-0.950289083880495	2.43536650661266	0.191037750436448
ENSG00000100379	-0.250875935809159	2.27067883614471	0.170027268687042
ENSG00000100393	-0.911690323429127	2.62065647981962	0.256858803012687
ENSG00000100410	0.0577057077637614	3.835532040926	0.137691477545429
ENSG00000100412	0.222540310540957	3.1397217048152	0.175996256109389
ENSG00000100425	-0.763837415148897	2.5971464878337	0.290655570834154
ENSG00000100439	-0.0292553320843275	3.09447112864164	0.266753157752919
ENSG00000100441	-0.103329788893938	3.17011496949665	0.279218295703828
ENSG00000100445	-0.568922950391658	3.65547459465272	0.180147329741791
ENSG00000100503	-0.992656007882323	1.75204844781944	0.10362957336297
ENSG00000100526	-1.89542857326091	0.698970004336019	0.00723165545236745
ENSG00000100591	-0.495597374605363	2.71767050300226	0.330932001983168
ENSG00000100599	-0.251935701229652	2.6222140229663	0.29294265321918
ENSG00000100600	-0.885978591626113	3.76432560562598	0.10018074612085
ENSG00000100605	-0.989138967351074	3.97840879262304	0.0547958377107281
ENSG00000100629	-0.793854621015935	2.63296316816726	0.291434727950703
ENSG00000100632	0.152312384701279	2.96425963019685	0.205913563156086
ENSG00000100647	-0.548359657604472	3.13081605003474	0.374772439443483
ENSG00000100650	0.616750996838227	4.53591409799517	0.0246986895772848
ENSG00000100664	0.356830589207873	4.14013077837113	0.0840708324749382
ENSG00000100697	-0.977880480543137	1.51851393987789	0.0621139413597026
ENSG00000100722	0.0122817876250963	3.07077646284343	0.260771255862949
ENSG00000100731	-0.38945489600632	3.01765927428376	0.386187113071874
ENSG00000100764	0.0164070972973223	3.51074602593892	0.203124871546845
ENSG00000100796	-0.0337060933497611	2.59050746200858	0.200493024856853
ENSG00000100804	-1.4058222374083	3.2523675144599	0.104923265597495
ENSG00000100811	0.101625380829037	4.2983289880735	0.0643401747691539
ENSG00000100852	-0.342599232360359	2.77597433112937	0.354003326393405
ENSG00000100865	-0.378905152810317	1.68124123737559	0.114008429197264
ENSG00000100883	0.00398057510083851	2.57229060615142	0.18028553357649
ENSG00000100906	0.358778116872992	4.41144292223309	0.0544374852539472
ENSG00000100938	0.116905003350008	3.34693946269899	0.219973100871471
ENSG00000100941	0.340368106765147	2.13672056715641	0.0336348202895024
ENSG00000100991	0.308224335248856	3.76689595401754	0.113964921369523
ENSG00000100997	-0.0991905711739023	1.95424250943932	0.106707241540575
ENSG00000101019	0.400434414201829	4.09777773453928	0.0845825020698033
ENSG00000101040	-1.21043449094177	2.68169339200456	0.165760681932704
ENSG00000101132	-0.775596523239335	2.57170883180869	0.283601290574394
ENSG00000101138	-0.00913170495004706	3.59895456688541	0.188917759715363
ENSG00000101146	-0.125258965983196	3.43424945239648	0.263237784371757
ENSG00000101158	-0.194783403807641	3.67637348520945	0.208188266123839
ENSG00000101182	0.109314506359588	2.84041977773649	0.217782265128679
ENSG00000101191	-0.639895479097415	3.54388187824816	0.217901213959686
ENSG00000101216	-1.04929883739999	4.18633466325295	0.0314494232546759
ENSG00000101224	-0.183685585950128	3.76760106805034	0.182773664171525
ENSG00000101236	-1.24772072988965	3.14674801363064	0.160435255568911
ENSG00000101247	-0.366823318622211	2.52439612210384	0.270428399637093
ENSG00000101266	0.0378131702557745	1.4983105537896	0.0372620425316177
ENSG00000101294	0.179527173255247	3.36977228859696	0.202972264118252
ENSG00000101335	0.526023807946984	2.45712462630341	0.0329148721652821
ENSG00000101337	-0.771795615427742	1.78887511577542	0.123228915836793
ENSG00000101343	0.462262272639719	3.21338492491639	0.0776707921105072
ENSG00000101361	-0.118069055752837	3.50453882188457	0.244747610067536
ENSG00000101365	-0.739183360821247	3.72546241138886	0.131618925152819
ENSG00000101367	0.569736357629668	2.65465775464952	0.0348482882453879
ENSG00000101384	-1.71933731420523	2.77851301173892	0.0580393529388228
ENSG00000101400	-1.83378865251333	3.28160144382566	0.032056344445758
ENSG00000101407	-0.977880480543137	1.53781909507327	0.0658110291935598
ENSG00000101413	-0.252355433776819	3.10551018476997	0.340145788735599
ENSG00000101421	-0.412996505821919	2.82020145948564	0.36102678501049
ENSG00000101439	-0.6979649174406	2.91907809237607	0.323450364146749
ENSG00000101474	-0.31536977953898	3.2236257166938	0.359081937172177
ENSG00000101493	-0.157991724227973	2.73639650227664	0.306760607274471
ENSG00000101557	-0.811181005857776	1.43933269383026	0.0497244454014403
ENSG00000101574	-0.942435700309858	2.69240623483363	0.253642189047772
ENSG00000101577	-0.79414084421278	3.65977362924779	0.145694794595941
ENSG00000101596	-0.73543672707661	2.02734960777476	0.13264092057435
ENSG00000101654	-0.50422965041091	1.96142109406645	0.143564843307094
ENSG00000101665	-0.23010650933462	3.51607240859294	0.267740301650092
ENSG00000101773	-0.989138967351074	3.10940979054637	0.232334287874081
ENSG00000101782	-0.321871407309146	4.36150118846166	0.0637771972207494
ENSG00000101844	-0.789692220201862	3.45704882658563	0.216851884159118
ENSG00000101849	-0.719024626091052	2.7664128471124	0.312080021606351
ENSG00000101856	-0.596631175054532	2.17318626841227	0.168711128381607
ENSG00000101868	-1.2839712837776	3.08689347130946	0.154171511755392
ENSG00000101901	-0.83817570657221	1.98677173426624	0.126420849353849
ENSG00000101911	-1.23039585215143	2.65609820201283	0.160238186433355
ENSG00000101935	-1.23385292028549	2.11892575282578	0.110083125662773
ENSG00000101966	-1.4554390622004	2.73199144901893	0.12183534764181
ENSG00000101972	-1.4245050045879	1.86628733908419	0.0571489303722113
ENSG00000101974	-1.11975869667567	2.81056852921641	0.191498309933657
ENSG00000102024	-0.738502184006404	2.54095480892613	0.281036592148376
ENSG00000102038	-0.497503960047757	2.7701152947871	0.343409294839529
ENSG00000102054	-0.451228312287134	3.72218129666491	0.167983635778273
ENSG00000102081	-0.453002137205112	3.21735231988136	0.385320101967927
ENSG00000102103	-1.05245655588137	4.49893741541675	0.0100889442970544
ENSG00000102158	-0.181477358496209	2.77524625974024	0.32549653081234
ENSG00000102172	-1.21170733910772	0.602059991327962	0.0134287521541248
ENSG00000102181	-1.66412984200976	2.33545790068938	0.0470255748321778
ENSG00000102189	-0.869032687497126	2.67577834167409	0.277306455259495
ENSG00000102218	-0.886581131327908	2.33945144130644	0.170360262314788
ENSG00000102287	-1.62358779941195	2.44638181222244	0.0621862549666523
ENSG00000102309	-2.67357982364455	3.14348321067006	0.00471815393809394
ENSG00000102316	-1.10479224174432	3.09113915382575	0.202549563199624
ENSG00000102317	0.463249194216599	4.01736728355353	0.0803660070874846
ENSG00000102393	-0.468146497723267	3.28970041012871	0.364877905066854
ENSG00000102409	-0.334566905774374	2.9698816437465	0.371391274177866
ENSG00000102471	0.0330345675137341	2.88309335857569	0.261484223544242
ENSG00000102531	0.0350568721378328	3.48862121312943	0.203655072725498
ENSG00000102572	0.576838094002213	3.57760667736254	0.0667660441658397
ENSG00000102580	0.101537859193225	2.43616264704076	0.109896920167322
ENSG00000102595	-1.252717777959	3.00732095292274	0.166147238707866
ENSG00000102606	-0.0812708981994281	3.59780484240429	0.208916340724293
ENSG00000102699	-1.10222130826236	2.33745926129066	0.14331924700725
ENSG00000102710	-0.857074384451287	3.47377883464672	0.191562465318092
ENSG00000102753	-0.698746710107205	3.03462845662532	0.324277674499542
ENSG00000102755	-1.09770025220872	2.08635983067475	0.124585818267778
ENSG00000102780	-0.936189442631373	3.36642295722597	0.196680744433906
ENSG00000102786	0.160391273019066	4.98853220280105	0.0139651974428278
ENSG00000102804	-0.214203372833504	2.7849737099544	0.337237384236685
ENSG00000102805	-0.549027799121096	1.50514997831991	0.0831477992810935
ENSG00000102870	-1.24633800739952	3.34331010316234	0.129821311921807
ENSG00000102901	-0.0439774342101332	4.05648559295112	0.119063924749937
ENSG00000102908	-0.100175463527701	2.81157500587059	0.303779526837326
ENSG00000102910	-1.22696608576465	3.10105935490812	0.169750744353778
ENSG00000102921	-1.29800853501597	2.52048353274079	0.134155084795661
ENSG00000102974	-0.622408850840018	3.9090744014009	0.0975454301257839
ENSG00000102984	-1.47643849377577	1.14612803567824	0.0141215056172396
ENSG00000103035	-0.558636483460377	0.8750612633917	0.0244907958935277
ENSG00000103042	-0.222746849240447	2.89209460269048	0.345899168251015
ENSG00000103051	-0.243788095192234	2.73158876518674	0.330508886883529
ENSG00000103091	-0.812494482269733	2.28216877830464	0.163764751227417
ENSG00000103168	0.262817443568203	2.6414741105041	0.0984922300788963
ENSG00000103187	-0.564779081286385	1.65801139665711	0.119673595300498
ENSG00000103194	-0.487755682122635	2.80989624660244	0.352826359164546
ENSG00000103196	-0.851936151345487	4.00099773035779	0.0736640787040271
ENSG00000103222	-0.342872855717132	2.66370092538965	0.323621080555341
ENSG00000103241	-0.201336494532776	3.11743702528262	0.316853406494519
ENSG00000103257	-0.378420704321593	3.75377450455697	0.165581400968805
ENSG00000103275	-0.628003296689792	4.44505125449112	0.0308665863274629
ENSG00000103335	-0.0324040241101765	3.80858229464448	0.158423615376802
ENSG00000103342	-1.04355962954607	2.60959440922522	0.204724832778358
ENSG00000103353	0.232465942414897	2.01072386539177	0.0443468627324359
ENSG00000103363	-0.723459262119186	3.51811894714315	0.212087825882766
ENSG00000103429	-0.0832294022251357	2.57345182203549	0.213902646466438
ENSG00000103512	-1.79707487133248	1.62838893005031	0.0215848770187631
ENSG00000103591	0.0659521573552344	3.00216606175651	0.248529894985637
ENSG00000103647	-1.16363921356986	1.94200805302231	0.109996015514677
ENSG00000103653	-0.811478882904342	2.51917146382166	0.260927117911845
ENSG00000103657	-1.06623308521656	3.28012289630231	0.183980337095954
ENSG00000103671	-0.604283006255118	3.29863478312444	0.319492824724246
ENSG00000103888	-0.349555558760543	3.30567374566969	0.353694209277938
ENSG00000104067	-0.160016936779336	3.63798978078469	0.216436924897963
ENSG00000104093	-1.2282883946432	2.02938377768521	0.106005387838924
ENSG00000104129	-0.180904040681609	3.34014655094913	0.296058451709168
ENSG00000104221	-0.4066202081991	3.32797162362301	0.355085465074686
ENSG00000104228	-0.528151241782936	3.03241727883277	0.383122878447153
ENSG00000104312	-0.422600143571054	3.34723241008406	0.347137928057494
ENSG00000104320	-0.982499282922342	2.95158034490339	0.239381522878267
ENSG00000104331	-0.399480910572477	2.39532639306935	0.222712463534947
ENSG00000104332	-0.726196123835665	3.19409788557895	0.293296112022127
ENSG00000104365	-0.988690612499078	3.04040452891416	0.237569558400608
ENSG00000104419	-0.165327118009696	3.75845768861047	0.183571883992725
ENSG00000104517	-0.0506108473763255	3.60868645757036	0.198391301377333
ENSG00000104613	-1.4224292664552	2.46164856806346	0.104595706026538
ENSG00000104695	-0.300282750388958	2.27875360095283	0.178774543196474
ENSG00000104714	0.427043009717499	4.32078997769881	0.0602552512276867
ENSG00000104722	-0.929640419693958	2.83790394459294	0.25792525521099
ENSG00000104723	-0.191107232226633	2.75663610824585	0.324254595798732
ENSG00000104728	-1.4825489670305	1.93701610746481	0.0544446695639745
ENSG00000104763	-1.05474840845482	0.977723605288848	0.01721636539248
ENSG00000104812	-0.358439685683583	4.78505208252642	0.0297296475269512
ENSG00000104825	-0.384236874349607	2.74702317745163	0.346496732073489
ENSG00000104904	0.503320492381051	4.88176685031435	0.0253476712624629
ENSG00000104960	-0.381036581296979	4.18776036270087	0.0837309186987901
ENSG00000104964	-0.953794312632127	2.58602438238698	0.233943958537277
ENSG00000104969	-0.314789581419123	2.79169064902012	0.355522354533393
ENSG00000105088	-1.55963647133772	2.9982593384237	0.0832967486325953
ENSG00000105137	0.819824431470919	3.17681448067478	0.0115828677451098
ENSG00000105171	0.0799641532350811	1.64345267648619	0.0503065468725992
ENSG00000105173	-1.02830586296184	1.82930377283102	0.113185470703971
ENSG00000105223	-1.35489122648263	4.23503579884802	0.011666380954094
ENSG00000105229	-0.813003173961818	2.79830528202198	0.293128643384185
ENSG00000105281	-0.487316637050898	2.13987908640124	0.165397863764437
ENSG00000105339	-1.1140331696258	1.04139268515823	0.0176937626651868
ENSG00000105355	-0.510553513429387	2.82801506422398	0.353339314434851
ENSG00000105401	0.72647011567601	3.54549267275231	0.0347410512291599
ENSG00000105426	-2.19645856892489	2.02734960777476	0.00748312674009237
ENSG00000105497	0.154508601832664	2.92762696244495	0.201122685104831
ENSG00000105556	-0.488038582954076	2.19173039336286	0.175641996995968
ENSG00000105568	0.0851004310000798	2.46463855909503	0.121300104244969
ENSG00000105618	-0.905238242808595	3.79347607079047	0.0913158194507902
ENSG00000105640	0.965076705880843	3.51706387348265	0.0126552957794035
ENSG00000105664	-1.90162625930756	3.20857570894758	0.0274493955875342
ENSG00000105671	-0.149275474794762	2.90687353472207	0.324049731534556
ENSG00000105701	-0.789210098169746	3.70842090013471	0.13075880162629
ENSG00000105708	-0.647456186631181	0.740362689494244	0.017355327474206
ENSG00000105732	-0.507432013208372	3.41010207664286	0.308241409515
ENSG00000105738	-0.730704981501715	2.51255099290421	0.274252116875618
ENSG00000105810	-0.35574732545223	3.56861234898761	0.246180884863424
ENSG00000105819	-1.1140331696258	1.31175386105575	0.0357159336995867
ENSG00000105821	-0.413807780485247	2.32014628611105	0.200106471878104
ENSG00000105835	0.011627728000749	2.57634135020579	0.178433019576553
ENSG00000105849	0.194328286440357	3.33233744945303	0.203010058360811
ENSG00000105856	-0.168308724157749	2.89403900080461	0.330784828713681
ENSG00000105875	-0.693941488452925	1.57403126772772	0.0894981025459486
ENSG00000105879	0.0889025947091218	2.34927752746796	0.0973324152583347
ENSG00000105887	-0.104482183222459	2.91698004732038	0.308266426976247
ENSG00000105926	-0.499768326538926	2.84073323461181	0.358499614785576
ENSG00000105939	-1.69085692207124	3.19686674724924	0.0502761765158371
ENSG00000105953	-0.515897340874208	2.18184358794477	0.174491494806862
ENSG00000105968	-0.134623800969619	3.98138817521367	0.142859949945102
ENSG00000105971	-0.875310170885347	2.93449845124357	0.274019411579848
ENSG00000105974	-0.536179306087137	3.63124078023551	0.195035020056562
ENSG00000105976	-0.156378326518998	3.01577875638904	0.30959284961898
ENSG00000105983	-0.683575220068677	1.86923171973098	0.13700137637814
ENSG00000105993	-0.126778950328849	4.20952841848646	0.0881560082846279
ENSG00000106003	-0.147474128796526	3.84618242130648	0.16660117202117
ENSG00000106009	-1.56248595568754	4.30408102945992	0.00791208366691381
ENSG00000106052	-1.05563740212969	2.26007138798507	0.137175445054298
ENSG00000106070	-1.41506316528978	2.24551266781415	0.091419136530476
ENSG00000106153	0.303360416140255	3.62133210112081	0.124998136781845
ENSG00000106211	0.0457091740579744	3.95813367567624	0.12378037408878
ENSG00000106261	-0.958580576568127	3.16405529189345	0.232658021777902
ENSG00000106266	-0.549908676157408	4.0810411051001	0.0779138251180796
ENSG00000106268	-0.554077117454822	4.34790544010683	0.0439006670799366
ENSG00000106305	-1.05794614710147	2.40397796366935	0.160465720364772
ENSG00000106346	-0.827553147149306	2.88479536394898	0.288081498280421
ENSG00000106348	-1.29800853501597	2.68841982200271	0.150930705925284
ENSG00000106366	0.21758302832567	4.66580605294141	0.0361166456530366
ENSG00000106459	-2.19645856892489	1.56229286445647	0.00713657163978289
ENSG00000106462	-0.803469613265523	0.544068044350276	0.0107401281066553
ENSG00000106524	-0.180387817585045	2.35602585719312	0.178616714232958
ENSG00000106554	0.24942729762099	3.23426412437879	0.174687950765475
ENSG00000106571	-1.11140711244239	2.75853342223729	0.192547742269978
ENSG00000106591	-0.692782207193806	1.70329137811866	0.119553363065708
ENSG00000106624	-0.0788844044707814	3.22036963245139	0.27164048175821
ENSG00000106636	0.675827974429927	4.01822184547627	0.0428377042684014
ENSG00000106638	-0.575213846614361	3.45629010088269	0.273663787944473
ENSG00000106701	-0.895320908333432	3.08795878946073	0.261318075635491
ENSG00000106723	-0.390256973507651	2.94299959336604	0.378963503431554
ENSG00000106829	-0.0741016555454274	2.89817648349768	0.300903947279615
ENSG00000106976	-1.72345926211919	3.79975396641189	0.0175215626278145
ENSG00000106993	-0.995746061044656	3.04473569745051	0.234591927608913
ENSG00000107021	-1.19450917039295	3.56074330105471	0.0883380891628582
ENSG00000107036	-0.247281240806142	2.78390357927274	0.344752298907598
ENSG00000107104	-1.09072221586584	3.36707624226875	0.157560084165447
ENSG00000107140	-0.219292399841742	2.72631961211078	0.322800442008686
ENSG00000107164	-0.301119812982944	2.92582757462474	0.363490685854768
ENSG00000107175	0.726080097151668	3.76734142236866	0.0331537425727463
ENSG00000107223	0.216448980245277	4.40026161074486	0.0557788736361379
ENSG00000107249	-0.134862701622914	2.27067883614471	0.148410408384524
ENSG00000107263	-0.317535678649067	2.01283722470517	0.138594890375291
ENSG00000107290	0.233661277059223	4.8224721098729	0.0261721713230407
ENSG00000107338	-0.173770086896405	3.57019256109573	0.23923439058604
ENSG00000107341	-0.403333043314065	3.34419571587144	0.348996715495564
ENSG00000107372	0.159138747944907	3.3023309286844	0.214909163946906
ENSG00000107554	-0.559821130937451	3.02816441942447	0.373628732541859
ENSG00000107560	-0.652619162320824	2.52048353274079	0.280946620623485
ENSG00000107581	0.0128275102847821	3.62205851977842	0.179526698944277
ENSG00000107625	-0.544358570952436	3.30631778110443	0.339843982620122
ENSG00000107643	-0.0167019189342481	3.82046419057768	0.154286601556798
ENSG00000107731	-2.37254982798057	1.97081161087252	0.00812705949639035
ENSG00000107738	-0.632602719190168	3.17868923977559	0.333046324855404
ENSG00000107745	-0.230928485033684	4.80353563663992	0.0287452209403136
ENSG00000107771	-0.255155254089602	4.11700599663597	0.106908592214788
ENSG00000107779	-0.404277851714917	4.22530928172586	0.0771963261434211
ENSG00000107796	-1.43969666905562	2.94398887507377	0.119257894256274
ENSG00000107864	-1.23306557307977	2.62634036737504	0.156873961329381
ENSG00000107897	-0.503187167927867	2.9329808219232	0.375190521487919
ENSG00000107929	-0.169157365222792	2.00216606175651	0.124056156284845
ENSG00000107938	-0.218210612610682	2.49899936358015	0.232963539253569
ENSG00000107957	-0.526677786403891	2.72263392253381	0.329310832504955
ENSG00000107959	-0.0126488610488652	3.70174063243721	0.170448136421677
ENSG00000107968	-0.58862956320974	2.76900787094377	0.331382420734482
ENSG00000108010	0.0422388603905117	3.81574373131192	0.14285078792929
ENSG00000108021	-0.152324996058761	2.85883785142859	0.327665006250677
ENSG00000108039	-0.587416764139301	1.57403126772772	0.0997372634891558
ENSG00000108094	-0.397291443613948	3.04355874691473	0.389391415969828
ENSG00000108107	-0.496621775468347	3.65321251377534	0.190625633052755
ENSG00000108175	0.262256586464789	4.3916759532373	0.0571000925192355
ENSG00000108179	-0.306681717638972	3.37621185028267	0.324749499826689
ENSG00000108239	-0.495352366356528	3.1831274287014	0.386055955664276
ENSG00000108256	-0.102244839868635	2.85853719756964	0.310525244165547
ENSG00000108278	-0.488180102505764	2.45484486000851	0.248977118000429
ENSG00000108298	0.336661977070604	4.08781689793553	0.0921062248404978
ENSG00000108384	-1.26432426389991	2.38201704257487	0.125777236692082
ENSG00000108406	-0.921608993153038	3.39750549689802	0.193922819267018
ENSG00000108424	-0.640720533743264	3.99321572047414	0.0843347936065254
ENSG00000108468	-0.315855559665011	2.44482519950975	0.233586986756011
ENSG00000108469	-0.425533561197968	4.21014455312494	0.0764712405843086
ENSG00000108510	-0.656422257952063	2.38201704257487	0.232035520057359
ENSG00000108518	-0.144394221757656	3.37557217391804	0.279293586310191
ENSG00000108551	0.261707321576254	3.83831376048839	0.116460179881002
ENSG00000108557	-1.12889246772935	3.6078301773533	0.0885108774385964
ENSG00000108582	-0.245405433976855	2.99673051543515	0.343585519070097
ENSG00000108599	-0.109512782912546	2.70757017609794	0.277333734453854
ENSG00000108821	-0.497894905844242	3.80790692792428	0.134051423860585
ENSG00000108828	-0.526786396775029	3.30621050816776	0.346106223828596
ENSG00000108840	-0.705588465168876	3.46620010244674	0.236260026650556
ENSG00000108848	0.0739087495450267	2.64738297011462	0.177795353270727
ENSG00000108854	-0.103055507370844	2.62013605497376	0.240032016392435
ENSG00000108953	0.552989390876063	3.08421868673924	0.044344270877794
ENSG00000108960	-1.32255780374797	2.83758843823551	0.151340253530296
ENSG00000108963	-0.167366768813873	4.29846006946145	0.0728908125520278
ENSG00000109079	-0.0825886053849665	3.30481354339411	0.267962109317004
ENSG00000109089	-1.4554390622004	3.19298537909316	0.0969194635920464
ENSG00000109111	0.616328136285668	4.2768637426396	0.0476256778755539
ENSG00000109133	0.0212304359655532	3.08564728829686	0.257854328725438
ENSG00000109171	-0.226019806062266	2.36455099535397	0.191146507036491
ENSG00000109180	-0.38371329926444	2.25163822044821	0.179609913746295
ENSG00000109189	-0.6360347969911	2.57112627708431	0.293055043153893
ENSG00000109220	0.592502576809249	3.39348745814718	0.0630128856181971
ENSG00000109320	-1.37999773579857	3.52426626876698	0.0683016151148183
ENSG00000109381	-0.786723641064259	4.00164719134604	0.0782994105465279
ENSG00000109445	-0.00898581286795269	2.81888541459401	0.27030625135141
ENSG00000109452	-0.605283536682683	2.77923563167586	0.330413135860187
ENSG00000109475	0.31229456850314	3.46456405965546	0.144774098063028
ENSG00000109501	-1.49995703574618	1.38916608436453	0.0313929095672507
ENSG00000109519	0.541554339423315	3.64182101089036	0.0719117452446625
ENSG00000109536	-0.677441451653411	3.54765165835997	0.210676690330678
ENSG00000109572	-0.375077102876239	2.27646180417324	0.18540695714031
ENSG00000109576	-1.94889487568759	1.39794000867204	0.0101780347209877
ENSG00000109606	0.129825028235427	2.82994669594164	0.205036974812387
ENSG00000109610	-1.04529408202083	2.90471554527868	0.218211283674253
ENSG00000109674	-1.06206985068179	2.64048143697042	0.201123363885829
ENSG00000109686	-1.01195722895359	3.17940815151384	0.216382364012802
ENSG00000109805	-0.549027799121096	2.67255962776328	0.315197866870642
ENSG00000109929	0.182640373805736	1.42324587393681	0.0225099936131367
ENSG00000109971	0.724163703726685	4.54034199030166	0.0154041836454874
ENSG00000110031	-0.300714769196086	2.70027093735644	0.330715237438114
ENSG00000110048	-0.323148480363146	3.90587679726688	0.135706609982717
ENSG00000110066	0.0861249311808593	3.19920647916166	0.238380405407419
ENSG00000110092	-0.465851910660776	3.24919835739111	0.376555207647556
ENSG00000110104	-0.136523928695788	2.85763398515001	0.321602772708397
ENSG00000110107	-0.622408850840018	2.46834733041216	0.264018572682304
ENSG00000110172	0.75359105907328	2.27531135454181	0.00922720114095347
ENSG00000110218	0.326382318392892	2.40654018043396	0.0537750486734119
ENSG00000110237	-0.844566750423418	4.2256193813334	0.0443375813542662
ENSG00000110318	-1.81504392008587	2.78283080520259	0.0394687648338583
ENSG00000110367	1.0057234894136	1.57403126772772	0.00246835650876892
ENSG00000110395	-0.501444881253866	3.46694172571764	0.283352426366995
ENSG00000110400	-2.11607391574985	2.89209460269048	0.0172542623345019
ENSG00000110422	-0.700545277667063	1.77451696572855	0.129280527763768
ENSG00000110427	-0.752570974689456	4.03722723458227	0.0747050858675307
ENSG00000110435	-1.01940431754889	3.58489634413745	0.116146632825789
ENSG00000110497	-0.279558253697638	4.19404232788642	0.0907330653296157
ENSG00000110583	-0.694009201889763	2.76155198856418	0.316242929765592
ENSG00000110619	-0.7598729353387	3.3674491072686	0.247995504536082
ENSG00000110756	-0.0758636714648236	2.60799085854717	0.22276274963307
ENSG00000110768	-0.131764589478599	2.79239168949825	0.312822771759168
ENSG00000110871	-0.805759928913091	3.47392469341616	0.206540561583084
ENSG00000110880	0.728228926858166	4.27523070882186	0.0326227266983724
ENSG00000110917	-0.410299801075278	3.68730596019207	0.187444126039059
ENSG00000110958	-0.337952494256186	2.23299611039215	0.170603699463716
ENSG00000111057	-0.065070854032399	3.1131073665205	0.273069488084877
ENSG00000111142	-0.119922475486373	2.28555730900777	0.147832294365606
ENSG00000111145	-0.131932959939828	2.15986784709257	0.13114166486385
ENSG00000111266	-0.322654478539348	1.90036712865647	0.129921000118951
ENSG00000111300	-0.25828176558846	3.47407050321504	0.284307803411538
ENSG00000111331	-1.35845086310565	2.77923563167586	0.144761431574084
ENSG00000111361	-0.66913053411867	3.26646689544024	0.29975250337329
ENSG00000111412	0.662127835592504	2.48215869541128	0.0216457876086094
ENSG00000111424	-0.369888094656724	3.83247697811437	0.145320808364758
ENSG00000111445	-1.29800853501597	2.76604086038139	0.154953428418876
ENSG00000111450	-1.32091554245909	2.47856649559384	0.126551963475429
ENSG00000111530	-0.24680936802973	1.95904139232109	0.129691371042961
ENSG00000111605	-0.442238645518888	2.32735893438633	0.204010753188106
ENSG00000111615	0.557586569540139	3.48918477458	0.0727732849602253
ENSG00000111647	-0.128310852814448	2.37657695705651	0.168569386328429
ENSG00000111684	-0.939982656694173	4.44733636567042	0.0173823107881711
ENSG00000111725	-0.335004801327119	3.09043441617512	0.373385412180023
ENSG00000111731	-0.894706128909165	2.58092497567562	0.254458682835615
ENSG00000111752	-1.28699274465693	3.35478049883127	0.119865045014196
ENSG00000111785	-1.24772072988965	3.00389116623691	0.167413402213574
ENSG00000111885	-1.05017673437685	1.69897000433602	0.0908624588283936
ENSG00000111906	-1.31507452600135	1.80955971463527	0.0682942936802715
ENSG00000111912	-0.968487226410791	3.61956286642083	0.117677702671951
ENSG00000111962	-1.11975869667567	2.97173959088778	0.1993935403628
ENSG00000111981	-0.068965906523905	2.91381385238372	0.298525059961618
ENSG00000112033	-0.319193752797688	2.13513265137677	0.151611869636487
ENSG00000112062	-0.451892647899737	3.78254428401001	0.148033539605505
ENSG00000112078	-0.422514696608984	0.954242509439325	0.0269899467343142
ENSG00000112079	-1.10065147587347	2.17318626841227	0.12710875788312
ENSG00000112081	0.958897789693967	4.97850006931146	0.0125630130406029
ENSG00000112118	-1.03215630628017	2.61331316145546	0.20999187127224
ENSG00000112144	-1.252717777959	3.45209324901773	0.104046205962616
ENSG00000112149	-0.574919558626326	3.78717699247055	0.130234937286237
ENSG00000112210	-0.291212481755665	1.67209785793572	0.0991817354889306
ENSG00000112242	-1.7542404680958	2.73479982958885	0.0517182689885074
ENSG00000112245	0.069846613325703	3.03140846425162	0.245570647664262
ENSG00000112249	0.0123131812686359	2.91619065998054	0.272099505861793
ENSG00000112282	-0.421031156201221	1.95182303531591	0.139584729309509
ENSG00000112290	-0.807559446294668	2.60959440922522	0.285089915177018
ENSG00000112297	-0.869952946055639	2.74390155048518	0.278957274391815
ENSG00000112306	0.372422424819023	3.4963760540124	0.119854411121665
ENSG00000112339	0.250023119093349	2.97428135887783	0.144875926832611
ENSG00000112378	-1.00338132038336	2.83790394459294	0.230817863153039
ENSG00000112406	-0.299814071398177	0.977723605288848	0.0193219807362631
ENSG00000112531	0.762674092466804	3.87372738064668	0.0277044916935629
ENSG00000112578	0.425880627721106	3.64345267648619	0.0968639395226327
ENSG00000112584	-0.795116652482201	2.10720996964787	0.129546082417143
ENSG00000112592	-0.293876567934217	1.26717172840301	0.021415551799898
ENSG00000112679	-0.792681230518827	3.67669360962487	0.141030171446426
ENSG00000112699	-1.06768310866339	3.7249718216932	0.07453046593521
ENSG00000112701	-0.15483659213436	3.54157924394658	0.245185054030529
ENSG00000112773	-0.87954614307401	1.51188336097887	0.0611574626259965
ENSG00000112787	-1.73857721474322	3.71357453777207	0.022820337800271
ENSG00000112851	0.236239841395123	2.98362628712453	0.153813277920244
ENSG00000112902	-0.407819920241054	2.79413935576777	0.35597415468629
ENSG00000112941	-0.857074384451287	3.42324587393681	0.206122038770936
ENSG00000112972	-0.029708841737288	3.77749931959037	0.162876618389554
ENSG00000112977	-1.09322577638499	2.70372115992702	0.196279144380237
ENSG00000112984	-0.973743030188009	0	0.00438227166882874
ENSG00000112996	-0.00106288192206103	1.88930170250631	0.0780103598466596
ENSG00000113013	0.524837075532755	5.00053385395982	0.0248648705013257
ENSG00000113048	-0.178404283760843	2.84229713432807	0.334353098324655
ENSG00000113068	0.184104431090273	3.8760445502461	0.118312472584877
ENSG00000113083	-1.47409979407165	1.78532983501077	0.0425833947090813
ENSG00000113140	-0.84828411799058	3.24067402762031	0.247964453549473
ENSG00000113163	-0.40761973794474	3.79678241170131	0.148711730337763
ENSG00000113194	-1.12617529110049	2.56702636615906	0.173212178342084
ENSG00000113240	-0.161036642935126	2.75358305889291	0.311892663500516
ENSG00000113273	-0.872623298039751	2.69722934275972	0.278475427719046
ENSG00000113282	0.0496245003994506	2.41580772763554	0.123681323536439
ENSG00000113318	-0.643385909813416	2.50582803385484	0.276267160563915
ENSG00000113328	0.00267826516304637	2.38291713508753	0.130871613301809
ENSG00000113360	-0.525317556904509	1.99782308074573	0.14660669982836
ENSG00000113369	-0.199502979910614	2.8228216453031	0.339308655731544
ENSG00000113387	-0.370071615625633	2.61172330800734	0.304854469895137
ENSG00000113407	0.0318939523770456	2.9576072870601	0.262868221852325
ENSG00000113456	-0.423343964972993	2.37566361396089	0.217094010816627
ENSG00000113569	-0.792881641096212	1.64836001098093	0.0957616698584352
ENSG00000113580	0.126382957230155	2.3541084391474	0.0874911539101892
ENSG00000113594	-1.20016655709709	3.37254380075907	0.132489680842471
ENSG00000113615	-0.782349970792646	3.45124898979614	0.221054568287621
ENSG00000113643	0.0439191092959768	3.1465931020963	0.24957124174916
ENSG00000113648	-0.712777067873789	2.46686762035411	0.260014354237388
ENSG00000113649	0.016929779333975	2.77959649125782	0.248999804130255
ENSG00000113657	-1.0606384175434	1.65321251377534	0.0822413440950646
ENSG00000113658	-0.176595806963716	2.98407703390283	0.322631910191467
ENSG00000113712	0.499568950935543	4.53623638978173	0.0345797143053067
ENSG00000113716	0.279001089762942	3.88018455282643	0.113187931449434
ENSG00000113739	-0.574280175221366	3.84957295612903	0.113671277055992
ENSG00000113742	-0.0298765399852696	3.65030752313194	0.185127447977285
ENSG00000113758	-0.209121014529814	4.06990848302314	0.119848959109493
ENSG00000113761	-2.19645856892489	3.2610248339924	0.0128733300188127
ENSG00000113810	-0.137723638820723	3.70337736851235	0.195134690461821
ENSG00000113851	-0.76729976920249	1.93449845124357	0.131077793079618
ENSG00000113916	-0.165785599884808	2.98340073818054	0.31791708431464
ENSG00000114019	0.491995917880829	4.2896000995885	0.0588401907318815
ENSG00000114030	-0.455176613195722	3.60265673607252	0.218482329036467
ENSG00000114315	0.000145037502711849	3.85159464378364	0.146506680978783
ENSG00000114354	-0.155620079790636	2.05115252244738	0.125862601022331
ENSG00000114374	-0.507936000771849	2.55266821611219	0.282222966677023
ENSG00000114416	0.44742219238227	3.01051196273721	0.0626755510357278
ENSG00000114423	-0.0118817934281858	3.18794352906253	0.259274393245182
ENSG00000114439	-0.506381824669305	1.81954393554187	0.137618732047228
ENSG00000114446	-0.784531300185343	3.0927206446841	0.291078641831874
ENSG00000114554	-0.771332946746869	2.71349054309394	0.302104223452882
ENSG00000114648	-0.116801967399429	3.42634857378751	0.261203764934976
ENSG00000114650	-0.186909246383556	3.8072981986022	0.173406671994488
ENSG00000114698	-1.25919266613242	2.76042248342321	0.161911669767306
ENSG00000114735	-0.547644195596828	2.66464197555613	0.314088869084059
ENSG00000114742	-0.514164168079385	4.43020409863175	0.0385830531739296
ENSG00000114767	0.156407824399378	2.51321760006794	0.107235417531947
ENSG00000114770	-1.59748636504967	2.36921585741014	0.0607129481283796
ENSG00000114784	0.210851932292672	3.41262852054438	0.186832143247945
ENSG00000114850	0.82248351712143	3.04277233749767	0.00856885249249996
ENSG00000114861	-0.00774672509509908	1.86332286012046	0.0780183579873183
ENSG00000114942	-0.23916366924109	3.1167737269759	0.333380718165226
ENSG00000115042	-1.43754721907924	1.48429983934679	0.042810567041036
ENSG00000115053	0.450793050735727	3.79024996856486	0.0883325372274452
ENSG00000115073	-0.55074265050611	3.17464119266045	0.369252157478883
ENSG00000115091	0.762437060479917	3.76249100402601	0.0273611255367533
ENSG00000115183	-0.431523963608337	1.44715803134222	0.0620426111294585
ENSG00000115232	0.409674433817986	2.39181692361325	0.0418345618322274
ENSG00000115295	-0.0702306441789476	3.97621237711738	0.13914033802677
ENSG00000115306	-0.677069093300388	2.69284691927723	0.312347534438901
ENSG00000115355	-0.130686970665078	2.94669783724574	0.313497968371164
ENSG00000115363	-2.07151983231659	2.64097805735833	0.0209561966860683
ENSG00000115364	-0.567134939400924	2.17464119266045	0.172300301655368
ENSG00000115365	-0.934166401904497	1.86332286012046	0.120514841223076
ENSG00000115380	-0.969215940848694	3.16046853111904	0.230997421041932
ENSG00000115414	-0.56950364675123	2.32118402730231	0.212787944180333
ENSG00000115415	-0.147804092520543	2.12548126570059	0.130920615697568
ENSG00000115419	-0.241333235018436	3.58189279493862	0.242596406866636
ENSG00000115421	-0.79239596735511	2.77670118398841	0.298942558810613
ENSG00000115461	-1.44185681022219	2.7105404479333	0.123844941536185
ENSG00000115484	-0.386630621171116	1.63346845557959	0.10539340017553
ENSG00000115524	0.106660932578298	3.02836788369706	0.231772417356627
ENSG00000115548	-0.430096314952206	1.84198480459011	0.1337983619576
ENSG00000115561	0.0750645311292597	1.84198480459011	0.0614907874858567
ENSG00000115641	0.7836233959313	2.48000694295715	0.0132882490447917
ENSG00000115648	-0.627808036922914	2.14144977340047	0.158222614069749
ENSG00000115652	-1.09770025220872	2.42732378635725	0.158257891338273
ENSG00000115661	-0.513397499131628	3.66973516411679	0.181638564469265
ENSG00000115677	-0.698746710107205	3.91370791398048	0.0922939116303072
ENSG00000115694	-0.75576024476878	3.15745676813423	0.288745060916698
ENSG00000115738	0.25972936959823	4.58417285896722	0.0427213385892012
ENSG00000115756	-0.710525042645221	4.28221413306234	0.0397874318477867
ENSG00000115758	0.15283099307946	4.51365700095784	0.0447890164072029
ENSG00000115761	0.120478329131677	3.5729877081982	0.166853873115318
ENSG00000115827	-0.835393441355496	1.54406804435028	0.0688293637889419
ENSG00000115844	-0.670292406601184	3.50119624202709	0.230938720655099
ENSG00000115866	-0.672713034524028	2.86003838980719	0.326000948458266
ENSG00000115875	0.120136343853598	4.51505214436441	0.0433728163715612
ENSG00000115944	-0.351061751594346	2.11058971029925	0.151352428258854
ENSG00000115947	-0.171748170649387	1.79239168949825	0.0992497196520319
ENSG00000115963	0.621743230524566	3.39401366315731	0.0553851727787912
ENSG00000115970	-1.08823300484423	3.39436411262713	0.152003517327732
ENSG00000116005	-1.0671459264885	2.78887511577542	0.206781432929317
ENSG00000116016	-0.0275888624712191	2.56643749219507	0.19115184679124
ENSG00000116062	-1.09419721921858	2.28103336724773	0.136751136820759
ENSG00000116096	-1.29800853501597	3.04296907339318	0.152297703508303
ENSG00000116117	-0.427414705644918	2.47784447633876	0.253153900746681
ENSG00000116127	-1.38488452424314	2.68033551341456	0.134206771295013
ENSG00000116128	-1.08140426097478	1.95904139232109	0.12142080812267
ENSG00000116198	-1.7542404680958	3.03402652377511	0.0431583573607338
ENSG00000116212	-0.225361592989097	1.60205999132796	0.0735924494267556
ENSG00000116221	-1.60059626364358	3.21152099724023	0.0632658831873404
ENSG00000116237	-1.25494749261196	3.32551566336315	0.132049744820473
ENSG00000116285	0.0431985319144038	3.00796103333618	0.256713807646307
ENSG00000116288	-0.224310522650579	4.04361767025542	0.124199849868118
ENSG00000116473	0.157036783509825	1.73639650227664	0.046943370117113
ENSG00000116478	-0.892507746991343	3.01870049866624	0.266802982683057
ENSG00000116525	-0.683197567692393	3.0605089756053	0.327431211951338
ENSG00000116539	-0.595885699928343	3.65050179487837	0.177999640798856
ENSG00000116641	-0.695492026257742	2.42894429003557	0.247338382632184
ENSG00000116649	0.011753478174562	3.58765485099572	0.186177425804535
ENSG00000116670	-0.581896059011566	3.08546896988667	0.365254340878071
ENSG00000116685	-0.744954367979055	3.95904139232109	0.0849222476896394
ENSG00000116698	-0.911315169209066	3.43104194533589	0.186874589856286
ENSG00000116704	-0.0945693731353737	2.52113808370404	0.198352668116726
ENSG00000116717	0.340273344190882	4.70730185251536	0.0337210801296478
ENSG00000116729	-1.23039585215143	1.93196611472817	0.0970500041808257
ENSG00000116731	-0.604968158475833	2.47567118832443	0.26676561930857
ENSG00000116741	-0.0962614479499664	1.97081161087252	0.108160829743899
ENSG00000116754	0.0262265681421553	2.65030752313194	0.198809919401109
ENSG00000116761	-0.596631175054532	1.77085201164214	0.135865472762347
ENSG00000116791	-0.452688417126862	0.903089986991944	0.0255771038737134
ENSG00000116809	0.211220343773668	3.39707054995941	0.189580445557146
ENSG00000116857	-1.02235127341066	2.63948648926859	0.217114900169662
ENSG00000116906	-1.37999773579857	2.30102999566398	0.101127787384508
ENSG00000116957	-0.743141325445576	2.44793286559218	0.246413030529355
ENSG00000116977	-0.545504854470599	2.24303804868629	0.188771040295478
ENSG00000116984	-0.853051034390489	3.12548126570059	0.267920770265391
ENSG00000116991	-1.04529408202083	2.26481782300954	0.138416102323077
ENSG00000117000	-0.0901100160411135	3.4201208480857	0.252989296876343
ENSG00000117020	0.0211912969497486	2.71138537909845	0.224954406931876
ENSG00000117036	-0.144940410989347	3.02958667163046	0.304005398556204
ENSG00000117118	-0.545779864285433	3.36726271478424	0.317067771229885
ENSG00000117133	-0.183306320689398	3.37005023707487	0.292371748318116
ENSG00000117152	-0.380925998290811	3.3988944070785	0.324197872039067
ENSG00000117228	-1.20464265267692	2.45255306322893	0.141295886518359
ENSG00000117262	-0.227129506912197	3.13624480174614	0.326142912881159
ENSG00000117289	-0.349174907956197	3.45788189673399	0.297268121593317
ENSG00000117298	-1.19450917039295	2.94571471405986	0.17902127985061
ENSG00000117318	-0.260180291928008	3.77568324902604	0.175719298372546
ENSG00000117335	-0.891896934167572	2.66885164808252	0.270924738185798
ENSG00000117362	-0.0978792149798821	2.7701152947871	0.295318091472016
ENSG00000117385	-1.2563579448016	3.65011316444357	0.0606536718097844
ENSG00000117394	-0.668035544452723	3.59582677707322	0.19083963942586
ENSG00000117395	-0.274686442013259	3.55666426212257	0.254255475236022
ENSG00000117399	-1.09614664814618	3.63397315578967	0.0893256800706591
ENSG00000117419	-0.673667532244067	3.25899625324891	0.29897801945741
ENSG00000117450	-0.0768133528421608	3.30178934676872	0.266662468818928
ENSG00000117461	-0.200320196933748	3.56460689203565	0.247257082889983
ENSG00000117475	0.293339554656965	2.79830528202198	0.110062073069341
ENSG00000117519	-0.355006463480522	0.477121254719662	0.0102772353550763
ENSG00000117525	-0.569965125275524	1.92685670894969	0.142009738997328
ENSG00000117528	-1.03996114529454	1.92685670894969	0.122160443449246
ENSG00000117533	-0.707415651385014	0.954242509439325	0.0227771616392932
ENSG00000117543	-1.4245050045879	2.09166695759568	0.0795504859916405
ENSG00000117592	-0.730284060741924	2.2291697025391	0.162517453100108
ENSG00000117597	-0.402738938524888	4.13006023770063	0.0873524930797185
ENSG00000117616	0.496413927627646	5.28497185464787	0.0103393228865658
ENSG00000117625	-0.674776832621173	3.38165648258579	0.271961567351534
ENSG00000117632	-0.552300207254782	3.89125861690414	0.108097131577436
ENSG00000117697	-1.21630461554091	4.20979641052353	0.0170564772919063
ENSG00000117713	-0.386137482877492	3.57472558359407	0.24135656550895
ENSG00000117751	-0.513397499131628	3.12303452975351	0.387664871289201
ENSG00000117758	-1.22095107812644	3.19131125759099	0.162724293890789
ENSG00000117868	-1.1187284308284	1.9216864754836	0.114340567778484
ENSG00000118007	0.112421339281263	2.97266559226611	0.227312697195056
ENSG00000118181	0.15762331028655	3.82846654735268	0.1245885438704
ENSG00000118200	0.352866585252176	2.68304703823885	0.0776263306601414
ENSG00000118246	-0.355569757584337	2.35024801833416	0.203927184645376
ENSG00000118260	-0.725779548396342	1.93196611472817	0.134197216154828
ENSG00000118263	-0.096008681308553	1.6232492903979	0.0602534281304911
ENSG00000118363	0.244452173769255	2.97749496907304	0.147739572119422
ENSG00000118503	-0.563008015093336	3.43392976560846	0.28540841222361
ENSG00000118515	0.289217095090087	4.07221312260338	0.0964680185733208
ENSG00000118523	0.604937106747907	4.28443073384452	0.0486047937629693
ENSG00000118564	-0.578812883485482	2.583765368285	0.294749588497051
ENSG00000118579	0.540075087371078	3.88758917154387	0.0670297463607217
ENSG00000118680	0.277725158878716	3.05384642685225	0.133584437127676
ENSG00000118689	0.09247882308445	3.33895425237761	0.226955395485887
ENSG00000118705	0.00030153685616022	2.36642295722597	0.127529165796986
ENSG00000118816	-0.771986614086948	3.15911582182777	0.284523869053095
ENSG00000118900	-0.0880579724428476	3.23967478764678	0.273243518142965
ENSG00000118922	-0.423258371553917	2.91434315711944	0.376496963341952
ENSG00000118961	-0.021692376286944	3.41422103321487	0.235185503461769
ENSG00000119048	0.0859812430145678	3.60010125569139	0.167005409156279
ENSG00000119138	-1.33892527292854	1.49136169383427	0.0535019136306081
ENSG00000119242	-1.17006268316111	3.31470969295517	0.152581488378021
ENSG00000119280	-0.435120421294621	3.03582982525283	0.393026916150583
ENSG00000119318	0.37193976709532	3.00838723011416	0.0857894754271725
ENSG00000119328	-1.27477302585199	1.4983105537896	0.0577339422037708
ENSG00000119335	0.16193215273166	3.98739809913702	0.108314962916419
ENSG00000119383	-0.506027091749923	4.1200307235279	0.0773370102975393
ENSG00000119397	-1.35032883306398	2.34927752746796	0.109661110648375
ENSG00000119401	0.667720100253888	3.32448823330766	0.0413568175765058
ENSG00000119408	0.370194070633551	3.31344537042641	0.124204219209959
ENSG00000119421	-1.24141341767281	3.38462218845154	0.121648697513209
ENSG00000119446	-0.382167572028412	3.34350706211443	0.34734028819696
ENSG00000119471	-0.373855606755705	3.25273170272602	0.372580424517259
ENSG00000119487	-0.928310849403486	4.00132258225558	0.0635475240976676
ENSG00000119523	-0.0202863065333528	1.81954393554187	0.0759624934985731
ENSG00000119541	-0.15678111438026	2.79274178583475	0.321006920888419
ENSG00000119632	-0.26818320585113	2.75396586586516	0.341170862935032
ENSG00000119682	-0.0915116384019185	3.18639121569549	0.276203813651131
ENSG00000119688	-0.905497963950829	2.84354421194564	0.265815598307878
ENSG00000119707	0.282774900104669	3.15971754618022	0.145185523892091
ENSG00000119718	0.255769040324903	2.91960102378411	0.138916284723869
ENSG00000119729	0.0095878332535236	1.14612803567824	0.0152492653963359
ENSG00000119760	-0.572813875793546	3.12368834166759	0.366489419625651
ENSG00000119778	-0.663344789350725	2.36361197989214	0.225165472175055
ENSG00000119787	-0.813512462186277	2.42894429003557	0.223604520228948
ENSG00000119801	0.012250391712055	3.3858742739042	0.232600867981491
ENSG00000119812	-0.451892647899737	2.26834391395106	0.189378828908973
ENSG00000119844	-0.840975911087639	3.33755908762874	0.229744471988053
ENSG00000119899	-1.94889487568759	3.37281998167897	0.0191562259918375
ENSG00000119922	-1.28308772279051	2.58433122436753	0.144405184062985
ENSG00000119927	-0.397210833349637	2.96142109406645	0.381774657319839
ENSG00000119938	-0.156173564733877	2.88366143515362	0.327123543788333
ENSG00000119953	0.41203789536007	2.54468802230268	0.0546494467559504
ENSG00000119977	-0.416406426591198	3.29303090560644	0.366230833981578
ENSG00000119986	-0.711899057754628	3.00281377922467	0.320881631621557
ENSG00000120053	-0.509094234109428	3.07863803836967	0.389697649591035
ENSG00000120071	0.0507360898269965	2.8555191556678	0.248927737553135
ENSG00000120129	0.349272160060641	3.66337107549875	0.11148347312809
ENSG00000120137	-0.415147158536402	1.5910646070265	0.0986048117285676
ENSG00000120149	-0.767569010383043	2.68259629146055	0.301244788671668
ENSG00000120256	-1.81504392008587	1.64836001098093	0.0216261165551004
ENSG00000120265	-0.686294543324712	1.64836001098093	0.108705598547654
ENSG00000120333	-0.21099567650932	3.55678478230703	0.25033259041336
ENSG00000120370	-0.7365397202037	3.09043441617512	0.305726245600604
ENSG00000120438	-0.0450182762828857	3.5182506513085	0.21836140341739
ENSG00000120451	-0.0259142210848907	3.30909761741201	0.253301354260652
ENSG00000120509	-0.397440481393943	2.57634135020579	0.290263313479557
ENSG00000120519	-0.283078326003131	3.35707683984241	0.323702230580209
ENSG00000120526	-0.415998165382324	2.63798978078469	0.313338116773499
ENSG00000120533	-0.421979107701256	1.64836001098093	0.112794835752836
ENSG00000120539	-0.920572639832969	2.89514618937599	0.258973567843285
ENSG00000120549	-1.31346026784866	2.39880773020326	0.119803147663589
ENSG00000120616	-0.0447578318109233	2.4224256763712	0.155626700381776
ENSG00000120647	-1.97460981930853	1.9216864754836	0.0146666298835939
ENSG00000120656	-0.416118050482324	4.82956105629939	0.0296181447189878
ENSG00000120675	-0.052981393725365	2.20951501454263	0.116870659677918
ENSG00000120685	-0.811688160494037	1.35218251811136	0.0355680416209289
ENSG00000120686	0.513482714407682	2.76752689940838	0.0446414618931949
ENSG00000120688	-0.362526706806386	2.01911629044707	0.142018659107896
ENSG00000120690	0.256101266726895	3.36219963886889	0.178101439406157
ENSG00000120694	0.546589968968775	4.37640356961016	0.0461507221647584
ENSG00000120699	-0.673081675140209	2.71808629478309	0.315397511745976
ENSG00000120708	-0.738325355216915	1.97543180850926	0.132611395569246
ENSG00000120738	2.03475837080216	5.11068901434993	0.00241268912100195
ENSG00000120742	0.0626642093251101	2.36455099535397	0.108569131579104
ENSG00000120800	-1.03519138269341	2.34733001531695	0.153327942277701
ENSG00000120837	-0.645111446663692	2.71432975974523	0.317511518135316
ENSG00000120885	-0.251935701229652	4.03080204877227	0.123719315611889
ENSG00000120899	-2.08084984705221	1.70329137811866	0.0102398513709226
ENSG00000120963	0.0074478960920889	3.67988194211286	0.169673274282416
ENSG00000121039	-1.08727479714867	2.44169513564072	0.162016434429666
ENSG00000121057	-1.10938812756446	1.24303804868629	0.0290067594673251
ENSG00000121058	-0.902618322475661	2.50105926221775	0.226756927724908
ENSG00000121210	-1.56535425956389	2.67897337591977	0.0941597072452763
ENSG00000121350	0.0654810854117956	2.82184092720045	0.235554219969971
ENSG00000121390	0.502372944685974	3.055378331375	0.053683112596558
ENSG00000121440	-1.44185681022219	2.21879799811174	0.0840889584346268
ENSG00000121741	-0.161056492275548	3.44106640663926	0.272504481711679
ENSG00000121766	0.372723297761521	3.85985852048099	0.102213034612834
ENSG00000121769	-0.510956390050232	1.06069784035361	0.0306768112557963
ENSG00000121774	-0.129947159478198	3.69888313675259	0.194489130200535
ENSG00000121879	-0.509094234109428	1.09691001300806	0.0305646952220717
ENSG00000121892	-0.601901259279611	3.73559889969818	0.143306298262333
ENSG00000121897	-1.06026723117517	1.71180722904119	0.0918733333096705
ENSG00000121898	-1.55515099127523	2.51851393987789	0.0824438910762293
ENSG00000121903	0.330770783874018	2.69983772586725	0.0857891395336401
ENSG00000122008	-0.0152449847897097	3.15836249209525	0.260360280006815
ENSG00000122026	0.623317919492762	3.79740604967638	0.0513033990035642
ENSG00000122034	-0.984005849003164	1.09691001300806	0.021223949579835
ENSG00000122042	0.379157436896191	3.34232396631288	0.121916941102302
ENSG00000122126	-0.237322524700002	3.13656203658998	0.332480126534417
ENSG00000122140	-0.716979700039354	3.43280900503317	0.244122564401444
ENSG00000122176	-1.81504392008587	2.28103336724773	0.0265650073618446
ENSG00000122203	-0.567883270425209	0.176091259055681	0.00619169264498143
ENSG00000122257	-0.656067484837355	2.58319877396862	0.296739522036387
ENSG00000122359	0.15333591890895	3.21708895147917	0.217923175661739
ENSG00000122376	-0.497257874135177	2.16879202031418	0.170714511356182
ENSG00000122417	-0.77821366422855	1.31175386105575	0.0318464825534621
ENSG00000122484	-1.62358779941195	2.93951925261862	0.0716480981655847
ENSG00000122497	-0.255014393123324	3.46989561897502	0.285497442327255
ENSG00000122507	-0.833788652513335	2.05880548667591	0.12576673644283
ENSG00000122545	0.311479459076187	2.40140054078154	0.0551920859411221
ENSG00000122565	-0.253501265591858	1.7481880270062	0.105534790556334
ENSG00000122566	1.10816310482881	4.22690908496548	0.00632299149837936
ENSG00000122674	-0.482409270307003	3.13956426617585	0.392575277206029
ENSG00000122691	-1.33017228911015	2.44090908206522	0.121370206021969
ENSG00000122705	-0.57639299679312	2.38111508070985	0.232815160319002
ENSG00000122707	-1.63555672556587	3.59345221934611	0.0338686667476141
ENSG00000122729	0.0248895894399196	2.12548126570059	0.0890185188177822
ENSG00000122861	-1.03434323188609	2.38381536598043	0.161100983493869
ENSG00000122863	-1.10222130826236	2.63848925695464	0.188426425587561
ENSG00000122877	-0.356207117971181	3.3911116137028	0.326977888588013
ENSG00000122912	-1.28699274465693	2.85339397745067	0.158370515230058
ENSG00000122952	-0.770599475169989	2.5910646070265	0.28805903919877
ENSG00000122958	-0.708684755271439	3.4108615542166	0.251653096296478
ENSG00000122965	0.0855619562334371	3.60010125569139	0.167005409156279
ENSG00000122966	-0.941066437771811	3.27415784926368	0.217168401755293
ENSG00000122970	-1.25131907954448	3.1078880251828	0.162775002724902
ENSG00000123066	0.266345050339134	3.25224605047312	0.169446260552
ENSG00000123091	0.418618577543834	2.57112627708431	0.0547964070556048
ENSG00000123094	-0.451984075552082	2.50447086249442	0.263770441373139
ENSG00000123106	-0.273189595396876	1.91115760873998	0.127691434068874
ENSG00000123124	-1.29246571411512	1.99563519459755	0.0926296467640368
ENSG00000123130	-0.3796879638845	2.86332286012046	0.368373064110645
ENSG00000123131	-1.47409979407165	3.11776829492637	0.096648105213318
ENSG00000123146	0.108816623627362	3.70462231969109	0.144429691489939
ENSG00000123240	-0.516154221657286	1.68574173860226	0.125459357548673
ENSG00000123352	-0.630336611368902	3.31806333496276	0.302508964778249
ENSG00000123353	0.314253060085559	3.8750323094611	0.1104233718905
ENSG00000123395	-0.173001290193435	4.53377205838472	0.0416830398103077
ENSG00000123473	-1.56535425956389	1.50514997831991	0.026987341988376
ENSG00000123505	0.0125547346724691	2.79098847508882	0.2542484317465
ENSG00000123562	-0.067688831117859	4.24889240846553	0.0774709378187754
ENSG00000123575	-0.790658072893065	2.78604121024255	0.298882710563727
ENSG00000123607	-0.585551135663926	1.46982201597816	0.0725600637575203
ENSG00000123643	-0.25893322674784	3.44200915914095	0.294863888664674
ENSG00000123684	-0.829445471747819	2.94076543563122	0.288010578517542
ENSG00000123728	-0.397912382704764	2.96941591235398	0.382991330512965
ENSG00000123737	-0.544084459393546	3.20071373396401	0.366309475602872
ENSG00000123739	-0.779430990190742	3.20085049809108	0.273519731627871
ENSG00000123983	-0.308364475868744	3.24067402762031	0.355315139553699
ENSG00000123992	-0.62966866985741	2.52569252450501	0.282094262735413
ENSG00000124120	-0.250097165876837	3.35305023964259	0.315703132866836
ENSG00000124145	-0.347050263198511	4.14981931774371	0.0912465168097005
ENSG00000124151	0.198321749085042	2.90606554475524	0.172955312969026
ENSG00000124160	-1.48493373784668	2.92142634101527	0.109767695467905
ENSG00000124177	-0.947791406644373	3.25587527339147	0.219317955415211
ENSG00000124191	-1.24278052507123	3.06501921413625	0.16770286034599
ENSG00000124193	0.659542858188318	3.87834942221778	0.044017153898488
ENSG00000124198	-1.63555672556587	3.19672872262329	0.0585037487679826
ENSG00000124201	-1.20715821838364	2.95520653754194	0.177173899217526
ENSG00000124207	-0.917591637208748	1.09691001300806	0.0199544292673042
ENSG00000124216	0.477983767999416	5.1164998210182	0.0191783522895938
ENSG00000124228	-0.153942905010998	2.76752689940838	0.314821934815177
ENSG00000124275	-0.513397499131628	3.21840419924972	0.374287820501143
ENSG00000124279	-0.743829823406774	3.1360860973841	0.296948412903785
ENSG00000124357	-0.376597754955088	2.2380461031288	0.175097066014003
ENSG00000124370	-0.555878938028196	2.5165353738958	0.273913992501353
ENSG00000124422	-1.07951975506167	2.60314437262018	0.191694217175152
ENSG00000124486	-0.213465215395385	3.61600262649841	0.229357625811211
ENSG00000124496	-0.557056077265032	3.79861612145925	0.129687994801616
ENSG00000124532	-1.14537101410956	2.99122607569249	0.193988219028465
ENSG00000124535	-0.61047271014669	3.46007054329416	0.262069450774077
ENSG00000124562	-0.488662224537881	1.9216864754836	0.140702408032066
ENSG00000124641	-0.531269513332483	3.3220124385824	0.339171110541908
ENSG00000124767	-1.21759481066101	2.41580772763554	0.135535846616933
ENSG00000124782	-1.19501488000451	3.45999525604739	0.112962745700979
ENSG00000124784	-0.731970197083877	3.03080204877227	0.312663234022676
ENSG00000124786	-0.24963092533258	2.82930377283102	0.351291769596381
ENSG00000124788	-0.547920563888454	2.80002935924413	0.343222670826546
ENSG00000124795	0.11686612055015	3.27703588817211	0.227811056693603
ENSG00000124813	-1.00055990831564	1.41497334797082	0.0460275678994206
ENSG00000125107	0.0474875014341798	3.9237619608287	0.128543839642964
ENSG00000125148	-0.257323217731359	3.50596351801813	0.272720906471223
ENSG00000125247	-2.15440906653642	2.60205999132796	0.0172105011364444
ENSG00000125304	-0.166906615552224	2.48429983934679	0.211116849627712
ENSG00000125347	0.287667208723889	4.27577190016493	0.0692914956422701
ENSG00000125351	-0.818516003918144	2.63798978078469	0.287229693940332
ENSG00000125354	-1.37146661162074	3.34586362850376	0.102318524954739
ENSG00000125375	-1.37999773579857	3.60010125569139	0.0538615068613798
ENSG00000125384	-1.71287306175762	2.8718647020882	0.0554132759859438
ENSG00000125398	-1.22095107812644	2.7996850909091	0.169361711718752
ENSG00000125482	-0.862609217905881	2.65561858354122	0.278192544972934
ENSG00000125484	-0.93377133017428	2.74429298312268	0.258178324303077
ENSG00000125485	-0.75576024476878	3.25321681250213	0.271165887155985
ENSG00000125503	-1.14537101410956	3.65786819904679	0.0755811180824946
ENSG00000125534	-0.370762803989401	4.20460828932704	0.0828261928870526
ENSG00000125629	-0.0541482586128206	2.88536122003151	0.294872655039973
ENSG00000125633	-0.597304352028392	1.78175537465247	0.136796021358987
ENSG00000125675	-1.3987302478727	2.63346845557959	0.126878606777207
ENSG00000125676	-0.485693645400277	2.59273176639396	0.293975289219008
ENSG00000125691	-0.250991043062526	3.17926446433903	0.334930523378525
ENSG00000125733	-0.784531300185343	2.9829492885745	0.299595231672319
ENSG00000125772	-0.35595605733294	2.50105926221775	0.258959320818004
ENSG00000125779	0.217686192028358	3.57065967002153	0.15032420210858
ENSG00000125814	-0.362993736937206	3.72936730519278	0.176981533437407
ENSG00000125818	-0.78624480148469	2.49623754516674	0.256731670251378
ENSG00000125826	-1.09672095086354	3.20601587676334	0.190212990200606
ENSG00000125827	-1.00180614349478	2.08098704691089	0.126853471951605
ENSG00000125834	-1.61193990289698	1.02118929906994	0.00630735845813758
ENSG00000125844	-0.401239967385266	3.08760397368781	0.391647862097813
ENSG00000125863	-2.37254982798057	1.48429983934679	0.00408915056485988
ENSG00000125868	0.484389543285471	3.67879143436624	0.0828561758445221
ENSG00000125870	-0.00446856472529794	2.29994290002277	0.116880041692473
ENSG00000125871	-0.621560512076647	2.51388318561109	0.278747267079634
ENSG00000125877	-0.362558274438233	2.72098574415374	0.340322420422013
ENSG00000125885	-0.121320332046989	2.93826948346291	0.311392934148821
ENSG00000125898	-1.19573612457315	2.46760810558363	0.144741620730825
ENSG00000125912	-0.872039802743691	2.53781909507327	0.24965929488821
ENSG00000125970	-0.514977031652132	3.37097544935897	0.325965314535819
ENSG00000125977	-0.74651835374127	3.33755908762874	0.257597807435432
ENSG00000125991	-0.0829059223314882	2.83884909073726	0.302332280503186
ENSG00000125995	-0.766384438856375	2.54777470538782	0.278196627757053
ENSG00000126001	-0.650307689487103	2.99387691494121	0.340886246632789
ENSG00000126003	-0.290052539378016	3.15014216184856	0.355133537833039
ENSG00000126012	-0.316694806690453	3.48876217206669	0.284599031816533
ENSG00000126067	0.505337201529071	2.20817252666712	0.0212512288452828
ENSG00000126216	-1.11039644675105	2.00860017176192	0.121439042586145
ENSG00000126247	-0.00388263350678092	3.00324505481315	0.270853781631996
ENSG00000126524	-0.632543933335257	2.40908736944783	0.243645968666592
ENSG00000126581	-0.59619454875569	1.7160033436348	0.129271066765205
ENSG00000126603	-0.234903839794519	3.14363923527454	0.330145787432801
ENSG00000126698	-0.204797884489387	2.78461729263288	0.334746495131129
ENSG00000126773	-2.0396072104072	2.89376176205794	0.0185258672919569
ENSG00000126777	-0.424419182060515	3.03722723458227	0.392043809081182
ENSG00000126814	-0.764024944989287	2.3384564936046	0.19590348173369
ENSG00000126821	-1.63895266103019	2.50105926221775	0.0640890856829139
ENSG00000126934	0.14465517862644	1.79588001734408	0.0502726490078734
ENSG00000127081	0.0788711380962639	1.5910646070265	0.0457161215722903
ENSG00000127124	-1.34857834506923	4.05261700074629	0.0175832776355612
ENSG00000127241	-1.36597694484862	3.08116721471347	0.130581831946203
ENSG00000127334	-0.20217899290945	3.541891125096	0.254583109852748
ENSG00000127419	-0.670658997374987	4.71500833846633	0.0221973671347383
ENSG00000127463	-0.410904346773384	3.57777893669522	0.236610926449957
ENSG00000127528	0.0652394634595983	3.57060130887357	0.176389716182469
ENSG00000127616	-0.818000817711529	1.85430604180108	0.124940225623637
ENSG00000127666	-0.323478127365347	3.19409788557895	0.365886299499908
ENSG00000127774	-0.0784539272051273	3.49241113731368	0.235207407132088
ENSG00000127920	-0.542010257723187	2.18892848376085	0.175750577444632
ENSG00000127946	-1.70884991590503	3.24204423936955	0.0464310233455972
ENSG00000127948	-1.08975850642485	3.35024801833416	0.162552233836039
ENSG00000127995	-0.905497963950829	2.63648789635337	0.262626471900125
ENSG00000128283	-0.0813039364410781	2.17172645365323	0.12001347140491
ENSG00000128342	-0.367659927807478	2.91986225355554	0.373642022773371
ENSG00000128463	-0.434744790706271	3.24686772189912	0.379897665804009
ENSG00000128512	-0.987928506561311	1.76715586608218	0.106491002264099
ENSG00000128513	-0.632741334510298	1.75966784468963	0.133380577589524
ENSG00000128534	-0.169946882610831	1.32221929473392	0.021008907888545
ENSG00000128563	-0.409093228452247	3.49178177558417	0.28040332163258
ENSG00000128581	-0.59508757426537	3.06107532362979	0.362222591793456
ENSG00000128585	0.612319536564238	4.06389603812599	0.0534246047842896
ENSG00000128590	0.568723373533279	3.19714266497256	0.0506816731693478
ENSG00000128595	0.933029606110046	3.44886084560744	0.0134947973444095
ENSG00000128607	-0.641122934526704	2.88109921838902	0.335929070393545
ENSG00000128641	-0.0233559532560223	2.57170883180869	0.191209584001226
ENSG00000128654	-1.20589861416763	2.28330122870355	0.124199043942565
ENSG00000128699	-0.326611929328935	3.03261876085072	0.371356088504848
ENSG00000128708	-0.201212048770661	2.83979218444533	0.340692509000903
ENSG00000128731	-1.94889487568759	2.53529412004277	0.0273480373129128
ENSG00000128805	-0.369704651206001	2.89014146006458	0.371277318499456
ENSG00000128891	-0.802971960290638	2.50785587169583	0.258297734502454
ENSG00000128908	-0.488279498528526	4.44003489327453	0.0392144551797473
ENSG00000128917	-0.200612096354464	4.49808990372419	0.0458908049083515
ENSG00000129028	-1.66412984200976	2.74468406327689	0.0717411221257943
ENSG00000129038	-1.03434323188609	3.05384642685225	0.223576342062878
ENSG00000129055	0.267771565256834	3.64659975172037	0.128248161688715
ENSG00000129116	-0.825145295436505	1.88081359228079	0.126189868318852
ENSG00000129128	0.274898091253257	3.45976931596674	0.158922045132636
ENSG00000129173	-1.60059626364358	2.64246452024212	0.0831265320976648
ENSG00000129187	-0.328707509666075	2.70969386972779	0.336577131010948
ENSG00000129195	-1.60059626364358	2.6707095952238	0.0847152925126227
ENSG00000129235	-0.599038530679953	3.06892761168207	0.360219620734223
ENSG00000129250	-0.548913482376959	2.80854855124041	0.344591542291672
ENSG00000129292	-0.527887168150236	1.89486965674525	0.140834823242916
ENSG00000129351	-0.185784996654574	3.3583156400822	0.295479926709374
ENSG00000129353	-1.63555672556587	3.41279642871654	0.0465912143505975
ENSG00000129534	-1.252717777959	2.15533603746506	0.109597134234467
ENSG00000129562	-0.343664535779839	3.84475667451017	0.14579193723075
ENSG00000129566	-0.708849915905035	3.04375512696868	0.319343526192053
ENSG00000129636	-1.46352954977135	3.51388318561109	0.057415186790247
ENSG00000129680	-0.598855866118509	3.52133425677757	0.238840817020155
ENSG00000129932	-0.640579348551993	4.5327543789925	0.0275237159658816
ENSG00000129933	-1.49359847861786	2.86510397464113	0.111615716463223
ENSG00000130021	-1.20016655709709	3.19298537909316	0.167452127882804
ENSG00000130119	0.721537567746636	2.42078061954857	0.0159784908164891
ENSG00000130147	-0.604653009125773	1.56229286445647	0.0956709284607821
ENSG00000130150	-0.5602226617964	2.97886498434766	0.36921572951854
ENSG00000130165	-0.568973725148239	2.4983105537896	0.27035880119065
ENSG00000130175	-1.42992246339333	2.76863810124761	0.128480203408054
ENSG00000130176	-1.48017721983737	3.2609057676498	0.0857438083007286
ENSG00000130222	-0.00849254741159081	4.52316745512542	0.0411306494014728
ENSG00000130227	-0.741157834260283	2.89899927088979	0.311706966181281
ENSG00000130254	-0.00659957972298305	3.22505069613805	0.256729882382505
ENSG00000130332	-0.77160470073104	4.6532318153234	0.0154473911190853
ENSG00000130340	-0.285452952449941	3.08707120590654	0.355007172540566
ENSG00000130348	-0.803469613265523	1.97772360528885	0.128130713402453
ENSG00000130396	-1.05157404297345	3.10088725485359	0.216649722751904
ENSG00000130402	-0.303215629427263	3.40815513388626	0.314557472267053
ENSG00000130508	-0.721976013012525	3.21338492491639	0.290795642214648
ENSG00000130522	0.691507514897935	5.01196776599254	0.0176243478131154
ENSG00000130559	-0.815344459395461	3.10533983980529	0.281608325075057
ENSG00000130560	-0.338865483433434	3.58353881925435	0.239857748688457
ENSG00000130635	-1.37625781615278	2.94792361983173	0.136010686016688
ENSG00000130684	-1.94889487568759	2.6036855496147	0.027502516302996
ENSG00000130713	-0.229098634716066	3.37984917876283	0.304898749486037
ENSG00000130726	0.0214410034547479	4.38855409583771	0.0543478862889324
ENSG00000130741	0.392153825416219	3.10873410860236	0.0883197917935359
ENSG00000130758	-0.83656062295902	3.69372694892365	0.126456261714621
ENSG00000130766	-0.276806279607872	2.27067883614471	0.173540188540918
ENSG00000130813	-0.266623577640803	3.05269394192497	0.348665831973597
ENSG00000130821	-0.0619795417850047	4.37714226665908	0.0572719100475069
ENSG00000130826	-0.362919247327478	2.44090908206522	0.23602636307001
ENSG00000130827	-0.168532265586523	4.23492203142819	0.0850269198511159
ENSG00000130939	-1.2400506002651	1.65801139665711	0.0670149652326901
ENSG00000130956	-0.982499282922342	1.75587485567249	0.104940339236659
ENSG00000131018	-0.156153937311725	3.5856862784525	0.232227562609511
ENSG00000131019	-0.166082437346728	1.71180722904119	0.0839935163752919
ENSG00000131069	-1.15843547084621	1.94200805302231	0.110763275585256
ENSG00000131127	-1.16478187155476	1.91645394854993	0.107258646613315
ENSG00000131165	-0.019514849462134	3.48394371429042	0.218459079372071
ENSG00000131171	-1.08046098585472	2.46089784275655	0.167989257398988
ENSG00000131236	0.148904384371306	2.93399316383124	0.207181615344732
ENSG00000131238	-0.360156441764817	2.63093611906419	0.312753408406649
ENSG00000131263	0.62019050207356	2.82380015374988	0.0267024072855186
ENSG00000131323	-0.615078778399692	3.35841078620634	0.2972799082086
ENSG00000131378	-0.6212330940141	3.03562982779044	0.351588123518436
ENSG00000131389	-0.583269669998417	3.05861579701056	0.365925771741223
ENSG00000131435	-0.432034414465061	3.13353890837022	0.395496743657318
ENSG00000131459	-1.53543660883674	3.45674549534794	0.0552919607847169
ENSG00000131508	-0.410584338311549	4.36897451565239	0.0570918805036826
ENSG00000131591	-0.543584646454974	4.78805518519268	0.0277836937432078
ENSG00000131669	-0.0213293798974887	3.86254876952479	0.14957814367012
ENSG00000131711	-1.44969592714084	2.84229713432807	0.123403238331558
ENSG00000131725	-0.937941910570118	2.52179164963912	0.223456200620396
ENSG00000131732	-0.3361916681259	2.87040390527903	0.36646804042834
ENSG00000131737	-0.692555546624477	2.38111508070985	0.228202040315658
ENSG00000131773	-0.190457343553342	2.4920616045126	0.222272903711168
ENSG00000131828	-0.508737279666736	3.52795195834394	0.249842158904279
ENSG00000131931	0.228868158739219	1.92685670894969	0.0420676240432065
ENSG00000131941	-1.19378995890072	2.93776856704994	0.178798726327248
ENSG00000131966	-0.7072510351942	3.54288764234241	0.207443323967644
ENSG00000132002	0.250396058860217	3.88966579682775	0.114392596994413
ENSG00000132005	-1.15329334214775	3.20951501454263	0.17641404439745
ENSG00000132017	-1.03131405640591	2.72263392253381	0.219225019347086
ENSG00000132128	-0.596994713236034	2.27067883614471	0.195332677365168
ENSG00000132153	-0.420206288136873	2.59328606702046	0.297880655840279
ENSG00000132155	-0.274244573978317	3.1865325645924	0.345061022367427
ENSG00000132170	-0.795892759799285	2.96307916064183	0.297224004187702
ENSG00000132294	-0.87860535285702	2.37291200297011	0.18523789273913
ENSG00000132300	0.0423516117773258	1.4983105537896	0.0371335401085118
ENSG00000132305	-0.844566750423418	2.37199091146491	0.191337881079778
ENSG00000132341	0.268119547525541	3.63276088847944	0.130296299009729
ENSG00000132383	-1.26432426389991	2.28780172993023	0.117670736979325
ENSG00000132386	-1.70486369719195	3.02489596010748	0.0509358416200917
ENSG00000132388	-0.55218502599543	3.01890844431633	0.375903090016841
ENSG00000132406	-0.722559410730713	3.36361197989214	0.259349736790977
ENSG00000132432	0.397542338688534	2.54530711646582	0.0569327055599342
ENSG00000132434	-0.722146307411726	2.79169064902012	0.31294205900206
ENSG00000132436	-0.198490958911471	2.95351808144499	0.332802695053099
ENSG00000132463	-0.931366607032883	2.81590965088677	0.256733189734908
ENSG00000132475	0.975227987233985	5.0144218242486	0.0122096079534964
ENSG00000132485	0.647613442548001	3.52523922372974	0.0518978547652413
ENSG00000132507	0.311542509529583	3.38408447338256	0.152315413143953
ENSG00000132661	-0.557621111029736	3.62705846400099	0.193840901557038
ENSG00000132669	-0.376225236906028	2.98340073818054	0.38065998591001
ENSG00000132688	-0.872623298039751	3.82817636208355	0.0907185424626532
ENSG00000132694	-1.02830586296184	3.19589965240923	0.210019255152375
ENSG00000132740	-0.0208075300633354	3.23829706787539	0.258467045578355
ENSG00000132780	-0.510151010193795	3.75507410175847	0.149402720238804
ENSG00000132792	0.321655189220739	1.91381385238372	0.0285289955928054
ENSG00000132823	0.212876124732583	3.44427906427685	0.180433269086938
ENSG00000132824	0.0317311497014867	3.10088725485359	0.253585000080099
ENSG00000132842	-0.356029362049099	1.17609125905568	0.0225905650532176
ENSG00000132912	0.48936879379494	3.28057837036808	0.0774272243919397
ENSG00000132950	-0.299501899494142	3.04159004688937	0.361720196369119
ENSG00000132952	0.0579395683295858	2.91275330367132	0.253048296810382
ENSG00000132963	0.324759196723882	3.05192391604611	0.109144855924176
ENSG00000132964	-1.10321310563646	2.49554433754645	0.167989649229316
ENSG00000133030	-1.59748636504967	3.59780484240429	0.0348057452955238
ENSG00000133056	-1.87389510318546	3.67527412088802	0.0173854743988982
ENSG00000133059	-1.01276272934992	2.44793286559218	0.179792431345075
ENSG00000133065	-0.858534505763122	1.35218251811136	0.0350888322874688
ENSG00000133107	-0.0699224513346399	1.56229286445647	0.0490780543898564
ENSG00000133111	-0.692170007369076	2.56050441519506	0.289665937982963
ENSG00000133114	-0.485933263318305	2.04921802267018	0.151491829170793
ENSG00000133131	-2.25694110610789	2.37199091146491	0.00680630861160621
ENSG00000133142	-0.161169946078901	2.91195618907269	0.326436156597866
ENSG00000133193	0.200306337595963	3.43184604569873	0.186262137459006
ENSG00000133226	0.327609728804861	3.70074697141346	0.113751812751355
ENSG00000133250	-1.0922565016549	3.11776829492637	0.203991172636458
ENSG00000133275	-1.03824781916683	2.9566485792052	0.221712950802791
ENSG00000133302	-2.67357982364455	2.78958071216443	0.00620110300520062
ENSG00000133313	-1.1677525185536	1.72427586960079	0.0814908942356001
ENSG00000133318	-0.303373027774509	3.69355108559591	0.195379658912731
ENSG00000133393	-0.732641197491029	2.60097289568675	0.295363067093794
ENSG00000133398	-0.137079086146604	2.75050839485135	0.303414793689342
ENSG00000133422	-0.411022833770283	1.65321251377534	0.111369495996688
ENSG00000133606	-0.921225176181953	2.23044892137827	0.137847231100789
ENSG00000133619	-0.59508757426537	2.36361197989214	0.227896644764602
ENSG00000133704	-0.611619655498174	2.84229713432807	0.338365114047739
ENSG00000133858	0.0104876760727173	3.12515582958053	0.257389753389565
ENSG00000133872	-0.584771761348047	3.10277661488344	0.364346626156683
ENSG00000133935	-0.643385909813416	3.08529057823006	0.340085189200456
ENSG00000134014	-0.956326854519538	2.8733206018154	0.24774534710593
ENSG00000134030	-1.16478187155476	3.43480833865309	0.12603720299917
ENSG00000134046	-0.305042989968934	3.23678909940929	0.354281605498123
ENSG00000134077	-0.331306125734674	3.84041977773649	0.148639530708406
ENSG00000134107	-0.190022095967893	4.06796308950126	0.122460709274673
ENSG00000134108	0.141418857621225	3.81043415592267	0.128064672653877
ENSG00000134186	0.492822591477893	3.04060234011407	0.0546902309198861
ENSG00000134248	-0.67610709854022	3.28205537068371	0.292714749047118
ENSG00000134255	-0.342254753307299	3.25551371281953	0.363436467970054
ENSG00000134259	-0.525055200171954	2.71264970162721	0.326780181530577
ENSG00000134265	0.0917188675417385	3.03120641982746	0.238019506307293
ENSG00000134294	0.473345245815414	3.31659930209386	0.0858103291581205
ENSG00000134308	-0.256674165386072	4.0558368510184	0.117765040277517
ENSG00000134324	-1.2839712837776	3.22479195649268	0.141188975677157
ENSG00000134352	-0.086549165920171	3.45362407359145	0.246589795730279
ENSG00000134363	-0.706618111048196	2.8521749044203	0.31804541769569
ENSG00000134371	0.173630795453079	2.64394591274807	0.130879303403879
ENSG00000134440	-0.109530411645937	2.29776051109913	0.147104045305771
ENSG00000134452	-1.42782073294553	3.41060854256837	0.0800148496503917
ENSG00000134453	-0.586331911140866	2.04336227802113	0.148146873843906
ENSG00000134480	0.552717301200552	2.71850168886727	0.0382430062392341
ENSG00000134504	-1.29400365732973	1.82607480270083	0.0730576571566341
ENSG00000134531	1.00709961417336	3.50222221576648	0.0108953876590937
ENSG00000134569	-1.19135043283896	1.13033376849501	0.0199246689932981
ENSG00000134574	-0.504273397688953	3.71629555889774	0.163423855500136
ENSG00000134575	-0.251795880478637	3.18341221197843	0.337029344258142
ENSG00000134590	-0.104898142301005	3.10551018476997	0.282543869325998
ENSG00000134597	-0.471228781867021	1.52504480703685	0.0866124450977184
ENSG00000134644	0.262789656703799	4.3750963750954	0.0591283114686689
ENSG00000134684	-0.430642014803814	4.23003998115794	0.0741078807580965
ENSG00000134690	-1.40781992024105	2.24427712080184	0.0923459163733239
ENSG00000134697	0.610985380286407	4.1775509280783	0.0535323073626037
ENSG00000134748	-0.04085044963561	2.48572142648158	0.171027887967121
ENSG00000134759	0.147729684151348	3.32056168019524	0.217424977721729
ENSG00000134779	-0.384504833069112	2.45560611258187	0.243471551497868
ENSG00000134851	-1.01810662312539	2.90390352669016	0.227228944957161
ENSG00000134871	-1.71933731420523	3.65277800200133	0.0269928284747431
ENSG00000134884	0.219983830498805	3.98569585968984	0.107409151521803
ENSG00000134901	-0.763116483603511	3.58933512578414	0.177118510539349
ENSG00000134909	-1.04183207645142	2.19033169817029	0.131453209267478
ENSG00000134954	0.301515344430455	3.34772021703404	0.157356400957864
ENSG00000134986	-1.7542404680958	1.89762709129044	0.0209547191318381
ENSG00000134987	-0.347644729309684	2.90875301918453	0.370539910131042
ENSG00000134996	-0.438583004461194	2.75511226639507	0.345597519972247
ENSG00000135002	-0.384996119933761	3.19312459835446	0.384226997217562
ENSG00000135040	0.566296498259718	2.9874428049358	0.0363108735859286
ENSG00000135046	-0.500161316934397	3.45048005460606	0.29213189855484
ENSG00000135052	-1.04754834940525	0.740362689494244	0.0129410683328882
ENSG00000135093	-1.34857834506923	3.52296559549199	0.073328361265002
ENSG00000135108	-0.911051946861143	3.4398850808173	0.185438309806119
ENSG00000135111	-0.249017565051888	3.7181278520753	0.193531177795645
ENSG00000135148	-1.40266968628574	1.33243845991561	0.0359773633487503
ENSG00000135164	-0.122790217286051	2.58092497567562	0.229661334680236
ENSG00000135185	0.665905400177516	1.72835378202123	0.00645502004792912
ENSG00000135213	0.76913496548019	4.16863004979913	0.0299735554760082
ENSG00000135250	0.0498871782223985	2.29336255471145	0.10097310032293
ENSG00000135269	-0.429761853398391	3.055378331375	0.394045489068868
ENSG00000135297	-1.29400365732973	4.1126887693971	0.0181681947347792
ENSG00000135318	-0.526105579380859	3.08188713942355	0.385009745443155
ENSG00000135365	-0.914630956810162	4.03348406997658	0.0630519763759554
ENSG00000135503	-0.167549526341397	4.95902707468458	0.0211328742597387
ENSG00000135597	-0.790658072893065	1.92427928606188	0.129468603519261
ENSG00000135624	-0.893119420101987	4.09361427307134	0.0595765180002027
ENSG00000135655	-0.294983080553912	2.59162103821332	0.289344391157725
ENSG00000135749	-1.28158788797334	2.73639650227664	0.156994747116525
ENSG00000135763	0.0239450430726556	2.55266821611219	0.166144901341993
ENSG00000135766	-0.433893486259718	2.91933963678741	0.377410579596563
ENSG00000135775	-1.81504392008587	2.53019969820308	0.0386306076946232
ENSG00000135801	-0.853938009793029	2.02118929906994	0.125465280310367
ENSG00000135821	-0.208264954320029	3.4401216031878	0.285517205939842
ENSG00000135829	-0.0671082330039901	2.70671778233676	0.260080806145746
ENSG00000135842	-1.34235591414943	1.20411998265592	0.0236419757986471
ENSG00000135862	-0.757811721767004	2.40993312333129	0.227563290213708
ENSG00000135870	-0.0363762589998442	2.4345689040342	0.155244337631342
ENSG00000135899	-0.912329639738789	2.97220283837906	0.262120685698338
ENSG00000135900	-0.371390654614379	3.11377628383703	0.385277434784582
ENSG00000135913	-0.862274137702515	2.84757265914211	0.279067478384063
ENSG00000135919	-0.652619162320824	2.81224469680037	0.326166371705391
ENSG00000135932	-0.356667397793672	3.00646604224923	0.378535013441409
ENSG00000135940	-0.121466580237381	3.58155145789047	0.224615394777919
ENSG00000135953	-0.50358326563764	2.57978359661681	0.290566804766642
ENSG00000135968	-0.702351324719379	2.01283722470517	0.135573204108449
ENSG00000135972	-0.399007302759548	3.15411952551585	0.390430384846887
ENSG00000135974	-0.250875935809159	2.92608508692514	0.351051295287612
ENSG00000135976	-0.579406964573643	2.72468538823736	0.324814571722442
ENSG00000136010	-0.463449893636514	3.31492005599242	0.356323561586772
ENSG00000136026	-0.609834609098896	1.92941892571429	0.14101027799562
ENSG00000136044	-1.27330158456052	1.73639650227664	0.0680393837515263
ENSG00000136048	-1.48493373784668	2.01494034979294	0.0617408327261905
ENSG00000136051	0.100201947211889	1.5854607295085	0.0440040039183888
ENSG00000136068	-0.845436549028303	3.6270072107429	0.146108756821614
ENSG00000136104	-1.47409979407165	2.56584781867352	0.103332789231794
ENSG00000136108	-0.3049778046786	2.38021124171161	0.20952458828627
ENSG00000136122	-1.53275865684935	2.70329137811866	0.103044169556614
ENSG00000136141	-0.633948707762044	2.38111508070985	0.233515792130021
ENSG00000136146	-0.142593943354746	3.42642992519393	0.268809626998885
ENSG00000136152	-0.255884937949354	3.16996817399689	0.33964039836859
ENSG00000136156	-0.70638411516799	2.59328606702046	0.296910968287096
ENSG00000136158	0.0499281796920882	2.79098847508882	0.236523487056112
ENSG00000136161	-1.08823300484423	1.96142109406645	0.121334812637302
ENSG00000136238	-0.060272856743701	3.63134228648393	0.196069546684299
ENSG00000136244	-1.17306979840767	2.69722934275972	0.174324649454495
ENSG00000136261	-0.733064410129042	3.38632057389405	0.251505698674602
ENSG00000136270	-0.390144017951602	3.35688594116597	0.342138788831887
ENSG00000136273	-2.15440906653642	2.75434833571102	0.0168233281806766
ENSG00000136378	-1.4224292664552	3.62577531444762	0.0441397407041347
ENSG00000136381	-0.779707860586415	3.11859536522376	0.289241212476736
ENSG00000136448	-0.136416733290298	4.88226832541183	0.0230696018679986
ENSG00000136504	-0.00736234641577531	2.87708325665065	0.277643697879974
ENSG00000136527	0.865644033042721	4.10325623335505	0.0196960787089798
ENSG00000136536	0.488687683289924	2.00216606175651	0.0161400960019086
ENSG00000136560	0.0616107971341456	3.04473569745051	0.248208010015489
ENSG00000136636	-0.220591514960532	2.87157293554588	0.346449016825788
ENSG00000136643	-0.733737104577409	2.32428245529769	0.195291745685831
ENSG00000136699	-0.024177718559725	3.33213535801992	0.249428166138509
ENSG00000136715	-0.849389653268453	2.72591163229505	0.285801110268902
ENSG00000136718	-0.434656920820402	3.2027606873932	0.388517403079328
ENSG00000136720	-1.50493647240687	3.0696680969116	0.0911999386216312
ENSG00000136731	-0.440254574103763	2.2417954312952	0.182271653443689
ENSG00000136732	-1.39175221152982	1.89209460269048	0.0644239346758981
ENSG00000136754	-0.0302121308710902	2.47567118832443	0.164866428213308
ENSG00000136758	0.363851744378332	3.3583156400822	0.128876626945198
ENSG00000136770	-0.706618111048196	2.44482519950975	0.252467841331956
ENSG00000136810	-0.617209710881099	2.92582757462474	0.347287391781191
ENSG00000136816	0.0310073611258284	2.97772360528885	0.263462815631021
ENSG00000136826	-0.486553886848778	2.91698004732038	0.374717088559939
ENSG00000136830	-0.779707860586415	3.66091288747741	0.147962533561464
ENSG00000136848	-0.863751875890778	1.99343623049761	0.125631229771684
ENSG00000136854	-0.928975125747511	3.45560611258187	0.177015598531024
ENSG00000136859	-1.55234907520846	2.46164856806346	0.0767843586598193
ENSG00000136867	0.123097703318325	3.39164070349239	0.210871936613361
ENSG00000136869	0.155684277655632	2.98000337158375	0.203643523115122
ENSG00000136870	-0.234880311438229	2.66086547800387	0.303046747714496
ENSG00000136888	0.71753440455182	3.35907622605926	0.0327593401080252
ENSG00000136891	-0.0582515537455868	2.36921585741014	0.147631510768484
ENSG00000136936	-0.484933737846678	2.08457627793433	0.156579379616174
ENSG00000136937	0.0147453996347181	2.25527250510331	0.104793599136081
ENSG00000136938	-0.389759702643821	2.80413943233535	0.358828586571135
ENSG00000136942	0.32391936412735	3.97625824925705	0.104453432782021
ENSG00000136986	-0.281851854113735	1.63346845557959	0.0900830290969078
ENSG00000136997	-0.673450628934125	2.8172347304255	0.322949177330378
ENSG00000137038	-0.404325027587165	2.09516935143176	0.153354235421727
ENSG00000137055	-0.572641912800778	3.26693691115917	0.339805470727585
ENSG00000137073	-0.457454617885789	2.73639650227664	0.338574797652869
ENSG00000137075	-0.803967837149401	3.18012587516405	0.27106945517783
ENSG00000137106	-0.390449308798764	2.00860017176192	0.142719643046348
ENSG00000137124	-1.51146448660575	2.09516935143176	0.0616693330490935
ENSG00000137166	-1.01988554679511	2.69722934275972	0.221902544243413
ENSG00000137168	0.0997082826005618	3.80082014227414	0.134839119648456
ENSG00000137177	-0.955327949137615	1.74036268949424	0.103259421231276
ENSG00000137200	-0.100233394595295	3.3059958827708	0.272004609871686
ENSG00000137269	-0.735011197465564	3.14968088248294	0.298096024161967
ENSG00000137288	0.101045711645684	3.6628522332648	0.152547295609284
ENSG00000137309	-0.0648674108128781	3.40036527334994	0.249484436408602
ENSG00000137393	-1.51146448660575	1.40654018043396	0.0308054884940863
ENSG00000137409	-0.670077182009194	3.52737208282761	0.219547062391729
ENSG00000137413	-1.03569043720878	3.22621312072411	0.20281681502975
ENSG00000137449	-0.365123162692001	2.65321251377534	0.320409546796811
ENSG00000137486	0.250861505709772	2.22530928172586	0.0488550328715747
ENSG00000137497	-1.08975850642485	3.01473049500175	0.209641720436401
ENSG00000137500	-0.51955288636532	2.98023069139103	0.380179560248955
ENSG00000137513	-0.21973528738378	2.42078061954857	0.205847104518036
ENSG00000137547	0.150421432904477	3.3135508713335	0.216726095996877
ENSG00000137573	-1.58349839542181	2.47784447633876	0.0728747444374082
ENSG00000137574	-0.609834609098896	1.38021124171161	0.0521655494737751
ENSG00000137601	-1.01729115935856	2.91986225355554	0.22777069399917
ENSG00000137692	-0.153857824365442	2.85278486868055	0.327553187461641
ENSG00000137710	-1.4006955003169	2.50650503240487	0.113676046499649
ENSG00000137714	-0.876486785348456	3.22634208716363	0.243831908363455
ENSG00000137760	-0.327179049504739	2.66978161520854	0.324643455099393
ENSG00000137764	-0.752388325035412	2.20139712432045	0.150383147548
ENSG00000137776	0.0679292767450334	2.78247262416629	0.225627869605809
ENSG00000137801	0.0529507694847641	3.69688037168276	0.156537917438439
ENSG00000137821	-0.543263161248664	3.00539503188671	0.377201576804679
ENSG00000137947	0.118344868499403	3.5402668918263	0.174300433073477
ENSG00000137962	-0.742453917250101	2.4920616045126	0.264943252985872
ENSG00000138029	-0.46172647045232	3.29501701188146	0.364381330848746
ENSG00000138035	-0.517334611204891	3.20561030990252	0.375110553855568
ENSG00000138050	0.0839404315421811	2.94051648493257	0.240963299576517
ENSG00000138069	0.685540200552015	3.91687487853868	0.0402227847762197
ENSG00000138071	-0.292619263587378	2.71767050300226	0.336069024723551
ENSG00000138074	-0.653530458249444	1.74429298312268	0.129662410360795
ENSG00000138081	-1.03047343678949	3.34645077750969	0.177677655875176
ENSG00000138095	-0.782824532915177	2.68752896121463	0.299253501902021
ENSG00000138107	-0.0155025106618472	2.66275783168157	0.22329023979399
ENSG00000138138	0.334181997740396	2.47129171105894	0.0591124695010447
ENSG00000138166	0.533402815581014	4.10810816548988	0.0657038832382787
ENSG00000138175	-0.855619155701054	4.04168869413156	0.0693519019331977
ENSG00000138246	-0.358408415994485	3.23817160363015	0.370254517874174
ENSG00000138297	0.716050351007921	2.68574173860226	0.0176595125947624
ENSG00000138303	-0.118849358583935	2.33545790068938	0.157411843888053
ENSG00000138326	-0.257289587883547	1.90036712865647	0.124967706298511
ENSG00000138363	-0.833788652513335	3.0731682622651	0.280512686440005
ENSG00000138375	-1.10222130826236	3.49913699453738	0.122123051420302
ENSG00000138386	-0.413485626266479	2.6941662959332	0.330408395472604
ENSG00000138399	-0.56950364675123	2.35218251811136	0.223285659480856
ENSG00000138411	-0.603783604101518	2.25767857486918	0.191673814991094
ENSG00000138434	0.214314768015692	2.29556709996248	0.0605514057518711
ENSG00000138600	0.354007185369203	2.11226976841727	0.0312019389880113
ENSG00000138639	-0.430642014803814	2.75587485567249	0.345992029489928
ENSG00000138640	-0.663768719043072	1.32221929473392	0.0392721387691458
ENSG00000138658	-1.03215630628017	2.62889956442061	0.212164033314777
ENSG00000138685	-0.519187235088029	2.98632377705077	0.380873122155761
ENSG00000138688	-1.18821450381818	2.45788189673399	0.145076808600677
ENSG00000138698	-1.0269813367381	2.92402070047407	0.224910296569696
ENSG00000138735	-0.75460740646571	1.86923171973098	0.131396032905703
ENSG00000138750	-0.642152050898705	2.59549622182557	0.298957744019803
ENSG00000138756	-0.359766389383783	2.59050746200858	0.296343327589532
ENSG00000138757	0.0925642326625467	3.23044892137827	0.2367151256322
ENSG00000138758	0.00287954755702333	3.07736790528416	0.262397184970557
ENSG00000138760	-0.610979868279377	3.19548452303376	0.338650993204636
ENSG00000138768	-0.90037962627358	2.71138537909845	0.269822917745238
ENSG00000138771	0.206586532788452	3.29468662427944	0.19896329971344
ENSG00000138777	-1.60059626364358	1.38916608436453	0.019821251604721
ENSG00000138802	-0.747649890582938	2.96189547366785	0.310219516919237
ENSG00000138814	-0.32964097208938	3.20452694299984	0.366590034740247
ENSG00000138829	-0.442111329781595	2.88705437805096	0.371740814499886
ENSG00000138867	-0.304411316047341	1.6232492903979	0.0916390693473246
ENSG00000138942	-0.339720488644715	3.0836817472743	0.375021194115607
ENSG00000139163	-0.926596741281167	1.82607480270083	0.116818818371072
ENSG00000139174	-1.02022376256308	3.08955188288645	0.225262736573909
ENSG00000139218	-0.567304735198712	2.56820172406699	0.290131087434433
ENSG00000139278	0.0777712713916826	3.22711508258913	0.240047591627157
ENSG00000139324	-0.793367858576867	2.91619065998054	0.297158440138028
ENSG00000139329	0.162201683854547	2.74857561693099	0.16559565070405
ENSG00000139343	-1.310909907233	2.13193929521042	0.100674648591562
ENSG00000139354	-0.0714287046259863	1.46982201597816	0.0353317627082506
ENSG00000139370	-0.396981306675405	3.30395163394345	0.361338990820143
ENSG00000139405	-0.218362675676026	3.34488327936986	0.307842678766353
ENSG00000139433	-1.37439986474765	3.21178776290089	0.117597111947288
ENSG00000139436	-0.998994913104581	2.18184358794477	0.131140722047795
ENSG00000139438	-1.09517083987676	3.00646604224923	0.206987118653241
ENSG00000139496	-0.226593259326487	3.16196661636407	0.325299039923631
ENSG00000139505	-0.807057087413904	1.57978359661681	0.0787215431976269
ENSG00000139514	-0.164734676392772	3.62915465663464	0.218781526908016
ENSG00000139517	-0.954208034293842	2.56050441519506	0.227616742868041
ENSG00000139620	0.0248156539049968	2.91009054559407	0.266756461802309
ENSG00000139644	-0.320299250340069	3.5886637957802	0.238673374904712
ENSG00000139651	-0.207180291759967	2.93475087466358	0.338426141377501
ENSG00000139668	0.483584246558163	3.48315920971698	0.0899521680183164
ENSG00000139684	-1.62358779941195	2.87390159786446	0.076253312528511
ENSG00000139687	-0.450617473271638	3.06855689507236	0.395620033800698
ENSG00000139746	-0.227230225650743	2.7856856682809	0.339580678128608
ENSG00000139793	-0.385947047293031	2.8733206018154	0.370000169238943
ENSG00000139826	-0.353309905439853	1.68574173860226	0.111281534603669
ENSG00000139842	-0.0426496528001165	4.2992566299586	0.0678028878470183
ENSG00000139874	-0.45539996739757	0.477121254719662	0.0100249833681849
ENSG00000139926	-0.27114758701635	2.4661258704182	0.234467106184638
ENSG00000139946	-0.482745220025315	2.15685190107001	0.16809537724288
ENSG00000139990	-0.160989852998707	3.51726189513601	0.252526111933598
ENSG00000140105	-0.226779632538285	4.27764358981552	0.0780998387362981
ENSG00000140153	-0.358408415994485	2.94767873993694	0.374990722760101
ENSG00000140157	0.365744077032939	2.7701152947871	0.0809493821746636
ENSG00000140319	0.153258222673721	2.77742682238931	0.179178931877798
ENSG00000140350	-0.626422954006551	3.0068937079479	0.34957651497634
ENSG00000140374	0.196542213941504	3.82121865831407	0.122269129702791
ENSG00000140386	-0.833255037967593	3.79532376432931	0.10320847229365
ENSG00000140395	-0.236972795135118	3.10940979054637	0.333624272925519
ENSG00000140396	-0.903244413058752	0.740362689494244	0.0142208822763161
ENSG00000140403	-1.09419721921858	1.51188336097887	0.0610623058405694
ENSG00000140416	-0.604968158475833	2.72550326885932	0.322328698113438
ENSG00000140450	-0.272663065576435	2.91248776133232	0.357579313824513
ENSG00000140464	-0.635159446967391	3.11793383503964	0.340714180460913
ENSG00000140521	-0.648152075551423	3.03181227133037	0.341032602980833
ENSG00000140525	-0.934839702269849	3.4910113150481	0.163670989900242
ENSG00000140548	-1.11667520249148	3.26611404953168	0.174599426937959
ENSG00000140575	-0.596812906106576	1.91907809237607	0.14133487608977
ENSG00000140598	0.0739203049450721	3.39348745814718	0.218364400034136
ENSG00000140612	0.487070779566689	3.41788669035088	0.0883023430040717
ENSG00000140694	-0.960006279590476	0.8750612633917	0.016099158967825
ENSG00000140740	0.0278835367899608	2.12221587827283	0.0878776119272822
ENSG00000140829	-0.755052586644005	2.3747483460101	0.214410756205037
ENSG00000140859	-0.358976142765454	3.95007262975016	0.120929139382258
ENSG00000140941	1.0064913057163	4.0484806474735	0.0113152840424683
ENSG00000141027	0.100771880630457	2.9731278535997	0.234534244434944
ENSG00000141030	-0.655358806863448	3.59250984790068	0.193164646800301
ENSG00000141101	-0.814833019555044	2.11892575282578	0.128751617947078
ENSG00000141198	-0.54076095832525	3.27703588817211	0.349708136155674
ENSG00000141232	-0.33147404322059	2.55509444857832	0.279137794602257
ENSG00000141252	-0.355496530397404	3.33545790068938	0.34606144342109
ENSG00000141378	-0.768676392119513	2.71307032585564	0.302898378758124
ENSG00000141385	-0.633611819333408	3.94618197507813	0.0906669809558268
ENSG00000141424	-0.598727653442271	1.78887511577542	0.137605851236768
ENSG00000141425	-0.251549559686632	3.18184358794477	0.337029344258142
ENSG00000141428	-0.101650814646591	3.22401481137286	0.277670238053898
ENSG00000141458	-0.811181005857776	3.91740046795525	0.086563867441074
ENSG00000141469	-2.67357982364455	3.66810623793273	0.00313554408596778
ENSG00000141510	-1.35489122648263	3.91389328923092	0.0212125092166927
ENSG00000141526	-0.949879076978508	3.47355995460081	0.164393171155564
ENSG00000141543	0.225221094280945	3.34429400589831	0.190624349593478
ENSG00000141551	0.575593302508717	4.34217585246552	0.0471708009613924
ENSG00000141560	-1.4224292664552	2.64345267648619	0.1228129932829
ENSG00000141562	-0.506027091749923	3.69762160033439	0.171136586911324
ENSG00000141564	-0.207454751752319	4.06385854885307	0.122617090376578
ENSG00000141580	-0.331740744142213	2.23299611039215	0.170190344886507
ENSG00000141582	-0.242828446967409	3.19242805533121	0.332316260122952
ENSG00000141664	-1.98205772712653	2.12221587827283	0.0130649316265683
ENSG00000141682	0.45844664707915	4.69978137662031	0.0277784111601367
ENSG00000141736	-1.12243589971843	3.2215446370272	0.181606052374555
ENSG00000141753	0.0227496255608098	2.92659965390703	0.26689156620732
ENSG00000141759	0.155546130231508	3.71079409993033	0.136675832958503
ENSG00000141837	-2.00987991156902	4.85617283090403	0.0024918389319119
ENSG00000141905	-0.954208034293842	4.17517828168157	0.0436865381713257
ENSG00000142089	-0.566387895605029	4.72157156385509	0.028205403304198
ENSG00000142156	-0.804260805979386	3.66857226918456	0.140533660253021
ENSG00000142166	-0.202127553913791	3.68547301972276	0.204951460044853
ENSG00000142168	-0.423966957045031	2.2135177569963	0.174802152607542
ENSG00000142173	0.615907941107764	4.87051217275184	0.0202385439921026
ENSG00000142178	-0.689255828952965	3.33485568961729	0.277755244955334
ENSG00000142186	-0.606100639529178	4.64126087708383	0.0276415697284835
ENSG00000142192	0.199024101998676	2.62065647981962	0.11644593393229
ENSG00000142227	-0.0857853951159612	3.21801004298436	0.27281354003794
ENSG00000142507	-0.85999955264571	2.97173959088778	0.278081280291787
ENSG00000142544	-0.343420620156239	2.36172783601759	0.206238209952318
ENSG00000142627	-0.380140954507926	3.94113859430968	0.118031072816359
ENSG00000142634	-0.786723641064259	2.85308952985187	0.299361353383124
ENSG00000142655	0.275457924010565	3.26493582178269	0.166480855959129
ENSG00000142676	0.0620020957371094	3.23754373814287	0.242598072997745
ENSG00000142784	-0.673667532244067	3.76900787094377	0.123187921490131
ENSG00000142794	-1.56535425956389	2.77305469336426	0.0965256075020173
ENSG00000142798	-1.35312228975356	2.64048143697042	0.13715651457997
ENSG00000142864	0.37054902221126	3.36865871239223	0.127097437998245
ENSG00000142871	0.809916509809385	4.32806345250275	0.0192131335818887
ENSG00000142875	-1.36490997915398	2.8234742291703	0.143068039823127
ENSG00000142937	0.0635443353178742	4.44793286559218	0.0482592897207084
ENSG00000143013	-0.60252780148281	2.57229060615142	0.29321035226735
ENSG00000143067	0.256188081005868	3.44388854677737	0.167999525202827
ENSG00000143147	-0.0338552384608023	3.3096301674259	0.254358333439267
ENSG00000143155	-0.215381258808693	2.60959440922522	0.27690912100661
ENSG00000143164	-0.646353754204256	3.40840957846843	0.27287399874648
ENSG00000143190	-0.350607371558838	3.17623599976087	0.37700737493922
ENSG00000143294	-0.473866615283455	3.40509011403872	0.316619326746389
ENSG00000143322	1.21060036937844	4.43890608615179	0.00451939243692535
ENSG00000143324	-0.224287561240527	2.32837960343874	0.180976573212011
ENSG00000143337	-0.320665651238122	2.85943853545506	0.363726838866029
ENSG00000143341	-0.954208034293842	2.64787176530623	0.244636456780771
ENSG00000143344	0.253121730400526	2.75511226639507	0.123932134371824
ENSG00000143353	-0.50293784148542	2.10551018476997	0.160302816039325
ENSG00000143384	1.09373023978383	4.70260284134043	0.00777923909069552
ENSG00000143393	0.158026812568061	3.91243463337557	0.116995504867498
ENSG00000143401	-0.911690323429127	2.6959192528314	0.264413179452148
ENSG00000143442	-0.248576762327199	3.21058602490516	0.333156478167511
ENSG00000143469	0.48495344986883	1.5854607295085	0.00863380943290184
ENSG00000143473	-0.795892759799285	1.89762709129044	0.128771408940066
ENSG00000143486	-1.61193990289698	2.37106786227174	0.0581942519345498
ENSG00000143493	-1.03910363733033	1.49136169383427	0.05798888763853
ENSG00000143499	-0.720667528063353	1.91115760873998	0.13462699181413
ENSG00000143507	0.0849564034171739	2.81557774832427	0.224587962249138
ENSG00000143514	0.230872394931368	4.02546971906106	0.103130995357603
ENSG00000143614	0.0411177412151131	3.24993175663419	0.246467005816278
ENSG00000143641	-0.969644624941651	1.84198480459011	0.117553510302091
ENSG00000143669	-0.699138134826954	3.2553931257073	0.289224120699345
ENSG00000143727	0.10378071914119	2.52374646681156	0.127993230715838
ENSG00000143761	1.13518948970635	3.93608627487108	0.00516856313209447
ENSG00000143772	-1.42992246339333	2.87966920563205	0.126235034041944
ENSG00000143776	-0.103230480496124	2.86952506285723	0.310746101235793
ENSG00000143797	-1.5495651203067	2.72222246396973	0.0994480672512876
ENSG00000143799	-0.593495709779105	2.20547503674089	0.177100852304019
ENSG00000143870	0.478268539137694	3.41838416403861	0.0907557640209753
ENSG00000143924	-0.319520410504264	3.31481488721072	0.344088331218845
ENSG00000143947	0.0492585766897016	1.63848925695464	0.0521415642204315
ENSG00000143970	0.0987371931625682	1.54406804435028	0.0396846460900407
ENSG00000143971	-0.517592343779802	2.51388318561109	0.27077661175225
ENSG00000144036	-0.388304792812652	2.92220627743902	0.376462550736852
ENSG00000144048	0.413577472978681	3.15926633109349	0.0859638963603096
ENSG00000144120	-0.980249187967137	2.14612803567824	0.128468595943051
ENSG00000144218	-0.903871407534066	1.45484486000851	0.0514550879696534
ENSG00000144224	-0.489386412605168	2.66370092538965	0.316796374470402
ENSG00000144357	-0.148309146348792	1.79588001734408	0.096039550752648
ENSG00000144366	0.0322657049681401	3.00860017176192	0.259737535389873
ENSG00000144381	-0.343390413334743	2.74973631556906	0.348309977889824
ENSG00000144468	-0.929365856487444	2.50582803385484	0.221301739808268
ENSG00000144476	-2.67357982364455	1.86033800657099	0.00310126990456361
ENSG00000144535	-0.806054109570571	2.66838591669	0.293681386157303
ENSG00000144566	0.260849380590581	1.45484486000851	0.0198552083256525
ENSG00000144567	-0.640921687528824	4.48584914137205	0.0285724193305884
ENSG00000144580	-1.00542771231084	1.8750612633917	0.119673708974266
ENSG00000144597	-0.248715550352319	3.46337032729241	0.286558514309172
ENSG00000144642	-1.17845298812108	2.33645973384853	0.133027687588028
ENSG00000144655	0.202749690159696	4.09697949456678	0.0930772336263407
ENSG00000144659	-0.604338088300601	3.26446363420488	0.327719890902132
ENSG00000144674	0.668021814423836	3.84994123639863	0.0424629085747304
ENSG00000144711	-1.83378865251333	2.33243845991561	0.0280851393216435
ENSG00000144724	-1.01195722895359	2.17609125905568	0.130705896121643
ENSG00000144736	-0.636373570946244	3.0815273262448	0.343925378181979
ENSG00000144741	-0.181785121158466	3.65185926924695	0.214145008922411
ENSG00000144749	-1.63555672556587	3.15836249209525	0.0598094233331358
ENSG00000144857	-1.89542857326091	2.38471174293828	0.0263133934752057
ENSG00000144891	-2.37254982798057	1.95182303531591	0.00823888040359663
ENSG00000144959	-0.255014393123324	2.94126290931895	0.351592463769463
ENSG00000145012	-0.868453993270279	3.22582599146189	0.246269752074411
ENSG00000145016	-0.7365397202037	3.58698091658105	0.181405294224439
ENSG00000145022	0.214022519970547	4.04168869413156	0.101128648844304
ENSG00000145041	-0.848187527285951	4.11200139548619	0.0616311624117274
ENSG00000145220	-0.997756707422132	2.26245108973043	0.140719681270123
ENSG00000145246	-0.565523360460602	2.41830129131975	0.244288612045849
ENSG00000145247	-1.33184999842292	2.3701428470511	0.114521603651201
ENSG00000145332	-1.62689107060245	3.15457611691789	0.0615693039119649
ENSG00000145348	-1.08671284298536	3.10499894929963	0.20620741126933
ENSG00000145390	-0.0328808935321075	3.33635965446523	0.250869707301686
ENSG00000145414	0.10551037025725	1.02118929906994	0.0085589938310362
ENSG00000145425	0.275635897333905	3.77400573025821	0.117640621619803
ENSG00000145431	0.0951533898280233	3.09166695759568	0.23506900585327
ENSG00000145494	-0.526523151485325	3.24452451157008	0.363465576378312
ENSG00000145555	0.10807406837445	2.8862086241675	0.22460449626178
ENSG00000145592	-0.138495672529591	2.41161970596323	0.182038172944244
ENSG00000145632	0.49202554752024	4.45587983718473	0.0423498228123788
ENSG00000145675	-1.73857721474322	2.62991903550354	0.052905865538689
ENSG00000145715	-0.267432581698013	3.46089784275655	0.291043546718518
ENSG00000145725	-0.939301341936181	2.14144977340047	0.127487103943931
ENSG00000145730	-0.302023225699647	2.41413736218448	0.2199268488407
ENSG00000145734	-0.00829998521304662	2.69328715700566	0.229617849057004
ENSG00000145741	0.211517491642412	3.29225607135648	0.197066833630593
ENSG00000145781	-0.546216797884752	1.76715586608218	0.135990164743666
ENSG00000145782	-0.117194013634029	2.7863964613723	0.306516130877494
ENSG00000145817	-0.0797854477708878	2.87592898492293	0.302812386317697
ENSG00000145919	0.289110486110954	2.94571471405986	0.121482823456363
ENSG00000145982	-0.542010257723187	2.50582803385484	0.269370607007228
ENSG00000146197	-1.35208640522228	3.41178800454387	0.0952179426348022
ENSG00000146242	-0.659333442181432	2.81822589361396	0.325726284396767
ENSG00000146278	0.111998092027662	3.23236071235357	0.230442787253396
ENSG00000146373	-0.452871627146755	3.61872778483791	0.21124739259606
ENSG00000146376	-0.438583004461194	2.76566855475901	0.348135173311908
ENSG00000146535	-0.53100353738778	3.17420522694015	0.376204630841581
ENSG00000146574	-0.994198286210632	2.26717172840301	0.141800044627751
ENSG00000146592	-0.719604069947669	2.17753649992986	0.150021749021867
ENSG00000146676	-0.440001140061917	2.90417436828416	0.374578275680874
ENSG00000146701	-1.72345926211919	3.52368144780075	0.0328071937860331
ENSG00000146707	-0.601901259279611	2.91407858538911	0.349538156358643
ENSG00000146757	-0.161643934115033	3.44940125299622	0.271575601308525
ENSG00000146872	-0.0525968191047664	2.55810830163055	0.196164953626762
ENSG00000147027	-2.0396072104072	1.51851393987789	0.0114364664513855
ENSG00000147044	-2.0396072104072	2.41497334797082	0.0185002285833634
ENSG00000147050	0.449389849159826	4.0605089756053	0.0808419554967932
ENSG00000147065	-0.225207059922428	1.83884909073726	0.114424777504718
ENSG00000147100	-0.169687887557004	3.63387226265833	0.219433562871108
ENSG00000147121	-1.06623308521656	1.96848294855394	0.123336521807356
ENSG00000147123	-0.373409121503823	3.16181704016769	0.38370786823086
ENSG00000147124	-0.683197567692393	1.77085201164214	0.130554736252465
ENSG00000147130	-2.67357982364455	2.45939248775923	0.00326235520804143
ENSG00000147164	0.016238383209357	2.64884770837289	0.202925839530303
ENSG00000147202	-0.997756707422132	1.74036268949424	0.101585489973373
ENSG00000147224	-0.120019220202772	3.15730563032797	0.285059959830893
ENSG00000147383	-0.173605124616568	3.44537064882758	0.275481101785123
ENSG00000147400	-0.960720890064523	3.28012289630231	0.210122993883202
ENSG00000147416	0.0872222782148615	3.27519614178562	0.235196921167482
ENSG00000147454	-0.637591098676791	2.13193929521042	0.155123335394738
ENSG00000147459	-0.209650368440568	2.81023251799508	0.34049805476594
ENSG00000147526	-0.50934712111443	1.68574173860226	0.125154717576835
ENSG00000147533	-0.0580043062873232	2.93701610746481	0.293304746692807
ENSG00000147649	0.284083929903611	2.40312052117582	0.0594422301986137
ENSG00000147677	0.0973777644630072	2.01072386539177	0.0674645390026837
ENSG00000147679	-0.495251338518625	2.40993312333129	0.233471707312625
ENSG00000147853	-0.244636403511638	2.40483371661994	0.206297745669477
ENSG00000147883	-0.647803991709685	3.3727279408856	0.281182726527005
ENSG00000148019	-1.69471606538067	1.69019608002851	0.0228455066204828
ENSG00000148120	-0.437295359552934	3.33010925459283	0.352929206783018
ENSG00000148143	-0.517850229397244	3.01994668167884	0.384414401534806
ENSG00000148153	-0.601717386931081	0.929418925714293	0.0261278530695793
ENSG00000148229	-0.572641912800778	3.24735942246894	0.34519741486386
ENSG00000148300	-0.288591262509644	3.53624270683832	0.263406885717149
ENSG00000148303	0.271683581610988	4.05384642685225	0.098934659246092
ENSG00000148331	0.382916335366538	4.07684061711676	0.0889117963439199
ENSG00000148337	-0.834322923514143	4.40237316664673	0.0233284951766847
ENSG00000148339	-0.541737623874002	4.15501703277698	0.0702368198429234
ENSG00000148358	0.211211920452104	2.49899936358015	0.0872952586241937
ENSG00000148429	-0.851609202528706	2.35888620440587	0.18487220366821
ENSG00000148450	-1.22696608576465	1.49136169383427	0.058197036550095
ENSG00000148468	-0.903871407534066	3.67938246594291	0.117102320085366
ENSG00000148481	-0.383602032677073	2.67942789661212	0.328775876856065
ENSG00000148484	-0.725119058176777	1.8750612633917	0.133927278478707
ENSG00000148498	-1.13375207392972	2.64196959770206	0.179343902101368
ENSG00000148572	-0.556326156422144	3.30867110671542	0.334777763746398
ENSG00000148606	-0.266274739534731	3.41043978621035	0.306209026233138
ENSG00000148634	0.0545090278796355	2.32939787936104	0.104778040713978
ENSG00000148672	-0.635696287092599	2.19589965240923	0.170584915898072
ENSG00000148677	-0.558186880882805	2.6232492903979	0.303471364376267
ENSG00000148688	-0.489628077229084	3.11958577496178	0.392733957611368
ENSG00000148690	-0.310909907232997	2.71349054309394	0.336700891813023
ENSG00000148700	-1.27477302585199	2.64738297011462	0.15183062441717
ENSG00000148730	-1.06441313867499	1.14612803567824	0.0233529708753452
ENSG00000148798	-2.07151983231659	2.4983105537896	0.0197032739544517
ENSG00000148841	0.410514519344834	3.98553873839328	0.0914643354538054
ENSG00000148925	0.0434651241025781	1.16136800223497	0.0151525352925683
ENSG00000148985	-1.62689107060245	3.4367985102318	0.0459279821279351
ENSG00000149090	-0.76520308955258	2.49554433754645	0.260674535856477
ENSG00000149177	0.112954347082015	2.63948648926859	0.15534781226741
ENSG00000149179	-0.840433397690107	3.50738355573639	0.18597919091613
ENSG00000149187	0.180670692294961	3.59703666497765	0.151330854186852
ENSG00000149231	-0.434318929892057	3.21524088706536	0.386675537146172
ENSG00000149257	0.183072663461811	3.47646932392638	0.179291817424408
[truncated: 1,366 more rows]
