# Supplementary material for: The HSV-1 ICP22 protein selectively impairs histone repositioning upon Pol II transcription downstream of genes
Source: Nat Commun. 2023 Jul 31;14:4591. doi: 10.1038/s41467-023-40217-w (PMC10390501; doi:10.1038/s41467-023-40217-w)
Supplement: Supplementary file 8 — Source Data [file 41467_2023_40217_MOESM8_ESM.zip › Fig4a.tsv]

bins	labels	Mock	WT str. 17	pvalues
B1	-3kb	0.00328732814929307	0.00320038747058552	1
B2		0.00286411459805769	0.002756446007927	1
B3		0.00298772008559389	0.00284673841976825	1
B4		0.0031348667630969	0.00273470143552404	1
B5		0.0025954293931881	0.00262780282628133	1
B6		0.00262881021835655	0.00259465815752559	1
B7		0.00244856009782279	0.00253342802134447	1
B8		0.0020766917058065	0.00278719747111426	0.0131368135233837
B9		0.0020010455138825	0.00221762720217688	1
B10		0.00156698782437627	0.00202919598986512	0.232411174164757
B11		0.00130664141768242	0.00158104577847932	0.811055228394057
B12		0.00118278394363424	0.00156889704701964	0.0400523009793986
B13	TSS	0.00117413440553288	0.0017378820662997	0.00163170126022956
B14		0.00108046086047108	0.00163906483104956	0.0015864481431298
B15		0.00126993432775328	0.00195923251390792	0.00098467280079594
B16		0.00135959114633379	0.00186267717213677	0.0166492512016861
B17		0.00159859266229602	0.00202593833020047	0.606127158523389
B18		0.00153113178432487	0.00196594469144787	0.134924058461623
B19		0.00196940442559478	0.00175176651761742	1
B20		0.00198450474768882	0.00229227192404723	1
B21		0.00218505411292283	0.00225566732374232	1
B22		0.00229628341138838	0.00245856654667822	1
B23		0.0025724575040858	0.00245653476692321	1
B24		0.00240977900013813	0.0024880536469988	1
B25	3kb	0.00252762616585724	0.00276871327586766	1
B26		0.00267188889216953	0.00261145166008682	1
B27		0.00262399108590336	0.00300414020360169	1
B28		0.00257513863845156	0.00282302713380363	1
B29		0.0026841222850183	0.00278422933164016	1
B30		0.00289403069173126	0.00246962033411177	1
B31		0.00234961459410942	0.00293349989147546	0.0765880130028567
B32		0.00260573189877288	0.00286873003911923	1
B33		0.0023751221981281	0.0027654034226187	1
B34		0.00264667481898096	0.00285982320062651	1
B35		0.00226331571651952	0.00255449710362827	1
B36		0.00247049585166735	0.00292610815334949	1
B37		0.0026870961329924	0.00321604166564646	1
B38		0.00246354030708493	0.00271889068743014	1
B39		0.00268167643557968	0.00278603208154167	1
B40		0.00264661566890032	0.00293913813928155	1
B41		0.00256073954021672	0.00292098064011051	1
B42		0.00304878439844398	0.00274896647590894	1
B43		0.00266879611173508	0.00262869800211338	1
B44		0.00228857042206887	0.0025597870008036	1
B45	20%	0.00231476048174981	0.00245168748931337	1
B46		0.0024131779395399	0.00250100341116475	1
B47		0.00260548480330606	0.00250382684942693	1
B48		0.00252928746643878	0.00301149533348028	0.151358930518553
B49		0.0027558293585905	0.00350484632956251	1
B50		0.00280451042489568	0.00301886439620708	1
B51		0.00267805331276876	0.00323202324479398	0.103692601631736
B52		0.00292851265590536	0.00302020359184824	1
B53		0.00292618898173423	0.0031197834107002	1
B54		0.00234720607774394	0.00299945597291748	0.317412576394507
B55		0.00270129529628814	0.00321347791452668	0.129823134116063
B56		0.00296031160850094	0.00272404614158884	1
B57		0.0029646672145092	0.00302760024814798	1
B58		0.00293131903514079	0.00288048487936028	1
B59		0.00253688779842738	0.00276358370221327	1
B60		0.00262190566928731	0.0027331818580258	1
B61		0.0026477735716488	0.00269674020107518	1
B62		0.00288032527288189	0.00235922325586132	1
B63		0.00246234254332086	0.00271826352917725	1
B64		0.00266274291146289	0.00273105912049032	1
B65	40%	0.00273671978320542	0.00282508039654404	1
B66		0.00255642860057973	0.00300012828780171	0.62071308397967
B67		0.00258916179472808	0.00290634090952404	1
B68		0.00284280087326325	0.00313549751429761	1
B69		0.0028585265687933	0.00302598456969324	1
B70		0.00305218139377357	0.0032440703723981	1
B71		0.00319185636086282	0.00293566387269991	1
B72		0.00247970109559295	0.00280052917341951	0.594314657636755
B73		0.00274754687535792	0.00287865306363403	0.858615435546006
B74		0.00259854099059061	0.00294037309806194	1
B75		0.00308482733647742	0.00288530890591937	1
B76		0.00276144314803362	0.00297130269116516	1
B77		0.00270571344496758	0.00293848220609424	1
B78		0.00252005911981886	0.0027014916121967	1
B79		0.002783811352533	0.00280921776980277	1
B80		0.00279210242485294	0.00308764219141009	1
B81		0.00261651616627588	0.00273731273010354	1
B82		0.0026479260083271	0.00262725892967857	1
B83		0.00236159743879547	0.00260419536915386	1
B84		0.00289605594550265	0.00299255090185846	1
B85	60%	0.0028580277561664	0.00278004935825818	1
B86		0.00300210877860467	0.00288398909026391	1
B87		0.00275725952715316	0.00278409498678421	1
B88		0.00295209988103575	0.00278023161393356	1
B89		0.00297675650397794	0.00275012313209593	1
B90		0.00289191442297165	0.00273338942813002	1
B91		0.00296792345817784	0.00254796950591881	1
B92		0.00273030109291936	0.00304251800926273	1
B93		0.0030867961663035	0.00287928340612374	1
B94		0.0032752168602992	0.00272117985112255	1
B95		0.00267609311925653	0.0027876984707403	1
B96		0.00288628980376679	0.00285594649126664	1
B97		0.00275522743020529	0.00289565352155042	1
B98		0.00261695385864646	0.00301711995900564	1
B99		0.00296103844045545	0.00283370009048841	1
B100		0.00249450477459479	0.00270138317995472	1
B101		0.00272460883329736	0.00271568952673326	1
B102		0.00257866861451091	0.00334511955839622	1
B103		0.00284599775220677	0.00329127432372095	1
B104		0.00275233304252961	0.00315364467339672	1
B105	80%	0.00278140604060845	0.00316361536484579	1
B106		0.0024882568806398	0.00284871507719752	1
B107		0.00296208685571899	0.00292307250294292	1
B108		0.00276358813352596	0.00297156292101395	1
B109		0.00278392029284654	0.00305414117489328	1
B110		0.00234885320748574	0.00298417540102878	0.0793920825184324
B111		0.00306299072567471	0.00285391825572158	1
B112		0.0027833345459591	0.00309499619062008	1
B113		0.00278154788390323	0.00304377225407085	1
B114		0.00271941596863972	0.00301810676720471	1
B115		0.00276112442420726	0.00313595024325474	1
B116		0.00277462629692372	0.00320155340239968	1
B117		0.00299511737185444	0.00338403851152318	1
B118		0.00280953949091473	0.00317860795080418	1
B119		0.00278713249678975	0.00289243554531301	1
B120		0.00278042953572022	0.00312314300330073	1
B121		0.00302050284061414	0.00332852802337917	1
B122		0.00302531086300704	0.00320175158818534	1
B123		0.00314377921671108	0.0032779482050951	1
B124		0.0031857540910893	0.00357781945948604	1
B125	-5kb	0.00312048891714999	0.00332956493609614	1
B126		0.00311268690744441	0.00330478403193165	1
B127		0.00321174126967835	0.00332290160440625	1
B128		0.00300770882319774	0.00320248814374782	1
B129		0.00314896315741563	0.00313077216319413	1
B130		0.00305868557572366	0.00317046826228576	1
B131		0.00323085892231732	0.00308075018416059	1
B132		0.00297743445325489	0.00333040485515166	0.724507210093253
B133		0.00318399266881915	0.00288556560750866	1
B134		0.00316166385202341	0.00303039480369299	1
B135	TTS	0.0027651877623301	0.00308054848874756	1
B136		0.00295578435682808	0.00314132202492934	1
B137		0.00293343942484522	0.00340299568184363	0.0305791579069777
B138		0.00285447349599529	0.00321728393596537	0.298958314472049
B139		0.00291012580277656	0.00320322247595791	1
B140		0.00301120816752298	0.00326882890459843	0.316871667798309
B141		0.00319719964374685	0.00298633055321719	1
B142		0.00328430979978526	0.0031435626061315	1
B143		0.00288324872882707	0.00298700571344384	1
B144		0.00299179049743526	0.00303557056639763	1
B145	5kb	0.00310916400663054	0.00302082213384586	1
B146		0.0033364242478852	0.00303680489929515	1
B147		0.0030079839170371	0.00306893739058019	1
B148		0.00316054644657572	0.0029026514763832	1
B149		0.00300569707740096	0.00282330475552547	1
B150		0.0032796526544298	0.00286168734235773	1
B151		0.00319728608377306	0.00301942299671757	1
B152		0.00335157957566151	0.00288354710390483	1
B153		0.00283011981478757	0.00333715070650808	0.0227148303469009
B154		0.00306182438556461	0.00306787969886847	1
B155	10kb	0.0031559573837331	0.00291724560279142	1
B156		0.00324849767094388	0.00292068229759327	1
B157		0.00307608344457181	0.00323265815011112	1
B158		0.00306490119703884	0.00310134466618462	1
B159		0.00324776023427128	0.00329905575291909	1
B160		0.00311363665312773	0.00312196945560253	1
B161		0.00290781143374367	0.00317032496323631	1
B162		0.00321949614322722	0.00316457736890559	1
B163		0.00353435717604791	0.00326816315654763	1
B164		0.00333961356278397	0.0030550172180676	1
B165		0.00342536039770948	0.00310481171896828	1
B166		0.00332120701973456	0.00312514770286728	1
B167		0.00325774430460376	0.00304232782693478	1
B168		0.00336280281706492	0.00277742029822835	1
B169		0.00289905660997386	0.00296960819500159	1
B170		0.00311821834203234	0.00311174079881844	1
B171		0.0029440831785737	0.0032012242700925	1
B172		0.00312438864750573	0.00329060871463334	1
B173		0.00313817938963879	0.00303496942050326	1
B174		0.00307145581529412	0.00303597648108656	1
B175	20kb	0.00324590073799116	0.00315854563033956	1
B176		0.00290382288249883	0.00294455511933661	1
B177		0.00354631849660516	0.00310656507711981	1
B178		0.00348125799897183	0.00324673955204364	1
B179		0.00329389819481921	0.00329461234743314	1
B180		0.0036178125865048	0.00293232517902947	1
B181		0.0035355406680545	0.00324295612538725	1
B182		0.00329825442200371	0.00331162780388549	1
B183		0.00321768751502915	0.00308870095880051	1
B184		0.00341603944348033	0.00321471148757565	1
B185		0.0032358262575855	0.00311342144237055	1
B186		0.00341618392079878	0.00313373277584018	1
B187		0.00330213116293533	0.00302698100617115	1
B188		0.00305594594931271	0.00314520173979782	1
B189		0.0031354489194734	0.00330113180528794	1
B190		0.00313407860581343	0.00303092556537838	1
B191		0.00325378692488703	0.00319249750835872	1
B192		0.00350631959849379	0.00322115960138657	1
B193		0.00320053647115633	0.00305273327729236	1
B194		0.00302745883212901	0.00300903751058394	1
B195	30kb	0.00321553866539194	0.003028330595372	1
B196		0.00336773277824184	0.0031526553912686	1
B197		0.00341386183316853	0.0031878890025564	1
B198		0.00314279866951379	0.00315746610621083	1
B199		0.00334273429243893	0.00300413610172803	1
B200		0.00334997545427095	0.00313726036969919	1
B201		0.00318046937078617	0.00301372708034296	1
B202		0.00309366706334337	0.00275761551938838	1
B203		0.0032066714025467	0.00313630489714148	1
B204		0.00332756218329422	0.00302543671996514	1
B205		0.00315262123228124	0.00300248670700647	1
B206		0.00308095056647565	0.00277619563944268	1
B207		0.00298121150108859	0.00294906556988811	1
B208		0.0030742508279684	0.0029346125297941	1
B209		0.00338535427843289	0.00300852333859677	1
B210		0.00327056295402803	0.00326977789146142	1
B211		0.00325902380776886	0.00302408281541576	1
B212		0.00335768527669971	0.00310313214128454	1
B213		0.00319741531310446	0.00334566182116019	1
B214		0.00290242063950301	0.00301638631948123	1
B215	40kb	0.00330430082257097	0.00311877982617184	1
B216		0.00320887654023116	0.00300459747186859	1
B217		0.00311670330112951	0.00297833120388648	1
B218		0.0030267579216777	0.00316048039630835	1
B219		0.00335286995392736	0.00282994658090564	1
B220		0.00318462887255268	0.0031406099111582	1
B221		0.00328623845343095	0.00318532649138585	1
B222		0.00323541158466327	0.00293955306292269	1
B223		0.00359033201775681	0.00303524516916359	1
B224		0.00368697263189713	0.00341826240800093	1
B225		0.00349174299563127	0.00324387144841485	1
B226		0.00329131096942426	0.00308122024428412	1
B227		0.00309437465195472	0.00298555786922511	1
B228		0.00296711031231776	0.00322476543754231	1
B229		0.00315832610391387	0.00318528720439488	1
B230		0.00325541268619993	0.00301786617589911	1
B231		0.00335114728578991	0.00333792553244957	1
B232		0.00359156986599761	0.00313342171053325	1
B233		0.00353107103649156	0.00314479436567256	1
B234		0.00352107559911426	0.00310077566766333	1
B235	50kb	0.00320624741387135	0.0028394208000198	1
B236		0.003254247062148	0.00317943099334208	1
B237		0.00319780256664727	0.00320638461659085	1
B238		0.00359776742848181	0.00320354491583575	1
B239		0.00328852614492225	0.00303916395751794	1
B240		0.00341623669305014	0.00303498690503092	1
B241		0.00325957880496487	0.00325265580863836	1
B242		0.00332438778680789	0.00305057836012013	1
B243		0.00325983206076782	0.00309090652744554	1
B244		0.00332224721486663	0.00297370268289681	1
B245		0.00348232717584817	0.00304581754859407	1
B246		0.00330286176479342	0.00311409036788928	1
B247		0.00335329983969201	0.00326517855499724	1
B248		0.00330207294797848	0.0031673510199158	1
B249		0.00355311846462252	0.00323922267554202	1
B250		0.00324849285504861	0.003301874193499	1
B251		0.00319193618607196	0.00337180972202709	1
B252		0.00304077203092454	0.00308872787860879	1
B253		0.00314323146628411	0.00284209521056333	1
B254		0.00322189014923455	0.00302383230592579	1
B255	60kb	0.0033856614361266	0.00309078172154294	1
B256		0.00340289074825497	0.00285802339787401	1
B257		0.0031848618420412	0.00294817901791505	1
B258		0.00312620244479946	0.00320076825066853	1
B259		0.00308297688903053	0.0029845954581266	1
B260		0.00323106058352519	0.00290689423748155	1
B261		0.00332413973917632	0.0031283019425231	1
B262		0.00320904129178893	0.00339826044754541	1
B263		0.00340069411531719	0.00328284264721832	1
B264		0.00303703319476143	0.0030738011253007	1
B265		0.00333916831714207	0.00326589389984091	1
B266		0.00351764895273649	0.00339325023298714	1
B267		0.00330347381464399	0.00308847097161107	1
B268		0.00310638701423675	0.00303781342566466	1
B269		0.00326689679886341	0.0031544145897259	1
B270		0.00294842141792895	0.00307223199004331	1
B271		0.00336295679819585	0.00299861778072418	1
B272		0.00319863487696994	0.00310997217711738	1
B273		0.00349168632496238	0.00291352364682811	1
B274		0.00340786910145735	0.00294114474736376	1
B275	70kb	0.00363024980846604	0.00310313134999557	1
B276		0.00337917028765738	0.00324357215495897	1
B277		0.00329140773914557	0.00301638265836832	1
B278		0.00341870484242372	0.00320709576294321	1
B279		0.00320667029203046	0.00315474084236635	1
B280		0.00324472692729783	0.00322386687329684	1
B281		0.00326478712760154	0.00302580295047323	1
B282		0.00283389975073849	0.00313378824189876	0.267903980526914
B283		0.00333370293947946	0.00312788390141554	1
B284		0.00322478544556908	0.00320768412274493	1
B285		0.00312983510525502	0.00316252176878433	1
B286		0.00302954605479913	0.00311800455043745	1
B287		0.00321405489313937	0.00329497124870538	1
B288		0.00307332735887321	0.00312219489179455	1
B289		0.00329848766065867	0.00313274434344277	1
B290		0.00326942523948275	0.00334938533162952	1
B291		0.0032779800387043	0.00302600603495576	1
B292		0.00323628906204887	0.00311123388398359	1
B293		0.00335553539487002	0.00328492344787494	1
B294		0.00324637428950359	0.00308984236173998	1
B295	80kb	0.00303831099319654	0.00298236687418366	1
B296		0.00319327932183768	0.00302307228645442	1
B297		0.00341667553257734	0.0031495837674911	1
B298		0.00338988438448803	0.00315868648772356	1
B299		0.00337801256611913	0.00325386757240163	1
B300		0.00352571734671843	0.00325677018044341	1
B301		0.00338437785539883	0.00315702581060947	1
B302		0.00330967195579773	0.00315410933341225	1
B303		0.00325565661399767	0.0032641833332873	1
B304		0.00309915870372092	0.00303580921768991	1
B305		0.00333554521086691	0.00304133555330265	1
B306		0.00334154276018907	0.00301983478564501	1
B307		0.00340895908381213	0.00301367369583377	1
B308		0.00323380320718121	0.00339970539852189	1
B309		0.00331894694468539	0.00340127671606191	1
B310		0.00320561008767995	0.00324753188981576	1
B311		0.00348672588818117	0.00308424818769822	1
B312		0.00295765556296382	0.00327422751162725	1
B313		0.00320636485633133	0.00336283006016417	1
B314		0.0031095733142331	0.00307514813443573	1
B315	90kb	0.00313191688794646	0.00282239815856654	1
B316		0.00297463764302258	0.00355475133736289	0.00754534613613951
B317		0.00320242809090163	0.00307431184884316	1
B318		0.00323055835089178	0.00321267878846951	1
B319		0.00300416585737298	0.00306815986628135	1
B320		0.00276002678310518	0.00317798267148361	0.0294192776854181
B321		0.00293555244652446	0.0029262427498664	1
B322		0.00315878966401203	0.00315373656047194	1
B323		0.0032265560450238	0.00316292355343553	1
B324		0.00297030558647912	0.00295132160883813	1
B325		0.00302370908580163	0.00316284469678307	1
B326		0.0032111234347622	0.00318891001654827	1
B327		0.00329915311656672	0.00374618840327993	1
B328		0.00335080735016538	0.00302234885251797	1
B329		0.00314589410645822	0.00321091877799362	1
B330		0.00315239130500709	0.00325981178050795	1
B331		0.00318486278696496	0.00285813123046752	1
B332		0.00304158276345971	0.00297389117706047	1
B333		0.0032653877885123	0.00311036284144538	1
B334	100kb	0.0033054471562277	0.00312974038690526	1
