# Supplementary material for: The HSV-1 ICP22 protein selectively impairs histone repositioning upon Pol II transcription downstream of genes
Source: Nat Commun. 2023 Jul 31;14:4591. doi: 10.1038/s41467-023-40217-w (PMC10390501; doi:10.1038/s41467-023-40217-w)
Supplement: Supplementary file 8 — Source Data [file 41467_2023_40217_MOESM8_ESM.zip › Fig4b.tsv]

bins	labels	Mock	WT str. 17	pvalues
B1	-3kb	0.00422645800299421	0.00416382059886951	1
B2		0.00399829886693485	0.00395938315944522	1
B3		0.00404502500802234	0.00407124376226909	1
B4		0.00349241345568079	0.00380840891318491	1
B5		0.00335073020170153	0.0035364193080209	1
B6		0.00316254155413003	0.0032255837973579	1
B7		0.00293742383276654	0.00312699063919877	0.572470262811531
B8		0.00251798443799833	0.00292883743054444	0.315391880168847
B9		0.00195611519142709	0.00230343231327239	0.57364978483815
B10		0.00160416209311175	0.00204082237177284	0.0109841077079744
B11		0.00149810905973936	0.00196084880106208	0.0283943635544597
B12		0.000990313561891478	0.00172189308720714	1.0470010836126e-07
B13	TSS	0.00110141304545982	0.00167203522120651	0.000234385650797186
B14		0.00157405423526396	0.00157741259185287	1
B15		0.00207862228867222	0.00151886736393021	1
B16		0.00181561867727306	0.00174111037713713	1
B17		0.00173354999796595	0.00180253028440782	1
B18		0.00197296369055234	0.0018101616444071	1
B19		0.00196758559060284	0.00201532067681106	1
B20		0.00185236783566853	0.00195637990602232	1
B21		0.00179171558635644	0.00179259827915352	1
B22		0.00198942143834319	0.00205262945820666	1
B23		0.0020019182580612	0.00226402819986466	0.228121118488044
B24		0.00207450693576537	0.00210744367058945	1
B25	3kb	0.00195716128839693	0.00210191956132224	1
B26		0.00208403097596364	0.00216681570934356	1
B27		0.00194836620057707	0.00228371103972351	0.0140594389875158
B28		0.00200382579539207	0.00206593939604613	1
B29		0.00214931629522766	0.00239237394227799	1
B30		0.00184321070283937	0.00220880229425133	0.0465911881871966
B31		0.00190987956681064	0.00184621786319486	1
B32		0.00215552776228139	0.00184994838241509	1
B33		0.00229702205523406	0.00196977124547915	1
B34		0.00204179787121447	0.00214673620239087	1
B35		0.00177908035999531	0.00234583691330576	0.00136998446696705
B36		0.00202456610029463	0.00191414102508197	1
B37		0.001992287697244	0.00176317127769092	1
B38		0.00180477585410067	0.00197642171075303	1
B39		0.00181027815581731	0.00195709278576164	1
B40		0.00184336791294282	0.00201754625268052	1
B41		0.00178843548029669	0.00180813942127739	1
B42		0.00178743122762671	0.00171169093273881	1
B43		0.00179848181955649	0.00170514927927109	1
B44		0.00200773216601794	0.00180734587185336	1
B45	20%	0.00178603500971307	0.00194043249052366	1
B46		0.00154967364301218	0.0020990777240866	0.00807510643424583
B47		0.00172841052674457	0.00205060642735764	1
B48		0.00181568590719849	0.00208252050253973	0.0503834809870478
B49		0.00165587666340691	0.00219470766739458	0.00389500976818624
B50		0.0020370580671298	0.00218962550912566	0.861917936743172
B51		0.00194745642081343	0.00213278975396643	1
B52		0.00189422110972129	0.00188725046907776	1
B53		0.00185102762695157	0.0018237394886603	1
B54		0.00169902789501138	0.00218127641927336	0.0160817955395267
B55		0.00168344012606373	0.00200669774815164	1
B56		0.00189474272368505	0.00215433316434124	0.0117991601620047
B57		0.00199375029109713	0.00217043419588275	1
B58		0.00175812663676417	0.00190474885166851	1
B59		0.00186954714262039	0.00196853974228827	1
B60		0.00175028599580439	0.00190765250900002	0.390745025589621
B61		0.00177549931922282	0.00188438445685069	0.393335051258305
B62		0.00180767701422912	0.00181799118427796	1
B63		0.00151217276034554	0.00192172500741976	0.179013190005534
B64		0.00173673237999161	0.00178593649424926	1
B65	40%	0.00168134029472107	0.00221492596015267	0.0164432175985459
B66		0.00175197258475789	0.00210868009072973	0.00232157465688174
B67		0.00177250445292543	0.00209203096660924	0.262331546745093
B68		0.00217653062190869	0.00203757510716503	1
B69		0.00184920844692156	0.00183286153560017	1
B70		0.00171388251107536	0.00184343673769766	1
B71		0.00158743044316553	0.0020329825057783	1
B72		0.00186751061976771	0.00195131066051113	1
B73		0.00177474973852189	0.00191883234505493	1
B74		0.00167698082288109	0.00182004033966537	1
B75		0.00160488281478789	0.00219309557048086	0.26748767087279
B76		0.00149873637614947	0.00202467914384067	0.0703643914216412
B77		0.00177538446890211	0.00196422744663263	1
B78		0.00176323966188124	0.00186704765386398	1
B79		0.00212446174373901	0.00191281587106371	1
B80		0.00179523173493619	0.00198514565077246	1
B81		0.00175100726764647	0.00206374415607613	1
B82		0.00164091197844838	0.00213368635893505	0.104344017632474
B83		0.00147483818947081	0.00175606799883124	1
B84		0.00191971297017444	0.00201048115193561	1
B85	60%	0.00177082500593558	0.00219931054410638	1
B86		0.00176795616396168	0.00218950735730604	0.400497211968944
B87		0.00172360829169676	0.00208538399662643	1
B88		0.00196460858397451	0.00198138650441371	1
B89		0.00174991009234265	0.00200953653193389	1
B90		0.00192565679344668	0.00195746949143451	1
B91		0.00179984846547188	0.00198607826184734	0.276755544485755
B92		0.00166406041876112	0.0018637117175498	0.42461964404121
B93		0.00160362214506955	0.00185381023925483	1
B94		0.00143886856104269	0.00199358548672592	0.174284491728892
B95		0.00163338414932698	0.00194805397768047	0.6739756517225
B96		0.00161747175193746	0.00183935476606586	0.669419902144555
B97		0.00190412379708716	0.00188104839121952	1
B98		0.00196158724333794	0.00175769169738031	1
B99		0.00207761661272321	0.00170807296873803	1
B100		0.00181685305317432	0.00210594717772888	0.108434404370726
B101		0.00186167854136522	0.00188124112997097	1
B102		0.00183163733574829	0.00164296984807608	1
B103		0.00188122593034394	0.00168803792741107	1
B104		0.0018638263486606	0.00203931935575841	1
B105	80%	0.00161763129095847	0.00200964368126099	0.424140995876765
B106		0.00159018704163147	0.00186573976907211	0.0320230834559057
B107		0.00185752146981803	0.00192027630491091	1
B108		0.00181370893626578	0.00193873716156544	1
B109		0.0020220105987588	0.00165050574961992	1
B110		0.00174191992230711	0.00172475775371914	1
B111		0.00162205540819854	0.00172944528024326	1
B112		0.00156989757474996	0.00199286581791857	1
B113		0.00144452258502824	0.0019649191190927	1
B114		0.00148804784802566	0.00199224352873793	1
B115		0.00175873917957899	0.0019890734626672	1
B116		0.00191345864034266	0.00204184732221541	1
B117		0.00192607145339373	0.00204181942602492	1
B118		0.00199429345939665	0.00204171960777447	1
B119		0.0019065846868922	0.00199444221783648	1
B120		0.00188109965108099	0.00189704140187621	1
B121		0.00225636940772999	0.00209590580685158	1
B122		0.00224604449218253	0.00209543216749218	1
B123		0.00217721183736452	0.00224322129967477	1
B124		0.00206039405179981	0.00225722611500702	1
B125	-5kb	0.00194309679987259	0.00204063668080674	1
B126		0.00205030960787422	0.00206587008942985	1
B127		0.00193994166990061	0.00201492319676471	1
B128		0.00194146846805182	0.00208492113063079	1
B129		0.00203562416739597	0.0020639667875212	1
B130		0.00187425025329709	0.00179209859098529	1
B131		0.00189423487148656	0.00184289655256145	1
B132		0.00194983347567424	0.00197910357048948	1
B133		0.00191197765234114	0.00200179284217082	1
B134		0.0020987564379277	0.00206670630424007	1
B135	TTS	0.00192562663273706	0.00199262971290815	1
B136		0.00188714816219597	0.00217229030304576	0.00958410110428842
B137		0.00176264628495914	0.00204405979550504	0.0376735710765429
B138		0.00184641029280008	0.0020483109621086	0.353024762168103
B139		0.00203400434780167	0.00223308609683021	1
B140		0.00206825644544985	0.00227905427958354	1
B141		0.00209436945284166	0.00247621224168238	0.00746944313321563
B142		0.00227799908453009	0.00257772789006211	1
B143		0.00235124349950595	0.00248113249133457	1
B144		0.00264758834423119	0.0027016646130402	1
B145	5kb	0.00263094774823601	0.00266401018403733	1
B146		0.00276565333582154	0.00297706949474268	1
B147		0.00285619443662701	0.00307251576109102	1
B148		0.00312861410884358	0.00285313183621307	1
B149		0.00300443019985021	0.00308519468948838	1
B150		0.00304086587190139	0.00326942963388223	1
B151		0.00308884168916743	0.00331776749226042	0.63282893057158
B152		0.00341166490781737	0.0030694925634093	1
B153		0.00329665197738176	0.00320809321966034	1
B154		0.00320223706510712	0.0031956620473836	1
B155	10kb	0.00312207111501113	0.00332850315375386	1
B156		0.00319337449018792	0.00323142740883379	1
B157		0.00331816843597553	0.00330163269091513	1
B158		0.00296355689517701	0.00320972046707274	1
B159		0.00341346935446946	0.0032287598114035	1
B160		0.00309652180771191	0.00314581550228038	1
B161		0.00324630987909068	0.00309005552137109	1
B162		0.00325089864487074	0.00310400893609915	1
B163		0.00328220378058161	0.00310812147117224	1
B164		0.00330632378543758	0.00309082129099523	1
B165		0.00333890007864637	0.00325922627461585	1
B166		0.00323921742554122	0.0029237509615197	1
B167		0.00326910857391327	0.00318057853006582	1
B168		0.00341967988120409	0.0030176954979488	1
B169		0.0035224693132189	0.00310720846712897	1
B170		0.00339845820027747	0.00336089007983699	1
B171		0.00337293513133955	0.00334283014917427	1
B172		0.00334370356015272	0.0032447825459536	1
B173		0.00340573784094082	0.00326650552556005	1
B174		0.00326217998589693	0.00308617039862005	1
B175	20kb	0.00330373169398895	0.00335874176161892	1
B176		0.00358991638043107	0.0032899779396438	1
B177		0.00375633342724515	0.00353411581516028	1
B178		0.00392803812655882	0.00381811643229699	1
B179		0.00385366322997105	0.00353836332145208	1
B180		0.00412091301325836	0.00357063702951795	1
B181		0.00389202899830085	0.00366291576849125	1
B182		0.00363277057856759	0.00362072512327621	1
B183		0.00375758926649279	0.00364497535273347	1
B184		0.00385206722043908	0.00366937165218229	1
B185		0.00387629745017491	0.00368310217107376	1
B186		0.00388682650397559	0.00377145131454679	1
B187		0.00382253267406007	0.00355457331794818	1
B188		0.00382469008566603	0.0035901346261581	1
B189		0.00407875190844282	0.00382005926770304	1
B190		0.00358874854653636	0.00347211139984947	1
B191		0.0035273515597605	0.00357246478215697	1
B192		0.00386443071118205	0.00355035009009597	1
B193		0.00352345368137065	0.00327635873058179	1
B194		0.00334704935652525	0.00337632023220509	1
B195	30kb	0.00343737767075292	0.00356171627810125	1
B196		0.00349889708071456	0.0031913396658315	1
B197		0.00380705250525641	0.00344539254528759	1
B198		0.0035306570578866	0.00346764265840077	1
B199		0.00368644840817578	0.00348914616689814	1
B200		0.00366371500570045	0.00352571610817137	1
B201		0.00373756736515339	0.00332208923386248	1
B202		0.00339353326287352	0.00321142793994995	1
B203		0.00388234469174342	0.00376608042224147	1
B204		0.00355241900530646	0.00334453848576446	1
B205		0.00348295890358156	0.00334580431781797	1
B206		0.00342274729974267	0.00310165501549943	1
B207		0.00347504474435665	0.00315245870401556	1
B208		0.0031940527326682	0.00325580831948048	1
B209		0.00320465732783869	0.00349622744401568	1
B210		0.00352795202770698	0.00336145704305498	1
B211		0.00353177764904068	0.00353814962225043	1
B212		0.00379630475369883	0.00346630308297535	1
B213		0.00387508094525841	0.0034260121871838	1
B214		0.00345095024701801	0.00343049494563282	1
B215	40kb	0.00398003829597989	0.00358725293938114	1
B216		0.00392575450642955	0.00348860585462348	1
B217		0.00381030547007926	0.00350307014281538	1
B218		0.0035745379184252	0.00361864278353918	1
B219		0.00376337954351266	0.00346612588452523	1
B220		0.00371585396778523	0.00345441157386814	1
B221		0.00392021058404286	0.00374780906681439	1
B222		0.0038749176073335	0.0037107926491785	1
B223		0.00380674374679051	0.00357637904503845	1
B224		0.00384566216510068	0.00371448671926083	1
B225		0.00356154295793878	0.003658240312492	1
B226		0.00360291550261268	0.00354089088030183	1
B227		0.00359691017674199	0.00366666430643724	1
B228		0.00379869875026446	0.00369773825479758	1
B229		0.00369822283228219	0.00334446103608403	1
B230		0.00385190321032279	0.00362709422140581	1
B231		0.00434402936857177	0.00399387025187249	1
B232		0.00392882546916029	0.00376457227526036	1
B233		0.00391947539804359	0.00356450074600216	1
B234		0.00384383966861412	0.00355603198849613	1
B235	50kb	0.00368477156170917	0.00342333630377639	1
B236		0.00371908754126742	0.00381730872448586	1
B237		0.00389990130783707	0.00374078858900327	1
B238		0.00385574690132139	0.00363063965312988	1
B239		0.00379799530075778	0.00350748888628458	1
B240		0.00376471755100656	0.0035962981698634	1
B241		0.004022383119479	0.00366619868157083	1
B242		0.00372502458646813	0.0037110060941829	1
B243		0.00382795896751689	0.00377866363786542	1
B244		0.0040039876456868	0.00378248204384307	1
B245		0.00409698986060115	0.00371972476040994	1
B246		0.0040851741794224	0.00384072815873138	1
B247		0.004284669097247	0.00405404179262816	1
B248		0.00394549622370364	0.00402090074820129	1
B249		0.00405246882374247	0.00385860431634442	1
B250		0.00396255982519925	0.00406381671503246	1
B251		0.00376651134683084	0.00365566671156111	1
B252		0.00392070126592389	0.00379968934686424	1
B253		0.00388786878903561	0.00350083531107917	1
B254		0.00384027009825406	0.00360677925615742	1
B255	60kb	0.00371655622123742	0.00363509333350137	1
B256		0.0037673614349171	0.00377361302235696	1
B257		0.00372797980372746	0.00387310034046302	1
B258		0.0033740636902007	0.00363119160928502	1
B259		0.00390779067160236	0.00374054428757651	1
B260		0.00390867187980357	0.00383500562197777	1
B261		0.00411453724733655	0.00402987228486929	1
B262		0.00418957757303167	0.00402471680089506	1
B263		0.00424528688663266	0.00391111765038871	1
B264		0.00412364812509305	0.0041609138408467	1
B265		0.00405882972550808	0.00391152268098307	1
B266		0.00409742777923941	0.00394995229320966	1
B267		0.00369461277051784	0.0038361559529358	1
B268		0.00386206805342015	0.00380716000045618	1
B269		0.00397558994947493	0.00392525248051211	1
B270		0.00394520385050754	0.00390849414343859	1
B271		0.00371394354709212	0.00352986875829738	1
B272		0.00357876398626456	0.00368367100962262	1
B273		0.00353214496617524	0.00372758007145648	1
B274		0.00373051068447498	0.0035823876375256	1
B275	70kb	0.0035538953308167	0.00336784142735358	1
B276		0.00366007915647265	0.00372495447851968	1
B277		0.00354068215649893	0.0037498704848781	1
B278		0.00365074843947885	0.00361775506881712	1
B279		0.00350640069906901	0.00381296146559607	0.388997846013819
B280		0.00356926069378869	0.00375437295144722	1
B281		0.00392136804545183	0.0039161709368343	1
B282		0.00381972442214747	0.00361027977635054	1
B283		0.00420608340946386	0.00409167835514747	1
B284		0.00424747301134736	0.00416857710209611	1
B285		0.00429289472868633	0.00409894071652923	1
B286		0.00401579128687407	0.00371077140276356	1
B287		0.00445893924709092	0.00421129190224619	1
B288		0.00409854933027648	0.00431056384206521	1
B289		0.00396655054675112	0.00386575557791207	1
B290		0.00403617137729492	0.00383957823291895	1
B291		0.00407055568799469	0.00387843783990969	1
B292		0.00359386627704736	0.0041086186596386	0.167520804894297
B293		0.00413575592844449	0.0039046459436486	1
B294		0.0038716699108588	0.00380410326905019	1
B295	80kb	0.00415042495773061	0.00379704012510994	1
B296		0.00422327659272904	0.00411253818897398	1
B297		0.00432195077007252	0.00391067723003446	1
B298		0.00429029886354281	0.00413405536844139	1
B299		0.00438622916501371	0.00396371309863404	1
B300		0.00429908978123267	0.00439407812467601	1
B301		0.0043714682937972	0.00405196970552263	1
B302		0.00410198016339996	0.00432259009771623	1
B303		0.0043646647258539	0.00420301513320587	1
B304		0.00413541689381221	0.0038111785968021	1
B305		0.00406721922875389	0.00392173774374487	1
B306		0.00396337106186108	0.00386214392264206	1
B307		0.00422978535876907	0.00406744742597584	1
B308		0.00439700462195001	0.00411916372409363	1
B309		0.00435334466809445	0.00422398362667024	1
B310		0.00430826076134367	0.00396865446009632	1
B311		0.00409648045307552	0.00406293896293941	1
B312		0.0038351128451408	0.00415497838102364	1
B313		0.00413109447990761	0.0040065962536193	1
B314		0.00376091762733447	0.00396512447363702	1
B315	90kb	0.00420452896637487	0.00394137639230998	1
B316		0.00366465387897663	0.00405418428267634	1
B317		0.00400275288653084	0.00406471212572034	1
B318		0.00407948772431605	0.00417889241823932	1
B319		0.00406153318051228	0.0041090223584461	1
B320		0.00393553519591585	0.00426093384726344	0.130212252009046
B321		0.00388807127588921	0.00404189955043583	1
B322		0.00423564954762331	0.00408902478101167	1
B323		0.00440040354137274	0.00421023896739395	1
B324		0.00410807847433707	0.0042251219989593	1
B325		0.00417391768357966	0.00379560256997207	1
B326		0.00415983967975222	0.0041999095726864	1
B327		0.00464739435736148	0.00414211772577232	1
B328		0.00424739542282279	0.00420518329088842	1
B329		0.00433512217488184	0.00453274972273164	1
B330		0.00436319106720602	0.00412541575727069	1
B331		0.00450052235253836	0.00432801633276375	1
B332		0.00465273502514026	0.00458977862779628	1
B333		0.00465851564133978	0.00444701640490867	1
B334	100kb	0.00454631041882966	0.00458638410337037	1
