# Supplementary material for: The HSV-1 ICP22 protein selectively impairs histone repositioning upon Pol II transcription downstream of genes
Source: Nat Commun. 2023 Jul 31;14:4591. doi: 10.1038/s41467-023-40217-w (PMC10390501; doi:10.1038/s41467-023-40217-w)
Supplement: Supplementary file 8 — Source Data [file 41467_2023_40217_MOESM8_ESM.zip › Fig4c.tsv]

bins	labels	Mock	WT str. 17	pvalues
B1	-3kb	0.00183525246868516	0.00197600083319998	1
B2		0.00173965663522222	0.00183125839227818	1
B3		0.00163212288380185	0.00176294310603411	1
B4		0.00145640800198362	0.00165285830656107	1
B5		0.00147439408246197	0.00165058421376086	1
B6		0.0012696299266391	0.00135607497886628	1
B7		0.00103583950570483	0.00120570032962579	1
B8		0.000940950407247127	0.0010472551149291	1
B9		0.000716393153178069	0.000837173667474996	1
B10		0.000533728844126507	0.000777694559986687	0.313247525583779
B11		0.000401653042191121	0.000568348354520425	0.0387289251586378
B12		0.000331703924769676	0.000603888571205626	0.00810798422811329
B13	TSS	0.000265384636238091	0.0004537312230324	0.0212961380944044
B14		0.000375144239791749	0.000450939981826329	1
B15		0.000481316246242136	0.000499124066980679	1
B16		0.000669301782979533	0.000704860165642886	1
B17		0.000990791671838622	0.000827570905688498	0.750706390476761
B18		0.00129573430668514	0.00101241037742885	0.000476285285144793
B19		0.00145451228570187	0.00112630615825291	4.58176651957192e-05
B20		0.00162181788911551	0.00160148208656705	1
B21		0.00202572061701512	0.00181652583006364	0.214211262718018
B22		0.00232851012339544	0.00212900349123476	1
B23		0.00274793190177702	0.00238671741902096	0.022430811749687
B24		0.00290032750773013	0.00274341347060208	1
B25	3kb	0.00301835739272228	0.00274071670504069	1
B26		0.00321862697383419	0.00305483535532135	1
B27		0.0033122434498728	0.00309466820197057	1
B28		0.0030952973891596	0.00307121852738753	1
B29		0.0034417905567091	0.00315888743978001	1
B30		0.00339133203734762	0.00334381137901811	1
B31		0.00333326922670495	0.00321098362398185	1
B32		0.00340664715764896	0.00314977990771875	1
B33		0.00346218506771748	0.00344069147530744	1
B34		0.00326499198866888	0.00346254772478429	1
B35		0.00353736170101986	0.00319348895117296	1
B36		0.00342183140471151	0.00328732266230101	1
B37		0.00346988915743951	0.00352224836835007	1
B38		0.00357376886540634	0.0033202400357598	1
B39		0.00332901260405482	0.00345539394466322	1
B40		0.00351878014399317	0.0033338421386004	1
B41		0.00351889600572255	0.00364424479665794	1
B42		0.00347415493894272	0.00352545495954395	1
B43		0.00368414387558432	0.00353966594515371	1
B44		0.00375539817372653	0.00367285530050284	1
B45	20%	0.0036788203296026	0.00363025860790475	1
B46		0.00373898327953339	0.00346409561875146	1
B47		0.00374551519672902	0.00358385121179263	1
B48		0.00362762377213826	0.00379138601869378	1
B49		0.00379520447450238	0.00397763085976404	1
B50		0.00383112201743474	0.00353060863456087	1
B51		0.00404581183306102	0.00372083371473119	1
B52		0.00371357447323326	0.00383139801801088	1
B53		0.00378053435603929	0.00408304708705095	1
B54		0.00364421496535514	0.00394500276785952	1
B55		0.0037840202388117	0.00380171594052742	1
B56		0.00396245319797579	0.00405929309473224	1
B57		0.00407869990016621	0.00391250456516786	1
B58		0.00398003590744669	0.0038741495332134	1
B59		0.00383813821244184	0.00386150859727369	1
B60		0.00392734319985024	0.00365788889336031	1
B61		0.00384635657493607	0.00387862783737333	1
B62		0.00388259947274505	0.00400868511617381	1
B63		0.00396176065552557	0.00405110715339742	1
B64		0.00380162604043657	0.00373327592737137	1
B65	40%	0.00401797841227565	0.00398394862097685	1
B66		0.00410593918012945	0.0042528477827095	1
B67		0.00376891346677583	0.00404979470237536	1
B68		0.00404652618203942	0.00424976670349894	1
B69		0.00431363924422524	0.00435129975535854	1
B70		0.00424099794214408	0.00443486568490521	1
B71		0.00411573265183874	0.00403909558658268	1
B72		0.00429611473379583	0.00413652471456322	1
B73		0.00443452015396755	0.00434495484907495	1
B74		0.00444479146892832	0.00428871476404945	1
B75		0.00435556347596385	0.00444724692811678	1
B76		0.00470071497211581	0.00443320758248769	1
B77		0.00466071480696137	0.00449050807748719	1
B78		0.00431904726227817	0.00443444331210198	1
B79		0.00414044593628264	0.00417703268427327	1
B80		0.00411924943421492	0.00421503333437344	1
B81		0.00401306772662671	0.0041310965854126	1
B82		0.00407188033105907	0.0038944395681356	1
B83		0.00409787103114408	0.00399470755859309	1
B84		0.00436001467320357	0.00422068203379015	1
B85	60%	0.00423558146823129	0.00428292903887284	1
B86		0.00406910573453395	0.00417057261490536	1
B87		0.0041246974608628	0.00412073369418723	1
B88		0.0042243037016003	0.00413843710342541	1
B89		0.00424424993875956	0.00425867050400528	1
B90		0.00411839085867403	0.00414322157324851	1
B91		0.00423126064105134	0.00414533906424685	1
B92		0.00432594616977559	0.00450521385420009	1
B93		0.00430681976146625	0.00422935618212255	1
B94		0.00454906189428668	0.00445477797669307	1
B95		0.00434780601300995	0.00461669937213469	1
B96		0.00473892137561958	0.00425981337723888	1
B97		0.004615583994213	0.00458388887210618	1
B98		0.00454597169316934	0.00461935061047433	1
B99		0.00439454003094709	0.00439724370025917	1
B100		0.00450149596233131	0.00446335384068819	1
B101		0.00436812319821553	0.0043480403660472	1
B102		0.00444070450139195	0.00450787599051511	1
B103		0.00455781939778335	0.00483307111374783	1
B104		0.00437504998506826	0.0047137421225258	1
B105	80%	0.00488964787596809	0.00467849920826212	1
B106		0.00475840929002979	0.00477147071368873	1
B107		0.00487511105194918	0.00485192183641627	1
B108		0.00464119988834644	0.00470307818655554	1
B109		0.00456136288417741	0.0045235259318093	1
B110		0.00462782073217917	0.00456183368932405	1
B111		0.00459585398581239	0.00482162909265508	1
B112		0.0051050741405029	0.00491069854449297	1
B113		0.00476563408250222	0.00475537114680116	1
B114		0.00474044158881785	0.00459719063411607	1
B115		0.00486032967137111	0.00478511444564064	1
B116		0.00497880581170778	0.00471448104261227	0.982893983928618
B117		0.00500996409361147	0.00502033317012094	1
B118		0.00491873003342376	0.00503585401187386	1
B119		0.00479068667880491	0.00489275687203772	1
B120		0.00511552510347525	0.00520084353701625	1
B121		0.00520866469811057	0.00548017331475712	1
B122		0.00556152368705916	0.00525951273206458	0.211929998099152
B123		0.00582165997326548	0.00540973715040973	1
B124		0.00572887700418452	0.0055031728297945	1
B125	-5kb	0.00582274820960457	0.00552571728322672	0.17207031893908
B126		0.00597417267415858	0.00539810338227488	4.65884028878002e-05
B127		0.00613253041179589	0.00562119919264857	0.002076662817763
B128		0.00621757753615871	0.00567592703977713	0.00011974559306309
B129		0.00616173340860194	0.00576166478882506	0.185072417886013
B130		0.0061033897692944	0.00570350075584323	0.0917612274983288
B131		0.00645960246699301	0.00560915648413232	2.39601339669889e-06
B132		0.00591752304170649	0.00562811499986792	1
B133		0.00609605907763265	0.00527775726221958	0.000109861839988946
B134		0.00618881163071394	0.00517697006568638	9.45989024284686e-08
B135	TTS	0.00532708513685223	0.00476471515481442	6.82882231339653e-05
B136		0.00495496037557555	0.00448204470438681	0.104533697986905
B137		0.00451799557751842	0.00419911865146646	0.646915521374817
B138		0.00394905209858939	0.00382000448601921	1
B139		0.00379979080611449	0.00354611798375021	0.159939622184556
B140		0.00330387965759144	0.00324857236129335	1
B141		0.00321135445235461	0.00325373709409001	1
B142		0.00307733828061372	0.00303664443721594	1
B143		0.00288764311672137	0.00280751616907562	1
B144		0.0027311166808832	0.00262324756925134	1
B145	5kb	0.00267669602799397	0.00254920068048255	1
B146		0.00248669140626552	0.00236133449716584	1
B147		0.00251257378621827	0.00239548876607709	1
B148		0.00248502487448921	0.00243767207762543	1
B149		0.00231365911513551	0.00234007245586927	1
B150		0.00253485980788582	0.00241988402211063	1
B151		0.00265764904857432	0.00250366876181459	1
B152		0.00247473755551695	0.00232597285093976	1
B153		0.0024191529739659	0.00240555282529918	1
B154		0.00235371477966369	0.00243355888593033	1
B155	10kb	0.00249704810354513	0.00237756862021114	1
B156		0.00248554904720885	0.00248572755048991	1
B157		0.00250841980262585	0.00239635325917231	1
B158		0.00258212558328907	0.002502681746161	1
B159		0.00263901462066664	0.0024811721704727	1
B160		0.00261532011377735	0.00250451376861403	1
B161		0.00285008090694018	0.00258039323987519	1
B162		0.00280471237688356	0.00275141274573118	1
B163		0.00285570879809863	0.00279540704541194	1
B164		0.00277158747318404	0.00276453293023431	1
B165		0.00274867590980395	0.00273072925766409	1
B166		0.00279644680506308	0.00270782247943987	1
B167		0.00284949494202278	0.00279832438510934	1
B168		0.00274534288904192	0.0026215023178848	1
B169		0.00257648451816295	0.00267902095692454	1
B170		0.00263387852088888	0.00267739279947376	1
B171		0.00263791156517584	0.00261473563274869	1
B172		0.00250386356515879	0.00270839470016466	1
B173		0.0023899699522835	0.00242160195362269	1
B174		0.0023664867274584	0.00240998015559879	1
B175	20kb	0.0025551734591786	0.00250357424529328	1
B176		0.00249038465703523	0.00243778926052478	1
B177		0.00262470181684814	0.00256689189153875	1
B178		0.00260482890598147	0.00265238388359452	1
B179		0.00255694152468975	0.00257898649719392	1
B180		0.00249724174474772	0.00248888582067828	1
B181		0.00260211538427213	0.0024879676918881	1
B182		0.00240851417819601	0.0025893673871607	1
B183		0.00243350366166007	0.00242191329965558	1
B184		0.00259383605211345	0.00250461496051741	1
B185		0.00239664160013484	0.0023396981579374	1
B186		0.00248526438390214	0.00252490695027553	1
B187		0.00232962935636525	0.00231200869455643	1
B188		0.00235764502443365	0.00249329085257754	1
B189		0.00239396236771855	0.00251697448778672	1
B190		0.00234081525686751	0.00227868966336912	1
B191		0.00229163554788935	0.00228341654881439	1
B192		0.00231341932275092	0.00230319503687071	1
B193		0.00237269384689101	0.00246761245625308	1
B194		0.00235265553891977	0.00236723455960773	1
B195	30kb	0.00246277157598383	0.0025310534779892	1
B196		0.00237590538961854	0.00244051878412814	1
B197		0.00249203025090905	0.00243109014573566	1
B198		0.00234542760211639	0.00253155253126989	1
B199		0.00251103495476394	0.00249251361448647	1
B200		0.00236548997132128	0.00237619458590006	1
B201		0.002262132721025	0.00236968120225719	1
B202		0.00242282193573778	0.00226667460654878	1
B203		0.0022434879938315	0.00223044044750457	1
B204		0.00211321753805825	0.00220118412398369	1
B205		0.00223398520968991	0.00229940618864474	1
B206		0.00208083983932504	0.0022094217915987	1
B207		0.00228194385480901	0.00228086242740773	1
B208		0.00222731218987543	0.00226623696938146	1
B209		0.00236366501302529	0.00240715213805212	1
B210		0.00224838595616783	0.00234911379750555	1
B211		0.00224710919996575	0.00241257965843701	1
B212		0.00222807727697626	0.00230231851295167	1
B213		0.00206159804691444	0.00224143171091347	1
B214		0.00214247156029426	0.0023007203772153	1
B215	40kb	0.00232336294814801	0.0024710478145001	1
B216		0.00234736925907051	0.00234729562929503	1
B217		0.00222908784529555	0.00235303197628187	1
B218		0.00219840036228949	0.00228011199761973	1
B219		0.002263746895353	0.00228871849940967	1
B220		0.00232494814253066	0.00233346809088774	1
B221		0.00253012930016396	0.00253439008493713	1
B222		0.00241564913630963	0.00241402024826351	1
B223		0.00233186510720626	0.00254815848590336	1
B224		0.00238232717875747	0.00254855079590568	1
B225		0.0024334541372936	0.00252995091208232	1
B226		0.0023507128158873	0.00236107223769827	1
B227		0.00238938249878153	0.00250395927145748	1
B228		0.00236932589833563	0.002591909065001	1
B229		0.00230867217499633	0.00251534447179783	1
B230		0.00248099101616123	0.00249682880348004	1
B231		0.0024727847474177	0.00270420774428842	1
B232		0.00238289686167936	0.00251438788810111	1
B233		0.00247060230419012	0.00250549680805086	1
B234		0.0022856885601214	0.00248662856760205	1
B235	50kb	0.00237918478442294	0.00240953490887734	1
B236		0.00230897337003661	0.0024746610340822	1
B237		0.00243209342094173	0.00257359086322826	1
B238		0.00238099175843683	0.00237129238513711	1
B239		0.00236569753633991	0.00246052247027597	1
B240		0.00234145201387475	0.00236058315597919	1
B241		0.00243654076109983	0.00246185596808244	1
B242		0.00249736152778252	0.00251928149181415	1
B243		0.00247129208033247	0.00240926281394939	1
B244		0.00224107723645755	0.00228479750578779	1
B245		0.0023152501993949	0.0023178646247748	1
B246		0.00231824152280009	0.00231443719712167	1
B247		0.00236105337986142	0.0023258119357144	1
B248		0.00228011411463096	0.00243435241248813	1
B249		0.00238089215175096	0.00248659458602544	1
B250		0.00230269681548458	0.00247277012293485	1
B251		0.00231351444693708	0.00228684997615617	1
B252		0.00231214509977796	0.00235408489044833	1
B253		0.00224408893284021	0.00225938998833575	1
B254		0.00240088634160779	0.00240750303124326	1
B255	60kb	0.00248161185208436	0.00238228159992112	1
B256		0.00231799601205511	0.00249115306358095	1
B257		0.00236616895881883	0.00236591191253659	1
B258		0.00221727310806	0.00228606588710569	1
B259		0.00231916795018622	0.00232336863727175	1
B260		0.0021942155027878	0.00227220446105793	1
B261		0.00247423703149408	0.00244933897895232	1
B262		0.00240334057828122	0.00231951283193798	1
B263		0.00238653982756209	0.00243049852128295	1
B264		0.00250004577974124	0.00246821484979315	1
B265		0.00247731850785106	0.00251438493830145	1
B266		0.00253367071737092	0.00258637389819067	1
B267		0.00253114375386492	0.00252228330795782	1
B268		0.00233840738020609	0.00244643296687809	1
B269		0.00246360314770639	0.00244934496296622	1
B270		0.00248762605363387	0.00251096299391612	1
B271		0.00233990190528404	0.00246299386368828	1
B272		0.00250540451638692	0.00245723156119683	1
B273		0.00251533715344885	0.00252297385993757	1
B274		0.00236581455423444	0.00244823586434148	1
B275	70kb	0.00254353369900722	0.00248513174013636	1
B276		0.0025292947148354	0.00255297934324166	1
B277		0.00236024154264494	0.00268178863728776	1
B278		0.00252006830235419	0.00252311928200567	1
B279		0.0023927622508165	0.00253707774420002	1
B280		0.00225585422392037	0.00250142138727844	1
B281		0.00240963468665188	0.00253514193646984	1
B282		0.00233734157446181	0.00246544872384839	1
B283		0.0023584728375276	0.00246447684331646	1
B284		0.00228811797507836	0.00248434430352263	1
B285		0.00222853398918611	0.00235628238034992	1
B286		0.00217985287404715	0.00240917466583761	1
B287		0.00236379337021325	0.00243232082075996	1
B288		0.0023134423669348	0.00244280144930189	1
B289		0.00240833555350614	0.00248785191286097	1
B290		0.00242387857121364	0.00248446774059814	1
B291		0.00244311525998689	0.00254881478353573	1
B292		0.00250110805659152	0.00261411659661493	1
B293		0.00248487264830663	0.00253979185370803	1
B294		0.00239222930245541	0.00249387799011172	1
B295	80kb	0.00230034799066708	0.00252502746524171	1
B296		0.00224427539840039	0.00243731551318522	1
B297		0.00239277330923231	0.00250238186039195	1
B298		0.00242155269710355	0.00255258467509469	1
B299		0.00240405170398253	0.00252287583106887	1
B300		0.00229082652388222	0.00226749170544282	1
B301		0.0023945513874838	0.00249297269312151	1
B302		0.00244244162536344	0.00256161236643011	1
B303		0.00238418080210194	0.00248578576992763	1
B304		0.00228428747202049	0.00239077774417798	1
B305		0.00232420520391623	0.0025030072921033	1
B306		0.00223205539257624	0.00237714196850774	1
B307		0.0023350059958972	0.00242020163057474	1
B308		0.00244906458524074	0.00245884085829328	1
B309		0.00261670423718962	0.00273155231840292	1
B310		0.00238112447731066	0.00253489831929649	1
B311		0.00236153056259678	0.00246420961794081	1
B312		0.00239259415616016	0.00254045032715998	1
B313		0.00223192784089207	0.002494341923348	1
B314		0.00219944588100877	0.00238436079698935	1
B315	90kb	0.00235500610013707	0.00242460426118137	1
B316		0.00238896800498621	0.00253427507464687	1
B317		0.00235534550067242	0.00250127340361174	1
B318		0.00236687119798212	0.0024143428812177	1
B319		0.00224077201194884	0.00230432553950751	1
B320		0.00228262451182761	0.00224695856582253	1
B321		0.00210862826102827	0.00221547781095207	1
B322		0.00232159774775769	0.00237355882974977	1
B323		0.00222654971276192	0.00233872401179709	1
B324		0.00216476236709785	0.00233024243868162	1
B325		0.0021624332282635	0.00225563016046203	1
B326		0.00222437131051256	0.00230695228105387	1
B327		0.00222190096258943	0.00242565894648828	1
B328		0.00214767780442121	0.00221448927173027	1
B329		0.00228519638104828	0.00234271868526827	1
B330		0.00222014416785945	0.00225602343705578	1
B331		0.00200142558152003	0.0021692080775805	1
B332		0.00196620377727035	0.00214636710652825	1
B333		0.00209287035407537	0.00217140500476591	1
B334	100kb	0.00222577184441345	0.00243368870571688	1
