# Supplementary material for: The HSV-1 ICP22 protein selectively impairs histone repositioning upon Pol II transcription downstream of genes
Source: Nat Commun. 2023 Jul 31;14:4591. doi: 10.1038/s41467-023-40217-w (PMC10390501; doi:10.1038/s41467-023-40217-w)
Supplement: Supplementary file 8 — Source Data [file 41467_2023_40217_MOESM8_ESM.zip › Fig4d.tsv]

bins	labels	Mock_8h_PAA_F_H1_1	HSV1_17_WT_8h_PAA_F_H1_1	pvalues
B1	-3kb	0.00322855140696599	0.00347713368220663	1
B2		0.0031065910726964	0.00336927290383969	1
B3		0.00330414077191305	0.00336062199464299	1
B4		0.0030574862419259	0.0034157348168679	1
B5		0.00298091279022493	0.00304277485385241	1
B6		0.0028477499070231	0.0029495632659725	1
B7		0.00294274045301005	0.00286841769723956	1
B8		0.00247369234891361	0.00261760104365926	1
B9		0.00203086648416767	0.00226210086582282	1
B10		0.00184804005628101	0.00193514354246172	1
B11		0.00131242007487041	0.00130818927385889	1
B12		0.000885751855082603	0.00103677933315924	1
B13	TSS	0.00069414193050705	0.000665259437759278	1
B14		0.000738096080230947	0.000775652942665526	1
B15		0.00104815702659411	0.000852194602657986	1
B16		0.0014872707419009	0.00126727738180584	1
B17		0.0016711334875895	0.00161758754584632	1
B18		0.0018015873437058	0.00191813744091631	1
B19		0.00227403161301828	0.00187994494539448	0.058735168856054
B20		0.00256259319839132	0.00220577871724155	0.0375575643608875
B21		0.0023387130802315	0.00210237276328652	0.459431481609482
B22		0.00226983903933453	0.00215455787065694	1
B23		0.00230451397872535	0.00260209627975011	1
B24		0.00248011334768532	0.0023154288858117	1
B25	3kb	0.00260797228674062	0.00258004905531088	1
B26		0.00275561866811511	0.00250676887306483	1
B27		0.00273128448731284	0.00262661435293454	1
B28		0.00286154364303141	0.00239628161864505	0.00834123383069417
B29		0.00280641097009834	0.00249716787478761	1
B30		0.00272437399567074	0.00264192372221278	1
B31		0.00282781776611885	0.00305548455036971	1
B32		0.00286868431811123	0.00306295445741117	1
B33		0.00278906763838478	0.00275681857224595	1
B34		0.00260588567471893	0.00259704719568002	1
B35		0.00266647344324429	0.00241314920898142	0.70188101175213
B36		0.0025579438811225	0.00278310460493758	1
B37		0.00257937999432523	0.00281497512628264	1
B38		0.00259633414787478	0.00297642046629106	1
B39		0.00256432912965561	0.00253230634521141	1
B40		0.00282034981911115	0.00247301795298516	0.120717626412589
B41		0.0028454209198905	0.00250606121721591	0.12397002469464
B42		0.00291639438797486	0.00238865589928244	0.0214478513140473
B43		0.00270005276101061	0.00248261281580315	0.832943664325774
B44		0.00282637981844575	0.00248887845265283	0.980136492883216
B45	20%	0.00283797112130685	0.00239035904466433	0.1053689279604
B46		0.00266139585572249	0.00279141072032245	1
B47		0.00245983574048817	0.00273422283145601	1
B48		0.00273478654936474	0.00260431138041434	0.829889305111905
B49		0.00255851268490171	0.00285771216999034	1
B50		0.00274889915832374	0.00261298175320588	1
B51		0.00281082197907507	0.00266857911692428	1
B52		0.00285893689751174	0.00290289542506463	1
B53		0.00283502297616342	0.00303082531206472	1
B54		0.00272216311023187	0.00262276503732461	1
B55		0.0030278649424298	0.00273152510151675	1
B56		0.00300980364469362	0.00271974698466674	0.631756522037995
B57		0.00298224810227229	0.00254543389059713	0.340226631944439
B58		0.00290109033117506	0.00251120833875497	1
B59		0.00309911432691915	0.00277188856274281	0.278710193170709
B60		0.00309840473669467	0.00254036469931855	0.00307173266029221
B61		0.00301579574648163	0.00244105150661224	0.00808850411619689
B62		0.00299651629543234	0.00253954293289107	1
B63		0.00318811488123582	0.00240111955352108	0.0015397428494016
B64		0.00294934808124059	0.00224905892754819	0.13676866007082
B65	40%	0.00292455352416833	0.00262592737372316	0.9316937258496
B66		0.00311532296387547	0.00285160251328881	1
B67		0.0028913075079417	0.00249252926963474	0.540945003316508
B68		0.00309818303781622	0.00264680749633	0.00759886645576296
B69		0.00292482939916643	0.0029050748406334	1
B70		0.00280388312922606	0.00295036122128841	1
B71		0.00274605366967928	0.00303553697196796	1
B72		0.00289138887037142	0.00293871937821075	1
B73		0.00323999450796709	0.00312880822207034	1
B74		0.00285390195980983	0.00290819195845074	1
B75		0.00300540326214731	0.00272376617222647	1
B76		0.0029293366092953	0.00274894586078199	1
B77		0.00310823083993923	0.00301905478785861	1
B78		0.0029164223455717	0.00261377962842635	1
B79		0.00284792541414212	0.00242212347447705	0.257053448138226
B80		0.00265708115922419	0.00266118190947981	1
B81		0.0027978447967445	0.00266647277430164	1
B82		0.00296838377059694	0.00270690427559628	1
B83		0.003055077099428	0.00248431292413623	0.0264713155102924
B84		0.00304201221581092	0.00265864079754876	0.950481032097926
B85	60%	0.0030103303667802	0.00276677375366506	0.653720022718255
B86		0.00283180791872708	0.00298769989572645	1
B87		0.00294327256287086	0.00283040934175239	1
B88		0.00305080031023704	0.00298133472872591	1
B89		0.00334955266550559	0.00282253470743245	0.0225844621661215
B90		0.00276235047087494	0.00290603197934333	1
B91		0.00280189470792748	0.00282461629662611	1
B92		0.00275306194971658	0.00265093736451609	1
B93		0.00274196016440588	0.00251276115522416	1
B94		0.0026234986862565	0.00252448612549851	0.751384522472252
B95		0.00295246541267034	0.00257984368998566	0.0577769215288964
B96		0.0030153017627732	0.00278084086343551	1
B97		0.00318127403734789	0.00279273421539534	0.589716947145827
B98		0.00292625598219084	0.00258396959071862	1
B99		0.00284646675225357	0.0027586018843855	1
B100		0.00301733423107477	0.00269304113964169	1
B101		0.00281069431001858	0.00269146070631405	1
B102		0.00262225901617978	0.00314159914305736	1
B103		0.00280317836446206	0.00304827673085354	1
B104		0.00259017722917289	0.00284855190889126	1
B105	80%	0.0030003510930413	0.00287994095691843	0.588934246352888
B106		0.00303495822116825	0.00290481409168596	1
B107		0.00302113318990016	0.0028599275605252	1
B108		0.0027592771162334	0.00273074157249045	1
B109		0.0029717905015437	0.00305414386499874	1
B110		0.00271731878893954	0.0029329439223748	1
B111		0.00284945682455776	0.00298543969545451	1
B112		0.00321283604858037	0.00263917801980272	0.0336419145538752
B113		0.00314608197682052	0.00282179054761427	1
B114		0.00303776331721052	0.00285864167730349	1
B115		0.00312137465834023	0.00286905798307025	1
B116		0.00291368117567896	0.00251834326412794	1
B117		0.0028432445635552	0.00242894691544034	0.385538903732989
B118		0.00285402019602333	0.00248866203323154	0.09399102125398
B119		0.00288852501108077	0.00243099789577389	0.422237951557663
B120		0.00302531284276867	0.00256033132791942	0.183725252034754
B121		0.00313089781484694	0.00268532055444027	0.240094255458072
B122		0.00327537160129239	0.00275555076111631	0.412853283112813
B123		0.00269899326008703	0.00280461784367181	1
B124		0.00264613961970772	0.00283025445966347	1
B125	-5kb	0.00289742288200519	0.00279229561668566	0.293895576910229
B126		0.00319002201960641	0.0024886556492949	6.20671413704448e-07
B127		0.00318298483363264	0.0028156579146613	0.0121400381187261
B128		0.00298058144763601	0.00274982805776303	0.0161073690715957
B129		0.00285155328530837	0.00228789187408882	1.29795874234521e-05
B130		0.00278520449579022	0.00234584108719472	0.00108799113701621
B131		0.00291420712764397	0.00252048762524072	0.0240233618791321
B132		0.00283064036806035	0.0026244761173801	0.203004938699475
B133		0.00297012809573372	0.00262550712064412	0.050108823441114
B134		0.00289896572877989	0.00252002642990443	0.0497775075651333
B135	TTS	0.00282969293629831	0.00260680176523197	0.487637203438587
B136		0.00299630733603116	0.00229147075675446	3.47096199099823e-06
B137		0.00274452686600036	0.00234626436621948	0.00129687782237631
B138		0.00296343675293243	0.0024031359567718	0.00092994162663267
B139		0.0028387740451731	0.00256075663045984	0.30890119337788
B140		0.00268253570205345	0.00271920208968354	1
B141		0.00305176517485438	0.00261759591752703	8.88058060925747e-05
B142		0.00297926560323425	0.00262299151552031	0.0263639142895201
B143		0.0029345949910176	0.00260484333801053	0.0240134357525114
B144		0.00260325201443908	0.00254951433634516	1
B145	5kb	0.00273014255547432	0.0025621582003594	0.0567025631478378
B146		0.00280034559383933	0.00252077190649927	0.010537861338127
B147		0.00292630808198409	0.00254822524832768	0.00146985509517443
B148		0.00298812355756463	0.00244610548344406	8.66501122479913e-05
B149		0.00273051360741544	0.00250180037986876	0.235189244002591
B150		0.0029015481784994	0.00240861814934273	2.83567560354674e-07
B151		0.00286283805152821	0.00244292816286642	0.000272159415417727
B152		0.00296408749013843	0.00238254739354271	6.38671247310823e-06
B153		0.00274420320932119	0.0027806123104368	1
B154		0.00284297731727571	0.00253866931073374	0.018536826502283
B155	10kb	0.0029473287746264	0.00244079443010606	0.000262846219240222
B156		0.00289770022862081	0.00243558441606877	0.000386492898035209
B157		0.00273477663366355	0.00239649704113354	0.00364541546063113
B158		0.00280352322278047	0.00240456187804644	0.00128267846015685
B159		0.00295254541391016	0.00285107074909894	0.109954946703144
B160		0.00301064168419743	0.00244650493955205	0.000146259708364046
B161		0.00310182306490023	0.00223447668448685	3.18726774422617e-09
B162		0.00293943518760621	0.00278824877007106	0.126896703141525
B163		0.00294522161828937	0.00266554247221919	0.00486671015525403
B164		0.00311805722411604	0.00238716670785221	3.00827874242709e-06
B165	15kb	0.00279806660620929	0.00242748838008602	0.000385962060328026
B166		0.00280625503787606	0.00256953623025805	0.0115022796822678
B167		0.0030462286284699	0.00286086575429271	0.0720515551571776
B168		0.0029006224618063	0.00269593503631271	0.697583745539416
B169		0.00284043619733572	0.00275631748261467	0.932571257478192
B170		0.00312467992420711	0.00246994696004453	2.59113785304241e-05
B171		0.00313890016365477	0.00272307226452562	9.32010391438296e-05
B172		0.00306477127880461	0.00279813063511007	0.00109857810433189
B173		0.00291122186158875	0.00258873201658643	0.00118722071620811
B174		0.00301007814794378	0.00282081092969186	0.0839759464374054
B175	20kb	0.00320373684731263	0.00293700674644457	0.0530812184071132
B176		0.00321273758332443	0.00312043690299165	1
B177		0.00330682665149513	0.0029609662251245	0.000876325223375635
B178		0.00289125905627474	0.00311022699199742	1
B179		0.00301124311508941	0.00281311118274866	0.17661364681511
B180		0.00307503962742397	0.00297783224470994	1
B181		0.00331169895044419	0.00294969020028266	0.000481267485802982
B182		0.00322706195599405	0.00295051321299199	0.0507805162490847
B183		0.00313803749736629	0.00302236321246773	0.228650959158349
B184		0.00300767288808002	0.00298673479997251	0.408386368413899
B185	25kb	0.00291732288419833	0.00281062951868137	0.257282764483342
B186		0.00296982491896295	0.0028706939295394	0.0462220690430276
B187		0.00319586415862636	0.00294287708965716	0.028477982002908
B188		0.0029286731012806	0.00274846011531419	0.0253024893712901
B189		0.00316650196079228	0.00278572576834719	0.0566963432548771
B190		0.00333475786108589	0.00290787844764842	0.0186004461863226
B191		0.00306898568263931	0.00293849477824979	0.0398276923467811
B192		0.00318921199515681	0.00284334365262275	0.020603174420261
B193		0.00315503519007926	0.00341279215804663	1
B194		0.00329697085619861	0.00267427113014535	3.51601351084134e-06
B195	30kb	0.00318424232503898	0.00344341842179095	1
B196		0.00301520629470971	0.00342066008812852	1
B197		0.00314504991193731	0.00353512205774089	1
B198		0.00314491331061191	0.00317683000149201	1
B199		0.00313691378586311	0.00325494986799315	1
B200		0.00330020273848624	0.00309257912165374	0.0368686493428311
B201		0.00305521182217756	0.00331798793370292	1
B202		0.00314373472572607	0.00331727462595391	1
B203		0.00311613249597801	0.00325727843791031	1
B204		0.00294817516274388	0.00301667507040118	1
B205	35kb	0.00307944017611065	0.00288879360670902	0.820923687601878
B206		0.00287056818802692	0.00291711686919947	1
B207		0.0027376991795698	0.00307326799683274	1
B208		0.00277556972808148	0.00320211955418004	1
B209		0.003308881400156	0.00339001151717876	1
B210		0.0031023601916583	0.00356372201453975	1
B211		0.00331312063237013	0.0033136577429595	1
B212		0.00342607086514701	0.00309490368334717	0.00935433231655986
B213		0.00316062511491002	0.00311916326264435	1
B214		0.00321624377794377	0.0032034450842154	1
B215	40kb	0.00335541156335775	0.00329905447647258	0.164016363411939
B216		0.00316881717214384	0.00314633676585509	0.117197398677458
B217		0.00297951694341711	0.00325803308996064	1
B218		0.00288083329293963	0.00319580052623931	1
B219		0.00308294128381234	0.00306748024043258	0.808681241913223
B220		0.00323722885152825	0.00323279219285048	0.233294497149385
B221		0.00325306662530129	0.00329987643847003	1
B222		0.00304895266066882	0.00317886102725214	1
B223		0.00315747988804995	0.00351429562342574	1
B224		0.00340632816326266	0.00350982059376782	0.961010396247004
B225	45kb	0.00323989440544698	0.00349496899563601	1
B226		0.00321303091590059	0.00363571621795035	1
B227		0.00324316773611016	0.00350596259903791	1
B228		0.0030063713238436	0.00317538518171911	1
B229		0.00308692495799149	0.00319509549138545	1
B230		0.00293063156134696	0.00327566116562823	1
B231		0.00323979493803852	0.00387890774504091	1
B232		0.00313321786111243	0.00311739011488181	1
B233		0.00317446598557292	0.00330529480939551	0.428309516908134
B234		0.00360566451090137	0.00357662282529828	0.1529924528675
B235	50kb	0.00306327349839622	0.00338193837404364	1
B236		0.00356574558937088	0.00363716205499232	1
B237		0.00322065063266004	0.00354315044556362	1
B238		0.00353387090247481	0.00350082430894276	1
B239		0.00324305973830686	0.00350738230447961	1
B240		0.00336028953186167	0.00327074741297298	0.0482784079580612
B241		0.00326068405431601	0.00342299717850362	1
B242		0.00334318979636308	0.00353212333456945	1
B243		0.00300935105637996	0.00358607164846588	1
B244		0.00339828266409488	0.00357920067979127	1
B245	55kb	0.00344925207994116	0.00356235320667887	1
B246		0.0032673496204752	0.00354746981750863	1
B247		0.00347020974793321	0.00341667854248333	0.175621396708526
B248		0.00352554601263961	0.00371238877714225	1
B249		0.00338968648961083	0.0037419616774993	1
B250		0.00304668181037354	0.00368164980645005	1
B251		0.00338550347390112	0.00330363677740334	0.167054038889334
B252		0.00329323766889841	0.00343949520555742	1
B253		0.00330091690871235	0.00326153391827425	1
B254		0.00340852906322807	0.00374531066951528	1
B255	60kb	0.00340714084417393	0.0038799283376369	1
B256		0.00341162665538095	0.00378046450760314	1
B257		0.00342406231970396	0.00363447410496075	1
B258		0.00332140187574512	0.00348854291214289	1
B259		0.00317426120147596	0.00318889813397923	0.571976759854062
B260		0.00318769396643595	0.0033504835718585	1
B261		0.00328601760037315	0.00352161741495086	1
B262		0.00331903732026921	0.00354613068155065	1
B263		0.00324337546341205	0.00338454317204093	1
B264		0.00346505709880918	0.00339327309957914	0.13235703134929
B265	65kb	0.00320312012040543	0.00341897173451582	1
B266		0.00326400900359475	0.00347791355682905	1
B267		0.00313717213517157	0.00373875096732723	1
B268		0.00318231100823592	0.00318366336947708	1
B269		0.00328369492005768	0.00345951903153175	1
B270		0.00317257997388863	0.00356082524696175	1
B271		0.00329238216518887	0.00317830086677989	0.434721749796372
B272		0.00328385708782339	0.00362911886182566	1
B273		0.00330506111962272	0.00358257168384444	1
B274		0.00317460025990714	0.003503111127548	1
B275	70kb	0.00335406955254941	0.00339992146077695	1
B276		0.00333564008027995	0.00360668848011437	1
B277		0.00298006097825223	0.00339918848794769	1
B278		0.00320785720010237	0.00357563244161085	1
B279		0.00330464857934464	0.00340816496207376	1
B280		0.00341778863675293	0.00374288156517703	1
B281		0.00284959796823906	0.00357889330452388	1
B282		0.00330391521628183	0.00351395705168402	1
B283		0.00338314548300309	0.00325834108454436	0.284120814788128
B284		0.0033008464237601	0.00356435302941854	1
B285	75kb	0.00281065461885907	0.00358414811638972	1
B286		0.00303320426911959	0.00342310656921637	1
B287		0.00326041040517655	0.00332153344253598	1
B288		0.00307521779186269	0.00333305409501808	1
B289		0.00308664079394465	0.0032400685336739	0.841597894581619
B290		0.00338825999512625	0.00368274825565064	1
B291		0.00328137028675917	0.00406214165814869	1
B292		0.00321867395998987	0.00383509454971317	1
B293		0.00331317365058292	0.00372422050601735	1
B294		0.00314228727763636	0.00339341460239223	1
B295	80kb	0.00319861676905842	0.00340440614976761	1
B296		0.00341528807039988	0.00377267627475566	1
B297		0.00352515411190282	0.00380145309629027	1
B298		0.00327815564279422	0.0037713740405512	1
B299		0.00337194318280684	0.00378668837541306	1
B300		0.0032433672993838	0.00365062961919812	1
B301		0.00329553946162478	0.00380578521808614	1
B302		0.00332350513890974	0.00375720663213026	1
B303		0.00340726531825048	0.00373488733456961	1
B304		0.00306656478147948	0.00369894562969163	1
B305	85kb	0.00330968561430618	0.00388396941042429	1
B306		0.00310159451775195	0.00330048524340615	1
B307		0.00317444234055901	0.00355148779660261	1
B308		0.00336298297916054	0.00386346518405271	1
B309		0.0035690417071895	0.00345694258300043	0.0142859547129848
B310		0.00326370776753045	0.00384282513070319	1
B311		0.00346133262474227	0.00370627850470017	1
B312		0.0032830387114901	0.0036509122713313	1
B313		0.0031551591590095	0.00343782214963106	1
B314		0.00317108183097543	0.00333157147430211	1
B315	90kb	0.00306382496547812	0.00362880046388094	1
B316		0.00326572723067859	0.00358983180164406	1
B317		0.00337073713901173	0.00333757825316603	1
B318		0.00325029545498083	0.00407641976227583	1
B319		0.00312663098732328	0.00335871304810963	1
B320		0.00340419177759917	0.0032977882427956	0.19399741655058
B321		0.00302856451276475	0.00374075972429526	1
B322		0.00317270541090985	0.00360259286864642	1
B323		0.00325994940224796	0.00383847288832957	1
B324		0.0030267859942314	0.00363301445889633	1
B325	95kb	0.00313236781322382	0.00375502842137021	1
B326		0.00300875348855416	0.00369007185806557	1
B327		0.00322209695423592	0.00352655811683531	1
B328		0.0032506513138715	0.00376363658971618	1
B329		0.00343734510269043	0.00402271890309429	1
B330		0.00343981460178493	0.00387849620365712	1
B331		0.00298119348238416	0.00414349353470486	1
B332		0.00322395543716136	0.00383529726612288	1
B333		0.00345455901344052	0.00380418750943609	1
B334	100kb	0.00340221923181143	0.0039288416111944	1
