# Supplementary material for: The HSV-1 ICP22 protein selectively impairs histone repositioning upon Pol II transcription downstream of genes
Source: Nat Commun. 2023 Jul 31;14:4591. doi: 10.1038/s41467-023-40217-w (PMC10390501; doi:10.1038/s41467-023-40217-w)
Supplement: Supplementary file 8 — Source Data [file 41467_2023_40217_MOESM8_ESM.zip › Fig4e.tsv]

bins	labels	Mock_8h_PAA_F_H1_1	HSV1_17_WT_8h_PAA_F_H1_1	pvalues
B1	-3kb	0.00315275117968039	0.00356036610967516	1
B2		0.00310388297050158	0.00320777900734467	1
B3		0.00301441416243127	0.0033603323647604	1
B4		0.00285903115523365	0.00315129769582235	1
B5		0.0029598954857116	0.00330421942394616	1
B6		0.00282427488482765	0.00316334510996386	1
B7		0.00279098842255234	0.00294101281118287	1
B8		0.00275015597511078	0.00270119917588942	1
B9		0.00232153518183115	0.00263276891429899	1
B10		0.00217739844349776	0.00201985826117383	1
B11		0.0017427933533696	0.00161576252905124	0.395317956531505
B12		0.00138382918292952	0.00144166487487513	1
B13	TSS	0.00118604945032242	0.00119248141807105	1
B14		0.0014373709498092	0.00107300298782069	0.00739063461079674
B15		0.00150309611544651	0.0013296760830854	0.193487404851451
B16		0.00188613996970377	0.0017194216558853	0.192103257769386
B17		0.00235192795773716	0.00194289334877183	0.655557830330844
B18		0.0022676393926037	0.00215554506125426	1
B19		0.00242516209761158	0.00214279615063379	0.0134296053087408
B20		0.00249132129641995	0.00235152111263026	0.974424742200645
B21		0.00264658860502459	0.00243845640339305	0.198863303777352
B22		0.00254864232670707	0.00273542181664089	1
B23		0.00273055570026537	0.00289823314989332	1
B24		0.00298915705843696	0.00274578127849013	0.0892961614919984
B25	3kb	0.00312281003511021	0.0027608555502356	0.00411134673836569
B26		0.00308327758716934	0.00259133543183586	0.00638565843765712
B27		0.00286925274132917	0.00256539192059355	0.0432287970864157
B28		0.00286382048818405	0.00278445565727305	1
B29		0.00309222090245819	0.00288962126435993	1
B30		0.00293724524163539	0.00275438359538192	0.212440380741691
B31		0.00301654622640785	0.0027197885372286	0.386755988690039
B32		0.00300438097748943	0.00286365438355158	1
B33		0.00302630417429993	0.00273944757249677	0.104312835884969
B34		0.00308206677987551	0.00297273747822848	1
B35		0.00292503015390649	0.0026496117283796	0.155511676980947
B36		0.00281914771612528	0.00259687447406315	0.0174783122095318
B37		0.00283897921712487	0.00286808874841975	1
B38		0.00277125721298231	0.00294442414822965	1
B39		0.00264059831377894	0.00264761242150835	1
B40		0.00276550594302101	0.00287265573481674	1
B41		0.00287011885018168	0.00301168345337541	1
B42		0.00275600297398739	0.00290679641249312	1
B43		0.00283609387384964	0.00291691591696934	1
B44		0.00311128447273543	0.00276578998762835	0.0446648726653404
B45	20%	0.00300266033195571	0.00275089493560876	0.249277082994798
B46		0.00300939448568364	0.00285763788991776	1
B47		0.00307015608760984	0.00300041786813102	1
B48		0.00305616406235975	0.00283728111927805	0.750269349630033
B49		0.00287594777021524	0.00282063065331214	0.620951387316785
B50		0.00299368642595321	0.00290627307283718	0.0467273871828014
B51		0.00319635084727347	0.00320578438311665	0.502925180182364
B52		0.00305310019061164	0.00339976705835759	1
B53		0.00319402314715196	0.00331456902287132	1
B54		0.00304820671912898	0.0028587710105311	0.274367850981486
B55		0.00292341273387057	0.00291810455773776	1
B56		0.00338633449835142	0.00283155643988259	0.000400609171506774
B57		0.00300069666461469	0.00273563254434525	0.061414428295744
B58		0.00294178982458887	0.00300434675902879	1
B59		0.00289796892843818	0.00295647211847703	1
B60		0.00293192643056457	0.0028686053659846	1
B61		0.00284927191606604	0.00276946826904055	1
B62		0.00275595415831624	0.00283005230213057	1
B63		0.0028642409835701	0.00287702113852227	1
B64		0.00267483628646369	0.00294886535386406	1
B65	40%	0.00282223108404696	0.00293850031428753	1
B66		0.00288704894849516	0.00314422032248266	1
B67		0.00292942556274628	0.00292465410279909	1
B68		0.00314635309494462	0.00295720599954731	0.0086791257038141
B69		0.00291460916107328	0.0031312863025885	1
B70		0.00308900950056281	0.00308080329721889	0.918165267904123
B71		0.00315427112302646	0.00286148164721131	0.110032928921262
B72		0.00323173588351439	0.00319214720713471	1
B73		0.00328610579913185	0.00308102073823805	0.0838487052042809
B74		0.00296237497270238	0.00297761520236493	1
B75		0.00306817031368346	0.00297796646257037	1
B76		0.0029781313085725	0.0027201012111088	0.607973968488554
B77		0.0029426016760172	0.00259410387870779	0.156879250746762
B78		0.00297638029160981	0.00307591241176096	1
B79		0.00312876992632756	0.00296639195509964	0.168791437726647
B80		0.00292366859918045	0.00281832674014842	0.0465189217775873
B81		0.00294799337750464	0.0030283524344361	0.556292963836186
B82		0.00311610706859281	0.00282083217878719	0.0193396788730469
B83		0.00318410237649494	0.00289388893846243	0.302352719508491
B84		0.00346050712361392	0.0028389147810962	3.28209490396046e-05
B85	60%	0.00330075754993669	0.00287899622367952	0.00356249994994148
B86		0.00322575870713938	0.00299461411366163	0.266024307700405
B87		0.00318201279317101	0.00292223043689396	1
B88		0.00321752227562462	0.00288949150723148	0.424667308659025
B89		0.00329687574499555	0.00320312937589305	1
B90		0.00327543622657657	0.00302019020393846	0.122503765932702
B91		0.00303180544181473	0.00297463717105135	1
B92		0.003034669011457	0.00288234798119868	0.36784398285901
B93		0.00283951712045719	0.0027595156815865	0.831317706892509
B94		0.00303292136349471	0.00273958186736577	0.00648678858250218
B95		0.00320853505296816	0.00296130256972988	0.035156550275699
B96		0.00329289355806998	0.00299014198857571	0.00457901666076901
B97		0.0033393233628824	0.00313502976060921	0.101817200427094
B98		0.00318125093598786	0.00290598297220846	0.455791201152462
B99		0.00325892570521092	0.00257512778735562	0.000177565565275662
B100		0.00336561600132701	0.0026183669301658	3.39491512077467e-06
B101		0.00311620707087038	0.00266843359060208	0.00147755324982671
B102		0.00281506844301248	0.00267990935385824	1
B103		0.00319945341625185	0.00269237781478666	0.00610021422398517
B104		0.00322575342594398	0.00277946676848595	0.0580603221752178
B105	80%	0.00314703511315192	0.00305864270016631	1
B106		0.00318601857377458	0.00323081549485272	1
B107		0.00315292871330519	0.00314126681248577	0.40306023275676
B108		0.00283738966144725	0.00272147866905896	0.890938337927903
B109		0.00271493011088514	0.00290526834513982	1
B110		0.00281381373672082	0.00259632452709975	1
B111		0.00287416328812585	0.00287945377374423	1
B112		0.0028089057907749	0.00295611811767843	1
B113		0.00278514169692965	0.00296885982047393	1
B114		0.00286472336512395	0.00288734349857057	1
B115		0.00267448433397984	0.00284842077780634	1
B116		0.00277918590524497	0.00279479553789122	0.393831248794517
B117		0.00288568398846446	0.00294325948735648	0.72698374488692
B118		0.00271388232056258	0.0030599492376594	1
B119		0.00281360538791627	0.00294756421098342	1
B120		0.00282715039144344	0.00283904041090282	1
B121		0.00310341149752083	0.00291877255410676	0.0749034299423162
B122		0.00313083351980953	0.00290744481715308	0.00710124024367658
B123		0.00294231074492357	0.00316916338435412	1
B124		0.00305840156045126	0.00303880302490586	1
B125	-5kb	0.00274836629284684	0.00272566272888857	0.347911427509949
B126		0.00288937141952956	0.00273925482211246	0.0311387128639936
B127		0.00304033266292123	0.00268600525341217	2.60938874655641e-05
B128		0.00291222045059663	0.00275729693709101	0.00628362494735471
B129		0.00277497769280476	0.0025600719773975	0.0231395733402199
B130		0.00281851466573057	0.00247635481863209	0.00134363460555128
B131		0.00297555548385727	0.00252786213686413	1.88121323041717e-07
B132		0.00282230924753802	0.0025562008996383	0.000258442734526136
B133		0.00305891055711277	0.0025530073180307	2.24575073824284e-06
B134		0.00286147139776782	0.00271545490627826	0.0120827499153416
B135	TTS	0.00284179860986879	0.00260969542787935	0.0030272899776256
B136		0.00290027926436164	0.00260656345654317	0.000508890871533153
B137		0.00293146780878975	0.00257211433499017	0.000196357416674151
B138		0.00290138849902584	0.0026561426717496	0.000404565868708407
B139		0.00292584931848814	0.00243921931437345	3.25587968057608e-08
B140		0.00310282333752806	0.00269245663194607	1.35957958583714e-05
B141		0.00314027200262577	0.00263059516179272	0.000203105471223552
B142		0.00306307402268044	0.00270418209392215	1.06192236262426e-05
B143		0.00320115781812163	0.00266475450381216	2.27119797752667e-07
B144		0.00286494468460794	0.00254349049843508	4.05065433356561e-06
B145	5kb	0.00278271586871497	0.00259651441829938	0.00370234996468445
B146		0.00293318095374747	0.00259797064976056	8.96827210601267e-07
B147		0.00301155480353691	0.00272424765451602	0.000131233003354367
B148		0.00304096142780602	0.00251250541598046	2.22480118401753e-07
B149		0.00274896369835474	0.00258081109620389	0.0150752189765591
B150		0.00295911742444236	0.00260875836886944	7.63251358380513e-05
B151		0.00299550040382976	0.00255639937977965	5.6785279918506e-07
B152		0.00262639947333807	0.002265032746051	3.13727937858284e-05
B153		0.00289843714897054	0.00271408738670505	0.0038915711627512
B154		0.00303107620624601	0.00244732232335511	7.63955408301306e-08
B155	10kb	0.00285262467320736	0.00279461974917211	0.0102550763032511
B156		0.0029298475646674	0.00232869662215898	5.24665666790706e-07
B157		0.00286410901223677	0.0025043574134017	6.01147665409401e-06
B158		0.00291735935146267	0.00261122036370691	0.000337136882446749
B159		0.00282402195153137	0.00284162980458309	1
B160		0.00284089137640192	0.00265889421694162	0.00356567595272926
B161		0.00298604003146808	0.00256404597832135	0.000135809164372719
B162		0.00294935749130126	0.00271323555972316	0.00454792221677578
B163		0.00296575795168199	0.00254248418801363	1.66467507429239e-06
B164		0.00309958485688773	0.00272349308839353	1.19891560932077e-06
B165	15kb	0.00304536234585824	0.00257368452489789	6.66038841519545e-06
B166		0.0029536774922439	0.00258083499487774	2.04239382153006e-05
B167		0.00301152658685026	0.0028108769203742	2.99677182050729e-05
B168		0.00291305352139916	0.00276068647631757	0.00234114417222261
B169		0.00299054506274025	0.00277217258947199	0.00155715050575385
B170		0.0030713460022386	0.00280803429267222	1.19444323225145e-05
B171		0.00308188605298154	0.00285424145791239	0.00210889303829104
B172		0.00297107430025886	0.00268168889053432	0.000624058876969853
B173		0.00281168314785781	0.00246052600482239	0.00110051599658904
B174		0.00291971814540846	0.00281232061052919	0.0882558094543417
B175	20kb	0.00305867834950247	0.00294703043696775	0.205595732400947
B176		0.00296523951238624	0.00282875534772082	0.00752352770284984
B177		0.00309366754787147	0.00294752060786631	0.00333154876551774
B178		0.00314100991830799	0.00311383970555348	0.161107549707126
B179		0.00288928458659733	0.00274309179613834	0.0059776671691875
B180		0.00304504709373442	0.00281966280957764	1.22431931906495e-05
B181		0.00322684521570794	0.00300294186414889	0.0221364812123857
B182		0.0030307458886936	0.00273525282988805	0.000934927235630062
B183		0.0030793080683601	0.00286684521593056	0.0105077357445041
B184		0.00289356432271762	0.00293589201177879	0.305246906984397
B185	25kb	0.00293765671476275	0.00277850370014599	0.00141570939873337
B186		0.00309949360065678	0.00282106560767318	7.54349993946157e-05
B187		0.00298123787370878	0.00298576426643962	0.0909896002497711
B188		0.00312019106124498	0.0031328993507423	0.0562189669403598
B189		0.00284402991698185	0.00283388018518139	0.834219111909291
B190		0.00306538258169878	0.00290076495881149	8.5803205793269e-05
B191		0.00304717184971702	0.00295849999772744	0.0441846645684256
B192		0.00321586989981423	0.00305900860731206	0.0299790293791153
B193		0.00324960724757405	0.00296709752062922	0.000454063505698172
B194		0.00294136584512319	0.00286240879772456	0.0764504258824618
B195	30kb	0.00322300466686153	0.00291815318784978	8.75742654743557e-06
B196		0.00320165663049357	0.0030694896350472	0.000857816527929976
B197		0.00300946601038073	0.00296224970054653	0.0522793816097138
B198		0.00320319785815333	0.003169583080596	0.0236010708785528
B199		0.00300198744188202	0.00305649897017971	0.588008239669597
B200		0.00308844314691774	0.00292241765710911	0.0241460053593664
B201		0.00300029110548792	0.00290588056219144	0.0154289517179474
B202		0.00289761717572379	0.00308461397345805	1
B203		0.00294822222239175	0.00316160689601603	1
B204		0.00281891247968732	0.00303639722057635	1
B205	35kb	0.00291788492072164	0.0028291218552198	0.213180049835935
B206		0.00306653226307833	0.00295758031733581	0.0337499906603401
B207		0.00290213627451197	0.0029038741051269	0.224019968818629
B208		0.00289989812908218	0.00292331815995099	0.572856336402605
B209		0.00318365185360022	0.00296434128739719	6.04949555946022e-06
B210		0.00327253782514469	0.00326031387299028	0.0393504111694968
B211		0.00319529818896246	0.00323388580277964	0.0991973441035537
B212		0.00321312097630273	0.00313619768778792	0.00547797425085441
B213		0.00314874650844466	0.00327214606977238	1
B214		0.00315548373097566	0.00319249013542101	0.329434920195252
B215	40kb	0.00304699510076515	0.00334104076544756	1
B216		0.00321691639370456	0.00317596696835997	0.0284346779644372
B217		0.00287622848808971	0.00318328017346295	1
B218		0.0029060707226924	0.00312828190345632	1
B219		0.00285321127531621	0.00311862398715285	1
B220		0.0030571270112917	0.00309641448854044	0.263580067465299
B221		0.00325053111459135	0.0033120893437546	0.0319711198385064
B222		0.00304624663090335	0.00331435427419397	1
B223		0.00312220990033301	0.00329271470586228	1
B224		0.00332238883866691	0.00337539631707615	0.161769013955004
B225	45kb	0.00311604803323085	0.0035349250846941	1
B226		0.00311967663137209	0.00332349609094887	1
B227		0.00308774640764641	0.00313133256202636	1
B228		0.00295220122868503	0.00332930849141522	1
B229		0.00286470989315481	0.00309779971684732	1
B230		0.00291109861252811	0.00327386796534956	1
B231		0.00313832290339008	0.00348301506919047	1
B232		0.00329348146961359	0.00313896994191854	0.0015875396556526
B233		0.00308667100262124	0.00308584973571005	0.174880021551983
B234		0.00342022042362786	0.0034431093490929	0.04214945747264
B235	50kb	0.00324305551967923	0.00315716034639293	0.0797806447208816
B236		0.00338653804372284	0.00343531763189026	0.562254301938504
B237		0.00335304079492177	0.00320788858693799	0.00202742607984512
B238		0.00310457999362073	0.00355937521016389	1
B239		0.0032574062497626	0.00320267856478971	0.435664073044921
B240		0.00317899473079749	0.00328329774750796	0.234291070874214
B241		0.00328732066793598	0.00330893729105375	0.0294820379799938
B242		0.00309952887874714	0.00339574168192575	1
B243		0.00325547156648314	0.00341846175832736	1
B244		0.00320454964830677	0.00340989171682633	1
B245	55kb	0.00320713044858585	0.00335088623414618	1
B246		0.00320470169122044	0.00316046075835508	0.000934927235630062
B247		0.00329393382981141	0.0034932990605629	0.0845694249510354
B248		0.00314101378153476	0.00356194824894944	1
B249		0.00326973715941529	0.00326519121356466	0.00380895760785521
B250		0.00306425536132285	0.00320485693421384	1
B251		0.00299677728118276	0.00338027037009951	1
B252		0.00313523631673728	0.00340203585900652	1
B253		0.00311315387517644	0.0031481864332707	0.983317307077362
B254		0.00310012938425038	0.00319395640051229	1
B255	60kb	0.00327706584310005	0.00352067514156893	1
B256		0.00325122169696285	0.00312805945851552	0.0263647304928676
B257		0.00304280334232155	0.00333942310804343	1
B258		0.00314747111907271	0.00337801545302132	1
B259		0.00310341156170087	0.00332787335303032	1
B260		0.00313366845660972	0.00319285980901182	0.804495704916146
B261		0.0032323125076544	0.00343055847086101	1
B262		0.00309069476674599	0.00340345436537317	1
B263		0.00310327982418609	0.00337546832731622	1
B264		0.00313729735339686	0.0032149535214858	1
B265	65kb	0.00298750852522501	0.0033171002548401	1
B266		0.00300829948614052	0.00345765988925566	1
B267		0.00286636863857515	0.00344934024468978	1
B268		0.00305419284178841	0.00334781757478324	1
B269		0.00302444910705837	0.0032738613954403	1
B270		0.00297847581876878	0.00336060301983181	1
B271		0.00297547246727346	0.00323417838343762	1
B272		0.00324158578961064	0.00340340817719385	1
B273		0.00317090337452437	0.00337885585349999	1
B274		0.00324180665310922	0.00337167804146362	1
B275	70kb	0.00306564367804603	0.0033735543068762	1
B276		0.00313759058935509	0.00324490738183591	0.335955826983432
B277		0.00309576855468365	0.0031522923337243	0.161560974249835
B278		0.0030708851829772	0.00339648214110348	1
B279		0.00315442170741238	0.00325720479847709	1
B280		0.0031206165659671	0.00339188975885871	1
B281		0.00299820315185631	0.00334628426176638	1
B282		0.00306347128779984	0.00332529425978853	1
B283		0.00308857320399895	0.00313518850642407	0.138959784551842
B284		0.00312262442469902	0.00337888249512863	1
B285	75kb	0.0029803071965334	0.00310408319812076	0.414677538448588
B286		0.00304233469806568	0.00313497148309192	1
B287		0.00309630992810061	0.00354095038792276	1
B288		0.00296954354993554	0.00326331368278662	1
B289		0.00291319372465854	0.00326189562264973	1
B290		0.00319400447846448	0.00333690984476976	1
B291		0.0030581606456113	0.00329831109737199	1
B292		0.00309682620572475	0.00332890863393209	1
B293		0.00311964246284809	0.00344847646967614	1
B294		0.00295152963669512	0.00322488453874198	1
B295	80kb	0.00298269892428832	0.00339565030091012	1
B296		0.00307559110812889	0.00323220729634724	1
B297		0.00317692711406305	0.00348811448084278	1
B298		0.00316056775083598	0.00359024486307525	1
B299		0.00326216880820511	0.00358650679159383	1
B300		0.00314150162998087	0.00338938656643605	1
B301		0.00333946179097829	0.00339837785067484	0.347477654585763
B302		0.00300493994592309	0.00349495418689107	1
B303		0.00319038009902681	0.00341494066270068	1
B304		0.0028038555567236	0.00335966837878247	1
B305	85kb	0.0029542259680492	0.0033565512360231	1
B306		0.00301773538990959	0.00328285299910553	1
B307		0.00314630662277444	0.00345902647575655	1
B308		0.0032875859702883	0.00374672108558504	1
B309		0.00349076547325187	0.00363798721230886	0.242345209105981
B310		0.00309041634082622	0.00353703364128045	1
B311		0.0030714510614633	0.00334845944702689	1
B312		0.00288691115252949	0.00340948545095843	1
B313		0.0031506361937373	0.00331816970303919	0.769033450791296
B314		0.00273964337937943	0.00305903352214307	1
B315	90kb	0.00324418117657166	0.00342682730102981	1
B316		0.00306175156521457	0.0033185795671735	1
B317		0.00314408672722576	0.00342350324104121	1
B318		0.00313041613217263	0.00328530835632669	0.458709911690304
B319		0.00313412994176927	0.0034547302448816	1
B320		0.00302324604316932	0.00320420759299665	1
B321		0.00304801290053745	0.00306378195498751	0.538551526847736
B322		0.00310733716233401	0.0033927057544855	1
B323		0.00318748945263986	0.00346332700198885	1
B324		0.00303650673650253	0.003340841732813	1
B325	95kb	0.00309950569915567	0.00327755959852606	1
B326		0.00302267982878676	0.00349728457945916	1
B327		0.00301195222271356	0.00361460923077022	1
B328		0.00292049502124651	0.00349127095768051	1
B329		0.00321745034095549	0.00392147078250293	1
B330		0.00312410921808204	0.00381254104554873	1
B331		0.00288359345130303	0.00353147228786494	1
B332		0.00306905349977528	0.00357245576048012	1
B333		0.00299650041665806	0.00329864483703969	1
B334	100kb	0.00308862096989041	0.00346813466485138	1
