# Supplementary material for: The HSV-1 ICP22 protein selectively impairs histone repositioning upon Pol II transcription downstream of genes
Source: Nat Commun. 2023 Jul 31;14:4591. doi: 10.1038/s41467-023-40217-w (PMC10390501; doi:10.1038/s41467-023-40217-w)
Supplement: Supplementary file 8 — Source Data [file 41467_2023_40217_MOESM8_ESM.zip › Fig4f.tsv]

bins	labels	Mock_8h_PAA_F_H1_1	HSV1_17_WT_8h_PAA_F_H1_1	pvalues
B1	-3kb	0.00424409342784325	0.00463500166090353	1
B2		0.00430604487902232	0.00405499406089878	1
B3		0.00430262713043332	0.00444610171065095	1
B4		0.00400768034906621	0.00378976215164749	1
B5		0.00389634785176182	0.00410351895719141	1
B6		0.00367112621957688	0.00373135351285044	1
B7		0.00312296582513292	0.00285058499097224	1
B8		0.00259530959751912	0.00287192344264688	1
B9		0.00194155546413668	0.00219082011954893	1
B10		0.00147639620251576	0.0016545390619457	1
B11		0.00116272902664006	0.0013365990663505	1
B12		0.000725074361896297	0.000937697079961721	1
B13	TSS	0.00057518477357055	0.000752474413717445	1
B14		0.000577692366395141	0.000716592466683496	1
B15		0.000718648522012302	0.000835972118518626	1
B16		0.00105480769737194	0.00101433333580121	1
B17		0.00127906426121907	0.00133821774123098	1
B18		0.00154962714565369	0.00143648900009162	1
B19		0.00149079436430842	0.00135548981434676	1
B20		0.00151590049252368	0.0015308623085821	1
B21		0.00176734497020776	0.00179915415475694	1
B22		0.00193031460637235	0.00184109390618033	1
B23		0.00188303774092858	0.00187086771853696	1
B24		0.00182517678340917	0.00212920314899909	1
B25	3kb	0.00175524901482282	0.00218601243845839	0.316390192259149
B26		0.00192133670942857	0.0022271605026514	1
B27		0.00189175966345996	0.00218211177939074	1
B28		0.00201833507835505	0.00200330314355456	1
B29		0.00182795446542522	0.00216276868649366	1
B30		0.00186567387323742	0.00217122893195564	1
B31		0.00150212824587562	0.00204244351654208	0.388249070143402
B32		0.00170631985091206	0.00184489218584575	1
B33		0.00177693727483643	0.00202197524139798	1
B34		0.00207115860339431	0.0018852525827127	1
B35		0.0017369357901231	0.0019072268670839	1
B36		0.00205890505480631	0.00197828125630199	1
B37		0.00196030082855081	0.00200910108295851	1
B38		0.00174040753485945	0.00198347161114535	1
B39		0.00188839764275583	0.00190548376780802	1
B40		0.00176806760049957	0.00196883630928069	1
B41		0.00178593719238029	0.0021257699900945	1
B42		0.00179324478625236	0.00194711397560405	1
B43		0.00190515951104582	0.00199587821067699	1
B44		0.0019222827850541	0.00217506043529815	1
B45	20%	0.00194774121445676	0.00210065604293447	1
B46		0.00157710428405111	0.00192949754047101	1
B47		0.00161140698023403	0.00197948913850088	1
B48		0.00173605065724202	0.00195673896782627	1
B49		0.00171582835038487	0.00204986528141761	1
B50		0.00166947966371482	0.00202712922039607	1
B51		0.00202797128299424	0.00214056929896079	1
B52		0.00190720722374079	0.00190501894491309	1
B53		0.00171799897927659	0.00181747937911461	1
B54		0.00186300945973523	0.00181772011691662	1
B55		0.00181283850211904	0.00187250559217437	1
B56		0.00196534464917288	0.00197838879655659	1
B57		0.00174398492201768	0.00204888090613264	1
B58		0.00202202991289098	0.00191375494460342	1
B59		0.00187200349680513	0.00197434127305985	1
B60		0.00158292128610198	0.00178958589203954	1
B61		0.00154307829539469	0.00186092344222428	1
B62		0.00162472462483829	0.00187150936096952	1
B63		0.00161120008431094	0.00171721319528437	1
B64		0.00162687673394111	0.00195439673283156	1
B65	40%	0.00173075841766381	0.00188167986395402	1
B66		0.00179404304096843	0.00199550221369592	1
B67		0.00178649460884189	0.00207823025788679	1
B68		0.00199616516151787	0.00225063231187033	1
B69		0.0017601348839601	0.00205825416266305	1
B70		0.0017175785477597	0.00194013001188924	1
B71		0.00164494104339036	0.00189538572362301	1
B72		0.00157843678169598	0.00193261493276921	1
B73		0.00162993690882577	0.00184113186049947	1
B74		0.0017821537352335	0.00192789938501646	1
B75		0.00171361224372711	0.00170077065104558	1
B76		0.00166912621368999	0.00197549545735352	1
B77		0.00166271102779497	0.0022029367706402	0.501909852611274
B78		0.00178972687122741	0.0022240214548017	1
B79		0.00156340023021808	0.00197587166566218	0.560105698782932
B80		0.0016971009295637	0.0019141872199696	1
B81		0.00172630860214168	0.00181614286081587	1
B82		0.00168963971844689	0.00188999623576022	1
B83		0.0018212498125079	0.00202803036441151	1
B84		0.00164027343889207	0.00193823829413437	1
B85	60%	0.00164643636218559	0.00175696113738195	1
B86		0.00175877780264737	0.00211099816484276	1
B87		0.00173406672555736	0.00215754061585599	0.0807065076158732
B88		0.0017221878341441	0.00192914136735888	1
B89		0.00182443087210622	0.00192185705386826	1
B90		0.00148451319424355	0.00184182659894441	1
B91		0.00160840081933158	0.00175556337775655	1
B92		0.00178261693742232	0.00211559296773027	1
B93		0.00165490042676116	0.00213243122410948	1
B94		0.00158848730420388	0.00208406443354614	1
B95		0.00162612561456551	0.00200222453259121	1
B96		0.00180677165497973	0.00195690823124981	1
B97		0.00172440968826044	0.00216724034991225	0.860785600263667
B98		0.00156122079970289	0.00210161988554477	0.310970071852647
B99		0.00146551159117934	0.00204900129905552	0.333659625942536
B100		0.00174175048609473	0.00192207557848298	1
B101		0.00188484268717198	0.00181926342486796	1
B102		0.00177759599548835	0.00196627517983366	1
B103		0.00143311539569778	0.00191008886543322	1
B104		0.00183476692975317	0.00184529679090512	1
B105	80%	0.00177380479947113	0.00188614591635521	1
B106		0.00190245527271939	0.00220622175251602	1
B107		0.00165278052575484	0.00214350370948831	0.0766916236759651
B108		0.00156911491612346	0.00197791124491639	1
B109		0.00140138884638773	0.00167904511098257	1
B110		0.00146682935531327	0.00178960924631905	1
B111		0.00153025922053812	0.00172098171906478	1
B112		0.00170696838509	0.00169578865012704	1
B113		0.001701471516419	0.00156606736660245	1
B114		0.0016983064668526	0.00189251625905308	1
B115		0.00175904060780356	0.00188430245502295	1
B116		0.00178060748465527	0.00201865371858027	1
B117		0.00185283487901111	0.00165275008607215	1
B118		0.00166468861945354	0.00194347640383619	1
B119		0.0019317978944589	0.00207228158272319	1
B120		0.00166754557672453	0.00191137235195486	1
B121		0.00174128822968705	0.00194366443033656	1
B122		0.00196258033074821	0.00204272931300729	1
B123		0.00190599060232955	0.00177196029756732	1
B124		0.00191018303684739	0.00184100193629904	1
B125	-5kb	0.00172257001354405	0.00196563481568711	1
B126		0.00170467487907837	0.00200409430825264	1
B127		0.00174477288756707	0.00176880062329981	1
B128		0.00176110383320762	0.00205248584048686	1
B129		0.0015181566624124	0.00193610198564248	1
B130		0.00151031629647157	0.00167527969243377	1
B131		0.00174400485032151	0.00174128693773754	1
B132		0.00167801144120529	0.00193259245288788	1
B133		0.00186945408601809	0.00186808151743353	1
B134		0.00183184904619383	0.00212197949655445	1
B135	TTS	0.00174754785296297	0.00176468537124984	1
B136		0.00184121030275214	0.00195266856141469	1
B137		0.00191170261662078	0.00197507485861233	1
B138		0.00212630311753962	0.00194197049122563	1
B139		0.00202071117051533	0.00196058607747245	1
B140		0.00235536262581323	0.00235961387047588	1
B141		0.00267231387397672	0.00216025649193033	1
B142		0.0025838741448826	0.00235345220755463	1
B143		0.00257767558492821	0.00229467901386738	1
B144		0.00237309854385402	0.00223177616334257	1
B145	5kb	0.00279346068068902	0.00243032108021139	1
B146		0.00295006406009053	0.0025493665713013	1
B147		0.00296954375712376	0.00257360367234818	1
B148		0.00324675955492226	0.00258193188274765	0.515431441884234
B149		0.00313045445472318	0.00257595347735347	0.403740514968428
B150		0.00326134224058034	0.00262777149849772	0.77379692699545
B151		0.00307382732688231	0.0023788026382246	0.688877843958055
B152		0.00327912823782729	0.00265508567130042	0.975121284419754
B153		0.00319621433029586	0.00268154844020092	1
B154		0.00343399022315499	0.00241624717903282	0.000247132215612496
B155	10kb	0.00304412731238731	0.00278905813495084	1
B156		0.00301317693866368	0.00259945660351149	0.0318880301047631
B157		0.003033829797631	0.00280531637096241	1
B158		0.00320746127474188	0.00257272948438778	0.649587313281116
B159		0.00336882015642736	0.00287463125711051	1
B160		0.00297822121281167	0.00251268173393619	1
B161		0.00286926259886023	0.00269834964206049	1
B162		0.00339326399717103	0.00276915264453837	1
B163		0.00340922191830925	0.00288925609613968	1
B164		0.0034591921928445	0.00297594996131533	1
B165	15kb	0.00336400841940457	0.00288997335979996	0.707711825294158
B166		0.00359028838849777	0.00286061252735044	1
B167		0.00338196218941994	0.00272704830003854	0.168354616917749
B168		0.00335846843028463	0.00291876378238713	1
B169		0.00328354920315064	0.00292678044866772	1
B170		0.0035597951642465	0.00303726202736973	1
B171		0.00349807127142657	0.0031712162174046	1
B172		0.00358850017045867	0.00308929488025305	1
B173		0.0032754732267218	0.00314027589124196	1
B174		0.00381938949977471	0.00325486779467933	0.273370154850832
B175	20kb	0.00381333124708883	0.00323527225375345	0.404902397663004
B176		0.0034058667492227	0.00334405832828592	1
B177		0.00401330838901974	0.00339063721461076	1
B178		0.00375149622594658	0.00345575709512253	1
B179		0.00362343079397829	0.00323804953781913	1
B180		0.00388951516121626	0.00355062152164938	1
B181		0.00387877703174034	0.00363020388365786	1
B182		0.0037024610813465	0.00328678837266394	1
B183		0.00380588705062035	0.00319728670078007	0.0350056225818912
B184		0.00382604562599264	0.00341665887232667	1
B185	25kb	0.00393167847493993	0.00353629398183251	1
B186		0.00412735766482338	0.00367836292586267	1
B187		0.00381574753970839	0.003468977173989	1
B188		0.00398096861626761	0.00347541129687875	1
B189		0.00382338374320211	0.0035950680592561	1
B190		0.00368802316376724	0.00360124238189233	1
B191		0.00395976972505074	0.00348477708193921	1
B192		0.00383589961892327	0.00343436644883975	1
B193		0.00379720726352367	0.00362190929101975	1
B194		0.00370112061067872	0.00346996380165132	1
B195	30kb	0.00398394164037328	0.00363858516455086	1
B196		0.00371588610461586	0.00383661080442757	1
B197		0.00385365246893494	0.00388462609157835	1
B198		0.00388452196225595	0.00378816387518507	1
B199		0.00386254478715444	0.0037967519931922	1
B200		0.00337692754156197	0.00366489222832855	1
B201		0.00371930721343654	0.00351774434813472	1
B202		0.00391539247977416	0.00350948161933568	1
B203		0.00380986208890931	0.00362009522545866	1
B204		0.00353015214975123	0.00339955641633916	1
B205	35kb	0.00402308056720965	0.00361718406500036	1
B206		0.0035310697309829	0.00352628424630529	1
B207		0.00374737217221361	0.00355350712405063	1
B208		0.00383560176127765	0.00340688388651593	1
B209		0.00365997374238552	0.00340260030747665	1
B210		0.00392181243991915	0.00360221049657053	1
B211		0.00391852135893184	0.00341738549523722	0.153231102845887
B212		0.00376856930499956	0.0036460140631884	1
B213		0.00387249568546551	0.00381913141981649	1
B214		0.00399637278176261	0.00355549424370529	1
B215	40kb	0.0041236196741543	0.0035358386312736	1
B216		0.00386908863954156	0.00350870677143531	1
B217		0.00372479583422239	0.00379118744455966	1
B218		0.00380434271792877	0.0034980310744055	1
B219		0.00372681962275981	0.0035669097677189	1
B220		0.00392873170468628	0.00355039019562677	1
B221		0.0038142313491043	0.00375492466634676	1
B222		0.00364830924583113	0.00385757808696093	1
B223		0.00398027351994842	0.00383585502390684	1
B224		0.00418264407493263	0.00384070066368918	1
B225	45kb	0.00407070311238364	0.00376261436352953	1
B226		0.00412577968207522	0.00398294807192049	1
B227		0.00384154273133294	0.00379251969953659	1
B228		0.00365179442269094	0.00375375388325669	1
B229		0.00338148836452896	0.00383472273768816	1
B230		0.00351260815525982	0.00395237432987152	1
B231		0.00396454312175173	0.00420617236257472	1
B232		0.00419234813498131	0.00412426077086635	1
B233		0.00372962221362262	0.00377096187941794	1
B234		0.00418709557497387	0.00419716119601886	1
B235	50kb	0.00417910726110441	0.00430853393321974	1
B236		0.00398933279737207	0.00394328177609665	1
B237		0.00392823448201313	0.00399061728313703	1
B238		0.0038282660690774	0.00393308298458376	1
B239		0.0036155987521911	0.00388040591613389	1
B240		0.00397173379687521	0.00372012546854111	1
B241		0.00380718101848343	0.00399925172942129	1
B242		0.00402102817398374	0.00381236272055106	1
B243		0.00403472035029234	0.00400868377248463	1
B244		0.00426667146552883	0.00399124059077211	1
B245	55kb	0.00401255991969889	0.00409994417779971	1
B246		0.00392840809519845	0.00412217814206417	1
B247		0.00446031828976072	0.00446645300176612	1
B248		0.00401947187967834	0.00401489271303695	1
B249		0.00398916044442366	0.00429620938158901	1
B250		0.00376811160799993	0.00411433231765704	1
B251		0.00411908871991258	0.00422400074767429	1
B252		0.00405276997729741	0.0038204248625657	1
B253		0.00414436082563734	0.00407296674897877	1
B254		0.00398681094860479	0.00404759569658642	1
B255	60kb	0.00396847497892531	0.00412738187518329	1
B256		0.0040592564231181	0.0040902100352426	1
B257		0.0043322604121851	0.00425854756382142	1
B258		0.00383915526051029	0.00414328703597155	1
B259		0.00380173144436661	0.00376353677205249	1
B260		0.00388404673068699	0.00366600945661906	1
B261		0.00374863990000804	0.0036684501107226	1
B262		0.00386152236582376	0.00367789617444285	1
B263		0.00393412278721078	0.00383456393879854	1
B264		0.00411253089695204	0.00380736492834691	1
B265	65kb	0.00404878453087367	0.00403466450262155	1
B266		0.00386598446049558	0.00398983721340294	1
B267		0.00389208653882056	0.0039303245713205	1
B268		0.00398946495474675	0.00385298652620544	1
B269		0.00384011453386518	0.00398585237634846	1
B270		0.00386020114624705	0.00401798863003078	1
B271		0.00368143154152618	0.00386396334952616	1
B272		0.00410187900948527	0.00387813825423609	1
B273		0.00395483287743038	0.00372649515074732	1
B274		0.00391456492814886	0.00394970207247366	1
B275	70kb	0.00378744232234597	0.00384187943243799	1
B276		0.00367128303293335	0.00395212015573427	1
B277		0.00402659414456879	0.00367994943588974	1
B278		0.00354175341811311	0.00375773568926073	1
B279		0.00375717930370031	0.00378765742355798	1
B280		0.00394002479544577	0.00403961877792966	1
B281		0.0040370635273717	0.00391365460932227	1
B282		0.00395604279005581	0.00375248521363137	1
B283		0.00388477619738578	0.00389871500894992	1
B284		0.00387298344421393	0.00403006875993078	1
B285	75kb	0.00391708330203738	0.00389047444271725	1
B286		0.0038596355980124	0.00384446467714895	1
B287		0.00395775151764988	0.00392322868028754	1
B288		0.0038493931064837	0.00376452832693456	1
B289		0.00388438819941605	0.00390655745907732	1
B290		0.00420342377501907	0.00397822196789153	1
B291		0.00396452601785053	0.00418893323936755	1
B292		0.00403214821872019	0.00439378178631921	1
B293		0.00416990190649106	0.00424228058095192	1
B294		0.00413248498202666	0.00414277792648203	1
B295	80kb	0.00399926810700591	0.00422549794240165	1
B296		0.00413849876438464	0.00410966805615257	1
B297		0.00434979155773172	0.00426379364504025	1
B298		0.00415151167610432	0.00429241726994085	1
B299		0.00457804866561228	0.0047109181628347	1
B300		0.00397366077695659	0.00424880252038249	1
B301		0.0042909730175216	0.00403916057647397	1
B302		0.00397079757899174	0.00430324015082617	1
B303		0.00416545494839723	0.00426527782975222	1
B304		0.00420677880379103	0.00414595260275301	1
B305	85kb	0.00407123201318751	0.00396880135415298	1
B306		0.0040511325793233	0.00404645682815331	1
B307		0.00422661358103884	0.0043400515233795	1
B308		0.00467149293034172	0.00423137121627511	1
B309		0.00436550980894122	0.00453029416400737	1
B310		0.00435623360087884	0.00423299834345334	1
B311		0.00433318628946982	0.00415858264191683	1
B312		0.00403779863561821	0.0041204479518398	1
B313		0.00428808836298979	0.00438635449727493	1
B314		0.00387001583818876	0.00399883161337192	1
B315	90kb	0.00406256075679698	0.00424796826059134	1
B316		0.00396161748549088	0.00410223402485724	1
B317		0.0040755998822691	0.00386272717534252	1
B318		0.00422709654214661	0.0042110137779799	1
B319		0.00398761062938731	0.00434959928630211	1
B320		0.00381359127040816	0.00403813262586655	1
B321		0.00383761136890939	0.00402105521835966	1
B322		0.00442745732752703	0.00425946632457544	1
B323		0.00439070929788518	0.00433487683624188	1
B324		0.00428115915988104	0.00438450517955213	1
B325	95kb	0.00421548804801699	0.00430640689923767	1
B326		0.00425185123440406	0.00452808930324629	1
B327		0.00418099775219765	0.00415398054219236	1
B328		0.00404660335895432	0.00442806010292809	1
B329		0.00438254100979589	0.00467110329029138	1
B330		0.00442238028045197	0.00464526404686477	1
B331		0.00443323298962765	0.00446891001430464	1
B332		0.00452567589371102	0.00481527926929152	1
B333		0.00475163335157139	0.00484053352970597	1
B334	100kb	0.0051548028376498	0.00487623744541564	1
