# Supplementary material for: The HSV-1 ICP22 protein selectively impairs histone repositioning upon Pol II transcription downstream of genes
Source: Nat Commun. 2023 Jul 31;14:4591. doi: 10.1038/s41467-023-40217-w (PMC10390501; doi:10.1038/s41467-023-40217-w)
Supplement: Supplementary file 8 — Source Data [file 41467_2023_40217_MOESM8_ESM.zip › Fig4g.tsv]

bins	labels	Mock_8h_PAA_F_H1_1	HSV1_17_WT_8h_PAA_F_H1_1	pvalues
B1	-3kb	0.00165391652773924	0.00212242179607555	1
B2		0.0015820328433717	0.0016836412439037	0.753554708559086
B3		0.00149737233371412	0.00200977295769432	1
B4		0.00133056676041921	0.00158389171944438	1
B5		0.00113850759154254	0.00171724432106542	1
B6		0.000950944866073944	0.00132801789551213	1
B7		0.000811236457172448	0.00107419765898635	1
B8		0.000750637841923347	0.00102703111753335	1
B9		0.000535405679982752	0.000890790015900959	1
B10		0.000371394089711033	0.000642333647462621	1
B11		0.000268418808831209	0.000387213178874124	1
B12		0.000211444697026769	0.00032073029407722	1
B13	TSS	0.000192976218941915	0.000257950609947421	1
B14		0.000198060585904207	0.00031938883699378	1
B15		0.000283799244150962	0.000396343132272901	1
B16		0.000455006114092613	0.000540051254549792	1
B17		0.000730277730472496	0.00065088734660853	0.000317589892247136
B18		0.000899122336436684	0.000884725946126554	0.00111869461924715
B19		0.00122678014702252	0.00115081560905963	0.000208621137085109
B20		0.00169411336725045	0.00137886905732273	6.92395923880361e-07
B21		0.00200994053117568	0.00166190197540687	2.04802262105328e-11
B22		0.00205082558837802	0.00189844359134337	2.45666644078384e-09
B23		0.00239929790765672	0.00207621579176609	1.64044931800663e-12
B24		0.00269865703472861	0.00238674912098455	1.88343739673101e-09
B25	3kb	0.0029429922366547	0.00311998747326843	0.000499251480774369
B26		0.00332156479552895	0.00317315639237511	2.17507607841683e-09
B27		0.00351576794939648	0.00294404377740182	2.73358788139361e-13
B28		0.00340362597199543	0.00301096709181794	2.55717045742469e-10
B29		0.00358668484385244	0.0029528662377593	1.64125933136825e-07
B30		0.00363224390980269	0.00312129190401722	2.15309506027649e-12
B31		0.00353931402567229	0.00314563510099673	3.31359055486325e-10
B32		0.00375997548874982	0.00325650630755242	1.38538988952833e-10
B33		0.00374995296003348	0.0034348598455575	2.51596553172391e-08
B34		0.0037162683792262	0.00333967313192129	5.05449934768441e-10
B35		0.00356065236259461	0.00304811728408661	2.0974257429728e-10
B36		0.00339273916303515	0.00296712683859393	1.16859079581275e-10
B37		0.00357240593053952	0.00316782806054846	2.49430605664749e-12
B38		0.00359252104480039	0.00337023339513631	3.70396730226333e-09
B39		0.003614878832349	0.00346746156870483	8.83626075197683e-09
B40		0.0035557462850994	0.00312472459444103	2.75933760886567e-10
B41		0.00389754651415494	0.00348928745552854	1.09889784755197e-07
B42		0.00366215950198395	0.00326051705701078	5.41528589315904e-10
B43		0.0039900886034856	0.00365528735702464	8.68184141134388e-10
B44		0.0039640749410222	0.00344808888914938	1.25263496344796e-11
B45	20%	0.00381643970428344	0.00341285646925043	2.01386397820515e-09
B46		0.00381573448665739	0.00373702622251954	1.93921383529126e-08
B47		0.00388305203252225	0.00406680390120907	1.68109558438482e-05
B48		0.0037676508059859	0.00377110865915084	6.14789821096101e-07
B49		0.00406590586011329	0.00415565980438176	1.45312878358344e-07
B50		0.00406635635122012	0.00420432683109277	1.21101885605297e-07
B51		0.00401917468375726	0.00412714415920151	5.59575467234854e-05
B52		0.00400957617146711	0.00386259347879981	1.24266500284886e-07
B53		0.00407313277457646	0.00393821869146832	4.39712056663873e-08
B54		0.00420049510606113	0.00426613520243467	3.93754565691547e-08
B55		0.00423801133188373	0.0038465521885894	1.53685330487987e-10
B56		0.00439124998820434	0.00408878412371702	7.42536513112346e-11
B57		0.00425113728863886	0.00395534281329852	1.12994930319666e-11
B58		0.00417929069315553	0.0039241875135943	8.57337910281417e-10
B59		0.00441953337035452	0.00410106821010121	1.6477793850216e-08
B60		0.00410367606091816	0.00390299760963004	2.31473009932572e-09
B61		0.0043913292389883	0.00372207046003395	1.91046029434613e-14
B62		0.00429473697427285	0.0042912951213432	4.40958541628105e-08
B63		0.0043992561524156	0.00418397569315475	2.55334714518012e-10
B64		0.00416686150027981	0.0042761088170867	1.08566090379742e-07
B65	40%	0.00405505629989404	0.00416816025375279	6.72050250723964e-07
B66		0.00433935493472528	0.00410598045877618	6.50661719477332e-09
B67		0.00440804068684448	0.00406434841694476	2.4067347210099e-11
B68		0.00461927702825652	0.00449155314559502	4.60453555153531e-12
B69		0.00446575904190971	0.00465900926845584	2.77108755363926e-07
B70		0.00445815537908499	0.00438272925838543	1.79016205700838e-09
B71		0.00457445668563562	0.00439784467287561	1.1470262682667e-09
B72		0.00436104686573109	0.00460525783455567	5.94374139079714e-10
B73		0.00455090501478521	0.00464175522380627	2.38462458958226e-09
B74		0.00479833998303885	0.00440025224077651	4.88287299886266e-10
B75		0.00478914276505892	0.00460452042303488	1.60881126510052e-12
B76		0.00493769795715239	0.00451593136826606	1.90930699275103e-11
B77		0.0049247444296433	0.00461403399486685	1.72571054117907e-10
B78		0.00487917606021743	0.0045646480230474	9.94689695789625e-10
B79		0.00470634760395452	0.00437526986013333	1.02829154710583e-11
B80		0.00439293332717734	0.00419231783744102	5.28437187896992e-08
B81		0.00418959963208861	0.00387037776643512	2.11311920811637e-09
B82		0.00448123745221095	0.00390125477754993	1.31829806984114e-11
B83		0.00456847680695277	0.00425765503239448	2.89175990394983e-07
B84		0.00474123022960014	0.00456481941321858	1.30918562334426e-08
B85	60%	0.00473397844062768	0.00432968322413001	1.27472119818155e-12
B86		0.00468154199660457	0.00461819694303711	4.29701421525531e-08
B87		0.0046089132330327	0.00455303772526312	7.56501973439338e-10
B88		0.00489022241879845	0.00459436563535165	6.31294865343567e-10
B89		0.00475380081066312	0.0045295886398469	1.47980726922999e-09
B90		0.00476686416498113	0.00442090790546976	3.90655422141008e-09
B91		0.00469609634839834	0.00425220378133037	1.76551795717664e-10
B92		0.00481028414153005	0.00428114313603193	2.41139988521073e-13
B93		0.00477359342626455	0.00445060438945624	2.4463405498701e-11
B94		0.00501361788289805	0.00460613064053062	3.74462982451801e-12
B95		0.00518825878821004	0.00478523666664245	5.61514595672175e-12
B96		0.00507749682221103	0.00492589864145821	1.60472237143237e-09
B97		0.00533770952457054	0.00508992577580475	3.97087966030457e-13
B98		0.00514127781750796	0.00488099343654985	1.20956641582048e-12
B99		0.00524875649511795	0.00477442616895892	1.11211272941031e-14
B100		0.00516955556551472	0.00486067183031279	1.35948603894359e-11
B101		0.00517998996964567	0.00477540486424095	8.58013679287031e-14
B102		0.00527364154787574	0.00475370615916098	4.89197934123044e-13
B103		0.00525931141902653	0.00473353370296751	1.46983482919855e-13
B104		0.00545007261602685	0.00490387660774492	6.51133274453417e-15
B105	80%	0.00551739675204678	0.00478332565328223	1.06623208690728e-13
B106		0.00568391054623494	0.00483330914125014	2.64101066317411e-14
B107		0.00560956718691752	0.00529122190867517	2.22201128547706e-09
B108		0.00605458124422377	0.00510057465980674	1.84840849083361e-16
B109		0.00556419793960032	0.00532907214414929	2.58999693800526e-10
B110		0.0052279989348381	0.00508263966796529	2.18136751730073e-10
B111		0.00537519569138046	0.00484667317014551	8.13838136722547e-13
B112		0.00557922206490292	0.00521092833930602	5.7735560909048e-13
B113		0.00558671199387378	0.00486781601942181	1.21602839328035e-13
B114		0.00566715278698995	0.00493830133389945	1.50815948586337e-18
B115		0.00559171989264272	0.00512343810034113	2.39669963724181e-14
B116		0.00565840308159532	0.00499538169796015	2.06309025626675e-13
B117		0.00553786649315651	0.00458320654780935	9.83009285387707e-19
B118		0.00539839707315144	0.00458702743152324	1.4171184652166e-16
B119		0.00565608653997554	0.00456157946199358	8.66845058286146e-20
B120		0.00588775530231918	0.00477811629005092	6.10374016105648e-20
B121		0.00571828378199834	0.00503977665926179	8.47446458334983e-16
B122		0.00587518391662056	0.00515480521662616	3.19988533749966e-14
B123		0.00619979777811733	0.00530872054424961	2.0974970467443e-14
B124		0.00637422106595634	0.0054196535437497	7.308898598353e-18
B125	-5kb	0.00624643073765416	0.00524199635356742	9.45544045875814e-21
B126		0.00661893866441554	0.00543365882189384	1.97747503228988e-19
B127		0.00690119002127008	0.00516502249513324	6.57566371268541e-24
B128		0.00711669643317761	0.00532442003703466	2.79306137453483e-23
B129		0.00651218597401766	0.00488149738026318	1.15555672321212e-22
B130		0.00679450203976876	0.00475946985898339	1.43204836516816e-26
B131		0.00667609158668515	0.00514148708484116	2.76190605792618e-23
B132		0.00646058074753855	0.0048429411529084	1.97511426714711e-21
B133		0.00618029329566948	0.00471625253231234	2.11632476435393e-21
B134		0.00599414479492697	0.00460617611913971	1.25086193192105e-18
B135	TTS	0.00582823338203253	0.00425844816964105	2.16972526189417e-19
B136		0.00565989903516678	0.00397748323094376	9.60183360385857e-22
B137		0.00490364638180346	0.00367241955526129	1.13880756458842e-17
B138		0.00410567874618857	0.00322924631682511	2.79781888168439e-15
B139		0.00374070464105194	0.00296836523970943	1.93589730810375e-13
B140		0.0032881361144094	0.0026858106009603	2.62300522761158e-14
B141		0.00319646667993848	0.00236646980366753	6.06232898104894e-17
B142		0.00304603928228013	0.00237129557712222	1.68925746054821e-16
B143		0.00290316940969482	0.00224416386740382	3.93493265630119e-11
B144		0.00252018329927938	0.00198946927360598	3.25041237098747e-10
B145	5kb	0.0024805024904847	0.0020041774373268	3.01656109216408e-12
B146		0.002437287365875	0.0019199276544931	8.1873345040106e-14
B147		0.00220271911450283	0.00185711783928427	5.6732087675076e-11
B148		0.00224976240019134	0.00197150302634214	1.34052601771754e-09
B149		0.00210439355345715	0.0015925349563199	6.275150687399e-13
B150		0.00232246040985584	0.00186764927158379	4.67577835584538e-09
B151		0.00232311633975412	0.0017875184048743	1.697291925264e-11
B152		0.0022065346187149	0.00177314353429019	2.69973249816015e-09
B153		0.00212602316390904	0.00176929462642911	3.0947105648328e-11
B154		0.00207745778690225	0.00186173963538897	5.31959507155095e-10
B155	10kb	0.00225229202420431	0.00185913189556542	4.17642094244027e-14
B156		0.00213980836309602	0.00183028963713931	1.28626932601919e-10
B157		0.00215558479978416	0.00180221870907526	2.57964765018106e-09
B158		0.00226716586770372	0.00189019657441547	1.47022036826702e-10
B159		0.00221087019532985	0.00206081978244727	6.44447249114338e-09
B160		0.00242270342562226	0.00176298793326201	4.53882530813085e-12
B161		0.00244669479417321	0.00188784972234521	8.50931857193246e-13
B162		0.00249576800148288	0.00224058318393241	3.45024434824805e-07
B163		0.00273556979325096	0.00227707443854158	3.9065079987545e-09
B164		0.00241506370444517	0.00237017144951785	9.94034118659451e-08
B165	15kb	0.00280524605596567	0.00219279130829197	2.01336906746196e-14
B166		0.00269863184642916	0.00254854957631781	4.56192094482434e-09
B167		0.00264172851340782	0.00235800421978715	2.2791522409173e-06
B168		0.00253277190778544	0.00215234480553389	1.9516844394137e-07
B169		0.00268742240398344	0.00224028786418532	2.89350351014659e-12
B170		0.00243216114191662	0.00225378367725388	3.57752115201493e-10
B171		0.00259184426414295	0.0022872843087979	3.7970704899804e-13
B172		0.00225570023578431	0.00227173311375073	8.99278807949505e-09
B173		0.00202398846289411	0.00235139716388862	0.0544612420383104
B174		0.00234221111112345	0.00211786235038652	3.36661423603377e-09
B175	20kb	0.00240343812332876	0.00228420830328193	2.07621702548016e-06
B176		0.00256136230368367	0.00231161664201854	4.89315371801096e-09
B177		0.0025426206138997	0.00229106911481527	3.34467913518452e-12
B178		0.0024499662680244	0.00238885024573298	1.30517135359886e-06
B179		0.00222766241327315	0.00237227109435	8.33212776015484e-07
B180		0.00218972056325634	0.00236885817752603	0.000894695176451036
B181		0.00236215098004512	0.00244884155480455	0.000311634318105703
B182		0.0022526393628507	0.00231112777475192	3.48212182478796e-05
B183		0.00207558830797101	0.0021157915096331	0.000151771334031941
B184		0.00204030616817791	0.00211046792674395	5.90756749142481e-06
B185	25kb	0.00196492198245955	0.00207115993605033	5.96899328186308e-06
B186		0.00212126278886323	0.00203773604634384	5.00350665373432e-05
B187		0.00204181252223774	0.00195723350442266	1.87484405642747e-07
B188		0.00205043773397592	0.00197434084493433	3.36379472141157e-05
B189		0.002137683975462	0.00217819323260564	0.00389990761337938
B190		0.00205652861398352	0.0021086743089076	7.84566540429525e-06
B191		0.00187823931539971	0.00214750080029537	0.0955187854430135
B192		0.00210480901052009	0.00220839883955214	0.00766217870414534
B193		0.00244207669255263	0.00260039977710179	0.195470808565616
B194		0.00215014031902754	0.00222963507566264	0.0130920566758715
B195	30kb	0.00217204588798298	0.00236269353992048	0.0147814542540305
B196		0.00206256287835045	0.00228266353880824	0.0122784366727196
B197		0.00213562184006714	0.00232887034633495	0.000627080714311876
B198		0.0021669085344983	0.00229469909315631	0.000270052430483929
B199		0.00217982751858563	0.00222945141848477	5.8084047364334e-06
B200		0.00216232580575951	0.0022347514002275	4.96124625851864e-06
B201		0.00206562630098722	0.002270459025132	0.00548892695464354
B202		0.00201829846768189	0.00217531100555437	0.00119089666753542
B203		0.00207099743103519	0.00226065443076679	0.00596510528106075
B204		0.00179849458315762	0.0020598250072833	0.000595224402335004
B205	35kb	0.00204697551200856	0.00215521832160144	1.46992282902699e-07
B206		0.00184300869828812	0.00221900323304959	0.75365372229484
B207		0.00189650623743696	0.00236656512777296	1
B208		0.00189646355896864	0.00215830559596536	0.00139106935772871
B209		0.00213099994572436	0.00231881202878464	0.000206253713707436
B210		0.00204810850144483	0.00254074626917963	0.0863228076166365
B211		0.00200362548796243	0.00227436229901999	0.00509132906617582
B212		0.00183514878075926	0.00227148323492663	1
B213		0.00183412455171022	0.00222071184417298	0.00235685010366877
B214		0.00192317287049832	0.00205718783664076	0.00457845731086195
B215	40kb	0.00201196692371672	0.00220564426501823	9.372997584239e-06
B216		0.00203463529078128	0.00238513057473133	0.00480275419488291
B217		0.00205995216872735	0.00232690414806355	0.000608605609932462
B218		0.00183877410758246	0.00225901211033585	0.273255830602021
B219		0.0019932670991563	0.00251752422509323	0.0805669870834561
B220		0.00205681063438953	0.00261863742059216	1
B221		0.00207065863130832	0.00262528291525838	0.150944318291054
B222		0.00208320229893389	0.00231777062485186	0.000825127217139562
B223		0.0023702583371096	0.00251160621061693	5.73199346292475e-06
B224		0.00225399627200265	0.00261744387847211	0.00673077741260194
B225	45kb	0.00219710104140625	0.00266720385434475	0.197346671774242
B226		0.00205700345470736	0.00248820852120592	0.417674760480065
B227		0.00230562937765989	0.00243812110999204	0.0012867972890795
B228		0.00235799336543808	0.00269659087687642	0.00311048917215443
B229		0.00196783605641101	0.00247309793887454	1
B230		0.00218008902824015	0.00244537117683885	0.000369364047778681
B231		0.00218278689394252	0.00250725063184993	0.0232300536685013
B232		0.00212000441340042	0.00262059212327751	0.0767705251057534
B233		0.00214770579208923	0.00252641752289345	0.000346369070069897
B234		0.0021941000568969	0.00243849702420451	1.36077160205032e-06
B235	50kb	0.00220185921618645	0.00246783754975872	0.0182637967479412
B236		0.00211305409035518	0.00248493953809987	0.00025978606474771
B237		0.00202383178757232	0.00263661044106309	1
B238		0.00196295381315005	0.00260694247633236	1
B239		0.00199995241807293	0.00252005649700455	1
B240		0.00186721812344088	0.00229025727169901	0.337197047255071
B241		0.00203334372577652	0.00247836948333523	0.640399670191619
B242		0.00218997906604734	0.00259398120153076	0.0508711372979869
B243		0.00213411510199032	0.00267978879193397	0.531346838178728
B244		0.00207757825808156	0.00246285759245995	0.0854870920028687
B245	55kb	0.00219553459728499	0.00272165745873459	0.0256067538505821
B246		0.00207066442133088	0.00255078352559235	0.0658140878805559
B247		0.00202619464230723	0.0028173173190506	1
B248		0.0021083594550049	0.00266769928522767	0.0253857955938393
B249		0.0020908017544605	0.00241437022949237	0.000871123960111235
B250		0.00200153226122897	0.00243382285173963	0.144433016687578
B251		0.00199184447027687	0.00260962245208411	1
B252		0.00201372417152682	0.00265443293832791	1
B253		0.00187761432914085	0.00254470859730958	1
B254		0.00218195848040135	0.00270844632073892	0.0103614369349923
B255	60kb	0.00211324802027441	0.00286751425558829	1
B256		0.00202546429722497	0.00260617432885919	0.570062436197073
B257		0.00207284562748127	0.00265717609579164	1
B258		0.00213304160439188	0.00251615409849266	0.103650369383633
B259		0.00202657009165019	0.00258680323463981	0.246229104101292
B260		0.00198497134993595	0.00258046350496753	0.429851584698833
B261		0.00210074411758795	0.0026047499352734	0.0521604635747889
B262		0.00213383853609577	0.00247715207119336	0.0887460955032698
B263		0.00211791796669705	0.00240912593149555	0.0295158036192286
B264		0.00220257204700426	0.00267075292451961	1
B265	65kb	0.00227897302806355	0.00271059241968069	0.057249295922902
B266		0.00237048972736854	0.00270187101469323	0.0222764531470131
B267		0.00211612082711667	0.00266433879351203	1
B268		0.00219037122879264	0.00264333255369447	0.0418351254733882
B269		0.00221667258614316	0.00277980210557943	0.0866625398592012
B270		0.00237599435656093	0.00256395912024504	0.00202317330797993
B271		0.00234172776537284	0.00257367952700763	0.0626855433244693
B272		0.00223702613895465	0.00264984462893586	0.0299826834704906
B273		0.0021954342272296	0.00261707109606149	0.123220149401805
B274		0.00231296706104636	0.00259822666019158	0.00389654015928764
B275	70kb	0.00224259614478341	0.0027298651642458	0.549233645135943
B276		0.00240167220905187	0.00261230971361178	0.000221926655520184
B277		0.00231103514572976	0.00268696865739223	0.00218143784350904
B278		0.00225064135467895	0.00275675238400935	0.564901324562037
B279		0.00216215060827035	0.00266917898972644	0.324127996599939
B280		0.00215585019412192	0.00284399449135354	1
B281		0.00219370601739495	0.00285949251511691	0.535282875050336
B282		0.00239048771640363	0.00273489459972218	0.00125727499597411
B283		0.00212882631515956	0.00258990966168381	0.0723671394297214
B284		0.00200770852775296	0.00257305972218317	1
B285	75kb	0.00209940868081487	0.00231262955632219	0.356287473397497
B286		0.00212413440364482	0.00233174359608991	0.0152449832181029
B287		0.00218640208939002	0.0024310779368447	0.0366300717942905
B288		0.00212716522654279	0.00254204971296821	0.0221960640431615
B289		0.00218164000423211	0.00253895205180151	0.0240048072765114
B290		0.00230714577128079	0.00277385819640305	0.984727651071331
B291		0.00232279056944689	0.00268097879935506	0.00034592265410937
B292		0.00224594651722364	0.0028245621312878	0.136642421288944
B293		0.00220576703943333	0.00264842257205038	0.0102445790144963
B294		0.00207398101099741	0.00264478448426705	0.572290108989906
B295	80kb	0.00221053802569454	0.00286705696423709	0.19126964182481
B296		0.00223044900693331	0.00279855322270816	0.429675906529632
B297		0.00220068108032494	0.00293367561585025	1
B298		0.00216715330550245	0.00291167851891474	0.383896878733096
B299		0.00213763654344178	0.00256838037328233	0.00895195190800144
B300		0.00198928969185309	0.00253464130152983	0.41654500833704
B301		0.00209502377303456	0.00286167926032742	1
B302		0.00212843128601017	0.0028358884115927	1
B303		0.00221737485580493	0.00291091169353454	1
B304		0.00204001186605192	0.00261206620684278	0.143050208281395
B305	85kb	0.00193630406607616	0.00266590712199363	1
B306		0.00201783603360851	0.00252867474863363	0.582059528238081
B307		0.00209902352967	0.00284184851202629	1
B308		0.00230146138961297	0.00281727668992061	0.177729955325002
B309		0.00244809695044469	0.00291856968064162	0.0225693907525822
B310		0.00243998610687326	0.00277235426362518	0.112685952376863
B311		0.0022573264262407	0.00285956088009187	1
B312		0.00223903382022038	0.00274659989231211	0.749440672102689
B313		0.00210785395059557	0.00261962466116027	0.230329231807974
B314		0.00201322598282082	0.00280850829884794	1
B315	90kb	0.00214703908442102	0.00297170659253487	1
B316		0.00216221288128452	0.00293067507107801	0.705842512700233
B317		0.00216962627985807	0.00276282217054922	0.0267916898466369
B318		0.00225025685167516	0.00303451383988302	0.639351193611394
B319		0.00200073842581678	0.00273672092724487	1
B320		0.00204302897749227	0.00275705290721139	1
B321		0.00199692418804297	0.00248136359568302	0.0655101804108879
B322		0.00195273464784721	0.00254272230129174	0.918160793375527
B323		0.00194712656202265	0.00255294160428991	0.965636542673671
B324		0.00176604036030422	0.00235957542372545	1
B325	95kb	0.00188200854578275	0.00251244706056526	1
B326		0.0018099258325212	0.00272504212282836	0.655553028754087
B327		0.00175519728703587	0.00260002182996299	1
B328		0.0018397338724419	0.00274974308225729	1
B329		0.00214474710547122	0.00270621650346323	0.308260760052508
B330		0.00200449547097809	0.00288626221875731	1
B331		0.00194818904285729	0.00273140322694218	1
B332		0.00174266080099873	0.00265963027244251	1
B333		0.00200040804030208	0.00285989527051666	1
B334	100kb	0.00220317829864318	0.00304213204270171	1
