# Supplementary material for: The HSV-1 ICP22 protein selectively impairs histone repositioning upon Pol II transcription downstream of genes
Source: Nat Commun. 2023 Jul 31;14:4591. doi: 10.1038/s41467-023-40217-w (PMC10390501; doi:10.1038/s41467-023-40217-w)
Supplement: Supplementary file 8 — Source Data [file 41467_2023_40217_MOESM8_ESM.zip › Fig4h.tsv]

bins	labels	Mock_PAA	WT str. F + PAA	Delta_ICP22_PAA
B1	-3kb	0.00326434551701114	0.00296311158561123	0.00325309883389958
B2		0.00312427409800422	0.00342483907997504	0.00293951667561723
B3		0.00274489382400462	0.00301867136050016	0.00286295116166819
B4		0.00279860038502846	0.00273038992845399	0.0027131227057034
B5		0.00279592504528922	0.00267699783709482	0.00263339033657561
B6		0.00249862208531864	0.00260068468391055	0.00254498102110144
B7		0.00220907137336277	0.00226691804671434	0.00206793659217485
B8		0.00196136545800511	0.00219558730389913	0.0021689359312883
B9		0.00172845629848391	0.00187971520305274	0.00182803654707482
B10		0.00173534008898756	0.00150618729406788	0.00159236802844044
B11		0.00130765350757452	0.0012946563847599	0.00132709906101373
B12		0.00114095768833954	0.00119187663758082	0.00109182912475378
B13	TSS	0.00128743157064668	0.00106963134465568	0.00104219261151754
B14		0.00135690260147372	0.00104818637930017	0.0010159984091136
B15		0.00161883418837532	0.000930972717623034	0.00122723841547417
B16		0.00166281171378002	0.00117813480522589	0.00122398904731547
B17		0.00158873190836835	0.00133727140197542	0.00139312006187001
B18		0.00177885867382169	0.00155335367783391	0.00174234068005225
B19		0.00196942694910103	0.00181757398296255	0.00160014127044139
B20		0.00191036619158917	0.00180340886962507	0.00179172709769619
B21		0.00187065324316935	0.00170685074731162	0.00194981504525936
B22		0.00206031227675902	0.00200787012267894	0.00219556143447667
B23		0.00217170846215991	0.00212819878185449	0.00226033472931612
B24		0.00223050515330292	0.0021948357954204	0.00246512081870563
B25	3kb	0.00252258596794675	0.00267189678913975	0.00246674085438841
B26		0.00261656059889897	0.00254332301835676	0.00251420448546966
B27		0.00259403580229727	0.00283004992600453	0.00258069157514244
B28		0.00280377488352628	0.0026042000435247	0.00259989817070823
B29		0.00282739373739386	0.00260316637615664	0.00268563734372019
B30		0.00261606545219632	0.00256588896271895	0.00254248857463201
B31		0.00259147350918653	0.00271665292510143	0.00264729156160266
B32		0.00248660919951168	0.0027114034089439	0.00255201338535332
B33		0.00242351439120686	0.00250284267829177	0.00265335191142821
B34		0.00255570988951344	0.00226044577457527	0.00270393355511775
B35		0.00259903851241284	0.00230113717757332	0.00274868003824959
B36		0.00259564339549761	0.0025435591090947	0.00266735833879811
B37		0.00281899693988767	0.002641272414451	0.00256756235842794
B38		0.00268065383258371	0.0027221220347725	0.00250184605692538
B39		0.00275064606635149	0.00251507658680749	0.00267135907794215
B40		0.00282140853949378	0.00246182517648535	0.00267978895984461
B41		0.00285681140476189	0.00255700746317463	0.00261328628283475
B42		0.0027175779283215	0.00241220399727666	0.00256158305897379
B43		0.00262632024221816	0.00273145322388375	0.00256439665289436
B44		0.0025508986808709	0.0025323349935282	0.00260959605191211
B45	20%	0.00245677376769416	0.00240147009061518	0.00273372985743256
B46		0.00238806802850711	0.00253720861756658	0.00279132819867714
B47		0.00253024995906959	0.0024831056725968	0.00261461405599803
B48		0.00266035349711831	0.00272432527128959	0.00280631092135318
B49		0.00260377616870213	0.00279016953446586	0.00303998927997786
B50		0.00264411759560946	0.00255627535436781	0.00302544263210804
B51		0.00270046168264754	0.00262140722295263	0.00299758385151967
B52		0.00275378862506137	0.00233334867089067	0.00265197250877829
B53		0.0026608103264168	0.00278074024168161	0.00275265590012422
B54		0.00254974648886905	0.0029758337174384	0.00274446922529793
B55		0.00253388403516871	0.00277886631587715	0.00290792321931137
B56		0.00249873406399646	0.0027432996113547	0.00264947376363726
B57		0.00262420187902297	0.00276662853531233	0.00277807519225945
B58		0.00283564362663971	0.00258666195588567	0.00276105090702534
B59		0.00288324561793933	0.00265062588831391	0.00254824846244355
B60		0.00274606085913089	0.00257908332561005	0.00258601442156776
B61		0.0026620581895933	0.0026801043716443	0.0025629659688912
B62		0.0025626784506473	0.00310589567350332	0.00267869953103758
B63		0.00279261126755716	0.00280291482254386	0.00262725931809347
B64		0.00265879783700827	0.00270292103446889	0.00240199463443137
B65	40%	0.00269163675701249	0.00256657296944782	0.00265638803448304
B66		0.00270811502899719	0.00303490105028258	0.00273165300380614
B67		0.00288027060770688	0.00286504193964917	0.00298613732471282
B68		0.00263184562364332	0.00301827525243075	0.00292452252128927
B69		0.00267924672813452	0.00296749238957161	0.00296891136501988
B70		0.00268645962744909	0.00276970363483408	0.00281661962922558
B71		0.00241592247129003	0.00291634709713944	0.002844120957418
B72		0.00272276129767134	0.00290838847763091	0.00276088479947457
B73		0.00297763868103308	0.00305544094465866	0.00289714534682785
B74		0.00304838183006809	0.00264306610551209	0.00318827356068368
B75		0.00289857979286822	0.00244643542426358	0.00298288371956792
B76		0.00270145395365609	0.00259461098736674	0.00284067154364298
B77		0.00266301045620863	0.00262969610543103	0.00304832432041153
B78		0.00280085083389289	0.00269599460579003	0.00301465505696414
B79		0.00294625348260694	0.00245428090830614	0.00294799652384458
B80		0.00292077903607036	0.00258749340027327	0.00292246415923892
B81		0.002695743705864	0.00252470001987643	0.0027944678614105
B82		0.00254407372101029	0.00271172650675762	0.00274836239198267
B83		0.00252067790513425	0.00275143655225933	0.00282370795647392
B84		0.00274553390449441	0.00276621197782981	0.00277991981477242
B85	60%	0.00292735581019956	0.00258832643888166	0.00263455675822533
B86		0.00313171884156828	0.00265317616302024	0.00303720305690805
B87		0.00285659147615869	0.00256968634820092	0.00281748691694165
B88		0.00279151822587343	0.00270221442000038	0.00280646918174149
B89		0.00284173086579021	0.00287225612696657	0.00295175461142374
B90		0.00285084175035049	0.00293090738842307	0.0026840206133546
B91		0.00264140436991345	0.00277446585040349	0.00273539787045622
B92		0.00270330664987548	0.00277783479396843	0.00283387455590924
B93		0.00272989538681464	0.00255734209499097	0.0028520603478818
B94		0.00286609510596424	0.00268871911443545	0.00272582879136768
B95		0.00292267226832928	0.00273107263152194	0.00299459032597409
B96		0.00297594097739169	0.00270353010754473	0.0031313079647251
B97		0.00283847293599731	0.00280551834969569	0.00306827295907834
B98		0.00258523046586263	0.00252387969741043	0.00283610620791026
B99		0.00273937566205349	0.00287000531652971	0.00295093497951303
B100		0.00268239351334003	0.0027618232118376	0.00305638362773369
B101		0.00283127954297294	0.00278537522850359	0.00299227351462315
B102		0.00273232514357777	0.0026614009350819	0.00297207774918447
B103		0.00282924146780582	0.00279094153500722	0.00276360529984252
B104		0.0027507748175498	0.00288826793913621	0.00300955355777971
B105	80%	0.00269736233900601	0.00288413238250511	0.00289788198240915
B106		0.00273481906460301	0.00275074122623672	0.00298856026104139
B107		0.00274035458889849	0.00255275339692661	0.00285103035342115
B108		0.0025840923038699	0.00258312942960476	0.00273087810535405
B109		0.00269819472231717	0.00258241301937811	0.00281707018090838
B110		0.00291787323332588	0.00265121020841452	0.00288216817876907
B111		0.00270688838837022	0.00257103102541187	0.00295973182443384
B112		0.00261703392138764	0.00261739079087249	0.00284420418201043
B113		0.00269510383177842	0.00283951642030645	0.00303985451400706
B114		0.00279776958430344	0.00286744663646112	0.00292171467172939
B115		0.00309128420680174	0.00294597087254844	0.00289941577879865
B116		0.00303083165116028	0.00259714533671489	0.00280384053716095
B117		0.00304707986329528	0.00276598456300897	0.00295186629643189
B118		0.00298350688880467	0.00275063015940585	0.00289213023519536
B119		0.00297964297563386	0.00274845447118413	0.00283401758439738
B120		0.00308808382758227	0.00291029554747258	0.00300415626442913
B121		0.00278017431212708	0.00301400569206249	0.00289651629305392
B122		0.00298600576355697	0.00278056600609054	0.00292363175307624
B123		0.00318811027722179	0.00292322252632761	0.00311422289611152
B124		0.00312129880664547	0.00296050060345207	0.0032955020331418
B125	-5kb	0.00321296036325877	0.00291243848847839	0.00319594231948212
B126		0.00310811229891335	0.00290705103211486	0.00322563795397857
B127		0.00310826790199508	0.00287718160772008	0.00308401085651176
B128		0.00297817765389457	0.00269253348271786	0.00313455344097054
B129		0.00309904873177282	0.00264690460266051	0.00309594160311531
B130		0.00308527264890799	0.0027651844835435	0.00319604739025958
B131		0.00322048010203938	0.00298673878304209	0.00308812111702824
B132		0.00314885581611675	0.002672663775372	0.00314555513184148
B133		0.00314060777722582	0.00256603950911754	0.00319708410457263
B134		0.00287248759610104	0.0026465969379517	0.00300011444712941
B135	TTS	0.00269744233888818	0.00265326950930716	0.0030021292047866
B136		0.00304031786498658	0.00266799382276202	0.00317916099518104
B137		0.00303570570203727	0.00261545096606863	0.00339446745752918
B138		0.0030479306932756	0.00246103137472395	0.00336643311973902
B139		0.00292840117246429	0.00256390679395275	0.00319717984284318
B140		0.00309345274934927	0.00275533921591755	0.00332994491843319
B141		0.00327562398504422	0.00289186584385794	0.00319972525412523
B142		0.00315542540402921	0.00273633670737271	0.00336791071515384
B143		0.00305849904009007	0.00256348465172674	0.00311491167318908
B144		0.0030822801483233	0.00253075141003685	0.00315722484126747
B145	5kb	0.00317494592317344	0.00260422026168295	0.00327805277648061
B146		0.00303344456554146	0.00267571746546555	0.00322595487422384
B147		0.00317355324527561	0.00272983639371257	0.00328239985668188
B148		0.00330616969590754	0.00264763924900015	0.00309406737270581
B149		0.00341731510632832	0.00255274364318049	0.00318931234590378
B150		0.0030483816474438	0.00264440848476831	0.00311113433820073
B151		0.00326254454299174	0.00247293783324299	0.00313090525520932
B152		0.00312084593466491	0.00254630736265784	0.00290810768282183
B153		0.00321924308245014	0.00282957996625197	0.00316678901017415
B154		0.00322494555989142	0.00258529717816143	0.0030574191620978
B155	10kb	0.00338963369743158	0.00260217443417221	0.00299821625745733
B156		0.00307732845161298	0.00266196140095157	0.00308248403848799
B157		0.00295605975474261	0.00264663958711505	0.00318796668822906
B158		0.00331201235299999	0.00271192852815239	0.00313767780238455
B159		0.00308930141754635	0.00273928902405066	0.00311914485117024
B160		0.00339326785836458	0.0025546228111618	0.00320794484340565
B161		0.00339017536738437	0.00263165183884869	0.00308302668596214
B162		0.00341547951990325	0.00295916293072404	0.00307678294694754
B163		0.0032697141887234	0.00282116065776886	0.00326034129966981
B164		0.00330635606682116	0.0027303559963186	0.00326443430000476
B165	15kb	0.00340323390836443	0.00287289324686918	0.00322573199047529
B166		0.00336010878614891	0.00259863676168533	0.00321922000547452
B167		0.0034540537164054	0.00289450386347292	0.00331740801135215
B168		0.00341046480382554	0.0027433075897714	0.00332600418190666
B169		0.00325107042437898	0.00289922921550261	0.00297399511273356
B170		0.0031754546597297	0.00284130869020488	0.00326030122757989
B171		0.00328831024320742	0.00290378954758805	0.00321002196955155
B172		0.0031299034542217	0.00281305053590984	0.00315966262988293
B173		0.00325651845194672	0.00286039255166244	0.00316555221087171
B174		0.00325894349553964	0.00286200183728354	0.00317847121060204
B175	20kb	0.00328614734041947	0.00281317147463527	0.00311388044917667
B176		0.00328776206111788	0.00283852809564874	0.00329399163785879
B177		0.00345671812274698	0.00295223612557426	0.00335151632406728
B178		0.00354397140741208	0.0031765189136193	0.0035220876725296
B179		0.00352264111728433	0.00321908860142469	0.00350491492006357
B180		0.00324980116038682	0.00305711281768967	0.00323690744108943
B181		0.00317639940229066	0.00316437679135986	0.00320623632103278
B182		0.00327101158664956	0.00308625755065678	0.00306706067221519
B183		0.00334261163722016	0.0031441404876519	0.00323579977597057
B184		0.00340867124941765	0.00287137938095731	0.00299230724900975
B185	25kb	0.0033631337193092	0.00303896297115504	0.00303924637412609
B186		0.00331334319742729	0.00290424105258672	0.00323552234440602
B187		0.00310807812982067	0.00296603986753944	0.00320338926810445
B188		0.00322937196270578	0.00295253539322717	0.00316457509264658
B189		0.00335268965102295	0.00305344220651791	0.00325920952402254
B190		0.00327258483514612	0.00291858497957597	0.00349078238281998
B191		0.00329147672140799	0.00302971881546014	0.00339440190568105
B192		0.00329371491581304	0.00306963799327175	0.00310806570850333
B193		0.00301410939494658	0.00331753393152095	0.00317243395382774
B194		0.00326835472812144	0.00302774342925034	0.00308931564473191
B195	30kb	0.00334353808030861	0.00314528687475446	0.0031237463817422
B196		0.00321823680544107	0.00311914755243127	0.00329321421376638
B197		0.00311557417432064	0.00341508679681458	0.00322078971025445
B198		0.00307532687491347	0.00309851308819516	0.0030484904665208
B199		0.00338761334504121	0.0031646300723465	0.00325184152387086
B200		0.00327790169288438	0.00320403693010102	0.00319121665171071
B201		0.003360491972907	0.00337096436238804	0.00311499105351798
B202		0.0031326867472425	0.00306154671814893	0.00280324966706306
B203		0.00339781928173492	0.0031010523145458	0.0032094081739267
B204		0.00328674389623834	0.00304755629338219	0.00320108391979987
B205	35kb	0.00327011700370422	0.00288998163109286	0.00312996029616692
B206		0.00303423586812342	0.00297478093557647	0.00291481598135529
B207		0.00318173207587658	0.00286427204492607	0.00316936698767967
B208		0.00318923992050887	0.00305021298283802	0.00304392778521484
B209		0.00323407265383892	0.00333502380259042	0.00335528454935267
B210		0.00338858630941576	0.00319829557613305	0.00333102680683634
B211		0.00330058651246094	0.00315232909470655	0.00336261827255274
B212		0.00305301531944533	0.00331506551112886	0.00318320337407835
B213		0.00308174446941785	0.00313057449377902	0.00317259945129362
B214		0.00326125501241876	0.00335686463148026	0.00318440911506131
B215	40kb	0.00327769286877883	0.00316467973733225	0.00333991936900421
B216		0.00319021807007142	0.00341452550643567	0.00320853590646878
B217		0.00332124439915815	0.00321747604841814	0.00325958935416501
B218		0.00335442384836113	0.00321383719170216	0.00299132112374337
B219		0.00319703682273064	0.00327358381389687	0.00319104529195057
B220		0.00316452600878988	0.00337459357549326	0.00311220790565666
B221		0.00337992048182377	0.00341756865009353	0.00309237107563266
B222		0.00337058344444514	0.0035288903879097	0.00317967394751518
B223		0.00335060119733739	0.00325241346802112	0.00325486918732155
B224		0.00344068383882921	0.00337057180067316	0.00332902354833674
B225	45kb	0.00338210007710841	0.00361479142681703	0.00333517566962576
B226		0.00297555998007597	0.00310025051840891	0.00332651096759088
B227		0.00318401235625005	0.00338945628244905	0.00327008051009444
B228		0.00323484192572352	0.00351281049871281	0.00334417055087234
B229		0.00321881617996785	0.0033622808270303	0.00314246830201299
B230		0.00338859943062767	0.00345522939744757	0.00307639017116804
B231		0.00350212891721084	0.00323995954165461	0.00315811283672873
B232		0.00331707865253054	0.00346667006809293	0.00330341216423634
B233		0.0032745313496145	0.00331808258431899	0.00326887470113289
B234		0.00324494928276331	0.00353599997179092	0.00320005400190623
B235	50kb	0.00335116864525404	0.00310739996776061	0.00323773053470032
B236		0.00327122827441114	0.00374284089004595	0.00323828200836623
B237		0.00315856861202553	0.00343315646720869	0.00342380568891511
B238		0.00324674339507291	0.00344863888932153	0.00330083076418952
B239		0.00313670203725785	0.00335379432744916	0.00319143871442937
B240		0.00326779798609801	0.00328434009359078	0.00330873896537811
B241		0.00321871365331531	0.0033307041381472	0.00316012099571325
B242		0.0032700504007487	0.00348625647739676	0.00345732397671807
B243		0.00312611736082982	0.00364915120857232	0.00329565940409339
B244		0.00327998707958804	0.0035165962447693	0.00325377686618118
B245	55kb	0.00340688022598299	0.00341157269620915	0.00342207878444984
B246		0.00315949655165305	0.00320762791467184	0.00316074108714637
B247		0.00329101679312524	0.00364923470488858	0.00320553679734507
B248		0.00320895273890715	0.00345264391549581	0.00321920697565309
B249		0.00318932380688123	0.00356974709188757	0.00319476539663931
B250		0.00335373039490177	0.00340072467469199	0.0033060555110159
B251		0.00322988457775904	0.00345677983002814	0.00320561510845175
B252		0.00313955152398921	0.00343536316204851	0.0033473602507178
B253		0.00304429018955055	0.00338180808668159	0.00313380545973348
B254		0.00351799682289011	0.00349929870053085	0.00323454187491922
B255	60kb	0.00314018502887202	0.00375515258470265	0.00329163139186904
B256		0.00315495844009444	0.00341940298720009	0.00322221164423224
B257		0.00316982369134231	0.00338459652184039	0.00291895232656167
B258		0.00323103357985833	0.00337776502234605	0.00311547039530435
B259		0.00330847600786624	0.00324674115855088	0.00312156565811003
B260		0.00333530604344155	0.00364635286828358	0.00310389491178737
B261		0.00345298688448877	0.00357699845710774	0.00336219259842248
B262		0.00311626269637656	0.00352981633008551	0.00310823474272634
B263		0.00310945184998987	0.00336745608054015	0.00327687569986922
B264		0.00328467890300239	0.00348488798817007	0.00305747663193722
B265	65kb	0.00304532991318003	0.00369147141640481	0.00324775164983404
B266		0.00329288970817755	0.00321480668757235	0.00328553785063135
B267		0.00334193457326946	0.00341699539845439	0.00326657085462928
B268		0.00305531411704944	0.00333772668074873	0.0030535377380641
B269		0.00324556445549589	0.00353077294115146	0.00322054772310349
B270		0.00324228135887465	0.00347457930073447	0.00314866409807529
B271		0.00306123929080699	0.00361497564194482	0.00303140932981521
B272		0.00321450542299204	0.00359172888534629	0.00335810777187189
B273		0.00314674014840704	0.00347103483595387	0.00317865101399425
B274		0.00333472743862471	0.00320205687655281	0.00312330007605525
B275	70kb	0.00317668713021542	0.00337114020762553	0.00298168587812458
B276		0.00318854970290213	0.00346297765521116	0.00320527661637364
B277		0.00313184966166441	0.0035224045032819	0.00329451793438071
B278		0.00336101209424886	0.00352197767349334	0.00329141888029672
B279		0.00320934845362605	0.00354870652201894	0.00312007433045098
B280		0.00322460366721502	0.00355142680710421	0.00330033003808583
B281		0.00346686887993344	0.00353223659260243	0.00330552776732522
B282		0.00331363423078513	0.00340625461449118	0.00325831456894436
B283		0.00313303883353041	0.00326510713698745	0.00317641001532862
B284		0.00324601600382692	0.00356547011569218	0.00326593496710634
B285	75kb	0.00298538950277289	0.00348039789384157	0.00309225104323323
B286		0.00307949361849461	0.00338549263007902	0.00307836456041936
B287		0.00322079265075502	0.00352973351129587	0.00325297942289758
B288		0.00339003994162572	0.0035226826555275	0.00340634481523426
B289		0.00333368352981109	0.00368263703413429	0.0031172479853361
B290		0.00312698183975708	0.0035678969644611	0.00320320628159779
B291		0.00308136412608513	0.00358887130823926	0.00323237744662274
B292		0.00321005996058862	0.00362574617909175	0.00334827853465338
B293		0.00320182185911429	0.00368274462365365	0.00333698839518441
B294		0.00310769274727954	0.00347452162057137	0.00317475416378197
B295	80kb	0.00307394805008669	0.00368625512946837	0.00326465284493022
B296		0.00300757896497392	0.00369669320438654	0.00320864324842551
B297		0.00328265343015753	0.00390618682015033	0.003403862286641
B298		0.00345706647000468	0.0037065626545176	0.00346514825366354
B299		0.00332648995473565	0.00381194821014143	0.00330901298359064
B300		0.00331998125860809	0.00380768454502658	0.0030184505785547
B301		0.00333933565306117	0.00394573425268638	0.00328856701454419
B302		0.00324449480337669	0.00361607428644667	0.00322448220582503
B303		0.00329620992301292	0.00375527932613922	0.00315940609906649
B304		0.00311319294213539	0.00372606615889219	0.00328285831426285
B305	85kb	0.00315483144402587	0.00372158230703464	0.0033266456081785
B306		0.00335172869540868	0.00359241856402113	0.00317520536759217
B307		0.0032896413255942	0.00381322008024518	0.00322295921438065
B308		0.00330550646274898	0.00365670890236755	0.00325139921938863
B309		0.00329551860769445	0.00356381597910569	0.00340195592354504
B310		0.00326892289599466	0.00355322985821251	0.00343161199694167
B311		0.00319110277182789	0.00385460575272776	0.00314196384386755
B312		0.00329096617760764	0.00338198985108366	0.003125776549537
B313		0.00325311980871298	0.00370828659633976	0.00309632037351398
B314		0.00299764344561589	0.00370449215034925	0.0032839993823319
B315	90kb	0.00326861747542146	0.00345568856171531	0.00311309921205445
B316		0.00301915044997393	0.00393093808674895	0.00316396409017562
B317		0.00305594165261596	0.00346700790930349	0.0031142951741336
B318		0.00310914908332019	0.00381612118703966	0.00315086443072701
B319		0.00317089832478971	0.00362072420761155	0.00312857836938649
B320		0.00299139979864135	0.00353989371329519	0.00323282788143167
B321		0.00301425477893067	0.00372314279133392	0.00301739950075192
B322		0.00333801932678515	0.00397560657010701	0.00319751929574277
B323		0.00330332281581687	0.00377386093722675	0.00316247457830124
B324		0.00310405288556209	0.00359012036519187	0.00305369316819776
B325	95kb	0.00321090668938945	0.00358214023679705	0.00301250805633463
B326		0.00321930758862414	0.0037023680438349	0.00304702344599833
B327		0.00319998880706619	0.00383587968289814	0.00323774240997136
B328		0.00321927135721943	0.00381941136207234	0.00325569991215881
B329		0.00318577128645956	0.00363322375488011	0.00312612809801867
B330		0.00317347491008057	0.0038092503012182	0.00344053544509999
B331		0.00303514124860009	0.00359727119262098	0.0028596341923315
B332		0.00315300539466947	0.00385568610824022	0.00313200157559235
B333		0.00331404012312543	0.0037823021239877	0.00327939454841813
B334	100kb	0.00313200394472731	0.00387367573529317	0.00321547094218001
