# Supplementary material for: The HSV-1 ICP22 protein selectively impairs histone repositioning upon Pol II transcription downstream of genes
Source: Nat Commun. 2023 Jul 31;14:4591. doi: 10.1038/s41467-023-40217-w (PMC10390501; doi:10.1038/s41467-023-40217-w)
Supplement: Supplementary file 8 — Source Data [file 41467_2023_40217_MOESM8_ESM.zip › Fig5a.tsv]

minimum_dOCR_length	KD_SSRP1_Mock_minus_dox_1	KD_SSRP1_Mock_minus_dox_2	KD_SSRP1_Mock_plus_dox_1	KD_SSRP1_Mock_plus_dox_2	KD_SSRP1_Wt_minus_dox_1	KD_SSRP1_Wt_minus_dox_2	KD_SSRP1_Wt_plus_dox_1	KD_SSRP1_Wt_plus_dox_2	KD_SSRP1_ICP22_minus_dox_1	KD_SSRP1_ICP22_minus_dox_2	KD_SSRP1_ICP22_plus_dox_1	KD_SSRP1_ICP22_plus_dox_2
0	244	242	258	238	297	298	301	301	223	218	226	243
9	243	NA	NA	NA	NA	NA	NA	NA	NA	NA	NA	NA
12	242	NA	NA	NA	NA	NA	NA	NA	NA	NA	222	NA
20	241	NA	NA	NA	NA	NA	NA	NA	220	214	NA	NA
21	240	NA	NA	236	NA	NA	NA	NA	219	NA	220	NA
30	239	NA	NA	NA	NA	NA	NA	NA	NA	206	NA	NA
37	238	NA	250	232	NA	NA	NA	NA	NA	NA	NA	226
45	236	NA	NA	NA	NA	NA	NA	NA	NA	NA	209	NA
46	235	NA	246	NA	NA	NA	NA	NA	215	NA	NA	NA
52	233	234	NA	NA	NA	NA	NA	NA	211	NA	NA	222
53	232	NA	NA	227	NA	NA	NA	NA	NA	NA	NA	221
54	230	233	NA	226	NA	NA	NA	NA	NA	NA	203	220
60	228	NA	NA	223	NA	NA	NA	NA	206	NA	201	NA
62	227	NA	NA	NA	NA	NA	NA	NA	NA	NA	NA	NA
65	226	NA	NA	NA	NA	NA	NA	NA	204	NA	200	NA
66	225	NA	NA	NA	NA	NA	NA	NA	NA	NA	NA	217
67	224	229	235	NA	NA	NA	NA	296	NA	NA	NA	216
70	223	NA	234	NA	NA	NA	NA	NA	NA	NA	NA	213
74	222	227	NA	219	NA	NA	NA	NA	NA	198	NA	209
82	221	222	231	NA	NA	NA	NA	NA	194	NA	NA	NA
98	220	NA	NA	NA	NA	NA	NA	NA	NA	192	NA	NA
101	219	NA	NA	NA	NA	NA	NA	NA	NA	191	NA	NA
102	218	NA	225	210	NA	NA	NA	NA	187	189	NA	201
107	217	NA	224	NA	NA	NA	NA	NA	185	NA	NA	NA
111	216	NA	NA	NA	NA	NA	NA	NA	NA	NA	185	NA
113	214	215	NA	205	NA	NA	NA	NA	NA	NA	181	NA
115	213	NA	NA	NA	NA	NA	NA	NA	182	NA	180	NA
118	212	NA	NA	NA	NA	NA	NA	NA	NA	NA	NA	NA
123	211	NA	NA	201	NA	NA	NA	NA	NA	NA	NA	198
129	210	NA	NA	NA	NA	NA	NA	NA	178	NA	NA	NA
132	209	NA	NA	NA	NA	NA	NA	NA	NA	NA	NA	NA
135	207	NA	NA	NA	NA	NA	NA	NA	NA	179	NA	NA
141	206	NA	NA	NA	NA	NA	NA	NA	NA	177	NA	NA
142	203	NA	NA	197	NA	NA	NA	NA	NA	NA	NA	NA
148	202	204	NA	193	NA	297	NA	NA	NA	175	NA	NA
151	200	NA	207	NA	NA	NA	NA	NA	NA	NA	NA	NA
152	197	NA	206	NA	NA	NA	NA	NA	NA	NA	NA	NA
158	196	NA	NA	NA	NA	NA	NA	NA	NA	NA	NA	NA
167	195	197	NA	186	NA	NA	NA	NA	NA	NA	169	NA
170	193	NA	198	NA	NA	NA	NA	NA	NA	NA	NA	NA
177	192	NA	195	NA	NA	NA	NA	NA	NA	168	NA	NA
179	191	NA	NA	NA	NA	NA	NA	NA	170	NA	NA	NA
182	190	NA	NA	NA	NA	NA	NA	NA	NA	NA	NA	NA
189	189	NA	NA	NA	NA	NA	NA	NA	NA	163	NA	NA
197	188	190	NA	NA	292	NA	NA	NA	NA	NA	NA	174
201	187	189	NA	NA	NA	NA	NA	NA	NA	NA	NA	NA
207	185	186	NA	NA	NA	NA	NA	NA	NA	NA	163	NA
211	184	184	NA	NA	NA	NA	NA	NA	NA	NA	NA	NA
217	183	NA	NA	NA	NA	NA	NA	NA	NA	NA	NA	170
221	182	183	NA	NA	NA	NA	NA	NA	162	NA	NA	169
223	181	NA	NA	175	NA	NA	NA	NA	NA	NA	160	NA
236	178	NA	NA	172	NA	NA	NA	NA	NA	151	NA	NA
243	176	NA	NA	NA	NA	NA	NA	NA	NA	NA	NA	NA
247	175	NA	NA	NA	NA	NA	NA	NA	NA	NA	156	NA
256	174	NA	NA	NA	NA	NA	NA	NA	154	NA	NA	NA
259	173	NA	176	NA	NA	NA	NA	NA	NA	NA	NA	NA
264	172	174	NA	NA	NA	NA	NA	NA	151	NA	151	NA
267	171	173	NA	NA	NA	NA	NA	NA	NA	NA	NA	NA
271	170	NA	NA	NA	289	NA	NA	NA	NA	NA	NA	159
272	169	172	NA	NA	NA	NA	NA	NA	150	145	NA	NA
273	168	NA	NA	NA	NA	NA	NA	NA	NA	NA	148	NA
275	167	NA	NA	166	NA	NA	NA	NA	NA	NA	NA	NA
281	166	170	NA	NA	NA	NA	NA	NA	145	143	NA	NA
283	164	NA	NA	NA	NA	NA	NA	NA	NA	NA	NA	NA
285	163	169	NA	NA	NA	NA	NA	NA	NA	142	NA	NA
293	162	NA	NA	NA	NA	NA	NA	NA	NA	NA	NA	NA
294	161	NA	NA	NA	NA	NA	NA	NA	NA	NA	139	NA
301	160	NA	NA	NA	NA	NA	NA	NA	NA	NA	NA	NA
304	159	NA	NA	NA	NA	NA	NA	NA	136	NA	NA	NA
312	157	166	NA	NA	NA	NA	NA	NA	NA	NA	NA	NA
320	156	NA	NA	160	NA	NA	NA	NA	NA	131	NA	NA
321	155	NA	NA	NA	NA	NA	NA	NA	134	NA	NA	NA
323	154	NA	NA	NA	NA	NA	NA	NA	NA	NA	NA	NA
338	153	NA	165	NA	NA	NA	290	NA	NA	NA	NA	NA
349	152	NA	162	NA	NA	NA	NA	NA	NA	NA	NA	148
350	151	NA	NA	NA	NA	NA	NA	NA	NA	NA	NA	NA
360	149	NA	NA	NA	NA	NA	NA	NA	131	NA	NA	NA
362	148	158	NA	NA	NA	NA	NA	NA	130	NA	NA	NA
363	147	NA	NA	NA	NA	NA	NA	NA	NA	NA	NA	NA
366	146	NA	NA	NA	NA	NA	NA	NA	NA	NA	NA	146
368	145	157	NA	NA	NA	NA	NA	NA	NA	NA	NA	NA
381	144	NA	NA	NA	NA	NA	NA	NA	NA	NA	NA	NA
383	143	NA	NA	145	287	285	NA	NA	NA	NA	NA	NA
391	142	NA	NA	NA	NA	NA	NA	NA	NA	NA	NA	143
393	141	NA	NA	NA	NA	NA	NA	NA	121	NA	NA	142
411	140	145	NA	NA	NA	NA	NA	NA	NA	NA	NA	NA
413	139	NA	146	NA	284	NA	NA	NA	NA	NA	123	NA
414	138	NA	NA	NA	NA	NA	NA	289	NA	NA	NA	139
418	137	NA	NA	NA	NA	NA	NA	NA	NA	NA	NA	NA
419	136	NA	NA	NA	NA	NA	NA	NA	NA	NA	NA	NA
422	135	NA	NA	NA	NA	NA	NA	NA	NA	NA	NA	NA
427	134	NA	NA	NA	NA	NA	NA	NA	117	NA	NA	NA
429	132	NA	NA	NA	NA	NA	NA	NA	NA	NA	NA	NA
430	131	NA	NA	NA	NA	NA	NA	NA	NA	NA	NA	NA
432	130	NA	141	NA	NA	NA	NA	NA	NA	NA	NA	NA
436	129	NA	NA	NA	NA	NA	NA	288	116	NA	NA	NA
440	127	NA	NA	NA	NA	NA	NA	NA	NA	NA	NA	NA
445	126	NA	NA	NA	NA	NA	NA	287	NA	NA	NA	NA
458	125	NA	NA	NA	NA	NA	NA	NA	NA	NA	NA	NA
465	124	NA	NA	135	NA	NA	NA	NA	NA	NA	NA	NA
466	123	NA	NA	134	282	NA	NA	NA	NA	113	NA	NA
473	122	NA	NA	NA	NA	NA	NA	NA	NA	NA	114	NA
475	121	NA	NA	NA	281	282	NA	NA	NA	NA	NA	NA
477	120	138	NA	NA	NA	NA	NA	NA	NA	NA	NA	NA
481	119	NA	NA	NA	NA	NA	NA	NA	NA	NA	NA	NA
485	118	NA	NA	NA	NA	NA	NA	NA	NA	NA	112	131
493	117	NA	NA	NA	NA	NA	NA	NA	NA	NA	111	NA
498	116	NA	128	NA	277	NA	NA	NA	NA	NA	NA	NA
501	115	NA	NA	NA	NA	NA	NA	NA	NA	NA	NA	NA
521	114	NA	NA	121	NA	NA	NA	NA	NA	103	NA	NA
524	113	NA	NA	NA	NA	NA	NA	NA	NA	100	NA	NA
529	112	NA	NA	NA	NA	NA	NA	NA	NA	NA	NA	NA
532	111	NA	NA	NA	NA	NA	NA	NA	NA	NA	NA	NA
555	110	NA	NA	NA	NA	NA	NA	NA	NA	NA	NA	NA
562	109	NA	NA	NA	NA	NA	NA	NA	NA	NA	NA	NA
579	108	119	NA	NA	NA	NA	NA	NA	NA	NA	102	NA
586	107	NA	NA	111	NA	NA	NA	NA	NA	NA	NA	NA
623	106	NA	NA	NA	NA	NA	NA	NA	NA	NA	NA	NA
624	105	NA	114	NA	NA	NA	NA	NA	NA	90	NA	119
626	104	NA	NA	NA	NA	NA	NA	NA	NA	NA	NA	NA
627	103	NA	113	NA	NA	NA	NA	NA	NA	NA	NA	NA
632	102	NA	NA	NA	NA	NA	NA	NA	94	NA	NA	NA
634	101	NA	NA	NA	NA	NA	NA	NA	NA	NA	NA	NA
660	100	NA	NA	NA	NA	NA	282	NA	NA	NA	NA	NA
663	99	NA	NA	NA	NA	NA	NA	NA	NA	NA	NA	NA
677	98	NA	NA	NA	NA	NA	NA	NA	NA	NA	NA	NA
681	97	NA	NA	NA	NA	NA	NA	NA	NA	NA	NA	NA
707	96	104	NA	NA	NA	NA	NA	NA	NA	NA	NA	NA
714	95	NA	NA	NA	NA	NA	NA	NA	86	82	NA	NA
723	94	NA	NA	NA	NA	NA	NA	NA	NA	NA	82	109
726	93	NA	NA	NA	NA	NA	NA	NA	NA	NA	NA	108
727	92	NA	NA	NA	NA	NA	NA	NA	NA	NA	NA	NA
734	91	NA	NA	NA	NA	NA	NA	NA	NA	NA	NA	NA
748	90	NA	NA	92	NA	NA	NA	NA	NA	NA	NA	NA
755	89	NA	NA	NA	NA	NA	NA	NA	NA	NA	NA	NA
762	88	NA	NA	NA	NA	NA	NA	NA	NA	NA	NA	NA
792	87	NA	94	NA	NA	NA	NA	NA	NA	NA	NA	NA
800	86	NA	NA	88	NA	NA	280	NA	NA	NA	NA	NA
807	85	NA	NA	NA	NA	NA	NA	NA	NA	NA	NA	NA
817	84	NA	NA	NA	NA	NA	279	NA	NA	NA	NA	NA
830	83	NA	91	NA	NA	NA	NA	NA	NA	NA	NA	NA
831	82	NA	NA	86	NA	NA	NA	NA	NA	NA	NA	98
833	81	NA	NA	NA	NA	270	NA	NA	NA	NA	NA	NA
837	80	NA	NA	NA	NA	NA	NA	NA	NA	NA	NA	NA
844	79	NA	NA	NA	NA	NA	NA	NA	NA	75	NA	NA
850	78	NA	NA	NA	NA	NA	NA	NA	NA	NA	NA	NA
861	77	NA	NA	NA	NA	NA	NA	NA	NA	NA	NA	NA
864	76	NA	NA	NA	NA	NA	NA	NA	NA	74	NA	NA
881	75	NA	NA	NA	NA	NA	NA	NA	NA	NA	NA	NA
892	74	NA	NA	NA	NA	NA	NA	NA	NA	NA	NA	NA
897	73	NA	NA	NA	NA	NA	NA	NA	NA	NA	NA	NA
900	72	90	NA	NA	NA	NA	NA	NA	NA	NA	NA	NA
912	71	NA	NA	NA	NA	NA	NA	NA	NA	NA	NA	89
919	70	NA	NA	NA	NA	NA	NA	NA	NA	NA	NA	NA
923	69	NA	NA	NA	NA	NA	NA	NA	NA	NA	NA	88
924	68	NA	NA	NA	NA	NA	NA	NA	NA	NA	NA	NA
948	67	NA	NA	78	NA	NA	NA	NA	NA	NA	NA	NA
978	66	NA	NA	NA	NA	NA	NA	NA	65	64	NA	NA
980	65	NA	NA	73	NA	NA	NA	NA	NA	NA	NA	NA
1015	64	NA	NA	NA	NA	NA	NA	NA	NA	NA	NA	NA
1043	63	NA	72	NA	NA	NA	277	NA	NA	NA	NA	NA
1056	62	NA	NA	64	NA	NA	NA	NA	NA	NA	NA	NA
1066	61	NA	NA	NA	NA	NA	NA	NA	NA	NA	55	NA
1092	59	NA	NA	NA	NA	NA	NA	NA	NA	NA	NA	NA
1122	58	NA	NA	NA	NA	NA	NA	NA	NA	NA	NA	NA
1131	57	NA	NA	NA	NA	NA	NA	NA	NA	NA	NA	NA
1135	56	NA	NA	NA	NA	NA	NA	NA	NA	NA	NA	NA
1150	55	NA	NA	NA	NA	NA	NA	NA	NA	NA	NA	NA
1183	54	NA	NA	NA	NA	NA	NA	NA	NA	NA	NA	NA
1189	53	NA	NA	NA	NA	NA	NA	NA	NA	NA	47	68
1237	52	NA	NA	NA	NA	NA	NA	NA	NA	NA	NA	NA
1243	51	64	NA	NA	NA	NA	NA	NA	NA	NA	NA	NA
1346	50	NA	NA	NA	NA	NA	NA	NA	NA	NA	NA	NA
1354	49	NA	NA	NA	NA	NA	NA	NA	NA	NA	NA	NA
1385	48	NA	NA	NA	NA	NA	NA	NA	NA	NA	NA	NA
1437	46	NA	NA	NA	NA	NA	NA	NA	NA	NA	NA	NA
1441	45	NA	NA	NA	NA	256	NA	NA	NA	NA	NA	NA
1449	44	NA	NA	NA	NA	NA	NA	NA	NA	NA	NA	NA
1509	43	50	NA	NA	NA	NA	NA	NA	NA	NA	NA	NA
1565	42	NA	NA	NA	NA	NA	NA	NA	NA	NA	NA	NA
1569	41	NA	NA	NA	NA	NA	NA	NA	NA	NA	NA	NA
1608	39	NA	NA	NA	NA	NA	270	NA	NA	NA	NA	NA
1676	38	NA	NA	NA	NA	NA	NA	NA	NA	NA	NA	NA
1683	37	NA	NA	NA	NA	NA	NA	NA	NA	NA	NA	NA
1723	36	NA	NA	NA	NA	NA	NA	NA	NA	NA	NA	NA
1725	35	NA	NA	NA	NA	NA	NA	NA	NA	NA	NA	NA
1732	34	NA	NA	NA	NA	NA	NA	NA	NA	NA	NA	NA
1764	33	NA	NA	NA	243	NA	266	NA	NA	NA	NA	NA
1850	32	NA	NA	30	NA	NA	NA	NA	NA	NA	NA	NA
1869	31	NA	NA	NA	NA	NA	NA	NA	NA	NA	NA	NA
1870	30	NA	NA	NA	NA	NA	NA	NA	NA	NA	NA	NA
1896	29	NA	NA	NA	NA	NA	NA	NA	NA	NA	NA	NA
1897	28	NA	NA	NA	NA	NA	NA	NA	NA	NA	NA	NA
1948	27	NA	NA	NA	NA	NA	NA	NA	NA	NA	NA	NA
2141	26	NA	NA	NA	235	NA	NA	NA	NA	NA	NA	33
2158	25	NA	NA	NA	NA	NA	NA	NA	NA	NA	NA	NA
2181	24	NA	NA	NA	NA	NA	NA	NA	NA	NA	NA	NA
2193	23	NA	25	NA	NA	NA	NA	NA	NA	NA	NA	NA
2195	22	NA	NA	NA	NA	NA	NA	NA	NA	NA	NA	NA
2248	21	NA	NA	NA	NA	NA	NA	NA	NA	NA	NA	NA
2332	20	NA	NA	NA	NA	NA	NA	NA	NA	NA	NA	NA
2341	19	NA	NA	NA	NA	NA	NA	NA	NA	NA	NA	29
2344	18	NA	NA	NA	NA	NA	NA	NA	NA	NA	NA	NA
2346	17	NA	NA	NA	NA	NA	NA	NA	NA	NA	NA	NA
2387	16	NA	NA	NA	NA	NA	NA	NA	NA	NA	NA	NA
2392	15	NA	NA	NA	NA	NA	NA	NA	NA	NA	NA	NA
2396	14	NA	NA	NA	NA	NA	NA	NA	NA	NA	NA	NA
2507	13	NA	NA	NA	NA	NA	NA	NA	NA	NA	NA	NA
2508	12	NA	NA	NA	NA	NA	NA	NA	NA	NA	NA	NA
2577	11	NA	NA	NA	NA	NA	NA	NA	NA	NA	NA	NA
2696	10	NA	NA	NA	NA	NA	NA	NA	NA	NA	NA	NA
2967	9	NA	NA	NA	NA	NA	NA	NA	NA	NA	NA	NA
2969	8	NA	NA	NA	NA	NA	NA	NA	NA	NA	NA	NA
3003	7	NA	NA	NA	NA	NA	NA	NA	NA	NA	NA	NA
3479	6	NA	NA	NA	NA	NA	NA	NA	NA	NA	NA	NA
4169	5	NA	NA	NA	196	NA	NA	NA	NA	NA	NA	NA
4205	4	NA	NA	NA	NA	NA	NA	NA	NA	NA	NA	NA
4514	3	NA	2	NA	NA	NA	NA	NA	NA	NA	NA	NA
5738	2	NA	NA	NA	NA	NA	NA	NA	NA	NA	NA	NA
5914	1	NA	NA	NA	NA	168	NA	NA	NA	NA	NA	NA
6828	0	NA	NA	NA	NA	NA	NA	NA	NA	NA	NA	NA
17	NA	241	NA	NA	NA	NA	NA	NA	NA	NA	NA	NA
23	NA	240	NA	235	NA	NA	NA	NA	NA	212	215	235
27	NA	239	NA	234	NA	NA	NA	NA	NA	NA	NA	231
32	NA	238	NA	NA	NA	NA	NA	NA	NA	NA	NA	NA
43	NA	237	NA	NA	296	NA	NA	299	216	NA	NA	NA
49	NA	236	NA	NA	NA	NA	NA	NA	NA	204	205	NA
50	NA	235	240	NA	NA	NA	NA	NA	NA	NA	NA	NA
58	NA	232	NA	NA	NA	NA	NA	NA	NA	NA	NA	218
59	NA	231	237	224	NA	NA	NA	NA	NA	NA	NA	NA
63	NA	230	NA	NA	NA	NA	NA	NA	NA	201	NA	NA
68	NA	228	NA	NA	NA	NA	NA	NA	203	NA	NA	215
75	NA	226	NA	NA	NA	NA	NA	NA	NA	NA	199	NA
78	NA	225	NA	NA	NA	NA	NA	NA	NA	NA	197	208
80	NA	223	NA	218	NA	NA	NA	NA	200	NA	194	207
100	NA	221	NA	NA	NA	NA	NA	NA	188	NA	NA	NA
103	NA	220	NA	NA	NA	NA	NA	NA	NA	188	NA	NA
104	NA	218	NA	209	NA	NA	NA	NA	NA	187	NA	NA
105	NA	217	NA	NA	NA	NA	NA	NA	186	NA	187	200
114	NA	214	NA	NA	NA	NA	NA	NA	NA	NA	NA	NA
125	NA	213	218	200	NA	NA	NA	NA	NA	NA	178	NA
128	NA	212	215	NA	NA	NA	NA	NA	NA	NA	NA	NA
130	NA	210	NA	NA	NA	NA	NA	NA	NA	180	NA	NA
133	NA	209	NA	NA	NA	NA	NA	NA	NA	NA	176	194
140	NA	208	NA	198	NA	NA	NA	NA	175	NA	NA	189
143	NA	207	NA	196	NA	NA	NA	NA	NA	NA	NA	187
147	NA	205	211	NA	NA	NA	NA	NA	NA	NA	172	NA
150	NA	203	209	192	NA	NA	NA	NA	NA	NA	NA	NA
153	NA	202	NA	NA	NA	NA	NA	NA	NA	NA	NA	NA
156	NA	201	NA	NA	NA	NA	NA	NA	NA	NA	NA	NA
159	NA	200	203	NA	NA	NA	NA	NA	173	172	NA	183
163	NA	199	NA	NA	NA	NA	NA	NA	NA	NA	NA	NA
166	NA	198	201	NA	NA	NA	NA	NA	NA	NA	170	NA
172	NA	196	NA	183	NA	NA	NA	NA	NA	NA	NA	180
174	NA	195	197	NA	NA	NA	NA	NA	NA	NA	NA	NA
183	NA	194	NA	NA	NA	NA	NA	NA	NA	166	NA	178
193	NA	192	NA	NA	NA	NA	NA	NA	166	NA	NA	NA
194	NA	191	190	180	NA	NA	NA	NA	165	NA	NA	NA
203	NA	187	NA	NA	NA	NA	NA	NA	NA	NA	NA	NA
228	NA	182	NA	NA	NA	NA	NA	NA	159	NA	NA	NA
231	NA	181	182	NA	NA	NA	NA	NA	NA	153	NA	NA
235	NA	180	NA	174	NA	NA	NA	NA	NA	152	NA	NA
238	NA	179	NA	NA	NA	NA	NA	NA	NA	150	NA	NA
240	NA	178	NA	NA	NA	NA	NA	NA	NA	149	NA	167
244	NA	177	NA	170	NA	NA	NA	NA	NA	NA	NA	NA
249	NA	176	NA	169	NA	NA	NA	NA	NA	NA	154	NA
252	NA	175	179	NA	NA	NA	NA	NA	NA	148	NA	165
306	NA	168	NA	NA	NA	NA	NA	NA	NA	NA	NA	152
311	NA	167	NA	164	NA	NA	NA	NA	NA	NA	NA	NA
313	NA	165	NA	NA	NA	NA	NA	NA	NA	NA	NA	NA
315	NA	164	NA	NA	NA	NA	NA	NA	NA	NA	NA	NA
319	NA	163	NA	NA	288	NA	NA	NA	NA	NA	NA	NA
322	NA	162	NA	159	NA	290	NA	NA	NA	NA	NA	NA
340	NA	161	NA	NA	NA	NA	NA	NA	NA	127	NA	NA
347	NA	160	NA	NA	NA	NA	NA	NA	NA	NA	NA	NA
352	NA	159	161	153	NA	NA	NA	NA	NA	NA	NA	NA
372	NA	156	154	NA	NA	NA	NA	NA	128	NA	NA	NA
374	NA	154	NA	NA	NA	NA	287	NA	NA	NA	129	NA
376	NA	153	NA	147	NA	NA	NA	NA	NA	NA	NA	145
377	NA	152	NA	NA	NA	NA	NA	NA	126	NA	128	NA
384	NA	151	NA	NA	NA	NA	NA	NA	NA	NA	126	NA
390	NA	150	NA	NA	NA	NA	NA	NA	NA	NA	NA	NA
398	NA	149	NA	142	NA	NA	NA	NA	NA	NA	NA	NA
405	NA	148	NA	141	NA	283	NA	NA	NA	NA	NA	NA
409	NA	146	NA	NA	285	NA	NA	NA	NA	NA	NA	NA
412	NA	144	NA	NA	NA	NA	NA	NA	NA	NA	NA	140
420	NA	143	145	NA	NA	NA	NA	NA	NA	NA	NA	NA
423	NA	142	NA	NA	NA	NA	NA	NA	NA	NA	NA	NA
444	NA	141	NA	NA	NA	NA	NA	NA	NA	NA	NA	NA
453	NA	140	NA	NA	NA	NA	NA	NA	NA	NA	NA	NA
461	NA	139	NA	NA	NA	NA	NA	NA	NA	NA	118	NA
479	NA	136	NA	NA	NA	NA	NA	NA	NA	111	NA	132
486	NA	135	NA	NA	NA	NA	NA	NA	113	108	NA	NA
490	NA	134	NA	128	NA	NA	NA	NA	NA	NA	NA	NA
492	NA	133	NA	NA	NA	NA	NA	NA	NA	107	NA	NA
495	NA	132	NA	126	NA	NA	NA	NA	NA	NA	NA	NA
504	NA	131	NA	124	NA	NA	NA	NA	NA	104	NA	NA
505	NA	130	NA	NA	NA	NA	NA	NA	NA	NA	NA	NA
506	NA	129	126	NA	NA	NA	NA	NA	NA	NA	NA	NA
507	NA	128	NA	NA	NA	NA	NA	NA	NA	NA	NA	NA
511	NA	126	NA	123	276	NA	NA	NA	NA	NA	NA	NA
519	NA	125	NA	NA	NA	NA	NA	NA	NA	NA	NA	NA
526	NA	123	NA	NA	275	NA	NA	NA	NA	NA	NA	NA
545	NA	122	NA	NA	NA	NA	NA	NA	NA	NA	NA	126
573	NA	120	NA	115	NA	NA	NA	NA	NA	NA	NA	123
584	NA	117	117	NA	NA	NA	NA	NA	NA	94	NA	NA
601	NA	116	NA	NA	NA	NA	NA	NA	NA	NA	NA	NA
604	NA	115	NA	NA	NA	NA	NA	NA	NA	NA	NA	NA
631	NA	114	NA	NA	NA	NA	NA	NA	95	NA	NA	NA
642	NA	113	NA	NA	NA	NA	NA	NA	NA	NA	NA	NA
644	NA	112	NA	NA	NA	NA	NA	NA	NA	89	NA	NA
647	NA	111	NA	NA	NA	NA	NA	NA	NA	NA	NA	NA
654	NA	110	NA	NA	NA	NA	NA	NA	93	NA	NA	NA
655	NA	109	NA	NA	NA	NA	NA	NA	NA	NA	NA	NA
659	NA	108	109	NA	NA	NA	NA	NA	NA	NA	94	NA
666	NA	107	NA	104	NA	NA	NA	NA	NA	NA	NA	NA
694	NA	106	NA	NA	NA	NA	NA	NA	NA	NA	NA	NA
699	NA	105	NA	NA	NA	NA	NA	NA	NA	NA	NA	NA
708	NA	103	NA	NA	271	NA	NA	284	NA	NA	86	NA
757	NA	102	NA	NA	NA	NA	NA	NA	NA	NA	NA	107
782	NA	101	NA	NA	NA	NA	NA	NA	NA	NA	NA	103
798	NA	100	NA	NA	NA	NA	NA	NA	NA	NA	NA	NA
799	NA	99	NA	89	NA	NA	NA	NA	NA	NA	75	NA
815	NA	97	NA	NA	NA	NA	NA	NA	NA	NA	NA	NA
829	NA	96	NA	87	NA	NA	NA	NA	NA	NA	NA	NA
856	NA	95	NA	NA	NA	NA	NA	NA	NA	NA	NA	NA
866	NA	94	NA	NA	NA	NA	NA	NA	NA	NA	NA	NA
867	NA	93	NA	NA	NA	NA	NA	NA	NA	NA	NA	NA
871	NA	92	NA	NA	NA	NA	NA	NA	NA	NA	NA	NA
874	NA	91	NA	NA	NA	NA	NA	NA	NA	NA	NA	NA
904	NA	89	NA	NA	NA	NA	NA	NA	71	NA	NA	NA
945	NA	86	NA	NA	NA	NA	NA	NA	NA	NA	NA	NA
951	NA	85	NA	NA	NA	NA	NA	NA	NA	NA	NA	NA
955	NA	84	NA	NA	NA	NA	NA	NA	NA	NA	NA	NA
973	NA	83	NA	NA	NA	NA	NA	NA	NA	NA	NA	85
999	NA	82	NA	NA	NA	NA	NA	NA	NA	NA	NA	NA
1000	NA	81	NA	NA	NA	NA	NA	NA	NA	NA	NA	NA
1006	NA	80	75	NA	265	NA	NA	NA	NA	NA	NA	NA
1013	NA	79	NA	NA	NA	NA	NA	NA	NA	NA	NA	NA
1018	NA	78	NA	NA	NA	NA	NA	NA	NA	NA	NA	79
1039	NA	77	NA	NA	NA	NA	NA	NA	61	NA	NA	NA
1048	NA	76	NA	NA	NA	NA	NA	NA	59	59	NA	77
1050	NA	75	NA	NA	NA	NA	NA	NA	NA	NA	NA	NA
1062	NA	74	NA	NA	NA	NA	NA	NA	NA	NA	NA	NA
1079	NA	73	NA	NA	NA	NA	NA	NA	NA	NA	NA	NA
1082	NA	72	NA	NA	NA	NA	NA	NA	NA	NA	NA	NA
1127	NA	71	NA	NA	NA	NA	NA	NA	NA	NA	NA	NA
1162	NA	70	NA	NA	NA	NA	NA	NA	NA	NA	NA	NA
1163	NA	69	NA	NA	NA	NA	NA	NA	NA	NA	NA	NA
1187	NA	68	NA	NA	NA	NA	NA	NA	NA	NA	48	NA
1193	NA	67	NA	NA	NA	NA	NA	NA	NA	NA	NA	NA
1215	NA	66	NA	NA	NA	NA	NA	NA	NA	NA	NA	NA
1225	NA	65	NA	NA	259	NA	NA	NA	NA	NA	NA	NA
1288	NA	63	NA	NA	NA	NA	NA	NA	NA	NA	NA	NA
1291	NA	62	56	NA	NA	NA	NA	NA	NA	NA	NA	NA
1301	NA	61	NA	NA	NA	NA	NA	NA	46	NA	NA	NA
1333	NA	60	NA	NA	NA	NA	NA	NA	NA	NA	NA	NA
1339	NA	59	NA	NA	NA	NA	NA	NA	NA	NA	NA	NA
1353	NA	58	NA	NA	NA	NA	NA	NA	NA	NA	NA	54
1403	NA	57	NA	NA	NA	NA	NA	NA	NA	NA	NA	NA
1431	NA	56	NA	NA	NA	NA	NA	NA	NA	NA	NA	NA
1456	NA	55	NA	NA	NA	NA	NA	NA	NA	NA	NA	NA
1484	NA	54	NA	NA	NA	NA	NA	NA	NA	NA	36	NA
1486	NA	53	46	NA	NA	NA	NA	NA	NA	NA	NA	NA
1487	NA	52	NA	NA	NA	NA	NA	NA	NA	NA	NA	NA
1496	NA	51	NA	NA	NA	NA	NA	NA	NA	NA	NA	NA
1582	NA	49	NA	NA	NA	NA	NA	NA	NA	NA	NA	NA
1597	NA	48	NA	NA	NA	NA	NA	NA	NA	NA	NA	NA
1635	NA	47	NA	NA	NA	NA	NA	NA	NA	NA	29	NA
1648	NA	46	NA	NA	NA	NA	NA	NA	NA	NA	NA	NA
1664	NA	45	NA	NA	NA	NA	NA	NA	34	NA	NA	NA
1678	NA	44	NA	NA	NA	NA	NA	NA	NA	NA	NA	NA
1729	NA	43	NA	NA	NA	NA	NA	NA	NA	NA	NA	NA
1738	NA	42	NA	NA	NA	NA	NA	NA	NA	NA	NA	NA
1797	NA	41	NA	NA	NA	NA	NA	NA	NA	NA	NA	NA
1805	NA	40	NA	NA	NA	NA	NA	NA	NA	NA	NA	NA
1826	NA	39	NA	NA	NA	NA	NA	NA	NA	NA	NA	NA
1839	NA	38	NA	NA	NA	NA	NA	260	NA	NA	NA	NA
1875	NA	37	NA	NA	NA	NA	NA	259	NA	NA	NA	NA
1883	NA	36	NA	NA	NA	NA	NA	NA	NA	NA	NA	NA
1901	NA	35	NA	NA	NA	NA	NA	NA	NA	NA	NA	NA
1912	NA	34	NA	NA	NA	NA	NA	NA	NA	NA	NA	NA
1934	NA	33	NA	28	NA	NA	NA	NA	NA	NA	NA	NA
1942	NA	32	NA	NA	NA	NA	NA	NA	NA	NA	NA	NA
1983	NA	31	NA	NA	NA	NA	NA	NA	NA	NA	NA	NA
2062	NA	30	NA	NA	NA	NA	NA	NA	NA	NA	NA	NA
2079	NA	29	NA	NA	NA	NA	NA	NA	NA	NA	NA	NA
2099	NA	28	NA	NA	NA	NA	NA	NA	NA	NA	NA	NA
2131	NA	27	NA	NA	NA	NA	NA	NA	NA	NA	NA	NA
2160	NA	26	NA	NA	NA	NA	NA	NA	NA	NA	NA	NA
2171	NA	25	NA	NA	NA	NA	NA	253	NA	NA	NA	NA
2259	NA	24	NA	NA	NA	NA	NA	NA	NA	NA	NA	NA
2260	NA	23	NA	NA	NA	NA	NA	NA	NA	NA	NA	NA
2282	NA	22	NA	NA	NA	NA	NA	NA	NA	NA	NA	NA
2323	NA	21	NA	NA	NA	NA	NA	NA	NA	NA	NA	NA
2378	NA	20	NA	NA	NA	NA	NA	NA	NA	NA	NA	NA
2397	NA	19	NA	NA	NA	NA	NA	NA	NA	NA	NA	NA
2513	NA	18	NA	NA	NA	NA	NA	NA	NA	NA	NA	NA
2517	NA	17	NA	NA	225	NA	NA	NA	NA	NA	NA	NA
2521	NA	16	NA	NA	NA	NA	NA	NA	NA	NA	NA	NA
2588	NA	15	NA	NA	NA	NA	NA	NA	NA	NA	NA	NA
2695	NA	14	NA	NA	NA	NA	NA	NA	NA	NA	NA	NA
2898	NA	13	NA	NA	NA	NA	NA	NA	NA	NA	NA	NA
3020	NA	12	NA	NA	NA	NA	NA	NA	NA	NA	NA	NA
3059	NA	11	NA	NA	NA	NA	NA	NA	NA	NA	NA	NA
3091	NA	10	NA	NA	NA	NA	NA	NA	NA	NA	NA	NA
3193	NA	9	NA	NA	NA	NA	NA	NA	NA	NA	NA	NA
3312	NA	8	NA	NA	NA	NA	NA	NA	NA	NA	NA	NA
3494	NA	7	NA	NA	NA	NA	NA	NA	NA	NA	NA	NA
3675	NA	6	NA	9	NA	NA	NA	NA	NA	NA	NA	NA
3740	NA	5	NA	NA	NA	NA	NA	NA	NA	NA	NA	NA
4459	NA	4	NA	NA	NA	NA	NA	NA	NA	NA	NA	NA
4528	NA	3	NA	NA	NA	NA	NA	NA	NA	NA	NA	NA
5700	NA	2	NA	NA	NA	NA	NA	NA	NA	NA	NA	NA
6196	NA	1	NA	NA	NA	NA	NA	NA	NA	NA	NA	NA
8182	NA	0	NA	NA	NA	NA	NA	NA	NA	NA	NA	NA
11	NA	NA	257	NA	NA	NA	NA	300	NA	NA	223	237
14	NA	NA	256	NA	NA	NA	NA	NA	NA	NA	NA	NA
16	NA	NA	255	NA	NA	NA	NA	NA	221	215	221	NA
35	NA	NA	253	NA	NA	NA	NA	NA	NA	NA	NA	228
36	NA	NA	252	NA	NA	NA	NA	NA	NA	NA	214	227
44	NA	NA	247	230	NA	NA	300	NA	NA	NA	210	NA
47	NA	NA	241	NA	NA	NA	NA	NA	NA	NA	NA	NA
55	NA	NA	239	NA	NA	NA	NA	NA	NA	203	NA	219
57	NA	NA	238	NA	NA	NA	NA	NA	209	NA	NA	NA
64	NA	NA	236	NA	NA	NA	NA	NA	NA	NA	NA	NA
73	NA	NA	233	NA	NA	NA	NA	NA	NA	199	NA	NA
81	NA	NA	232	NA	NA	NA	NA	NA	199	NA	193	NA
85	NA	NA	230	NA	NA	NA	NA	NA	192	NA	192	NA
86	NA	NA	228	NA	NA	NA	NA	NA	191	NA	NA	NA
93	NA	NA	227	213	NA	NA	NA	NA	NA	NA	NA	NA
95	NA	NA	226	NA	NA	NA	NA	NA	190	NA	190	NA
108	NA	NA	222	208	NA	NA	NA	NA	184	184	NA	NA
110	NA	NA	221	207	NA	NA	NA	294	NA	NA	186	NA
121	NA	NA	220	202	NA	NA	NA	NA	180	NA	NA	NA
124	NA	NA	219	NA	NA	NA	NA	NA	NA	NA	NA	NA
126	NA	NA	217	199	NA	NA	NA	NA	179	NA	NA	195
127	NA	NA	216	NA	294	NA	NA	NA	NA	182	177	NA
131	NA	NA	214	NA	NA	NA	NA	NA	NA	NA	NA	NA
146	NA	NA	212	195	NA	NA	NA	NA	174	176	173	NA
149	NA	NA	210	NA	NA	NA	NA	NA	NA	NA	NA	185
157	NA	NA	204	NA	NA	NA	NA	NA	NA	173	NA	NA
164	NA	NA	202	187	NA	NA	NA	NA	NA	NA	NA	NA
168	NA	NA	199	185	NA	NA	NA	NA	NA	NA	NA	NA
178	NA	NA	193	NA	NA	294	NA	NA	NA	NA	NA	NA
188	NA	NA	191	NA	NA	NA	NA	NA	168	NA	NA	NA
198	NA	NA	189	NA	NA	NA	NA	NA	NA	NA	NA	173
204	NA	NA	188	NA	NA	NA	NA	NA	NA	160	165	171
209	NA	NA	187	177	NA	NA	NA	NA	NA	NA	162	NA
213	NA	NA	186	NA	NA	NA	NA	NA	NA	NA	NA	NA
219	NA	NA	185	NA	NA	NA	NA	NA	NA	NA	NA	NA
220	NA	NA	183	NA	NA	NA	NA	NA	NA	NA	NA	NA
248	NA	NA	180	NA	NA	NA	NA	NA	NA	NA	155	NA
253	NA	NA	178	NA	NA	NA	NA	NA	157	147	NA	NA
258	NA	NA	177	NA	NA	NA	NA	NA	NA	NA	NA	163
262	NA	NA	175	167	NA	NA	NA	NA	NA	NA	NA	NA
269	NA	NA	174	NA	NA	NA	NA	NA	NA	NA	NA	NA
290	NA	NA	173	NA	NA	292	NA	NA	NA	140	NA	NA
292	NA	NA	172	NA	NA	NA	NA	NA	NA	NA	140	NA
310	NA	NA	171	NA	NA	NA	NA	NA	NA	NA	NA	NA
318	NA	NA	170	162	NA	NA	NA	NA	NA	NA	NA	NA
327	NA	NA	169	NA	NA	NA	NA	NA	NA	NA	NA	NA
328	NA	NA	168	NA	NA	NA	NA	NA	NA	NA	NA	NA
329	NA	NA	167	NA	NA	NA	NA	NA	NA	130	NA	NA
335	NA	NA	166	NA	NA	NA	NA	291	132	NA	NA	NA
341	NA	NA	164	NA	NA	287	NA	NA	NA	NA	NA	NA
343	NA	NA	163	NA	NA	NA	NA	NA	NA	126	132	149
354	NA	NA	160	NA	NA	NA	NA	NA	NA	NA	NA	NA
356	NA	NA	159	151	NA	NA	NA	NA	NA	NA	NA	NA
357	NA	NA	158	NA	NA	NA	289	NA	NA	NA	NA	NA
359	NA	NA	157	NA	NA	NA	NA	NA	NA	122	NA	NA
365	NA	NA	156	149	NA	NA	NA	NA	NA	121	NA	NA
367	NA	NA	155	NA	NA	NA	NA	NA	NA	NA	NA	NA
375	NA	NA	153	NA	NA	NA	286	NA	127	NA	NA	NA
378	NA	NA	152	146	NA	286	NA	NA	NA	NA	NA	NA
380	NA	NA	151	NA	NA	NA	NA	NA	124	NA	NA	NA
385	NA	NA	150	NA	NA	284	NA	NA	NA	119	125	NA
392	NA	NA	149	NA	NA	NA	NA	NA	NA	NA	NA	NA
400	NA	NA	148	NA	NA	NA	NA	NA	NA	NA	NA	NA
406	NA	NA	147	NA	NA	NA	NA	NA	NA	NA	NA	NA
421	NA	NA	144	NA	NA	NA	NA	NA	119	NA	121	NA
426	NA	NA	143	NA	NA	NA	NA	NA	NA	116	NA	NA
431	NA	NA	142	139	NA	NA	NA	NA	NA	NA	NA	NA
433	NA	NA	140	NA	NA	NA	NA	NA	NA	NA	NA	NA
434	NA	NA	139	NA	NA	NA	NA	NA	NA	NA	120	NA
435	NA	NA	138	NA	NA	NA	NA	NA	NA	NA	NA	NA
447	NA	NA	137	NA	NA	NA	NA	NA	NA	NA	119	NA
449	NA	NA	136	NA	NA	NA	NA	NA	NA	NA	NA	NA
454	NA	NA	134	NA	283	NA	NA	NA	NA	NA	NA	136
482	NA	NA	132	NA	NA	NA	NA	NA	NA	NA	NA	NA
491	NA	NA	130	NA	279	NA	NA	NA	NA	NA	NA	NA
496	NA	NA	129	NA	NA	NA	NA	NA	NA	106	NA	NA
499	NA	NA	127	NA	NA	NA	NA	NA	NA	105	NA	NA
509	NA	NA	125	NA	NA	NA	NA	NA	NA	NA	NA	NA
516	NA	NA	124	NA	NA	NA	NA	NA	NA	NA	NA	NA
528	NA	NA	123	NA	NA	NA	NA	NA	111	NA	NA	129
535	NA	NA	122	NA	NA	NA	NA	NA	NA	NA	109	NA
543	NA	NA	121	NA	NA	NA	NA	NA	NA	97	NA	NA
547	NA	NA	120	NA	NA	NA	NA	NA	109	NA	106	NA
563	NA	NA	119	NA	NA	NA	NA	NA	106	NA	NA	NA
568	NA	NA	118	NA	NA	NA	NA	NA	NA	NA	NA	NA
594	NA	NA	116	NA	NA	NA	NA	NA	NA	NA	NA	NA
609	NA	NA	115	NA	NA	NA	NA	NA	NA	NA	NA	NA
633	NA	NA	112	NA	NA	NA	NA	NA	NA	NA	NA	NA
648	NA	NA	111	NA	NA	NA	NA	NA	NA	NA	NA	117
650	NA	NA	110	NA	NA	NA	NA	NA	NA	NA	NA	NA
672	NA	NA	108	NA	NA	NA	NA	NA	NA	NA	NA	113
679	NA	NA	107	NA	NA	NA	NA	NA	NA	86	NA	111
690	NA	NA	105	NA	NA	NA	NA	NA	NA	NA	NA	NA
697	NA	NA	104	NA	NA	NA	NA	NA	NA	NA	NA	NA
715	NA	NA	102	NA	NA	NA	NA	NA	NA	NA	84	NA
718	NA	NA	101	NA	NA	NA	NA	NA	NA	NA	NA	NA
719	NA	NA	100	95	NA	NA	NA	NA	NA	NA	83	NA
736	NA	NA	99	NA	NA	NA	NA	NA	NA	NA	NA	NA
737	NA	NA	98	NA	NA	NA	NA	NA	NA	NA	NA	NA
760	NA	NA	97	NA	NA	NA	NA	NA	NA	NA	NA	NA
766	NA	NA	96	NA	NA	NA	NA	NA	NA	NA	NA	NA
780	NA	NA	95	NA	NA	NA	NA	NA	NA	NA	NA	NA
812	NA	NA	93	NA	NA	NA	NA	NA	NA	NA	NA	NA
813	NA	NA	92	NA	NA	NA	NA	NA	NA	NA	NA	101
838	NA	NA	90	NA	NA	NA	NA	NA	NA	NA	NA	95
839	NA	NA	88	NA	NA	NA	NA	NA	76	NA	NA	NA
845	NA	NA	87	85	NA	NA	NA	NA	NA	NA	NA	NA
846	NA	NA	86	NA	NA	NA	278	NA	NA	NA	71	NA
875	NA	NA	85	NA	NA	NA	NA	NA	NA	NA	NA	NA
891	NA	NA	84	NA	NA	NA	NA	NA	72	NA	NA	NA
899	NA	NA	83	NA	NA	NA	NA	NA	NA	NA	NA	NA
934	NA	NA	81	NA	NA	NA	NA	NA	NA	NA	NA	NA
943	NA	NA	80	NA	NA	NA	NA	NA	NA	NA	NA	NA
960	NA	NA	79	NA	NA	NA	NA	279	NA	68	NA	NA
974	NA	NA	78	NA	NA	NA	NA	NA	NA	66	NA	NA
987	NA	NA	77	72	NA	NA	NA	NA	NA	NA	NA	84
1004	NA	NA	76	NA	NA	NA	NA	NA	NA	61	NA	NA
1036	NA	NA	74	NA	NA	NA	NA	NA	NA	NA	NA	NA
1037	NA	NA	73	NA	NA	NA	NA	NA	NA	NA	NA	NA
1049	NA	NA	71	67	NA	NA	NA	NA	NA	NA	NA	NA
1054	NA	NA	70	NA	NA	266	NA	NA	NA	NA	NA	NA
1095	NA	NA	69	NA	NA	NA	NA	NA	NA	NA	NA	NA
1108	NA	NA	68	NA	NA	NA	NA	NA	NA	NA	NA	NA
1128	NA	NA	66	NA	NA	NA	NA	NA	NA	NA	NA	NA
1136	NA	NA	65	NA	NA	NA	NA	NA	NA	NA	NA	NA
1144	NA	NA	64	NA	NA	263	NA	NA	NA	NA	52	NA
1174	NA	NA	62	NA	NA	NA	NA	NA	NA	NA	NA	NA
1186	NA	NA	61	NA	NA	NA	NA	NA	NA	NA	NA	NA
1190	NA	NA	60	NA	NA	NA	NA	NA	51	NA	NA	NA
1200	NA	NA	59	NA	NA	NA	NA	NA	NA	NA	NA	NA
1238	NA	NA	58	NA	NA	NA	NA	NA	NA	NA	NA	NA
1289	NA	NA	57	NA	NA	NA	NA	NA	NA	NA	NA	NA
1305	NA	NA	55	NA	NA	NA	NA	NA	NA	NA	NA	58
1326	NA	NA	54	NA	NA	NA	NA	NA	NA	NA	NA	NA
1375	NA	NA	53	NA	NA	NA	NA	NA	NA	NA	NA	NA
1380	NA	NA	52	NA	NA	NA	NA	NA	NA	NA	NA	NA
1409	NA	NA	51	NA	NA	NA	NA	NA	NA	NA	NA	NA
1454	NA	NA	50	43	NA	NA	NA	NA	NA	NA	NA	NA
1460	NA	NA	49	NA	NA	NA	NA	NA	NA	NA	NA	NA
1465	NA	NA	48	NA	NA	NA	NA	NA	NA	NA	NA	NA
1472	NA	NA	47	NA	NA	NA	NA	NA	NA	NA	NA	NA
1491	NA	NA	45	NA	NA	NA	NA	NA	NA	NA	NA	NA
1528	NA	NA	44	NA	NA	NA	NA	NA	NA	NA	NA	NA
1545	NA	NA	43	NA	NA	NA	NA	NA	NA	NA	NA	NA
1546	NA	NA	42	NA	NA	NA	NA	NA	NA	NA	NA	NA
1693	NA	NA	41	NA	NA	NA	NA	NA	NA	NA	NA	NA
1774	NA	NA	40	NA	NA	NA	NA	NA	NA	NA	NA	NA
1793	NA	NA	39	NA	NA	NA	NA	NA	NA	NA	NA	NA
1815	NA	NA	38	NA	NA	NA	NA	NA	NA	NA	NA	NA
1818	NA	NA	37	NA	240	240	NA	NA	NA	NA	NA	NA
1854	NA	NA	36	NA	NA	NA	NA	NA	NA	NA	NA	NA
1858	NA	NA	35	NA	NA	NA	NA	NA	NA	NA	NA	NA
1885	NA	NA	34	NA	NA	NA	NA	NA	NA	NA	NA	NA
1892	NA	NA	33	NA	NA	NA	NA	NA	NA	NA	NA	NA
1894	NA	NA	32	NA	NA	NA	NA	NA	NA	NA	NA	NA
1909	NA	NA	31	NA	NA	NA	NA	NA	NA	NA	NA	NA
1918	NA	NA	30	NA	NA	NA	NA	NA	NA	NA	NA	NA
1965	NA	NA	29	NA	NA	NA	NA	NA	NA	NA	NA	NA
2018	NA	NA	28	NA	NA	NA	NA	NA	NA	NA	NA	NA
2059	NA	NA	27	NA	NA	NA	NA	NA	NA	NA	NA	NA
2070	NA	NA	26	NA	NA	NA	NA	NA	NA	NA	NA	NA
2278	NA	NA	24	NA	NA	NA	NA	NA	NA	NA	NA	NA
2308	NA	NA	23	NA	NA	NA	NA	NA	NA	NA	NA	NA
2312	NA	NA	22	NA	NA	NA	NA	NA	NA	NA	NA	NA
2402	NA	NA	21	NA	NA	NA	NA	NA	NA	NA	NA	NA
2479	NA	NA	20	NA	NA	NA	NA	NA	NA	NA	NA	NA
2625	NA	NA	19	NA	NA	NA	NA	NA	NA	NA	NA	NA
2798	NA	NA	18	NA	NA	NA	NA	NA	NA	NA	NA	NA
2918	NA	NA	17	NA	NA	NA	NA	NA	NA	NA	NA	NA
3058	NA	NA	16	NA	NA	NA	NA	NA	NA	NA	NA	NA
3128	NA	NA	15	NA	NA	NA	NA	NA	NA	NA	NA	NA
3281	NA	NA	14	NA	NA	NA	NA	NA	NA	NA	NA	NA
3306	NA	NA	13	NA	NA	NA	NA	NA	NA	NA	NA	NA
3373	NA	NA	12	NA	NA	NA	NA	NA	NA	NA	NA	NA
3416	NA	NA	11	NA	NA	NA	NA	NA	NA	NA	NA	NA
3491	NA	NA	10	NA	NA	NA	NA	NA	NA	NA	NA	NA
3578	NA	NA	9	NA	NA	NA	NA	NA	NA	NA	NA	NA
3579	NA	NA	8	NA	NA	NA	NA	NA	NA	NA	NA	NA
3789	NA	NA	7	NA	NA	NA	NA	NA	NA	NA	NA	NA
3876	NA	NA	6	NA	NA	NA	NA	NA	NA	NA	NA	NA
3932	NA	NA	5	NA	NA	NA	NA	NA	NA	NA	NA	NA
4022	NA	NA	4	NA	NA	NA	NA	NA	NA	NA	NA	NA
4153	NA	NA	3	NA	NA	NA	NA	NA	NA	NA	NA	NA
4953	NA	NA	1	NA	186	NA	NA	NA	NA	NA	NA	NA
6868	NA	NA	0	NA	NA	NA	NA	NA	NA	NA	NA	NA
6	NA	NA	NA	237	NA	NA	NA	NA	NA	NA	NA	238
39	NA	NA	NA	231	NA	NA	NA	NA	NA	NA	NA	NA
48	NA	NA	NA	228	NA	NA	NA	NA	214	NA	208	NA
56	NA	NA	NA	225	NA	NA	NA	297	210	NA	NA	NA
61	NA	NA	NA	221	NA	NA	NA	NA	205	NA	NA	NA
87	NA	NA	NA	217	NA	NA	NA	NA	NA	NA	NA	NA
90	NA	NA	NA	214	NA	NA	NA	NA	NA	196	NA	NA
96	NA	NA	NA	212	NA	NA	NA	NA	189	NA	189	205
97	NA	NA	NA	211	NA	NA	NA	NA	NA	194	188	NA
112	NA	NA	NA	206	NA	NA	NA	NA	183	NA	NA	NA
154	NA	NA	NA	189	NA	296	NA	NA	NA	NA	171	NA
160	NA	NA	NA	188	NA	NA	NA	NA	NA	NA	NA	182
184	NA	NA	NA	182	NA	NA	NA	NA	NA	NA	NA	NA
186	NA	NA	NA	181	NA	NA	NA	NA	NA	164	NA	177
200	NA	NA	NA	179	NA	NA	NA	NA	163	NA	NA	NA
222	NA	NA	NA	176	NA	NA	NA	NA	NA	NA	NA	NA
241	NA	NA	NA	171	NA	NA	NA	NA	NA	NA	158	NA
250	NA	NA	NA	168	NA	NA	NA	NA	NA	NA	NA	NA
277	NA	NA	NA	165	NA	NA	NA	NA	NA	NA	145	NA
324	NA	NA	NA	158	NA	NA	NA	NA	NA	NA	NA	NA
334	NA	NA	NA	157	NA	NA	NA	NA	133	NA	NA	NA
342	NA	NA	NA	156	NA	NA	NA	NA	NA	NA	NA	NA
344	NA	NA	NA	155	NA	NA	NA	NA	NA	NA	131	NA
345	NA	NA	NA	154	NA	NA	NA	NA	NA	125	NA	NA
364	NA	NA	NA	150	NA	NA	NA	NA	NA	NA	NA	NA
387	NA	NA	NA	144	NA	NA	NA	NA	NA	NA	NA	NA
388	NA	NA	NA	143	NA	NA	NA	NA	NA	118	NA	NA
415	NA	NA	NA	140	NA	NA	NA	NA	NA	NA	122	NA
438	NA	NA	NA	138	NA	NA	NA	NA	NA	NA	NA	NA
439	NA	NA	NA	136	NA	NA	NA	NA	NA	NA	NA	NA
468	NA	NA	NA	133	NA	NA	NA	NA	NA	NA	NA	133
474	NA	NA	NA	132	NA	NA	NA	NA	NA	NA	NA	NA
483	NA	NA	NA	130	NA	NA	NA	NA	NA	110	NA	NA
487	NA	NA	NA	129	NA	NA	NA	NA	NA	NA	NA	NA
502	NA	NA	NA	125	NA	NA	NA	NA	NA	NA	NA	NA
512	NA	NA	NA	122	NA	NA	NA	NA	NA	NA	NA	NA
546	NA	NA	NA	120	NA	NA	NA	NA	NA	NA	NA	NA
548	NA	NA	NA	119	NA	280	NA	NA	NA	NA	NA	NA
557	NA	NA	NA	118	NA	NA	NA	NA	107	NA	NA	NA
561	NA	NA	NA	117	NA	NA	NA	NA	NA	NA	NA	NA
566	NA	NA	NA	116	NA	NA	NA	NA	104	NA	NA	NA
575	NA	NA	NA	114	NA	NA	NA	NA	NA	NA	NA	122
578	NA	NA	NA	113	NA	NA	NA	NA	NA	NA	NA	NA
588	NA	NA	NA	110	274	NA	NA	NA	NA	NA	NA	NA
603	NA	NA	NA	109	NA	NA	NA	NA	NA	NA	100	NA
622	NA	NA	NA	108	NA	NA	NA	NA	NA	NA	NA	NA
649	NA	NA	NA	107	NA	NA	NA	NA	NA	88	NA	NA
652	NA	NA	NA	106	NA	NA	NA	NA	NA	NA	NA	NA
662	NA	NA	NA	105	NA	NA	NA	NA	NA	NA	NA	NA
667	NA	NA	NA	103	NA	NA	NA	NA	92	NA	NA	NA
668	NA	NA	NA	102	NA	NA	NA	NA	NA	NA	93	NA
683	NA	NA	NA	101	NA	NA	NA	NA	NA	NA	88	NA
687	NA	NA	NA	99	NA	NA	NA	NA	NA	NA	NA	NA
688	NA	NA	NA	98	NA	NA	NA	NA	NA	NA	NA	NA
704	NA	NA	NA	97	NA	NA	NA	NA	NA	NA	NA	NA
711	NA	NA	NA	96	NA	NA	NA	NA	NA	NA	NA	NA
732	NA	NA	NA	94	NA	NA	NA	NA	NA	81	81	NA
747	NA	NA	NA	93	NA	NA	NA	NA	NA	NA	NA	NA
770	NA	NA	NA	91	NA	NA	NA	NA	NA	NA	NA	104
784	NA	NA	NA	90	NA	NA	NA	NA	NA	NA	NA	NA
848	NA	NA	NA	84	NA	NA	NA	NA	NA	NA	NA	NA
852	NA	NA	NA	83	NA	NA	NA	NA	NA	NA	NA	NA
886	NA	NA	NA	82	NA	NA	NA	NA	NA	NA	NA	NA
920	NA	NA	NA	81	NA	NA	NA	NA	70	NA	NA	NA
927	NA	NA	NA	80	NA	NA	NA	NA	NA	NA	NA	NA
938	NA	NA	NA	79	NA	NA	NA	NA	67	NA	NA	NA
952	NA	NA	NA	76	NA	NA	NA	NA	NA	NA	NA	NA
958	NA	NA	NA	75	266	NA	NA	NA	NA	NA	NA	NA
959	NA	NA	NA	74	NA	NA	NA	NA	NA	NA	NA	NA
1019	NA	NA	NA	71	NA	NA	NA	NA	NA	NA	NA	NA
1025	NA	NA	NA	70	NA	NA	NA	NA	NA	NA	NA	NA
1028	NA	NA	NA	69	NA	NA	NA	NA	NA	NA	NA	NA
1031	NA	NA	NA	68	NA	NA	NA	NA	NA	NA	56	NA
1053	NA	NA	NA	66	NA	NA	NA	NA	NA	NA	NA	NA
1055	NA	NA	NA	65	NA	NA	NA	NA	NA	NA	NA	NA
1083	NA	NA	NA	63	NA	NA	NA	NA	NA	NA	NA	NA
1094	NA	NA	NA	62	NA	NA	NA	NA	NA	NA	NA	NA
1101	NA	NA	NA	61	NA	NA	NA	NA	NA	NA	NA	NA
1133	NA	NA	NA	60	NA	NA	NA	NA	NA	NA	NA	NA
1138	NA	NA	NA	59	NA	NA	NA	NA	NA	NA	NA	NA
1151	NA	NA	NA	57	NA	NA	NA	NA	NA	NA	NA	NA
1242	NA	NA	NA	56	NA	NA	NA	NA	NA	NA	NA	NA
1265	NA	NA	NA	55	NA	NA	NA	NA	NA	NA	NA	62
1269	NA	NA	NA	54	NA	NA	NA	NA	NA	NA	NA	NA
1276	NA	NA	NA	53	NA	NA	NA	NA	NA	NA	NA	NA
1277	NA	NA	NA	52	NA	NA	NA	NA	NA	NA	NA	NA
1280	NA	NA	NA	51	NA	NA	NA	NA	NA	NA	NA	NA
1298	NA	NA	NA	50	NA	NA	NA	NA	NA	NA	NA	NA
1311	NA	NA	NA	49	255	NA	NA	NA	NA	NA	NA	NA
1381	NA	NA	NA	48	NA	NA	NA	NA	NA	NA	NA	NA
1398	NA	NA	NA	47	NA	NA	NA	NA	NA	NA	NA	NA
1423	NA	NA	NA	46	NA	NA	NA	NA	NA	NA	NA	NA
1430	NA	NA	NA	45	NA	257	NA	NA	NA	NA	NA	NA
1444	NA	NA	NA	44	NA	NA	NA	NA	NA	NA	NA	NA
1599	NA	NA	NA	42	NA	NA	NA	NA	NA	NA	NA	NA
1601	NA	NA	NA	41	NA	NA	NA	265	37	NA	NA	NA
1622	NA	NA	NA	40	NA	NA	NA	NA	NA	NA	NA	NA
1624	NA	NA	NA	39	NA	NA	NA	NA	NA	NA	NA	NA
1643	NA	NA	NA	38	NA	NA	NA	NA	NA	NA	NA	NA
1658	NA	NA	NA	37	NA	NA	NA	NA	NA	NA	NA	NA
1659	NA	NA	NA	36	NA	NA	NA	NA	NA	NA	NA	NA
1667	NA	NA	NA	35	NA	NA	NA	NA	NA	NA	NA	NA
1714	NA	NA	NA	34	NA	NA	NA	NA	NA	NA	NA	NA
1727	NA	NA	NA	33	NA	NA	NA	NA	NA	NA	NA	NA
1779	NA	NA	NA	32	NA	NA	NA	NA	NA	NA	NA	NA
1831	NA	NA	NA	31	NA	NA	NA	NA	NA	NA	NA	NA
1880	NA	NA	NA	29	NA	NA	NA	NA	NA	NA	NA	37
1962	NA	NA	NA	27	NA	NA	NA	NA	NA	NA	NA	NA
2021	NA	NA	NA	26	NA	236	NA	NA	NA	NA	NA	NA
2023	NA	NA	NA	25	NA	NA	NA	NA	NA	NA	NA	NA
2069	NA	NA	NA	24	NA	NA	NA	NA	NA	NA	NA	NA
2087	NA	NA	NA	23	NA	NA	NA	NA	NA	NA	NA	NA
2268	NA	NA	NA	22	NA	NA	NA	NA	NA	NA	NA	NA
2329	NA	NA	NA	21	NA	NA	NA	NA	NA	NA	NA	NA
2383	NA	NA	NA	20	NA	NA	NA	NA	NA	NA	NA	NA
2412	NA	NA	NA	19	NA	NA	NA	NA	NA	NA	NA	NA
2439	NA	NA	NA	18	NA	NA	NA	NA	NA	NA	NA	NA
2465	NA	NA	NA	17	NA	NA	NA	NA	NA	NA	NA	NA
2509	NA	NA	NA	16	NA	NA	NA	NA	NA	NA	NA	NA
2532	NA	NA	NA	15	NA	NA	NA	NA	NA	NA	NA	NA
2533	NA	NA	NA	14	NA	NA	NA	NA	NA	NA	NA	NA
2675	NA	NA	NA	13	NA	NA	NA	NA	NA	NA	NA	NA
3210	NA	NA	NA	12	NA	NA	NA	NA	NA	NA	NA	NA
3535	NA	NA	NA	11	NA	NA	NA	NA	NA	NA	NA	NA
3642	NA	NA	NA	10	NA	NA	NA	NA	NA	NA	NA	NA
3808	NA	NA	NA	8	NA	NA	NA	NA	NA	NA	NA	NA
3975	NA	NA	NA	7	NA	NA	NA	NA	NA	NA	NA	NA
4116	NA	NA	NA	6	NA	NA	NA	NA	NA	NA	NA	NA
4194	NA	NA	NA	5	NA	NA	NA	NA	NA	NA	NA	NA
4324	NA	NA	NA	4	NA	NA	NA	NA	NA	NA	NA	NA
4381	NA	NA	NA	3	NA	NA	NA	NA	NA	NA	NA	NA
5201	NA	NA	NA	2	NA	NA	NA	NA	NA	NA	NA	NA
5438	NA	NA	NA	1	NA	NA	NA	NA	NA	NA	NA	NA
7803	NA	NA	NA	0	NA	NA	NA	NA	NA	NA	NA	NA
51	NA	NA	NA	NA	295	NA	NA	NA	213	NA	NA	NA
190	NA	NA	NA	NA	293	NA	NA	NA	167	NA	NA	NA
210	NA	NA	NA	NA	291	NA	NA	NA	NA	NA	NA	NA
232	NA	NA	NA	NA	290	NA	NA	NA	NA	NA	NA	NA
386	NA	NA	NA	NA	286	NA	NA	NA	NA	NA	NA	NA
484	NA	NA	NA	NA	280	NA	NA	286	NA	109	NA	NA
497	NA	NA	NA	NA	278	NA	NA	NA	NA	NA	NA	NA
593	NA	NA	NA	NA	273	NA	NA	NA	NA	NA	NA	NA
635	NA	NA	NA	NA	272	NA	NA	NA	NA	NA	NA	118
746	NA	NA	NA	NA	270	NA	NA	NA	NA	NA	80	NA
763	NA	NA	NA	NA	269	NA	NA	NA	NA	78	NA	NA
805	NA	NA	NA	NA	268	NA	NA	NA	80	NA	NA	NA
870	NA	NA	NA	NA	267	NA	NA	NA	NA	73	NA	NA
1012	NA	NA	NA	NA	264	NA	NA	NA	NA	NA	NA	NA
1123	NA	NA	NA	NA	263	NA	NA	NA	NA	NA	NA	NA
1137	NA	NA	NA	NA	262	NA	NA	NA	NA	NA	NA	NA
1203	NA	NA	NA	NA	261	NA	NA	NA	NA	NA	NA	67
1223	NA	NA	NA	NA	260	NA	NA	NA	NA	46	NA	NA
1260	NA	NA	NA	NA	258	NA	NA	NA	NA	NA	NA	NA
1284	NA	NA	NA	NA	257	NA	NA	275	NA	NA	NA	NA
1290	NA	NA	NA	NA	256	NA	NA	NA	NA	NA	NA	59
1319	NA	NA	NA	NA	254	NA	NA	NA	NA	NA	NA	NA
1347	NA	NA	NA	NA	253	NA	NA	NA	NA	NA	NA	NA
1362	NA	NA	NA	NA	252	NA	NA	NA	NA	NA	NA	NA
1370	NA	NA	NA	NA	251	NA	NA	NA	NA	NA	NA	NA
1383	NA	NA	NA	NA	250	NA	NA	NA	NA	NA	NA	NA
1407	NA	NA	NA	NA	249	NA	NA	NA	NA	NA	NA	50
1434	NA	NA	NA	NA	248	NA	NA	NA	NA	NA	NA	NA
1470	NA	NA	NA	NA	247	NA	NA	NA	NA	NA	NA	NA
1702	NA	NA	NA	NA	246	NA	268	NA	NA	NA	NA	NA
1706	NA	NA	NA	NA	245	NA	NA	NA	NA	NA	NA	NA
1712	NA	NA	NA	NA	244	NA	NA	NA	NA	NA	NA	NA
1765	NA	NA	NA	NA	242	NA	NA	NA	NA	NA	NA	NA
1785	NA	NA	NA	NA	241	NA	NA	NA	NA	NA	NA	NA
1944	NA	NA	NA	NA	239	NA	NA	NA	NA	NA	NA	NA
1980	NA	NA	NA	NA	238	NA	NA	NA	NA	NA	NA	NA
1992	NA	NA	NA	NA	237	NA	NA	NA	NA	NA	NA	NA
2007	NA	NA	NA	NA	236	NA	NA	NA	NA	23	NA	NA
2180	NA	NA	NA	NA	234	NA	NA	NA	NA	NA	NA	NA
2191	NA	NA	NA	NA	233	NA	NA	NA	NA	NA	NA	NA
2211	NA	NA	NA	NA	232	NA	NA	NA	NA	NA	NA	NA
2249	NA	NA	NA	NA	231	NA	NA	NA	NA	NA	NA	NA
2277	NA	NA	NA	NA	230	NA	NA	NA	NA	NA	NA	NA
2301	NA	NA	NA	NA	229	NA	NA	NA	NA	NA	NA	NA
2438	NA	NA	NA	NA	228	NA	NA	NA	NA	NA	NA	NA
2487	NA	NA	NA	NA	227	NA	NA	NA	NA	NA	NA	NA
2516	NA	NA	NA	NA	226	NA	NA	NA	NA	NA	NA	NA
2534	NA	NA	NA	NA	224	NA	NA	NA	NA	NA	NA	NA
2777	NA	NA	NA	NA	223	NA	NA	NA	NA	NA	NA	NA
2831	NA	NA	NA	NA	222	NA	NA	NA	NA	NA	NA	NA
2896	NA	NA	NA	NA	221	NA	NA	NA	NA	NA	NA	NA
2907	NA	NA	NA	NA	220	NA	NA	NA	NA	NA	NA	NA
2937	NA	NA	NA	NA	219	NA	NA	NA	NA	NA	NA	NA
2962	NA	NA	NA	NA	218	NA	NA	NA	NA	NA	NA	NA
3049	NA	NA	NA	NA	217	NA	NA	NA	NA	NA	NA	NA
3097	NA	NA	NA	NA	216	NA	NA	NA	NA	NA	NA	NA
3134	NA	NA	NA	NA	215	NA	NA	NA	NA	NA	NA	NA
3171	NA	NA	NA	NA	214	NA	NA	NA	NA	NA	NA	NA
3235	NA	NA	NA	NA	213	213	NA	NA	NA	NA	NA	NA
3326	NA	NA	NA	NA	212	NA	NA	NA	NA	NA	NA	NA
3449	NA	NA	NA	NA	211	NA	NA	NA	NA	NA	NA	NA
3463	NA	NA	NA	NA	210	NA	NA	NA	NA	NA	NA	NA
3500	NA	NA	NA	NA	209	NA	NA	NA	NA	NA	NA	NA
3544	NA	NA	NA	NA	208	NA	NA	NA	NA	NA	NA	NA
3622	NA	NA	NA	NA	207	NA	NA	NA	NA	NA	NA	NA
3816	NA	NA	NA	NA	206	NA	NA	NA	NA	NA	NA	NA
3836	NA	NA	NA	NA	205	NA	NA	240	NA	NA	NA	NA
3866	NA	NA	NA	NA	204	NA	NA	NA	NA	NA	NA	NA
3911	NA	NA	NA	NA	203	NA	NA	NA	NA	NA	NA	NA
3940	NA	NA	NA	NA	202	NA	241	NA	NA	NA	NA	NA
3954	NA	NA	NA	NA	201	NA	NA	NA	NA	NA	NA	NA
4051	NA	NA	NA	NA	200	NA	NA	NA	NA	NA	NA	NA
4066	NA	NA	NA	NA	199	NA	NA	NA	NA	NA	NA	NA
4077	NA	NA	NA	NA	198	NA	NA	NA	NA	NA	NA	NA
4108	NA	NA	NA	NA	197	NA	NA	NA	NA	NA	NA	NA
4170	NA	NA	NA	NA	195	NA	NA	NA	NA	NA	NA	NA
4199	NA	NA	NA	NA	194	NA	NA	NA	NA	NA	NA	NA
4298	NA	NA	NA	NA	193	NA	NA	NA	NA	NA	NA	NA
4340	NA	NA	NA	NA	192	NA	NA	NA	NA	NA	NA	NA
4405	NA	NA	NA	NA	191	NA	NA	NA	NA	NA	NA	NA
4543	NA	NA	NA	NA	190	NA	NA	NA	NA	NA	NA	NA
4588	NA	NA	NA	NA	189	NA	NA	NA	NA	NA	NA	NA
4901	NA	NA	NA	NA	188	NA	NA	NA	NA	NA	NA	NA
4934	NA	NA	NA	NA	187	NA	NA	NA	NA	NA	NA	NA
4992	NA	NA	NA	NA	185	NA	NA	NA	NA	NA	NA	NA
5021	NA	NA	NA	NA	184	NA	NA	NA	NA	NA	NA	NA
5060	NA	NA	NA	NA	183	NA	NA	NA	NA	NA	NA	NA
5080	NA	NA	NA	NA	182	NA	NA	NA	NA	NA	NA	NA
5087	NA	NA	NA	NA	181	NA	NA	NA	NA	NA	NA	NA
5106	NA	NA	NA	NA	180	NA	NA	NA	NA	NA	NA	NA
5114	NA	NA	NA	NA	179	NA	NA	NA	NA	NA	NA	NA
5153	NA	NA	NA	NA	178	NA	NA	NA	NA	NA	NA	NA
5511	NA	NA	NA	NA	177	NA	NA	NA	NA	NA	NA	NA
5523	NA	NA	NA	NA	176	NA	NA	NA	NA	NA	NA	NA
5590	NA	NA	NA	NA	175	NA	NA	NA	NA	NA	NA	NA
5686	NA	NA	NA	NA	174	NA	NA	NA	NA	NA	NA	NA
5764	NA	NA	NA	NA	173	NA	NA	NA	NA	NA	NA	NA
6078	NA	NA	NA	NA	172	NA	NA	NA	NA	NA	NA	NA
6096	NA	NA	NA	NA	171	NA	NA	NA	NA	NA	NA	NA
6146	NA	NA	NA	NA	170	NA	NA	NA	NA	NA	NA	NA
6213	NA	NA	NA	NA	169	NA	NA	NA	NA	NA	NA	NA
6570	NA	NA	NA	NA	168	NA	NA	NA	NA	NA	NA	NA
6627	NA	NA	NA	NA	167	NA	NA	NA	NA	NA	NA	NA
6637	NA	NA	NA	NA	166	NA	NA	NA	NA	NA	NA	NA
6672	NA	NA	NA	NA	165	NA	NA	NA	NA	NA	NA	NA
6709	NA	NA	NA	NA	164	NA	NA	NA	NA	NA	NA	NA
6782	NA	NA	NA	NA	163	NA	NA	NA	NA	NA	NA	NA
6930	NA	NA	NA	NA	162	NA	NA	NA	NA	NA	NA	NA
6949	NA	NA	NA	NA	161	NA	NA	NA	NA	NA	NA	NA
7008	NA	NA	NA	NA	160	NA	215	NA	NA	NA	NA	NA
7060	NA	NA	NA	NA	159	NA	NA	NA	NA	NA	NA	NA
7075	NA	NA	NA	NA	158	NA	NA	NA	NA	NA	NA	NA
7189	NA	NA	NA	NA	157	NA	NA	NA	NA	NA	NA	NA
7195	NA	NA	NA	NA	156	NA	NA	NA	NA	NA	NA	NA
7542	NA	NA	NA	NA	155	NA	NA	NA	NA	NA	NA	NA
7729	NA	NA	NA	NA	154	NA	NA	NA	NA	NA	NA	NA
7743	NA	NA	NA	NA	153	NA	NA	NA	NA	NA	NA	NA
7762	NA	NA	NA	NA	152	NA	NA	NA	NA	NA	NA	NA
7847	NA	NA	NA	NA	151	NA	NA	NA	NA	NA	NA	NA
8373	NA	NA	NA	NA	150	NA	NA	NA	NA	NA	NA	NA
8587	NA	NA	NA	NA	149	NA	NA	NA	NA	NA	NA	NA
8705	NA	NA	NA	NA	148	NA	NA	NA	NA	NA	NA	NA
8715	NA	NA	NA	NA	147	NA	NA	NA	NA	NA	NA	NA
8804	NA	NA	NA	NA	146	NA	NA	NA	NA	NA	NA	NA
8820	NA	NA	NA	NA	145	NA	NA	NA	NA	NA	NA	NA
8821	NA	NA	NA	NA	144	NA	NA	NA	NA	NA	NA	NA
9078	NA	NA	NA	NA	143	NA	NA	NA	NA	NA	NA	NA
9415	NA	NA	NA	NA	142	NA	NA	NA	NA	NA	NA	NA
9431	NA	NA	NA	NA	141	NA	NA	NA	NA	NA	NA	NA
9464	NA	NA	NA	NA	140	NA	NA	NA	NA	NA	NA	NA
9524	NA	NA	NA	NA	139	NA	NA	NA	NA	NA	NA	NA
9537	NA	NA	NA	NA	138	NA	NA	NA	NA	NA	NA	NA
9792	NA	NA	NA	NA	137	NA	NA	NA	NA	NA	NA	NA
10033	NA	NA	NA	NA	136	NA	NA	NA	NA	NA	NA	NA
10473	NA	NA	NA	NA	135	NA	NA	NA	NA	NA	NA	NA
10576	NA	NA	NA	NA	134	NA	NA	NA	NA	NA	NA	NA
10611	NA	NA	NA	NA	133	NA	NA	NA	NA	NA	NA	NA
10697	NA	NA	NA	NA	132	NA	NA	NA	NA	NA	NA	NA
10835	NA	NA	NA	NA	131	NA	NA	NA	NA	NA	NA	NA
11235	NA	NA	NA	NA	130	NA	NA	NA	NA	NA	NA	NA
11372	NA	NA	NA	NA	129	NA	NA	NA	NA	NA	NA	NA
11458	NA	NA	NA	NA	128	NA	NA	NA	NA	NA	NA	NA
11515	NA	NA	NA	NA	127	NA	NA	NA	NA	NA	NA	NA
11561	NA	NA	NA	NA	126	NA	NA	NA	NA	NA	NA	NA
11579	NA	NA	NA	NA	125	NA	NA	NA	NA	NA	NA	NA
11628	NA	NA	NA	NA	124	NA	NA	NA	NA	NA	NA	NA
11787	NA	NA	NA	NA	123	NA	NA	NA	NA	NA	NA	NA
12103	NA	NA	NA	NA	122	NA	NA	NA	NA	NA	NA	NA
12152	NA	NA	NA	NA	121	NA	NA	NA	NA	NA	NA	NA
12439	NA	NA	NA	NA	120	NA	NA	NA	NA	NA	NA	NA
12462	NA	NA	NA	NA	119	NA	NA	NA	NA	NA	NA	NA
12482	NA	NA	NA	NA	118	NA	NA	NA	NA	NA	NA	NA
12511	NA	NA	NA	NA	117	NA	NA	NA	NA	NA	NA	NA
12552	NA	NA	NA	NA	116	NA	NA	NA	NA	NA	NA	NA
12609	NA	NA	NA	NA	115	NA	177	NA	NA	NA	NA	NA
12857	NA	NA	NA	NA	114	NA	NA	NA	NA	NA	NA	NA
13103	NA	NA	NA	NA	113	NA	NA	NA	NA	NA	NA	NA
13359	NA	NA	NA	NA	112	NA	NA	NA	NA	NA	NA	NA
13378	NA	NA	NA	NA	111	NA	NA	NA	NA	NA	NA	NA
13689	NA	NA	NA	NA	110	NA	NA	NA	NA	NA	NA	NA
13754	NA	NA	NA	NA	109	NA	NA	NA	NA	NA	NA	NA
13896	NA	NA	NA	NA	108	NA	NA	NA	NA	NA	NA	NA
13928	NA	NA	NA	NA	107	NA	NA	NA	NA	NA	NA	NA
13992	NA	NA	NA	NA	106	NA	NA	NA	NA	NA	NA	NA
14007	NA	NA	NA	NA	105	NA	NA	NA	NA	NA	NA	NA
14699	NA	NA	NA	NA	104	NA	NA	NA	NA	NA	NA	NA
14700	NA	NA	NA	NA	103	NA	NA	NA	NA	NA	NA	NA
14793	NA	NA	NA	NA	102	NA	NA	NA	NA	NA	NA	NA
14932	NA	NA	NA	NA	101	NA	NA	NA	NA	NA	NA	NA
15288	NA	NA	NA	NA	100	NA	NA	NA	NA	NA	NA	NA
15434	NA	NA	NA	NA	99	NA	NA	NA	NA	NA	NA	NA
15544	NA	NA	NA	NA	98	NA	NA	NA	NA	NA	NA	NA
15561	NA	NA	NA	NA	97	NA	NA	NA	NA	NA	NA	NA
16179	NA	NA	NA	NA	96	NA	NA	NA	NA	NA	NA	NA
16321	NA	NA	NA	NA	95	NA	NA	NA	NA	NA	NA	NA
16424	NA	NA	NA	NA	94	NA	NA	NA	NA	NA	NA	NA
16942	NA	NA	NA	NA	93	NA	NA	NA	NA	NA	NA	NA
17070	NA	NA	NA	NA	92	NA	NA	NA	NA	NA	NA	NA
17201	NA	NA	NA	NA	91	NA	NA	NA	NA	NA	NA	NA
17222	NA	NA	NA	NA	90	NA	NA	NA	NA	NA	NA	NA
17519	NA	NA	NA	NA	89	NA	NA	NA	NA	NA	NA	NA
17605	NA	NA	NA	NA	88	NA	NA	NA	NA	NA	NA	NA
17685	NA	NA	NA	NA	87	NA	NA	NA	NA	NA	NA	NA
17849	NA	NA	NA	NA	86	NA	NA	NA	NA	NA	NA	NA
17874	NA	NA	NA	NA	85	NA	NA	NA	NA	NA	NA	NA
17876	NA	NA	NA	NA	84	NA	NA	NA	NA	NA	NA	NA
17928	NA	NA	NA	NA	83	NA	NA	NA	NA	NA	NA	NA
17949	NA	NA	NA	NA	82	NA	NA	NA	NA	NA	NA	NA
18071	NA	NA	NA	NA	81	NA	NA	NA	NA	NA	NA	NA
18081	NA	NA	NA	NA	80	NA	NA	NA	NA	NA	NA	NA
18333	NA	NA	NA	NA	79	NA	NA	NA	NA	NA	NA	NA
18574	NA	NA	NA	NA	78	NA	NA	NA	NA	NA	NA	NA
18838	NA	NA	NA	NA	77	NA	NA	NA	NA	NA	NA	NA
19420	NA	NA	NA	NA	76	72	NA	NA	NA	NA	NA	NA
19701	NA	NA	NA	NA	75	NA	NA	NA	NA	NA	NA	NA
20013	NA	NA	NA	NA	74	NA	NA	NA	NA	NA	NA	NA
20508	NA	NA	NA	NA	73	NA	NA	NA	NA	NA	NA	NA
20825	NA	NA	NA	NA	72	NA	NA	NA	NA	NA	NA	NA
20957	NA	NA	NA	NA	71	NA	NA	NA	NA	NA	NA	NA
21082	NA	NA	NA	NA	70	NA	NA	NA	NA	NA	NA	NA
21159	NA	NA	NA	NA	69	NA	NA	NA	NA	NA	NA	NA
21246	NA	NA	NA	NA	68	NA	NA	NA	NA	NA	NA	NA
21361	NA	NA	NA	NA	67	NA	NA	NA	NA	NA	NA	NA
21405	NA	NA	NA	NA	66	NA	NA	NA	NA	NA	NA	NA
22391	NA	NA	NA	NA	65	NA	NA	NA	NA	NA	NA	NA
22761	NA	NA	NA	NA	64	NA	NA	NA	NA	NA	NA	NA
22863	NA	NA	NA	NA	63	NA	NA	NA	NA	NA	NA	NA
23213	NA	NA	NA	NA	62	NA	NA	NA	NA	NA	NA	NA
23252	NA	NA	NA	NA	61	NA	NA	NA	NA	NA	NA	NA
23580	NA	NA	NA	NA	60	NA	NA	NA	NA	NA	NA	NA
24108	NA	NA	NA	NA	59	NA	NA	NA	NA	NA	NA	NA
24325	NA	NA	NA	NA	58	NA	NA	NA	NA	NA	NA	NA
24441	NA	NA	NA	NA	57	NA	NA	NA	NA	NA	NA	NA
24600	NA	NA	NA	NA	56	NA	NA	NA	NA	NA	NA	NA
24698	NA	NA	NA	NA	55	NA	NA	NA	NA	NA	NA	NA
25158	NA	NA	NA	NA	54	NA	NA	NA	NA	NA	NA	NA
25499	NA	NA	NA	NA	53	NA	NA	NA	NA	NA	NA	NA
25517	NA	NA	NA	NA	52	NA	NA	NA	NA	NA	NA	NA
26071	NA	NA	NA	NA	51	NA	NA	NA	NA	NA	NA	NA
26128	NA	NA	NA	NA	50	42	NA	NA	NA	NA	NA	NA
26335	NA	NA	NA	NA	49	NA	NA	NA	NA	NA	NA	NA
26445	NA	NA	NA	NA	48	NA	NA	NA	NA	NA	NA	NA
26553	NA	NA	NA	NA	47	NA	NA	NA	NA	NA	NA	NA
26555	NA	NA	NA	NA	46	NA	NA	NA	NA	NA	NA	NA
26773	NA	NA	NA	NA	45	NA	NA	NA	NA	NA	NA	NA
26928	NA	NA	NA	NA	44	NA	NA	NA	NA	NA	NA	NA
27316	NA	NA	NA	NA	43	NA	NA	NA	NA	NA	NA	NA
27787	NA	NA	NA	NA	42	NA	NA	NA	NA	NA	NA	NA
27854	NA	NA	NA	NA	41	NA	NA	NA	NA	NA	NA	NA
28071	NA	NA	NA	NA	40	NA	NA	NA	NA	NA	NA	NA
28554	NA	NA	NA	NA	39	NA	NA	NA	NA	NA	NA	NA
30285	NA	NA	NA	NA	38	NA	NA	NA	NA	NA	NA	NA
30574	NA	NA	NA	NA	37	NA	NA	NA	NA	NA	NA	NA
31687	NA	NA	NA	NA	36	NA	NA	NA	NA	NA	NA	NA
32034	NA	NA	NA	NA	35	NA	NA	NA	NA	NA	NA	NA
32045	NA	NA	NA	NA	34	NA	NA	NA	NA	NA	NA	NA
32133	NA	NA	NA	NA	33	NA	NA	NA	NA	NA	NA	NA
32187	NA	NA	NA	NA	32	NA	NA	NA	NA	NA	NA	NA
32275	NA	NA	NA	NA	31	NA	NA	NA	NA	NA	NA	NA
33057	NA	NA	NA	NA	30	NA	NA	NA	NA	NA	NA	NA
33402	NA	NA	NA	NA	29	NA	NA	NA	NA	NA	NA	NA
33856	NA	NA	NA	NA	28	NA	NA	NA	NA	NA	NA	NA
35078	NA	NA	NA	NA	27	NA	NA	NA	NA	NA	NA	NA
35765	NA	NA	NA	NA	26	NA	NA	NA	NA	NA	NA	NA
36633	NA	NA	NA	NA	25	NA	NA	NA	NA	NA	NA	NA
37887	NA	NA	NA	NA	24	NA	NA	60	NA	NA	NA	NA
40558	NA	NA	NA	NA	23	NA	NA	NA	NA	NA	NA	NA
40986	NA	NA	NA	NA	22	NA	NA	NA	NA	NA	NA	NA
41847	NA	NA	NA	NA	21	NA	NA	NA	NA	NA	NA	NA
42006	NA	NA	NA	NA	20	NA	NA	NA	NA	NA	NA	NA
42628	NA	NA	NA	NA	19	NA	NA	NA	NA	NA	NA	NA
43610	NA	NA	NA	NA	18	NA	NA	NA	NA	NA	NA	NA
44405	NA	NA	NA	NA	17	NA	NA	NA	NA	NA	NA	NA
46979	NA	NA	NA	NA	16	NA	NA	NA	NA	NA	NA	NA
49678	NA	NA	NA	NA	15	NA	NA	NA	NA	NA	NA	NA
50260	NA	NA	NA	NA	14	NA	NA	NA	NA	NA	NA	NA
51357	NA	NA	NA	NA	13	NA	NA	NA	NA	NA	NA	NA
51768	NA	NA	NA	NA	12	NA	NA	NA	NA	NA	NA	NA
53779	NA	NA	NA	NA	11	NA	NA	NA	NA	NA	NA	NA
55616	NA	NA	NA	NA	10	NA	NA	NA	NA	NA	NA	NA
56416	NA	NA	NA	NA	9	NA	NA	NA	NA	NA	NA	NA
62213	NA	NA	NA	NA	8	NA	NA	NA	NA	NA	NA	NA
62697	NA	NA	NA	NA	7	NA	NA	NA	NA	NA	NA	NA
62857	NA	NA	NA	NA	6	NA	NA	NA	NA	NA	NA	NA
64164	NA	NA	NA	NA	5	NA	NA	NA	NA	NA	NA	NA
64223	NA	NA	NA	NA	4	NA	NA	NA	NA	NA	NA	NA
66603	NA	NA	NA	NA	3	NA	NA	NA	NA	NA	NA	NA
69596	NA	NA	NA	NA	2	NA	NA	NA	NA	NA	NA	NA
73740	NA	NA	NA	NA	1	NA	NA	NA	NA	NA	NA	NA
79889	NA	NA	NA	NA	0	NA	NA	NA	NA	NA	NA	NA
175	NA	NA	NA	NA	NA	295	NA	NA	NA	NA	NA	NA
218	NA	NA	NA	NA	NA	293	NA	NA	NA	NA	NA	NA
303	NA	NA	NA	NA	NA	291	NA	NA	NA	134	NA	NA
325	NA	NA	NA	NA	NA	289	NA	NA	NA	NA	NA	NA
326	NA	NA	NA	NA	NA	288	292	NA	NA	NA	NA	NA
530	NA	NA	NA	NA	NA	281	NA	NA	NA	99	NA	NA
574	NA	NA	NA	NA	NA	279	NA	NA	NA	NA	NA	NA
585	NA	NA	NA	NA	NA	278	NA	NA	NA	NA	NA	NA
596	NA	NA	NA	NA	NA	277	NA	NA	NA	NA	NA	NA
597	NA	NA	NA	NA	NA	276	NA	NA	98	NA	NA	NA
598	NA	NA	NA	NA	NA	275	NA	NA	NA	93	NA	NA
608	NA	NA	NA	NA	NA	274	NA	NA	NA	92	NA	121
678	NA	NA	NA	NA	NA	273	NA	NA	NA	NA	90	NA
692	NA	NA	NA	NA	NA	272	NA	NA	NA	NA	NA	NA
795	NA	NA	NA	NA	NA	271	NA	NA	NA	NA	NA	NA
913	NA	NA	NA	NA	NA	269	NA	NA	NA	NA	NA	NA
937	NA	NA	NA	NA	NA	268	NA	280	NA	NA	NA	NA
1045	NA	NA	NA	NA	NA	267	NA	NA	NA	NA	NA	NA
1065	NA	NA	NA	NA	NA	265	NA	NA	58	NA	NA	NA
1091	NA	NA	NA	NA	NA	264	NA	NA	NA	NA	NA	NA
1251	NA	NA	NA	NA	NA	262	NA	NA	NA	NA	NA	NA
1349	NA	NA	NA	NA	NA	261	NA	NA	NA	NA	NA	NA
1369	NA	NA	NA	NA	NA	260	NA	NA	NA	NA	NA	NA
1406	NA	NA	NA	NA	NA	259	NA	NA	NA	NA	NA	NA
1422	NA	NA	NA	NA	NA	258	NA	NA	NA	NA	NA	NA
1450	NA	NA	NA	NA	NA	255	NA	NA	NA	NA	NA	NA
1458	NA	NA	NA	NA	NA	254	NA	NA	NA	NA	NA	NA
1495	NA	NA	NA	NA	NA	253	NA	NA	NA	NA	NA	NA
1515	NA	NA	NA	NA	NA	252	NA	NA	NA	NA	34	NA
1536	NA	NA	NA	NA	NA	251	NA	NA	NA	NA	NA	NA
1541	NA	NA	NA	NA	NA	250	NA	NA	38	NA	NA	NA
1553	NA	NA	NA	NA	NA	249	NA	NA	NA	NA	NA	NA
1568	NA	NA	NA	NA	NA	248	NA	NA	NA	NA	NA	NA
1578	NA	NA	NA	NA	NA	247	NA	NA	NA	NA	NA	NA
1670	NA	NA	NA	NA	NA	246	NA	NA	NA	NA	NA	NA
1672	NA	NA	NA	NA	NA	245	NA	NA	NA	NA	NA	NA
1777	NA	NA	NA	NA	NA	244	NA	NA	NA	NA	NA	NA
1788	NA	NA	NA	NA	NA	243	NA	NA	NA	NA	NA	NA
1791	NA	NA	NA	NA	NA	242	NA	NA	31	NA	NA	NA
1816	NA	NA	NA	NA	NA	241	NA	NA	NA	NA	NA	NA
1823	NA	NA	NA	NA	NA	239	NA	NA	NA	NA	NA	NA
1947	NA	NA	NA	NA	NA	238	NA	NA	NA	NA	NA	NA
1973	NA	NA	NA	NA	NA	237	NA	NA	NA	NA	NA	NA
2026	NA	NA	NA	NA	NA	235	NA	NA	NA	NA	NA	NA
2223	NA	NA	NA	NA	NA	234	NA	NA	NA	NA	NA	NA
2233	NA	NA	NA	NA	NA	233	NA	NA	NA	NA	NA	NA
2237	NA	NA	NA	NA	NA	232	NA	NA	NA	NA	NA	NA
2243	NA	NA	NA	NA	NA	231	NA	NA	NA	NA	NA	NA
2318	NA	NA	NA	NA	NA	230	NA	NA	NA	NA	NA	NA
2350	NA	NA	NA	NA	NA	229	NA	NA	NA	NA	NA	NA
2376	NA	NA	NA	NA	NA	228	NA	NA	NA	NA	NA	NA
2447	NA	NA	NA	NA	NA	227	NA	NA	NA	NA	NA	NA
2471	NA	NA	NA	NA	NA	226	NA	NA	NA	NA	NA	NA
2473	NA	NA	NA	NA	NA	225	256	NA	NA	NA	NA	NA
2505	NA	NA	NA	NA	NA	224	NA	NA	NA	NA	NA	NA
2526	NA	NA	NA	NA	NA	223	NA	NA	NA	NA	NA	NA
2549	NA	NA	NA	NA	NA	222	NA	NA	NA	NA	NA	NA
2738	NA	NA	NA	NA	NA	221	NA	NA	NA	NA	NA	NA
2823	NA	NA	NA	NA	NA	220	NA	NA	NA	NA	NA	NA
2900	NA	NA	NA	NA	NA	219	NA	NA	15	NA	NA	NA
2935	NA	NA	NA	NA	NA	218	NA	NA	NA	NA	NA	NA
3001	NA	NA	NA	NA	NA	217	NA	NA	NA	NA	NA	NA
3072	NA	NA	NA	NA	NA	216	NA	NA	NA	NA	NA	NA
3093	NA	NA	NA	NA	NA	215	NA	NA	NA	NA	NA	NA
3181	NA	NA	NA	NA	NA	214	NA	NA	NA	NA	NA	NA
3265	NA	NA	NA	NA	NA	212	NA	NA	NA	NA	NA	NA
3330	NA	NA	NA	NA	NA	211	NA	NA	NA	NA	NA	NA
3440	NA	NA	NA	NA	NA	210	NA	NA	NA	NA	NA	NA
3485	NA	NA	NA	NA	NA	209	NA	NA	NA	NA	NA	NA
3547	NA	NA	NA	NA	NA	208	NA	NA	NA	NA	NA	NA
3684	NA	NA	NA	NA	NA	207	NA	NA	NA	NA	NA	NA
3768	NA	NA	NA	NA	NA	206	NA	NA	NA	NA	NA	NA
3814	NA	NA	NA	NA	NA	205	NA	NA	NA	NA	NA	NA
3884	NA	NA	NA	NA	NA	204	NA	NA	NA	NA	NA	NA
3914	NA	NA	NA	NA	NA	203	NA	NA	NA	NA	NA	NA
3924	NA	NA	NA	NA	NA	202	242	NA	NA	NA	NA	NA
3950	NA	NA	NA	NA	NA	201	NA	NA	NA	NA	NA	NA
3965	NA	NA	NA	NA	NA	200	NA	NA	NA	NA	NA	NA
3970	NA	NA	NA	NA	NA	199	NA	NA	NA	NA	NA	NA
4032	NA	NA	NA	NA	NA	198	NA	NA	NA	NA	NA	NA
4185	NA	NA	NA	NA	NA	197	NA	NA	NA	NA	NA	NA
4246	NA	NA	NA	NA	NA	196	NA	NA	NA	NA	NA	NA
4303	NA	NA	NA	NA	NA	195	NA	NA	NA	NA	NA	NA
4525	NA	NA	NA	NA	NA	194	NA	NA	NA	NA	NA	NA
4881	NA	NA	NA	NA	NA	193	NA	NA	NA	NA	NA	NA
4974	NA	NA	NA	NA	NA	192	NA	NA	NA	NA	NA	NA
4993	NA	NA	NA	NA	NA	191	NA	NA	NA	NA	NA	NA
5000	NA	NA	NA	NA	NA	190	NA	NA	NA	NA	NA	NA
5049	NA	NA	NA	NA	NA	189	NA	NA	NA	NA	NA	NA
5101	NA	NA	NA	NA	NA	188	NA	NA	NA	NA	NA	NA
5133	NA	NA	NA	NA	NA	187	NA	NA	NA	NA	NA	NA
5241	NA	NA	NA	NA	NA	186	NA	NA	NA	NA	NA	NA
5246	NA	NA	NA	NA	NA	185	NA	NA	NA	NA	NA	NA
5248	NA	NA	NA	NA	NA	184	NA	NA	NA	NA	NA	NA
5307	NA	NA	NA	NA	NA	183	NA	NA	NA	NA	NA	NA
5369	NA	NA	NA	NA	NA	182	NA	NA	NA	NA	NA	NA
5389	NA	NA	NA	NA	NA	181	NA	NA	NA	NA	NA	NA
5399	NA	NA	NA	NA	NA	180	NA	NA	NA	NA	NA	NA
5516	NA	NA	NA	NA	NA	179	NA	NA	NA	NA	NA	NA
5582	NA	NA	NA	NA	NA	178	NA	NA	NA	NA	NA	NA
5604	NA	NA	NA	NA	NA	177	NA	NA	NA	NA	NA	NA
5610	NA	NA	NA	NA	NA	176	NA	NA	NA	NA	NA	NA
5627	NA	NA	NA	NA	NA	175	NA	NA	NA	NA	NA	NA
5636	NA	NA	NA	NA	NA	174	NA	NA	NA	NA	NA	NA
5711	NA	NA	NA	NA	NA	173	NA	NA	NA	NA	NA	NA
5786	NA	NA	NA	NA	NA	172	NA	NA	NA	NA	NA	NA
5828	NA	NA	NA	NA	NA	171	NA	NA	NA	NA	NA	NA
5865	NA	NA	NA	NA	NA	170	NA	NA	NA	NA	NA	NA
5879	NA	NA	NA	NA	NA	169	NA	NA	NA	NA	NA	NA
5962	NA	NA	NA	NA	NA	167	NA	NA	NA	NA	NA	NA
6090	NA	NA	NA	NA	NA	166	NA	NA	NA	NA	NA	NA
6180	NA	NA	NA	NA	NA	165	NA	NA	NA	NA	NA	NA
6283	NA	NA	NA	NA	NA	164	NA	NA	NA	NA	NA	NA
6360	NA	NA	NA	NA	NA	163	NA	NA	NA	NA	NA	NA
6777	NA	NA	NA	NA	NA	162	NA	NA	NA	NA	NA	NA
6826	NA	NA	NA	NA	NA	161	NA	NA	NA	NA	NA	NA
7120	NA	NA	NA	NA	NA	160	NA	NA	NA	NA	NA	NA
7220	NA	NA	NA	NA	NA	159	NA	NA	NA	NA	NA	NA
7484	NA	NA	NA	NA	NA	158	NA	NA	NA	NA	NA	NA
7525	NA	NA	NA	NA	NA	157	NA	NA	NA	NA	NA	NA
7655	NA	NA	NA	NA	NA	156	NA	NA	NA	NA	NA	NA
7831	NA	NA	NA	NA	NA	155	NA	NA	NA	NA	NA	NA
8094	NA	NA	NA	NA	NA	154	NA	NA	NA	NA	NA	NA
8095	NA	NA	NA	NA	NA	153	NA	NA	NA	NA	NA	NA
8135	NA	NA	NA	NA	NA	152	NA	NA	NA	NA	NA	NA
8350	NA	NA	NA	NA	NA	151	NA	NA	NA	NA	NA	NA
8434	NA	NA	NA	NA	NA	150	NA	NA	NA	NA	NA	NA
8571	NA	NA	NA	NA	NA	149	NA	NA	NA	NA	NA	NA
8596	NA	NA	NA	NA	NA	148	NA	NA	NA	NA	NA	NA
8651	NA	NA	NA	NA	NA	147	NA	NA	NA	NA	NA	NA
8676	NA	NA	NA	NA	NA	146	NA	NA	NA	NA	NA	NA
8775	NA	NA	NA	NA	NA	145	NA	NA	NA	NA	NA	NA
9014	NA	NA	NA	NA	NA	144	NA	NA	NA	NA	NA	NA
9166	NA	NA	NA	NA	NA	143	NA	NA	NA	NA	NA	NA
9233	NA	NA	NA	NA	NA	142	NA	203	NA	NA	NA	NA
9664	NA	NA	NA	NA	NA	141	NA	NA	NA	NA	NA	NA
9695	NA	NA	NA	NA	NA	140	NA	NA	NA	NA	NA	NA
9842	NA	NA	NA	NA	NA	139	NA	NA	NA	NA	NA	NA
9903	NA	NA	NA	NA	NA	138	NA	NA	NA	NA	NA	NA
9955	NA	NA	NA	NA	NA	137	NA	NA	NA	NA	NA	NA
10181	NA	NA	NA	NA	NA	136	NA	NA	NA	NA	NA	NA
10212	NA	NA	NA	NA	NA	135	NA	NA	NA	NA	NA	NA
10266	NA	NA	NA	NA	NA	134	NA	NA	NA	NA	NA	NA
10328	NA	NA	NA	NA	NA	133	NA	NA	NA	NA	NA	NA
10334	NA	NA	NA	NA	NA	132	NA	NA	NA	NA	NA	NA
10391	NA	NA	NA	NA	NA	131	196	NA	NA	NA	NA	NA
10416	NA	NA	NA	NA	NA	130	NA	NA	NA	NA	NA	NA
10446	NA	NA	NA	NA	NA	129	NA	NA	NA	NA	NA	NA
10667	NA	NA	NA	NA	NA	128	NA	NA	NA	NA	NA	NA
10903	NA	NA	NA	NA	NA	127	NA	NA	NA	NA	NA	NA
10960	NA	NA	NA	NA	NA	126	NA	NA	NA	NA	NA	NA
10980	NA	NA	NA	NA	NA	125	NA	NA	NA	NA	NA	NA
11170	NA	NA	NA	NA	NA	124	NA	NA	NA	NA	NA	NA
11302	NA	NA	NA	NA	NA	123	NA	NA	NA	NA	NA	NA
11320	NA	NA	NA	NA	NA	122	NA	NA	NA	NA	NA	NA
11335	NA	NA	NA	NA	NA	121	NA	NA	NA	NA	NA	NA
11409	NA	NA	NA	NA	NA	120	NA	NA	NA	NA	NA	NA
11440	NA	NA	NA	NA	NA	119	NA	NA	NA	NA	NA	NA
11691	NA	NA	NA	NA	NA	118	NA	NA	NA	NA	NA	NA
11707	NA	NA	NA	NA	NA	117	NA	NA	NA	NA	NA	NA
11970	NA	NA	NA	NA	NA	116	NA	NA	NA	NA	NA	NA
12017	NA	NA	NA	NA	NA	115	NA	NA	NA	NA	NA	NA
12069	NA	NA	NA	NA	NA	114	NA	NA	NA	NA	NA	NA
12250	NA	NA	NA	NA	NA	113	NA	NA	NA	NA	NA	NA
12327	NA	NA	NA	NA	NA	112	NA	NA	NA	NA	NA	NA
12604	NA	NA	NA	NA	NA	111	NA	NA	NA	NA	NA	NA
12682	NA	NA	NA	NA	NA	110	NA	NA	NA	NA	NA	NA
12739	NA	NA	NA	NA	NA	109	NA	NA	NA	NA	NA	NA
12741	NA	NA	NA	NA	NA	108	NA	NA	NA	NA	NA	NA
13095	NA	NA	NA	NA	NA	107	NA	NA	NA	NA	NA	NA
13214	NA	NA	NA	NA	NA	106	NA	NA	NA	NA	NA	NA
13415	NA	NA	NA	NA	NA	105	NA	NA	NA	NA	NA	NA
13452	NA	NA	NA	NA	NA	104	NA	NA	NA	NA	NA	NA
13469	NA	NA	NA	NA	NA	103	NA	NA	NA	NA	NA	NA
14671	NA	NA	NA	NA	NA	102	NA	NA	NA	NA	NA	NA
14686	NA	NA	NA	NA	NA	101	NA	NA	NA	NA	NA	NA
14755	NA	NA	NA	NA	NA	100	NA	NA	NA	NA	NA	NA
14893	NA	NA	NA	NA	NA	99	NA	NA	NA	NA	NA	NA
14965	NA	NA	NA	NA	NA	98	NA	NA	NA	NA	NA	NA
15028	NA	NA	NA	NA	NA	97	NA	NA	NA	NA	NA	NA
15267	NA	NA	NA	NA	NA	96	162	NA	NA	NA	NA	NA
15336	NA	NA	NA	NA	NA	95	NA	NA	NA	NA	NA	NA
15405	NA	NA	NA	NA	NA	94	NA	NA	NA	NA	NA	NA
15735	NA	NA	NA	NA	NA	93	NA	NA	NA	NA	NA	NA
15736	NA	NA	NA	NA	NA	92	NA	NA	NA	NA	NA	NA
15940	NA	NA	NA	NA	NA	91	NA	NA	NA	NA	NA	NA
15987	NA	NA	NA	NA	NA	90	NA	NA	NA	NA	NA	NA
15998	NA	NA	NA	NA	NA	89	NA	NA	NA	NA	NA	NA
16031	NA	NA	NA	NA	NA	88	NA	NA	NA	NA	NA	NA
16527	NA	NA	NA	NA	NA	87	NA	NA	NA	NA	NA	NA
16755	NA	NA	NA	NA	NA	86	NA	NA	NA	NA	NA	NA
16873	NA	NA	NA	NA	NA	85	NA	NA	NA	NA	NA	NA
16991	NA	NA	NA	NA	NA	84	NA	NA	NA	NA	NA	NA
17298	NA	NA	NA	NA	NA	83	NA	NA	NA	NA	NA	NA
17412	NA	NA	NA	NA	NA	82	NA	NA	NA	NA	NA	NA
18102	NA	NA	NA	NA	NA	81	NA	NA	NA	NA	NA	NA
18480	NA	NA	NA	NA	NA	80	NA	NA	NA	NA	NA	NA
18527	NA	NA	NA	NA	NA	79	NA	NA	NA	NA	NA	NA
18582	NA	NA	NA	NA	NA	78	NA	NA	NA	NA	NA	NA
18922	NA	NA	NA	NA	NA	77	NA	NA	NA	NA	NA	NA
18940	NA	NA	NA	NA	NA	76	NA	NA	NA	NA	NA	NA
19000	NA	NA	NA	NA	NA	75	NA	NA	NA	NA	NA	NA
19151	NA	NA	NA	NA	NA	74	NA	NA	NA	NA	NA	NA
19213	NA	NA	NA	NA	NA	73	NA	NA	NA	NA	NA	NA
19529	NA	NA	NA	NA	NA	71	NA	NA	NA	NA	NA	NA
20068	NA	NA	NA	NA	NA	70	NA	NA	NA	NA	NA	NA
20230	NA	NA	NA	NA	NA	69	NA	NA	NA	NA	NA	NA
20373	NA	NA	NA	NA	NA	68	NA	NA	NA	NA	NA	NA
21373	NA	NA	NA	NA	NA	67	NA	NA	NA	NA	NA	NA
21545	NA	NA	NA	NA	NA	66	NA	NA	NA	NA	NA	NA
21642	NA	NA	NA	NA	NA	65	NA	NA	NA	NA	NA	NA
22158	NA	NA	NA	NA	NA	64	NA	NA	NA	NA	NA	NA
22313	NA	NA	NA	NA	NA	63	NA	NA	NA	NA	NA	NA
22485	NA	NA	NA	NA	NA	62	NA	NA	NA	NA	NA	NA
22577	NA	NA	NA	NA	NA	61	NA	NA	NA	NA	NA	NA
22649	NA	NA	NA	NA	NA	60	NA	NA	NA	NA	NA	NA
22834	NA	NA	NA	NA	NA	59	NA	NA	NA	NA	NA	NA
23200	NA	NA	NA	NA	NA	58	NA	NA	NA	NA	NA	NA
23208	NA	NA	NA	NA	NA	57	NA	NA	NA	NA	NA	NA
23353	NA	NA	NA	NA	NA	56	NA	NA	NA	NA	NA	NA
23663	NA	NA	NA	NA	NA	55	NA	NA	NA	NA	NA	NA
23962	NA	NA	NA	NA	NA	54	NA	NA	NA	NA	NA	NA
24004	NA	NA	NA	NA	NA	53	NA	NA	NA	NA	NA	NA
24165	NA	NA	NA	NA	NA	52	NA	NA	NA	NA	NA	NA
24238	NA	NA	NA	NA	NA	51	NA	NA	NA	NA	NA	NA
24354	NA	NA	NA	NA	NA	50	NA	NA	NA	NA	NA	NA
24469	NA	NA	NA	NA	NA	49	NA	NA	NA	NA	NA	NA
24524	NA	NA	NA	NA	NA	48	NA	NA	NA	NA	NA	NA
24613	NA	NA	NA	NA	NA	47	NA	NA	NA	NA	NA	NA
24667	NA	NA	NA	NA	NA	46	NA	NA	NA	NA	NA	NA
25574	NA	NA	NA	NA	NA	45	NA	NA	NA	NA	NA	NA
25628	NA	NA	NA	NA	NA	44	NA	NA	NA	NA	NA	NA
26060	NA	NA	NA	NA	NA	43	NA	NA	NA	NA	NA	NA
26380	NA	NA	NA	NA	NA	41	NA	NA	NA	NA	NA	NA
26433	NA	NA	NA	NA	NA	40	NA	NA	NA	NA	NA	NA
26791	NA	NA	NA	NA	NA	39	NA	NA	NA	NA	NA	NA
27045	NA	NA	NA	NA	NA	38	NA	NA	NA	NA	NA	NA
27231	NA	NA	NA	NA	NA	37	NA	NA	NA	NA	NA	NA
27846	NA	NA	NA	NA	NA	36	NA	NA	NA	NA	NA	NA
28896	NA	NA	NA	NA	NA	35	NA	NA	NA	NA	NA	NA
30921	NA	NA	NA	NA	NA	34	NA	NA	NA	NA	NA	NA
31225	NA	NA	NA	NA	NA	33	NA	NA	NA	NA	NA	NA
31449	NA	NA	NA	NA	NA	32	NA	NA	NA	NA	NA	NA
31961	NA	NA	NA	NA	NA	31	NA	NA	NA	NA	NA	NA
32301	NA	NA	NA	NA	NA	30	NA	NA	NA	NA	NA	NA
34247	NA	NA	NA	NA	NA	29	NA	NA	NA	NA	NA	NA
34409	NA	NA	NA	NA	NA	28	NA	NA	NA	NA	NA	NA
34477	NA	NA	NA	NA	NA	27	NA	NA	NA	NA	NA	NA
35212	NA	NA	NA	NA	NA	26	NA	NA	NA	NA	NA	NA
35914	NA	NA	NA	NA	NA	25	NA	NA	NA	NA	NA	NA
36078	NA	NA	NA	NA	NA	24	NA	NA	NA	NA	NA	NA
36398	NA	NA	NA	NA	NA	23	NA	NA	NA	NA	NA	NA
36673	NA	NA	NA	NA	NA	22	NA	NA	NA	NA	NA	NA
38015	NA	NA	NA	NA	NA	21	NA	NA	NA	NA	NA	NA
41807	NA	NA	NA	NA	NA	20	NA	NA	NA	NA	NA	NA
42878	NA	NA	NA	NA	NA	19	NA	NA	NA	NA	NA	NA
43293	NA	NA	NA	NA	NA	18	NA	NA	NA	NA	NA	NA
44291	NA	NA	NA	NA	NA	17	NA	NA	NA	NA	NA	NA
46076	NA	NA	NA	NA	NA	16	NA	NA	NA	NA	NA	NA
47746	NA	NA	NA	NA	NA	15	NA	NA	NA	NA	NA	NA
49589	NA	NA	NA	NA	NA	14	NA	NA	NA	NA	NA	NA
50811	NA	NA	NA	NA	NA	13	NA	NA	NA	NA	NA	NA
51563	NA	NA	NA	NA	NA	12	NA	NA	NA	NA	NA	NA
52249	NA	NA	NA	NA	NA	11	NA	NA	NA	NA	NA	NA
53419	NA	NA	NA	NA	NA	10	NA	NA	NA	NA	NA	NA
54700	NA	NA	NA	NA	NA	9	NA	NA	NA	NA	NA	NA
54886	NA	NA	NA	NA	NA	8	NA	NA	NA	NA	NA	NA
55376	NA	NA	NA	NA	NA	7	NA	NA	NA	NA	NA	NA
61383	NA	NA	NA	NA	NA	6	NA	NA	NA	NA	NA	NA
63465	NA	NA	NA	NA	NA	5	NA	NA	NA	NA	NA	NA
63963	NA	NA	NA	NA	NA	4	NA	NA	NA	NA	NA	NA
69025	NA	NA	NA	NA	NA	3	NA	NA	NA	NA	NA	NA
69838	NA	NA	NA	NA	NA	2	NA	NA	NA	NA	NA	NA
73599	NA	NA	NA	NA	NA	1	NA	NA	NA	NA	NA	NA
79122	NA	NA	NA	NA	NA	0	NA	NA	NA	NA	NA	NA
161	NA	NA	NA	NA	NA	NA	299	NA	NA	NA	NA	181
225	NA	NA	NA	NA	NA	NA	298	NA	NA	NA	NA	NA
226	NA	NA	NA	NA	NA	NA	296	NA	161	157	NA	NA
260	NA	NA	NA	NA	NA	NA	295	NA	NA	NA	153	NA
282	NA	NA	NA	NA	NA	NA	294	NA	NA	NA	143	158
314	NA	NA	NA	NA	NA	NA	293	NA	NA	132	NA	NA
331	NA	NA	NA	NA	NA	NA	291	NA	NA	NA	NA	NA
358	NA	NA	NA	NA	NA	NA	288	NA	NA	NA	NA	NA
416	NA	NA	NA	NA	NA	NA	285	NA	NA	NA	NA	NA
508	NA	NA	NA	NA	NA	NA	284	NA	NA	NA	NA	NA
641	NA	NA	NA	NA	NA	NA	283	NA	NA	NA	NA	NA
783	NA	NA	NA	NA	NA	NA	281	NA	NA	NA	NA	NA
1089	NA	NA	NA	NA	NA	NA	276	NA	NA	NA	54	NA
1114	NA	NA	NA	NA	NA	NA	275	NA	NA	NA	NA	NA
1194	NA	NA	NA	NA	NA	NA	274	NA	NA	NA	NA	NA
1367	NA	NA	NA	NA	NA	NA	273	NA	NA	NA	NA	NA
1387	NA	NA	NA	NA	NA	NA	272	NA	NA	NA	NA	NA
1525	NA	NA	NA	NA	NA	NA	271	NA	NA	NA	NA	NA
1690	NA	NA	NA	NA	NA	NA	269	NA	NA	NA	NA	NA
1739	NA	NA	NA	NA	NA	NA	267	NA	NA	NA	NA	NA
1920	NA	NA	NA	NA	NA	NA	265	NA	NA	NA	NA	NA
2009	NA	NA	NA	NA	NA	NA	264	NA	NA	NA	NA	NA
2088	NA	NA	NA	NA	NA	NA	263	NA	NA	NA	NA	NA
2092	NA	NA	NA	NA	NA	NA	262	NA	23	NA	NA	NA
2163	NA	NA	NA	NA	NA	NA	261	NA	NA	NA	NA	NA
2231	NA	NA	NA	NA	NA	NA	260	NA	NA	NA	NA	NA
2326	NA	NA	NA	NA	NA	NA	259	NA	NA	NA	NA	NA
2404	NA	NA	NA	NA	NA	NA	258	NA	NA	NA	NA	NA
2411	NA	NA	NA	NA	NA	NA	257	NA	NA	NA	NA	NA
2638	NA	NA	NA	NA	NA	NA	255	NA	NA	NA	NA	NA
2688	NA	NA	NA	NA	NA	NA	254	249	NA	NA	NA	NA
2892	NA	NA	NA	NA	NA	NA	253	NA	NA	NA	NA	NA
3073	NA	NA	NA	NA	NA	NA	252	NA	NA	NA	NA	NA
3268	NA	NA	NA	NA	NA	NA	251	NA	NA	NA	NA	NA
3314	NA	NA	NA	NA	NA	NA	250	NA	NA	NA	NA	NA
3315	NA	NA	NA	NA	NA	NA	249	NA	NA	NA	NA	NA
3515	NA	NA	NA	NA	NA	NA	248	NA	NA	NA	NA	NA
3526	NA	NA	NA	NA	NA	NA	247	NA	NA	NA	NA	NA
3751	NA	NA	NA	NA	NA	NA	246	NA	NA	NA	NA	NA
3753	NA	NA	NA	NA	NA	NA	245	NA	NA	NA	NA	NA
3892	NA	NA	NA	NA	NA	NA	244	NA	NA	NA	NA	NA
3898	NA	NA	NA	NA	NA	NA	243	NA	NA	NA	NA	NA
3969	NA	NA	NA	NA	NA	NA	240	NA	NA	NA	NA	NA
4044	NA	NA	NA	NA	NA	NA	239	NA	NA	NA	NA	NA
4166	NA	NA	NA	NA	NA	NA	238	NA	NA	NA	NA	NA
4189	NA	NA	NA	NA	NA	NA	237	NA	NA	NA	NA	NA
4325	NA	NA	NA	NA	NA	NA	236	NA	NA	NA	NA	NA
4345	NA	NA	NA	NA	NA	NA	235	NA	NA	NA	NA	NA
4393	NA	NA	NA	NA	NA	NA	234	NA	NA	NA	NA	NA
4535	NA	NA	NA	NA	NA	NA	233	NA	NA	NA	NA	NA
4540	NA	NA	NA	NA	NA	NA	232	NA	NA	NA	NA	NA
4886	NA	NA	NA	NA	NA	NA	231	NA	NA	NA	NA	NA
4897	NA	NA	NA	NA	NA	NA	230	NA	NA	NA	NA	NA
4942	NA	NA	NA	NA	NA	NA	229	NA	NA	NA	NA	NA
5007	NA	NA	NA	NA	NA	NA	228	NA	NA	NA	NA	NA
5110	NA	NA	NA	NA	NA	NA	227	NA	NA	NA	NA	NA
5138	NA	NA	NA	NA	NA	NA	226	NA	NA	NA	NA	NA
5418	NA	NA	NA	NA	NA	NA	225	NA	NA	NA	NA	NA
5449	NA	NA	NA	NA	NA	NA	224	NA	NA	NA	NA	NA
5625	NA	NA	NA	NA	NA	NA	223	NA	NA	NA	NA	NA
5922	NA	NA	NA	NA	NA	NA	222	NA	NA	NA	NA	NA
6007	NA	NA	NA	NA	NA	NA	221	NA	NA	NA	NA	NA
6081	NA	NA	NA	NA	NA	NA	220	NA	NA	NA	NA	NA
6356	NA	NA	NA	NA	NA	NA	219	NA	NA	NA	NA	NA
6802	NA	NA	NA	NA	NA	NA	218	NA	NA	NA	NA	NA
6850	NA	NA	NA	NA	NA	NA	217	NA	NA	NA	NA	NA
6943	NA	NA	NA	NA	NA	NA	216	NA	NA	NA	NA	NA
7084	NA	NA	NA	NA	NA	NA	214	NA	NA	NA	NA	NA
7465	NA	NA	NA	NA	NA	NA	213	NA	NA	NA	NA	NA
7520	NA	NA	NA	NA	NA	NA	212	NA	NA	NA	NA	NA
7565	NA	NA	NA	NA	NA	NA	211	NA	NA	NA	NA	NA
7641	NA	NA	NA	NA	NA	NA	210	NA	NA	NA	NA	NA
7909	NA	NA	NA	NA	NA	NA	209	NA	NA	NA	NA	NA
8049	NA	NA	NA	NA	NA	NA	208	NA	NA	NA	NA	NA
8077	NA	NA	NA	NA	NA	NA	207	NA	NA	NA	NA	NA
8604	NA	NA	NA	NA	NA	NA	206	NA	NA	NA	NA	NA
8679	NA	NA	NA	NA	NA	NA	205	NA	NA	NA	NA	NA
8721	NA	NA	NA	NA	NA	NA	204	NA	NA	NA	NA	NA
8870	NA	NA	NA	NA	NA	NA	203	NA	NA	NA	NA	NA
8951	NA	NA	NA	NA	NA	NA	202	NA	NA	NA	NA	NA
9026	NA	NA	NA	NA	NA	NA	201	NA	NA	NA	NA	NA
9136	NA	NA	NA	NA	NA	NA	200	NA	NA	NA	NA	NA
9212	NA	NA	NA	NA	NA	NA	199	NA	NA	NA	NA	NA
10192	NA	NA	NA	NA	NA	NA	198	NA	NA	NA	NA	NA
10348	NA	NA	NA	NA	NA	NA	197	NA	NA	NA	NA	NA
10435	NA	NA	NA	NA	NA	NA	195	NA	NA	NA	NA	NA
10511	NA	NA	NA	NA	NA	NA	194	NA	NA	NA	NA	NA
10552	NA	NA	NA	NA	NA	NA	193	NA	NA	NA	NA	NA
10827	NA	NA	NA	NA	NA	NA	192	NA	NA	NA	NA	NA
11008	NA	NA	NA	NA	NA	NA	191	NA	NA	NA	NA	NA
11436	NA	NA	NA	NA	NA	NA	190	NA	NA	NA	NA	NA
11566	NA	NA	NA	NA	NA	NA	189	NA	NA	NA	NA	NA
11775	NA	NA	NA	NA	NA	NA	188	NA	NA	NA	NA	NA
11824	NA	NA	NA	NA	NA	NA	187	NA	NA	NA	NA	NA
11968	NA	NA	NA	NA	NA	NA	186	NA	NA	NA	NA	NA
12092	NA	NA	NA	NA	NA	NA	184	NA	NA	NA	NA	NA
12226	NA	NA	NA	NA	NA	NA	183	NA	NA	NA	NA	NA
12290	NA	NA	NA	NA	NA	NA	182	NA	NA	NA	NA	NA
12345	NA	NA	NA	NA	NA	NA	181	NA	NA	NA	NA	NA
12423	NA	NA	NA	NA	NA	NA	180	NA	NA	NA	NA	NA
12480	NA	NA	NA	NA	NA	NA	179	NA	NA	NA	NA	NA
12583	NA	NA	NA	NA	NA	NA	178	NA	NA	NA	NA	NA
12772	NA	NA	NA	NA	NA	NA	176	NA	NA	NA	NA	NA
12943	NA	NA	NA	NA	NA	NA	175	NA	NA	NA	NA	NA
13139	NA	NA	NA	NA	NA	NA	174	NA	NA	NA	NA	NA
13460	NA	NA	NA	NA	NA	NA	173	NA	NA	NA	NA	NA
13790	NA	NA	NA	NA	NA	NA	172	NA	NA	NA	NA	NA
13847	NA	NA	NA	NA	NA	NA	171	NA	NA	NA	NA	NA
13985	NA	NA	NA	NA	NA	NA	170	NA	NA	NA	NA	NA
14144	NA	NA	NA	NA	NA	NA	169	NA	NA	NA	NA	NA
14274	NA	NA	NA	NA	NA	NA	168	NA	NA	NA	NA	NA
14299	NA	NA	NA	NA	NA	NA	167	NA	NA	NA	NA	NA
14328	NA	NA	NA	NA	NA	NA	166	NA	NA	NA	NA	NA
14565	NA	NA	NA	NA	NA	NA	165	NA	NA	NA	NA	NA
14775	NA	NA	NA	NA	NA	NA	164	NA	NA	NA	NA	NA
14845	NA	NA	NA	NA	NA	NA	163	NA	NA	NA	NA	NA
15689	NA	NA	NA	NA	NA	NA	161	NA	NA	NA	NA	NA
15734	NA	NA	NA	NA	NA	NA	160	NA	NA	NA	NA	NA
15799	NA	NA	NA	NA	NA	NA	159	NA	NA	NA	NA	NA
15962	NA	NA	NA	NA	NA	NA	158	NA	NA	NA	NA	NA
16176	NA	NA	NA	NA	NA	NA	157	NA	NA	NA	NA	NA
16475	NA	NA	NA	NA	NA	NA	156	NA	NA	NA	NA	NA
16476	NA	NA	NA	NA	NA	NA	155	NA	NA	NA	NA	NA
16571	NA	NA	NA	NA	NA	NA	154	NA	NA	NA	NA	NA
16774	NA	NA	NA	NA	NA	NA	153	NA	NA	NA	NA	NA
17093	NA	NA	NA	NA	NA	NA	152	NA	NA	NA	NA	NA
17142	NA	NA	NA	NA	NA	NA	151	NA	NA	NA	NA	NA
17339	NA	NA	NA	NA	NA	NA	150	NA	NA	NA	NA	NA
17490	NA	NA	NA	NA	NA	NA	149	NA	NA	NA	NA	NA
17638	NA	NA	NA	NA	NA	NA	148	NA	NA	NA	NA	NA
17742	NA	NA	NA	NA	NA	NA	147	NA	NA	NA	NA	NA
17835	NA	NA	NA	NA	NA	NA	146	NA	NA	NA	NA	NA
18016	NA	NA	NA	NA	NA	NA	145	NA	NA	NA	NA	NA
18058	NA	NA	NA	NA	NA	NA	144	NA	NA	NA	NA	NA
18393	NA	NA	NA	NA	NA	NA	143	NA	NA	NA	NA	NA
18405	NA	NA	NA	NA	NA	NA	142	NA	NA	NA	NA	NA
18510	NA	NA	NA	NA	NA	NA	141	NA	NA	NA	NA	NA
18759	NA	NA	NA	NA	NA	NA	140	NA	NA	NA	NA	NA
18782	NA	NA	NA	NA	NA	NA	139	NA	NA	NA	NA	NA
18797	NA	NA	NA	NA	NA	NA	138	NA	NA	NA	NA	NA
18918	NA	NA	NA	NA	NA	NA	137	NA	NA	NA	NA	NA
19170	NA	NA	NA	NA	NA	NA	136	NA	NA	NA	NA	NA
19476	NA	NA	NA	NA	NA	NA	135	NA	NA	NA	NA	NA
19561	NA	NA	NA	NA	NA	NA	134	NA	NA	NA	NA	NA
19699	NA	NA	NA	NA	NA	NA	133	NA	NA	NA	NA	NA
19708	NA	NA	NA	NA	NA	NA	132	NA	NA	NA	NA	NA
20333	NA	NA	NA	NA	NA	NA	131	NA	NA	NA	NA	NA
21030	NA	NA	NA	NA	NA	NA	130	NA	NA	NA	NA	NA
21593	NA	NA	NA	NA	NA	NA	129	NA	NA	NA	NA	NA
21657	NA	NA	NA	NA	NA	NA	128	NA	NA	NA	NA	NA
21694	NA	NA	NA	NA	NA	NA	127	NA	NA	NA	NA	NA
21907	NA	NA	NA	NA	NA	NA	126	NA	NA	NA	NA	NA
21970	NA	NA	NA	NA	NA	NA	125	NA	NA	NA	NA	NA
22198	NA	NA	NA	NA	NA	NA	124	NA	NA	NA	NA	NA
22357	NA	NA	NA	NA	NA	NA	123	NA	NA	NA	NA	NA
22643	NA	NA	NA	NA	NA	NA	122	NA	NA	NA	NA	NA
22678	NA	NA	NA	NA	NA	NA	121	NA	NA	NA	NA	NA
22719	NA	NA	NA	NA	NA	NA	120	NA	NA	NA	NA	NA
22765	NA	NA	NA	NA	NA	NA	119	NA	NA	NA	NA	NA
22825	NA	NA	NA	NA	NA	NA	118	NA	NA	NA	NA	NA
22889	NA	NA	NA	NA	NA	NA	117	NA	NA	NA	NA	NA
22935	NA	NA	NA	NA	NA	NA	116	NA	NA	NA	NA	NA
23174	NA	NA	NA	NA	NA	NA	115	NA	NA	NA	NA	NA
23202	NA	NA	NA	NA	NA	NA	114	NA	NA	NA	NA	NA
23343	NA	NA	NA	NA	NA	NA	113	NA	NA	NA	NA	NA
23364	NA	NA	NA	NA	NA	NA	112	NA	NA	NA	NA	NA
23466	NA	NA	NA	NA	NA	NA	111	NA	NA	NA	NA	NA
23540	NA	NA	NA	NA	NA	NA	110	NA	NA	NA	NA	NA
23956	NA	NA	NA	NA	NA	NA	109	NA	NA	NA	NA	NA
23975	NA	NA	NA	NA	NA	NA	108	NA	NA	NA	NA	NA
26032	NA	NA	NA	NA	NA	NA	107	NA	NA	NA	NA	NA
26053	NA	NA	NA	NA	NA	NA	106	NA	NA	NA	NA	NA
26101	NA	NA	NA	NA	NA	NA	105	NA	NA	NA	NA	NA
26499	NA	NA	NA	NA	NA	NA	104	NA	NA	NA	NA	NA
26639	NA	NA	NA	NA	NA	NA	103	NA	NA	NA	NA	NA
26858	NA	NA	NA	NA	NA	NA	102	NA	NA	NA	NA	NA
26863	NA	NA	NA	NA	NA	NA	101	NA	NA	NA	NA	NA
27245	NA	NA	NA	NA	NA	NA	100	NA	NA	NA	NA	NA
27249	NA	NA	NA	NA	NA	NA	99	NA	NA	NA	NA	NA
27343	NA	NA	NA	NA	NA	NA	98	NA	NA	NA	NA	NA
27367	NA	NA	NA	NA	NA	NA	97	NA	NA	NA	NA	NA
27405	NA	NA	NA	NA	NA	NA	96	NA	NA	NA	NA	NA
27872	NA	NA	NA	NA	NA	NA	95	NA	NA	NA	NA	NA
28047	NA	NA	NA	NA	NA	NA	94	NA	NA	NA	NA	NA
28109	NA	NA	NA	NA	NA	NA	93	NA	NA	NA	NA	NA
28581	NA	NA	NA	NA	NA	NA	92	NA	NA	NA	NA	NA
28685	NA	NA	NA	NA	NA	NA	91	NA	NA	NA	NA	NA
28745	NA	NA	NA	NA	NA	NA	90	NA	NA	NA	NA	NA
28815	NA	NA	NA	NA	NA	NA	89	NA	NA	NA	NA	NA
28909	NA	NA	NA	NA	NA	NA	88	NA	NA	NA	NA	NA
28941	NA	NA	NA	NA	NA	NA	87	NA	NA	NA	NA	NA
29139	NA	NA	NA	NA	NA	NA	86	NA	NA	NA	NA	NA
29635	NA	NA	NA	NA	NA	NA	85	NA	NA	NA	NA	NA
29970	NA	NA	NA	NA	NA	NA	84	NA	NA	NA	NA	NA
30025	NA	NA	NA	NA	NA	NA	83	NA	NA	NA	NA	NA
30150	NA	NA	NA	NA	NA	NA	82	NA	NA	NA	NA	NA
30252	NA	NA	NA	NA	NA	NA	81	NA	NA	NA	NA	NA
30280	NA	NA	NA	NA	NA	NA	80	NA	NA	NA	NA	NA
30729	NA	NA	NA	NA	NA	NA	79	NA	NA	NA	NA	NA
30810	NA	NA	NA	NA	NA	NA	78	NA	NA	NA	NA	NA
32311	NA	NA	NA	NA	NA	NA	77	NA	NA	NA	NA	NA
32591	NA	NA	NA	NA	NA	NA	76	NA	NA	NA	NA	NA
32824	NA	NA	NA	NA	NA	NA	75	NA	NA	NA	NA	NA
32957	NA	NA	NA	NA	NA	NA	74	NA	NA	NA	NA	NA
33046	NA	NA	NA	NA	NA	NA	73	NA	NA	NA	NA	NA
33053	NA	NA	NA	NA	NA	NA	72	NA	NA	NA	NA	NA
33133	NA	NA	NA	NA	NA	NA	71	NA	NA	NA	NA	NA
33641	NA	NA	NA	NA	NA	NA	70	NA	NA	NA	NA	NA
33713	NA	NA	NA	NA	NA	NA	69	NA	NA	NA	NA	NA
33966	NA	NA	NA	NA	NA	NA	68	NA	NA	NA	NA	NA
34124	NA	NA	NA	NA	NA	NA	67	NA	NA	NA	NA	NA
34371	NA	NA	NA	NA	NA	NA	66	NA	NA	NA	NA	NA
35116	NA	NA	NA	NA	NA	NA	65	NA	NA	NA	NA	NA
35264	NA	NA	NA	NA	NA	NA	64	NA	NA	NA	NA	NA
36031	NA	NA	NA	NA	NA	NA	63	NA	NA	NA	NA	NA
36327	NA	NA	NA	NA	NA	NA	62	NA	NA	NA	NA	NA
37203	NA	NA	NA	NA	NA	NA	61	NA	NA	NA	NA	NA
37313	NA	NA	NA	NA	NA	NA	60	NA	NA	NA	NA	NA
38351	NA	NA	NA	NA	NA	NA	59	NA	NA	NA	NA	NA
38613	NA	NA	NA	NA	NA	NA	58	NA	NA	NA	NA	NA
39178	NA	NA	NA	NA	NA	NA	57	NA	NA	NA	NA	NA
39585	NA	NA	NA	NA	NA	NA	56	NA	NA	NA	NA	NA
39816	NA	NA	NA	NA	NA	NA	55	NA	NA	NA	NA	NA
39936	NA	NA	NA	NA	NA	NA	54	NA	NA	NA	NA	NA
40147	NA	NA	NA	NA	NA	NA	53	NA	NA	NA	NA	NA
40473	NA	NA	NA	NA	NA	NA	52	NA	NA	NA	NA	NA
40708	NA	NA	NA	NA	NA	NA	51	NA	NA	NA	NA	NA
41859	NA	NA	NA	NA	NA	NA	50	NA	NA	NA	NA	NA
42993	NA	NA	NA	NA	NA	NA	49	NA	NA	NA	NA	NA
43025	NA	NA	NA	NA	NA	NA	48	NA	NA	NA	NA	NA
43123	NA	NA	NA	NA	NA	NA	47	NA	NA	NA	NA	NA
43848	NA	NA	NA	NA	NA	NA	46	NA	NA	NA	NA	NA
44569	NA	NA	NA	NA	NA	NA	45	NA	NA	NA	NA	NA
45010	NA	NA	NA	NA	NA	NA	44	NA	NA	NA	NA	NA
45193	NA	NA	NA	NA	NA	NA	43	NA	NA	NA	NA	NA
45578	NA	NA	NA	NA	NA	NA	42	NA	NA	NA	NA	NA
45817	NA	NA	NA	NA	NA	NA	41	NA	NA	NA	NA	NA
47005	NA	NA	NA	NA	NA	NA	40	NA	NA	NA	NA	NA
48518	NA	NA	NA	NA	NA	NA	39	NA	NA	NA	NA	NA
48753	NA	NA	NA	NA	NA	NA	38	NA	NA	NA	NA	NA
49172	NA	NA	NA	NA	NA	NA	37	NA	NA	NA	NA	NA
49215	NA	NA	NA	NA	NA	NA	36	NA	NA	NA	NA	NA
49680	NA	NA	NA	NA	NA	NA	35	NA	NA	NA	NA	NA
49727	NA	NA	NA	NA	NA	NA	34	NA	NA	NA	NA	NA
49797	NA	NA	NA	NA	NA	NA	33	NA	NA	NA	NA	NA
50085	NA	NA	NA	NA	NA	NA	32	NA	NA	NA	NA	NA
51162	NA	NA	NA	NA	NA	NA	31	NA	NA	NA	NA	NA
52461	NA	NA	NA	NA	NA	NA	30	NA	NA	NA	NA	NA
52469	NA	NA	NA	NA	NA	NA	29	NA	NA	NA	NA	NA
52554	NA	NA	NA	NA	NA	NA	28	NA	NA	NA	NA	NA
52890	NA	NA	NA	NA	NA	NA	27	NA	NA	NA	NA	NA
53629	NA	NA	NA	NA	NA	NA	26	NA	NA	NA	NA	NA
54806	NA	NA	NA	NA	NA	NA	25	NA	NA	NA	NA	NA
56137	NA	NA	NA	NA	NA	NA	24	NA	NA	NA	NA	NA
56330	NA	NA	NA	NA	NA	NA	23	NA	NA	NA	NA	NA
57191	NA	NA	NA	NA	NA	NA	22	NA	NA	NA	NA	NA
57753	NA	NA	NA	NA	NA	NA	21	NA	NA	NA	NA	NA
58026	NA	NA	NA	NA	NA	NA	20	NA	NA	NA	NA	NA
58042	NA	NA	NA	NA	NA	NA	19	NA	NA	NA	NA	NA
58431	NA	NA	NA	NA	NA	NA	18	NA	NA	NA	NA	NA
58788	NA	NA	NA	NA	NA	NA	17	NA	NA	NA	NA	NA
60186	NA	NA	NA	NA	NA	NA	16	NA	NA	NA	NA	NA
60405	NA	NA	NA	NA	NA	NA	15	NA	NA	NA	NA	NA
60926	NA	NA	NA	NA	NA	NA	14	NA	NA	NA	NA	NA
63562	NA	NA	NA	NA	NA	NA	13	NA	NA	NA	NA	NA
63592	NA	NA	NA	NA	NA	NA	12	NA	NA	NA	NA	NA
63643	NA	NA	NA	NA	NA	NA	11	NA	NA	NA	NA	NA
63849	NA	NA	NA	NA	NA	NA	10	NA	NA	NA	NA	NA
65840	NA	NA	NA	NA	NA	NA	9	NA	NA	NA	NA	NA
68078	NA	NA	NA	NA	NA	NA	8	NA	NA	NA	NA	NA
68528	NA	NA	NA	NA	NA	NA	7	NA	NA	NA	NA	NA
70773	NA	NA	NA	NA	NA	NA	6	NA	NA	NA	NA	NA
74133	NA	NA	NA	NA	NA	NA	5	NA	NA	NA	NA	NA
76476	NA	NA	NA	NA	NA	NA	4	NA	NA	NA	NA	NA
87926	NA	NA	NA	NA	NA	NA	3	NA	NA	NA	NA	NA
91199	NA	NA	NA	NA	NA	NA	2	NA	NA	NA	NA	NA
99698	NA	NA	NA	NA	NA	NA	1	NA	NA	NA	NA	NA
116861	NA	NA	NA	NA	NA	NA	0	NA	NA	NA	NA	NA
106	NA	NA	NA	NA	NA	NA	NA	295	NA	186	NA	NA
138	NA	NA	NA	NA	NA	NA	NA	293	NA	NA	NA	190
173	NA	NA	NA	NA	NA	NA	NA	292	172	NA	NA	NA
394	NA	NA	NA	NA	NA	NA	NA	290	NA	NA	NA	NA
801	NA	NA	NA	NA	NA	NA	NA	283	NA	NA	NA	NA
804	NA	NA	NA	NA	NA	NA	NA	282	NA	NA	NA	NA
821	NA	NA	NA	NA	NA	NA	NA	281	NA	NA	NA	NA
1007	NA	NA	NA	NA	NA	NA	NA	278	NA	NA	59	NA
1155	NA	NA	NA	NA	NA	NA	NA	277	NA	50	NA	NA
1230	NA	NA	NA	NA	NA	NA	NA	276	NA	NA	NA	NA
1302	NA	NA	NA	NA	NA	NA	NA	274	NA	NA	NA	NA
1304	NA	NA	NA	NA	NA	NA	NA	273	NA	NA	NA	NA
1341	NA	NA	NA	NA	NA	NA	NA	272	45	NA	NA	NA
1357	NA	NA	NA	NA	NA	NA	NA	271	NA	NA	NA	NA
1382	NA	NA	NA	NA	NA	NA	NA	270	NA	NA	NA	NA
1462	NA	NA	NA	NA	NA	NA	NA	269	NA	NA	37	NA
1514	NA	NA	NA	NA	NA	NA	NA	268	NA	NA	NA	NA
1524	NA	NA	NA	NA	NA	NA	NA	267	NA	NA	NA	NA
1538	NA	NA	NA	NA	NA	NA	NA	266	NA	NA	NA	NA
1666	NA	NA	NA	NA	NA	NA	NA	264	NA	NA	NA	NA
1806	NA	NA	NA	NA	NA	NA	NA	263	NA	NA	NA	NA
1807	NA	NA	NA	NA	NA	NA	NA	262	NA	NA	NA	NA
1833	NA	NA	NA	NA	NA	NA	NA	261	NA	NA	NA	NA
1886	NA	NA	NA	NA	NA	NA	NA	258	NA	NA	NA	NA
1976	NA	NA	NA	NA	NA	NA	NA	257	NA	NA	NA	NA
2012	NA	NA	NA	NA	NA	NA	NA	256	NA	NA	NA	NA
2073	NA	NA	NA	NA	NA	NA	NA	255	NA	NA	NA	NA
2129	NA	NA	NA	NA	NA	NA	NA	254	NA	NA	NA	NA
2186	NA	NA	NA	NA	NA	NA	NA	252	NA	NA	NA	NA
2453	NA	NA	NA	NA	NA	NA	NA	251	NA	17	NA	NA
2590	NA	NA	NA	NA	NA	NA	NA	250	NA	NA	NA	NA
2812	NA	NA	NA	NA	NA	NA	NA	248	NA	NA	NA	NA
3008	NA	NA	NA	NA	NA	NA	NA	247	NA	NA	NA	NA
3183	NA	NA	NA	NA	NA	NA	NA	246	NA	NA	NA	NA
3289	NA	NA	NA	NA	NA	NA	NA	245	NA	NA	NA	NA
3453	NA	NA	NA	NA	NA	NA	NA	244	NA	NA	NA	NA
3469	NA	NA	NA	NA	NA	NA	NA	243	NA	NA	NA	NA
3478	NA	NA	NA	NA	NA	NA	NA	242	NA	NA	NA	NA
3744	NA	NA	NA	NA	NA	NA	NA	241	NA	NA	NA	NA
3909	NA	NA	NA	NA	NA	NA	NA	239	NA	NA	NA	NA
3920	NA	NA	NA	NA	NA	NA	NA	238	NA	NA	NA	NA
3974	NA	NA	NA	NA	NA	NA	NA	237	NA	NA	NA	NA
4118	NA	NA	NA	NA	NA	NA	NA	236	NA	NA	NA	NA
4120	NA	NA	NA	NA	NA	NA	NA	235	NA	NA	NA	NA
4314	NA	NA	NA	NA	NA	NA	NA	234	NA	NA	NA	NA
4562	NA	NA	NA	NA	NA	NA	NA	233	NA	NA	NA	NA
4650	NA	NA	NA	NA	NA	NA	NA	232	NA	NA	NA	NA
4820	NA	NA	NA	NA	NA	NA	NA	231	NA	NA	NA	NA
4826	NA	NA	NA	NA	NA	NA	NA	230	NA	NA	NA	NA
5240	NA	NA	NA	NA	NA	NA	NA	229	NA	NA	NA	NA
5313	NA	NA	NA	NA	NA	NA	NA	228	NA	NA	NA	NA
5698	NA	NA	NA	NA	NA	NA	NA	227	NA	NA	NA	NA
5868	NA	NA	NA	NA	NA	NA	NA	226	NA	NA	NA	NA
6069	NA	NA	NA	NA	NA	NA	NA	225	NA	NA	NA	NA
6076	NA	NA	NA	NA	NA	NA	NA	224	NA	NA	NA	NA
6366	NA	NA	NA	NA	NA	NA	NA	223	NA	NA	NA	NA
6478	NA	NA	NA	NA	NA	NA	NA	222	NA	NA	NA	NA
6649	NA	NA	NA	NA	NA	NA	NA	221	NA	NA	NA	NA
6839	NA	NA	NA	NA	NA	NA	NA	220	NA	NA	NA	NA
6911	NA	NA	NA	NA	NA	NA	NA	219	NA	NA	NA	NA
7092	NA	NA	NA	NA	NA	NA	NA	218	NA	NA	NA	NA
7206	NA	NA	NA	NA	NA	NA	NA	217	NA	NA	NA	NA
7227	NA	NA	NA	NA	NA	NA	NA	216	NA	NA	NA	NA
7293	NA	NA	NA	NA	NA	NA	NA	215	NA	NA	NA	NA
7742	NA	NA	NA	NA	NA	NA	NA	214	NA	NA	NA	NA
7781	NA	NA	NA	NA	NA	NA	NA	213	NA	NA	NA	NA
7832	NA	NA	NA	NA	NA	NA	NA	212	NA	NA	NA	NA
8018	NA	NA	NA	NA	NA	NA	NA	211	NA	NA	NA	NA
8340	NA	NA	NA	NA	NA	NA	NA	210	NA	NA	NA	NA
8703	NA	NA	NA	NA	NA	NA	NA	209	NA	NA	NA	NA
8871	NA	NA	NA	NA	NA	NA	NA	208	NA	NA	NA	NA
8882	NA	NA	NA	NA	NA	NA	NA	207	NA	NA	NA	NA
8884	NA	NA	NA	NA	NA	NA	NA	206	NA	NA	NA	NA
9103	NA	NA	NA	NA	NA	NA	NA	205	NA	NA	NA	NA
9120	NA	NA	NA	NA	NA	NA	NA	204	NA	NA	NA	NA
9374	NA	NA	NA	NA	NA	NA	NA	202	NA	NA	NA	NA
9498	NA	NA	NA	NA	NA	NA	NA	201	NA	NA	NA	NA
9840	NA	NA	NA	NA	NA	NA	NA	200	NA	NA	NA	NA
9944	NA	NA	NA	NA	NA	NA	NA	199	NA	NA	NA	NA
9947	NA	NA	NA	NA	NA	NA	NA	198	NA	NA	NA	NA
10034	NA	NA	NA	NA	NA	NA	NA	197	NA	NA	NA	NA
10268	NA	NA	NA	NA	NA	NA	NA	196	NA	NA	NA	NA
10331	NA	NA	NA	NA	NA	NA	NA	195	NA	NA	NA	NA
10463	NA	NA	NA	NA	NA	NA	NA	194	NA	NA	NA	NA
10614	NA	NA	NA	NA	NA	NA	NA	193	NA	NA	NA	NA
10693	NA	NA	NA	NA	NA	NA	NA	192	NA	NA	NA	NA
10716	NA	NA	NA	NA	NA	NA	NA	191	NA	NA	NA	NA
10744	NA	NA	NA	NA	NA	NA	NA	190	NA	NA	NA	NA
10914	NA	NA	NA	NA	NA	NA	NA	189	NA	NA	NA	NA
11111	NA	NA	NA	NA	NA	NA	NA	188	NA	NA	NA	NA
11500	NA	NA	NA	NA	NA	NA	NA	187	NA	NA	NA	NA
11580	NA	NA	NA	NA	NA	NA	NA	186	NA	NA	NA	NA
11811	NA	NA	NA	NA	NA	NA	NA	185	NA	NA	NA	NA
11986	NA	NA	NA	NA	NA	NA	NA	184	NA	NA	NA	NA
12039	NA	NA	NA	NA	NA	NA	NA	183	NA	NA	NA	NA
12086	NA	NA	NA	NA	NA	NA	NA	182	NA	NA	NA	NA
12157	NA	NA	NA	NA	NA	NA	NA	181	NA	NA	NA	NA
12237	NA	NA	NA	NA	NA	NA	NA	180	NA	NA	NA	NA
12299	NA	NA	NA	NA	NA	NA	NA	179	NA	NA	NA	NA
12610	NA	NA	NA	NA	NA	NA	NA	178	NA	NA	NA	NA
12729	NA	NA	NA	NA	NA	NA	NA	177	NA	NA	NA	NA
12861	NA	NA	NA	NA	NA	NA	NA	176	NA	NA	NA	NA
12875	NA	NA	NA	NA	NA	NA	NA	175	NA	NA	NA	NA
12907	NA	NA	NA	NA	NA	NA	NA	174	NA	NA	NA	NA
13555	NA	NA	NA	NA	NA	NA	NA	173	NA	NA	NA	NA
13604	NA	NA	NA	NA	NA	NA	NA	172	NA	NA	NA	NA
13642	NA	NA	NA	NA	NA	NA	NA	171	NA	NA	NA	NA
13683	NA	NA	NA	NA	NA	NA	NA	170	NA	NA	NA	NA
13837	NA	NA	NA	NA	NA	NA	NA	169	NA	NA	NA	NA
14639	NA	NA	NA	NA	NA	NA	NA	168	NA	NA	NA	NA
14889	NA	NA	NA	NA	NA	NA	NA	167	NA	NA	NA	NA
15074	NA	NA	NA	NA	NA	NA	NA	166	NA	NA	NA	NA
15154	NA	NA	NA	NA	NA	NA	NA	165	NA	NA	NA	NA
15180	NA	NA	NA	NA	NA	NA	NA	164	NA	NA	NA	NA
15338	NA	NA	NA	NA	NA	NA	NA	163	NA	NA	NA	NA
15441	NA	NA	NA	NA	NA	NA	NA	162	NA	NA	NA	NA
15655	NA	NA	NA	NA	NA	NA	NA	161	NA	NA	NA	NA
15834	NA	NA	NA	NA	NA	NA	NA	160	NA	NA	NA	NA
16076	NA	NA	NA	NA	NA	NA	NA	159	NA	NA	NA	NA
16106	NA	NA	NA	NA	NA	NA	NA	158	NA	NA	NA	NA
16293	NA	NA	NA	NA	NA	NA	NA	157	NA	NA	NA	NA
16464	NA	NA	NA	NA	NA	NA	NA	156	NA	NA	NA	NA
16495	NA	NA	NA	NA	NA	NA	NA	155	NA	NA	NA	NA
16822	NA	NA	NA	NA	NA	NA	NA	154	NA	NA	NA	NA
16839	NA	NA	NA	NA	NA	NA	NA	153	NA	NA	NA	NA
17058	NA	NA	NA	NA	NA	NA	NA	152	NA	NA	NA	NA
17067	NA	NA	NA	NA	NA	NA	NA	151	NA	NA	NA	NA
17110	NA	NA	NA	NA	NA	NA	NA	150	NA	NA	NA	NA
17212	NA	NA	NA	NA	NA	NA	NA	149	NA	NA	NA	NA
17391	NA	NA	NA	NA	NA	NA	NA	148	NA	NA	NA	NA
17447	NA	NA	NA	NA	NA	NA	NA	147	NA	NA	NA	NA
17483	NA	NA	NA	NA	NA	NA	NA	146	NA	NA	NA	NA
17486	NA	NA	NA	NA	NA	NA	NA	145	NA	NA	NA	NA
17549	NA	NA	NA	NA	NA	NA	NA	144	NA	NA	NA	NA
18953	NA	NA	NA	NA	NA	NA	NA	143	NA	NA	NA	NA
18978	NA	NA	NA	NA	NA	NA	NA	142	NA	NA	NA	NA
19013	NA	NA	NA	NA	NA	NA	NA	141	NA	NA	NA	NA
19040	NA	NA	NA	NA	NA	NA	NA	140	NA	NA	NA	NA
19465	NA	NA	NA	NA	NA	NA	NA	139	NA	NA	NA	NA
19507	NA	NA	NA	NA	NA	NA	NA	138	NA	NA	NA	NA
19616	NA	NA	NA	NA	NA	NA	NA	137	NA	NA	NA	NA
19618	NA	NA	NA	NA	NA	NA	NA	136	NA	NA	NA	NA
19836	NA	NA	NA	NA	NA	NA	NA	135	NA	NA	NA	NA
19880	NA	NA	NA	NA	NA	NA	NA	134	NA	NA	NA	NA
19996	NA	NA	NA	NA	NA	NA	NA	133	NA	NA	NA	NA
20016	NA	NA	NA	NA	NA	NA	NA	132	NA	NA	NA	NA
20655	NA	NA	NA	NA	NA	NA	NA	131	NA	NA	NA	NA
20689	NA	NA	NA	NA	NA	NA	NA	130	NA	NA	NA	NA
20714	NA	NA	NA	NA	NA	NA	NA	129	NA	NA	NA	NA
20803	NA	NA	NA	NA	NA	NA	NA	128	NA	NA	NA	NA
20900	NA	NA	NA	NA	NA	NA	NA	127	NA	NA	NA	NA
21261	NA	NA	NA	NA	NA	NA	NA	126	NA	NA	NA	NA
21290	NA	NA	NA	NA	NA	NA	NA	125	NA	NA	NA	NA
21403	NA	NA	NA	NA	NA	NA	NA	124	NA	NA	NA	NA
21506	NA	NA	NA	NA	NA	NA	NA	123	NA	NA	NA	NA
22195	NA	NA	NA	NA	NA	NA	NA	122	NA	NA	NA	NA
22717	NA	NA	NA	NA	NA	NA	NA	121	NA	NA	NA	NA
22772	NA	NA	NA	NA	NA	NA	NA	120	NA	NA	NA	NA
22843	NA	NA	NA	NA	NA	NA	NA	119	NA	NA	NA	NA
23277	NA	NA	NA	NA	NA	NA	NA	118	NA	NA	NA	NA
23299	NA	NA	NA	NA	NA	NA	NA	117	NA	NA	NA	NA
23325	NA	NA	NA	NA	NA	NA	NA	116	NA	NA	NA	NA
23657	NA	NA	NA	NA	NA	NA	NA	115	NA	NA	NA	NA
24024	NA	NA	NA	NA	NA	NA	NA	114	NA	NA	NA	NA
24350	NA	NA	NA	NA	NA	NA	NA	113	NA	NA	NA	NA
24406	NA	NA	NA	NA	NA	NA	NA	112	NA	NA	NA	NA
24414	NA	NA	NA	NA	NA	NA	NA	111	NA	NA	NA	NA
24658	NA	NA	NA	NA	NA	NA	NA	110	NA	NA	NA	NA
24706	NA	NA	NA	NA	NA	NA	NA	109	NA	NA	NA	NA
24939	NA	NA	NA	NA	NA	NA	NA	108	NA	NA	NA	NA
25541	NA	NA	NA	NA	NA	NA	NA	107	NA	NA	NA	NA
25914	NA	NA	NA	NA	NA	NA	NA	106	NA	NA	NA	NA
25982	NA	NA	NA	NA	NA	NA	NA	105	NA	NA	NA	NA
26036	NA	NA	NA	NA	NA	NA	NA	104	NA	NA	NA	NA
26080	NA	NA	NA	NA	NA	NA	NA	103	NA	NA	NA	NA
26413	NA	NA	NA	NA	NA	NA	NA	102	NA	NA	NA	NA
26449	NA	NA	NA	NA	NA	NA	NA	101	NA	NA	NA	NA
26789	NA	NA	NA	NA	NA	NA	NA	100	NA	NA	NA	NA
26963	NA	NA	NA	NA	NA	NA	NA	99	NA	NA	NA	NA
27220	NA	NA	NA	NA	NA	NA	NA	98	NA	NA	NA	NA
27805	NA	NA	NA	NA	NA	NA	NA	97	NA	NA	NA	NA
28003	NA	NA	NA	NA	NA	NA	NA	96	NA	NA	NA	NA
28014	NA	NA	NA	NA	NA	NA	NA	95	NA	NA	NA	NA
28022	NA	NA	NA	NA	NA	NA	NA	94	NA	NA	NA	NA
28395	NA	NA	NA	NA	NA	NA	NA	93	NA	NA	NA	NA
28410	NA	NA	NA	NA	NA	NA	NA	92	NA	NA	NA	NA
28456	NA	NA	NA	NA	NA	NA	NA	91	NA	NA	NA	NA
28484	NA	NA	NA	NA	NA	NA	NA	90	NA	NA	NA	NA
28654	NA	NA	NA	NA	NA	NA	NA	89	NA	NA	NA	NA
28752	NA	NA	NA	NA	NA	NA	NA	88	NA	NA	NA	NA
28766	NA	NA	NA	NA	NA	NA	NA	87	NA	NA	NA	NA
29181	NA	NA	NA	NA	NA	NA	NA	86	NA	NA	NA	NA
29789	NA	NA	NA	NA	NA	NA	NA	85	NA	NA	NA	NA
30071	NA	NA	NA	NA	NA	NA	NA	84	NA	NA	NA	NA
30314	NA	NA	NA	NA	NA	NA	NA	83	NA	NA	NA	NA
30728	NA	NA	NA	NA	NA	NA	NA	82	NA	NA	NA	NA
30752	NA	NA	NA	NA	NA	NA	NA	81	NA	NA	NA	NA
30827	NA	NA	NA	NA	NA	NA	NA	80	NA	NA	NA	NA
30989	NA	NA	NA	NA	NA	NA	NA	79	NA	NA	NA	NA
31029	NA	NA	NA	NA	NA	NA	NA	78	NA	NA	NA	NA
31353	NA	NA	NA	NA	NA	NA	NA	77	NA	NA	NA	NA
31806	NA	NA	NA	NA	NA	NA	NA	76	NA	NA	NA	NA
31836	NA	NA	NA	NA	NA	NA	NA	75	NA	NA	NA	NA
32250	NA	NA	NA	NA	NA	NA	NA	74	NA	NA	NA	NA
32947	NA	NA	NA	NA	NA	NA	NA	73	NA	NA	NA	NA
32955	NA	NA	NA	NA	NA	NA	NA	72	NA	NA	NA	NA
33006	NA	NA	NA	NA	NA	NA	NA	71	NA	NA	NA	NA
33144	NA	NA	NA	NA	NA	NA	NA	70	NA	NA	NA	NA
33415	NA	NA	NA	NA	NA	NA	NA	69	NA	NA	NA	NA
34122	NA	NA	NA	NA	NA	NA	NA	68	NA	NA	NA	NA
34849	NA	NA	NA	NA	NA	NA	NA	67	NA	NA	NA	NA
35529	NA	NA	NA	NA	NA	NA	NA	66	NA	NA	NA	NA
35532	NA	NA	NA	NA	NA	NA	NA	65	NA	NA	NA	NA
36118	NA	NA	NA	NA	NA	NA	NA	64	NA	NA	NA	NA
36530	NA	NA	NA	NA	NA	NA	NA	63	NA	NA	NA	NA
36870	NA	NA	NA	NA	NA	NA	NA	62	NA	NA	NA	NA
37360	NA	NA	NA	NA	NA	NA	NA	61	NA	NA	NA	NA
38326	NA	NA	NA	NA	NA	NA	NA	59	NA	NA	NA	NA
38752	NA	NA	NA	NA	NA	NA	NA	58	NA	NA	NA	NA
38817	NA	NA	NA	NA	NA	NA	NA	57	NA	NA	NA	NA
39022	NA	NA	NA	NA	NA	NA	NA	56	NA	NA	NA	NA
39242	NA	NA	NA	NA	NA	NA	NA	55	NA	NA	NA	NA
39775	NA	NA	NA	NA	NA	NA	NA	54	NA	NA	NA	NA
40859	NA	NA	NA	NA	NA	NA	NA	53	NA	NA	NA	NA
41629	NA	NA	NA	NA	NA	NA	NA	52	NA	NA	NA	NA
41664	NA	NA	NA	NA	NA	NA	NA	51	NA	NA	NA	NA
42106	NA	NA	NA	NA	NA	NA	NA	50	NA	NA	NA	NA
42571	NA	NA	NA	NA	NA	NA	NA	49	NA	NA	NA	NA
44415	NA	NA	NA	NA	NA	NA	NA	48	NA	NA	NA	NA
45113	NA	NA	NA	NA	NA	NA	NA	47	NA	NA	NA	NA
45339	NA	NA	NA	NA	NA	NA	NA	46	NA	NA	NA	NA
45363	NA	NA	NA	NA	NA	NA	NA	45	NA	NA	NA	NA
46074	NA	NA	NA	NA	NA	NA	NA	44	NA	NA	NA	NA
46150	NA	NA	NA	NA	NA	NA	NA	43	NA	NA	NA	NA
46710	NA	NA	NA	NA	NA	NA	NA	42	NA	NA	NA	NA
47402	NA	NA	NA	NA	NA	NA	NA	41	NA	NA	NA	NA
47571	NA	NA	NA	NA	NA	NA	NA	40	NA	NA	NA	NA
47785	NA	NA	NA	NA	NA	NA	NA	39	NA	NA	NA	NA
48025	NA	NA	NA	NA	NA	NA	NA	38	NA	NA	NA	NA
48661	NA	NA	NA	NA	NA	NA	NA	37	NA	NA	NA	NA
48756	NA	NA	NA	NA	NA	NA	NA	36	NA	NA	NA	NA
49455	NA	NA	NA	NA	NA	NA	NA	35	NA	NA	NA	NA
49751	NA	NA	NA	NA	NA	NA	NA	34	NA	NA	NA	NA
50078	NA	NA	NA	NA	NA	NA	NA	33	NA	NA	NA	NA
50348	NA	NA	NA	NA	NA	NA	NA	32	NA	NA	NA	NA
50526	NA	NA	NA	NA	NA	NA	NA	31	NA	NA	NA	NA
52247	NA	NA	NA	NA	NA	NA	NA	30	NA	NA	NA	NA
53696	NA	NA	NA	NA	NA	NA	NA	29	NA	NA	NA	NA
54838	NA	NA	NA	NA	NA	NA	NA	28	NA	NA	NA	NA
54932	NA	NA	NA	NA	NA	NA	NA	27	NA	NA	NA	NA
55404	NA	NA	NA	NA	NA	NA	NA	26	NA	NA	NA	NA
55666	NA	NA	NA	NA	NA	NA	NA	25	NA	NA	NA	NA
57002	NA	NA	NA	NA	NA	NA	NA	24	NA	NA	NA	NA
57065	NA	NA	NA	NA	NA	NA	NA	23	NA	NA	NA	NA
57701	NA	NA	NA	NA	NA	NA	NA	22	NA	NA	NA	NA
58235	NA	NA	NA	NA	NA	NA	NA	21	NA	NA	NA	NA
58573	NA	NA	NA	NA	NA	NA	NA	20	NA	NA	NA	NA
58981	NA	NA	NA	NA	NA	NA	NA	19	NA	NA	NA	NA
59185	NA	NA	NA	NA	NA	NA	NA	18	NA	NA	NA	NA
59265	NA	NA	NA	NA	NA	NA	NA	17	NA	NA	NA	NA
59714	NA	NA	NA	NA	NA	NA	NA	16	NA	NA	NA	NA
60605	NA	NA	NA	NA	NA	NA	NA	15	NA	NA	NA	NA
62527	NA	NA	NA	NA	NA	NA	NA	14	NA	NA	NA	NA
63072	NA	NA	NA	NA	NA	NA	NA	13	NA	NA	NA	NA
64440	NA	NA	NA	NA	NA	NA	NA	12	NA	NA	NA	NA
64585	NA	NA	NA	NA	NA	NA	NA	11	NA	NA	NA	NA
66052	NA	NA	NA	NA	NA	NA	NA	10	NA	NA	NA	NA
66115	NA	NA	NA	NA	NA	NA	NA	9	NA	NA	NA	NA
68073	NA	NA	NA	NA	NA	NA	NA	8	NA	NA	NA	NA
68536	NA	NA	NA	NA	NA	NA	NA	7	NA	NA	NA	NA
68804	NA	NA	NA	NA	NA	NA	NA	6	NA	NA	NA	NA
70450	NA	NA	NA	NA	NA	NA	NA	5	NA	NA	NA	NA
71982	NA	NA	NA	NA	NA	NA	NA	4	NA	NA	NA	NA
74321	NA	NA	NA	NA	NA	NA	NA	3	NA	NA	NA	NA
82310	NA	NA	NA	NA	NA	NA	NA	2	NA	NA	NA	NA
89687	NA	NA	NA	NA	NA	NA	NA	1	NA	NA	NA	NA
114379	NA	NA	NA	NA	NA	NA	NA	0	NA	NA	NA	NA
3	NA	NA	NA	NA	NA	NA	NA	NA	222	217	NA	240
22	NA	NA	NA	NA	NA	NA	NA	NA	217	213	216	236
76	NA	NA	NA	NA	NA	NA	NA	NA	202	NA	198	NA
77	NA	NA	NA	NA	NA	NA	NA	NA	201	NA	NA	NA
83	NA	NA	NA	NA	NA	NA	NA	NA	193	NA	NA	NA
120	NA	NA	NA	NA	NA	NA	NA	NA	181	NA	179	199
136	NA	NA	NA	NA	NA	NA	NA	NA	177	178	NA	NA
137	NA	NA	NA	NA	NA	NA	NA	NA	176	NA	NA	191
176	NA	NA	NA	NA	NA	NA	NA	NA	171	169	NA	179
187	NA	NA	NA	NA	NA	NA	NA	NA	169	NA	NA	NA
195	NA	NA	NA	NA	NA	NA	NA	NA	164	NA	167	175
227	NA	NA	NA	NA	NA	NA	NA	NA	160	156	159	NA
245	NA	NA	NA	NA	NA	NA	NA	NA	158	NA	157	NA
254	NA	NA	NA	NA	NA	NA	NA	NA	156	NA	NA	NA
255	NA	NA	NA	NA	NA	NA	NA	NA	155	NA	NA	NA
261	NA	NA	NA	NA	NA	NA	NA	NA	153	NA	NA	162
263	NA	NA	NA	NA	NA	NA	NA	NA	152	NA	152	NA
274	NA	NA	NA	NA	NA	NA	NA	NA	149	NA	147	NA
276	NA	NA	NA	NA	NA	NA	NA	NA	147	144	146	NA
280	NA	NA	NA	NA	NA	NA	NA	NA	146	NA	NA	NA
284	NA	NA	NA	NA	NA	NA	NA	NA	144	NA	NA	NA
286	NA	NA	NA	NA	NA	NA	NA	NA	142	NA	NA	157
287	NA	NA	NA	NA	NA	NA	NA	NA	141	NA	NA	NA
289	NA	NA	NA	NA	NA	NA	NA	NA	140	141	NA	155
299	NA	NA	NA	NA	NA	NA	NA	NA	139	137	NA	NA
300	NA	NA	NA	NA	NA	NA	NA	NA	137	135	NA	NA
317	NA	NA	NA	NA	NA	NA	NA	NA	135	NA	NA	NA
370	NA	NA	NA	NA	NA	NA	NA	NA	129	NA	NA	NA
379	NA	NA	NA	NA	NA	NA	NA	NA	125	NA	127	NA
382	NA	NA	NA	NA	NA	NA	NA	NA	122	120	NA	144
402	NA	NA	NA	NA	NA	NA	NA	NA	120	NA	124	NA
424	NA	NA	NA	NA	NA	NA	NA	NA	118	NA	NA	NA
451	NA	NA	NA	NA	NA	NA	NA	NA	115	NA	NA	NA
452	NA	NA	NA	NA	NA	NA	NA	NA	114	114	NA	NA
488	NA	NA	NA	NA	NA	NA	NA	NA	112	NA	NA	NA
534	NA	NA	NA	NA	NA	NA	NA	NA	110	NA	NA	NA
552	NA	NA	NA	NA	NA	NA	NA	NA	108	NA	NA	NA
564	NA	NA	NA	NA	NA	NA	NA	NA	105	NA	NA	NA
572	NA	NA	NA	NA	NA	NA	NA	NA	102	NA	NA	NA
577	NA	NA	NA	NA	NA	NA	NA	NA	101	NA	NA	NA
583	NA	NA	NA	NA	NA	NA	NA	NA	99	NA	NA	NA
602	NA	NA	NA	NA	NA	NA	NA	NA	97	NA	NA	NA
615	NA	NA	NA	NA	NA	NA	NA	NA	96	NA	NA	120
676	NA	NA	NA	NA	NA	NA	NA	NA	91	NA	NA	NA
686	NA	NA	NA	NA	NA	NA	NA	NA	90	NA	NA	NA
691	NA	NA	NA	NA	NA	NA	NA	NA	89	84	NA	NA
693	NA	NA	NA	NA	NA	NA	NA	NA	88	NA	NA	NA
722	NA	NA	NA	NA	NA	NA	NA	NA	85	NA	NA	NA
759	NA	NA	NA	NA	NA	NA	NA	NA	84	NA	NA	NA
771	NA	NA	NA	NA	NA	NA	NA	NA	83	NA	NA	NA
785	NA	NA	NA	NA	NA	NA	NA	NA	82	NA	NA	NA
793	NA	NA	NA	NA	NA	NA	NA	NA	81	NA	NA	NA
810	NA	NA	NA	NA	NA	NA	NA	NA	79	NA	NA	NA
814	NA	NA	NA	NA	NA	NA	NA	NA	78	77	NA	NA
818	NA	NA	NA	NA	NA	NA	NA	NA	77	NA	NA	100
842	NA	NA	NA	NA	NA	NA	NA	NA	75	NA	NA	NA
872	NA	NA	NA	NA	NA	NA	NA	NA	74	NA	NA	93
873	NA	NA	NA	NA	NA	NA	NA	NA	73	NA	68	NA
928	NA	NA	NA	NA	NA	NA	NA	NA	69	NA	NA	NA
968	NA	NA	NA	NA	NA	NA	NA	NA	66	NA	NA	NA
992	NA	NA	NA	NA	NA	NA	NA	NA	64	NA	NA	NA
1016	NA	NA	NA	NA	NA	NA	NA	NA	63	NA	NA	80
1027	NA	NA	NA	NA	NA	NA	NA	NA	62	NA	NA	NA
1040	NA	NA	NA	NA	NA	NA	NA	NA	60	NA	NA	NA
1086	NA	NA	NA	NA	NA	NA	NA	NA	57	NA	NA	NA
1093	NA	NA	NA	NA	NA	NA	NA	NA	56	NA	NA	NA
1124	NA	NA	NA	NA	NA	NA	NA	NA	55	NA	NA	NA
1130	NA	NA	NA	NA	NA	NA	NA	NA	54	NA	NA	NA
1153	NA	NA	NA	NA	NA	NA	NA	NA	53	NA	NA	NA
1188	NA	NA	NA	NA	NA	NA	NA	NA	52	49	NA	NA
1192	NA	NA	NA	NA	NA	NA	NA	NA	50	NA	NA	NA
1249	NA	NA	NA	NA	NA	NA	NA	NA	49	NA	NA	NA
1262	NA	NA	NA	NA	NA	NA	NA	NA	48	NA	NA	NA
1270	NA	NA	NA	NA	NA	NA	NA	NA	47	NA	NA	NA
1352	NA	NA	NA	NA	NA	NA	NA	NA	44	NA	NA	NA
1389	NA	NA	NA	NA	NA	NA	NA	NA	43	NA	NA	NA
1408	NA	NA	NA	NA	NA	NA	NA	NA	42	NA	NA	NA
1442	NA	NA	NA	NA	NA	NA	NA	NA	41	36	38	NA
1459	NA	NA	NA	NA	NA	NA	NA	NA	40	NA	NA	NA
1540	NA	NA	NA	NA	NA	NA	NA	NA	39	NA	NA	NA
1632	NA	NA	NA	NA	NA	NA	NA	NA	36	NA	NA	NA
1655	NA	NA	NA	NA	NA	NA	NA	NA	35	NA	NA	NA
1684	NA	NA	NA	NA	NA	NA	NA	NA	33	NA	NA	NA
1705	NA	NA	NA	NA	NA	NA	NA	NA	32	NA	NA	NA
1809	NA	NA	NA	NA	NA	NA	NA	NA	30	NA	NA	NA
1840	NA	NA	NA	NA	NA	NA	NA	NA	29	NA	NA	NA
1842	NA	NA	NA	NA	NA	NA	NA	NA	28	NA	NA	NA
1874	NA	NA	NA	NA	NA	NA	NA	NA	27	NA	NA	NA
1991	NA	NA	NA	NA	NA	NA	NA	NA	26	NA	NA	NA
2001	NA	NA	NA	NA	NA	NA	NA	NA	25	NA	NA	NA
2042	NA	NA	NA	NA	NA	NA	NA	NA	24	NA	NA	NA
2138	NA	NA	NA	NA	NA	NA	NA	NA	22	NA	NA	NA
2227	NA	NA	NA	NA	NA	NA	NA	NA	21	NA	NA	NA
2528	NA	NA	NA	NA	NA	NA	NA	NA	20	NA	NA	NA
2575	NA	NA	NA	NA	NA	NA	NA	NA	19	NA	NA	NA
2597	NA	NA	NA	NA	NA	NA	NA	NA	17	NA	NA	NA
2815	NA	NA	NA	NA	NA	NA	NA	NA	16	NA	NA	NA
2972	NA	NA	NA	NA	NA	NA	NA	NA	14	NA	NA	NA
3038	NA	NA	NA	NA	NA	NA	NA	NA	13	NA	NA	NA
3212	NA	NA	NA	NA	NA	NA	NA	NA	12	NA	NA	NA
3474	NA	NA	NA	NA	NA	NA	NA	NA	11	NA	NA	NA
3523	NA	NA	NA	NA	NA	NA	NA	NA	10	NA	NA	NA
3607	NA	NA	NA	NA	NA	NA	NA	NA	9	NA	NA	NA
3760	NA	NA	NA	NA	NA	NA	NA	NA	8	NA	NA	NA
3790	NA	NA	NA	NA	NA	NA	NA	NA	7	NA	NA	NA
3806	NA	NA	NA	NA	NA	NA	NA	NA	6	NA	NA	NA
3890	NA	NA	NA	NA	NA	NA	NA	NA	5	NA	NA	NA
4227	NA	NA	NA	NA	NA	NA	NA	NA	4	NA	NA	NA
4807	NA	NA	NA	NA	NA	NA	NA	NA	3	NA	NA	NA
6214	NA	NA	NA	NA	NA	NA	NA	NA	2	NA	NA	NA
7971	NA	NA	NA	NA	NA	NA	NA	NA	1	NA	NA	NA
8211	NA	NA	NA	NA	NA	NA	NA	NA	0	NA	NA	NA
10	NA	NA	NA	NA	NA	NA	NA	NA	NA	216	224	NA
24	NA	NA	NA	NA	NA	NA	NA	NA	NA	210	NA	234
25	NA	NA	NA	NA	NA	NA	NA	NA	NA	209	NA	NA
26	NA	NA	NA	NA	NA	NA	NA	NA	NA	208	NA	NA
28	NA	NA	NA	NA	NA	NA	NA	NA	NA	207	NA	NA
42	NA	NA	NA	NA	NA	NA	NA	NA	NA	205	NA	223
72	NA	NA	NA	NA	NA	NA	NA	NA	NA	200	NA	NA
79	NA	NA	NA	NA	NA	NA	NA	NA	NA	197	NA	NA
94	NA	NA	NA	NA	NA	NA	NA	NA	NA	195	NA	NA
171	NA	NA	NA	NA	NA	NA	NA	NA	NA	171	NA	NA
181	NA	NA	NA	NA	NA	NA	NA	NA	NA	167	NA	NA
196	NA	NA	NA	NA	NA	NA	NA	NA	NA	162	166	NA
199	NA	NA	NA	NA	NA	NA	NA	NA	NA	161	NA	NA
214	NA	NA	NA	NA	NA	NA	NA	NA	NA	159	NA	NA
224	NA	NA	NA	NA	NA	NA	NA	NA	NA	158	NA	NA
265	NA	NA	NA	NA	NA	NA	NA	NA	NA	146	NA	161
297	NA	NA	NA	NA	NA	NA	NA	NA	NA	139	137	153
298	NA	NA	NA	NA	NA	NA	NA	NA	NA	138	NA	NA
309	NA	NA	NA	NA	NA	NA	NA	NA	NA	133	NA	NA
330	NA	NA	NA	NA	NA	NA	NA	NA	NA	128	134	NA
353	NA	NA	NA	NA	NA	NA	NA	NA	NA	123	130	NA
389	NA	NA	NA	NA	NA	NA	NA	NA	NA	117	NA	NA
428	NA	NA	NA	NA	NA	NA	NA	NA	NA	115	NA	NA
522	NA	NA	NA	NA	NA	NA	NA	NA	NA	101	NA	NA
536	NA	NA	NA	NA	NA	NA	NA	NA	NA	98	NA	NA
549	NA	NA	NA	NA	NA	NA	NA	NA	NA	96	NA	NA
576	NA	NA	NA	NA	NA	NA	NA	NA	NA	95	NA	NA
621	NA	NA	NA	NA	NA	NA	NA	NA	NA	91	NA	NA
661	NA	NA	NA	NA	NA	NA	NA	NA	NA	87	NA	115
689	NA	NA	NA	NA	NA	NA	NA	NA	NA	85	NA	NA
695	NA	NA	NA	NA	NA	NA	NA	NA	NA	83	NA	NA
744	NA	NA	NA	NA	NA	NA	NA	NA	NA	80	NA	NA
756	NA	NA	NA	NA	NA	NA	NA	NA	NA	79	NA	NA
834	NA	NA	NA	NA	NA	NA	NA	NA	NA	76	NA	NA
876	NA	NA	NA	NA	NA	NA	NA	NA	NA	72	NA	NA
885	NA	NA	NA	NA	NA	NA	NA	NA	NA	71	NA	NA
916	NA	NA	NA	NA	NA	NA	NA	NA	NA	70	NA	NA
936	NA	NA	NA	NA	NA	NA	NA	NA	NA	69	NA	NA
963	NA	NA	NA	NA	NA	NA	NA	NA	NA	67	NA	NA
975	NA	NA	NA	NA	NA	NA	NA	NA	NA	65	NA	NA
988	NA	NA	NA	NA	NA	NA	NA	NA	NA	63	NA	NA
995	NA	NA	NA	NA	NA	NA	NA	NA	NA	62	NA	82
1026	NA	NA	NA	NA	NA	NA	NA	NA	NA	60	NA	NA
1057	NA	NA	NA	NA	NA	NA	NA	NA	NA	58	NA	NA
1076	NA	NA	NA	NA	NA	NA	NA	NA	NA	57	NA	NA
1080	NA	NA	NA	NA	NA	NA	NA	NA	NA	56	NA	NA
1081	NA	NA	NA	NA	NA	NA	NA	NA	NA	55	NA	75
1102	NA	NA	NA	NA	NA	NA	NA	NA	NA	54	NA	NA
1107	NA	NA	NA	NA	NA	NA	NA	NA	NA	53	NA	NA
1143	NA	NA	NA	NA	NA	NA	NA	NA	NA	52	NA	NA
1213	NA	NA	NA	NA	NA	NA	NA	NA	NA	48	NA	NA
1216	NA	NA	NA	NA	NA	NA	NA	NA	NA	47	NA	NA
[truncated: 235 more rows]
