# Supplementary material for: The HSV-1 ICP22 protein selectively impairs histone repositioning upon Pol II transcription downstream of genes
Source: Nat Commun. 2023 Jul 31;14:4591. doi: 10.1038/s41467-023-40217-w (PMC10390501; doi:10.1038/s41467-023-40217-w)
Supplement: Supplementary file 8 — Source Data [file 41467_2023_40217_MOESM8_ESM.zip › Fig5c.tsv]

minimum_dOCR_length	KD_SPT6_Mock_minus_dox_1	KD_SPT6_Mock_minus_dox_2	KD_SPT6_Mock_plus_dox_1	KD_SPT6_Mock_plus_dox_2	KD_SPT6_Wt_minus_dox_1	KD_SPT6_Wt_minus_dox_2	KD_SPT6_Wt_plus_dox_1	KD_SPT6_Wt_plus_dox_2	KD_SPT6_ICP22_minus_dox_1	KD_SPT6_ICP22_minus_dox_2	KD_SPT6_ICP22_plus_dox_1	KD_SPT6_ICP22_plus_dox_2
0	251	238	258	227	301	299	298	300	231	222	252	234
2	250	NA	NA	NA	NA	NA	NA	NA	NA	NA	NA	233
3	249	237	NA	226	NA	298	NA	NA	NA	NA	NA	NA
11	248	NA	NA	224	NA	NA	NA	NA	230	NA	NA	NA
24	246	NA	NA	NA	NA	NA	NA	NA	223	217	NA	NA
26	245	NA	NA	NA	NA	NA	NA	NA	NA	NA	NA	NA
31	243	NA	NA	NA	NA	NA	NA	NA	NA	NA	240	NA
34	242	234	NA	222	NA	NA	NA	NA	NA	NA	NA	NA
50	241	NA	NA	NA	NA	NA	NA	NA	NA	NA	235	216
53	239	NA	243	215	NA	NA	NA	NA	211	212	NA	NA
62	238	223	241	NA	NA	NA	NA	NA	NA	NA	NA	NA
65	236	NA	240	NA	NA	NA	NA	NA	NA	211	NA	NA
67	235	218	NA	NA	NA	NA	NA	NA	NA	NA	NA	NA
68	234	216	238	NA	NA	NA	NA	NA	NA	210	NA	210
69	233	NA	NA	NA	NA	NA	NA	NA	NA	NA	NA	NA
70	232	NA	NA	NA	NA	NA	NA	NA	NA	209	NA	NA
71	230	NA	237	NA	NA	NA	NA	NA	NA	NA	NA	NA
72	229	215	NA	NA	NA	296	NA	NA	NA	NA	NA	NA
74	228	NA	NA	NA	NA	NA	294	NA	NA	208	NA	NA
76	227	NA	235	NA	NA	NA	NA	NA	NA	NA	232	NA
77	226	NA	234	NA	NA	NA	293	NA	NA	NA	NA	NA
78	225	NA	230	NA	NA	NA	NA	299	NA	NA	NA	208
82	224	NA	NA	NA	NA	NA	NA	NA	NA	NA	NA	NA
84	223	NA	NA	NA	NA	NA	NA	NA	200	NA	NA	NA
93	222	210	NA	NA	NA	NA	NA	NA	NA	NA	226	NA
100	221	NA	NA	NA	NA	294	NA	NA	NA	NA	222	NA
105	220	205	222	NA	NA	NA	NA	NA	198	NA	NA	NA
107	219	202	220	NA	NA	NA	NA	NA	NA	NA	NA	NA
108	218	NA	NA	204	NA	NA	NA	297	NA	NA	NA	197
115	217	NA	NA	NA	NA	NA	NA	NA	NA	NA	NA	NA
126	216	191	NA	NA	NA	NA	NA	NA	NA	199	NA	NA
130	215	188	212	NA	NA	NA	NA	NA	NA	196	NA	191
131	214	NA	NA	NA	NA	NA	NA	NA	NA	NA	NA	190
133	212	185	NA	NA	NA	NA	NA	NA	186	195	NA	NA
136	211	NA	NA	190	NA	NA	NA	NA	185	NA	NA	188
138	210	NA	NA	NA	NA	NA	NA	NA	NA	193	NA	187
141	209	NA	NA	NA	NA	NA	NA	NA	NA	192	217	NA
142	208	182	207	NA	NA	NA	NA	NA	NA	190	NA	NA
160	207	NA	NA	180	NA	NA	NA	NA	NA	NA	NA	NA
163	205	NA	197	178	NA	NA	NA	NA	NA	NA	212	180
167	204	NA	NA	176	NA	NA	NA	NA	NA	NA	NA	NA
174	203	NA	NA	NA	NA	NA	NA	NA	NA	181	NA	NA
178	202	NA	191	NA	NA	293	NA	NA	NA	NA	NA	NA
183	201	NA	NA	NA	NA	NA	NA	NA	NA	180	208	173
185	200	NA	189	NA	NA	NA	NA	NA	NA	NA	NA	172
194	199	NA	NA	NA	NA	NA	NA	NA	179	NA	NA	NA
199	198	NA	183	163	NA	NA	NA	NA	NA	171	NA	NA
200	197	NA	NA	NA	NA	NA	NA	NA	NA	NA	202	NA
204	196	NA	NA	NA	NA	NA	NA	NA	NA	NA	201	NA
205	195	NA	NA	NA	NA	NA	NA	NA	NA	170	NA	NA
207	194	NA	NA	NA	NA	NA	NA	NA	NA	NA	NA	NA
208	193	NA	NA	NA	NA	NA	NA	NA	174	NA	NA	NA
217	192	NA	NA	160	NA	NA	NA	NA	NA	166	NA	NA
222	191	NA	175	NA	NA	NA	NA	NA	NA	NA	NA	NA
227	190	NA	NA	NA	NA	291	NA	NA	NA	NA	193	NA
228	189	NA	NA	NA	297	NA	NA	NA	NA	NA	NA	NA
237	188	NA	NA	NA	NA	NA	NA	NA	NA	163	191	NA
238	187	NA	NA	NA	NA	NA	NA	NA	166	NA	NA	166
241	186	NA	NA	NA	NA	NA	NA	NA	165	NA	NA	NA
245	185	NA	NA	NA	NA	290	NA	NA	163	NA	NA	NA
246	184	162	NA	NA	NA	289	NA	NA	NA	NA	NA	165
253	182	NA	NA	NA	NA	NA	NA	NA	NA	NA	190	NA
256	181	NA	NA	NA	NA	NA	NA	NA	NA	NA	NA	NA
258	180	NA	NA	NA	NA	NA	NA	291	NA	157	NA	NA
259	179	NA	173	NA	NA	NA	NA	NA	NA	NA	188	NA
263	177	NA	NA	NA	NA	NA	NA	NA	NA	NA	185	NA
269	176	NA	NA	157	NA	NA	NA	NA	NA	NA	NA	157
283	174	151	NA	NA	NA	NA	NA	NA	NA	151	NA	NA
289	172	NA	NA	NA	NA	NA	NA	NA	NA	NA	180	NA
302	171	NA	NA	NA	293	NA	NA	NA	NA	NA	NA	NA
305	170	NA	160	NA	NA	NA	NA	NA	NA	NA	177	NA
308	169	NA	NA	NA	NA	NA	NA	NA	NA	NA	176	NA
323	168	NA	NA	NA	NA	NA	NA	NA	NA	NA	NA	NA
338	167	133	NA	NA	NA	NA	NA	NA	NA	NA	NA	NA
344	166	NA	NA	NA	NA	NA	NA	NA	NA	NA	NA	NA
363	165	NA	NA	138	NA	NA	NA	NA	NA	NA	162	NA
366	163	NA	NA	137	NA	NA	NA	NA	NA	NA	NA	NA
368	162	NA	NA	NA	NA	NA	NA	NA	NA	141	NA	NA
369	161	127	NA	136	NA	NA	NA	NA	NA	NA	160	NA
388	160	NA	143	NA	NA	NA	NA	NA	NA	NA	NA	135
394	159	NA	NA	NA	NA	NA	NA	NA	NA	NA	NA	133
400	158	NA	NA	126	NA	NA	NA	NA	NA	NA	NA	NA
408	157	NA	NA	NA	NA	NA	NA	NA	NA	NA	NA	NA
409	156	122	NA	NA	NA	NA	NA	282	NA	134	NA	NA
412	155	NA	NA	NA	NA	NA	NA	NA	NA	NA	NA	NA
418	154	NA	NA	NA	NA	NA	NA	NA	NA	NA	NA	NA
424	152	NA	NA	NA	NA	NA	NA	NA	132	NA	NA	NA
426	151	NA	NA	NA	NA	NA	NA	NA	NA	NA	NA	NA
434	150	NA	NA	NA	NA	NA	NA	NA	NA	NA	NA	129
440	149	NA	NA	NA	NA	NA	NA	NA	NA	NA	146	NA
452	148	NA	139	NA	NA	NA	NA	NA	NA	NA	NA	NA
459	147	NA	138	NA	NA	NA	NA	NA	NA	NA	NA	NA
467	146	NA	NA	NA	NA	NA	NA	NA	NA	NA	141	NA
471	145	NA	135	NA	NA	NA	NA	NA	129	128	NA	NA
481	144	NA	131	NA	NA	NA	NA	NA	NA	NA	NA	NA
483	143	NA	NA	NA	NA	NA	NA	NA	NA	NA	NA	121
491	142	NA	NA	NA	NA	NA	NA	NA	NA	NA	NA	NA
496	141	NA	NA	NA	NA	NA	NA	NA	NA	NA	NA	NA
497	140	NA	NA	NA	NA	NA	NA	NA	NA	NA	NA	NA
498	139	NA	NA	NA	NA	NA	NA	NA	NA	NA	NA	NA
500	138	NA	NA	NA	NA	NA	NA	NA	NA	NA	139	NA
506	137	NA	NA	NA	NA	NA	NA	NA	NA	NA	NA	NA
507	136	NA	126	119	NA	NA	NA	NA	NA	NA	NA	NA
515	135	NA	NA	NA	NA	NA	NA	NA	NA	NA	NA	NA
522	134	NA	NA	NA	NA	NA	NA	NA	NA	NA	NA	NA
528	132	NA	NA	NA	NA	NA	NA	NA	NA	NA	NA	117
530	131	NA	119	114	NA	NA	NA	NA	NA	NA	NA	NA
538	130	NA	116	111	NA	NA	NA	NA	NA	NA	NA	NA
541	129	NA	NA	NA	NA	NA	NA	NA	126	NA	NA	NA
553	128	NA	NA	NA	NA	NA	NA	NA	124	NA	NA	NA
562	127	NA	NA	NA	NA	NA	NA	NA	NA	NA	NA	NA
564	126	NA	NA	NA	NA	NA	NA	NA	NA	114	NA	NA
575	125	NA	NA	NA	NA	NA	NA	NA	NA	NA	NA	NA
582	124	NA	NA	NA	NA	NA	NA	NA	NA	NA	121	NA
589	122	NA	NA	NA	NA	NA	272	NA	NA	NA	NA	NA
590	121	NA	NA	NA	NA	NA	NA	NA	NA	NA	NA	108
594	120	NA	NA	NA	NA	NA	NA	NA	NA	110	NA	NA
597	118	NA	NA	NA	NA	NA	NA	NA	116	NA	NA	NA
609	117	NA	NA	NA	NA	NA	NA	NA	114	NA	NA	NA
610	116	NA	NA	NA	NA	NA	NA	NA	NA	NA	NA	NA
622	115	NA	NA	100	NA	NA	NA	NA	NA	106	NA	NA
628	114	NA	103	NA	NA	NA	271	NA	NA	NA	NA	NA
639	113	NA	NA	NA	NA	NA	NA	NA	NA	NA	NA	100
642	112	NA	NA	NA	NA	NA	NA	NA	NA	NA	NA	NA
645	111	NA	NA	NA	NA	NA	NA	NA	112	104	NA	NA
659	110	NA	NA	NA	NA	NA	NA	NA	NA	NA	NA	NA
683	109	NA	NA	NA	NA	NA	NA	NA	108	101	NA	NA
699	108	NA	NA	NA	NA	NA	NA	NA	NA	NA	NA	NA
702	107	NA	96	NA	NA	NA	NA	NA	NA	NA	NA	NA
722	106	NA	NA	NA	NA	NA	NA	NA	NA	NA	NA	NA
726	105	NA	NA	NA	NA	NA	NA	NA	102	NA	NA	NA
742	104	NA	NA	NA	NA	NA	265	NA	NA	NA	NA	NA
746	103	NA	92	NA	NA	NA	NA	NA	99	NA	NA	NA
750	102	NA	NA	NA	NA	NA	NA	NA	98	NA	NA	94
751	101	NA	NA	NA	NA	NA	NA	NA	97	NA	NA	93
759	100	NA	NA	NA	NA	NA	NA	NA	NA	NA	NA	92
769	99	NA	NA	NA	NA	NA	NA	272	NA	92	NA	NA
770	98	NA	NA	NA	NA	NA	NA	NA	NA	NA	NA	NA
791	97	NA	NA	84	NA	NA	NA	NA	NA	NA	NA	NA
794	96	NA	87	NA	NA	NA	NA	NA	94	NA	NA	NA
808	95	NA	NA	NA	NA	NA	NA	NA	NA	NA	NA	NA
811	94	77	NA	NA	NA	NA	NA	NA	92	NA	NA	NA
813	93	76	NA	NA	NA	NA	NA	NA	NA	NA	NA	NA
818	92	NA	NA	NA	273	NA	NA	NA	91	NA	103	NA
828	91	NA	NA	NA	NA	NA	NA	NA	NA	NA	NA	NA
849	90	NA	NA	NA	NA	NA	NA	NA	NA	NA	NA	NA
850	89	NA	NA	NA	NA	NA	NA	NA	NA	NA	NA	86
860	87	NA	NA	NA	NA	NA	NA	NA	NA	NA	NA	NA
862	86	NA	NA	NA	NA	NA	NA	NA	NA	NA	NA	NA
865	85	NA	NA	NA	NA	NA	NA	NA	86	NA	NA	NA
898	84	NA	NA	NA	NA	NA	NA	NA	80	NA	NA	NA
904	83	NA	NA	NA	NA	NA	NA	NA	NA	NA	NA	NA
905	82	NA	NA	NA	NA	NA	NA	NA	NA	NA	NA	NA
922	81	NA	NA	NA	NA	NA	NA	NA	NA	NA	NA	NA
946	80	NA	NA	NA	NA	NA	NA	NA	NA	NA	NA	NA
953	79	NA	NA	NA	NA	NA	NA	266	NA	NA	NA	NA
956	78	NA	NA	NA	NA	NA	NA	NA	NA	NA	94	NA
981	77	NA	NA	NA	NA	NA	NA	NA	NA	NA	NA	NA
982	76	NA	69	NA	NA	NA	NA	NA	NA	NA	90	NA
989	75	NA	NA	NA	NA	NA	NA	NA	NA	NA	NA	NA
1010	74	NA	NA	NA	NA	NA	NA	NA	NA	NA	NA	NA
1027	73	NA	NA	NA	NA	NA	NA	NA	NA	69	NA	NA
1032	72	NA	NA	NA	NA	NA	NA	NA	NA	NA	NA	NA
1063	71	NA	NA	60	NA	NA	NA	NA	NA	NA	NA	NA
1089	70	NA	NA	NA	NA	NA	NA	NA	NA	NA	NA	NA
1098	68	NA	NA	NA	NA	NA	NA	NA	NA	NA	NA	NA
1147	66	NA	61	NA	NA	NA	NA	NA	NA	61	NA	NA
1168	65	NA	NA	NA	NA	NA	NA	NA	NA	NA	NA	NA
1182	64	NA	NA	NA	NA	NA	NA	NA	NA	NA	NA	NA
1237	63	NA	NA	NA	NA	NA	NA	NA	NA	NA	NA	NA
1252	62	NA	NA	NA	263	NA	NA	NA	NA	NA	NA	NA
1260	61	NA	NA	NA	NA	NA	NA	NA	NA	NA	NA	NA
1264	60	NA	NA	NA	NA	NA	NA	NA	NA	NA	NA	NA
1270	59	NA	NA	NA	NA	NA	NA	NA	NA	NA	NA	NA
1296	58	NA	NA	NA	NA	NA	NA	NA	NA	NA	NA	NA
1301	57	NA	NA	NA	NA	NA	NA	NA	NA	NA	NA	NA
1310	56	NA	NA	NA	NA	NA	249	NA	NA	50	NA	NA
1332	55	NA	NA	NA	NA	NA	NA	NA	NA	NA	NA	NA
1354	54	NA	NA	NA	NA	NA	NA	NA	55	NA	75	61
1360	53	NA	NA	NA	NA	NA	NA	NA	NA	NA	NA	NA
1368	52	NA	NA	NA	262	NA	NA	NA	NA	NA	NA	NA
1380	51	NA	NA	NA	NA	NA	NA	NA	NA	NA	NA	NA
1384	50	NA	NA	NA	NA	NA	NA	NA	NA	NA	NA	NA
1405	49	NA	NA	NA	NA	NA	245	NA	NA	NA	NA	NA
1411	48	NA	NA	NA	NA	NA	NA	NA	NA	NA	NA	NA
1522	47	NA	NA	NA	NA	NA	NA	NA	NA	NA	NA	NA
1525	46	NA	NA	NA	NA	NA	NA	NA	NA	NA	NA	NA
1542	45	NA	NA	NA	NA	NA	NA	NA	NA	NA	NA	NA
1559	44	NA	NA	NA	NA	NA	NA	NA	NA	NA	NA	NA
1597	43	NA	NA	NA	NA	NA	NA	NA	NA	NA	NA	NA
1696	41	NA	NA	NA	NA	NA	NA	NA	NA	NA	NA	NA
1718	40	NA	NA	NA	NA	NA	NA	NA	NA	NA	NA	NA
1779	39	NA	NA	NA	NA	NA	NA	NA	NA	NA	NA	NA
1827	38	NA	NA	NA	NA	NA	NA	NA	NA	NA	NA	NA
1904	37	NA	NA	NA	NA	NA	NA	NA	NA	NA	NA	NA
1925	36	NA	NA	NA	NA	NA	NA	NA	NA	NA	NA	NA
1959	35	NA	NA	NA	NA	NA	NA	NA	NA	NA	NA	NA
1980	34	NA	NA	NA	NA	NA	NA	NA	NA	NA	NA	NA
1981	33	NA	NA	NA	NA	NA	NA	NA	NA	NA	NA	NA
2043	32	NA	NA	NA	NA	NA	NA	NA	NA	NA	NA	NA
2086	31	NA	NA	NA	NA	NA	NA	NA	NA	NA	NA	NA
2130	30	NA	NA	NA	NA	NA	NA	NA	NA	NA	NA	NA
2151	29	NA	NA	NA	NA	NA	NA	NA	NA	NA	NA	NA
2167	28	NA	NA	NA	NA	NA	NA	NA	NA	NA	NA	NA
2200	27	NA	NA	NA	NA	NA	NA	NA	NA	NA	NA	NA
2246	26	NA	NA	NA	NA	NA	NA	NA	NA	NA	NA	NA
2266	25	NA	NA	NA	NA	NA	NA	NA	NA	NA	NA	NA
2315	24	NA	NA	NA	NA	NA	NA	NA	NA	NA	NA	NA
2347	23	NA	NA	NA	NA	NA	NA	NA	NA	NA	NA	NA
2361	22	NA	NA	NA	NA	NA	NA	NA	NA	NA	NA	NA
2419	21	NA	NA	NA	NA	NA	NA	NA	NA	NA	NA	NA
2507	20	NA	NA	NA	NA	NA	NA	NA	NA	NA	42	NA
2617	19	NA	NA	NA	NA	NA	NA	NA	NA	NA	NA	NA
2765	18	NA	NA	NA	NA	NA	NA	NA	NA	NA	NA	NA
2840	17	NA	NA	NA	NA	NA	NA	NA	NA	NA	NA	NA
2862	16	NA	NA	NA	NA	NA	NA	NA	NA	NA	NA	NA
2864	15	NA	NA	NA	NA	NA	NA	NA	NA	NA	NA	NA
2931	14	NA	NA	NA	NA	NA	NA	NA	NA	NA	NA	NA
3007	13	NA	NA	NA	226	NA	NA	NA	NA	NA	NA	NA
3054	12	NA	NA	NA	NA	NA	NA	NA	NA	NA	NA	NA
3115	10	NA	NA	NA	NA	NA	NA	NA	NA	NA	NA	NA
3176	9	NA	NA	NA	NA	NA	NA	NA	NA	NA	NA	NA
3282	8	NA	NA	NA	NA	NA	NA	NA	NA	NA	NA	NA
4138	7	NA	NA	NA	NA	NA	NA	NA	NA	NA	NA	NA
4257	6	NA	NA	NA	NA	NA	NA	NA	NA	NA	NA	NA
4325	5	NA	NA	NA	NA	NA	NA	NA	NA	NA	NA	NA
4330	4	NA	NA	NA	NA	NA	NA	NA	NA	NA	NA	NA
4664	3	NA	NA	NA	NA	NA	NA	NA	NA	NA	NA	NA
6276	2	NA	NA	NA	NA	NA	NA	NA	NA	NA	NA	NA
6376	1	NA	NA	NA	NA	NA	NA	NA	NA	NA	NA	NA
7052	0	NA	NA	NA	NA	NA	NA	NA	NA	NA	NA	NA
23	NA	236	NA	NA	NA	NA	NA	NA	NA	218	244	222
33	NA	235	NA	NA	NA	297	NA	NA	219	NA	NA	NA
42	NA	233	NA	NA	NA	NA	NA	NA	NA	NA	NA	NA
43	NA	232	249	218	NA	NA	NA	NA	NA	NA	NA	218
51	NA	231	244	NA	NA	NA	NA	NA	212	NA	234	214
54	NA	230	NA	NA	NA	NA	NA	NA	208	NA	NA	NA
56	NA	229	NA	NA	NA	NA	NA	NA	207	NA	NA	NA
57	NA	228	NA	NA	NA	NA	NA	NA	206	NA	233	NA
58	NA	227	NA	NA	NA	NA	NA	NA	NA	NA	NA	NA
61	NA	225	NA	NA	NA	NA	NA	NA	204	NA	NA	NA
63	NA	222	NA	NA	NA	NA	NA	NA	NA	NA	NA	NA
64	NA	221	NA	NA	NA	NA	NA	NA	203	NA	NA	NA
66	NA	219	239	213	NA	NA	NA	NA	202	NA	NA	211
75	NA	214	NA	NA	NA	NA	NA	NA	NA	NA	NA	209
79	NA	213	229	NA	NA	NA	NA	NA	NA	NA	NA	206
85	NA	212	NA	NA	NA	NA	NA	NA	NA	NA	230	NA
92	NA	211	NA	208	NA	NA	NA	NA	NA	NA	NA	NA
96	NA	209	NA	NA	NA	NA	291	NA	NA	NA	NA	200
97	NA	208	NA	NA	NA	NA	NA	NA	199	NA	NA	NA
99	NA	207	NA	NA	NA	NA	NA	298	NA	NA	224	NA
104	NA	206	NA	205	NA	NA	NA	NA	NA	NA	NA	NA
106	NA	203	221	NA	NA	NA	NA	NA	NA	NA	NA	NA
111	NA	201	218	200	NA	NA	NA	296	195	NA	NA	NA
113	NA	200	NA	NA	NA	NA	NA	NA	192	NA	219	NA
117	NA	199	NA	NA	NA	NA	NA	NA	NA	NA	NA	NA
118	NA	198	NA	NA	NA	NA	NA	NA	NA	NA	NA	NA
119	NA	197	216	199	NA	NA	NA	NA	NA	NA	NA	NA
120	NA	196	NA	NA	NA	NA	NA	NA	NA	202	NA	NA
122	NA	195	NA	NA	NA	NA	NA	NA	NA	NA	NA	194
123	NA	193	NA	NA	NA	NA	NA	295	NA	NA	NA	NA
124	NA	192	213	NA	NA	NA	289	NA	NA	NA	NA	193
128	NA	190	NA	196	NA	NA	NA	NA	NA	NA	NA	192
129	NA	189	NA	195	NA	NA	NA	NA	190	197	NA	NA
134	NA	184	NA	192	NA	NA	NA	294	NA	NA	NA	NA
140	NA	183	209	NA	NA	NA	NA	NA	184	NA	NA	NA
144	NA	181	NA	NA	NA	NA	NA	NA	NA	NA	NA	NA
147	NA	180	NA	186	NA	NA	NA	NA	NA	NA	NA	NA
152	NA	179	NA	184	NA	NA	NA	NA	NA	NA	NA	183
158	NA	178	200	181	NA	NA	NA	NA	NA	NA	214	NA
166	NA	177	NA	177	NA	NA	NA	NA	NA	184	NA	NA
169	NA	176	NA	NA	NA	NA	287	NA	NA	NA	NA	NA
189	NA	174	NA	NA	NA	NA	NA	NA	NA	174	NA	NA
195	NA	173	185	168	NA	NA	NA	NA	NA	NA	NA	NA
197	NA	172	NA	166	NA	NA	NA	NA	177	172	NA	NA
206	NA	171	NA	NA	NA	NA	NA	NA	NA	NA	200	NA
210	NA	170	NA	NA	NA	NA	NA	NA	NA	NA	199	NA
213	NA	168	180	NA	NA	NA	NA	NA	NA	NA	NA	NA
215	NA	167	NA	NA	NA	NA	NA	NA	172	167	NA	170
220	NA	166	177	NA	NA	NA	NA	NA	170	NA	NA	NA
229	NA	165	NA	NA	NA	NA	NA	NA	NA	NA	NA	NA
236	NA	164	NA	NA	NA	NA	NA	NA	NA	NA	NA	NA
239	NA	163	NA	NA	NA	NA	NA	NA	NA	NA	NA	NA
247	NA	161	NA	NA	NA	NA	NA	NA	NA	161	NA	NA
249	NA	160	NA	NA	NA	NA	NA	NA	162	NA	NA	NA
252	NA	159	NA	NA	NA	NA	NA	NA	NA	NA	NA	NA
257	NA	157	NA	NA	NA	NA	NA	NA	NA	NA	NA	163
270	NA	156	NA	156	NA	NA	NA	NA	NA	152	NA	NA
271	NA	155	171	NA	NA	NA	NA	NA	NA	NA	NA	NA
273	NA	154	170	153	NA	NA	284	NA	NA	NA	NA	NA
276	NA	153	NA	151	NA	NA	NA	NA	NA	NA	NA	NA
282	NA	152	NA	NA	NA	NA	NA	NA	NA	NA	181	NA
284	NA	150	NA	NA	NA	NA	NA	288	NA	NA	NA	NA
303	NA	149	NA	NA	NA	NA	NA	NA	154	NA	NA	NA
304	NA	147	NA	NA	NA	NA	NA	NA	NA	NA	NA	NA
306	NA	145	NA	NA	NA	NA	NA	NA	NA	NA	NA	NA
316	NA	143	NA	144	NA	NA	NA	NA	NA	NA	NA	NA
319	NA	142	154	NA	NA	NA	281	NA	NA	NA	174	NA
320	NA	141	153	NA	NA	288	NA	NA	NA	NA	NA	149
322	NA	138	NA	NA	292	NA	280	NA	NA	NA	NA	147
328	NA	137	NA	143	NA	NA	NA	NA	NA	NA	NA	145
331	NA	136	149	142	NA	NA	NA	NA	NA	NA	NA	NA
333	NA	135	NA	141	NA	NA	NA	NA	NA	NA	NA	143
336	NA	134	NA	NA	NA	NA	NA	285	NA	NA	NA	NA
343	NA	132	NA	NA	NA	NA	NA	NA	147	NA	NA	141
347	NA	130	NA	NA	NA	NA	NA	NA	NA	NA	NA	NA
348	NA	129	NA	NA	NA	NA	NA	NA	NA	NA	NA	139
367	NA	128	146	NA	NA	NA	NA	NA	NA	NA	161	NA
373	NA	126	NA	NA	NA	NA	NA	NA	NA	NA	NA	NA
380	NA	125	NA	NA	NA	NA	NA	NA	NA	NA	156	NA
405	NA	124	NA	NA	NA	NA	NA	NA	NA	136	NA	NA
429	NA	121	NA	NA	NA	NA	NA	NA	NA	NA	NA	NA
442	NA	120	NA	NA	NA	NA	NA	NA	NA	NA	NA	NA
445	NA	119	NA	NA	NA	NA	NA	NA	NA	NA	NA	125
446	NA	118	NA	NA	NA	NA	NA	NA	NA	NA	NA	NA
453	NA	117	NA	NA	NA	NA	NA	NA	NA	NA	NA	NA
465	NA	116	NA	NA	NA	NA	277	280	NA	NA	NA	NA
469	NA	115	NA	122	NA	NA	NA	NA	NA	NA	140	NA
475	NA	114	NA	NA	NA	NA	NA	NA	NA	126	NA	NA
478	NA	113	133	NA	NA	NA	NA	NA	NA	NA	NA	122
479	NA	112	132	NA	NA	NA	NA	NA	NA	NA	NA	NA
486	NA	111	NA	NA	NA	NA	NA	NA	NA	NA	NA	NA
494	NA	110	NA	121	NA	NA	NA	NA	NA	NA	NA	NA
505	NA	108	NA	NA	NA	NA	NA	NA	NA	NA	137	NA
512	NA	107	NA	NA	NA	NA	NA	NA	NA	NA	135	NA
521	NA	106	NA	NA	NA	NA	NA	NA	NA	NA	NA	NA
524	NA	105	NA	115	NA	NA	NA	NA	NA	NA	NA	NA
543	NA	104	NA	110	NA	NA	NA	NA	NA	NA	NA	NA
567	NA	103	NA	NA	NA	NA	NA	NA	120	NA	NA	NA
581	NA	102	109	NA	NA	NA	NA	NA	118	NA	NA	NA
586	NA	101	NA	NA	NA	NA	NA	NA	NA	NA	NA	NA
587	NA	100	NA	NA	NA	NA	NA	NA	NA	NA	NA	NA
600	NA	99	NA	NA	NA	NA	NA	NA	NA	NA	NA	NA
618	NA	98	NA	NA	278	NA	NA	NA	NA	NA	NA	NA
626	NA	97	104	NA	NA	NA	NA	NA	NA	NA	116	NA
632	NA	96	NA	NA	NA	NA	NA	NA	NA	NA	NA	NA
660	NA	95	NA	NA	NA	NA	NA	NA	NA	103	NA	NA
688	NA	94	NA	NA	NA	NA	NA	NA	NA	NA	NA	NA
693	NA	93	98	NA	NA	NA	NA	NA	NA	100	NA	NA
706	NA	92	NA	NA	NA	NA	NA	NA	NA	NA	NA	NA
717	NA	91	NA	NA	NA	NA	NA	NA	NA	96	NA	NA
721	NA	90	94	NA	NA	NA	NA	NA	NA	NA	NA	NA
728	NA	89	NA	NA	NA	NA	NA	NA	NA	NA	112	NA
730	NA	88	NA	NA	NA	NA	NA	273	NA	NA	NA	NA
734	NA	87	NA	NA	NA	NA	NA	NA	NA	NA	111	NA
743	NA	86	NA	NA	NA	NA	NA	NA	NA	NA	110	NA
756	NA	85	NA	NA	NA	NA	NA	NA	NA	NA	108	NA
757	NA	84	NA	NA	NA	NA	NA	NA	NA	NA	NA	NA
772	NA	83	NA	86	NA	NA	NA	NA	NA	NA	NA	NA
775	NA	81	NA	NA	NA	NA	NA	NA	NA	90	NA	91
779	NA	80	NA	NA	NA	NA	NA	NA	NA	NA	107	NA
786	NA	79	NA	NA	NA	NA	NA	NA	NA	NA	NA	NA
810	NA	78	NA	NA	NA	NA	NA	NA	NA	NA	NA	NA
820	NA	75	NA	NA	NA	NA	NA	NA	NA	NA	NA	NA
835	NA	74	NA	NA	NA	NA	NA	NA	88	NA	NA	NA
841	NA	73	NA	NA	NA	NA	NA	NA	NA	NA	NA	NA
852	NA	72	NA	NA	NA	NA	262	NA	NA	NA	NA	NA
890	NA	71	NA	NA	NA	NA	NA	NA	NA	NA	NA	83
920	NA	70	NA	NA	NA	NA	NA	NA	NA	NA	NA	NA
936	NA	69	NA	NA	NA	NA	NA	NA	NA	NA	NA	NA
943	NA	68	NA	NA	NA	NA	NA	NA	NA	NA	NA	NA
961	NA	67	NA	NA	NA	NA	NA	NA	NA	NA	NA	NA
974	NA	65	NA	65	NA	NA	NA	NA	NA	NA	NA	NA
978	NA	64	NA	NA	NA	NA	NA	NA	NA	NA	NA	79
980	NA	63	NA	NA	NA	NA	NA	NA	NA	NA	91	NA
988	NA	62	68	NA	NA	NA	NA	NA	73	NA	NA	NA
1018	NA	61	NA	NA	NA	NA	NA	NA	NA	NA	NA	NA
1028	NA	60	NA	NA	NA	NA	NA	NA	NA	NA	NA	NA
1052	NA	59	NA	NA	NA	NA	NA	NA	NA	NA	NA	NA
1060	NA	58	NA	NA	NA	NA	NA	NA	NA	NA	NA	NA
1077	NA	57	NA	NA	NA	NA	NA	NA	NA	NA	NA	NA
1090	NA	55	NA	NA	NA	NA	NA	NA	NA	NA	NA	NA
1100	NA	54	NA	NA	NA	NA	NA	NA	NA	NA	NA	NA
1105	NA	53	NA	NA	NA	NA	NA	NA	NA	NA	NA	NA
1138	NA	52	NA	NA	NA	NA	NA	264	NA	63	NA	NA
1142	NA	51	NA	NA	NA	NA	NA	NA	NA	NA	NA	NA
1159	NA	50	NA	NA	NA	NA	NA	NA	NA	NA	NA	NA
1178	NA	49	NA	51	NA	NA	NA	NA	NA	NA	NA	NA
1184	NA	48	NA	NA	NA	NA	NA	NA	NA	NA	NA	NA
1190	NA	47	NA	NA	NA	NA	NA	NA	NA	NA	NA	NA
1215	NA	46	NA	NA	NA	NA	NA	NA	NA	NA	83	NA
1261	NA	45	NA	NA	NA	NA	251	NA	NA	NA	NA	NA
1305	NA	44	NA	NA	NA	NA	NA	NA	NA	52	81	NA
1315	NA	43	NA	NA	NA	NA	NA	NA	NA	NA	NA	NA
1326	NA	42	NA	NA	NA	NA	NA	NA	NA	NA	NA	NA
1343	NA	41	NA	NA	NA	NA	NA	NA	NA	NA	NA	NA
1355	NA	40	NA	NA	NA	NA	NA	NA	NA	NA	74	NA
1376	NA	39	NA	NA	NA	NA	NA	NA	NA	NA	NA	NA
1378	NA	38	NA	NA	NA	NA	NA	NA	NA	NA	NA	NA
1388	NA	37	NA	NA	NA	NA	NA	NA	NA	NA	NA	NA
1399	NA	36	NA	NA	NA	NA	NA	NA	NA	NA	71	NA
1410	NA	35	NA	NA	NA	NA	NA	NA	NA	NA	NA	NA
1519	NA	34	NA	NA	NA	NA	NA	NA	NA	NA	NA	NA
1521	NA	33	NA	NA	NA	NA	NA	NA	NA	NA	NA	NA
1596	NA	32	NA	NA	NA	NA	NA	NA	NA	NA	NA	NA
1646	NA	31	NA	NA	NA	NA	NA	NA	NA	NA	NA	NA
1667	NA	30	NA	NA	NA	NA	NA	NA	NA	NA	NA	NA
1698	NA	29	NA	NA	NA	254	NA	NA	NA	NA	NA	NA
1785	NA	28	NA	NA	NA	NA	NA	NA	NA	NA	NA	NA
1829	NA	27	NA	NA	NA	NA	NA	NA	NA	NA	NA	NA
1841	NA	26	NA	NA	NA	NA	NA	NA	NA	NA	NA	NA
1854	NA	25	NA	NA	NA	NA	NA	NA	NA	NA	NA	NA
1864	NA	24	NA	NA	NA	NA	NA	NA	NA	NA	NA	NA
1968	NA	23	NA	NA	NA	NA	NA	NA	NA	NA	NA	NA
2027	NA	22	NA	NA	NA	NA	NA	NA	NA	NA	NA	NA
2100	NA	21	NA	NA	NA	NA	NA	NA	NA	NA	NA	NA
2159	NA	20	NA	NA	NA	NA	NA	NA	NA	NA	NA	NA
2208	NA	19	NA	NA	NA	NA	NA	NA	NA	NA	NA	NA
2357	NA	18	NA	NA	NA	NA	NA	NA	NA	NA	NA	NA
2401	NA	17	NA	NA	NA	NA	NA	NA	NA	NA	NA	NA
2415	NA	16	NA	NA	NA	NA	NA	NA	NA	NA	NA	NA
2457	NA	15	NA	NA	NA	NA	NA	NA	NA	NA	NA	NA
2675	NA	13	NA	NA	NA	NA	NA	NA	NA	NA	NA	NA
2753	NA	12	NA	NA	NA	NA	NA	NA	NA	NA	NA	NA
2760	NA	11	NA	NA	NA	NA	NA	NA	NA	NA	NA	NA
2772	NA	10	NA	NA	NA	NA	NA	NA	NA	NA	NA	NA
2780	NA	9	NA	NA	NA	NA	NA	NA	NA	NA	NA	NA
2963	NA	8	NA	NA	NA	NA	NA	NA	NA	NA	NA	NA
2999	NA	7	NA	NA	NA	NA	NA	NA	NA	NA	NA	NA
3203	NA	6	NA	NA	NA	NA	NA	NA	NA	NA	NA	NA
3311	NA	5	NA	NA	NA	NA	NA	NA	NA	NA	NA	NA
3396	NA	4	NA	NA	NA	NA	NA	NA	NA	NA	NA	NA
3484	NA	3	NA	NA	NA	NA	NA	NA	NA	NA	NA	NA
5171	NA	2	NA	NA	NA	NA	NA	NA	NA	NA	NA	NA
7829	NA	1	NA	NA	NA	NA	NA	NA	NA	NA	NA	NA
8047	NA	0	NA	NA	NA	NA	NA	NA	NA	NA	NA	NA
8	NA	NA	257	225	NA	NA	NA	NA	NA	NA	NA	NA
9	NA	NA	256	NA	NA	NA	NA	NA	NA	NA	NA	229
12	NA	NA	255	NA	NA	NA	NA	NA	229	NA	NA	NA
13	NA	NA	254	NA	NA	NA	NA	NA	NA	NA	250	NA
27	NA	NA	253	NA	NA	NA	NA	NA	221	NA	NA	NA
30	NA	NA	252	NA	NA	NA	NA	NA	NA	NA	243	NA
37	NA	NA	251	NA	NA	NA	NA	NA	216	NA	NA	NA
41	NA	NA	250	NA	NA	NA	NA	NA	NA	NA	NA	NA
46	NA	NA	248	217	NA	NA	NA	NA	NA	NA	237	217
47	NA	NA	245	216	NA	NA	NA	NA	NA	NA	NA	NA
55	NA	NA	242	NA	NA	NA	NA	NA	NA	NA	NA	213
80	NA	NA	227	212	NA	NA	NA	NA	NA	207	NA	NA
86	NA	NA	226	NA	NA	NA	NA	NA	NA	NA	NA	205
88	NA	NA	225	NA	NA	NA	NA	NA	NA	NA	229	NA
89	NA	NA	224	209	NA	NA	NA	NA	NA	NA	NA	NA
102	NA	NA	223	NA	NA	NA	NA	NA	NA	NA	NA	NA
109	NA	NA	219	203	NA	NA	NA	NA	NA	NA	NA	196
112	NA	NA	217	NA	NA	NA	NA	NA	194	NA	220	NA
121	NA	NA	214	NA	NA	NA	NA	NA	NA	NA	NA	195
135	NA	NA	211	191	NA	NA	NA	NA	NA	NA	NA	189
137	NA	NA	210	NA	NA	NA	NA	NA	NA	194	NA	NA
143	NA	NA	206	188	NA	NA	NA	NA	NA	NA	NA	NA
145	NA	NA	205	NA	NA	NA	NA	NA	NA	NA	215	NA
149	NA	NA	204	NA	NA	NA	NA	NA	NA	189	NA	184
150	NA	NA	202	185	NA	NA	NA	NA	NA	NA	NA	NA
154	NA	NA	201	NA	NA	NA	NA	NA	NA	NA	NA	NA
159	NA	NA	199	NA	NA	NA	NA	NA	NA	NA	NA	NA
161	NA	NA	198	NA	NA	NA	NA	NA	NA	186	NA	NA
168	NA	NA	195	175	NA	NA	NA	NA	NA	NA	NA	178
171	NA	NA	194	NA	NA	NA	NA	NA	NA	182	211	NA
177	NA	NA	192	172	NA	NA	NA	NA	NA	NA	NA	NA
179	NA	NA	190	171	NA	NA	NA	NA	NA	NA	NA	NA
187	NA	NA	188	NA	NA	292	NA	NA	NA	178	NA	NA
190	NA	NA	186	NA	NA	NA	NA	NA	NA	NA	NA	NA
198	NA	NA	184	164	NA	NA	NA	NA	NA	NA	203	NA
202	NA	NA	182	NA	NA	NA	NA	NA	175	NA	NA	NA
203	NA	NA	181	NA	NA	NA	285	NA	NA	NA	NA	NA
219	NA	NA	179	NA	NA	NA	NA	NA	NA	NA	196	168
221	NA	NA	176	NA	NA	NA	NA	NA	NA	NA	195	NA
240	NA	NA	174	159	NA	NA	NA	NA	NA	NA	NA	NA
266	NA	NA	172	158	NA	NA	NA	NA	NA	NA	NA	NA
274	NA	NA	169	NA	NA	NA	NA	290	159	NA	NA	NA
287	NA	NA	168	NA	NA	NA	NA	NA	NA	NA	NA	NA
290	NA	NA	165	NA	NA	NA	NA	NA	NA	NA	NA	NA
291	NA	NA	163	NA	NA	NA	NA	NA	NA	NA	NA	NA
296	NA	NA	162	NA	295	NA	NA	NA	NA	NA	178	154
310	NA	NA	159	145	NA	NA	NA	NA	NA	NA	NA	NA
314	NA	NA	158	NA	NA	NA	NA	NA	NA	NA	NA	NA
317	NA	NA	156	NA	NA	NA	NA	NA	152	146	NA	NA
318	NA	NA	155	NA	NA	NA	282	NA	NA	NA	NA	NA
327	NA	NA	152	NA	NA	NA	NA	NA	NA	NA	173	NA
330	NA	NA	150	NA	NA	NA	NA	NA	148	NA	NA	NA
341	NA	NA	148	NA	NA	NA	NA	NA	NA	NA	NA	NA
355	NA	NA	147	NA	NA	NA	NA	NA	NA	NA	NA	NA
372	NA	NA	145	NA	NA	NA	NA	NA	NA	NA	159	NA
383	NA	NA	144	NA	NA	NA	NA	NA	NA	NA	NA	NA
391	NA	NA	142	129	NA	NA	NA	NA	NA	NA	NA	NA
436	NA	NA	141	NA	287	NA	NA	NA	NA	NA	NA	NA
437	NA	NA	140	NA	NA	NA	NA	NA	NA	NA	NA	127
462	NA	NA	137	NA	NA	NA	NA	NA	NA	NA	NA	124
463	NA	NA	136	NA	NA	NA	NA	NA	NA	NA	NA	NA
474	NA	NA	134	NA	NA	NA	276	NA	NA	NA	NA	NA
484	NA	NA	130	NA	NA	NA	NA	NA	NA	NA	NA	120
488	NA	NA	129	NA	NA	NA	NA	NA	128	121	NA	NA
495	NA	NA	128	NA	NA	NA	NA	NA	NA	NA	NA	NA
503	NA	NA	127	NA	NA	NA	NA	NA	NA	NA	NA	NA
508	NA	NA	125	NA	NA	NA	NA	NA	NA	NA	NA	NA
511	NA	NA	124	NA	NA	NA	NA	NA	NA	NA	NA	NA
513	NA	NA	123	NA	NA	NA	NA	NA	NA	NA	NA	NA
514	NA	NA	122	117	NA	NA	NA	NA	NA	NA	NA	NA
523	NA	NA	121	116	NA	NA	NA	NA	NA	NA	NA	NA
525	NA	NA	120	NA	NA	NA	NA	NA	127	NA	NA	NA
533	NA	NA	118	NA	NA	NA	273	NA	NA	NA	NA	NA
536	NA	NA	117	NA	NA	NA	NA	NA	NA	NA	132	NA
546	NA	NA	115	NA	281	NA	NA	277	NA	NA	NA	NA
552	NA	NA	114	NA	NA	NA	NA	NA	NA	NA	NA	NA
554	NA	NA	113	NA	NA	NA	NA	NA	NA	NA	NA	NA
556	NA	NA	112	NA	NA	NA	NA	NA	NA	NA	126	NA
560	NA	NA	111	NA	NA	NA	NA	NA	NA	NA	NA	NA
565	NA	NA	110	108	NA	NA	NA	NA	NA	NA	NA	NA
583	NA	NA	108	NA	NA	NA	NA	NA	NA	NA	NA	109
604	NA	NA	107	103	NA	NA	NA	NA	115	NA	NA	NA
612	NA	NA	106	NA	NA	NA	NA	NA	NA	NA	NA	105
621	NA	NA	105	101	NA	NA	NA	NA	NA	NA	NA	NA
640	NA	NA	102	NA	NA	NA	NA	NA	NA	NA	NA	NA
647	NA	NA	101	NA	NA	NA	NA	NA	NA	NA	NA	NA
672	NA	NA	100	NA	NA	NA	NA	NA	NA	NA	NA	NA
675	NA	NA	99	NA	NA	NA	NA	NA	NA	NA	NA	NA
701	NA	NA	97	NA	NA	NA	NA	NA	NA	NA	NA	NA
714	NA	NA	95	NA	NA	NA	NA	NA	NA	NA	NA	NA
724	NA	NA	93	NA	NA	NA	NA	NA	NA	NA	NA	NA
749	NA	NA	91	NA	NA	NA	NA	NA	NA	NA	NA	NA
755	NA	NA	90	NA	NA	NA	NA	NA	NA	NA	NA	NA
765	NA	NA	89	NA	NA	NA	NA	NA	NA	NA	NA	NA
782	NA	NA	88	NA	NA	NA	NA	NA	NA	NA	NA	NA
801	NA	NA	86	NA	NA	NA	NA	NA	NA	NA	NA	NA
827	NA	NA	85	NA	NA	NA	NA	NA	NA	NA	NA	NA
839	NA	NA	84	NA	NA	NA	NA	NA	NA	NA	NA	NA
844	NA	NA	83	NA	NA	NA	NA	NA	NA	NA	NA	NA
855	NA	NA	82	NA	NA	NA	NA	NA	NA	87	NA	NA
864	NA	NA	81	NA	NA	NA	NA	NA	NA	NA	NA	NA
883	NA	NA	80	73	NA	NA	NA	NA	84	NA	NA	NA
888	NA	NA	79	NA	NA	NA	NA	NA	82	NA	NA	NA
897	NA	NA	78	NA	NA	NA	NA	NA	81	NA	NA	NA
919	NA	NA	77	NA	NA	NA	NA	NA	NA	80	NA	NA
921	NA	NA	76	NA	NA	NA	NA	NA	NA	NA	NA	NA
950	NA	NA	75	NA	NA	NA	NA	NA	NA	NA	NA	NA
952	NA	NA	74	NA	NA	NA	NA	NA	NA	NA	NA	NA
957	NA	NA	73	NA	NA	NA	NA	NA	NA	NA	93	NA
968	NA	NA	72	NA	NA	NA	NA	NA	NA	NA	NA	NA
969	NA	NA	71	NA	NA	NA	NA	NA	NA	72	NA	NA
973	NA	NA	70	NA	NA	NA	NA	NA	NA	NA	NA	NA
1013	NA	NA	67	NA	NA	271	NA	NA	NA	NA	NA	77
1020	NA	NA	66	NA	NA	NA	NA	NA	70	NA	NA	NA
1082	NA	NA	65	NA	NA	NA	NA	NA	NA	NA	NA	NA
1091	NA	NA	64	NA	NA	NA	NA	265	NA	NA	NA	NA
1117	NA	NA	63	NA	NA	269	NA	NA	NA	NA	NA	NA
1126	NA	NA	62	NA	NA	NA	NA	NA	NA	65	NA	NA
1164	NA	NA	60	52	NA	NA	NA	NA	NA	NA	NA	NA
1176	NA	NA	59	NA	NA	NA	NA	NA	61	NA	NA	NA
1179	NA	NA	58	NA	NA	NA	NA	NA	NA	NA	NA	NA
1192	NA	NA	57	NA	NA	NA	NA	NA	NA	NA	NA	NA
1235	NA	NA	56	NA	NA	NA	NA	NA	NA	NA	NA	NA
1309	NA	NA	55	NA	NA	NA	NA	NA	NA	NA	NA	NA
1327	NA	NA	54	NA	NA	NA	NA	NA	NA	NA	NA	NA
1353	NA	NA	53	NA	NA	NA	NA	NA	NA	NA	NA	NA
1379	NA	NA	52	NA	NA	NA	NA	NA	NA	NA	NA	NA
1392	NA	NA	50	NA	NA	NA	NA	NA	NA	NA	NA	NA
1417	NA	NA	49	NA	NA	NA	NA	253	NA	NA	NA	NA
1427	NA	NA	48	NA	NA	NA	NA	NA	NA	NA	NA	NA
1450	NA	NA	47	NA	NA	NA	NA	NA	NA	NA	NA	56
1465	NA	NA	46	NA	NA	NA	NA	NA	NA	NA	NA	NA
1498	NA	NA	45	NA	NA	NA	NA	NA	NA	NA	NA	NA
1520	NA	NA	44	NA	NA	NA	NA	NA	NA	NA	NA	NA
1572	NA	NA	43	NA	NA	NA	NA	NA	NA	NA	NA	NA
1603	NA	NA	42	NA	NA	NA	NA	NA	NA	NA	NA	NA
1604	NA	NA	41	NA	NA	NA	NA	NA	NA	NA	NA	NA
1654	NA	NA	40	NA	NA	NA	NA	NA	NA	42	NA	NA
1708	NA	NA	39	NA	NA	NA	NA	NA	NA	NA	NA	NA
1736	NA	NA	38	NA	NA	NA	NA	NA	NA	NA	NA	NA
1748	NA	NA	37	NA	NA	NA	NA	NA	NA	NA	NA	NA
1798	NA	NA	36	NA	NA	NA	NA	NA	NA	NA	NA	47
1812	NA	NA	35	25	NA	NA	NA	NA	NA	NA	NA	NA
1825	NA	NA	34	NA	NA	NA	NA	NA	NA	NA	NA	NA
1859	NA	NA	33	NA	NA	NA	NA	NA	NA	NA	NA	NA
1924	NA	NA	32	NA	NA	NA	NA	NA	NA	NA	NA	NA
1931	NA	NA	31	NA	NA	NA	NA	NA	NA	NA	NA	NA
1956	NA	NA	30	NA	NA	NA	NA	NA	NA	NA	NA	46
1957	NA	NA	29	NA	NA	NA	NA	NA	NA	NA	NA	NA
1974	NA	NA	28	NA	NA	NA	NA	NA	NA	NA	NA	NA
2048	NA	NA	27	NA	NA	NA	NA	NA	NA	NA	NA	NA
2089	NA	NA	26	NA	NA	NA	NA	NA	NA	NA	NA	NA
2095	NA	NA	25	NA	NA	NA	NA	NA	NA	NA	NA	NA
2129	NA	NA	24	NA	NA	NA	NA	NA	NA	NA	NA	NA
2199	NA	NA	23	NA	NA	NA	NA	NA	NA	NA	NA	NA
2218	NA	NA	22	NA	NA	NA	NA	NA	NA	NA	NA	NA
2345	NA	NA	21	NA	NA	NA	NA	NA	NA	NA	NA	NA
2450	NA	NA	20	NA	NA	NA	NA	NA	NA	NA	NA	NA
2530	NA	NA	19	NA	NA	NA	NA	NA	NA	NA	NA	NA
2600	NA	NA	18	NA	NA	NA	NA	NA	NA	NA	NA	NA
2602	NA	NA	17	NA	234	NA	NA	NA	NA	NA	NA	NA
2626	NA	NA	16	NA	NA	NA	NA	NA	NA	NA	NA	NA
3141	NA	NA	15	NA	NA	NA	NA	NA	NA	NA	NA	NA
3168	NA	NA	14	NA	NA	NA	NA	NA	NA	NA	NA	NA
3202	NA	NA	13	NA	NA	NA	NA	NA	NA	NA	NA	NA
3530	NA	NA	12	NA	NA	NA	NA	NA	NA	NA	NA	NA
3556	NA	NA	11	NA	NA	NA	NA	NA	NA	NA	NA	NA
3614	NA	NA	10	NA	NA	NA	NA	NA	NA	NA	NA	NA
3668	NA	NA	9	NA	NA	NA	NA	NA	NA	NA	NA	NA
3822	NA	NA	8	NA	NA	NA	NA	NA	NA	NA	NA	NA
4220	NA	NA	7	NA	NA	NA	NA	NA	NA	NA	NA	NA
4365	NA	NA	6	NA	NA	NA	NA	NA	NA	NA	NA	NA
4579	NA	NA	5	NA	NA	NA	NA	NA	NA	NA	NA	NA
4654	NA	NA	4	NA	NA	NA	NA	NA	NA	NA	NA	NA
5500	NA	NA	3	NA	NA	NA	NA	NA	NA	NA	NA	NA
5974	NA	NA	2	NA	NA	NA	NA	NA	NA	NA	NA	NA
7639	NA	NA	1	NA	NA	NA	NA	NA	NA	NA	NA	NA
18745	NA	NA	0	NA	NA	NA	NA	NA	NA	NA	NA	NA
22	NA	NA	NA	223	NA	NA	NA	NA	224	219	245	223
87	NA	NA	NA	211	NA	NA	NA	NA	NA	NA	NA	204
95	NA	NA	NA	207	NA	NA	NA	NA	NA	NA	NA	202
103	NA	NA	NA	206	NA	NA	NA	NA	NA	NA	NA	198
110	NA	NA	NA	202	NA	NA	NA	NA	197	NA	NA	NA
125	NA	NA	NA	198	300	NA	NA	NA	NA	200	NA	NA
127	NA	NA	NA	197	NA	NA	NA	NA	191	198	NA	NA
132	NA	NA	NA	193	NA	NA	NA	NA	188	NA	NA	NA
139	NA	NA	NA	189	NA	NA	NA	NA	NA	NA	NA	186
146	NA	NA	NA	187	NA	NA	NA	NA	183	NA	NA	NA
153	NA	NA	NA	183	NA	NA	NA	NA	NA	NA	NA	NA
157	NA	NA	NA	182	NA	NA	NA	NA	NA	NA	NA	NA
162	NA	NA	NA	179	NA	NA	NA	NA	NA	NA	NA	181
170	NA	NA	NA	174	NA	NA	NA	NA	182	183	NA	NA
175	NA	NA	NA	173	NA	NA	NA	NA	NA	NA	NA	NA
184	NA	NA	NA	170	NA	NA	NA	NA	NA	NA	NA	NA
188	NA	NA	NA	169	NA	NA	NA	NA	180	177	207	NA
216	NA	NA	NA	161	NA	NA	NA	NA	NA	NA	197	NA
272	NA	NA	NA	154	296	NA	NA	NA	NA	NA	NA	NA
275	NA	NA	NA	152	NA	NA	NA	289	158	NA	NA	NA
279	NA	NA	NA	150	NA	NA	283	NA	NA	NA	NA	NA
292	NA	NA	NA	149	NA	NA	NA	NA	NA	NA	NA	NA
295	NA	NA	NA	147	NA	NA	NA	NA	NA	NA	NA	NA
301	NA	NA	NA	146	NA	NA	NA	NA	NA	NA	NA	NA
356	NA	NA	NA	140	NA	NA	NA	NA	146	NA	NA	NA
377	NA	NA	NA	134	NA	NA	NA	NA	NA	139	158	NA
385	NA	NA	NA	133	NA	NA	NA	NA	NA	138	NA	NA
387	NA	NA	NA	131	NA	NA	NA	NA	NA	NA	155	NA
397	NA	NA	NA	128	NA	NA	NA	NA	137	NA	151	NA
398	NA	NA	NA	127	NA	NA	NA	NA	NA	NA	NA	NA
427	NA	NA	NA	125	NA	NA	NA	NA	NA	NA	NA	NA
435	NA	NA	NA	124	NA	NA	NA	NA	NA	NA	NA	NA
457	NA	NA	NA	123	NA	NA	NA	NA	NA	NA	NA	NA
499	NA	NA	NA	120	284	NA	NA	NA	NA	NA	NA	NA
510	NA	NA	NA	118	NA	NA	NA	NA	NA	NA	NA	118
532	NA	NA	NA	113	NA	NA	NA	NA	NA	NA	NA	NA
537	NA	NA	NA	112	282	NA	NA	NA	NA	NA	130	NA
545	NA	NA	NA	109	NA	NA	NA	NA	125	NA	NA	NA
568	NA	NA	NA	107	NA	NA	NA	NA	NA	NA	NA	NA
572	NA	NA	NA	106	NA	NA	NA	NA	NA	NA	NA	111
579	NA	NA	NA	105	NA	NA	NA	NA	NA	112	NA	NA
598	NA	NA	NA	104	NA	NA	NA	NA	NA	NA	NA	NA
606	NA	NA	NA	102	NA	NA	NA	NA	NA	NA	NA	106
627	NA	NA	NA	99	NA	NA	NA	NA	NA	NA	NA	NA
630	NA	NA	NA	98	NA	NA	NA	276	NA	NA	NA	NA
636	NA	NA	NA	97	NA	NA	NA	NA	NA	NA	NA	NA
650	NA	NA	NA	96	NA	NA	NA	NA	NA	NA	NA	NA
664	NA	NA	NA	94	NA	NA	269	NA	NA	NA	NA	NA
679	NA	NA	NA	93	NA	NA	NA	NA	NA	NA	NA	NA
691	NA	NA	NA	92	NA	NA	NA	274	NA	NA	NA	NA
703	NA	NA	NA	91	NA	NA	NA	NA	NA	NA	NA	NA
708	NA	NA	NA	90	NA	NA	NA	NA	NA	NA	NA	NA
716	NA	NA	NA	89	NA	NA	NA	NA	NA	NA	113	NA
733	NA	NA	NA	88	NA	277	NA	NA	NA	NA	NA	NA
767	NA	NA	NA	87	NA	NA	NA	NA	NA	NA	NA	NA
773	NA	NA	NA	85	NA	NA	NA	NA	NA	NA	NA	NA
792	NA	NA	NA	83	NA	NA	NA	NA	NA	NA	NA	NA
796	NA	NA	NA	82	NA	NA	NA	NA	NA	89	NA	NA
797	NA	NA	NA	81	NA	NA	NA	NA	NA	NA	NA	NA
800	NA	NA	NA	80	NA	NA	NA	NA	NA	NA	NA	NA
805	NA	NA	NA	79	NA	NA	NA	NA	NA	NA	NA	NA
824	NA	NA	NA	78	NA	NA	264	NA	NA	NA	NA	NA
829	NA	NA	NA	77	NA	274	NA	NA	NA	NA	102	NA
857	NA	NA	NA	76	NA	NA	NA	NA	NA	86	NA	NA
868	NA	NA	NA	75	NA	NA	NA	NA	NA	NA	NA	NA
881	NA	NA	NA	74	NA	NA	NA	NA	NA	NA	NA	NA
894	NA	NA	NA	72	NA	NA	NA	NA	NA	NA	NA	NA
900	NA	NA	NA	71	NA	NA	NA	NA	NA	NA	NA	NA
902	NA	NA	NA	70	NA	NA	NA	NA	NA	NA	NA	NA
906	NA	NA	NA	69	NA	NA	NA	NA	NA	NA	NA	NA
907	NA	NA	NA	68	NA	NA	NA	NA	NA	82	NA	NA
916	NA	NA	NA	67	NA	NA	NA	NA	NA	NA	NA	NA
947	NA	NA	NA	66	NA	NA	NA	NA	NA	NA	NA	NA
997	NA	NA	NA	64	NA	NA	NA	NA	NA	NA	NA	NA
1034	NA	NA	NA	63	NA	NA	NA	NA	NA	NA	NA	NA
1036	NA	NA	NA	62	NA	NA	NA	NA	NA	NA	NA	NA
1046	NA	NA	NA	61	NA	NA	NA	NA	NA	NA	NA	NA
1079	NA	NA	NA	59	NA	NA	NA	NA	NA	NA	NA	NA
1096	NA	NA	NA	58	NA	NA	NA	NA	NA	67	NA	NA
1115	NA	NA	NA	57	NA	NA	NA	NA	NA	NA	NA	NA
1116	NA	NA	NA	56	NA	NA	NA	NA	NA	NA	NA	NA
1119	NA	NA	NA	55	NA	NA	NA	NA	NA	NA	NA	NA
1141	NA	NA	NA	54	NA	NA	NA	NA	NA	NA	NA	NA
1150	NA	NA	NA	53	NA	NA	NA	NA	NA	NA	NA	NA
1183	NA	NA	NA	50	NA	NA	NA	NA	NA	NA	NA	NA
1185	NA	NA	NA	49	NA	NA	NA	NA	NA	NA	NA	NA
1198	NA	NA	NA	48	NA	NA	NA	NA	NA	NA	NA	NA
1207	NA	NA	NA	47	NA	NA	NA	NA	NA	NA	NA	NA
1242	NA	NA	NA	46	NA	NA	NA	NA	NA	NA	NA	NA
1247	NA	NA	NA	45	NA	NA	NA	NA	NA	NA	NA	NA
1267	NA	NA	NA	44	NA	NA	NA	NA	NA	NA	NA	NA
1268	NA	NA	NA	43	NA	NA	NA	NA	NA	NA	NA	NA
1277	NA	NA	NA	42	NA	NA	NA	NA	NA	NA	NA	NA
1297	NA	NA	NA	41	NA	NA	NA	NA	NA	NA	NA	NA
1299	NA	NA	NA	40	NA	NA	NA	259	NA	NA	NA	NA
1312	NA	NA	NA	39	NA	NA	NA	NA	NA	NA	NA	NA
1348	NA	NA	NA	38	NA	NA	NA	NA	NA	NA	NA	NA
1350	NA	NA	NA	37	NA	NA	NA	NA	NA	NA	NA	NA
1478	NA	NA	NA	36	NA	NA	NA	NA	NA	NA	NA	NA
1497	NA	NA	NA	35	NA	NA	NA	NA	NA	NA	NA	NA
1540	NA	NA	NA	34	NA	NA	NA	NA	NA	NA	NA	NA
1590	NA	NA	NA	33	NA	NA	241	NA	NA	NA	NA	NA
1615	NA	NA	NA	32	NA	NA	NA	NA	NA	NA	NA	NA
1652	NA	NA	NA	31	NA	NA	NA	NA	NA	NA	NA	NA
1656	NA	NA	NA	30	NA	NA	NA	NA	NA	NA	NA	NA
1661	NA	NA	NA	29	NA	NA	NA	NA	NA	NA	NA	NA
1767	NA	NA	NA	28	NA	NA	NA	NA	NA	NA	NA	NA
1776	NA	NA	NA	27	NA	NA	NA	NA	NA	NA	NA	NA
1803	NA	NA	NA	26	NA	NA	NA	NA	NA	NA	57	NA
1838	NA	NA	NA	24	NA	NA	NA	NA	NA	NA	NA	NA
1881	NA	NA	NA	23	NA	NA	NA	NA	NA	35	NA	NA
1952	NA	NA	NA	22	NA	251	NA	NA	NA	NA	NA	NA
2139	NA	NA	NA	21	NA	NA	NA	NA	NA	NA	NA	NA
2271	NA	NA	NA	20	NA	NA	NA	NA	NA	NA	NA	NA
2444	NA	NA	NA	19	NA	NA	NA	NA	NA	26	NA	NA
2487	NA	NA	NA	18	NA	NA	NA	NA	NA	NA	NA	NA
2511	NA	NA	NA	17	NA	NA	NA	NA	NA	NA	NA	NA
2546	NA	NA	NA	16	NA	NA	NA	NA	NA	NA	NA	NA
2603	NA	NA	NA	15	NA	NA	NA	NA	NA	NA	NA	NA
2695	NA	NA	NA	14	NA	NA	NA	NA	NA	NA	NA	NA
2762	NA	NA	NA	13	NA	NA	NA	NA	NA	NA	NA	NA
2836	NA	NA	NA	12	NA	NA	NA	NA	NA	NA	NA	NA
2878	NA	NA	NA	11	NA	NA	NA	NA	NA	NA	NA	NA
2981	NA	NA	NA	10	NA	NA	NA	NA	NA	NA	NA	NA
3155	NA	NA	NA	9	223	NA	NA	NA	NA	NA	NA	NA
3281	NA	NA	NA	8	NA	NA	NA	NA	NA	NA	NA	NA
3426	NA	NA	NA	7	NA	NA	NA	NA	NA	NA	NA	NA
3468	NA	NA	NA	6	NA	NA	NA	NA	NA	NA	NA	NA
3699	NA	NA	NA	5	NA	NA	NA	NA	NA	NA	NA	NA
3828	NA	NA	NA	4	NA	NA	NA	NA	NA	NA	NA	NA
3843	NA	NA	NA	3	NA	NA	NA	NA	NA	NA	NA	NA
4089	NA	NA	NA	2	NA	NA	NA	NA	NA	NA	NA	NA
7032	NA	NA	NA	1	NA	NA	NA	NA	NA	NA	NA	NA
7637	NA	NA	NA	0	NA	NA	NA	NA	NA	NA	NA	NA
156	NA	NA	NA	NA	299	NA	NA	NA	NA	NA	NA	NA
218	NA	NA	NA	NA	298	NA	NA	NA	NA	NA	NA	NA
299	NA	NA	NA	NA	294	NA	NA	NA	155	NA	NA	NA
340	NA	NA	NA	NA	291	NA	NA	NA	NA	NA	NA	142
346	NA	NA	NA	NA	290	NA	NA	NA	NA	NA	NA	140
364	NA	NA	NA	NA	289	NA	NA	NA	NA	142	NA	NA
420	NA	NA	NA	NA	288	NA	NA	NA	134	NA	NA	NA
451	NA	NA	NA	NA	286	NA	NA	NA	NA	130	NA	NA
476	NA	NA	NA	NA	285	NA	275	NA	NA	125	NA	NA
502	NA	NA	NA	NA	283	284	NA	NA	NA	NA	138	NA
551	NA	NA	NA	NA	280	NA	NA	NA	NA	116	NA	NA
615	NA	NA	NA	NA	279	NA	NA	NA	NA	NA	119	NA
680	NA	NA	NA	NA	277	NA	NA	NA	NA	NA	NA	NA
698	NA	NA	NA	NA	276	NA	NA	NA	NA	99	NA	NA
741	NA	NA	NA	NA	275	NA	NA	NA	NA	NA	NA	NA
790	NA	NA	NA	NA	274	NA	NA	NA	NA	NA	NA	NA
866	NA	NA	NA	NA	272	NA	NA	NA	NA	NA	NA	NA
940	NA	NA	NA	NA	271	NA	NA	NA	NA	NA	NA	NA
1021	NA	NA	NA	NA	270	NA	NA	NA	NA	NA	NA	NA
1058	NA	NA	NA	NA	269	NA	NA	NA	NA	NA	NA	NA
1071	NA	NA	NA	NA	268	NA	NA	NA	NA	NA	NA	NA
1145	NA	NA	NA	NA	267	NA	NA	263	NA	NA	NA	NA
1186	NA	NA	NA	NA	265	NA	NA	NA	NA	NA	NA	NA
1211	NA	NA	NA	NA	264	NA	NA	NA	NA	NA	NA	NA
1460	NA	NA	NA	NA	261	NA	NA	NA	NA	NA	NA	NA
1516	NA	NA	NA	NA	260	NA	NA	NA	NA	NA	NA	NA
1556	NA	NA	NA	NA	259	NA	NA	NA	NA	NA	NA	NA
1634	NA	NA	NA	NA	258	NA	NA	NA	NA	NA	NA	NA
1648	NA	NA	NA	NA	257	NA	NA	NA	NA	NA	NA	NA
1668	NA	NA	NA	NA	256	NA	NA	NA	NA	NA	NA	NA
1678	NA	NA	NA	NA	255	NA	NA	NA	NA	NA	NA	NA
1791	NA	NA	NA	NA	254	NA	NA	NA	NA	NA	NA	NA
1806	NA	NA	NA	NA	253	NA	235	NA	NA	NA	NA	NA
1823	NA	NA	NA	NA	252	NA	NA	NA	NA	NA	NA	NA
1872	NA	NA	NA	NA	251	NA	NA	NA	NA	NA	55	NA
1906	NA	NA	NA	NA	250	NA	NA	NA	NA	NA	NA	NA
2010	NA	NA	NA	NA	249	NA	NA	NA	NA	NA	NA	NA
2024	NA	NA	NA	NA	248	NA	NA	NA	NA	NA	NA	NA
2038	NA	NA	NA	NA	247	NA	NA	NA	NA	NA	NA	NA
2047	NA	NA	NA	NA	246	NA	NA	NA	NA	NA	NA	NA
2064	NA	NA	NA	NA	245	NA	NA	NA	NA	NA	NA	NA
2075	NA	NA	NA	NA	244	NA	NA	NA	NA	29	NA	NA
2101	NA	NA	NA	NA	243	NA	NA	NA	NA	NA	NA	NA
2153	NA	NA	NA	NA	242	NA	NA	NA	NA	NA	NA	NA
2186	NA	NA	NA	NA	241	NA	NA	NA	NA	NA	NA	NA
2237	NA	NA	NA	NA	240	NA	NA	NA	NA	NA	NA	NA
2376	NA	NA	NA	NA	239	NA	NA	NA	NA	NA	NA	NA
2414	NA	NA	NA	NA	238	NA	NA	NA	NA	NA	NA	NA
2458	NA	NA	NA	NA	237	NA	NA	NA	NA	NA	NA	NA
2529	NA	NA	NA	NA	236	NA	NA	NA	NA	NA	NA	NA
2552	NA	NA	NA	NA	235	NA	NA	NA	NA	NA	NA	NA
2647	NA	NA	NA	NA	233	NA	NA	NA	NA	NA	NA	NA
2655	NA	NA	NA	NA	232	NA	NA	NA	NA	NA	NA	NA
2665	NA	NA	NA	NA	231	NA	NA	NA	NA	NA	NA	NA
2670	NA	NA	NA	NA	230	NA	NA	NA	NA	NA	NA	NA
2674	NA	NA	NA	NA	229	NA	NA	NA	NA	NA	NA	NA
2692	NA	NA	NA	NA	228	NA	NA	NA	NA	NA	NA	NA
2951	NA	NA	NA	NA	227	NA	NA	NA	NA	NA	NA	NA
3050	NA	NA	NA	NA	225	NA	NA	NA	NA	NA	NA	NA
3091	NA	NA	NA	NA	224	NA	NA	NA	NA	NA	NA	NA
3259	NA	NA	NA	NA	222	NA	NA	NA	NA	NA	NA	NA
3286	NA	NA	NA	NA	221	NA	NA	NA	NA	NA	NA	NA
3312	NA	NA	NA	NA	220	NA	NA	NA	NA	NA	NA	NA
3583	NA	NA	NA	NA	219	NA	NA	NA	NA	NA	NA	NA
3628	NA	NA	NA	NA	218	NA	NA	NA	NA	NA	NA	NA
3791	NA	NA	NA	NA	217	NA	NA	NA	NA	NA	NA	NA
3904	NA	NA	NA	NA	216	NA	NA	NA	NA	NA	NA	NA
3915	NA	NA	NA	NA	215	NA	NA	NA	NA	NA	NA	NA
3940	NA	NA	NA	NA	214	NA	NA	NA	NA	NA	NA	NA
4008	NA	NA	NA	NA	213	NA	NA	NA	NA	NA	NA	NA
4136	NA	NA	NA	NA	212	NA	NA	NA	NA	NA	NA	NA
4380	NA	NA	NA	NA	211	NA	NA	NA	NA	NA	NA	NA
4455	NA	NA	NA	NA	210	NA	NA	NA	NA	NA	NA	NA
4515	NA	NA	NA	NA	209	NA	NA	NA	NA	NA	NA	NA
4665	NA	NA	NA	NA	208	NA	NA	NA	NA	NA	NA	NA
4742	NA	NA	NA	NA	207	NA	NA	NA	NA	NA	NA	NA
4775	NA	NA	NA	NA	206	NA	NA	NA	NA	NA	NA	NA
4803	NA	NA	NA	NA	205	NA	NA	NA	NA	NA	NA	NA
4873	NA	NA	NA	NA	204	NA	NA	NA	NA	NA	NA	NA
4911	NA	NA	NA	NA	203	NA	NA	NA	NA	NA	NA	NA
5034	NA	NA	NA	NA	202	NA	NA	NA	NA	NA	NA	NA
5099	NA	NA	NA	NA	201	NA	NA	NA	NA	NA	NA	NA
5101	NA	NA	NA	NA	200	NA	NA	NA	3	NA	NA	NA
5116	NA	NA	NA	NA	199	NA	NA	NA	NA	NA	NA	NA
5136	NA	NA	NA	NA	198	NA	NA	NA	NA	NA	NA	NA
5202	NA	NA	NA	NA	197	NA	NA	NA	NA	NA	NA	NA
5331	NA	NA	NA	NA	196	NA	NA	NA	NA	NA	NA	NA
5346	NA	NA	NA	NA	195	NA	NA	NA	NA	NA	NA	NA
5486	NA	NA	NA	NA	194	NA	NA	NA	NA	NA	NA	NA
5613	NA	NA	NA	NA	193	NA	NA	NA	NA	NA	NA	NA
5629	NA	NA	NA	NA	192	NA	NA	NA	NA	NA	NA	NA
5756	NA	NA	NA	NA	191	NA	NA	NA	NA	NA	NA	NA
5875	NA	NA	NA	NA	190	NA	NA	NA	NA	NA	NA	NA
6037	NA	NA	NA	NA	189	NA	NA	NA	NA	NA	NA	NA
6269	NA	NA	NA	NA	188	NA	NA	NA	NA	NA	NA	NA
6355	NA	NA	NA	NA	187	NA	NA	NA	NA	NA	NA	NA
6422	NA	NA	NA	NA	186	NA	NA	NA	NA	NA	NA	NA
6459	NA	NA	NA	NA	185	NA	NA	NA	NA	NA	NA	NA
6504	NA	NA	NA	NA	184	NA	NA	NA	NA	NA	NA	NA
6671	NA	NA	NA	NA	183	NA	NA	NA	NA	NA	NA	NA
6744	NA	NA	NA	NA	182	NA	NA	NA	NA	NA	NA	NA
6811	NA	NA	NA	NA	181	NA	NA	NA	NA	NA	NA	NA
7073	NA	NA	NA	NA	180	NA	NA	NA	NA	NA	NA	NA
7137	NA	NA	NA	NA	179	NA	NA	NA	NA	NA	NA	NA
7283	NA	NA	NA	NA	178	NA	NA	NA	NA	NA	NA	NA
7463	NA	NA	NA	NA	177	184	NA	NA	NA	NA	NA	NA
7556	NA	NA	NA	NA	176	NA	NA	NA	NA	NA	NA	NA
7613	NA	NA	NA	NA	175	NA	NA	NA	NA	NA	NA	NA
7796	NA	NA	NA	NA	174	NA	NA	NA	NA	NA	NA	NA
7870	NA	NA	NA	NA	173	NA	NA	NA	NA	NA	NA	NA
7916	NA	NA	NA	NA	172	NA	NA	NA	NA	NA	NA	NA
7989	NA	NA	NA	NA	171	NA	NA	NA	NA	NA	NA	NA
8045	NA	NA	NA	NA	170	NA	NA	NA	NA	NA	NA	NA
8200	NA	NA	NA	NA	169	NA	NA	NA	NA	NA	NA	NA
8203	NA	NA	NA	NA	168	NA	NA	NA	NA	NA	NA	NA
8230	NA	NA	NA	NA	167	NA	NA	NA	NA	NA	NA	NA
8263	NA	NA	NA	NA	166	NA	NA	NA	NA	NA	NA	NA
8298	NA	NA	NA	NA	165	NA	NA	NA	NA	NA	NA	NA
8310	NA	NA	NA	NA	164	NA	NA	NA	NA	NA	NA	NA
8346	NA	NA	NA	NA	163	NA	NA	NA	NA	NA	NA	NA
8413	NA	NA	NA	NA	162	NA	NA	NA	NA	NA	NA	NA
8537	NA	NA	NA	NA	161	NA	NA	NA	NA	NA	NA	NA
8578	NA	NA	NA	NA	160	NA	NA	NA	NA	NA	NA	NA
8612	NA	NA	NA	NA	159	NA	NA	NA	NA	NA	NA	NA
8644	NA	NA	NA	NA	158	NA	NA	NA	NA	NA	NA	NA
8678	NA	NA	NA	NA	157	NA	NA	NA	NA	NA	NA	NA
8937	NA	NA	NA	NA	156	NA	NA	NA	NA	NA	NA	NA
8941	NA	NA	NA	NA	155	NA	NA	NA	NA	NA	NA	NA
9005	NA	NA	NA	NA	154	NA	NA	NA	NA	NA	NA	NA
9087	NA	NA	NA	NA	153	NA	NA	NA	NA	NA	NA	NA
9886	NA	NA	NA	NA	152	NA	NA	NA	NA	NA	NA	NA
9986	NA	NA	NA	NA	151	NA	NA	NA	NA	NA	NA	NA
10121	NA	NA	NA	NA	150	NA	NA	NA	NA	NA	NA	NA
10211	NA	NA	NA	NA	149	NA	NA	NA	NA	NA	NA	NA
10212	NA	NA	NA	NA	148	NA	NA	NA	NA	NA	NA	NA
10228	NA	NA	NA	NA	147	NA	NA	NA	NA	NA	NA	NA
10340	NA	NA	NA	NA	146	NA	NA	NA	NA	NA	NA	NA
10424	NA	NA	NA	NA	145	NA	NA	NA	NA	NA	NA	NA
10506	NA	NA	NA	NA	144	NA	NA	NA	NA	NA	NA	NA
10512	NA	NA	NA	NA	143	NA	NA	NA	NA	NA	NA	NA
10734	NA	NA	NA	NA	142	NA	NA	NA	NA	NA	NA	NA
10742	NA	NA	NA	NA	141	NA	NA	NA	NA	NA	NA	NA
10766	NA	NA	NA	NA	140	NA	NA	NA	NA	NA	NA	NA
10991	NA	NA	NA	NA	139	NA	NA	NA	NA	NA	NA	NA
11099	NA	NA	NA	NA	138	NA	NA	NA	NA	NA	NA	NA
11224	NA	NA	NA	NA	137	NA	NA	NA	NA	NA	NA	NA
11252	NA	NA	NA	NA	136	NA	NA	NA	NA	NA	NA	NA
11375	NA	NA	NA	NA	135	NA	NA	NA	NA	NA	NA	NA
11424	NA	NA	NA	NA	134	NA	NA	NA	NA	NA	NA	NA
11544	NA	NA	NA	NA	133	NA	NA	NA	NA	NA	NA	NA
11712	NA	NA	NA	NA	132	NA	NA	NA	NA	NA	NA	NA
11988	NA	NA	NA	NA	131	NA	NA	NA	NA	NA	NA	NA
12181	NA	NA	NA	NA	130	NA	NA	NA	NA	NA	NA	NA
12413	NA	NA	NA	NA	129	140	NA	141	NA	NA	NA	NA
12508	NA	NA	NA	NA	128	NA	NA	NA	NA	NA	NA	NA
12680	NA	NA	NA	NA	127	NA	NA	NA	NA	NA	NA	NA
12710	NA	NA	NA	NA	126	138	NA	NA	NA	NA	NA	NA
12719	NA	NA	NA	NA	125	NA	NA	NA	NA	NA	NA	NA
12735	NA	NA	NA	NA	124	NA	NA	NA	NA	NA	NA	NA
13117	NA	NA	NA	NA	123	NA	NA	NA	NA	NA	NA	NA
13277	NA	NA	NA	NA	122	NA	NA	NA	NA	NA	NA	NA
13422	NA	NA	NA	NA	121	NA	NA	NA	NA	NA	NA	NA
13540	NA	NA	NA	NA	120	NA	NA	NA	NA	NA	NA	NA
13567	NA	NA	NA	NA	119	NA	NA	NA	NA	NA	NA	NA
13663	NA	NA	NA	NA	118	NA	NA	NA	NA	NA	NA	NA
13781	NA	NA	NA	NA	117	NA	NA	NA	NA	NA	NA	NA
13844	NA	NA	NA	NA	116	NA	NA	NA	NA	NA	NA	NA
14251	NA	NA	NA	NA	115	NA	NA	NA	NA	NA	NA	NA
14313	NA	NA	NA	NA	114	NA	NA	NA	NA	NA	NA	NA
14376	NA	NA	NA	NA	113	NA	NA	NA	NA	NA	NA	NA
14406	NA	NA	NA	NA	112	NA	NA	NA	NA	NA	NA	NA
14821	NA	NA	NA	NA	111	NA	NA	NA	NA	NA	NA	NA
14846	NA	NA	NA	NA	110	NA	NA	NA	NA	NA	NA	NA
15322	NA	NA	NA	NA	109	NA	NA	NA	NA	NA	NA	NA
15475	NA	NA	NA	NA	108	NA	NA	NA	NA	NA	NA	NA
15565	NA	NA	NA	NA	107	NA	NA	NA	NA	NA	NA	NA
15606	NA	NA	NA	NA	106	NA	NA	NA	NA	NA	NA	NA
15853	NA	NA	NA	NA	105	NA	NA	NA	NA	NA	NA	NA
16034	NA	NA	NA	NA	104	NA	NA	NA	NA	NA	NA	NA
16251	NA	NA	NA	NA	103	NA	NA	NA	NA	NA	NA	NA
17027	NA	NA	NA	NA	102	NA	NA	NA	NA	NA	NA	NA
17215	NA	NA	NA	NA	101	NA	NA	NA	NA	NA	NA	NA
17850	NA	NA	NA	NA	100	NA	NA	NA	NA	NA	NA	NA
17945	NA	NA	NA	NA	99	NA	NA	NA	NA	NA	NA	NA
18147	NA	NA	NA	NA	98	NA	NA	NA	NA	NA	NA	NA
18560	NA	NA	NA	NA	97	NA	NA	NA	NA	NA	NA	NA
18632	NA	NA	NA	NA	96	NA	NA	NA	NA	NA	NA	NA
18817	NA	NA	NA	NA	95	NA	NA	NA	NA	NA	NA	NA
18829	NA	NA	NA	NA	94	NA	NA	NA	NA	NA	NA	NA
18893	NA	NA	NA	NA	93	NA	NA	NA	NA	NA	NA	NA
19214	NA	NA	NA	NA	92	NA	NA	NA	NA	NA	NA	NA
19218	NA	NA	NA	NA	91	NA	NA	NA	NA	NA	NA	NA
19659	NA	NA	NA	NA	90	NA	NA	NA	NA	NA	NA	NA
20095	NA	NA	NA	NA	89	NA	NA	NA	NA	NA	NA	NA
20290	NA	NA	NA	NA	88	NA	NA	NA	NA	NA	NA	NA
20599	NA	NA	NA	NA	87	NA	NA	NA	NA	NA	NA	NA
20687	NA	NA	NA	NA	86	NA	NA	NA	NA	NA	NA	NA
20808	NA	NA	NA	NA	85	NA	NA	NA	NA	NA	NA	NA
20898	NA	NA	NA	NA	84	NA	NA	NA	NA	NA	NA	NA
20959	NA	NA	NA	NA	83	NA	NA	NA	NA	NA	NA	NA
21261	NA	NA	NA	NA	82	NA	NA	NA	NA	NA	NA	NA
21364	NA	NA	NA	NA	81	NA	NA	NA	NA	NA	NA	NA
21853	NA	NA	NA	NA	80	NA	NA	NA	NA	NA	NA	NA
22024	NA	NA	NA	NA	79	NA	NA	NA	NA	NA	NA	NA
22471	NA	NA	NA	NA	78	NA	NA	NA	NA	NA	NA	NA
22739	NA	NA	NA	NA	77	NA	NA	NA	NA	NA	NA	NA
23021	NA	NA	NA	NA	76	NA	NA	NA	NA	NA	NA	NA
23060	NA	NA	NA	NA	75	NA	NA	NA	NA	NA	NA	NA
23072	NA	NA	NA	NA	74	NA	NA	NA	NA	NA	NA	NA
23089	NA	NA	NA	NA	73	NA	NA	NA	NA	NA	NA	NA
23369	NA	NA	NA	NA	72	NA	NA	NA	NA	NA	NA	NA
23392	NA	NA	NA	NA	71	NA	NA	NA	NA	NA	NA	NA
23550	NA	NA	NA	NA	70	NA	NA	NA	NA	NA	NA	NA
23596	NA	NA	NA	NA	69	NA	NA	NA	NA	NA	NA	NA
23976	NA	NA	NA	NA	68	NA	NA	NA	NA	NA	NA	NA
24445	NA	NA	NA	NA	67	NA	NA	NA	NA	NA	NA	NA
24756	NA	NA	NA	NA	66	NA	NA	NA	NA	NA	NA	NA
24929	NA	NA	NA	NA	65	NA	NA	NA	NA	NA	NA	NA
25087	NA	NA	NA	NA	64	NA	NA	77	NA	NA	NA	NA
25244	NA	NA	NA	NA	63	NA	NA	NA	NA	NA	NA	NA
25262	NA	NA	NA	NA	62	NA	NA	NA	NA	NA	NA	NA
25627	NA	NA	NA	NA	61	NA	NA	NA	NA	NA	NA	NA
25701	NA	NA	NA	NA	60	NA	NA	NA	NA	NA	NA	NA
25748	NA	NA	NA	NA	59	NA	NA	NA	NA	NA	NA	NA
25809	NA	NA	NA	NA	58	NA	NA	NA	NA	NA	NA	NA
25969	NA	NA	NA	NA	57	NA	NA	NA	NA	NA	NA	NA
26963	NA	NA	NA	NA	56	NA	NA	NA	NA	NA	NA	NA
27809	NA	NA	NA	NA	55	NA	NA	NA	NA	NA	NA	NA
27932	NA	NA	NA	NA	54	NA	NA	NA	NA	NA	NA	NA
28066	NA	NA	NA	NA	53	NA	NA	NA	NA	NA	NA	NA
28288	NA	NA	NA	NA	52	NA	55	NA	NA	NA	NA	NA
28326	NA	NA	NA	NA	51	NA	NA	NA	NA	NA	NA	NA
28670	NA	NA	NA	NA	50	NA	NA	NA	NA	NA	NA	NA
29758	NA	NA	NA	NA	49	NA	NA	NA	NA	NA	NA	NA
30291	NA	NA	NA	NA	48	NA	NA	NA	NA	NA	NA	NA
30657	NA	NA	NA	NA	47	NA	NA	NA	NA	NA	NA	NA
30724	NA	NA	NA	NA	46	NA	NA	NA	NA	NA	NA	NA
31016	NA	NA	NA	NA	45	NA	NA	NA	NA	NA	NA	NA
31138	NA	NA	NA	NA	44	NA	NA	NA	NA	NA	NA	NA
31984	NA	NA	NA	NA	43	NA	NA	NA	NA	NA	NA	NA
32666	NA	NA	NA	NA	42	NA	NA	NA	NA	NA	NA	NA
32711	NA	NA	NA	NA	41	NA	NA	NA	NA	NA	NA	NA
32936	NA	NA	NA	NA	40	NA	NA	NA	NA	NA	NA	NA
33697	NA	NA	NA	NA	39	NA	NA	NA	NA	NA	NA	NA
34169	NA	NA	NA	NA	38	NA	NA	NA	NA	NA	NA	NA
34399	NA	NA	NA	NA	37	NA	NA	NA	NA	NA	NA	NA
34461	NA	NA	NA	NA	36	NA	NA	NA	NA	NA	NA	NA
36771	NA	NA	NA	NA	35	NA	NA	NA	NA	NA	NA	NA
39563	NA	NA	NA	NA	34	NA	NA	NA	NA	NA	NA	NA
39607	NA	NA	NA	NA	33	NA	NA	NA	NA	NA	NA	NA
39795	NA	NA	NA	NA	32	NA	NA	NA	NA	NA	NA	NA
40145	NA	NA	NA	NA	31	NA	NA	NA	NA	NA	NA	NA
42239	NA	NA	NA	NA	30	NA	NA	NA	NA	NA	NA	NA
42335	NA	NA	NA	NA	29	NA	NA	NA	NA	NA	NA	NA
43780	NA	NA	NA	NA	28	NA	NA	NA	NA	NA	NA	NA
44323	NA	NA	NA	NA	27	NA	NA	NA	NA	NA	NA	NA
44615	NA	NA	NA	NA	26	NA	NA	NA	NA	NA	NA	NA
45455	NA	NA	NA	NA	25	NA	NA	NA	NA	NA	NA	NA
45738	NA	NA	NA	NA	24	NA	NA	NA	NA	NA	NA	NA
48786	NA	NA	NA	NA	23	NA	NA	NA	NA	NA	NA	NA
51022	NA	NA	NA	NA	22	NA	NA	NA	NA	NA	NA	NA
52127	NA	NA	NA	NA	21	NA	NA	NA	NA	NA	NA	NA
52377	NA	NA	NA	NA	20	NA	NA	NA	NA	NA	NA	NA
52523	NA	NA	NA	NA	19	NA	NA	NA	NA	NA	NA	NA
52798	NA	NA	NA	NA	18	NA	NA	NA	NA	NA	NA	NA
54794	NA	NA	NA	NA	17	NA	NA	NA	NA	NA	NA	NA
59486	NA	NA	NA	NA	16	NA	NA	NA	NA	NA	NA	NA
59497	NA	NA	NA	NA	15	NA	NA	NA	NA	NA	NA	NA
60983	NA	NA	NA	NA	14	NA	NA	NA	NA	NA	NA	NA
61854	NA	NA	NA	NA	13	NA	NA	NA	NA	NA	NA	NA
62362	NA	NA	NA	NA	12	NA	NA	NA	NA	NA	NA	NA
63559	NA	NA	NA	NA	11	NA	NA	NA	NA	NA	NA	NA
64343	NA	NA	NA	NA	10	NA	NA	NA	NA	NA	NA	NA
65743	NA	NA	NA	NA	9	NA	NA	NA	NA	NA	NA	NA
66307	NA	NA	NA	NA	8	NA	NA	NA	NA	NA	NA	NA
68454	NA	NA	NA	NA	7	NA	NA	NA	NA	NA	NA	NA
68963	NA	NA	NA	NA	6	NA	NA	NA	NA	NA	NA	NA
71530	NA	NA	NA	NA	5	NA	NA	NA	NA	NA	NA	NA
75168	NA	NA	NA	NA	4	NA	NA	NA	NA	NA	NA	NA
75726	NA	NA	NA	NA	3	NA	NA	NA	NA	NA	NA	NA
77093	NA	NA	NA	NA	2	NA	NA	NA	NA	NA	NA	NA
78341	NA	NA	NA	NA	1	NA	NA	NA	NA	NA	NA	NA
86213	NA	NA	NA	NA	0	NA	NA	NA	NA	NA	NA	NA
91	NA	NA	NA	NA	NA	295	NA	NA	NA	NA	227	NA
326	NA	NA	NA	NA	NA	287	NA	NA	NA	144	NA	NA
477	NA	NA	NA	NA	NA	286	NA	NA	NA	NA	NA	NA
490	NA	NA	NA	NA	NA	285	NA	NA	NA	NA	NA	NA
509	NA	NA	NA	NA	NA	283	NA	NA	NA	119	NA	NA
529	NA	NA	NA	NA	NA	282	NA	NA	NA	NA	NA	NA
544	NA	NA	NA	NA	NA	281	NA	NA	NA	NA	NA	NA
591	NA	NA	NA	NA	NA	280	NA	NA	NA	NA	NA	NA
607	NA	NA	NA	NA	NA	279	NA	NA	NA	NA	NA	NA
634	NA	NA	NA	NA	NA	278	NA	NA	NA	NA	NA	NA
793	NA	NA	NA	NA	NA	276	NA	NA	NA	NA	106	NA
799	NA	NA	NA	NA	NA	275	NA	NA	NA	NA	NA	NA
927	NA	NA	NA	NA	NA	273	NA	NA	NA	NA	NA	NA
967	NA	NA	NA	NA	NA	272	NA	NA	NA	NA	NA	NA
1024	NA	NA	NA	NA	NA	270	NA	NA	NA	NA	NA	NA
1129	NA	NA	NA	NA	NA	268	NA	NA	NA	64	NA	NA
1167	NA	NA	NA	NA	NA	267	NA	NA	NA	NA	NA	NA
1330	NA	NA	NA	NA	NA	266	NA	NA	NA	NA	NA	NA
1373	NA	NA	NA	NA	NA	265	NA	NA	NA	NA	NA	NA
1381	NA	NA	NA	NA	NA	264	NA	NA	NA	NA	NA	NA
1428	NA	NA	NA	NA	NA	263	NA	NA	NA	NA	NA	NA
1436	NA	NA	NA	NA	NA	262	NA	NA	NA	NA	69	NA
1524	NA	NA	NA	NA	NA	261	NA	NA	NA	NA	NA	NA
1536	NA	NA	NA	NA	NA	260	NA	NA	NA	NA	NA	NA
1547	NA	NA	NA	NA	NA	259	NA	NA	NA	NA	NA	NA
1581	NA	NA	NA	NA	NA	258	NA	NA	NA	NA	NA	NA
1631	NA	NA	NA	NA	NA	257	NA	NA	NA	NA	NA	NA
1632	NA	NA	NA	NA	NA	256	NA	NA	NA	NA	NA	NA
1659	NA	NA	NA	NA	NA	255	NA	NA	NA	NA	NA	NA
1774	NA	NA	NA	NA	NA	253	NA	NA	NA	NA	NA	NA
1961	NA	NA	NA	NA	NA	250	NA	NA	NA	NA	NA	45
2050	NA	NA	NA	NA	NA	249	NA	NA	NA	NA	NA	NA
2058	NA	NA	NA	NA	NA	248	NA	NA	NA	NA	NA	NA
2114	NA	NA	NA	NA	NA	247	NA	NA	NA	NA	NA	NA
2146	NA	NA	NA	NA	NA	246	NA	NA	NA	NA	NA	NA
2155	NA	NA	NA	NA	NA	245	NA	NA	NA	NA	NA	NA
2161	NA	NA	NA	NA	NA	244	NA	NA	NA	NA	NA	NA
2286	NA	NA	NA	NA	NA	243	NA	NA	NA	NA	NA	NA
2310	NA	NA	NA	NA	NA	242	NA	NA	NA	NA	NA	NA
2317	NA	NA	NA	NA	NA	241	NA	NA	NA	NA	NA	NA
2362	NA	NA	NA	NA	NA	240	NA	NA	NA	NA	NA	NA
2593	NA	NA	NA	NA	NA	239	NA	NA	NA	NA	NA	32
2639	NA	NA	NA	NA	NA	238	NA	NA	NA	NA	NA	NA
2678	NA	NA	NA	NA	NA	237	NA	NA	NA	NA	NA	NA
2721	NA	NA	NA	NA	NA	236	NA	NA	NA	NA	NA	NA
2785	NA	NA	NA	NA	NA	235	NA	NA	NA	NA	NA	NA
2852	NA	NA	NA	NA	NA	234	213	NA	NA	NA	NA	NA
2954	NA	NA	NA	NA	NA	233	NA	NA	NA	NA	NA	NA
2977	NA	NA	NA	NA	NA	232	NA	NA	NA	NA	NA	NA
3123	NA	NA	NA	NA	NA	230	NA	NA	NA	NA	NA	NA
3153	NA	NA	NA	NA	NA	229	NA	NA	NA	NA	NA	NA
3180	NA	NA	NA	NA	NA	228	NA	NA	NA	NA	NA	NA
3223	NA	NA	NA	NA	NA	227	NA	NA	NA	NA	NA	NA
3381	NA	NA	NA	NA	NA	226	NA	NA	NA	NA	NA	NA
3401	NA	NA	NA	NA	NA	225	NA	NA	NA	NA	NA	NA
3539	NA	NA	NA	NA	NA	224	NA	NA	NA	NA	NA	NA
3542	NA	NA	NA	NA	NA	223	NA	NA	NA	NA	NA	NA
3585	NA	NA	NA	NA	NA	222	NA	NA	NA	NA	NA	NA
3641	NA	NA	NA	NA	NA	221	NA	NA	NA	NA	NA	NA
3675	NA	NA	NA	NA	NA	220	NA	NA	NA	NA	NA	NA
3713	NA	NA	NA	NA	NA	219	NA	NA	NA	NA	NA	NA
3800	NA	NA	NA	NA	NA	218	NA	NA	NA	NA	NA	NA
4069	NA	NA	NA	NA	NA	217	NA	NA	NA	NA	NA	NA
4124	NA	NA	NA	NA	NA	216	NA	NA	NA	NA	NA	NA
4165	NA	NA	NA	NA	NA	215	NA	NA	NA	NA	NA	NA
4239	NA	NA	NA	NA	NA	214	NA	NA	NA	NA	NA	NA
4352	NA	NA	NA	NA	NA	213	NA	NA	NA	NA	NA	NA
4413	NA	NA	NA	NA	NA	212	NA	NA	NA	NA	NA	NA
4414	NA	NA	NA	NA	NA	211	NA	NA	NA	NA	NA	NA
4681	NA	NA	NA	NA	NA	210	NA	NA	NA	NA	NA	NA
4820	NA	NA	NA	NA	NA	209	NA	NA	NA	NA	NA	NA
4903	NA	NA	NA	NA	NA	208	NA	NA	NA	NA	NA	NA
4978	NA	NA	NA	NA	NA	207	NA	NA	NA	NA	NA	NA
5224	NA	NA	NA	NA	NA	206	NA	NA	NA	NA	NA	NA
5242	NA	NA	NA	NA	NA	205	NA	NA	NA	NA	NA	NA
5324	NA	NA	NA	NA	NA	204	NA	NA	NA	NA	NA	NA
5357	NA	NA	NA	NA	NA	203	NA	NA	NA	NA	NA	NA
5449	NA	NA	NA	NA	NA	202	NA	NA	NA	NA	NA	NA
5582	NA	NA	NA	NA	NA	201	NA	NA	NA	NA	NA	NA
5720	NA	NA	NA	NA	NA	200	NA	NA	NA	NA	NA	NA
5857	NA	NA	NA	NA	NA	199	NA	NA	NA	NA	NA	NA
6032	NA	NA	NA	NA	NA	198	NA	NA	NA	NA	NA	NA
6112	NA	NA	NA	NA	NA	197	NA	NA	NA	NA	NA	NA
6303	NA	NA	NA	NA	NA	196	NA	NA	NA	NA	NA	NA
6415	NA	NA	NA	NA	NA	195	NA	NA	NA	NA	NA	NA
6451	NA	NA	NA	NA	NA	194	NA	NA	NA	NA	NA	NA
6725	NA	NA	NA	NA	NA	193	NA	NA	NA	NA	NA	NA
6799	NA	NA	NA	NA	NA	192	NA	NA	NA	NA	NA	NA
6926	NA	NA	NA	NA	NA	191	NA	NA	NA	NA	NA	NA
6975	NA	NA	NA	NA	NA	190	NA	NA	NA	NA	NA	NA
7071	NA	NA	NA	NA	NA	189	NA	NA	NA	NA	NA	NA
7158	NA	NA	NA	NA	NA	188	NA	NA	NA	NA	NA	NA
7394	NA	NA	NA	NA	NA	187	NA	NA	NA	NA	NA	NA
7446	NA	NA	NA	NA	NA	185	NA	NA	NA	NA	NA	NA
7531	NA	NA	NA	NA	NA	183	NA	NA	NA	NA	NA	NA
7652	NA	NA	NA	NA	NA	182	NA	NA	NA	NA	NA	NA
7695	NA	NA	NA	NA	NA	181	NA	NA	NA	NA	NA	NA
7802	NA	NA	NA	NA	NA	180	NA	NA	NA	NA	NA	NA
8022	NA	NA	NA	NA	NA	179	NA	NA	NA	NA	NA	NA
8107	NA	NA	NA	NA	NA	178	NA	NA	NA	NA	NA	NA
8154	NA	NA	NA	NA	NA	177	NA	NA	NA	NA	NA	NA
8251	NA	NA	NA	NA	NA	176	NA	NA	NA	NA	NA	NA
8300	NA	NA	NA	NA	NA	175	NA	NA	NA	NA	NA	NA
8325	NA	NA	NA	NA	NA	174	NA	NA	NA	NA	NA	NA
8415	NA	NA	NA	NA	NA	173	NA	NA	NA	NA	NA	NA
8584	NA	NA	NA	NA	NA	172	NA	NA	NA	NA	NA	NA
8867	NA	NA	NA	NA	NA	171	NA	NA	NA	NA	NA	NA
8876	NA	NA	NA	NA	NA	170	NA	NA	NA	NA	NA	NA
8896	NA	NA	NA	NA	NA	169	NA	NA	NA	NA	NA	NA
8931	NA	NA	NA	NA	NA	168	NA	NA	NA	NA	NA	NA
8990	NA	NA	NA	NA	NA	167	NA	NA	NA	NA	NA	NA
9037	NA	NA	NA	NA	NA	166	NA	NA	NA	NA	NA	NA
9120	NA	NA	NA	NA	NA	165	NA	NA	NA	NA	NA	NA
9422	NA	NA	NA	NA	NA	164	NA	NA	NA	NA	NA	NA
9447	NA	NA	NA	NA	NA	163	NA	NA	NA	NA	NA	NA
9552	NA	NA	NA	NA	NA	162	NA	NA	NA	NA	NA	NA
9584	NA	NA	NA	NA	NA	161	NA	NA	NA	NA	NA	NA
9606	NA	NA	NA	NA	NA	160	NA	NA	NA	NA	NA	NA
9661	NA	NA	NA	NA	NA	159	NA	NA	NA	NA	NA	NA
10064	NA	NA	NA	NA	NA	158	NA	NA	NA	NA	NA	NA
10132	NA	NA	NA	NA	NA	157	NA	NA	NA	NA	NA	NA
10312	NA	NA	NA	NA	NA	156	NA	NA	NA	NA	NA	NA
10382	NA	NA	NA	NA	NA	155	NA	NA	NA	NA	NA	NA
10557	NA	NA	NA	NA	NA	154	NA	NA	NA	NA	NA	NA
10621	NA	NA	NA	NA	NA	153	NA	NA	NA	NA	NA	NA
10752	NA	NA	NA	NA	NA	152	NA	NA	NA	NA	NA	NA
11042	NA	NA	NA	NA	NA	151	NA	NA	NA	NA	NA	NA
11144	NA	NA	NA	NA	NA	150	NA	NA	NA	NA	NA	NA
11645	NA	NA	NA	NA	NA	149	NA	NA	NA	NA	NA	NA
12006	NA	NA	NA	NA	NA	148	NA	NA	NA	NA	NA	NA
12048	NA	NA	NA	NA	NA	147	NA	NA	NA	NA	NA	NA
12099	NA	NA	NA	NA	NA	146	NA	NA	NA	NA	NA	NA
12137	NA	NA	NA	NA	NA	145	NA	NA	NA	NA	NA	NA
12213	NA	NA	NA	NA	NA	144	NA	NA	NA	NA	NA	NA
12218	NA	NA	NA	NA	NA	143	NA	NA	NA	NA	NA	NA
12347	NA	NA	NA	NA	NA	142	NA	NA	NA	NA	NA	NA
12389	NA	NA	NA	NA	NA	141	NA	NA	NA	NA	NA	NA
12659	NA	NA	NA	NA	NA	139	NA	NA	NA	NA	NA	NA
12995	NA	NA	NA	NA	NA	137	NA	NA	NA	NA	NA	NA
12999	NA	NA	NA	NA	NA	136	NA	NA	NA	NA	NA	NA
13167	NA	NA	NA	NA	NA	135	NA	NA	NA	NA	NA	NA
13197	NA	NA	NA	NA	NA	134	NA	NA	NA	NA	NA	NA
13286	NA	NA	NA	NA	NA	133	NA	NA	NA	NA	NA	NA
13357	NA	NA	NA	NA	NA	132	NA	NA	NA	NA	NA	NA
13471	NA	NA	NA	NA	NA	131	NA	NA	NA	NA	NA	NA
13536	NA	NA	NA	NA	NA	130	NA	NA	NA	NA	NA	NA
13771	NA	NA	NA	NA	NA	129	NA	NA	NA	NA	NA	NA
14044	NA	NA	NA	NA	NA	128	NA	NA	NA	NA	NA	NA
14512	NA	NA	NA	NA	NA	127	NA	NA	NA	NA	NA	NA
14593	NA	NA	NA	NA	NA	126	NA	NA	NA	NA	NA	NA
14777	NA	NA	NA	NA	NA	125	NA	NA	NA	NA	NA	NA
14801	NA	NA	NA	NA	NA	124	NA	NA	NA	NA	NA	NA
15004	NA	NA	NA	NA	NA	123	NA	NA	NA	NA	NA	NA
15025	NA	NA	NA	NA	NA	122	NA	NA	NA	NA	NA	NA
15079	NA	NA	NA	NA	NA	121	NA	NA	NA	NA	NA	NA
15185	NA	NA	NA	NA	NA	120	NA	NA	NA	NA	NA	NA
15410	NA	NA	NA	NA	NA	119	NA	NA	NA	NA	NA	NA
15512	NA	NA	NA	NA	NA	118	NA	NA	NA	NA	NA	NA
15635	NA	NA	NA	NA	NA	117	NA	NA	NA	NA	NA	NA
15803	NA	NA	NA	NA	NA	116	NA	NA	NA	NA	NA	NA
16163	NA	NA	NA	NA	NA	115	NA	NA	NA	NA	NA	NA
16492	NA	NA	NA	NA	NA	114	NA	NA	NA	NA	NA	NA
16827	NA	NA	NA	NA	NA	113	NA	NA	NA	NA	NA	NA
16878	NA	NA	NA	NA	NA	112	NA	NA	NA	NA	NA	NA
17205	NA	NA	NA	NA	NA	111	NA	NA	NA	NA	NA	NA
17693	NA	NA	NA	NA	NA	110	NA	NA	NA	NA	NA	NA
17838	NA	NA	NA	NA	NA	109	NA	NA	NA	NA	NA	NA
17983	NA	NA	NA	NA	NA	108	NA	NA	NA	NA	NA	NA
18011	NA	NA	NA	NA	NA	107	NA	NA	NA	NA	NA	NA
18038	NA	NA	NA	NA	NA	106	NA	NA	NA	NA	NA	NA
18076	NA	NA	NA	NA	NA	105	NA	NA	NA	NA	NA	NA
18442	NA	NA	NA	NA	NA	104	NA	NA	NA	NA	NA	NA
18677	NA	NA	NA	NA	NA	103	NA	NA	NA	NA	NA	NA
18791	NA	NA	NA	NA	NA	102	NA	NA	NA	NA	NA	NA
18997	NA	NA	NA	NA	NA	101	NA	NA	NA	NA	NA	NA
19859	NA	NA	NA	NA	NA	100	NA	NA	NA	NA	NA	NA
19924	NA	NA	NA	NA	NA	99	NA	NA	NA	NA	NA	NA
20053	NA	NA	NA	NA	NA	98	NA	NA	NA	NA	NA	NA
20089	NA	NA	NA	NA	NA	97	NA	NA	NA	NA	NA	NA
20403	NA	NA	NA	NA	NA	96	NA	NA	NA	NA	NA	NA
20502	NA	NA	NA	NA	NA	95	NA	NA	NA	NA	NA	NA
20724	NA	NA	NA	NA	NA	94	NA	NA	NA	NA	NA	NA
20846	NA	NA	NA	NA	NA	93	NA	NA	NA	NA	NA	NA
20882	NA	NA	NA	NA	NA	92	NA	NA	NA	NA	NA	NA
21910	NA	NA	NA	NA	NA	91	NA	NA	NA	NA	NA	NA
21962	NA	NA	NA	NA	NA	90	NA	NA	NA	NA	NA	NA
22035	NA	NA	NA	NA	NA	89	NA	NA	NA	NA	NA	NA
22204	NA	NA	NA	NA	NA	88	NA	NA	NA	NA	NA	NA
22521	NA	NA	NA	NA	NA	87	NA	NA	NA	NA	NA	NA
22697	NA	NA	NA	NA	NA	86	NA	NA	NA	NA	NA	NA
23256	NA	NA	NA	NA	NA	85	NA	NA	NA	NA	NA	NA
23442	NA	NA	NA	NA	NA	84	NA	NA	NA	NA	NA	NA
23523	NA	NA	NA	NA	NA	83	NA	NA	NA	NA	NA	NA
23645	NA	NA	NA	NA	NA	82	NA	NA	NA	NA	NA	NA
24211	NA	NA	NA	NA	NA	81	NA	NA	NA	NA	NA	NA
24316	NA	NA	NA	NA	NA	80	66	NA	NA	NA	NA	NA
24364	NA	NA	NA	NA	NA	79	NA	NA	NA	NA	NA	NA
24368	NA	NA	NA	NA	NA	78	NA	NA	NA	NA	NA	NA
24557	NA	NA	NA	NA	NA	77	NA	NA	NA	NA	NA	NA
25034	NA	NA	NA	NA	NA	76	NA	NA	NA	NA	NA	NA
25456	NA	NA	NA	NA	NA	75	NA	NA	NA	NA	NA	NA
25475	NA	NA	NA	NA	NA	74	NA	NA	NA	NA	NA	NA
25997	NA	NA	NA	NA	NA	73	NA	NA	NA	NA	NA	NA
26179	NA	NA	NA	NA	NA	72	NA	NA	NA	NA	NA	NA
26679	NA	NA	NA	NA	NA	71	NA	NA	NA	NA	NA	NA
26763	NA	NA	NA	NA	NA	70	NA	NA	NA	NA	NA	NA
26894	NA	NA	NA	NA	NA	69	NA	NA	NA	NA	NA	NA
26953	NA	NA	NA	NA	NA	68	NA	NA	NA	NA	NA	NA
26961	NA	NA	NA	NA	NA	67	NA	NA	NA	NA	NA	NA
27937	NA	NA	NA	NA	NA	66	NA	NA	NA	NA	NA	NA
28110	NA	NA	NA	NA	NA	65	NA	NA	NA	NA	NA	NA
28252	NA	NA	NA	NA	NA	64	NA	NA	NA	NA	NA	NA
28421	NA	NA	NA	NA	NA	63	NA	NA	NA	NA	NA	NA
29127	NA	NA	NA	NA	NA	62	NA	NA	NA	NA	NA	NA
29243	NA	NA	NA	NA	NA	61	NA	NA	NA	NA	NA	NA
29291	NA	NA	NA	NA	NA	60	NA	NA	NA	NA	NA	NA
29437	NA	NA	NA	NA	NA	59	NA	NA	NA	NA	NA	NA
29686	NA	NA	NA	NA	NA	58	NA	NA	NA	NA	NA	NA
29844	NA	NA	NA	NA	NA	57	NA	NA	NA	NA	NA	NA
30235	NA	NA	NA	NA	NA	56	NA	NA	NA	NA	NA	NA
30805	NA	NA	NA	NA	NA	55	NA	NA	NA	NA	NA	NA
31216	NA	NA	NA	NA	NA	54	NA	NA	NA	NA	NA	NA
31439	NA	NA	NA	NA	NA	53	NA	NA	NA	NA	NA	NA
31628	NA	NA	NA	NA	NA	52	NA	NA	NA	NA	NA	NA
31644	NA	NA	NA	NA	NA	51	NA	NA	NA	NA	NA	NA
31924	NA	NA	NA	NA	NA	50	NA	NA	NA	NA	NA	NA
33094	NA	NA	NA	NA	NA	49	NA	NA	NA	NA	NA	NA
33322	NA	NA	NA	NA	NA	48	NA	NA	NA	NA	NA	NA
34166	NA	NA	NA	NA	NA	47	NA	NA	NA	NA	NA	NA
34263	NA	NA	NA	NA	NA	46	NA	NA	NA	NA	NA	NA
34515	NA	NA	NA	NA	NA	45	NA	NA	NA	NA	NA	NA
34574	NA	NA	NA	NA	NA	44	NA	NA	NA	NA	NA	NA
34816	NA	NA	NA	NA	NA	43	NA	NA	NA	NA	NA	NA
36435	NA	NA	NA	NA	NA	42	NA	NA	NA	NA	NA	NA
36768	NA	NA	NA	NA	NA	41	NA	NA	NA	NA	NA	NA
37259	NA	NA	NA	NA	NA	40	NA	NA	NA	NA	NA	NA
37849	NA	NA	NA	NA	NA	39	NA	NA	NA	NA	NA	NA
38450	NA	NA	NA	NA	NA	38	NA	NA	NA	NA	NA	NA
39548	NA	NA	NA	NA	NA	37	NA	NA	NA	NA	NA	NA
39598	NA	NA	NA	NA	NA	36	NA	NA	NA	NA	NA	NA
40766	NA	NA	NA	NA	NA	35	NA	NA	NA	NA	NA	NA
41681	NA	NA	NA	NA	NA	34	NA	NA	NA	NA	NA	NA
41881	NA	NA	NA	NA	NA	33	NA	NA	NA	NA	NA	NA
42101	NA	NA	NA	NA	NA	32	NA	NA	NA	NA	NA	NA
42478	NA	NA	NA	NA	NA	31	NA	NA	NA	NA	NA	NA
43130	NA	NA	NA	NA	NA	30	NA	NA	NA	NA	NA	NA
44404	NA	NA	NA	NA	NA	29	NA	NA	NA	NA	NA	NA
44903	NA	NA	NA	NA	NA	28	NA	NA	NA	NA	NA	NA
47305	NA	NA	NA	NA	NA	27	NA	NA	NA	NA	NA	NA
49762	NA	NA	NA	NA	NA	26	NA	NA	NA	NA	NA	NA
51231	NA	NA	NA	NA	NA	25	NA	NA	NA	NA	NA	NA
51419	NA	NA	NA	NA	NA	24	NA	NA	NA	NA	NA	NA
51708	NA	NA	NA	NA	NA	23	NA	NA	NA	NA	NA	NA
53792	NA	NA	NA	NA	NA	22	NA	NA	NA	NA	NA	NA
54845	NA	NA	NA	NA	NA	21	NA	NA	NA	NA	NA	NA
55122	NA	NA	NA	NA	NA	20	NA	NA	NA	NA	NA	NA
56768	NA	NA	NA	NA	NA	19	NA	NA	NA	NA	NA	NA
58731	NA	NA	NA	NA	NA	18	NA	NA	NA	NA	NA	NA
58904	NA	NA	NA	NA	NA	17	NA	NA	NA	NA	NA	NA
63100	NA	NA	NA	NA	NA	16	NA	NA	NA	NA	NA	NA
63255	NA	NA	NA	NA	NA	15	NA	NA	NA	NA	NA	NA
63896	NA	NA	NA	NA	NA	14	NA	NA	NA	NA	NA	NA
66766	NA	NA	NA	NA	NA	13	NA	NA	NA	NA	NA	NA
68729	NA	NA	NA	NA	NA	12	NA	NA	NA	NA	NA	NA
69400	NA	NA	NA	NA	NA	11	NA	NA	NA	NA	NA	NA
70364	NA	NA	NA	NA	NA	10	NA	NA	NA	NA	NA	NA
70967	NA	NA	NA	NA	NA	9	NA	NA	NA	NA	NA	NA
73886	NA	NA	NA	NA	NA	8	NA	NA	NA	NA	NA	NA
74370	NA	NA	NA	NA	NA	7	NA	NA	NA	NA	NA	NA
76263	NA	NA	NA	NA	NA	6	NA	NA	NA	NA	NA	NA
77099	NA	NA	NA	NA	NA	5	NA	NA	NA	NA	NA	NA
78932	NA	NA	NA	NA	NA	4	NA	NA	NA	NA	NA	NA
79440	NA	NA	NA	NA	NA	3	NA	NA	NA	NA	NA	NA
84816	NA	NA	NA	NA	NA	2	NA	NA	NA	NA	NA	NA
86397	NA	NA	NA	NA	NA	1	NA	NA	NA	NA	NA	NA
89252	NA	NA	NA	NA	NA	0	NA	NA	NA	NA	NA	NA
44	NA	NA	NA	NA	NA	NA	297	NA	214	213	NA	NA
52	NA	NA	NA	NA	NA	NA	296	NA	NA	NA	NA	NA
73	NA	NA	NA	NA	NA	NA	295	NA	NA	NA	NA	NA
94	NA	NA	NA	NA	NA	NA	292	NA	NA	203	225	NA
155	NA	NA	NA	NA	NA	NA	288	NA	NA	NA	NA	NA
191	NA	NA	NA	NA	NA	NA	286	NA	NA	NA	205	171
329	NA	NA	NA	NA	NA	NA	279	NA	NA	NA	NA	144
379	NA	NA	NA	NA	NA	NA	278	NA	NA	NA	NA	NA
518	NA	NA	NA	NA	NA	NA	274	NA	NA	NA	NA	NA
658	NA	NA	NA	NA	NA	NA	270	NA	NA	NA	NA	NA
704	NA	NA	NA	NA	NA	NA	267	NA	NA	98	114	NA
715	NA	NA	NA	NA	NA	NA	266	NA	NA	NA	NA	NA
840	NA	NA	NA	NA	NA	NA	263	NA	NA	NA	NA	NA
877	NA	NA	NA	NA	NA	NA	261	NA	NA	NA	NA	NA
899	NA	NA	NA	NA	NA	NA	260	NA	NA	NA	NA	NA
926	NA	NA	NA	NA	NA	NA	259	NA	NA	78	NA	NA
1001	NA	NA	NA	NA	NA	NA	258	NA	NA	NA	NA	NA
1019	NA	NA	NA	NA	NA	NA	257	NA	71	NA	NA	NA
1054	NA	NA	NA	NA	NA	NA	256	NA	NA	NA	NA	72
1132	NA	NA	NA	NA	NA	NA	255	NA	NA	NA	86	NA
1148	NA	NA	NA	NA	NA	NA	254	NA	NA	NA	NA	NA
1162	NA	NA	NA	NA	NA	NA	253	NA	NA	NA	NA	NA
1256	NA	NA	NA	NA	NA	NA	252	NA	NA	NA	NA	NA
1280	NA	NA	NA	NA	NA	NA	250	NA	NA	NA	NA	NA
1320	NA	NA	NA	NA	NA	NA	248	NA	NA	49	NA	NA
1337	NA	NA	NA	NA	NA	NA	247	NA	NA	NA	NA	NA
1400	NA	NA	NA	NA	NA	NA	246	NA	52	48	NA	NA
1422	NA	NA	NA	NA	NA	NA	244	NA	NA	NA	NA	NA
1440	NA	NA	NA	NA	NA	NA	243	NA	NA	NA	NA	NA
1452	NA	NA	NA	NA	NA	NA	242	NA	NA	NA	NA	NA
1592	NA	NA	NA	NA	NA	NA	240	NA	NA	NA	NA	NA
1684	NA	NA	NA	NA	NA	NA	239	NA	NA	NA	NA	NA
1763	NA	NA	NA	NA	NA	NA	238	NA	NA	NA	NA	NA
1786	NA	NA	NA	NA	NA	NA	237	NA	NA	NA	60	NA
1795	NA	NA	NA	NA	NA	NA	236	NA	NA	NA	NA	NA
1867	NA	NA	NA	NA	NA	NA	234	NA	NA	NA	NA	NA
1894	NA	NA	NA	NA	NA	NA	233	NA	NA	NA	NA	NA
1922	NA	NA	NA	NA	NA	NA	232	NA	NA	33	NA	NA
2081	NA	NA	NA	NA	NA	NA	231	NA	NA	NA	NA	NA
2092	NA	NA	NA	NA	NA	NA	230	NA	NA	NA	NA	NA
2117	NA	NA	NA	NA	NA	NA	229	NA	NA	NA	NA	NA
2219	NA	NA	NA	NA	NA	NA	228	NA	NA	NA	NA	NA
2253	NA	NA	NA	NA	NA	NA	227	NA	NA	NA	NA	NA
2377	NA	NA	NA	NA	NA	NA	226	NA	NA	NA	NA	NA
2388	NA	NA	NA	NA	NA	NA	225	NA	NA	NA	NA	NA
2392	NA	NA	NA	NA	NA	NA	224	NA	NA	NA	NA	NA
2394	NA	NA	NA	NA	NA	NA	223	NA	NA	NA	NA	NA
2448	NA	NA	NA	NA	NA	NA	222	NA	NA	NA	NA	NA
2463	NA	NA	NA	NA	NA	NA	221	NA	NA	NA	NA	NA
2496	NA	NA	NA	NA	NA	NA	220	232	NA	NA	NA	NA
2544	NA	NA	NA	NA	NA	NA	219	NA	NA	NA	NA	NA
2605	NA	NA	NA	NA	NA	NA	218	NA	NA	NA	NA	NA
2662	NA	NA	NA	NA	NA	NA	217	NA	NA	NA	NA	NA
2671	NA	NA	NA	NA	NA	NA	216	NA	NA	NA	NA	NA
2708	NA	NA	NA	NA	NA	NA	215	NA	NA	NA	NA	NA
2727	NA	NA	NA	NA	NA	NA	214	NA	NA	NA	NA	NA
2926	NA	NA	NA	NA	NA	NA	212	NA	NA	NA	NA	NA
2989	NA	NA	NA	NA	NA	NA	211	NA	NA	NA	NA	NA
3019	NA	NA	NA	NA	NA	NA	210	NA	NA	NA	NA	NA
3069	NA	NA	NA	NA	NA	NA	209	NA	NA	NA	NA	NA
3078	NA	NA	NA	NA	NA	NA	208	NA	NA	NA	NA	NA
3113	NA	NA	NA	NA	NA	NA	207	NA	NA	NA	NA	NA
3354	NA	NA	NA	NA	NA	NA	206	NA	NA	NA	NA	NA
3465	NA	NA	NA	NA	NA	NA	205	NA	NA	NA	NA	NA
3499	NA	NA	NA	NA	NA	NA	204	NA	NA	NA	NA	NA
3559	NA	NA	NA	NA	NA	NA	203	NA	NA	NA	NA	NA
3608	NA	NA	NA	NA	NA	NA	202	NA	NA	NA	NA	NA
3796	NA	NA	NA	NA	NA	NA	201	NA	NA	NA	NA	NA
3912	NA	NA	NA	NA	NA	NA	200	NA	NA	NA	NA	NA
3945	NA	NA	NA	NA	NA	NA	199	NA	NA	NA	NA	NA
4042	NA	NA	NA	NA	NA	NA	198	NA	NA	NA	NA	NA
4292	NA	NA	NA	NA	NA	NA	197	NA	NA	NA	NA	NA
4467	NA	NA	NA	NA	NA	NA	196	NA	NA	NA	NA	NA
4487	NA	NA	NA	NA	NA	NA	195	NA	NA	NA	NA	NA
4492	NA	NA	NA	NA	NA	NA	194	NA	NA	NA	NA	NA
4531	NA	NA	NA	NA	NA	NA	193	NA	NA	NA	NA	NA
4604	NA	NA	NA	NA	NA	NA	192	NA	NA	NA	NA	NA
4606	NA	NA	NA	NA	NA	NA	191	NA	NA	NA	NA	NA
4686	NA	NA	NA	NA	NA	NA	190	NA	NA	NA	NA	NA
4880	NA	NA	NA	NA	NA	NA	189	NA	NA	NA	NA	NA
4920	NA	NA	NA	NA	NA	NA	188	NA	NA	NA	NA	NA
4997	NA	NA	NA	NA	NA	NA	187	NA	NA	NA	NA	NA
5091	NA	NA	NA	NA	NA	NA	186	NA	NA	NA	NA	NA
5173	NA	NA	NA	NA	NA	NA	185	NA	NA	NA	NA	6
5442	NA	NA	NA	NA	NA	NA	184	NA	NA	NA	NA	NA
5661	NA	NA	NA	NA	NA	NA	183	NA	NA	NA	NA	NA
5679	NA	NA	NA	NA	NA	NA	182	NA	NA	NA	NA	NA
6042	NA	NA	NA	NA	NA	NA	181	NA	NA	NA	NA	NA
6362	NA	NA	NA	NA	NA	NA	180	NA	NA	NA	NA	NA
6378	NA	NA	NA	NA	NA	NA	179	NA	NA	NA	NA	NA
6470	NA	NA	NA	NA	NA	NA	178	NA	NA	NA	NA	NA
6512	NA	NA	NA	NA	NA	NA	177	NA	NA	NA	NA	NA
6591	NA	NA	NA	NA	NA	NA	176	NA	NA	NA	NA	NA
6677	NA	NA	NA	NA	NA	NA	175	NA	NA	NA	NA	NA
6768	NA	NA	NA	NA	NA	NA	174	NA	NA	NA	NA	NA
6937	NA	NA	NA	NA	NA	NA	173	NA	NA	NA	NA	NA
6947	NA	NA	NA	NA	NA	NA	172	NA	NA	NA	NA	NA
7081	NA	NA	NA	NA	NA	NA	171	NA	NA	NA	NA	NA
7105	NA	NA	NA	NA	NA	NA	170	NA	NA	NA	NA	NA
7107	NA	NA	NA	NA	NA	NA	169	NA	NA	NA	NA	NA
7151	NA	NA	NA	NA	NA	NA	168	NA	NA	NA	NA	NA
7403	NA	NA	NA	NA	NA	NA	167	NA	NA	NA	NA	NA
7563	NA	NA	NA	NA	NA	NA	166	NA	NA	NA	NA	NA
7617	NA	NA	NA	NA	NA	NA	165	NA	NA	NA	NA	NA
7683	NA	NA	NA	NA	NA	NA	164	NA	NA	NA	NA	NA
7851	NA	NA	NA	NA	NA	NA	163	NA	NA	NA	NA	NA
7946	NA	NA	NA	NA	NA	NA	162	NA	NA	NA	NA	NA
7951	NA	NA	NA	NA	NA	NA	161	NA	NA	NA	NA	NA
8211	NA	NA	NA	NA	NA	NA	160	NA	NA	NA	NA	NA
8225	NA	NA	NA	NA	NA	NA	159	NA	NA	NA	NA	NA
8373	NA	NA	NA	NA	NA	NA	158	NA	NA	NA	NA	NA
8412	NA	NA	NA	NA	NA	NA	157	NA	NA	NA	NA	NA
8421	NA	NA	NA	NA	NA	NA	156	NA	NA	NA	NA	NA
8478	NA	NA	NA	NA	NA	NA	155	NA	NA	NA	NA	NA
8532	NA	NA	NA	NA	NA	NA	154	NA	NA	NA	NA	NA
8555	NA	NA	NA	NA	NA	NA	153	NA	NA	NA	NA	NA
8685	NA	NA	NA	NA	NA	NA	152	NA	NA	NA	NA	NA
8988	NA	NA	NA	NA	NA	NA	151	NA	NA	NA	NA	NA
8992	NA	NA	NA	NA	NA	NA	150	NA	NA	NA	NA	NA
9042	NA	NA	NA	NA	NA	NA	149	NA	NA	NA	NA	NA
9084	NA	NA	NA	NA	NA	NA	148	NA	NA	NA	NA	NA
9440	NA	NA	NA	NA	NA	NA	147	NA	NA	NA	NA	NA
9533	NA	NA	NA	NA	NA	NA	146	NA	NA	NA	NA	NA
9635	NA	NA	NA	NA	NA	NA	145	NA	NA	NA	NA	NA
9680	NA	NA	NA	NA	NA	NA	144	NA	NA	NA	NA	NA
9725	NA	NA	NA	NA	NA	NA	143	NA	NA	NA	NA	NA
9739	NA	NA	NA	NA	NA	NA	142	NA	NA	NA	NA	NA
9832	NA	NA	NA	NA	NA	NA	141	NA	NA	NA	NA	NA
9863	NA	NA	NA	NA	NA	NA	140	NA	NA	NA	NA	NA
10174	NA	NA	NA	NA	NA	NA	139	NA	NA	NA	NA	NA
10258	NA	NA	NA	NA	NA	NA	138	NA	NA	NA	NA	NA
10272	NA	NA	NA	NA	NA	NA	137	NA	NA	NA	NA	NA
10281	NA	NA	NA	NA	NA	NA	136	NA	NA	NA	NA	NA
10341	NA	NA	NA	NA	NA	NA	135	NA	NA	NA	NA	NA
10440	NA	NA	NA	NA	NA	NA	134	NA	NA	NA	NA	NA
10671	NA	NA	NA	NA	NA	NA	133	NA	NA	NA	NA	NA
10778	NA	NA	NA	NA	NA	NA	132	NA	NA	NA	NA	NA
10847	NA	NA	NA	NA	NA	NA	131	NA	NA	NA	NA	NA
11134	NA	NA	NA	NA	NA	NA	130	NA	NA	NA	NA	NA
11578	NA	NA	NA	NA	NA	NA	129	NA	NA	NA	NA	NA
11759	NA	NA	NA	NA	NA	NA	128	NA	NA	NA	NA	NA
12007	NA	NA	NA	NA	NA	NA	127	NA	NA	NA	NA	NA
12250	NA	NA	NA	NA	NA	NA	126	NA	NA	NA	NA	NA
12317	NA	NA	NA	NA	NA	NA	125	NA	NA	NA	NA	NA
12410	NA	NA	NA	NA	NA	NA	124	NA	NA	NA	NA	NA
12446	NA	NA	NA	NA	NA	NA	123	NA	NA	NA	NA	NA
12612	NA	NA	NA	NA	NA	NA	122	NA	NA	NA	NA	NA
12695	NA	NA	NA	NA	NA	NA	121	NA	NA	NA	NA	NA
13334	NA	NA	NA	NA	NA	NA	120	NA	NA	NA	NA	NA
13359	NA	NA	NA	NA	NA	NA	119	NA	NA	NA	NA	NA
13394	NA	NA	NA	NA	NA	NA	118	NA	NA	NA	NA	NA
13396	NA	NA	NA	NA	NA	NA	117	NA	NA	NA	NA	NA
13401	NA	NA	NA	NA	NA	NA	116	NA	NA	NA	NA	NA
13475	NA	NA	NA	NA	NA	NA	115	NA	NA	NA	NA	NA
13730	NA	NA	NA	NA	NA	NA	114	NA	NA	NA	NA	NA
14322	NA	NA	NA	NA	NA	NA	113	NA	NA	NA	NA	NA
14370	NA	NA	NA	NA	NA	NA	112	NA	NA	NA	NA	NA
14477	NA	NA	NA	NA	NA	NA	111	NA	NA	NA	NA	NA
14596	NA	NA	NA	NA	NA	NA	110	NA	NA	NA	NA	NA
14720	NA	NA	NA	NA	NA	NA	109	NA	NA	NA	NA	NA
14985	NA	NA	NA	NA	NA	NA	108	NA	NA	NA	NA	NA
15108	NA	NA	NA	NA	NA	NA	107	NA	NA	NA	NA	NA
15258	NA	NA	NA	NA	NA	NA	106	NA	NA	NA	NA	NA
15379	NA	NA	NA	NA	NA	NA	105	NA	NA	NA	NA	NA
15398	NA	NA	NA	NA	NA	NA	104	NA	NA	NA	NA	NA
15424	NA	NA	NA	NA	NA	NA	103	NA	NA	NA	NA	NA
15661	NA	NA	NA	NA	NA	NA	102	NA	NA	NA	NA	NA
15703	NA	NA	NA	NA	NA	NA	101	NA	NA	NA	NA	NA
15729	NA	NA	NA	NA	NA	NA	100	NA	NA	NA	NA	NA
15756	NA	NA	NA	NA	NA	NA	99	NA	NA	NA	NA	NA
15827	NA	NA	NA	NA	NA	NA	98	NA	NA	NA	NA	NA
15941	NA	NA	NA	NA	NA	NA	97	NA	NA	NA	NA	NA
16316	NA	NA	NA	NA	NA	NA	96	NA	NA	NA	NA	NA
16456	NA	NA	NA	NA	NA	NA	95	NA	NA	NA	NA	NA
16676	NA	NA	NA	NA	NA	NA	94	NA	NA	NA	NA	NA
17036	NA	NA	NA	NA	NA	NA	93	NA	NA	NA	NA	NA
17226	NA	NA	NA	NA	NA	NA	92	NA	NA	NA	NA	NA
17305	NA	NA	NA	NA	NA	NA	91	NA	NA	NA	NA	NA
17349	NA	NA	NA	NA	NA	NA	90	NA	NA	NA	NA	NA
17463	NA	NA	NA	NA	NA	NA	89	NA	NA	NA	NA	NA
17493	NA	NA	NA	NA	NA	NA	88	NA	NA	NA	NA	NA
18105	NA	NA	NA	NA	NA	NA	87	NA	NA	NA	NA	NA
18182	NA	NA	NA	NA	NA	NA	86	NA	NA	NA	NA	NA
18469	NA	NA	NA	NA	NA	NA	85	NA	NA	NA	NA	NA
18679	NA	NA	NA	NA	NA	NA	84	NA	NA	NA	NA	NA
18770	NA	NA	NA	NA	NA	NA	83	NA	NA	NA	NA	NA
19541	NA	NA	NA	NA	NA	NA	82	NA	NA	NA	NA	NA
19562	NA	NA	NA	NA	NA	NA	81	NA	NA	NA	NA	NA
19986	NA	NA	NA	NA	NA	NA	80	NA	NA	NA	NA	NA
20114	NA	NA	NA	NA	NA	NA	79	NA	NA	NA	NA	NA
20790	NA	NA	NA	NA	NA	NA	78	NA	NA	NA	NA	NA
20981	NA	NA	NA	NA	NA	NA	77	NA	NA	NA	NA	NA
21180	NA	NA	NA	NA	NA	NA	76	NA	NA	NA	NA	NA
21739	NA	NA	NA	NA	NA	NA	75	NA	NA	NA	NA	NA
22310	NA	NA	NA	NA	NA	NA	74	NA	NA	NA	NA	NA
22872	NA	NA	NA	NA	NA	NA	73	NA	NA	NA	NA	NA
23034	NA	NA	NA	NA	NA	NA	72	NA	NA	NA	NA	NA
23201	NA	NA	NA	NA	NA	NA	71	NA	NA	NA	NA	NA
23567	NA	NA	NA	NA	NA	NA	70	NA	NA	NA	NA	NA
24084	NA	NA	NA	NA	NA	NA	69	NA	NA	NA	NA	NA
24115	NA	NA	NA	NA	NA	NA	68	NA	NA	NA	NA	NA
24216	NA	NA	NA	NA	NA	NA	67	NA	NA	NA	NA	NA
25124	NA	NA	NA	NA	NA	NA	65	NA	NA	NA	NA	NA
25141	NA	NA	NA	NA	NA	NA	64	NA	NA	NA	NA	NA
25251	NA	NA	NA	NA	NA	NA	63	NA	NA	NA	NA	NA
26414	NA	NA	NA	NA	NA	NA	62	NA	NA	NA	NA	NA
26585	NA	NA	NA	NA	NA	NA	61	NA	NA	NA	NA	NA
26779	NA	NA	NA	NA	NA	NA	60	NA	NA	NA	NA	NA
26960	NA	NA	NA	NA	NA	NA	59	NA	NA	NA	NA	NA
27745	NA	NA	NA	NA	NA	NA	58	NA	NA	NA	NA	NA
27887	NA	NA	NA	NA	NA	NA	57	NA	NA	NA	NA	NA
27922	NA	NA	NA	NA	NA	NA	56	NA	NA	NA	NA	NA
28602	NA	NA	NA	NA	NA	NA	54	NA	NA	NA	NA	NA
28702	NA	NA	NA	NA	NA	NA	53	NA	NA	NA	NA	NA
28867	NA	NA	NA	NA	NA	NA	52	NA	NA	NA	NA	NA
28941	NA	NA	NA	NA	NA	NA	51	NA	NA	NA	NA	NA
29238	NA	NA	NA	NA	NA	NA	50	NA	NA	NA	NA	NA
30629	NA	NA	NA	NA	NA	NA	49	NA	NA	NA	NA	NA
30787	NA	NA	NA	NA	NA	NA	48	NA	NA	NA	NA	NA
31099	NA	NA	NA	NA	NA	NA	47	NA	NA	NA	NA	NA
31825	NA	NA	NA	NA	NA	NA	46	NA	NA	NA	NA	NA
32347	NA	NA	NA	NA	NA	NA	45	NA	NA	NA	NA	NA
33234	NA	NA	NA	NA	NA	NA	44	NA	NA	NA	NA	NA
33266	NA	NA	NA	NA	NA	NA	43	NA	NA	NA	NA	NA
33556	NA	NA	NA	NA	NA	NA	42	NA	NA	NA	NA	NA
33764	NA	NA	NA	NA	NA	NA	41	NA	NA	NA	NA	NA
34208	NA	NA	NA	NA	NA	NA	40	NA	NA	NA	NA	NA
34239	NA	NA	NA	NA	NA	NA	39	NA	NA	NA	NA	NA
35339	NA	NA	NA	NA	NA	NA	38	NA	NA	NA	NA	NA
35452	NA	NA	NA	NA	NA	NA	37	NA	NA	NA	NA	NA
37191	NA	NA	NA	NA	NA	NA	36	NA	NA	NA	NA	NA
37971	NA	NA	NA	NA	NA	NA	35	NA	NA	NA	NA	NA
38437	NA	NA	NA	NA	NA	NA	34	NA	NA	NA	NA	NA
39228	NA	NA	NA	NA	NA	NA	33	NA	NA	NA	NA	NA
39762	NA	NA	NA	NA	NA	NA	32	NA	NA	NA	NA	NA
39891	NA	NA	NA	NA	NA	NA	31	NA	NA	NA	NA	NA
40302	NA	NA	NA	NA	NA	NA	30	NA	NA	NA	NA	NA
40972	NA	NA	NA	NA	NA	NA	29	NA	NA	NA	NA	NA
41590	NA	NA	NA	NA	NA	NA	28	NA	NA	NA	NA	NA
43203	NA	NA	NA	NA	NA	NA	27	NA	NA	NA	NA	NA
44909	NA	NA	NA	NA	NA	NA	26	NA	NA	NA	NA	NA
46319	NA	NA	NA	NA	NA	NA	25	NA	NA	NA	NA	NA
47365	NA	NA	NA	NA	NA	NA	24	NA	NA	NA	NA	NA
49916	NA	NA	NA	NA	NA	NA	23	NA	NA	NA	NA	NA
55676	NA	NA	NA	NA	NA	NA	22	NA	NA	NA	NA	NA
56091	NA	NA	NA	NA	NA	NA	21	NA	NA	NA	NA	NA
56219	NA	NA	NA	NA	NA	NA	20	NA	NA	NA	NA	NA
56449	NA	NA	NA	NA	NA	NA	19	NA	NA	NA	NA	NA
57702	NA	NA	NA	NA	NA	NA	18	NA	NA	NA	NA	NA
58917	NA	NA	NA	NA	NA	NA	17	NA	NA	NA	NA	NA
58968	NA	NA	NA	NA	NA	NA	16	NA	NA	NA	NA	NA
59121	NA	NA	NA	NA	NA	NA	15	NA	NA	NA	NA	NA
60658	NA	NA	NA	NA	NA	NA	14	NA	NA	NA	NA	NA
63399	NA	NA	NA	NA	NA	NA	13	NA	NA	NA	NA	NA
64779	NA	NA	NA	NA	NA	NA	12	NA	NA	NA	NA	NA
65345	NA	NA	NA	NA	NA	NA	11	NA	NA	NA	NA	NA
66442	NA	NA	NA	NA	NA	NA	10	NA	NA	NA	NA	NA
69444	NA	NA	NA	NA	NA	NA	9	NA	NA	NA	NA	NA
69717	NA	NA	NA	NA	NA	NA	8	NA	NA	NA	NA	NA
71201	NA	NA	NA	NA	NA	NA	7	NA	NA	NA	NA	NA
71840	NA	NA	NA	NA	NA	NA	6	NA	NA	NA	NA	NA
72946	NA	NA	NA	NA	NA	NA	5	NA	NA	NA	NA	NA
75849	NA	NA	NA	NA	NA	NA	4	NA	NA	NA	NA	NA
82761	NA	NA	NA	NA	NA	NA	3	NA	NA	NA	NA	NA
92636	NA	NA	NA	NA	NA	NA	2	NA	NA	NA	NA	NA
92780	NA	NA	NA	NA	NA	NA	1	NA	NA	NA	NA	NA
143016	NA	NA	NA	NA	NA	NA	0	NA	NA	NA	NA	NA
232	NA	NA	NA	NA	NA	NA	NA	293	168	NA	192	NA
242	NA	NA	NA	NA	NA	NA	NA	292	NA	162	NA	NA
286	NA	NA	NA	NA	NA	NA	NA	287	NA	NA	NA	NA
311	NA	NA	NA	NA	NA	NA	NA	286	153	149	NA	151
360	NA	NA	NA	NA	NA	NA	NA	284	NA	NA	166	137
361	NA	NA	NA	NA	NA	NA	NA	283	NA	NA	164	NA
419	NA	NA	NA	NA	NA	NA	NA	281	NA	NA	148	NA
531	NA	NA	NA	NA	NA	NA	NA	279	NA	NA	NA	116
535	NA	NA	NA	NA	NA	NA	NA	278	NA	NA	NA	NA
657	NA	NA	NA	NA	NA	NA	NA	275	NA	NA	NA	NA
788	NA	NA	NA	NA	NA	NA	NA	271	NA	NA	NA	NA
856	NA	NA	NA	NA	NA	NA	NA	270	NA	NA	NA	NA
908	NA	NA	NA	NA	NA	NA	NA	269	NA	NA	NA	NA
914	NA	NA	NA	NA	NA	NA	NA	268	79	NA	96	NA
931	NA	NA	NA	NA	NA	NA	NA	267	NA	NA	NA	NA
1249	NA	NA	NA	NA	NA	NA	NA	262	NA	NA	NA	NA
1251	NA	NA	NA	NA	NA	NA	NA	261	NA	NA	NA	NA
1282	NA	NA	NA	NA	NA	NA	NA	260	NA	NA	NA	NA
1307	NA	NA	NA	NA	NA	NA	NA	258	NA	NA	NA	NA
1314	NA	NA	NA	NA	NA	NA	NA	257	NA	NA	NA	NA
1323	NA	NA	NA	NA	NA	NA	NA	256	NA	NA	NA	NA
1346	NA	NA	NA	NA	NA	NA	NA	255	NA	NA	NA	NA
1394	NA	NA	NA	NA	NA	NA	NA	254	NA	NA	NA	NA
1449	NA	NA	NA	NA	NA	NA	NA	252	NA	NA	NA	NA
1468	NA	NA	NA	NA	NA	NA	NA	251	NA	NA	NA	NA
1492	NA	NA	NA	NA	NA	NA	NA	250	NA	NA	NA	NA
1535	NA	NA	NA	NA	NA	NA	NA	249	NA	NA	NA	NA
1560	NA	NA	NA	NA	NA	NA	NA	248	43	NA	NA	NA
1570	NA	NA	NA	NA	NA	NA	NA	247	NA	NA	NA	NA
1585	NA	NA	NA	NA	NA	NA	NA	246	NA	NA	64	NA
1605	NA	NA	NA	NA	NA	NA	NA	245	NA	NA	NA	NA
1644	NA	NA	NA	NA	NA	NA	NA	244	NA	NA	NA	NA
1789	NA	NA	NA	NA	NA	NA	NA	243	NA	NA	NA	NA
1814	NA	NA	NA	NA	NA	NA	NA	242	NA	NA	NA	NA
2071	NA	NA	NA	NA	NA	NA	NA	241	NA	NA	NA	NA
2140	NA	NA	NA	NA	NA	NA	NA	240	NA	NA	NA	NA
2197	NA	NA	NA	NA	NA	NA	NA	239	NA	NA	NA	NA
2216	NA	NA	NA	NA	NA	NA	NA	238	NA	NA	NA	NA
2234	NA	NA	NA	NA	NA	NA	NA	237	NA	NA	NA	NA
2277	NA	NA	NA	NA	NA	NA	NA	236	NA	NA	NA	NA
2290	NA	NA	NA	NA	NA	NA	NA	235	NA	NA	NA	NA
2305	NA	NA	NA	NA	NA	NA	NA	234	NA	NA	NA	NA
2363	NA	NA	NA	NA	NA	NA	NA	233	NA	NA	NA	NA
2504	NA	NA	NA	NA	NA	NA	NA	231	NA	NA	NA	NA
2590	NA	NA	NA	NA	NA	NA	NA	230	NA	NA	NA	NA
2672	NA	NA	NA	NA	NA	NA	NA	229	NA	NA	NA	NA
2702	NA	NA	NA	NA	NA	NA	NA	228	NA	NA	NA	NA
2711	NA	NA	NA	NA	NA	NA	NA	227	NA	NA	NA	NA
2770	NA	NA	NA	NA	NA	NA	NA	226	NA	NA	NA	NA
2965	NA	NA	NA	NA	NA	NA	NA	225	NA	NA	NA	NA
3033	NA	NA	NA	NA	NA	NA	NA	224	NA	NA	NA	NA
3055	NA	NA	NA	NA	NA	NA	NA	223	NA	NA	NA	NA
3167	NA	NA	NA	NA	NA	NA	NA	222	NA	NA	NA	NA
3239	NA	NA	NA	NA	NA	NA	NA	221	NA	NA	NA	23
3327	NA	NA	NA	NA	NA	NA	NA	220	NA	NA	NA	NA
3395	NA	NA	NA	NA	NA	NA	NA	219	NA	NA	NA	NA
3435	NA	NA	NA	NA	NA	NA	NA	218	NA	NA	NA	NA
3444	NA	NA	NA	NA	NA	NA	NA	217	NA	NA	NA	NA
3452	NA	NA	NA	NA	NA	NA	NA	216	NA	NA	NA	NA
3517	NA	NA	NA	NA	NA	NA	NA	215	NA	NA	NA	NA
3568	NA	NA	NA	NA	NA	NA	NA	214	NA	NA	NA	NA
3625	NA	NA	NA	NA	NA	NA	NA	213	NA	NA	NA	NA
3631	NA	NA	NA	NA	NA	NA	NA	212	NA	NA	NA	NA
3637	NA	NA	NA	NA	NA	NA	NA	211	NA	NA	NA	NA
3683	NA	NA	NA	NA	NA	NA	NA	210	NA	NA	NA	NA
3684	NA	NA	NA	NA	NA	NA	NA	209	NA	NA	NA	NA
3742	NA	NA	NA	NA	NA	NA	NA	208	NA	NA	NA	NA
3824	NA	NA	NA	NA	NA	NA	NA	207	NA	NA	NA	NA
3880	NA	NA	NA	NA	NA	NA	NA	206	NA	NA	NA	NA
3885	NA	NA	NA	NA	NA	NA	NA	205	NA	NA	NA	NA
3989	NA	NA	NA	NA	NA	NA	NA	204	NA	NA	NA	NA
4005	NA	NA	NA	NA	NA	NA	NA	203	NA	NA	NA	NA
4093	NA	NA	NA	NA	NA	NA	NA	202	NA	NA	NA	NA
4189	NA	NA	NA	NA	NA	NA	NA	201	NA	NA	NA	NA
4227	NA	NA	NA	NA	NA	NA	NA	200	NA	NA	NA	NA
4231	NA	NA	NA	NA	NA	NA	NA	199	NA	NA	NA	11
4235	NA	NA	NA	NA	NA	NA	NA	198	NA	NA	NA	NA
4350	NA	NA	NA	NA	NA	NA	NA	197	NA	NA	NA	NA
4493	NA	NA	NA	NA	NA	NA	NA	196	NA	NA	NA	NA
4563	NA	NA	NA	NA	NA	NA	NA	195	NA	NA	NA	NA
4643	NA	NA	NA	NA	NA	NA	NA	194	NA	NA	NA	NA
4814	NA	NA	NA	NA	NA	NA	NA	193	NA	NA	NA	NA
5237	NA	NA	NA	NA	NA	NA	NA	192	NA	NA	NA	NA
5314	NA	NA	NA	NA	NA	NA	NA	191	NA	NA	NA	NA
5688	NA	NA	NA	NA	NA	NA	NA	190	NA	NA	NA	NA
5940	NA	NA	NA	NA	NA	NA	NA	189	NA	NA	NA	NA
6087	NA	NA	NA	NA	NA	NA	NA	188	NA	NA	NA	NA
6152	NA	NA	NA	NA	NA	NA	NA	187	NA	NA	NA	NA
6158	NA	NA	NA	NA	NA	NA	NA	186	NA	NA	NA	NA
6316	NA	NA	NA	NA	NA	NA	NA	185	NA	NA	NA	NA
6317	NA	NA	NA	NA	NA	NA	NA	184	NA	NA	NA	NA
6414	NA	NA	NA	NA	NA	NA	NA	183	NA	NA	NA	NA
6683	NA	NA	NA	NA	NA	NA	NA	182	NA	NA	NA	NA
6810	NA	NA	NA	NA	NA	NA	NA	181	NA	NA	NA	NA
6822	NA	NA	NA	NA	NA	NA	NA	180	NA	NA	NA	NA
6907	NA	NA	NA	NA	NA	NA	NA	179	NA	NA	NA	NA
6967	NA	NA	NA	NA	NA	NA	NA	178	NA	NA	NA	NA
7247	NA	NA	NA	NA	NA	NA	NA	177	NA	NA	NA	NA
7275	NA	NA	NA	NA	NA	NA	NA	176	NA	NA	NA	NA
7414	NA	NA	NA	NA	NA	NA	NA	175	NA	NA	NA	NA
7593	NA	NA	NA	NA	NA	NA	NA	174	NA	NA	NA	NA
7692	NA	NA	NA	NA	NA	NA	NA	173	NA	NA	NA	NA
7928	NA	NA	NA	NA	NA	NA	NA	172	NA	NA	NA	NA
7942	NA	NA	NA	NA	NA	NA	NA	171	NA	NA	NA	NA
8064	NA	NA	NA	NA	NA	NA	NA	170	NA	NA	NA	NA
8303	NA	NA	NA	NA	NA	NA	NA	169	NA	NA	NA	NA
8340	NA	NA	NA	NA	NA	NA	NA	168	NA	NA	NA	NA
8495	NA	NA	NA	NA	NA	NA	NA	167	NA	NA	NA	NA
8585	NA	NA	NA	NA	NA	NA	NA	166	NA	NA	NA	NA
8687	NA	NA	NA	NA	NA	NA	NA	165	NA	NA	NA	NA
8862	NA	NA	NA	NA	NA	NA	NA	164	NA	NA	NA	NA
8920	NA	NA	NA	NA	NA	NA	NA	163	NA	NA	NA	NA
9019	NA	NA	NA	NA	NA	NA	NA	162	NA	NA	NA	NA
9065	NA	NA	NA	NA	NA	NA	NA	161	NA	NA	NA	NA
9070	NA	NA	NA	NA	NA	NA	NA	160	NA	NA	NA	NA
9373	NA	NA	NA	NA	NA	NA	NA	159	NA	NA	NA	NA
9377	NA	NA	NA	NA	NA	NA	NA	158	NA	NA	NA	NA
9390	NA	NA	NA	NA	NA	NA	NA	157	NA	NA	NA	NA
9773	NA	NA	NA	NA	NA	NA	NA	156	NA	NA	NA	NA
9791	NA	NA	NA	NA	NA	NA	NA	155	NA	NA	NA	NA
9907	NA	NA	NA	NA	NA	NA	NA	154	NA	NA	NA	NA
9932	NA	NA	NA	NA	NA	NA	NA	153	NA	NA	NA	NA
10081	NA	NA	NA	NA	NA	NA	NA	152	NA	NA	NA	NA
10160	NA	NA	NA	NA	NA	NA	NA	151	NA	NA	NA	NA
10580	NA	NA	NA	NA	NA	NA	NA	150	NA	NA	NA	NA
11031	NA	NA	NA	NA	NA	NA	NA	149	NA	NA	NA	NA
11194	NA	NA	NA	NA	NA	NA	NA	148	NA	NA	NA	NA
11718	NA	NA	NA	NA	NA	NA	NA	147	NA	NA	NA	NA
11783	NA	NA	NA	NA	NA	NA	NA	146	NA	NA	NA	NA
11876	NA	NA	NA	NA	NA	NA	NA	145	NA	NA	NA	NA
11899	NA	NA	NA	NA	NA	NA	NA	144	NA	NA	NA	NA
11937	NA	NA	NA	NA	NA	NA	NA	143	NA	NA	NA	NA
12064	NA	NA	NA	NA	NA	NA	NA	142	NA	NA	NA	NA
12416	NA	NA	NA	NA	NA	NA	NA	140	NA	NA	NA	NA
12658	NA	NA	NA	NA	NA	NA	NA	139	NA	NA	NA	NA
13144	NA	NA	NA	NA	NA	NA	NA	138	NA	NA	NA	NA
13170	NA	NA	NA	NA	NA	NA	NA	137	NA	NA	NA	NA
13624	NA	NA	NA	NA	NA	NA	NA	136	NA	NA	NA	NA
13834	NA	NA	NA	NA	NA	NA	NA	135	NA	NA	NA	NA
13883	NA	NA	NA	NA	NA	NA	NA	134	NA	NA	NA	NA
13949	NA	NA	NA	NA	NA	NA	NA	133	NA	NA	NA	NA
14134	NA	NA	NA	NA	NA	NA	NA	132	NA	NA	NA	NA
14168	NA	NA	NA	NA	NA	NA	NA	131	NA	NA	NA	NA
14281	NA	NA	NA	NA	NA	NA	NA	130	NA	NA	NA	NA
14544	NA	NA	NA	NA	NA	NA	NA	129	NA	NA	NA	NA
14550	NA	NA	NA	NA	NA	NA	NA	128	NA	NA	NA	NA
14564	NA	NA	NA	NA	NA	NA	NA	127	NA	NA	NA	NA
14568	NA	NA	NA	NA	NA	NA	NA	126	NA	NA	NA	NA
14634	NA	NA	NA	NA	NA	NA	NA	125	NA	NA	NA	NA
14661	NA	NA	NA	NA	NA	NA	NA	124	NA	NA	NA	NA
14691	NA	NA	NA	NA	NA	NA	NA	123	NA	NA	NA	NA
15356	NA	NA	NA	NA	NA	NA	NA	122	NA	NA	NA	NA
15626	NA	NA	NA	NA	NA	NA	NA	121	NA	NA	NA	NA
15789	NA	NA	NA	NA	NA	NA	NA	120	NA	NA	NA	NA
15797	NA	NA	NA	NA	NA	NA	NA	119	NA	NA	NA	NA
15819	NA	NA	NA	NA	NA	NA	NA	118	NA	NA	NA	NA
16073	NA	NA	NA	NA	NA	NA	NA	117	NA	NA	NA	NA
16392	NA	NA	NA	NA	NA	NA	NA	116	NA	NA	NA	NA
16415	NA	NA	NA	NA	NA	NA	NA	115	NA	NA	NA	NA
16508	NA	NA	NA	NA	NA	NA	NA	114	NA	NA	NA	NA
16516	NA	NA	NA	NA	NA	NA	NA	112	NA	NA	NA	NA
16524	NA	NA	NA	NA	NA	NA	NA	111	NA	NA	NA	NA
16620	NA	NA	NA	NA	NA	NA	NA	110	NA	NA	NA	NA
16835	NA	NA	NA	NA	NA	NA	NA	109	NA	NA	NA	NA
16859	NA	NA	NA	NA	NA	NA	NA	108	NA	NA	NA	NA
17657	NA	NA	NA	NA	NA	NA	NA	107	NA	NA	NA	NA
17891	NA	NA	NA	NA	NA	NA	NA	106	NA	NA	NA	NA
17953	NA	NA	NA	NA	NA	NA	NA	105	NA	NA	NA	NA
18177	NA	NA	NA	NA	NA	NA	NA	104	NA	NA	NA	NA
18344	NA	NA	NA	NA	NA	NA	NA	103	NA	NA	NA	NA
18433	NA	NA	NA	NA	NA	NA	NA	102	NA	NA	NA	NA
18871	NA	NA	NA	NA	NA	NA	NA	101	NA	NA	NA	NA
19112	NA	NA	NA	NA	NA	NA	NA	100	NA	NA	NA	NA
19291	NA	NA	NA	NA	NA	NA	NA	99	NA	NA	NA	NA
19386	NA	NA	NA	NA	NA	NA	NA	98	NA	NA	NA	NA
19850	NA	NA	NA	NA	NA	NA	NA	97	NA	NA	NA	NA
19987	NA	NA	NA	NA	NA	NA	NA	96	NA	NA	NA	NA
20038	NA	NA	NA	NA	NA	NA	NA	95	NA	NA	NA	NA
20221	NA	NA	NA	NA	NA	NA	NA	94	NA	NA	NA	NA
20432	NA	NA	NA	NA	NA	NA	NA	93	NA	NA	NA	NA
21048	NA	NA	NA	NA	NA	NA	NA	92	NA	NA	NA	NA
21250	NA	NA	NA	NA	NA	NA	NA	91	NA	NA	NA	NA
22169	NA	NA	NA	NA	NA	NA	NA	90	NA	NA	NA	NA
22214	NA	NA	NA	NA	NA	NA	NA	89	NA	NA	NA	NA
22229	NA	NA	NA	NA	NA	NA	NA	88	NA	NA	NA	NA
22345	NA	NA	NA	NA	NA	NA	NA	87	NA	NA	NA	NA
22603	NA	NA	NA	NA	NA	NA	NA	86	NA	NA	NA	NA
22896	NA	NA	NA	NA	NA	NA	NA	85	NA	NA	NA	NA
23759	NA	NA	NA	NA	NA	NA	NA	84	NA	NA	NA	NA
24059	NA	NA	NA	NA	NA	NA	NA	83	NA	NA	NA	NA
24150	NA	NA	NA	NA	NA	NA	NA	82	NA	NA	NA	NA
24152	NA	NA	NA	NA	NA	NA	NA	81	NA	NA	NA	NA
24295	NA	NA	NA	NA	NA	NA	NA	80	NA	NA	NA	NA
24353	NA	NA	NA	NA	NA	NA	NA	79	NA	NA	NA	NA
24722	NA	NA	NA	NA	NA	NA	NA	78	NA	NA	NA	NA
25563	NA	NA	NA	NA	NA	NA	NA	76	NA	NA	NA	NA
25905	NA	NA	NA	NA	NA	NA	NA	75	NA	NA	NA	NA
26126	NA	NA	NA	NA	NA	NA	NA	74	NA	NA	NA	NA
26736	NA	NA	NA	NA	NA	NA	NA	73	NA	NA	NA	NA
26843	NA	NA	NA	NA	NA	NA	NA	72	NA	NA	NA	NA
26949	NA	NA	NA	NA	NA	NA	NA	71	NA	NA	NA	NA
27114	NA	NA	NA	NA	NA	NA	NA	70	NA	NA	NA	NA
27389	NA	NA	NA	NA	NA	NA	NA	69	NA	NA	NA	NA
27963	NA	NA	NA	NA	NA	NA	NA	68	NA	NA	NA	NA
28169	NA	NA	NA	NA	NA	NA	NA	67	NA	NA	NA	NA
29154	NA	NA	NA	NA	NA	NA	NA	66	NA	NA	NA	NA
29440	NA	NA	NA	NA	NA	NA	NA	65	NA	NA	NA	NA
29988	NA	NA	NA	NA	NA	NA	NA	64	NA	NA	NA	NA
30800	NA	NA	NA	NA	NA	NA	NA	63	NA	NA	NA	NA
30894	NA	NA	NA	NA	NA	NA	NA	62	NA	NA	NA	NA
31097	NA	NA	NA	NA	NA	NA	NA	61	NA	NA	NA	NA
31111	NA	NA	NA	NA	NA	NA	NA	60	NA	NA	NA	NA
31231	NA	NA	NA	NA	NA	NA	NA	59	NA	NA	NA	NA
32413	NA	NA	NA	NA	NA	NA	NA	58	NA	NA	NA	NA
32462	NA	NA	NA	NA	NA	NA	NA	57	NA	NA	NA	NA
32881	NA	NA	NA	NA	NA	NA	NA	56	NA	NA	NA	NA
33246	NA	NA	NA	NA	NA	NA	NA	55	NA	NA	NA	NA
33360	NA	NA	NA	NA	NA	NA	NA	54	NA	NA	NA	NA
33867	NA	NA	NA	NA	NA	NA	NA	53	NA	NA	NA	NA
35726	NA	NA	NA	NA	NA	NA	NA	52	NA	NA	NA	NA
37568	NA	NA	NA	NA	NA	NA	NA	51	NA	NA	NA	NA
37667	NA	NA	NA	NA	NA	NA	NA	50	NA	NA	NA	NA
37682	NA	NA	NA	NA	NA	NA	NA	49	NA	NA	NA	NA
38267	NA	NA	NA	NA	NA	NA	NA	48	NA	NA	NA	NA
38716	NA	NA	NA	NA	NA	NA	NA	47	NA	NA	NA	NA
39104	NA	NA	NA	NA	NA	NA	NA	46	NA	NA	NA	NA
40050	NA	NA	NA	NA	NA	NA	NA	45	NA	NA	NA	NA
40299	NA	NA	NA	NA	NA	NA	NA	44	NA	NA	NA	NA
40626	NA	NA	NA	NA	NA	NA	NA	43	NA	NA	NA	NA
40747	NA	NA	NA	NA	NA	NA	NA	42	NA	NA	NA	NA
41497	NA	NA	NA	NA	NA	NA	NA	41	NA	NA	NA	NA
43557	NA	NA	NA	NA	NA	NA	NA	40	NA	NA	NA	NA
44980	NA	NA	NA	NA	NA	NA	NA	39	NA	NA	NA	NA
45635	NA	NA	NA	NA	NA	NA	NA	38	NA	NA	NA	NA
46052	NA	NA	NA	NA	NA	NA	NA	37	NA	NA	NA	NA
46109	NA	NA	NA	NA	NA	NA	NA	36	NA	NA	NA	NA
47043	NA	NA	NA	NA	NA	NA	NA	35	NA	NA	NA	NA
47117	NA	NA	NA	NA	NA	NA	NA	34	NA	NA	NA	NA
47641	NA	NA	NA	NA	NA	NA	NA	33	NA	NA	NA	NA
47694	NA	NA	NA	NA	NA	NA	NA	32	NA	NA	NA	NA
48766	NA	NA	NA	NA	NA	NA	NA	31	NA	NA	NA	NA
51138	NA	NA	NA	NA	NA	NA	NA	30	NA	NA	NA	NA
51188	NA	NA	NA	NA	NA	NA	NA	29	NA	NA	NA	NA
52686	NA	NA	NA	NA	NA	NA	NA	28	NA	NA	NA	NA
55070	NA	NA	NA	NA	NA	NA	NA	27	NA	NA	NA	NA
55469	NA	NA	NA	NA	NA	NA	NA	26	NA	NA	NA	NA
59952	NA	NA	NA	NA	NA	NA	NA	25	NA	NA	NA	NA
61861	NA	NA	NA	NA	NA	NA	NA	24	NA	NA	NA	NA
63633	NA	NA	NA	NA	NA	NA	NA	23	NA	NA	NA	NA
64479	NA	NA	NA	NA	NA	NA	NA	22	NA	NA	NA	NA
64633	NA	NA	NA	NA	NA	NA	NA	21	NA	NA	NA	NA
66841	NA	NA	NA	NA	NA	NA	NA	20	NA	NA	NA	NA
67432	NA	NA	NA	NA	NA	NA	NA	19	NA	NA	NA	NA
68171	NA	NA	NA	NA	NA	NA	NA	18	NA	NA	NA	NA
68326	NA	NA	NA	NA	NA	NA	NA	17	NA	NA	NA	NA
68756	NA	NA	NA	NA	NA	NA	NA	16	NA	NA	NA	NA
69677	NA	NA	NA	NA	NA	NA	NA	15	NA	NA	NA	NA
69957	NA	NA	NA	NA	NA	NA	NA	14	NA	NA	NA	NA
70360	NA	NA	NA	NA	NA	NA	NA	13	NA	NA	NA	NA
70378	NA	NA	NA	NA	NA	NA	NA	12	NA	NA	NA	NA
79396	NA	NA	NA	NA	NA	NA	NA	11	NA	NA	NA	NA
80130	NA	NA	NA	NA	NA	NA	NA	10	NA	NA	NA	NA
80185	NA	NA	NA	NA	NA	NA	NA	9	NA	NA	NA	NA
80435	NA	NA	NA	NA	NA	NA	NA	8	NA	NA	NA	NA
83297	NA	NA	NA	NA	NA	NA	NA	7	NA	NA	NA	NA
84464	NA	NA	NA	NA	NA	NA	NA	6	NA	NA	NA	NA
84609	NA	NA	NA	NA	NA	NA	NA	5	NA	NA	NA	NA
87487	NA	NA	NA	NA	NA	NA	NA	4	NA	NA	NA	NA
94235	NA	NA	NA	NA	NA	NA	NA	3	NA	NA	NA	NA
113525	NA	NA	NA	NA	NA	NA	NA	2	NA	NA	NA	NA
114100	NA	NA	NA	NA	NA	NA	NA	1	NA	NA	NA	NA
156674	NA	NA	NA	NA	NA	NA	NA	0	NA	NA	NA	NA
15	NA	NA	NA	NA	NA	NA	NA	NA	228	NA	NA	228
16	NA	NA	NA	NA	NA	NA	NA	NA	226	NA	249	227
21	NA	NA	NA	NA	NA	NA	NA	NA	225	NA	NA	NA
28	NA	NA	NA	NA	NA	NA	NA	NA	220	NA	NA	NA
35	NA	NA	NA	NA	NA	NA	NA	NA	218	215	NA	220
36	NA	NA	NA	NA	NA	NA	NA	NA	217	NA	NA	NA
39	NA	NA	NA	NA	NA	NA	NA	NA	215	NA	NA	219
49	NA	NA	NA	NA	NA	NA	NA	NA	213	NA	NA	NA
180	NA	NA	NA	NA	NA	NA	NA	NA	181	NA	NA	NA
196	NA	NA	NA	NA	NA	NA	NA	NA	178	NA	NA	NA
201	NA	NA	NA	NA	NA	NA	NA	NA	176	NA	NA	NA
209	NA	NA	NA	NA	NA	NA	NA	NA	173	NA	NA	NA
223	NA	NA	NA	NA	NA	NA	NA	NA	169	NA	NA	NA
234	NA	NA	NA	NA	NA	NA	NA	NA	167	165	NA	167
262	NA	NA	NA	NA	NA	NA	NA	NA	161	NA	NA	NA
268	NA	NA	NA	NA	NA	NA	NA	NA	160	NA	182	NA
277	NA	NA	NA	NA	NA	NA	NA	NA	157	NA	NA	NA
285	NA	NA	NA	NA	NA	NA	NA	NA	156	NA	NA	NA
321	NA	NA	NA	NA	NA	NA	NA	NA	151	NA	NA	148
324	NA	NA	NA	NA	NA	NA	NA	NA	150	145	NA	NA
325	NA	NA	NA	NA	NA	NA	NA	NA	149	NA	NA	146
358	NA	NA	NA	NA	NA	NA	NA	NA	145	NA	168	NA
359	NA	NA	NA	NA	NA	NA	NA	NA	144	NA	167	NA
362	NA	NA	NA	NA	NA	NA	NA	NA	143	NA	163	NA
375	NA	NA	NA	NA	NA	NA	NA	NA	142	NA	NA	NA
382	NA	NA	NA	NA	NA	NA	NA	NA	141	NA	NA	NA
386	NA	NA	NA	NA	NA	NA	NA	NA	140	137	NA	NA
395	NA	NA	NA	NA	NA	NA	NA	NA	139	NA	NA	NA
396	NA	NA	NA	NA	NA	NA	NA	NA	138	NA	152	NA
404	NA	NA	NA	NA	NA	NA	NA	NA	136	NA	149	NA
414	NA	NA	NA	NA	NA	NA	NA	NA	135	NA	NA	NA
421	NA	NA	NA	NA	NA	NA	NA	NA	133	NA	NA	130
450	NA	NA	NA	NA	NA	NA	NA	NA	131	NA	NA	NA
458	NA	NA	NA	NA	NA	NA	NA	NA	130	129	NA	NA
561	NA	NA	NA	NA	NA	NA	NA	NA	123	NA	NA	NA
578	NA	NA	NA	NA	NA	NA	NA	NA	119	NA	NA	NA
588	NA	NA	NA	NA	NA	NA	NA	NA	117	NA	NA	NA
611	NA	NA	NA	NA	NA	NA	NA	NA	113	NA	NA	NA
649	NA	NA	NA	NA	NA	NA	NA	NA	111	NA	NA	NA
653	NA	NA	NA	NA	NA	NA	NA	NA	110	NA	NA	NA
665	NA	NA	NA	NA	NA	NA	NA	NA	109	NA	NA	NA
686	NA	NA	NA	NA	NA	NA	NA	NA	107	NA	NA	NA
690	NA	NA	NA	NA	NA	NA	NA	NA	106	NA	NA	NA
696	NA	NA	NA	NA	NA	NA	NA	NA	105	NA	NA	NA
712	NA	NA	NA	NA	NA	NA	NA	NA	104	NA	NA	NA
723	NA	NA	NA	NA	NA	NA	NA	NA	103	NA	NA	NA
729	NA	NA	NA	NA	NA	NA	NA	NA	101	NA	NA	NA
745	NA	NA	NA	NA	NA	NA	NA	NA	100	NA	NA	NA
762	NA	NA	NA	NA	NA	NA	NA	NA	96	NA	NA	NA
777	NA	NA	NA	NA	NA	NA	NA	NA	95	NA	NA	90
804	NA	NA	NA	NA	NA	NA	NA	NA	93	NA	NA	NA
830	NA	NA	NA	NA	NA	NA	NA	NA	90	NA	NA	NA
832	NA	NA	NA	NA	NA	NA	NA	NA	89	NA	NA	NA
842	NA	NA	NA	NA	NA	NA	NA	NA	87	NA	NA	NA
867	NA	NA	NA	NA	NA	NA	NA	NA	85	NA	99	NA
887	NA	NA	NA	NA	NA	NA	NA	NA	83	NA	NA	NA
945	NA	NA	NA	NA	NA	NA	NA	NA	78	NA	NA	NA
959	NA	NA	NA	NA	NA	NA	NA	NA	77	NA	NA	NA
963	NA	NA	NA	NA	NA	NA	NA	NA	76	NA	NA	NA
970	NA	NA	NA	NA	NA	NA	NA	NA	74	71	NA	81
1005	NA	NA	NA	NA	NA	NA	NA	NA	72	NA	88	NA
1023	NA	NA	NA	NA	NA	NA	NA	NA	69	NA	NA	NA
1083	NA	NA	NA	NA	NA	NA	NA	NA	68	NA	NA	NA
1084	NA	NA	NA	NA	NA	NA	NA	NA	67	NA	NA	NA
1088	NA	NA	NA	NA	NA	NA	NA	NA	66	NA	NA	NA
1122	NA	NA	NA	NA	NA	NA	NA	NA	65	NA	NA	NA
1137	NA	NA	NA	NA	NA	NA	NA	NA	64	NA	NA	NA
1139	NA	NA	NA	NA	NA	NA	NA	NA	63	NA	NA	NA
1151	NA	NA	NA	NA	NA	NA	NA	NA	62	NA	NA	NA
1205	NA	NA	NA	NA	NA	NA	NA	NA	60	NA	NA	NA
1236	NA	NA	NA	NA	NA	NA	NA	NA	59	NA	NA	NA
1255	NA	NA	NA	NA	NA	NA	NA	NA	58	NA	NA	NA
1294	NA	NA	NA	NA	NA	NA	NA	NA	57	NA	NA	NA
1324	NA	NA	NA	NA	NA	NA	NA	NA	56	NA	NA	NA
1365	NA	NA	NA	NA	NA	NA	NA	NA	54	NA	NA	59
1375	NA	NA	NA	NA	NA	NA	NA	NA	53	NA	NA	NA
1419	NA	NA	NA	NA	NA	NA	NA	NA	51	NA	NA	NA
1453	NA	NA	NA	NA	NA	NA	NA	NA	50	NA	NA	NA
1456	NA	NA	NA	NA	NA	NA	NA	NA	48	NA	NA	NA
1479	NA	NA	NA	NA	NA	NA	NA	NA	47	NA	NA	NA
1503	NA	NA	NA	NA	NA	NA	NA	NA	46	NA	NA	NA
1545	NA	NA	NA	NA	NA	NA	NA	NA	44	NA	NA	NA
1573	NA	NA	NA	NA	NA	NA	NA	NA	42	NA	NA	NA
1578	NA	NA	NA	NA	NA	NA	NA	NA	41	NA	NA	53
1579	NA	NA	NA	NA	NA	NA	NA	NA	40	NA	NA	NA
1599	NA	NA	NA	NA	NA	NA	NA	NA	39	NA	NA	NA
1602	NA	NA	NA	NA	NA	NA	NA	NA	38	NA	NA	NA
1655	NA	NA	NA	NA	NA	NA	NA	NA	37	NA	NA	NA
1693	NA	NA	NA	NA	NA	NA	NA	NA	36	NA	NA	NA
1700	NA	NA	NA	NA	NA	NA	NA	NA	35	NA	NA	NA
1753	NA	NA	NA	NA	NA	NA	NA	NA	34	NA	NA	NA
1848	NA	NA	NA	NA	NA	NA	NA	NA	33	NA	NA	NA
1958	NA	NA	NA	NA	NA	NA	NA	NA	32	NA	NA	NA
2003	NA	NA	NA	NA	NA	NA	NA	NA	31	NA	NA	NA
2065	NA	NA	NA	NA	NA	NA	NA	NA	30	NA	NA	NA
2082	NA	NA	NA	NA	NA	NA	NA	NA	29	NA	NA	NA
2102	NA	NA	NA	NA	NA	NA	NA	NA	28	NA	NA	NA
2104	NA	NA	NA	NA	NA	NA	NA	NA	27	NA	NA	NA
2138	NA	NA	NA	NA	NA	NA	NA	NA	26	NA	NA	NA
2182	NA	NA	NA	NA	NA	NA	NA	NA	25	NA	NA	NA
2272	NA	NA	NA	NA	NA	NA	NA	NA	24	NA	NA	NA
2375	NA	NA	NA	NA	NA	NA	NA	NA	23	NA	NA	NA
2391	NA	NA	NA	NA	NA	NA	NA	NA	22	NA	NA	NA
2449	NA	NA	NA	NA	NA	NA	NA	NA	21	NA	NA	NA
2628	NA	NA	NA	NA	NA	NA	NA	NA	20	NA	NA	NA
2719	NA	NA	NA	NA	NA	NA	NA	NA	19	NA	NA	NA
2742	NA	NA	NA	NA	NA	NA	NA	NA	18	NA	NA	NA
3027	NA	NA	NA	NA	NA	NA	NA	NA	17	NA	32	NA
3103	NA	NA	NA	NA	NA	NA	NA	NA	16	NA	NA	NA
3305	NA	NA	NA	NA	NA	NA	NA	NA	15	NA	NA	NA
3412	NA	NA	NA	NA	NA	NA	NA	NA	14	NA	NA	NA
3553	NA	NA	NA	NA	NA	NA	NA	NA	13	NA	NA	NA
3633	NA	NA	NA	NA	NA	NA	NA	NA	12	NA	NA	NA
3669	NA	NA	NA	NA	NA	NA	NA	NA	11	NA	NA	NA
3878	NA	NA	NA	NA	NA	NA	NA	NA	10	NA	NA	NA
4019	NA	NA	NA	NA	NA	NA	NA	NA	9	NA	NA	NA
4030	NA	NA	NA	NA	NA	NA	NA	NA	8	NA	NA	NA
4190	NA	NA	NA	NA	NA	NA	NA	NA	7	NA	NA	NA
4471	NA	NA	NA	NA	NA	NA	NA	NA	6	NA	NA	NA
4728	NA	NA	NA	NA	NA	NA	NA	NA	5	NA	NA	NA
4816	NA	NA	NA	NA	NA	NA	NA	NA	4	NA	NA	NA
5200	NA	NA	NA	NA	NA	NA	NA	NA	2	NA	NA	NA
8280	NA	NA	NA	NA	NA	NA	NA	NA	1	NA	NA	NA
10437	NA	NA	NA	NA	NA	NA	NA	NA	0	NA	NA	NA
6	NA	NA	NA	NA	NA	NA	NA	NA	NA	220	251	231
90	NA	NA	NA	NA	NA	NA	NA	NA	NA	205	228	NA
151	NA	NA	NA	NA	NA	NA	NA	NA	NA	187	NA	NA
165	NA	NA	NA	NA	NA	NA	NA	NA	NA	185	NA	179
186	NA	NA	NA	NA	NA	NA	NA	NA	NA	179	NA	NA
192	NA	NA	NA	NA	NA	NA	NA	NA	NA	173	NA	NA
211	NA	NA	NA	NA	NA	NA	NA	NA	NA	169	NA	NA
212	NA	NA	NA	NA	NA	NA	NA	NA	NA	168	198	NA
235	NA	NA	NA	NA	NA	NA	NA	NA	NA	164	NA	NA
250	NA	NA	NA	NA	NA	NA	NA	NA	NA	160	NA	NA
251	NA	NA	NA	NA	NA	NA	NA	NA	NA	159	NA	NA
254	NA	NA	NA	NA	NA	NA	NA	NA	NA	158	189	NA
264	NA	NA	NA	NA	NA	NA	NA	NA	NA	156	183	NA
265	NA	NA	NA	NA	NA	NA	NA	NA	NA	155	NA	160
267	NA	NA	NA	NA	NA	NA	NA	NA	NA	153	NA	158
297	NA	NA	NA	NA	NA	NA	NA	NA	NA	150	NA	153
313	NA	NA	NA	NA	NA	NA	NA	NA	NA	147	NA	NA
349	NA	NA	NA	NA	NA	NA	NA	NA	NA	143	NA	NA
376	NA	NA	NA	NA	NA	NA	NA	NA	NA	140	NA	NA
407	NA	NA	NA	NA	NA	NA	NA	NA	NA	135	NA	NA
428	NA	NA	NA	NA	NA	NA	NA	NA	NA	133	NA	NA
438	NA	NA	NA	NA	NA	NA	NA	NA	NA	132	NA	NA
444	NA	NA	NA	NA	NA	NA	NA	NA	NA	131	145	NA
480	NA	NA	NA	NA	NA	NA	NA	NA	NA	124	NA	NA
482	NA	NA	NA	NA	NA	NA	NA	NA	NA	123	NA	NA
487	NA	NA	NA	NA	NA	NA	NA	NA	NA	122	NA	NA
517	NA	NA	NA	NA	NA	NA	NA	NA	NA	118	NA	NA
526	NA	NA	NA	NA	NA	NA	NA	NA	NA	117	NA	NA
555	NA	NA	NA	NA	NA	NA	NA	NA	NA	115	128	NA
569	NA	NA	NA	NA	NA	NA	NA	NA	NA	113	NA	NA
585	NA	NA	NA	NA	NA	NA	NA	NA	NA	111	NA	NA
599	NA	NA	NA	NA	NA	NA	NA	NA	NA	109	NA	NA
614	NA	NA	NA	NA	NA	NA	NA	NA	NA	108	NA	NA
620	NA	NA	NA	NA	NA	NA	NA	NA	NA	107	NA	NA
637	NA	NA	NA	NA	NA	NA	NA	NA	NA	105	NA	NA
676	NA	NA	NA	NA	NA	NA	NA	NA	NA	102	NA	NA
707	NA	NA	NA	NA	NA	NA	NA	NA	NA	97	NA	NA
732	NA	NA	NA	NA	NA	NA	NA	NA	NA	95	NA	NA
738	NA	NA	NA	NA	NA	NA	NA	NA	NA	94	NA	NA
[truncated: 287 more rows]
