# Supplementary material for: The HSV-1 ICP22 protein selectively impairs histone repositioning upon Pol II transcription downstream of genes
Source: Nat Commun. 2023 Jul 31;14:4591. doi: 10.1038/s41467-023-40217-w (PMC10390501; doi:10.1038/s41467-023-40217-w)
Supplement: Supplementary file 8 — Source Data [file 41467_2023_40217_MOESM8_ESM.zip › Fig5e.tsv]

ID	KD_SSRP1_Wt_minus_dox_ocr_length_in_gene	KD_SSRP1_Wt_plus_dox_ocr_length_in_gene	density
ENSG00000000460	5331	4467	1.48910702203124
ENSG00000000971	3891	2558.5	1.26063273760127
ENSG00000001036	718	1302	0.484110872868555
ENSG00000001167	3283	3260	1.88014261412008
ENSG00000001461	390.5	512	0.361003575828027
ENSG00000001497	3751.5	3109.5	1.83110260603115
ENSG00000001629	4622.5	4754.5	1.42514405990533
ENSG00000002586	551	941.5	0.45195203510177
ENSG00000003056	2109	3022.5	1.17154362253299
ENSG00000003436	5310.5	4184	1.4615639734948
ENSG00000003509	836.5	836	1.19499815665753
ENSG00000003989	1892.5	1472	1.83696042193652
ENSG00000004399	5907.5	7203	0.86403616510911
ENSG00000004478	981	1405	1.08767886080988
ENSG00000004487	277	363.5	0.175740767691397
ENSG00000004700	1929.5	1707.5	2.13261650340831
ENSG00000004766	8515.5	6467.5	1.05913971839446
ENSG00000004864	8164	7046	1.14740399533288
ENSG00000004897	6590.5	6338	1.22983783312876
ENSG00000004961	1930.5	1356	1.49345392377884
ENSG00000005007	1025	799	1.07500987092453
ENSG00000005022	1245.5	2316	0.510814521048322
ENSG00000005189	1349	2175.5	0.863844865756596
ENSG00000005194	631	871.5	0.771855994778204
ENSG00000005249	2934.5	2545.5	2.0171121242267
ENSG00000005302	2747	2135	1.866495424546
ENSG00000005436	1760.5	1824	2.11968762043517
ENSG00000005469	3498.5	3347.5	1.87964576888355
ENSG00000005483	3429	3166.5	1.9196117179303
ENSG00000005700	3048.5	1901.5	1.12537913446883
ENSG00000005801	656.5	855.5	0.880827428148775
ENSG00000005810	12505	12814	0.685725534121352
ENSG00000006042	2624.5	2028	1.88084380191129
ENSG00000006453	5910	4463.5	1.29275220536659
ENSG00000006459	2971.5	2718	2.01225421094498
ENSG00000006530	5940	5203	1.3675841834051
ENSG00000006715	9342	8049	1.06028117508906
ENSG00000006831	1091	1231.5	1.59355979855953
ENSG00000007341	3376.5	3440.5	1.82265720450764
ENSG00000007923	1507.5	1275.5	1.8091929474681
ENSG00000007944	13158	16729	0.411067187496967
ENSG00000008018	1728.5	1319.5	1.67966838726237
ENSG00000008083	11128	7208.5	0.717683360959341
ENSG00000008086	6952.5	5840	1.2635957099837
ENSG00000008256	2253.5	1753.5	1.92463778429119
ENSG00000008282	1635	1587.5	2.08420105178126
ENSG00000008294	3895.5	3024.5	1.72715245055228
ENSG00000008311	5365	7991	0.522677035674452
ENSG00000008324	2445	2623.5	1.94577095759344
ENSG00000008394	9572	7352.5	0.99007005634507
ENSG00000008513	6423.5	5443.5	1.30871225048659
ENSG00000008853	3154.5	4900.5	0.685640464228741
ENSG00000008952	2257	1893.5	2.08837351695603
ENSG00000008988	4512	6704.5	0.53255779714923
ENSG00000009335	3706	3413.5	1.86312180377434
ENSG00000009413	4207.5	3386.5	1.71690403164252
ENSG00000009780	382	240	0.0797525910736925
ENSG00000009844	3226	2560	1.86413348775426
ENSG00000009954	807.5	1083	1.07194381736344
ENSG00000010072	1878.5	1915.5	2.16677186439217
ENSG00000010270	6455.5	5534	1.30992874750614
ENSG00000010810	4231	3805	1.75952690914435
ENSG00000011114	11240	14232.5	0.474890536837516
ENSG00000011198	22707	40679	0.0736577420457054
ENSG00000011258	1349	1591	1.7359639081779
ENSG00000011275	11946.5	14431	0.512471096904056
ENSG00000011295	1863.5	1495	1.89630175378789
ENSG00000011422	1142	1271	1.65214296839694
ENSG00000011426	4353	6741	0.478347713057478
ENSG00000011465	1017	1030.5	1.52630303679276
ENSG00000011523	8272.5	15466.5	0.149768241336968
ENSG00000011566	3272.5	2944	1.95150027124232
ENSG00000011638	2021	1776	2.15201312995746
ENSG00000012174	2444	2091	2.09027350658982
ENSG00000012660	4797	3667	1.54930415804314
ENSG00000013016	4218	4002.5	1.7137741627984
ENSG00000013288	1231	1520	1.54051982787635
ENSG00000013374	2235	1347	1.01367017316513
ENSG00000013503	5777.5	5282.5	1.36949828447184
ENSG00000013573	2704	3410.5	1.40649359199839
ENSG00000013583	3292.5	2857.5	1.94369809946747
ENSG00000013619	8024.5	8846.5	0.893559721017502
ENSG00000014123	1825	2021	2.0116585635889
ENSG00000014641	1105	1180.5	1.64281621771176
ENSG00000014919	768	653.5	0.839285255540005
ENSG00000015153	3687.5	2979.5	1.79091122910972
ENSG00000015171	2187.5	2199	2.14958778533889
ENSG00000015479	1861	2094.5	1.98260288835101
ENSG00000015676	1201	1148	1.71296305542579
ENSG00000016082	3989.5	3720	1.79165285046377
ENSG00000017260	12288.5	10710	0.828720769902863
ENSG00000018510	9794.5	8245	1.03257919925813
ENSG00000019549	1572	2241	1.28557328684116
ENSG00000020256	6609.5	5876.5	1.28997475291574
ENSG00000020922	3302.5	3392	1.81961461143441
ENSG00000021574	1859.5	1847	2.17975297042053
ENSG00000021762	2312.5	1836.5	1.98753336392752
ENSG00000022267	8657.5	7562	1.10361082073587
ENSG00000023041	1254	977.5	1.34277495483775
ENSG00000023171	6064	5858.5	1.2804406064742
ENSG00000023287	6257	5409.5	1.32587747937394
ENSG00000023734	2277	3580	0.789267491370182
ENSG00000023909	869	833	1.21499785967205
ENSG00000024048	879	1138	1.1992890732422
ENSG00000024526	2295.5	1551.5	1.41134655978225
ENSG00000025156	2660	1952.5	1.74553178973624
ENSG00000025796	2173.5	1554.5	1.65089954152557
ENSG00000026025	7790.5	8813	0.851500152477979
ENSG00000026508	4554.5	7273	0.431586486431568
ENSG00000026652	9449.5	8316.5	1.04520079101842
ENSG00000027697	2715.5	2353	2.05269823958235
ENSG00000028116	15732.5	10786	0.544843907013599
ENSG00000028203	2230	2002.5	2.17690643594983
ENSG00000028528	834.5	1190	1.00246818976975
ENSG00000028839	4758	8941.5	0.223363113902747
ENSG00000029363	2920.5	3246.5	1.71811926810376
ENSG00000029364	1622.5	1754.5	2.0080388028756
ENSG00000029725	983.5	1200.5	1.39147470030806
ENSG00000029993	2591	3411.5	1.28052931263535
ENSG00000030066	884.5	1010	1.33799252292767
ENSG00000030110	129.5	255.5	0.0237007196387897
ENSG00000030582	670	557	0.642605553924123
ENSG00000031003	2483	2033	2.02866257475196
ENSG00000031691	789	573.5	0.598348424146974
ENSG00000031698	1100.5	768	0.854481600356107
ENSG00000032219	3094	6033.5	0.262913429642658
ENSG00000032742	3306.5	2920	1.94147916861821
ENSG00000033050	1013	1397.5	1.15320830068164
ENSG00000033170	12212	9771	0.850414403447547
ENSG00000033178	2014	1905	2.20356291129985
ENSG00000033627	236	428	0.0972148986856812
ENSG00000034510	1047	1047	1.55338726951752
ENSG00000034533	1432	1508.5	1.92987971625533
ENSG00000034677	2021.5	1837.5	2.18889719268024
ENSG00000034713	1208	887	1.13178837710862
ENSG00000035115	2493	2216.5	2.11700289904905
ENSG00000035499	6434	8836	0.59200487897939
ENSG00000036257	4591	3986.5	1.68135276919833
ENSG00000037474	1430.5	1386	1.93388431628424
ENSG00000037637	720.5	774.5	1.02586734533475
ENSG00000038002	913	909	1.34039976179394
ENSG00000038219	4008	3725.5	1.79077046360515
ENSG00000038382	26965.5	34684	0.133223112441935
ENSG00000039123	977	924	1.39490733388791
ENSG00000039319	1003	1259	1.3736141550022
ENSG00000039523	1902.5	2706.5	1.2354577038482
ENSG00000039560	5536	4902	1.4309869686019
ENSG00000040275	4050.5	2911	1.48925568066718
ENSG00000040531	17452	21446.5	0.323689366454626
ENSG00000040933	6868.5	5478.5	1.25130047009225
ENSG00000041880	632.5	877.5	0.79494181340921
ENSG00000042062	1410	1371.5	1.91176186242065
ENSG00000042088	4139.5	3292	1.70801193990494
ENSG00000042445	774	587	0.648562333884597
ENSG00000042493	557	551.5	0.634273024978111
ENSG00000043514	566.5	699	0.726577205100588
ENSG00000044459	11309.5	9028	0.913320653093335
ENSG00000047188	3769	3030	1.77873312035457
ENSG00000047315	3311	3444.5	1.81000985280714
ENSG00000047346	6679.5	6311	1.24610084650926
ENSG00000047410	1632.5	1706.5	2.07046037298324
ENSG00000047578	4306	2831	1.22776970011009
ENSG00000047579	3450.5	2623.5	1.73513147877778
ENSG00000047621	2760.5	2062.5	1.77280594556795
ENSG00000047644	6495.5	5736	1.30048693389678
ENSG00000047849	1899	2341.5	1.73362228997744
ENSG00000048028	3148.5	2557	1.89652212889147
ENSG00000048342	4938	3337.5	1.24206846746841
ENSG00000048471	20075.5	17245	0.488861640727887
ENSG00000048707	10019.5	6800	0.836675644580026
ENSG00000048828	5586	7445	0.712687559706109
ENSG00000048991	6724.5	5423.5	1.25861039014883
ENSG00000049167	1685	1576.5	2.09894642786006
ENSG00000049323	21811.5	17828	0.438158066890984
ENSG00000049449	19895	19283	0.437823452815856
ENSG00000049540	272.5	304	0.158445177193096
ENSG00000049618	19144	17501	0.501920668141748
ENSG00000049656	5121	5906	1.05619093141949
ENSG00000049759	17056	14931.5	0.586973256209133
ENSG00000049860	4485.5	4511.5	1.52932218776159
ENSG00000050165	4627	3871	1.66508399907954
ENSG00000050393	1678	1969	1.88428679819079
ENSG00000050405	1287.5	1763	1.33076703392122
ENSG00000051009	2175.5	1575	1.69219487205911
ENSG00000051341	5995	4451.5	1.26548042814197
ENSG00000051382	6434.5	5909	1.28711070186026
ENSG00000051620	2736	2432	2.06179528821559
ENSG00000052126	12182.5	9658.5	0.847786656425135
ENSG00000052723	637.5	603.5	0.755062963220354
ENSG00000052850	4126	2936.5	1.4847244781955
ENSG00000053770	1710	1802.5	2.09395563113971
ENSG00000054277	9754	6948	0.916592052525324
ENSG00000054282	6902	6174.5	1.25497971489618
ENSG00000054356	844	576	0.531318468692945
ENSG00000054598	1890	2045	2.06134391133009
ENSG00000054611	16821	15542.5	0.578802637218347
ENSG00000054654	8351.5	7674.5	1.1043412224084
ENSG00000054793	7415.5	6461.5	1.2162414401843
ENSG00000055044	1989	3375	0.657003755304428
ENSG00000055070	1832.5	1834.5	2.17535350764918
ENSG00000055130	5098	4225.5	1.55007401327491
ENSG00000055147	2021.5	1733	2.11563993715571
ENSG00000055609	12952.5	11056	0.787735261712004
ENSG00000056050	1682	1399.5	1.90825861096655
ENSG00000056097	1577.5	1886	1.79991266266349
ENSG00000056277	2255	2556	1.8873938474337
ENSG00000057019	4248.5	3965	1.72738657553485
ENSG00000057252	2103.5	1651.5	1.9399018849231
ENSG00000057608	1968	1927	2.19611477750599
ENSG00000057663	6686.5	4731	1.10440616053534
ENSG00000057935	6372	5640.5	1.31249307375807
ENSG00000058063	6589.5	6594.5	1.18525935515941
ENSG00000058272	8745.5	7993	1.07986463368152
ENSG00000058668	1836.5	1782.5	2.17992443635643
ENSG00000059758	3821	3518	1.84119801125999
ENSG00000059804	2365	2532.5	1.97380345163573
ENSG00000060069	3946.5	5023	1.04858230810944
ENSG00000060237	1718	2841.5	0.781652942952313
ENSG00000060339	599	721.5	0.796319341941276
ENSG00000060688	352	322	0.193123537302456
ENSG00000060718	7223	5550	1.17431055334526
ENSG00000060749	2410.5	1541.5	1.24598063648344
ENSG00000060982	10938.5	8757	0.941184543893254
ENSG00000061337	2540.5	2614.5	2.01668201091273
ENSG00000061676	8055	6687	1.15319930732398
ENSG00000061936	9417	6414	0.863617378943644
ENSG00000062194	2201	2606	1.76233594614667
ENSG00000062650	2177	2145	2.16792282921889
ENSG00000062725	1412.5	852	0.717992135961495
ENSG00000063322	5793	8024.5	0.609843840368873
ENSG00000064393	11014.5	7295	0.760051304743743
ENSG00000064490	646	661.5	0.841482097883101
ENSG00000064607	1833	1693.5	2.15947110749072
ENSG00000064763	8969.5	7455.5	1.08380709678714
ENSG00000064961	575	644.5	0.747697207145301
ENSG00000064995	295	202	0.0799911639484578
ENSG00000065154	20361	21243.5	0.369541225135828
ENSG00000065183	1876	1644	2.09875048773004
ENSG00000065243	16470	15745.5	0.575266994624013
ENSG00000065268	316	377.5	0.219082872119925
ENSG00000065308	11034	9831.5	0.918105560450755
ENSG00000065491	970.5	1297	1.23757379858964
ENSG00000065518	722	545.5	0.567742003553183
ENSG00000065526	2471.5	2503	2.05519777404878
ENSG00000065534	7076.5	6876	1.16792161912899
ENSG00000065548	2478.5	2619	1.98923057513239
ENSG00000065559	8516.5	5337	0.731421151627014
ENSG00000065613	1693.5	1311	1.69164700680765
ENSG00000065665	1018.5	712.5	0.761612310397793
ENSG00000065833	9505.5	7272	0.996515123679035
ENSG00000065883	3731	3733	1.76972987777615
ENSG00000065911	1177.5	1067	1.62208991136628
ENSG00000065923	4142.5	4289.5	1.57456796562944
ENSG00000065970	3366	3228.5	1.90609005547934
ENSG00000066027	2825	1533.5	0.701182532096295
ENSG00000066136	1686	1153	1.25142372253631
ENSG00000066455	927	872	1.29834983326513
ENSG00000066557	2869	2611	2.03669584687995
ENSG00000066629	6901.5	6096	1.25962234207916
ENSG00000066651	6126.5	4842	1.30879348104874
ENSG00000066827	8902	7332	1.08898843876074
ENSG00000066855	4995	3849	1.53070130639718
ENSG00000066933	3413	2758.5	1.8516047446072
ENSG00000067048	2685	3091.5	1.71418941593872
ENSG00000067064	6289	7680.5	0.836676216575593
ENSG00000067082	2313	3036.5	1.36298054745207
ENSG00000067113	2103.5	2805.5	1.38850455656828
ENSG00000067141	3645	2896	1.77724530498672
ENSG00000067167	1867	1785.5	2.18446542112629
ENSG00000067177	4528.5	3851.5	1.69718932072355
ENSG00000067208	5433	4666	1.45844595753944
ENSG00000067365	1498	1635	1.94603807774677
ENSG00000067533	3455.5	2712.5	1.78431870197926
ENSG00000067704	1609	1270.5	1.71021805937295
ENSG00000067798	19685	17296.5	0.494127176099614
ENSG00000067829	883	1036.5	1.32656368837044
ENSG00000067900	5158.5	6122	0.97315187292888
ENSG00000067955	1256.5	1161.5	1.73530490029741
ENSG00000068024	14066	11834	0.719070736641713
ENSG00000068078	11308	14768	0.441726304130019
ENSG00000068305	12513	10685	0.82160601492024
ENSG00000068323	2516.5	2652	1.9798585976357
ENSG00000068383	5140.5	4746	1.48726592176451
ENSG00000068438	707.5	584.5	0.690558718863547
ENSG00000068650	8392	7184.5	1.13204907213757
ENSG00000068654	1124.5	1408.5	1.44998259597558
ENSG00000068697	1911.5	2266	1.84597423082084
ENSG00000068724	11348	13026	0.596082062820186
ENSG00000068784	3383.5	2768.5	1.8516047446072
ENSG00000068793	6552.5	6567	1.17570386024883
ENSG00000068912	1424.5	1208	1.73922817922944
ENSG00000069020	24671	20222	0.343976546592504
ENSG00000069329	1831.5	1548.5	2.00774708493195
ENSG00000069345	1450	1486.5	1.95418140689656
ENSG00000069509	561.5	676	0.730968386243222
ENSG00000069702	12930.5	11531	0.773510961746268
ENSG00000069849	3144	4898.5	0.664029653567381
ENSG00000070018	1790.5	1676.5	2.15197154433512
ENSG00000070047	6629.5	10890	0.319324037588471
ENSG00000070214	10162	8835	0.996446348083612
ENSG00000070367	3497.5	3216	1.90690500070371
ENSG00000070404	2954	4513.5	0.75918496496687
ENSG00000070476	1379.5	1337	1.89243695376422
ENSG00000070540	1783	1723.5	2.15864346193564
ENSG00000070778	8923.5	7093.5	1.05945041262995
ENSG00000070814	2449	2408.5	2.11142935970421
ENSG00000070831	412	352	0.237670485291824
ENSG00000070950	9578.5	8512	1.02939952580244
ENSG00000071051	8154	6766	1.14485338970832
ENSG00000071189	5267.5	3668	1.2890759152381
ENSG00000071205	22336.5	22698	0.332911400478684
ENSG00000071243	1069	921.5	1.38578976790068
ENSG00000071246	1890.5	1046.5	0.671448171712578
ENSG00000071537	2281.5	2861.5	1.53692532859232
ENSG00000071539	1493.5	1255	1.7687504062268
ENSG00000071794	1126	1218	1.64598033819557
ENSG00000071994	1719.5	2022.5	1.85854985249554
ENSG00000072121	965.5	1589.5	0.745002604263867
ENSG00000072210	1562	1343	1.87668994918287
ENSG00000072364	2335	2493.5	2.00973810587056
ENSG00000072422	9861	8367.5	1.02489121136963
ENSG00000072506	561.5	443.5	0.405914649080732
ENSG00000072778	1725	1541.5	2.06538945702079
ENSG00000072840	6275.5	4754	1.25318366017094
ENSG00000073536	1112	830	1.07565822531009
ENSG00000073578	1936.5	2371.5	1.72833798969754
ENSG00000073711	11771	10687	0.84739613516769
ENSG00000073756	464	564.5	0.515095476143497
ENSG00000073803	4656	3534.5	1.54979592635977
ENSG00000073921	3155	4210	1.13251419864473
ENSG00000074047	10062	8215	1.00546091997009
ENSG00000074054	14024	17239.5	0.433867615514514
ENSG00000074181	1340.5	1339.5	1.86361342645014
ENSG00000074266	1434	1525.5	1.92141104263022
ENSG00000074416	4438	5169	1.13430471066516
ENSG00000074657	1999	2653.5	1.41948386521957
ENSG00000074696	1015	520	0.202311474477469
ENSG00000074800	1495.5	1853	1.67434628001803
ENSG00000074964	10044.5	7570.5	0.953526812465016
ENSG00000075089	3968.5	4425	1.41572476415525
ENSG00000075142	2981	2785.5	2.00451579162432
ENSG00000075151	2496.5	1583.5	1.20714024804944
ENSG00000075188	2200	1324	1.00934039915084
ENSG00000075213	21538.5	17933	0.445454582096733
ENSG00000075223	7836.5	6994	1.16657323098257
ENSG00000075292	3067.5	3121.5	1.89518120697499
ENSG00000075303	2592	2284.5	2.09797904967669
ENSG00000075336	1038.5	1578.5	0.962241189788735
ENSG00000075407	779.5	776.5	1.07836118129176
ENSG00000075420	13810.5	19213	0.315078363764419
ENSG00000075426	2104.5	2710	1.51501732784488
ENSG00000075539	7559	6608	1.19916730161767
ENSG00000075568	8890.5	7209	1.08532610427653
ENSG00000075618	13721.5	13549.5	0.656780994974597
ENSG00000075624	6290	11511.5	0.224437076341695
ENSG00000075711	2086	1851	2.15875349129744
ENSG00000075785	2406.5	2210	2.15054010773083
ENSG00000075856	3428	2921.5	1.90034870207779
ENSG00000075945	4883	3753	1.52720209372552
ENSG00000075975	1591	1297.5	1.76288589781652
ENSG00000076067	673.5	697	0.90246125620786
ENSG00000076242	2173.5	2641	1.69383208327195
ENSG00000076356	16341.5	12683.5	0.595824226992695
ENSG00000076513	2304	2283	2.13722012899927
ENSG00000076641	9636.5	7900.5	1.03469505730715
ENSG00000076685	1334	968.5	1.24281924730592
ENSG00000077063	3961.5	3878.5	1.74733668639734
ENSG00000077150	1530	1789.5	1.83418457329754
ENSG00000077152	97	103	0.011201209932959
ENSG00000077157	1254.5	791	0.730046424427679
ENSG00000077232	1675	1718	2.09858624645854
ENSG00000077235	3252	3347.5	1.82904302564623
ENSG00000077254	2333	2141	2.16702942071516
ENSG00000077312	1086	926.5	1.3794217507762
ENSG00000077380	3001.5	2320	1.83131856378071
ENSG00000077549	2605.5	2485	2.09081333358277
ENSG00000077585	26563.5	30414.5	0.178505422370265
ENSG00000077684	8872.5	8967.5	0.963081403452885
ENSG00000077721	1193	1284	1.71620897531288
ENSG00000077809	612	866	0.736974041366232
ENSG00000077942	2759.5	3174.5	1.66164189093709
ENSG00000078061	1219	987.5	1.42251246522614
ENSG00000078070	4231.5	3527.5	1.75316568989862
ENSG00000078124	864	1198.5	1.0698043798434
ENSG00000078140	1547	1708.5	1.95202527962642
ENSG00000078142	8695.5	7487	1.10635457269912
ENSG00000078177	1924	1606.5	2.01772083585815
ENSG00000078237	1273.5	996.5	1.39362253934637
ENSG00000078304	1034	1246	1.45025255410957
ENSG00000078618	1151.5	673.5	0.461058032507912
ENSG00000078674	2616.5	2215.5	2.04500697213821
ENSG00000078747	518	938.5	0.358960458484489
ENSG00000078902	412	691.5	0.319470868882816
ENSG00000079102	13226.5	10273.5	0.766537744782445
ENSG00000079150	1052.5	1052	1.57039599078431
ENSG00000079308	4266	4557.5	1.45272393646953
ENSG00000079387	1092	949	1.42471345700866
ENSG00000079459	2720	2653	2.03258676817365
ENSG00000079482	17305.5	13622	0.566267687802223
ENSG00000079691	12756.5	9039	0.741751609843265
ENSG00000079785	1543	1373.5	1.92848911207052
ENSG00000079819	12249.5	21924.5	0.142694556796924
ENSG00000079950	3130	3755	1.44920049808271
ENSG00000079999	732	762	1.02864695883598
ENSG00000080345	2357.5	2136	2.1578012959046
ENSG00000080503	15571.5	14535	0.615523219600379
ENSG00000080546	3639	2425	1.31751806444619
ENSG00000080561	5154.5	3979	1.49180334795403
ENSG00000080573	620.5	710	0.839585227907461
ENSG00000080608	11997.5	9550.5	0.858629672469051
ENSG00000080709	10767	9133	0.96317671963844
ENSG00000080802	4374	3417	1.65957945427444
ENSG00000080839	365	494.5	0.306087248193575
ENSG00000081014	2833	2388	2.02023939862869
ENSG00000081026	7127	5392	1.152855475166
ENSG00000081087	5306.5	4018	1.40765782798296
ENSG00000081721	737.5	749	1.0168194073108
ENSG00000081791	839	1283.5	0.893126330693503
ENSG00000081913	11800	10550.5	0.855518126343935
ENSG00000081923	5572.5	5249.5	1.36822598987395
ENSG00000082014	3706	4000	1.60037801741718
ENSG00000082068	11216	9740	0.918750866353418
ENSG00000082212	3152.5	3697.5	1.54899347801062
ENSG00000082213	2240.5	2100.5	2.18387380450001
ENSG00000082258	2781.5	2589	2.05859456932234
ENSG00000082438	15293.5	13966.5	0.640042287949247
ENSG00000082482	10013.5	7906.5	0.997387938972618
ENSG00000082516	2631	2046	1.9101693976855
ENSG00000082701	7938	6454	1.15185857428141
ENSG00000082898	1882.5	1825.5	2.19000097902698
ENSG00000082996	3503	2077	0.987947619374656
ENSG00000083093	2005.5	1894.5	2.20270887070699
ENSG00000083097	4107	3490.5	1.78589308363123
ENSG00000083168	1261.5	1215	1.78154785572295
ENSG00000083312	3413.5	3452	1.81287376407414
ENSG00000083535	6688.5	4685.5	1.08339674907272
ENSG00000083544	7717.5	6709	1.1879931531292
ENSG00000083642	3741	2633.5	1.4874003617923
ENSG00000083720	8987	8249.5	1.0563731385152
ENSG00000083750	2418	2251.5	2.1498351461758
ENSG00000083817	566	678	0.730232509104344
ENSG00000083844	1520.5	1061.5	1.23453238265573
ENSG00000083857	14729	13492	0.662465351951913
ENSG00000083896	4695.5	3760	1.62916973000074
ENSG00000083937	2779.5	2530.5	2.06083147935639
ENSG00000084072	388.5	468	0.344185453845464
ENSG00000084093	1812.5	1819.5	2.16467250877742
ENSG00000084636	781.5	753.5	1.05486688699838
ENSG00000084676	4540.5	3309.5	1.50129767895669
ENSG00000084731	1427	1187	1.71300849307217
ENSG00000084733	1347	970	1.22023483948573
ENSG00000084754	452	594.5	0.489478717955885
ENSG00000085117	4232.5	3274.5	1.66221395746675
ENSG00000085231	1967.5	1507	1.80018468670035
ENSG00000085365	2368.5	1756	1.78831023060611
ENSG00000085382	4149	3781	1.77177883692952
ENSG00000085491	4041.5	3317.5	1.75478030857175
ENSG00000085511	9917	8853.5	1.00461844159042
ENSG00000085662	2503	2750.5	1.86763226567717
ENSG00000085832	1862	1365	1.63169107665036
ENSG00000085982	5456.5	4563.5	1.45973759360522
ENSG00000086015	3854.5	3523	1.83653826219131
ENSG00000086061	10507.5	13845.5	0.437314235108277
ENSG00000086062	4445.5	4299	1.61949710873154
ENSG00000086065	798.5	1007	1.13127777809468
ENSG00000086189	1985	1717.5	2.12594869491573
ENSG00000086232	796.5	641.5	0.777738231543178
ENSG00000086475	1568.5	1083	1.2571538938218
ENSG00000086544	613	559	0.66249081814288
ENSG00000086758	6717.5	8723	0.681134966101977
ENSG00000086827	1145	922.5	1.33081170215685
ENSG00000087008	2938	2937.5	1.95704365621299
ENSG00000087074	2871.5	3341.5	1.62586761127199
ENSG00000087095	2849.5	2365	1.9851778167326
ENSG00000087116	10247.5	10560.5	0.826006803574923
ENSG00000087206	3623	2541	1.50110735819421
ENSG00000087263	1536.5	1279.5	1.78233694598932
ENSG00000087302	573.5	716	0.736187667187393
ENSG00000087303	2491	2439.5	2.10638622884111
ENSG00000087460	16571	17987	0.466833805237782
ENSG00000087470	3818.5	3604	1.82469189251374
ENSG00000087510	3438	3696.5	1.70133660270084
ENSG00000087586	1706	1577.5	2.09961938141114
ENSG00000087884	2675	3239	1.56974647447386
ENSG00000087995	616	362	0.173201360845308
ENSG00000088179	5955	4130	1.18057266089535
ENSG00000088325	641	921.5	0.760007276788364
ENSG00000088356	463.5	319.5	0.157808801247922
ENSG00000088387	14149.5	10971	0.698762771078063
ENSG00000088448	1518	1605	1.99312912793602
ENSG00000088451	1848	1342	1.57931713619387
ENSG00000088812	923	623.5	0.58210152838483
ENSG00000088832	1816.5	1449.5	1.87388452299588
ENSG00000088854	1493.5	1173.5	1.61711684832637
ENSG00000088930	5212	4215	1.5072933915471
ENSG00000089009	2063.5	1991.5	2.2020079528555
ENSG00000089048	4295	3339.5	1.64814188890354
ENSG00000089060	5101	5384	1.25596995164226
ENSG00000089094	2754	3588	1.27926908573465
ENSG00000089177	12212	9847	0.851992588093011
ENSG00000089220	1384.5	1663	1.70886945651939
ENSG00000089225	8007	7306.5	1.13814037484326
ENSG00000089234	1261.5	803.5	0.76400328329053
ENSG00000089289	2348.5	2583.5	1.94518306281832
ENSG00000089335	712.5	1185	0.63906377258684
ENSG00000089693	2876	3914	1.12818052063728
ENSG00000089737	4977	7569.5	0.47730735815097
ENSG00000089818	627.5	598.5	0.741136363360431
ENSG00000089902	363.5	645.5	0.234662516035868
ENSG00000090020	46875	50309	0.039858088877792
ENSG00000090061	5582	4505.5	1.42092950386675
ENSG00000090273	763.5	824.5	1.11713232263231
ENSG00000090432	590.5	682	0.78321948591546
ENSG00000090520	2486	2027.5	2.02866257475196
ENSG00000090530	16820	12807.5	0.576981223569658
ENSG00000090621	1336.5	2258	0.734823639109099
ENSG00000090776	12294	12970.5	0.667376655535384
ENSG00000090857	1898	1753	2.17930716146093
ENSG00000090905	3047.5	2032	1.37127438255527
ENSG00000090989	4301	3555.5	1.72486661256715
ENSG00000091136	9278	7663	1.05948248621328
ENSG00000091140	1314	1348	1.83337284778994
ENSG00000091164	3409	3020	1.92705602924096
ENSG00000091409	4092.5	4328	1.53240982887411
ENSG00000091436	7602.5	6617.5	1.19916730161767
ENSG00000091483	1941	1547.5	1.92582862136503
ENSG00000091527	2869.5	2787.5	2.00216888327226
ENSG00000091592	5819	4613.5	1.37455717608632
ENSG00000091651	1285	1665	1.4893674122553
ENSG00000091656	7250.5	4991.5	1.01367277143939
ENSG00000091732	571	713.5	0.736187667187393
ENSG00000092020	1511	1745.5	1.84994345442707
ENSG00000092148	5552	3923	1.27115471462227
ENSG00000092203	2028.5	1860	2.1962916407269
ENSG00000092330	968.5	1188	1.38083846230119
ENSG00000092439	2846.5	1733	1.08595366143202
ENSG00000092978	8379	6111.5	1.03268359435692
ENSG00000093009	904.5	1330.5	0.999424488747522
ENSG00000093010	1410.5	983.5	1.18650578607947
ENSG00000093144	5100	4024.5	1.52787812009819
ENSG00000094841	2362.5	1886	1.98648983741572
ENSG00000094880	421.5	523	0.421784569806391
ENSG00000094916	2281	2277	2.13004215881002
ENSG00000094975	3258.5	5382.5	0.508322239757831
ENSG00000095002	4084.5	3752	1.77897980166078
ENSG00000095015	1693	1537.5	2.07381286997608
ENSG00000095303	2578.5	2367	2.10894885374042
ENSG00000095321	482	863	0.339635291733593
ENSG00000095380	3360.5	5415	0.534204938225589
ENSG00000095383	4082	3707.5	1.7880830489274
ENSG00000095564	1882.5	1390	1.64243200914787
ENSG00000095574	1297.5	1443.5	1.76524577933429
ENSG00000095637	39980.5	63091	0.0233394201548544
ENSG00000095787	1801.5	2153.5	1.82496784284266
ENSG00000096060	1330.5	1526.5	1.76562737793445
ENSG00000096063	448.5	687.5	0.431295512308254
ENSG00000096080	259	279.5	0.138528221332941
ENSG00000096401	2205	1943.5	2.15854920948961
ENSG00000096654	1445.5	1330.5	1.89238239603906
ENSG00000096717	1280.5	1080.5	1.60523529437286
ENSG00000096968	4680	5279.5	1.19803893975695
ENSG00000097033	2287	1975.5	2.1397748059789
ENSG00000097046	1294.5	1288	1.82369699726067
ENSG00000099139	34722	33072.5	0.136812452565149
ENSG00000099203	618	601	0.750200656475755
ENSG00000099204	12630	10027.5	0.814429662494932
ENSG00000099246	1539	1655.5	1.98271049131101
ENSG00000099250	5504.5	4575	1.44364915483166
ENSG00000099256	6721.5	5214	1.21643933726848
ENSG00000099284	341.5	342.5	0.213696724829864
ENSG00000099783	3307	5702.5	0.424784715209549
ENSG00000099795	538	501	0.538164594318234
ENSG00000099860	2103	2091	2.18060100333379
ENSG00000099917	3355.5	4188.5	1.27084652782781
ENSG00000099940	519	592	0.631836662501948
ENSG00000099968	5312	4328.5	1.48348240160101
ENSG00000100030	2354	1850	1.92691138573473
ENSG00000100068	4047.5	4162.5	1.63196125756799
ENSG00000100104	1126	879.5	1.22866016353582
ENSG00000100124	1265	2248.5	0.587283177562096
ENSG00000100129	653.5	1252.5	0.388135922603139
ENSG00000100138	614	474.5	0.470147850286279
ENSG00000100154	14711.5	8022	0.341736456495765
ENSG00000100196	213	326	0.0970164272444996
ENSG00000100201	1380.5	1509.5	1.86239835982471
ENSG00000100207	2267.5	1858	2.04153357499217
ENSG00000100209	1406.5	1061	1.41086675655384
ENSG00000100216	420.5	384	0.288448188836565
ENSG00000100219	1393.5	1271.5	1.85091199973907
ENSG00000100234	32953	51920.5	0.047625113485331
ENSG00000100241	1386	1531	1.84904765748252
ENSG00000100263	609.5	790.5	0.798409391820228
ENSG00000100280	2205	1834	2.06550365660857
ENSG00000100285	144.5	167	0.0336227047112928
ENSG00000100294	591.5	957.5	0.552160060729813
ENSG00000100304	337	656.5	0.163536247605116
ENSG00000100316	5033	7172	0.598689116900913
ENSG00000100320	5240	4409	1.50417951075922
ENSG00000100324	435.5	506	0.44238564016961
ENSG00000100325	913.5	1014.5	1.39231945827032
ENSG00000100330	2231.5	1810	2.01444347176114
ENSG00000100345	6497.5	11551	0.248088719094825
ENSG00000100360	401.5	399.5	0.301494391849971
ENSG00000100364	1109	1003	1.53334355118809
ENSG00000100376	1013	1018.5	1.50899849271225
ENSG00000100393	1011.5	1112	1.5172546085101
ENSG00000100412	1093.5	1659.5	0.97507044887889
ENSG00000100425	2382.5	3589.5	0.905302154622393
ENSG00000100439	1318	1071.5	1.53865896509615
ENSG00000100441	2772	3031.5	1.81540706433154
ENSG00000100445	1077.5	999	1.5152711117141
ENSG00000100503	2468	1841	1.78897150554851
ENSG00000100523	2433.5	2308.5	2.13856821053492
ENSG00000100526	860.5	1020	1.289609227959
ENSG00000100532	584	638	0.757481141883285
ENSG00000100554	1716.5	3138	0.514526928270154
ENSG00000100575	1105	1139.5	1.64418133770446
ENSG00000100592	15481	12492.5	0.646788694330457
ENSG00000100599	9769	7702.5	1.0110393666393
ENSG00000100600	26904.5	41616.5	0.0869017036203792
ENSG00000100605	13982.5	12678.5	0.700168772324673
ENSG00000100612	3132.5	2854	1.98115934177128
ENSG00000100614	5796.5	4322	1.31713755520988
ENSG00000100625	3433	3310.5	1.88862723034862
ENSG00000100629	25305.5	20028	0.329682556267908
ENSG00000100632	782	1200.5	0.834748524436209
ENSG00000100647	3611	2670.5	1.62961492676426
ENSG00000100697	4595	4517	1.54390419760901
ENSG00000100722	2117.5	2117.5	2.16504969558242
ENSG00000100731	9738.5	8166.5	1.03218700893006
ENSG00000100764	913	1294.5	1.08124332515318
ENSG00000100796	5631	4156	1.30893724538117
ENSG00000100804	675.5	564.5	0.659289310102297
ENSG00000100811	2797.5	3269	1.61709804917121
ENSG00000100852	6308	4667.5	1.2228758090321
ENSG00000100865	548	490.5	0.516051538952421
ENSG00000100883	1534.5	2059	1.47813045133201
ENSG00000100906	3021	3239	1.80948411847912
ENSG00000100938	1123	1642	1.07560360134415
ENSG00000100941	1132	964.5	1.42952538148816
ENSG00000100991	235.5	270	0.119459047021702
ENSG00000100997	7526	5792.5	1.15326284906969
ENSG00000101019	1602.5	1392	1.92890794653109
ENSG00000101040	5362.5	3442	1.07606258851119
ENSG00000101132	2783.5	2205.5	1.91535542747076
ENSG00000101138	1086	1015	1.54888791019204
ENSG00000101146	1948.5	2156	2.02903159115808
ENSG00000101158	850.5	846.5	1.22145760752749
ENSG00000101182	1483.5	1355	1.92078717449886
ENSG00000101191	2187	3031	1.23029337039846
ENSG00000101216	551.5	653.5	0.704934055064285
ENSG00000101236	961	900	1.3584047620191
ENSG00000101247	3247.5	3307	1.85089369638683
ENSG00000101266	1787	1389	1.77938556671683
ENSG00000101294	3979.5	5204	0.939993024763361
ENSG00000101333	19869.5	16794	0.498779718250746
ENSG00000101337	993.5	842	1.21288149567213
ENSG00000101343	2882	2454.5	2.00584206897865
ENSG00000101365	1663.5	2411.5	1.20219879889474
ENSG00000101400	177	327	0.0493807513214635
ENSG00000101407	887.5	655	0.733093537107515
ENSG00000101413	1441.5	1105	1.50903935359268
ENSG00000101421	638	711	0.865019328085078
ENSG00000101439	2471	3600	0.996516926110505
ENSG00000101442	1097	867.5	1.19033789962291
ENSG00000101474	1323.5	1264.5	1.82944600921203
ENSG00000101493	15980.5	15562.5	0.582258618837364
ENSG00000101557	1734	2241	1.60243045878587
ENSG00000101574	1537	1512.5	2.02221436298324
ENSG00000101577	4658.5	3639	1.58744257934038
ENSG00000101654	1590	1857.5	1.89106829726739
ENSG00000101773	3173	2769	1.96507376591913
ENSG00000101782	1260.5	1378.5	1.76726899507073
ENSG00000101811	905	1046	1.36298333847597
ENSG00000101825	1563.5	1629.5	2.02561713427877
ENSG00000101843	1802.5	1823	2.15180232258842
ENSG00000101844	5383.5	8368.5	0.447009352626686
ENSG00000101849	11778.5	9549	0.884983018620426
ENSG00000101856	2953.5	2901	1.9722108389771
ENSG00000101868	9561	8252	1.04505130054164
ENSG00000101901	3035	3249	1.78184664845796
ENSG00000101911	2096.5	2340.5	1.96810455395963
ENSG00000101935	20557	16419	0.477524306312593
ENSG00000101966	2955.5	3572	1.46015666584257
ENSG00000101972	18704.5	16312.5	0.532417588371556
ENSG00000101974	14632	14384	0.621262995419852
ENSG00000102024	9785	7993.5	1.02753230468582
ENSG00000102038	4688	4207	1.63888277865237
ENSG00000102054	3108.5	2344	1.75889564221541
ENSG00000102081	1899	1591	2.00919363530581
ENSG00000102103	4553.5	4983.5	1.29079705977253
ENSG00000102158	1606	2134	1.48452674013789
ENSG00000102172	5639.5	6344.5	1.05929822102065
ENSG00000102181	6523	6152	1.26108461509279
ENSG00000102189	4346	3494.5	1.69150485115078
ENSG00000102218	2458	1811.5	1.75197741665905
ENSG00000102287	12574	21268.5	0.173440125141886
ENSG00000102309	12202.5	13592	0.60405100438705
ENSG00000102316	2338.5	1842.5	1.95799394671888
ENSG00000102390	1834	1535	1.97964882845583
ENSG00000102409	446	634.5	0.45941299965143
ENSG00000102471	6795.5	6030	1.26736106796795
ENSG00000102531	8066	6984.5	1.15593202192886
ENSG00000102572	11773	10290	0.869103072823029
ENSG00000102580	7960.5	7573.5	1.10748743049455
ENSG00000102595	9805.5	8619.5	1.01791189419394
ENSG00000102606	8767.5	12251	0.433762189968322
ENSG00000102699	4381.5	3790	1.73511981414101
ENSG00000102710	2795.5	2381	2.02729562219621
ENSG00000102753	1951.5	2268.5	1.90648956043213
ENSG00000102755	13622	10920	0.750621863995516
ENSG00000102780	8047	6614	1.14911529069898
ENSG00000102781	3158	2646.5	1.92297869827763
ENSG00000102786	70009	91607	0.0220833228142781
ENSG00000102804	4115.5	3765.5	1.77628496154227
ENSG00000102805	3197.5	2998	1.95698213686813
ENSG00000102870	265.5	318.5	0.156761672582557
ENSG00000102893	5779	3886	1.13044445452909
ENSG00000102901	2708.5	3318.5	1.52307900852897
ENSG00000102908	1516	2700	0.616980628993594
ENSG00000102910	5299	4896	1.44429313745456
ENSG00000102921	6971.5	4943.5	1.07537941835951
ENSG00000102974	1237.5	1148.5	1.71921058190535
ENSG00000102984	3507	3107.5	1.90503727838608
ENSG00000103035	1190	1164	1.71592333996679
ENSG00000103042	1401.5	1423	1.91676436514918
ENSG00000103047	1461	1052.5	1.34024284554547
ENSG00000103051	1822	1177	1.14404305495919
ENSG00000103091	3792	3620.5	1.81046397455455
ENSG00000103168	591.5	540.5	0.635139743036072
ENSG00000103175	157.5	244.5	0.0495646131225607
ENSG00000103194	726.5	826.5	1.04583268647593
ENSG00000103196	71019	84263	0.0231517248442282
ENSG00000103222	5652	4707	1.41854882929738
ENSG00000103241	557	951	0.458978156560951
ENSG00000103257	38639	38783.5	0.0952950496923456
ENSG00000103274	1886.5	2201	1.88480110664644
ENSG00000103335	20482.5	24240.5	0.268397620271857
ENSG00000103342	2075.5	1408	1.41209021799049
ENSG00000103353	1479.5	1515.5	1.98373949618136
ENSG00000103363	348.5	611.5	0.218884444044124
ENSG00000103381	5158	3727	1.38308872157461
ENSG00000103429	1846.5	1491	1.91834128427538
ENSG00000103449	2598	2638	2.01862238009012
ENSG00000103489	20494.5	16705.5	0.478263637007423
ENSG00000103494	4497.5	2483.5	0.686397572582105
ENSG00000103591	1010	915.5	1.37992352464036
ENSG00000103647	2862	2876	1.96565254389582
ENSG00000103653	705	690.5	0.912748772775454
ENSG00000103657	913.5	992.5	1.39443668929272
ENSG00000103671	290	445.5	0.180871864598042
ENSG00000103769	2891	2423	1.99317275815792
ENSG00000103888	11039	9067	0.937376062452893
ENSG00000104067	17937	13998	0.547018555937688
ENSG00000104093	4567	4051.5	1.67671766032017
ENSG00000104177	3053	2718.5	1.99606838239845
ENSG00000104221	294	514.5	0.157719125631208
ENSG00000104228	2624.5	1923	1.71039326148648
ENSG00000104312	4816	3855	1.60463447746609
ENSG00000104320	5577.5	4918.5	1.42401916385236
ENSG00000104331	3171.5	2357	1.71836657861255
ENSG00000104332	2185.5	1907	2.14454534588469
ENSG00000104365	1765	1603.5	2.10948815932306
ENSG00000104388	5120.5	3820	1.42603687876156
ENSG00000104408	5805	4654.5	1.38157698960037
ENSG00000104412	2614	1927	1.74729824124342
ENSG00000104419	60097.5	61206.5	0.019005632595149
ENSG00000104442	1691.5	1733.5	2.10770579319762
ENSG00000104447	11331	9127	0.916041975360802
ENSG00000104497	3526	2577	1.60913035531857
ENSG00000104517	1736	1260.5	1.52135877426805
ENSG00000104611	3521	3544	1.80375712094002
ENSG00000104613	1373.5	1336.5	1.88446751196078
ENSG00000104626	7860.5	5953.5	1.11158579637352
ENSG00000104695	4180.5	2902	1.41485304276551
ENSG00000104714	9184.5	9701.5	0.867635397635059
ENSG00000104722	1974.5	3209.5	0.758949854129411
ENSG00000104723	10055	9444	0.963667898615622
ENSG00000104728	4845.5	4135.5	1.61180719188236
ENSG00000104738	1565.5	1401	1.96131817649963
ENSG00000104763	1826.5	1952.5	2.08228344123354
ENSG00000104812	14174	17954.5	0.390667357337834
ENSG00000104825	470	352.5	0.222878043734626
ENSG00000104904	2872.5	3461	1.51645082682774
ENSG00000104960	521.5	536.5	0.585463393015569
ENSG00000104969	195	287	0.0780391751443767
ENSG00000105053	2331.5	1993	2.10326753419045
ENSG00000105088	1161	658	0.399078728429047
ENSG00000105137	1059.5	1024.5	1.54056820069069
ENSG00000105171	1640	1445.5	1.97926317923419
ENSG00000105173	1112	1288	1.56341553756001
ENSG00000105176	2574	2131	2.03766236679074
ENSG00000105186	2689	3514.5	1.2959465717033
ENSG00000105248	381	372.5	0.259122437053772
ENSG00000105281	8834	10804.5	0.64190191022852
ENSG00000105339	4956	4193.5	1.58167260855948
ENSG00000105401	1681.5	2259.5	1.4450390325028
ENSG00000105426	1031.5	529	0.216538937700848
ENSG00000105438	115.5	116	0.0160904968814657
ENSG00000105497	1442	886.5	0.798463764010821
ENSG00000105556	243.5	456	0.0991593302353583
ENSG00000105568	2071.5	2219	2.0831668272976
ENSG00000105618	534	836	0.51605967484251
ENSG00000105664	200	322	0.0779039078436953
ENSG00000105671	377.5	750.5	0.189289389086892
ENSG00000105708	558	575.5	0.670122064248856
ENSG00000105732	968.5	870	1.29795463746136
ENSG00000105750	1179.5	1154.5	1.70071251390895
ENSG00000105810	17241	13733	0.579469637209182
ENSG00000105819	1271.5	1057.5	1.55048056809781
ENSG00000105821	1262	1201	1.77272409406993
ENSG00000105829	2261	1839	2.04164070719788
ENSG00000105835	1822.5	2642	1.17491780937639
ENSG00000105849	1792.5	2815.5	0.90659698721312
ENSG00000105856	3043	3032	1.93180065606096
ENSG00000105875	3141.5	2572	1.91413429519014
ENSG00000105879	1963	1815.5	2.19484485621856
ENSG00000105887	3792	3207	1.83529709004599
ENSG00000105926	4680	3720	1.61730785807027
ENSG00000105968	16083	18637	0.417381837686547
ENSG00000105971	9870	8302	1.02489121136963
ENSG00000105974	5733.5	9190	0.385179540492697
ENSG00000105976	9211.5	7636.5	1.06895651289318
ENSG00000105983	7496	6023	1.19200061453843
ENSG00000105993	19822.5	14614.5	0.473777790387447
ENSG00000106003	10812	12884.5	0.570489904047907
ENSG00000106009	14314.5	15584	0.545752833845181
ENSG00000106052	7994.5	6014.5	1.09085174464676
ENSG00000106070	9521	8059	1.04763055843385
ENSG00000106080	564	710.5	0.7200589968121
ENSG00000106105	2849.5	2357.5	1.9851778167326
ENSG00000106153	1223	1339	1.72142000836294
ENSG00000106211	1752	1752	2.14561692586519
ENSG00000106236	9720.5	9119.5	0.990361551953242
ENSG00000106261	634	881.5	0.784180206938046
ENSG00000106266	2201.5	2045.5	2.19173770035013
ENSG00000106299	5502.5	4179.5	1.38370452310893
ENSG00000106305	455.5	530.5	0.492511931361985
ENSG00000106344	593	522	0.595335124976418
ENSG00000106346	551	792.5	0.618768272621001
ENSG00000106348	1115.5	1783.5	0.858152073825195
ENSG00000106392	6440.5	5983.5	1.27842608123878
ENSG00000106399	4994	4319.5	1.57317461807493
ENSG00000106443	3123	2901.5	1.97801252769891
ENSG00000106459	1676	1579	2.09613527451846
ENSG00000106460	958	1157.5	1.38540139335256
ENSG00000106462	3852	6601.5	0.349521002895073
ENSG00000106524	1596	1582	2.06409092852024
ENSG00000106546	3791.5	4799.5	1.10547185163002
ENSG00000106554	12184.5	12588.5	0.688956022185218
ENSG00000106571	8500.5	7259	1.12384788254239
ENSG00000106591	1349.5	1431	1.85865134140634
ENSG00000106603	3440	2458	1.55413691585614
ENSG00000106609	1095.5	1265.5	1.56793855050161
ENSG00000106624	538	691	0.668136860496489
ENSG00000106636	245.5	445	0.108228891356024
ENSG00000106638	818	847.5	1.18898710840002
ENSG00000106683	1066.5	754	0.854992247109127
ENSG00000106701	7820	6131	1.15243284616538
ENSG00000106723	4478.5	4424	1.55422679641126
ENSG00000106772	17226	15034	0.579997913831984
ENSG00000106799	3609.5	2707.5	1.65885084796691
ENSG00000106829	18100.5	19175	0.436722860612612
ENSG00000106976	1004	864	1.26004441516903
ENSG00000106993	2704	2573	2.0646852677651
ENSG00000107036	8316	7158	1.13204907213757
ENSG00000107104	18123.5	14665	0.546670133723941
ENSG00000107140	906.5	665	0.733906061823715
ENSG00000107164	886	713.5	0.914240134829954
ENSG00000107175	1461	1438	1.95636329190525
ENSG00000107186	10862.5	10065.5	0.904545407570673
ENSG00000107223	323.5	513	0.216276757421246
ENSG00000107249	38903	31905.5	0.117046248818304
ENSG00000107263	2553.5	2454.5	2.09933458194636
ENSG00000107290	1434	1681.5	1.78735805173428
ENSG00000107338	19201.5	25007	0.227072826231202
ENSG00000107341	1124	1111	1.64546172410336
ENSG00000107372	5904.5	8863	0.48019980029336
ENSG00000107554	4496	3022.5	1.24835844820546
ENSG00000107560	2441	1551.5	1.2044378535939
ENSG00000107581	3195	2993.5	1.95698213686813
ENSG00000107625	707.5	565.5	0.636975360373493
ENSG00000107643	9875.5	6554	0.803384055132669
ENSG00000107651	2312	1701	1.74739607650423
ENSG00000107669	8785	6823	1.06544932119596
ENSG00000107731	2082	1468	1.58615868686262
ENSG00000107738	1053	875	1.25577278716047
ENSG00000107745	605.5	588.5	0.722144777029045
ENSG00000107771	7650.5	6319.5	1.18662808125011
ENSG00000107779	2254.5	1938	2.12634521624194
ENSG00000107796	1739	1722.5	2.14103520542966
ENSG00000107854	1237.5	885.5	1.09345824950956
ENSG00000107863	6642	6217.5	1.25611400601729
ENSG00000107864	4858.5	3859	1.58140705158369
ENSG00000107897	2156.5	2578.5	1.74155150601411
ENSG00000107929	1087	1399.5	1.35200567122652
ENSG00000107938	1105	1032.5	1.56911393257373
ENSG00000107957	9378	11983	0.549737337081504
ENSG00000107968	1210.5	2199	0.55860280195028
ENSG00000108010	3108.5	2499.5	1.88351429480226
ENSG00000108021	2172	1865.5	2.12827464045451
ENSG00000108039	4120.5	3862.5	1.75504290202414
ENSG00000108061	4447.5	3783	1.70688615319317
ENSG00000108091	6432.5	5820	1.29443816426148
ENSG00000108094	1780	2200	1.71612821787806
ENSG00000108107	16889.5	17447	0.504348883770053
ENSG00000108175	11035	10612	0.860557126236117
ENSG00000108179	4054.5	7485.5	0.250774642984989
ENSG00000108239	2005.5	2237.5	1.99209214286635
ENSG00000108256	8527	16571	0.126499996050254
ENSG00000108278	918	809.5	1.17353259093381
ENSG00000108384	913	582	0.463716050331959
ENSG00000108406	658.5	761.5	0.914547392480403
ENSG00000108424	1124.5	1089.5	1.63725962333365
ENSG00000108448	247.5	200.5	0.0872629458510394
ENSG00000108469	1138.5	641	0.383912525636313
ENSG00000108510	2210.5	1475.5	1.39665991422912
ENSG00000108518	1381	1492	1.8739393340773
ENSG00000108551	1959	1959	2.18048326835118
ENSG00000108582	813	996	1.19078074816317
ENSG00000108599	2438	1837	1.82531027020624
ENSG00000108691	522	573	0.623724111700599
ENSG00000108821	12877.5	16618	0.415181523656488
ENSG00000108828	832.5	507	0.345820559775036
ENSG00000108840	650	786	0.896337157670432
ENSG00000108848	623	771	0.82826092626586
ENSG00000108854	1167.5	993	1.49336970019769
ENSG00000108950	4075.5	3818.5	1.76767599070683
ENSG00000108953	706	1149.5	0.671640597055656
ENSG00000108960	2402	1943	1.98383326352997
ENSG00000108963	1323.5	1142	1.70058677268859
ENSG00000109079	1745	1412	1.85743786292819
ENSG00000109089	1199	1158	1.72284052519614
ENSG00000109111	1234	1863.5	1.0093320221943
ENSG00000109133	1673.5	1784	2.06507003306238
ENSG00000109171	3200.5	2753.5	1.95057322421363
ENSG00000109180	1709.5	1270.5	1.58950500691752
ENSG00000109189	2817	1628	0.883963956012096
ENSG00000109220	1899	2047.5	2.08352535425903
ENSG00000109320	5867	4852.5	1.37916743014907
ENSG00000109381	4695.5	4542.5	1.53207770966743
ENSG00000109436	5339	3877	1.34994179146499
ENSG00000109445	942.5	962.5	1.40921536624853
ENSG00000109452	32962.5	27201	0.175719017411016
ENSG00000109475	1912.5	1328.5	1.44043569239355
ENSG00000109501	1655.5	1553	2.07382160124179
ENSG00000109519	877	967	1.32678729992751
ENSG00000109536	2407	2610	1.95519352776393
ENSG00000109572	6122	5378	1.34000754381039
ENSG00000109576	2034	2253	1.9868453567284
ENSG00000109606	4299.5	3142	1.52527426593765
ENSG00000109610	1112.5	1027	1.56911393257373
ENSG00000109674	2715	2000	1.74114701677667
ENSG00000109686	12603.5	7920	0.605384313422219
ENSG00000109805	2027.5	1906.5	2.20356291129985
ENSG00000109814	2697.5	3413	1.37547809891738
ENSG00000109861	3705.5	3188	1.86617157430122
ENSG00000109911	9529.5	7903	1.04504138813797
ENSG00000109929	2119	1905.5	2.18301950283186
ENSG00000109971	5366.5	5614.5	1.2302280304363
ENSG00000110031	3937.5	3828	1.75983650390994
ENSG00000110048	2652	2895.5	1.85137623999564
ENSG00000110066	685	518	0.534759282281263
ENSG00000110104	1435.5	1111.5	1.50903935359268
ENSG00000110107	1537.5	1664.5	1.98271049131101
ENSG00000110172	2741	2210.5	1.94449451727357
ENSG00000110218	7561	6472	1.20022954906734
ENSG00000110237	1674	1967.5	1.88428679819079
ENSG00000110318	1513.5	1531.5	1.99707012037475
ENSG00000110367	1498.5	1070	1.30088956911947
ENSG00000110395	2196.5	1850.5	2.08858584124961
ENSG00000110400	5732.5	5083	1.39450858264526
ENSG00000110422	3633.5	3398	1.87228882758155
ENSG00000110427	3566.5	3250.5	1.8951993388028
ENSG00000110435	2956	3190.5	1.7998539052968
ENSG00000110497	2119.5	1063	0.47903554706392
ENSG00000110583	370	346	0.223915985771314
ENSG00000110619	1100.5	1485.5	1.248179920739
ENSG00000110696	4306	4941	1.23404746800404
ENSG00000110756	1943.5	2105	2.07968788081434
ENSG00000110768	2150.5	1866	2.14500217510191
ENSG00000110851	3871.5	3868.5	1.73368111795101
ENSG00000110871	638.5	1073	0.554539646986792
ENSG00000110880	9986	10174.5	0.861516104172053
ENSG00000110917	896	1554.5	0.607801800818555
ENSG00000110958	922	1327	1.06176014266397
ENSG00000111052	10105	8130.5	1.00170917598964
ENSG00000111057	394	426.5	0.329757090492004
ENSG00000111142	1760	2164.5	1.7551125515113
ENSG00000111145	7054	7129	1.12007647522045
ENSG00000111215	5767.5	5171	1.37720107351794
ENSG00000111266	2423	2185	2.14721367707497
ENSG00000111300	2639.5	2680.5	2.00943674233424
ENSG00000111331	2358	2598.5	1.9149979243791
ENSG00000111361	311.5	312	0.177456143612922
ENSG00000111412	1527	1469	2.00369784478933
ENSG00000111445	1559	2262	1.2061785747691
ENSG00000111450	2432	1995	2.03168079979117
ENSG00000111530	4274.5	3775	1.7573211166071
ENSG00000111596	6792	5640	1.27569396997463
ENSG00000111605	2149.5	2103	2.18258441151761
ENSG00000111615	995	1190	1.43440455081601
ENSG00000111647	5119.5	4355	1.53517646470553
ENSG00000111666	3601	3975	1.5617813922538
ENSG00000111684	1065.5	1603	0.998981170860844
ENSG00000111716	3718.5	3360	1.87312559866377
ENSG00000111725	1504.5	1431	1.98276084700448
ENSG00000111726	1522.5	1529	2.01179698855273
ENSG00000111731	5358.5	4721	1.47258115930972
ENSG00000111785	7281.5	6915.5	1.17731215767262
ENSG00000111859	9284	8971	0.989508365076523
ENSG00000111875	2662	2350	2.08403902801079
ENSG00000111880	13747.5	11919.5	0.731672923927462
ENSG00000111885	8655.5	9025.5	0.926326770609994
ENSG00000111897	2151.5	1501.5	1.56125454976266
ENSG00000111906	7314	6054.5	1.21893629740093
ENSG00000111912	17456	14139.5	0.575182460241968
ENSG00000111962	11630.5	9636	0.896733290960442
ENSG00000111981	7151.5	6969	1.15938464628226
ENSG00000112033	959	1385.5	1.0505886195209
ENSG00000112062	677	778	0.946230024898667
ENSG00000112078	255	307.5	0.146058176703177
ENSG00000112079	174.5	177.5	0.0550493064789259
ENSG00000112118	1278	1136	1.6977509517865
ENSG00000112144	3100	2545.5	1.92090143178991
ENSG00000112167	950.5	904.5	1.35558861710756
ENSG00000112186	5020.5	4077	1.55755408164553
ENSG00000112210	1705.5	1336.5	1.74115668964724
ENSG00000112234	3139.5	2829.5	1.98215977206031
ENSG00000112237	1365	1111	1.58367863624525
ENSG00000112245	6154	5692	1.30805442518691
ENSG00000112249	14376.5	13764.5	0.652639192337259
ENSG00000112282	1678	1880.5	1.96629956782836
ENSG00000112290	2536	2211.5	2.1018531629416
ENSG00000112297	6675.5	4590.5	1.06158397164342
ENSG00000112305	7835.5	6891.5	1.17055063662956
ENSG00000112306	3124	3124	1.91489821505642
ENSG00000112335	1546.5	1346	1.88617975094228
ENSG00000112339	3715.5	3140	1.85887827567064
ENSG00000112378	1814	1859	2.14651545450959
ENSG00000112406	2639.5	1795.5	1.51066328369873
ENSG00000112531	9415.5	8189.5	1.05269160215272
ENSG00000112584	10386.5	9364.5	0.963607830696906
ENSG00000112592	1439	1528.5	1.92141104263022
ENSG00000112679	4117.5	3363.5	1.74719029014707
ENSG00000112685	2575.5	2418.5	2.10710159628738
ENSG00000112699	14673.5	11094	0.659786663561846
ENSG00000112701	2757	3077	1.76276424437233
ENSG00000112742	2544	2245.5	2.11094619658779
ENSG00000112769	6373.5	5558.5	1.31568715920705
ENSG00000112787	1377	2660	0.422625108981147
ENSG00000112851	3976.5	2903	1.56067509296668
ENSG00000112874	1051	1236.5	1.52006931785949
ENSG00000112902	27594	26432	0.233277513943799
ENSG00000112941	3143	4128	1.14221112373966
ENSG00000112972	1214.5	1316	1.74073996756757
ENSG00000112977	8925	7928	1.07611880913507
ENSG00000112984	711.5	730.5	0.975071439062831
ENSG00000112996	1526.5	1510.5	2.011194812199
ENSG00000113048	4188.5	3072	1.53596815864031
ENSG00000113068	2768	2199.5	1.91535542747076
ENSG00000113083	3538.5	3367.5	1.87047501285893
ENSG00000113140	7381.5	6348.5	1.21711341195839
ENSG00000113163	4373.5	4491.5	1.50915390354197
ENSG00000113194	4745.5	3934	1.63839959257826
ENSG00000113240	3310	3106	1.93312080010314
ENSG00000113273	8672.5	7042.5	1.10062269673178
ENSG00000113282	4369	3264	1.57293701734158
ENSG00000113318	7481	6661	1.20156014792245
ENSG00000113328	1427.5	1679.5	1.75333384973672
ENSG00000113360	4986.5	4636	1.50559933785814
ENSG00000113368	4439.5	3826	1.72339479602041
ENSG00000113369	4528	8008.5	0.28156076612612
ENSG00000113387	1652	1880.5	1.93563039454759
ENSG00000113407	1602	1513.5	2.04387758304608
ENSG00000113456	2069	2052	2.1836843808516
ENSG00000113552	302.5	459	0.193452263621563
ENSG00000113569	1123	999	1.51012877801023
ENSG00000113578	3163	3365.5	1.77256087471246
ENSG00000113580	8889.5	9445	0.891693618284309
ENSG00000113593	836.5	855	1.21815229377144
ENSG00000113594	5160.5	4047	1.50372779931742
ENSG00000113595	2219.5	2243	2.14348551191174
ENSG00000113615	617	669.5	0.823810815335451
ENSG00000113643	1248	1315.5	1.77836088415199
ENSG00000113648	6103	5400.5	1.34490853597013
ENSG00000113649	3713.5	3378	1.86924447233792
ENSG00000113657	13481.5	12097.5	0.732814590031343
ENSG00000113658	3020	3125	1.88280134592093
ENSG00000113712	2749.5	2828.5	1.95257204518083
ENSG00000113716	3885	3242.5	1.81008582354913
ENSG00000113739	6499.5	12929.5	0.154217587116856
ENSG00000113742	5439	5590	1.26565368811826
ENSG00000113758	3018	4742.5	0.685148276339873
ENSG00000113761	1327	1808	1.34283854170549
ENSG00000113810	3495.5	5815.5	0.438585739568336
ENSG00000113851	1358	1558.5	1.75703928724932
ENSG00000113916	6723.5	9332.5	0.571209762277467
ENSG00000114019	8262.5	15179	0.165009380567491
ENSG00000114030	3024.5	3393.5	1.69053127320213
ENSG00000114062	6893	5790.5	1.26090015399682
ENSG00000114098	3294.5	2698	1.88764308066202
ENSG00000114315	2041	2315.5	1.94993775088567
ENSG00000114346	2530	1914.5	1.82258150616847
ENSG00000114354	1874	1851.5	2.18790222072345
ENSG00000114374	9727	4908	0.312655493788267
ENSG00000114416	8469	7184.5	1.12396221615431
ENSG00000114423	8124.5	7447.5	1.12882859044079
ENSG00000114439	11652	9431	0.895585104670208
ENSG00000114446	4253.5	3008	1.43898716702274
ENSG00000114554	2182	1632	1.81051100050951
ENSG00000114573	2946	2009	1.45844806008906
ENSG00000114648	430	355.5	0.235167361958443
ENSG00000114650	1294	1249	1.80976311044227
ENSG00000114698	3239	2250	1.50776940099227
ENSG00000114735	1576.5	1742.5	1.9719383139938
ENSG00000114742	2921	2085	1.61564983403726
ENSG00000114770	18071.5	34909.5	0.0589013385335221
ENSG00000114784	1518.5	1506.5	2.011194812199
ENSG00000114850	2660	2252.5	2.05388169755409
ENSG00000114861	33177.5	29034	0.165926148518208
ENSG00000114942	1198	2064	0.692469812702042
ENSG00000114948	5410	4643	1.46959117711015
ENSG00000114956	1389.5	812.5	0.630459121064598
ENSG00000114988	462	644	0.497576807029991
ENSG00000115042	1248.5	1662.5	1.37593157329528
ENSG00000115073	1541.5	1722	1.93374658554337
ENSG00000115091	2391	2563	1.96454887329169
ENSG00000115107	6360.5	5345	1.31412027395134
ENSG00000115137	785	1026.5	1.0794257812812
ENSG00000115145	3340.5	2265.5	1.42547808000947
ENSG00000115159	10884	8775	0.953567768197278
ENSG00000115183	16643	15838	0.568209773578128
ENSG00000115232	4574	4537.5	1.52037383480407
ENSG00000115295	5504	4084	1.35202419471462
ENSG00000115306	11626	11341.5	0.79326675053483
ENSG00000115355	2508.5	2569.5	2.02592505350123
ENSG00000115363	4467.5	3944	1.70542541483354
ENSG00000115364	1443.5	1350	1.91730226331457
ENSG00000115365	2596.5	3005.5	1.70623427680011
ENSG00000115368	830	981.5	1.24398053032984
ENSG00000115380	3966	3460	1.82092555291032
ENSG00000115392	2358.5	1759	1.78831023060611
ENSG00000115414	7158	11536	0.319730709857457
ENSG00000115415	3968.5	5677.5	0.678119755498933
ENSG00000115421	1973.5	3139.5	0.827774352789954
ENSG00000115461	1526.5	1918	1.6542378113311
ENSG00000115484	1283.5	1006	1.42694549069954
ENSG00000115524	2657	2811	1.93325256606879
ENSG00000115548	2684.5	2573.5	2.06481977421659
ENSG00000115561	8804.5	9336	0.899585760342521
ENSG00000115641	10364	8143.5	0.976116974051747
ENSG00000115648	2576.5	2458.5	2.09933458194636
ENSG00000115652	5744	6803	0.928890907958031
ENSG00000115661	4883	4883	1.42168130882729
ENSG00000115677	6473	9105.5	0.549990279080528
ENSG00000115694	1467.5	1841	1.63545471296778
ENSG00000115738	4725.5	4655.5	1.49324047897321
ENSG00000115761	1998.5	1655.5	2.03905114405832
ENSG00000115825	713.5	1062	0.828140746950953
ENSG00000115827	1900.5	1332.5	1.48368526528282
ENSG00000115840	3436	3288	1.88862723034862
ENSG00000115844	3297.5	3404	1.81961461143441
ENSG00000115866	5650	4814.5	1.41812451950722
ENSG00000115875	7452	7896	1.01097315304645
ENSG00000115944	3792.5	3946.5	1.66216295710973
ENSG00000115947	2737.5	2865.5	1.93017201147451
ENSG00000115963	18926.5	22397	0.311705111156512
ENSG00000115970	16504	23019.5	0.23777035816873
ENSG00000116005	1167	1196.5	1.70285939477875
ENSG00000116062	4099.5	5097.5	1.07854781935811
ENSG00000116096	783.5	795	1.10962832929488
ENSG00000116106	133315	141663.5	0.0047927176973423
ENSG00000116117	41203	26128	0.0861847795409015
ENSG00000116127	3114	2464	1.86202784549564
ENSG00000116128	4277.5	4039	1.69939604378763
ENSG00000116133	1120.5	1084	1.62727301985253
ENSG00000116191	3483.5	3368.5	1.86627680402291
ENSG00000116198	1330.5	1233.5	1.80852012935936
ENSG00000116212	792.5	818.5	1.15026578254799
ENSG00000116237	285.5	352.5	0.182215453830707
ENSG00000116285	1187	1706	1.16129248973063
ENSG00000116288	1135.5	1543.5	1.26525644660708
ENSG00000116473	7326	5412	1.12375899441811
ENSG00000116478	28841	34971	0.134380477151055
ENSG00000116525	1885.5	1739.5	2.17350344328695
ENSG00000116539	426	656.5	0.386983498387802
ENSG00000116641	6263	5274.5	1.32249304049944
ENSG00000116649	1568.5	795	0.382417143592782
ENSG00000116670	1199	1122.5	1.68780066194024
ENSG00000116698	2548	2142.5	2.0556329685333
ENSG00000116704	2815.5	2404.5	2.02023939862869
ENSG00000116717	2852.5	3105	1.79766989163695
ENSG00000116729	9210	8541	1.03154969338826
ENSG00000116731	15345.5	16550.5	0.514534128241307
ENSG00000116741	2666	3235	1.54049188428826
ENSG00000116747	2127	1647.5	1.8757861635243
ENSG00000116754	3068	2711	1.99259850100506
ENSG00000116761	2275.5	2445	2.0006106835818
ENSG00000116791	2487.5	1912.5	1.89177811844031
ENSG00000116809	2080.5	1944.5	2.2017076842465
ENSG00000116857	1610.5	1238.5	1.60307544167167
ENSG00000116906	1233	1089	1.65009330308585
ENSG00000116957	2273	1724	1.8215555552487
ENSG00000116977	2891	2308	1.92172304032094
ENSG00000116984	4492	3813	1.70990437349062
ENSG00000116991	8346.5	5228.5	0.764188193148144
ENSG00000117000	845.5	751	1.03644338792117
ENSG00000117020	11032	9324	0.937720681938839
ENSG00000117036	1807	1736.5	2.16654051839163
ENSG00000117114	17431	13481	0.562041946200641
ENSG00000117118	572.5	461	0.445171192285352
ENSG00000117133	1204.5	1154	1.71296305542579
ENSG00000117152	1020	847.5	1.19622113481505
ENSG00000117155	1696.5	1411	1.89305297143901
ENSG00000117228	1067	1179	1.58658961573619
ENSG00000117262	845	625	0.683611186152664
ENSG00000117298	2430	2427.5	2.09065501679239
ENSG00000117335	2971.5	2238.5	1.74449058453258
ENSG00000117385	1105	790	0.938630618006782
ENSG00000117394	3054	4240.5	1.01044988607874
ENSG00000117395	2153.5	1524	1.60399410692923
ENSG00000117419	1518.5	1092	1.35159256318129
ENSG00000117475	1868.5	1815	2.18380659993327
ENSG00000117500	1341	1259.5	1.83357649095466
ENSG00000117519	2643	2824.5	1.90749962777143
ENSG00000117525	849.5	1176.5	1.08309279447527
ENSG00000117528	1444	1129	1.57664435643618
ENSG00000117533	1651	1352.5	1.83547103562638
ENSG00000117543	1965	1452.5	1.68114170739503
ENSG00000117569	1796	1873	2.12996986659479
ENSG00000117597	2918	2140	1.68727514940698
ENSG00000117600	2775	2717	2.01497011112077
ENSG00000117625	2921.5	2881	1.98062148514333
ENSG00000117697	1627.5	1187.5	1.46178752510413
ENSG00000117713	1255	1426	1.72804315040189
ENSG00000117724	5073	4516	1.53416947225047
ENSG00000117751	389.5	361	0.24986718061603
ENSG00000117758	304	244.5	0.115842075959104
ENSG00000117868	6210.5	6503.5	1.14687288846232
ENSG00000117906	1225.5	1323.5	1.75286006698664
ENSG00000118007	13959	11382	0.730022623084997
ENSG00000118181	796.5	1489	0.463644307292738
ENSG00000118200	2626	1337	0.54369062914223
ENSG00000118217	2652	2636.5	2.03568860622726
ENSG00000118246	1690.5	2105.5	1.71872135626326
ENSG00000118260	3317.5	3032	1.94299971372744
ENSG00000118263	7883.5	7060	1.16127436615847
ENSG00000118363	249.5	251	0.120657520577402
ENSG00000118418	1491	1355.5	1.92078717449886
ENSG00000118508	3792	3595	1.82381467106445
ENSG00000118515	11296	10715.5	0.850800695496755
ENSG00000118518	1929.5	2016.5	2.14113748964653
ENSG00000118523	2941	3150.5	1.82731649738275
ENSG00000118564	4252.5	4386	1.54235615123833
ENSG00000118579	1921.5	1854.5	2.1973995042207
ENSG00000118596	9717.5	7531	0.993951671172284
ENSG00000118600	2037	1415	1.49263115259127
ENSG00000118620	1923.5	1656	2.09294051311302
ENSG00000118680	2550	3356.5	1.32882985035412
ENSG00000118689	10238	8937.5	0.992383960368609
ENSG00000118705	1851	1637	2.11895650283361
ENSG00000118762	4582	3411	1.54463257651627
ENSG00000118873	2887	2042.5	1.58088139111324
ENSG00000118900	2608	2651	2.01862238009012
ENSG00000118922	26539.5	23096.5	0.283819214383114
ENSG00000118961	4270	3694	1.75872069392567
ENSG00000119013	921	729	0.938912668257642
ENSG00000119042	21652	21332	0.371445797947844
ENSG00000119048	1166.5	1084.5	1.63858511499305
ENSG00000119138	5903	7346	0.83903534088083
ENSG00000119139	11274.5	9719.5	0.918750866353418
ENSG00000119242	1966.5	1455.5	1.68114170739503
ENSG00000119280	5797	3880	1.13044445452909
ENSG00000119314	3552	2846	1.78886647881571
ENSG00000119318	3984.5	2721	1.39717330202747
ENSG00000119328	998.5	799	1.09770358287287
ENSG00000119335	820.5	1292	0.810897053343402
ENSG00000119397	2374	2045.5	2.11337764128814
ENSG00000119401	3795.5	2912	1.69176851599826
ENSG00000119408	7284.5	6091	1.23046022326705
ENSG00000119421	953	1170.5	1.3426876095702
ENSG00000119446	856	934.5	1.2918820164758
ENSG00000119471	949	857.5	1.25739266489608
ENSG00000119487	3622	2574	1.53477792166696
ENSG00000119523	842.5	912	1.27154068328565
ENSG00000119541	2221.5	1332.5	1.01367017316513
ENSG00000119632	1272	1164.5	1.73451379387604
ENSG00000119682	1040.5	1066	1.56536996771504
ENSG00000119688	618.5	463	0.435317251184627
ENSG00000119707	2140.5	3685	0.596371791737355
ENSG00000119718	477.5	532.5	0.527946472548452
ENSG00000119729	909.5	1466.5	0.761678631024409
ENSG00000119760	436	678	0.394791959091822
ENSG00000119771	28595	47251.5	0.0623090618056672
ENSG00000119778	7951.5	6014	1.09085174464676
ENSG00000119787	1222	1341.5	1.72142000836294
ENSG00000119801	3268.5	3652	1.65337399448368
ENSG00000119812	1394.5	1094.5	1.51564040015358
ENSG00000119844	1192	1122.5	1.68542603047911
ENSG00000119865	1879.5	1850	2.18790222072345
ENSG00000119899	898.5	586.5	0.51033856875362
ENSG00000119900	2684.5	2409.5	2.08192035409745
ENSG00000119912	1716	1192.5	1.34488258553873
ENSG00000119922	268.5	298.5	0.153032337672041
ENSG00000119927	1983.5	1746.5	2.1438553801679
ENSG00000119953	1015.5	776.5	0.980381790496056
ENSG00000119977	1466	1144	1.57021051744295
ENSG00000119986	1615	1267.5	1.67542830174859
ENSG00000120008	1954.5	1381.5	1.54594390861885
ENSG00000120063	1292.5	1214	1.79111316244129
ENSG00000120071	2245	2088	2.18308994114631
ENSG00000120129	3106	3106	1.90589430002064
ENSG00000120137	1813.5	2629	1.17491780937639
ENSG00000120149	1859	1743.5	2.17520150401652
ENSG00000120256	4233.5	4454	1.50021921320021
ENSG00000120265	1319.5	1415.5	1.82505751865066
ENSG00000120333	1580.5	1367	1.91467534222721
ENSG00000120370	1383.5	1360	1.8980935660958
ENSG00000120438	7135	8261	0.881439538784541
ENSG00000120451	2508	2823.5	1.80298600066847
ENSG00000120509	1316	1191.5	1.76179147717544
ENSG00000120519	17735	12970	0.520016099184589
ENSG00000120526	5202	4977.5	1.42787965882286
ENSG00000120533	893.5	1166.5	1.21977259203622
ENSG00000120539	1879	1885.5	2.17626413372696
ENSG00000120549	20939	17590	0.46055392798099
ENSG00000120616	2325.5	2506.5	1.98292240268308
ENSG00000120647	671.5	930.5	0.859039091516301
ENSG00000120656	1291.5	2553	0.40105640738202
ENSG00000120662	1242.5	1293.5	1.78235709409824
ENSG00000120675	3387.5	2209.5	1.26503617335539
ENSG00000120685	2516	2630.5	1.9798585976357
ENSG00000120686	1000.5	1079	1.50613084837922
ENSG00000120688	2025.5	1352.5	1.35336731486486
ENSG00000120694	2190.5	3768	0.586734671553436
ENSG00000120699	3348.5	3208	1.90609005547934
ENSG00000120708	4184.5	6301.5	0.539927312395906
ENSG00000120738	3689	3826	1.71335651849951
ENSG00000120742	3613.5	2726.5	1.686741701908
ENSG00000120800	5746.5	4291	1.32975856954577
ENSG00000120802	2217	1987.5	2.1682051757061
ENSG00000120837	1707	1593.5	2.11078241322173
ENSG00000120899	5846	4049	1.16885117451596
ENSG00000120942	740	824.5	1.0765672669704
ENSG00000120963	1407	1352	1.90620463970275
ENSG00000121039	7410.5	12330.5	0.268613935940902
ENSG00000121057	4119.5	4491	1.43677188684614
ENSG00000121058	1448.5	947.5	0.994338125494668
ENSG00000121060	2330.5	3537	0.882017761690366
ENSG00000121210	8102	6863	1.15728201696188
ENSG00000121297	3331	2196	1.34956881679643
ENSG00000121350	2064.5	2238.5	2.05887576225028
ENSG00000121390	11010	17280	0.253628887874114
ENSG00000121440	17596.5	20250.5	0.374228785872453
ENSG00000121481	864.5	922	1.30440319707674
ENSG00000121578	2944.5	3333	1.67624776803679
ENSG00000121644	1326	1279.5	1.83749727462327
ENSG00000121691	690.5	555.5	0.631880899444614
ENSG00000121741	2343.5	2461.5	2.03476377330706
ENSG00000121766	882.5	1170.5	1.17141359054497
ENSG00000121769	461.5	265	0.0801505254712296
ENSG00000121774	1190.5	1128.5	1.69740113781374
ENSG00000121879	4466.5	4117.5	1.66860605518309
ENSG00000121892	2660	2571.5	2.06302732253193
ENSG00000121897	1059	1142.5	1.57891167972362
ENSG00000121898	7662.5	6014.5	1.15013124028455
ENSG00000121903	584.5	424.5	0.341498706724625
ENSG00000121904	21327.5	17165	0.454873880978225
ENSG00000121989	4146	3575	1.77999194221407
ENSG00000122008	4413	3579.5	1.69461754945461
ENSG00000122026	1002.5	1107.5	1.5172546085101
ENSG00000122034	1890	1645	2.09875048773004
ENSG00000122042	2366	2179	2.16355351096482
ENSG00000122126	1371.5	1221.5	1.78651600524286
ENSG00000122140	1508.5	1893.5	1.64841225937754
ENSG00000122203	14482.5	15224	0.572766434626946
ENSG00000122257	7833	4921	0.786294436085689
ENSG00000122359	5800.5	4994	1.3919276730699
ENSG00000122376	2042.5	2054	2.17558607146774
ENSG00000122417	2307.5	1890	2.04095397454082
ENSG00000122482	7003.5	6161	1.25502340426135
ENSG00000122484	2595.5	2437	2.10448924009569
ENSG00000122497	1488.5	1631.5	1.91931138643381
ENSG00000122507	11061.5	9758.5	0.924272662941565
ENSG00000122545	4330	4027	1.69999349800038
ENSG00000122565	2094.5	2160.5	2.13920884510236
ENSG00000122566	5039	7922	0.421990429820695
ENSG00000122643	3093	2196	1.5969212740564
ENSG00000122674	462.5	712.5	0.437978704915247
ENSG00000122691	9984.5	10607.5	0.808292184987236
ENSG00000122705	3073.5	3456	1.64807754117532
ENSG00000122707	1967.5	2212.5	1.99678563522695
ENSG00000122729	12404.5	11779	0.765551063664531
ENSG00000122779	3069	2469.5	1.89001173602734
ENSG00000122786	11350	8223	0.85042784815519
ENSG00000122861	460.5	840	0.301052034798143
ENSG00000122863	1082	823.5	1.07235840788176
ENSG00000122873	2735	2036	1.73852575286248
ENSG00000122877	5431	5421	1.30642649354324
ENSG00000122912	453.5	545.5	0.498541303941068
ENSG00000122952	754.5	842.5	1.11273439022696
ENSG00000122958	1751	1536.5	2.05801517445731
ENSG00000122965	11412.5	8622	0.890754076159242
ENSG00000122966	6485.5	6633	1.15773263365886
ENSG00000122970	1934	1549.5	1.92582862136503
ENSG00000123066	10343.5	7120.5	0.83922306218374
ENSG00000123091	3203	2744.5	1.94116090326271
ENSG00000123094	3096.5	3103.5	1.90589430002064
ENSG00000123106	11282	9118.5	0.925860583096983
ENSG00000123124	2944.5	2384	1.92969692309011
ENSG00000123130	3727.5	2837	1.67107018270243
ENSG00000123131	1308	1275.5	1.83001611790615
ENSG00000123146	1069	1627.5	0.968614230710941
ENSG00000123240	1910	1972	2.14127129578119
ENSG00000123352	1101.5	1522	1.22433191765719
ENSG00000123353	1017	1042	1.53220164496193
ENSG00000123395	971.5	1214	1.34526783737162
ENSG00000123473	1661	1901	1.93563039454759
ENSG00000123485	1610	1694	2.05022512393284
ENSG00000123545	1059	905	1.34003741005406
ENSG00000123562	4547.5	5462	1.06106824364862
ENSG00000123575	3134	2721.5	1.97231113053757
ENSG00000123607	7633.5	6608	1.19916730161767
ENSG00000123636	6143.5	5552	1.32491063674214
ENSG00000123643	5184	3946	1.44976698893972
ENSG00000123684	2284	1870.5	2.04153357499217
ENSG00000123689	658	680	0.871522720709563
ENSG00000123728	3355	3471	1.80021535896986
ENSG00000123737	1060.5	1102	1.58578348396507
ENSG00000123739	1643.5	1363	1.85185586919004
ENSG00000123983	6344	9135.5	0.514391121556177
ENSG00000123992	1649.5	1597	2.09654127554299
ENSG00000124120	1069	821.5	1.086759205536
ENSG00000124145	23127	23124	0.317171285977984
ENSG00000124151	4079.5	3453	1.79509377783331
ENSG00000124160	1720	1411.5	1.87609994957772
ENSG00000124177	7990	7604	1.10748743049455
ENSG00000124191	3782	3445.5	1.85081619393288
ENSG00000124193	2873	5193.5	0.411175345405109
ENSG00000124198	1903	1057	0.67733885039263
ENSG00000124201	2228	2429	1.98949118041276
ENSG00000124207	919.5	953.5	1.37978888869686
ENSG00000124209	3199	1917.5	1.00035409246715
ENSG00000124216	5784	5888	1.22599120955959
ENSG00000124217	680.5	892	0.915144675623257
ENSG00000124228	330	404	0.244165060947955
ENSG00000124275	5852.5	5312	1.35968562484117
ENSG00000124279	460.5	576	0.516810430993951
ENSG00000124299	5055	4515	1.54153297523226
ENSG00000124333	138	224	0.0357285708973778
ENSG00000124356	1764.5	1007	0.734990406571452
ENSG00000124357	2086	1993	2.20188006918609
ENSG00000124370	1180.5	1201	1.71694370520225
ENSG00000124422	4835.5	3567	1.45532443824081
ENSG00000124486	3312.5	5062	0.681345300735981
ENSG00000124496	2760	2386.5	2.05485512219953
ENSG00000124532	1007.5	1077.5	1.5233734012221
ENSG00000124535	1201	1322	1.70985679323262
ENSG00000124641	781.5	539	0.483316779930026
ENSG00000124766	3627.5	3869.5	1.6554815904306
ENSG00000124767	1226	2017.5	0.815679542011684
ENSG00000124782	11313.5	9465.5	0.917151510592023
ENSG00000124784	2256.5	2200	2.16222137589447
ENSG00000124786	2025	2093	2.13338267342392
ENSG00000124788	12769	10950	0.798901603939147
ENSG00000124795	3503.5	3215.5	1.90690500070371
ENSG00000124813	22557	18063	0.413911986647365
ENSG00000125107	4064.5	3774.5	1.77897980166078
ENSG00000125148	1164	1174	1.70122086014774
ENSG00000125166	1488.5	1914.5	1.57466858739719
ENSG00000125247	4639.5	4195	1.64527213556009
ENSG00000125257	18250	13756.5	0.526998255715975
ENSG00000125304	2335.5	2024	2.13417004335473
ENSG00000125347	5385.5	8410.5	0.429440453752835
ENSG00000125351	917	721.5	0.911268429954684
ENSG00000125354	3341.5	5869.5	0.383463677001703
ENSG00000125375	1316.5	1112	1.62561156543791
ENSG00000125384	1128	1155.5	1.67400212343739
ENSG00000125398	2580	2359	2.10894885374042
ENSG00000125484	777	1168.5	0.870627790007974
ENSG00000125485	1815.5	1931	2.10169475630094
ENSG00000125534	798.5	1381.5	0.590989505517824
ENSG00000125629	2033	1497.5	1.69744505865148
ENSG00000125633	6900.5	6751.5	1.18462682808878
ENSG00000125675	17156	14489	0.585036270994216
ENSG00000125676	6751.5	5746.5	1.27981675969066
ENSG00000125703	3440.5	2274.5	1.33792903300728
ENSG00000125733	1596	894.5	0.61395253393319
ENSG00000125772	2914	2308.5	1.89302343026769
ENSG00000125779	1220.5	1402	1.66290682588246
ENSG00000125814	2482	2352	2.13103365811528
ENSG00000125818	1713.5	1635	2.12624619075411
ENSG00000125826	3089	2305.5	1.72916919334522
ENSG00000125827	2015.5	2451.5	1.74206633525122
ENSG00000125834	6445.5	5878.5	1.29443816426148
ENSG00000125844	15620	25545.5	0.137118351162226
ENSG00000125845	3242	3020	1.95476379489542
ENSG00000125848	386.5	493.5	0.35001513975036
ENSG00000125863	2304	2205.5	2.16662039163272
ENSG00000125868	1970.5	2519	1.59477139040775
ENSG00000125870	2263.5	1631.5	1.70297453950441
ENSG00000125871	1951	1747.5	2.15466170002893
ENSG00000125885	2023	1183.5	0.889777267485191
ENSG00000125898	3085.5	2884	1.98060982632162
ENSG00000125912	587.5	403.5	0.289310791501692
ENSG00000125944	221.5	213	0.0921286597288703
ENSG00000125970	1646	1274	1.66567949756687
ENSG00000125977	812.5	1029.5	1.15827465995452
ENSG00000125991	243	253	0.119513387692079
ENSG00000125995	716	429	0.261629731591663
ENSG00000126001	587	754.5	0.747259330306657
ENSG00000126003	303	401.5	0.205580767491919
ENSG00000126012	1963.5	2360	1.76147340732854
ENSG00000126067	1603.5	1072.5	1.15931794464709
ENSG00000126107	420.5	601.5	0.408376344213241
ENSG00000126216	3449	3359.5	1.87551090563559
ENSG00000126247	1607	2058.5	1.63894917410604
ENSG00000126524	908	988	1.3775375086218
ENSG00000126581	636.5	695.5	0.857921084136263
ENSG00000126603	719	836	1.02939176304956
ENSG00000126773	7670	6931	1.17882722727906
ENSG00000126777	6245.5	5821	1.29026465000322
ENSG00000126814	1415.5	1098.5	1.4953838385451
ENSG00000126821	1917	1577	2.00919363530581
ENSG00000126934	226	298	0.115804602212456
ENSG00000127081	715.5	765	1.00829305796849
ENSG00000127124	14405.5	10806.5	0.679140801452947
ENSG00000127184	1000	860	1.26603755371167
ENSG00000127241	5081	4260.5	1.55007401327491
ENSG00000127314	2879.5	2862.5	1.97403159552288
ENSG00000127334	3923	3653.5	1.81314224847397
ENSG00000127419	487	433	0.390942421466384
ENSG00000127452	2095	2290	2.02650569204489
ENSG00000127507	778	529	0.475556928156772
ENSG00000127527	1862.5	2560.5	1.33098143075148
ENSG00000127528	2764	3058	1.79418545767141
ENSG00000127616	314.5	591	0.160965252215226
ENSG00000127774	480	566.5	0.549833667308295
ENSG00000127870	7606.5	7953	1.01418440493937
ENSG00000127914	4216.5	3645.5	1.76957248444472
ENSG00000127920	1391.5	999.5	1.24886209458507
ENSG00000127946	1456	831	0.608313919348417
ENSG00000127947	1926.5	1895	2.19361256173069
ENSG00000127955	3767	3373	1.85763677845519
ENSG00000127989	5918.5	5430	1.34192475913476
ENSG00000127990	5203.5	4637.5	1.49410047565577
ENSG00000127995	3106.5	2702	1.97961767358712
ENSG00000128266	4358.5	2433	0.725740897190476
ENSG00000128283	662	1206.5	0.478262094544595
ENSG00000128340	322.5	523	0.210905472037324
ENSG00000128463	504.5	572	0.600767108521259
ENSG00000128512	20864	14633	0.424861412735594
ENSG00000128513	3313	2236	1.38779534028439
ENSG00000128534	1781.5	1678.5	2.15041177003944
ENSG00000128563	2024.5	2018	2.18794502431
ENSG00000128581	405.5	321	0.185533839791262
ENSG00000128585	8799.5	8157	1.06319928933121
ENSG00000128590	1300.5	1355	1.83337284778994
ENSG00000128595	827.5	1080.5	1.12750063765865
ENSG00000128607	650	762.5	0.899437623178622
ENSG00000128641	8998	7864.5	1.08021972548383
ENSG00000128654	4882	4244.5	1.59383038648988
ENSG00000128699	861.5	997	1.30198270121279
ENSG00000128708	1324	1305.5	1.84794703869972
ENSG00000128731	5914.5	6510.5	1.08458542655229
ENSG00000128805	12454	9913.5	0.827993850123105
ENSG00000128891	458.5	683.5	0.45357975911843
ENSG00000128917	2788	5008.5	0.422209363522618
ENSG00000128944	576	681	0.757559156117652
ENSG00000129003	5810.5	4796	1.39106356013249
ENSG00000129028	784.5	940.5	1.15862870891252
ENSG00000129038	2878.5	2825.5	1.98909555734715
ENSG00000129055	3525	3039	1.89503705669419
ENSG00000129116	26173.5	22944.5	0.291555403486566
ENSG00000129128	1484.5	1552	1.97541340172065
ENSG00000129173	2147.5	2068	2.19004415408518
ENSG00000129187	1592	1736.5	1.99888611957016
ENSG00000129235	1319	1132	1.67704308885326
ENSG00000129292	2163.5	1888.5	2.1450646495141
ENSG00000129353	346	451	0.274918647816834
ENSG00000129484	1045.5	958	1.45856588619092
ENSG00000129534	2607.5	2375	2.10894885374042
ENSG00000129562	1789	1445.5	1.86199311044241
ENSG00000129566	2092.5	2087.5	2.18060100333379
ENSG00000129636	9000	7825.5	1.08021972548383
ENSG00000129680	5533.5	4646	1.44584812738367
ENSG00000129810	1613.5	1302	1.77655551295926
ENSG00000129932	260.5	323.5	0.155383985024665
ENSG00000129933	834	676.5	0.858144471622328
ENSG00000130021	6960.5	5520.5	1.21862717231806
ENSG00000130119	1540	1484	2.01758792847595
ENSG00000130147	10905	10474.5	0.871130098270019
ENSG00000130150	3837	2975.5	1.71052898411485
ENSG00000130175	450.5	542.5	0.48830014218231
ENSG00000130222	1543	1543	2.02510395242299
ENSG00000130224	5432	4813	1.44431464448008
ENSG00000130227	2442	1759	1.67395131049334
ENSG00000130340	3577	2888	1.82701839873675
ENSG00000130348	1177.5	961	1.39903593514315
ENSG00000130349	1005	1316.5	1.28377444846712
ENSG00000130363	1134.5	1211	1.67022405352106
ENSG00000130396	8460	6602	1.08818476829084
ENSG00000130402	3142	3377.5	1.75400168927217
ENSG00000130449	14215	14672	0.596058775117131
ENSG00000130508	14063.5	16247.5	0.497071055472194
ENSG00000130522	1260	1447.5	1.69383108166205
ENSG00000130559	974	908.5	1.36008508051417
ENSG00000130560	691.5	572	0.666494142006859
ENSG00000130638	4142.5	2815.5	1.34612654768872
ENSG00000130669	170.5	192.5	0.0612458718029658
ENSG00000130684	1689.5	1514.5	2.04010801054677
ENSG00000130707	592	1097	0.395496552905765
ENSG00000130713	186.5	178	0.0597367123633098
ENSG00000130726	5676.5	6600.5	0.984336318523862
ENSG00000130741	848.5	915	1.27154068328565
ENSG00000130749	922	1144.5	1.32076617723514
ENSG00000130766	698	987.5	0.870078676177341
ENSG00000130803	710	595.5	0.725822588529145
ENSG00000130813	365.5	531	0.299265126594015
ENSG00000130816	1532.5	2408.5	0.941038326971954
ENSG00000130821	8286.5	8153	1.04228456020582
ENSG00000130826	1309	1352	1.83337284778994
ENSG00000130827	14870.5	15288.5	0.580222451343947
ENSG00000130935	875.5	916.5	1.31226824498664
ENSG00000130939	1078.5	936	1.40533377183932
ENSG00000130956	4762	3414.5	1.44634162955498
ENSG00000131018	35754	29697	0.143548890062569
ENSG00000131069	916	748.5	0.993836271989883
ENSG00000131080	6240	5039	1.32246352403723
ENSG00000131127	839.5	829.5	1.2015163753628
ENSG00000131143	1500	1664	1.93051762244996
ENSG00000131165	421	415	0.331271735610697
ENSG00000131171	3671	2787.5	1.70781957370704
ENSG00000131236	940	930	1.37919090023482
ENSG00000131238	645.5	615	0.769050320060688
ENSG00000131263	2815	2380	2.00711996478183
ENSG00000131269	3626	3256	1.8900259589541
ENSG00000131323	769	1273	0.66945973736768
ENSG00000131378	13604.5	10742	0.747370286989954
ENSG00000131389	9134.5	10500.5	0.746969224364995
ENSG00000131435	5725	6733.5	0.954190057571109
ENSG00000131459	35793	46399.5	0.0680336912156111
ENSG00000131508	2030	2292	1.9559927251197
ENSG00000131558	31686	22307	0.18756933085305
ENSG00000131591	1783	3279.5	0.504500821979827
ENSG00000131626	1656	1804.5	2.02449700965808
ENSG00000131669	3297	4945.5	0.720753987801837
ENSG00000131711	11541	17909.5	0.257089220735744
ENSG00000131725	5600	4284.5	1.38369538113903
ENSG00000131732	2091.5	2402.5	1.90330712024326
ENSG00000131737	261.5	374.5	0.154166632442277
ENSG00000131773	13043.5	12254	0.735124595589705
ENSG00000131828	1265.5	1213	1.78154785572295
ENSG00000131931	837	811.5	1.16711931566472
ENSG00000131941	1099.5	832.5	1.09099931806394
ENSG00000131944	463	403	0.327366118904446
ENSG00000131966	1494.5	1351.5	1.92078717449886
ENSG00000132002	3231.5	5418	0.484404062184341
ENSG00000132005	728	846	1.06399849086582
ENSG00000132017	241	169	0.0566864653792577
ENSG00000132128	2148	3226	0.966061874154123
ENSG00000132153	1328.5	1494.5	1.77213126588745
ENSG00000132155	4053.5	4382.5	1.48558026453701
ENSG00000132170	8482.5	6142	1.0097956700824
ENSG00000132256	10563.5	10562	0.846388012985181
ENSG00000132294	7404	5068.5	0.979696795417471
ENSG00000132300	966	894	1.34012298962317
ENSG00000132305	2005.5	1247	1.08582028094625
ENSG00000132341	2831.5	5146.5	0.39898674488019
ENSG00000132359	8450	6274	1.04037078098032
ENSG00000132383	391	257.5	0.0961282528347487
ENSG00000132386	56	92	0.00994034442136066
ENSG00000132388	1960.5	2048.5	2.12223242978802
ENSG00000132406	525	631	0.65354017033396
ENSG00000132432	1467.5	1523.5	1.96245853981111
ENSG00000132434	3457.5	3325	1.87551090563559
ENSG00000132436	1388	1277.5	1.85091199973907
ENSG00000132463	1461	1423	1.95307785031449
ENSG00000132475	2556	4252	0.613986524857706
ENSG00000132485	1839.5	1772.5	2.17992443635643
ENSG00000132507	1323.5	1214	1.79421380281584
ENSG00000132541	396	422.5	0.325051761384705
ENSG00000132549	8150	5671	0.95551018224496
ENSG00000132640	4373.5	3985	1.7104898112101
ENSG00000132661	1188	1130	1.69740113781374
ENSG00000132664	1513.5	1209.5	1.66320429618983
ENSG00000132669	10136.5	7918	0.990437198243567
ENSG00000132688	4509	7639	0.335483486411977
ENSG00000132694	938.5	888	1.31846465549866
ENSG00000132740	495	458.5	0.445642479662769
ENSG00000132792	705	789.5	1.00612148769996
ENSG00000132823	1320	1092	1.59786086631615
ENSG00000132824	1270.5	1495	1.68457359095866
ENSG00000132842	5453	4847	1.44431464448008
ENSG00000132912	1397.5	1458.5	1.91034680689556
ENSG00000132950	2308	2150.5	2.17413271736299
ENSG00000132952	887	908.5	1.31536301808318
ENSG00000132963	1474	1325.5	1.88990260781499
ENSG00000132964	5782.5	5117	1.38352754467921
ENSG00000133026	3065.5	1983	1.28997731530184
ENSG00000133030	2871.5	2348	1.94261737938733
ENSG00000133056	1289.5	1209.5	1.77903292468612
ENSG00000133059	2215.5	1276	0.855143726106346
ENSG00000133107	12071	10330.5	0.856065802985579
ENSG00000133111	1403	1242	1.81494009437984
ENSG00000133114	535.5	561.5	0.635426376110491
ENSG00000133119	4368.5	4200	1.65163072621582
ENSG00000133131	74392.5	86339.5	0.0229038107306201
ENSG00000133138	2656.5	2580.5	2.06302732253193
ENSG00000133142	1032.5	1170.5	1.52135203483165
ENSG00000133193	3527.5	2753	1.77280071110575
ENSG00000133195	17042	11718.5	0.511779475948488
ENSG00000133226	1122	2135	0.45861366074782
ENSG00000133302	5662	4775.5	1.41911337386558
ENSG00000133313	1704	2119.5	1.68150526875508
ENSG00000133318	664.5	947	0.80844740304125
ENSG00000133393	1086.5	723	0.711065949121164
ENSG00000133398	1130	934.5	1.37268145302834
ENSG00000133422	0	0	0.0895024338593421
ENSG00000133424	42688	33350	0.0910112046885192
ENSG00000133606	1564.5	1473	2.01614455617081
ENSG00000133619	1921	2102.5	2.05802609658886
ENSG00000133704	2602	1875.5	1.67323078198286
ENSG00000133706	1994.5	1351	1.38932173756825
ENSG00000133739	1497	1484.5	1.99755128061059
ENSG00000133773	3422.5	2522	1.65555183138792
ENSG00000133858	7170.5	5698	1.21405356734235
ENSG00000133872	947.5	1237	1.26647441709788
ENSG00000133935	819	779	1.09583073289558
ENSG00000134014	3634	2888	1.77724530498672
ENSG00000134030	22144.5	38063	0.0820578481854995
ENSG00000134046	5974	5703	1.30104683428406
ENSG00000134077	10697.5	19702.5	0.147139470832991
ENSG00000134107	2849.5	2375.5	1.9851778167326
ENSG00000134108	5468	4710	1.45532857896225
ENSG00000134186	1294	1395.5	1.80094391606279
ENSG00000134248	878	860	1.26135398740114
ENSG00000134255	1924	1576	1.98881095894106
ENSG00000134259	4483	3658.5	1.69412194850835
ENSG00000134265	1862	1825.5	2.18380659993327
ENSG00000134294	3026	4675.5	0.714955484252955
ENSG00000134324	7444.5	7400	1.10267983385052
ENSG00000134352	1371	1345.5	1.88446751196078
ENSG00000134363	1635	1915	1.87556524209949
ENSG00000134440	1198.5	1536	1.44369564451196
ENSG00000134444	4811	4888	1.40358721611681
ENSG00000134452	1258.5	1391.5	1.75587104788514
ENSG00000134453	1382.5	1152	1.6570693488144
ENSG00000134480	4588	3641	1.63889291699352
ENSG00000134504	18149	15708	0.54895465028339
ENSG00000134569	731.5	795	1.04973115369258
ENSG00000134574	1748.5	1740	2.14948524208271
ENSG00000134575	784	897	1.16960847806282
ENSG00000134590	987	1016	1.48614757610686
ENSG00000134597	788.5	994.5	1.11739367355622
ENSG00000134644	2737	1822.5	1.38301115229394
ENSG00000134684	1940	1897.5	2.19361256173069
ENSG00000134690	898	812	1.17797777471842
ENSG00000134697	1518	1288	1.82321165349871
ENSG00000134698	1050.5	923	1.39100836362006
ENSG00000134748	561.5	524	0.592903947211831
ENSG00000134759	3679	2992.5	1.80852422536289
ENSG00000134779	4126.5	3687	1.78861494725057
ENSG00000134851	5594	5913.5	1.18392416377159
ENSG00000134852	9047	7326	1.06567721095835
ENSG00000134871	16212	23524.5	0.208094086388482
ENSG00000134884	2865	3352	1.59922212907418
ENSG00000134901	729	828.5	1.06332313610687
ENSG00000134909	14458	10316	0.651599371998256
ENSG00000134954	13012.5	12172.5	0.735124595589705
ENSG00000134986	21823.5	16864	0.435019999682144
ENSG00000134987	3955	3770	1.77898252667073
ENSG00000134996	5189.5	3964	1.44976698893972
ENSG00000135002	1042	1106.5	1.57025000866758
ENSG00000135040	2107.5	2394.5	1.90330712024326
ENSG00000135046	2855.5	2441.5	2.02379891063791
ENSG00000135049	6810	6367	1.24062151612724
ENSG00000135052	4239.5	3899.5	1.73819563680623
ENSG00000135093	1727.5	1904	2.02744117497296
ENSG00000135108	2333.5	2335.5	2.11515153388676
ENSG00000135111	6755	8005	0.846655112240765
ENSG00000135148	2210.5	1738.5	1.95325596346241
ENSG00000135164	3487.5	2548.5	1.61421419951691
ENSG00000135185	3402.5	2977	1.92254229799837
ENSG00000135211	873.5	1026	1.3042922537069
ENSG00000135250	6498.5	5365	1.29405527727925
ENSG00000135269	4113.5	4002.5	1.7072917585931
ENSG00000135272	6945	5168.5	1.17328380345291
ENSG00000135297	31396.5	39788	0.101987570133476
ENSG00000135315	4463.5	3514	1.6425837560704
ENSG00000135318	10044.5	12354	0.570911392738898
ENSG00000135334	3835.5	2882	1.63346097309599
ENSG00000135341	3884.5	2351	0.999188782131467
ENSG00000135365	2125.5	1263.5	0.95357699016477
ENSG00000135541	7693	6208.5	1.17618856433732
ENSG00000135597	4351.5	3258.5	1.57293701734158
ENSG00000135624	2085	2391	1.90330712024326
ENSG00000135655	7630	6248.5	1.19486352470963
ENSG00000135698	1980.5	1332	1.38088463303604
ENSG00000135749	11269.5	7686	0.784484177203057
ENSG00000135763	1468.5	1263	1.80615235711988
ENSG00000135766	6475.5	5645.5	1.30802618718822
ENSG00000135775	2953	2287	1.83694381493841
ENSG00000135801	2615	2254.5	2.07267582982851
ENSG00000135821	10424	10503	0.856198757245497
ENSG00000135829	1887.5	1969.5	2.14063028620693
ENSG00000135842	4952	3661.5	1.45890456864096
ENSG00000135862	6089	5064	1.34997070959988
ENSG00000135870	1631.5	1068	1.09963946271698
ENSG00000135899	1543	1351	1.90819430736439
ENSG00000135900	806	996	1.16677931521482
ENSG00000135903	6676.5	11329.5	0.27679662737959
ENSG00000135905	14512.5	13742.5	0.652349740826988
ENSG00000135913	305.5	428.5	0.208068804171016
ENSG00000135932	3976	3277	1.78324710516291
ENSG00000135940	534.5	540	0.605443477549693
ENSG00000135953	1439	1332.5	1.90614146243848
ENSG00000135968	1839.5	2042	2.03765186820701
ENSG00000135972	2469	2230.5	2.13520353722389
ENSG00000135974	1403.5	1566.5	1.84550239258514
ENSG00000135976	3001.5	2122.5	1.60885175255143
ENSG00000135999	6740.5	5833.5	1.27967129311094
ENSG00000136010	1215	1371.5	1.695348648517
ENSG00000136026	8540	7830.5	1.08806362840088
ENSG00000136044	4066	4153.5	1.63196125756799
ENSG00000136045	1379.5	1162.5	1.6846387832864
ENSG00000136048	9894.5	9618	0.933028154907623
ENSG00000136051	2222.5	2173	2.16801975104119
ENSG00000136068	29760.5	45013	0.074041340545784
ENSG00000136104	2352	2076	2.14217684894096
ENSG00000136108	1160.5	1375.5	1.58591525386573
ENSG00000136122	5855.5	9427.5	0.380092450205095
ENSG00000136141	11176.5	8047.5	0.844840226928977
ENSG00000136146	1631.5	2477.5	1.04633327885014
ENSG00000136152	5318	3551.5	1.16830011076746
ENSG00000136156	1953.5	1777.5	2.17963393418683
ENSG00000136158	2950.5	3053	1.90011476327844
ENSG00000136161	2457.5	2527.5	2.04421529824597
ENSG00000136238	1353	1144	1.68186627461665
ENSG00000136244	1902.5	2865	1.03249385500259
ENSG00000136270	976	788	1.05922094330984
ENSG00000136273	8454	7842	1.08722867741105
ENSG00000136378	2996	5117.5	0.482673015647198
ENSG00000136381	1717.5	1374.5	1.81112715643708
ENSG00000136436	462.5	517.5	0.493055193944407
ENSG00000136448	1083.5	1841.5	0.678787469847663
ENSG00000136504	818.5	928.5	1.22210495568913
ENSG00000136536	5372	4180.5	1.43677616075208
ENSG00000136560	3741	3287.5	1.86599507647709
ENSG00000136636	4891	4012.5	1.58611985098702
ENSG00000136643	7613	5529	1.07000597283405
ENSG00000136699	4929	4256.5	1.59383038648988
ENSG00000136715	2144.5	3500.5	0.718723228710518
ENSG00000136718	1516.5	1909	1.6542378113311
ENSG00000136720	22710.5	43917.5	0.0579262071218347
ENSG00000136731	1171	965	1.39903593514315
ENSG00000136732	3795	3804.5	1.73672355047673
ENSG00000136738	4297.5	3628	1.74064831221168
ENSG00000136754	4598	4351	1.6050082990358
ENSG00000136758	2091	2218	2.1003003473406
ENSG00000136770	6324.5	5740.5	1.30938771270336
ENSG00000136810	1738	2307.5	1.48071870168261
ENSG00000136816	221	408	0.0846975897259994
ENSG00000136824	1408	1628.5	1.78907076889053
ENSG00000136826	3426	4986	0.776799797784644
ENSG00000136830	1693	1678.5	2.12197714475408
ENSG00000136848	9189.5	10439.5	0.746969224364995
ENSG00000136867	1757.5	1474.5	1.96116795923938
ENSG00000136869	1662.5	1341.5	1.803870749591
ENSG00000136870	1324	1480	1.78791506167689
ENSG00000136888	817.5	1110.5	1.06500442523415
ENSG00000136891	4124.5	3170.5	1.67526496274844
ENSG00000136936	1925.5	1445.5	1.70345820133859
ENSG00000136937	1129	1263	1.64036511729066
ENSG00000136938	2710	2692	2.0177380771402
ENSG00000136986	931.5	868	1.27967483660357
ENSG00000136997	3542.5	4238.5	1.33702299505606
ENSG00000137038	2012	1782.5	2.15201312995746
ENSG00000137055	2500	2132.5	2.08149410380555
ENSG00000137073	1932	3706	0.384911319955385
ENSG00000137075	2529.5	2606	2.01668201091273
ENSG00000137106	700.5	1042.5	0.791180140490495
ENSG00000137124	1067.5	887.5	1.27553349035255
ENSG00000137166	2096	2521	1.75810503103032
ENSG00000137168	695.5	506	0.486371564093057
ENSG00000137177	8948	6551.5	0.990838255562423
ENSG00000137200	1153.5	1591	1.24057987895944
ENSG00000137269	6678.5	4566	1.0390310590226
ENSG00000137285	2028	2969.5	1.07931141073526
ENSG00000137288	620.5	545	0.633613609812601
ENSG00000137393	5100	4066.5	1.52787812009819
ENSG00000137413	535	397.5	0.302982180127112
ENSG00000137449	7557.5	6749	1.19284101390957
ENSG00000137486	1477	1755	1.75520692441928
ENSG00000137497	2003.5	2292	1.92941478855489
ENSG00000137500	3422	2915.5	1.9070939240068
ENSG00000137513	2935.5	2589.5	2.02315062301591
ENSG00000137547	929.5	675.5	0.73430226257865
ENSG00000137563	2070	1827	2.1572095002436
ENSG00000137573	11115.5	11444	0.760218034894914
ENSG00000137574	1381	1235	1.80076420695819
ENSG00000137575	4189.5	8111	0.205915223014407
ENSG00000137601	4791	3919	1.61335246098214
ENSG00000137692	1354	1512.5	1.8108268902519
ENSG00000137710	6209	6640	1.10489641293548
ENSG00000137714	2809	2747	2.01924833979696
ENSG00000137727	4066	4517	1.41896588835954
ENSG00000137760	4845.5	4603	1.52118834814744
ENSG00000137764	1554	1295.5	1.7962058039626
ENSG00000137776	1583.5	904	0.669958188717791
ENSG00000137801	10212.5	16058	0.261658895843768
ENSG00000137821	5542.5	6050	1.12004622343066
ENSG00000137947	24160	36901	0.103128484568801
ENSG00000137962	3035	2940	1.96884684911137
ENSG00000137992	1157	831.5	1.00774434049589
ENSG00000138029	1265.5	1817	1.15172227381549
ENSG00000138032	3975	2879	1.53001383200207
ENSG00000138035	1647.5	1665.5	2.09880708156984
ENSG00000138050	3122.5	2315.5	1.69289462172082
ENSG00000138071	2272	2037	2.16279950252762
ENSG00000138074	976	1364.5	1.10991439137293
ENSG00000138078	1395.5	1258.5	1.83335521856849
ENSG00000138081	3165.5	4178	1.13251419864473
ENSG00000138095	1492	2195.5	1.12587405484192
ENSG00000138107	791.5	937.5	1.17980214734424
ENSG00000138119	8262	8189.5	1.04228456020582
ENSG00000138138	1445.5	1032.5	1.26400242829876
ENSG00000138166	13141	13706	0.630977302008637
ENSG00000138175	1166	945.5	1.38047402753513
ENSG00000138182	844	827	1.18703553186981
ENSG00000138246	7189	5570.5	1.19349479593487
ENSG00000138297	1699.5	993	0.783640693967298
ENSG00000138303	1517	1188.5	1.60979617558653
ENSG00000138311	14418	12836	0.687620601906179
ENSG00000138316	824.5	689	0.888803831333114
ENSG00000138326	1262.5	1845.5	1.11781814432322
ENSG00000138363	2287.5	1794.5	1.95750921822255
ENSG00000138375	1147.5	1057.5	1.60532662532332
ENSG00000138376	4542	3988	1.6912873682048
ENSG00000138386	2788	2248.5	1.96092410409367
ENSG00000138399	881	999.5	1.34150968429633
ENSG00000138411	25907	21494	0.309127736384466
ENSG00000138430	5171.5	4676	1.49925037594373
ENSG00000138434	2902	2702.5	2.02557644078089
ENSG00000138600	1464.5	1388.5	1.94545716567821
ENSG00000138639	30385	21620.5	0.212298782892888
ENSG00000138640	14533	11060	0.674521487424206
ENSG00000138650	9570	15916.5	0.227548491837016
ENSG00000138658	3962.5	3048	1.66995941151712
ENSG00000138685	7268	8895.5	0.757886417840449
ENSG00000138688	5478	4331.5	1.44199641761314
ENSG00000138698	6543.5	5761.5	1.29742813355816
ENSG00000138735	7452.5	6238	1.21451197531259
ENSG00000138738	13927	11597.5	0.72896401564915
ENSG00000138750	875	1455	0.703599298679663
ENSG00000138756	3346.5	2235	1.34578856143807
ENSG00000138757	5103	4231	1.55007401327491
ENSG00000138760	3196.5	2444.5	1.7696457154142
ENSG00000138768	3365	2687.5	1.83902661129218
ENSG00000138771	12617.5	8261.5	0.655205769090082
ENSG00000138777	3891.5	3760.5	1.77193637704864
ENSG00000138801	6042.5	4880	1.33580775333857
ENSG00000138802	4696	4014.5	1.6562721864163
ENSG00000138814	16814	14272	0.598504731605838
ENSG00000138829	25055.5	27545	0.218050808297083
ENSG00000138867	2330.5	3080.5	1.35449932096485
ENSG00000138942	967	888	1.31989794926578
ENSG00000139083	10750	8237.5	0.939184431761266
ENSG00000139131	4792.5	5529	1.11070921165387
ENSG00000139133	902.5	842	1.23911237412709
ENSG00000139163	4049	4561.5	1.38440275848648
ENSG00000139168	875	649	0.720177882694856
ENSG00000139174	9164.5	7886.5	1.06951063127455
ENSG00000139218	4117	3941.5	1.72524623009892
ENSG00000139263	2837.5	2208.5	1.85275871646119
ENSG00000139278	1867	1599.5	2.06806039173515
ENSG00000139324	3462	2910	1.88963602860254
ENSG00000139329	1947	1186	0.987997127316233
ENSG00000139343	2690	4570.5	0.545345508158216
ENSG00000139350	2210.5	2295	2.09679945781232
ENSG00000139354	3409	3134.5	1.9232477781535
ENSG00000139370	5139.5	4560.5	1.51829648056403
ENSG00000139433	748.5	697	0.935897679035498
ENSG00000139436	1579.5	1280.5	1.74923481552135
ENSG00000139438	31584	34626.5	0.137118820370424
ENSG00000139496	3066	2749	1.99739621907351
ENSG00000139505	4195	3871.5	1.75135262992505
ENSG00000139514	4834	5387.5	1.19056407717966
ENSG00000139517	3854.5	2686.5	1.44016893132189
ENSG00000139620	1105.5	1212	1.62549677108785
ENSG00000139644	1026	1298	1.39155261725236
ENSG00000139651	500	707	0.559273395187476
ENSG00000139668	4756	4969	1.36498760676549
ENSG00000139684	2284.5	1462	1.23333100900086
ENSG00000139687	7997.5	7682	1.09502970334551
ENSG00000139734	26080	23853	0.284995921729125
ENSG00000139746	8203	5951.5	1.04679046665368
ENSG00000139793	20307	18074	0.470651553362019
[truncated: 1,844 more rows]
