# Supplementary material for: The HSV-1 ICP22 protein selectively impairs histone repositioning upon Pol II transcription downstream of genes
Source: Nat Commun. 2023 Jul 31;14:4591. doi: 10.1038/s41467-023-40217-w (PMC10390501; doi:10.1038/s41467-023-40217-w)
Supplement: Supplementary file 8 — Source Data [file 41467_2023_40217_MOESM8_ESM.zip › Fig5f.tsv]

ID	KD_SSRP1_Mock_minus_dox_ocr_length_in_gene	KD_SSRP1_Mock_plus_dox_ocr_length_in_gene	density
ENSG00000000460	4514	3618	1.26376849335257
ENSG00000000971	3115	2048	0.921221099163628
ENSG00000001036	645	800	1.12884891972067
ENSG00000001167	3533.5	3099	1.69481575671378
ENSG00000001461	1341	1266.5	2.27131476993481
ENSG00000001497	2626.5	2284	2.0051378541169
ENSG00000001629	2727.5	2958.5	2.04364691812788
ENSG00000002549	1528.5	1506.5	2.37343498919814
ENSG00000002586	306.5	363	0.343440784609129
ENSG00000003056	1260.5	1401	2.47529740243097
ENSG00000003436	3271	4170	1.35608674860432
ENSG00000003989	928	711	0.89577712630419
ENSG00000004399	4002	5180	1.17355591869111
ENSG00000004478	899	917.5	1.61801022734324
ENSG00000004487	164.5	260.5	0.0833906852572419
ENSG00000004700	1857	1847	2.29315743159995
ENSG00000004766	5083	5122.5	1.45706004650347
ENSG00000004864	7838.5	8203	0.987247830402725
ENSG00000004897	2950.5	3387.5	1.81950502587043
ENSG00000004961	1419.5	1091	1.5300585410158
ENSG00000005007	824.5	1055	1.61246927747548
ENSG00000005022	1059.5	1263.5	2.25183355314005
ENSG00000005189	1101	1291.5	2.33642378371073
ENSG00000005194	563.5	384.5	0.3294159236646
ENSG00000005249	2596.5	2226	1.9546907225795
ENSG00000005302	2207	2048.5	2.16742722607609
ENSG00000005436	1955.5	2144.5	2.27279904086365
ENSG00000005469	3020	2383.5	1.6098904256811
ENSG00000005483	2242	2848	1.85936478062818
ENSG00000005486	818.5	1116.5	1.54471257329407
ENSG00000005700	1600	1454	2.1621067994089
ENSG00000005801	1060	1140.5	2.17168113187556
ENSG00000005810	8470.5	11413	0.53418811875406
ENSG00000006042	1530	1785	2.33634902099502
ENSG00000006453	3837.5	5575.5	0.83479080970566
ENSG00000006459	2728.5	2607.5	2.12391072708028
ENSG00000006530	5011	4551.5	1.45092101105889
ENSG00000006712	441.5	521	0.665926761651039
ENSG00000006715	6763.5	7678	0.994557405319144
ENSG00000006831	1341.5	2173.5	1.25880689877669
ENSG00000007341	2318.5	2500.5	2.24360824193382
ENSG00000007923	583.5	872.5	0.935176383996013
ENSG00000007944	1992	1762	2.04936250033532
ENSG00000008083	8695	8326.5	0.949806348167583
ENSG00000008086	5662.5	5050	1.31831646443489
ENSG00000008256	2497	2135.5	1.96996665790234
ENSG00000008282	864.5	1062.5	1.72441223576433
ENSG00000008294	2995.5	2934	1.9953915447119
ENSG00000008311	3717.5	3728	1.70686714978065
ENSG00000008324	1816	1873	2.32136293301047
ENSG00000008394	8244.5	9925	0.748388597505255
ENSG00000008513	5682	6106	1.27563944038243
ENSG00000008853	915	1679	0.952541432265863
ENSG00000008952	1556.5	1756.5	2.38672939225551
ENSG00000008988	666	980.5	1.09806390120546
ENSG00000009335	2245	3044.5	1.60987715786652
ENSG00000009413	2008.5	2683.5	1.72940999309054
ENSG00000009780	306.5	559.5	0.341454096357691
ENSG00000009844	1467.5	1475.5	2.41781605909411
ENSG00000009954	721.5	697	1.04952748767824
ENSG00000010072	1263	1645.5	2.19406556426194
ENSG00000010270	4671.5	4604.5	1.53344340986337
ENSG00000010810	4230	3846	1.54810443159469
ENSG00000011114	6352.5	6197.5	1.24766440935034
ENSG00000011198	3024	3201	1.92902238574482
ENSG00000011258	906	1534	1.24767836062869
ENSG00000011275	6830.5	6279.5	1.17649813939279
ENSG00000011295	1599	1416.5	2.09493138674862
ENSG00000011422	1529.5	1532.5	2.38939782873428
ENSG00000011426	3938.5	4494.5	1.49418162719364
ENSG00000011465	1594.5	1781.5	2.38111948566989
ENSG00000011523	2284	2104.5	2.17022765105159
ENSG00000011566	2884	3473	1.7032352581426
ENSG00000011638	2150.5	1732.5	1.76284857210349
ENSG00000012174	1742.5	1291	1.36937633024683
ENSG00000012660	5049.5	4683	1.45297266322001
ENSG00000012822	446.5	719.5	0.655471305661839
ENSG00000013016	3957.5	4110	1.63359939001727
ENSG00000013288	722	870.5	1.3208593061521
ENSG00000013374	1503	1654	2.43817854938741
ENSG00000013503	4276	4507	1.56349690727041
ENSG00000013573	3361	4033	1.51557518823053
ENSG00000013583	2611	3069.5	1.92830716565763
ENSG00000013619	6375.5	8207.5	0.77260404057365
ENSG00000013810	888.5	871.5	1.49286767631707
ENSG00000014123	1519	1831	2.27305739845749
ENSG00000014641	791	798	1.29697153169647
ENSG00000014919	412.5	333	0.30319675039654
ENSG00000015153	2409.5	2380	2.24672604128996
ENSG00000015171	3047	1633.5	0.356957741011052
ENSG00000015479	1097.5	1489	2.06813017255667
ENSG00000015676	1850	2348	1.98608350906356
ENSG00000016082	2605.5	3222	1.75505354568365
ENSG00000017260	8827	9025.5	0.908062995560818
ENSG00000018510	6025	5598	1.30721733704062
ENSG00000019549	673	793.5	1.17540941019729
ENSG00000020256	4907	4780.5	1.49132130361799
ENSG00000020922	1998.5	1365.5	1.06243766228753
ENSG00000021574	1461.5	2026.5	1.86699322486342
ENSG00000021762	3600.5	3161.5	1.66959872590802
ENSG00000022267	9824	8836	0.837576565377515
ENSG00000023041	683.5	942	1.21221025711087
ENSG00000023171	5780.5	4907	1.2422126138991
ENSG00000023287	5075.5	5172	1.45053274805478
ENSG00000023734	1534	1277.5	1.8625891552014
ENSG00000023909	351.5	566.5	0.476654877281877
ENSG00000024526	1147.5	1511.5	2.21135146406194
ENSG00000025156	1122	2057	0.866027384209643
ENSG00000025796	2007.5	1374	1.06243766228753
ENSG00000026025	2009	3811.5	0.476318152427268
ENSG00000026508	4558.5	5969	1.03349069171747
ENSG00000026652	6366	7729	0.926404423267954
ENSG00000027697	2293.5	2251.5	2.26555032327474
ENSG00000028116	10454.5	10653.5	0.811396506957689
ENSG00000028203	2232	2193.5	2.26798928276879
ENSG00000028528	832	1278.5	1.41169308948287
ENSG00000028839	2351.5	2672.5	2.15616155392954
ENSG00000029363	2012	2250	2.24331166616611
ENSG00000029364	1199.5	1216.5	2.31984689079628
ENSG00000029725	747	593.5	0.725838609925691
ENSG00000029993	1496	1694	2.40732035020468
ENSG00000030066	498.5	820	0.719655956984249
ENSG00000030110	431	580	0.671694083384228
ENSG00000031003	2710	2190	1.76525721665938
ENSG00000031691	710.5	979	1.25847248467451
ENSG00000031698	420.5	667	0.611402913407248
ENSG00000032742	3537.5	2895	1.57168455655704
ENSG00000033050	792.5	538.5	0.496351008645151
ENSG00000033170	9481.5	10129	0.833968278017064
ENSG00000033178	2008.5	1776.5	2.04889586333759
ENSG00000033627	1179.5	1404	2.40599319371645
ENSG00000034152	4038.5	4995.5	1.31901100466191
ENSG00000034510	448	838	0.511935182292966
ENSG00000034533	1232	1204.5	2.27232282426487
ENSG00000034677	2812	2478	1.97066823775494
ENSG00000034713	881	906.5	1.56286138690434
ENSG00000035115	2153	2262.5	2.29025832275799
ENSG00000035499	4169	4121.5	1.60735208843246
ENSG00000035862	4008.5	3624.5	1.59421903536462
ENSG00000036257	2306	2658.5	2.12682877849196
ENSG00000037474	1240.5	1183	2.19367169217228
ENSG00000037637	1296.5	1045	1.6347310387998
ENSG00000038002	808.5	1270	1.28486641230287
ENSG00000038219	2003	2086	2.29624023545041
ENSG00000038382	19267	19707	0.319140201588808
ENSG00000039123	904.5	633.5	0.635462299528777
ENSG00000039319	1522.5	803	0.334911693719781
ENSG00000039523	1915	1814	2.20868437334195
ENSG00000039560	4768.5	4784.5	1.5160761987219
ENSG00000040275	2440	2947.5	1.9504136539506
ENSG00000040531	2335.5	1730.5	1.43605365775484
ENSG00000040933	5968.5	6417.5	1.21855993756904
ENSG00000041880	918	907	1.57272142439688
ENSG00000042062	1411	2252	1.30175089002723
ENSG00000042088	2855	3569	1.61520267048779
ENSG00000042445	509	472	0.612410125257906
ENSG00000042493	253	489	0.22840698220246
ENSG00000042753	1018	1211	2.1758348453297
ENSG00000043514	449.5	746.5	0.631209916830637
ENSG00000044459	6325.5	6816.5	1.16438872031478
ENSG00000044574	461.5	442.5	0.554276656466687
ENSG00000047188	1757.5	1836	2.34101018520014
ENSG00000047315	3045.5	3132	1.94649553204209
ENSG00000047346	5792	5786	1.33183768700429
ENSG00000047410	827	1203.5	1.47744880964751
ENSG00000047578	5921.5	4170.5	0.817645574797925
ENSG00000047579	2855.5	3324.5	1.81277120455297
ENSG00000047621	2157.5	1852.5	1.95617237825567
ENSG00000047644	4472	5084	1.42118309051095
ENSG00000047849	3610	4020	1.62360365038264
ENSG00000048028	2906.5	2677.5	2.00134009119369
ENSG00000048342	3855	3404.5	1.61199975044413
ENSG00000048471	22336.5	18707	0.262896234735119
ENSG00000048707	7480	6884	1.0922750681876
ENSG00000048828	4829.5	5122.5	1.45953223778824
ENSG00000048991	3360	4152.5	1.45584809051289
ENSG00000049130	3485	5443.5	0.694920518605671
ENSG00000049167	899.5	957.5	1.70261847260753
ENSG00000049323	18217.5	18884.5	0.347822438959224
ENSG00000049449	15507	12789	0.520901068029932
ENSG00000049540	660	994.5	1.08557897379054
ENSG00000049541	230	343	0.205543859641264
ENSG00000049618	15041	15173.5	0.542263805605124
ENSG00000049656	2785	2691.5	2.1010997110054
ENSG00000049759	10761	13619	0.530915206107377
ENSG00000049860	3584.5	3668.5	1.7307374916151
ENSG00000050165	6673	6067.5	1.19328989532954
ENSG00000050393	1266	1805	1.86349766569265
ENSG00000050405	3585	3420.5	1.74070546693556
ENSG00000051009	1466	1889	2.1105286230353
ENSG00000051108	902	1189.5	1.80542157885108
ENSG00000051341	3693	4472.5	1.41422908854647
ENSG00000051382	5125	4415	1.3408032354448
ENSG00000051620	2784	2579.5	2.06899999643464
ENSG00000052126	7111	7872.5	1.00389614695659
ENSG00000052723	734	543	0.589702288183217
ENSG00000052850	3725.5	3153.5	1.58009923040832
ENSG00000053770	1074.5	1269.5	2.29635284862104
ENSG00000054277	5299.5	4683	1.35377900832924
ENSG00000054282	3855.5	3776	1.67777857956254
ENSG00000054356	1186	934	1.37177248009182
ENSG00000054611	17128.5	16321	0.436809305386986
ENSG00000054654	7644	7480.5	1.06594163168555
ENSG00000054793	6505.5	5586.5	1.15891845847346
ENSG00000055044	1192.5	1294.5	2.42289512646243
ENSG00000055070	1454	2435	1.01826125710893
ENSG00000055130	4324	4486.5	1.57251257411865
ENSG00000055147	979.5	907.5	1.58478930161463
ENSG00000055609	8745.5	7624.5	0.907748980701118
ENSG00000056050	1478	1378.5	2.23505665787607
ENSG00000056097	751	1274	1.00761027254018
ENSG00000056277	2194.5	1541.5	1.20014017703935
ENSG00000057019	3947	3933.5	1.65635420974433
ENSG00000057252	1540.5	1353	2.06280113670573
ENSG00000057608	1999	1723	1.94904704825649
ENSG00000057663	5180	5136	1.44520413387553
ENSG00000057935	4614.5	5130	1.43377761766314
ENSG00000058063	4582	4258	1.52722550376138
ENSG00000058272	5179	6030	1.2238998961107
ENSG00000058668	3012	3567	1.70427526699652
ENSG00000059758	2784.5	3583	1.54778271938422
ENSG00000059804	1187	1211.5	2.30221307436135
ENSG00000060069	1663	1674	2.35849185681045
ENSG00000060237	920.5	1489.5	1.36611593814694
ENSG00000060339	554.5	776.5	0.934540888379253
ENSG00000060688	215	372.5	0.163717578772099
ENSG00000060718	4192	4883.5	1.4265928649425
ENSG00000060749	1851	1613	1.99234986952309
ENSG00000060982	10248.5	10889.5	0.792964691208325
ENSG00000061337	2381	2388.5	2.26178693511578
ENSG00000061676	4846.5	5571	1.30445698455927
ENSG00000061936	2418	2658.5	2.17703075581529
ENSG00000062650	2286.5	2309.5	2.2819087747331
ENSG00000062725	866.5	1182.5	1.70488304240985
ENSG00000063322	1097	960	1.66286184694451
ENSG00000063660	1829.5	2132	2.21334546799745
ENSG00000064393	10382.5	9080.5	0.783193760126395
ENSG00000064490	400.5	713.5	0.506697764167912
ENSG00000064545	363	273	0.204496775571721
ENSG00000064607	1529.5	1963.5	2.10285916896603
ENSG00000064651	2691	2195	1.8065391231445
ENSG00000064763	6198.5	5749	1.27510670803202
ENSG00000064961	637	624.5	0.899011493435763
ENSG00000065154	1255	1242.5	2.32801668615251
ENSG00000065183	741	1095.5	1.26176482445025
ENSG00000065243	5132	4661	1.41710890290025
ENSG00000065308	12678	14083.5	0.612757162100931
ENSG00000065491	1265	1965	1.49074125093954
ENSG00000065518	551.5	563.5	0.780411765845245
ENSG00000065526	1355	1727	2.24664000643815
ENSG00000065534	12110.5	12646.5	0.707446616127936
ENSG00000065548	1212.5	1178.5	2.22548484639767
ENSG00000065559	3316	3864.5	1.59485085353805
ENSG00000065613	972.5	1165	2.0413059805642
ENSG00000065665	1049	1078.5	2.05631383065795
ENSG00000065809	8525	7198.5	0.898851524352179
ENSG00000065833	5984	6560	1.18407637155623
ENSG00000065883	2052	2106.5	2.29372922370258
ENSG00000065911	1214	1426.5	2.43428400384388
ENSG00000065923	3336.5	3119.5	1.83084931514947
ENSG00000065970	2964	3217	1.92997978050239
ENSG00000066027	1550.5	1606.5	2.42350572937508
ENSG00000066044	1113	1585	1.96495801286193
ENSG00000066136	1902	1758	2.16658811567136
ENSG00000066455	646.5	1273.5	0.594319455438576
ENSG00000066557	1588.5	1003	0.780882936619849
ENSG00000066629	6557.5	6838.5	1.16123701355501
ENSG00000066651	4241.5	3821.5	1.54810443159469
ENSG00000066827	7273.5	7582	1.06923601138668
ENSG00000066855	3871	3409.5	1.58599460684096
ENSG00000066933	2031.5	3365.5	0.866544084327619
ENSG00000067048	2361	2368.5	2.26730931205537
ENSG00000067064	811.5	959.5	1.5685349675103
ENSG00000067082	1115	1759.5	1.52676738767039
ENSG00000067113	1937	1734.5	2.0817722996205
ENSG00000067141	4751.5	5279	1.40406659691373
ENSG00000067167	1089	1526	1.99931680905888
ENSG00000067177	4286	4369	1.5855099533473
ENSG00000067208	3990.5	3376	1.51200532959551
ENSG00000067365	1185	1231	2.34788561679389
ENSG00000067533	1750.5	1788.5	2.33427248056947
ENSG00000067704	891	853	1.44012286096414
ENSG00000067798	12359	15587.5	0.443856574990057
ENSG00000067829	559	731	0.943269575101929
ENSG00000067900	3543.5	3770.5	1.71341355407988
ENSG00000067955	1392	1417.5	2.43935195111688
ENSG00000068024	11975.5	13368.5	0.652572598760825
ENSG00000068305	9340	9285	0.886552582910283
ENSG00000068323	2715.5	2436.5	2.04597455918366
ENSG00000068383	6433	7153	1.09245728243314
ENSG00000068438	749.5	663.5	0.936135375248621
ENSG00000068650	6680.5	7223	1.09695286570284
ENSG00000068654	2086.5	2388	2.19965301998764
ENSG00000068697	944	1434.5	1.64431752335641
ENSG00000068724	9095.5	10613	0.734485412430221
ENSG00000068784	3761.5	4217.5	1.56732698646854
ENSG00000068793	7216.5	7229.5	1.10708451363795
ENSG00000068912	986	877	1.43953795720705
ENSG00000069020	16168	15598.5	0.487206951711586
ENSG00000069329	1714.5	1538.5	2.11072020899204
ENSG00000069345	1465	1559	2.45749192384735
ENSG00000069509	493.5	684.5	0.808478198156111
ENSG00000069702	12675.5	10898	0.6757972108094
ENSG00000069849	2119	2304	2.27334700840492
ENSG00000070018	2501	2093	1.90215284400338
ENSG00000070214	7752	6219.5	0.91873735090284
ENSG00000070367	3217	3414	1.83443489943326
ENSG00000070404	808	652.5	0.852626475825593
ENSG00000070476	1251.5	1453	2.46248096565707
ENSG00000070540	1842.5	1226.5	0.982017085205242
ENSG00000070756	872.5	1355	1.43030393421594
ENSG00000070778	4342	5319	1.26964076425348
ENSG00000070785	2387.5	2151.5	2.1211084101303
ENSG00000070814	1751.5	2535	1.53449327651931
ENSG00000070831	461	418.5	0.500625134881463
ENSG00000070950	11738.5	12307	0.720256471698996
ENSG00000071051	5373.5	5786	1.33444460818428
ENSG00000071189	2502.5	3001	1.92280542118502
ENSG00000071205	18835.5	19030.5	0.336730639093718
ENSG00000071243	899	1072.5	1.82951249756915
ENSG00000071246	2107	1738.5	1.80158003964066
ENSG00000071537	1841	2604.5	1.55676510163974
ENSG00000071539	1090	1283.5	2.31664491800629
ENSG00000071794	1457	894	0.671409616442685
ENSG00000071994	993.5	1161	2.08615445700151
ENSG00000072110	6729	9174	0.611057497713597
ENSG00000072121	1056.5	1397	2.12643248461803
ENSG00000072210	1098	914	1.44303769759359
ENSG00000072274	812	747	1.13607129533347
ENSG00000072364	1074.5	1334.5	2.27572275340211
ENSG00000072422	6942.5	6067	1.12262696256446
ENSG00000072506	257.5	326	0.244004284023001
ENSG00000072778	930.5	1292.5	1.81962395060848
ENSG00000072840	7881	7347	1.04121617884506
ENSG00000073536	611	826.5	1.0471043674004
ENSG00000073711	9073	10536	0.75096089309738
ENSG00000073756	469	351	0.313716075151618
ENSG00000073803	3899	3020.5	1.34541037078536
ENSG00000073921	2228	3557	0.953210359287267
ENSG00000074047	13174	14796	0.562972162012688
ENSG00000074054	11999.5	12122	0.734187846588322
ENSG00000074181	1590.5	1081	1.03846324022138
ENSG00000074266	1187	1365.5	2.43601208056707
ENSG00000074416	8116.5	7395.5	1.00372794231476
ENSG00000074657	2760	2479.5	2.03469179506719
ENSG00000074696	1228	1084.5	1.90786317322189
ENSG00000074800	1260	1584	2.31849686807561
ENSG00000074964	8203.5	8492.5	0.959411571388781
ENSG00000075089	2825.5	3011.5	2.02810755871054
ENSG00000075142	2710	2577	2.1162858523737
ENSG00000075151	2185.5	3006	1.58581025096116
ENSG00000075188	1449.5	1605.5	2.4507043664649
ENSG00000075213	13602	12482.5	0.661019198210239
ENSG00000075223	5565	5602	1.37069554984008
ENSG00000075292	2943	3251.5	1.90730510629068
ENSG00000075303	1522	1793	2.33634902099502
ENSG00000075407	797.5	1109.5	1.48672206637652
ENSG00000075420	10722.5	12499	0.663617417540619
ENSG00000075426	1783.5	2580.5	1.48547286862587
ENSG00000075539	7076	6949	1.14038719831565
ENSG00000075568	6157	5852	1.28846921785199
ENSG00000075624	4283.5	5934	0.891177122682653
ENSG00000075711	1846.5	2497.5	1.72545712500641
ENSG00000075785	1264	1962	1.49920718278307
ENSG00000075856	3169.5	3297.5	1.87811919294539
ENSG00000075945	3256	2537.5	1.47183604267713
ENSG00000075975	1818.5	1854.5	2.31724862799344
ENSG00000076067	872	825.5	1.36472526822641
ENSG00000076242	1773	1910.5	2.32679540756159
ENSG00000076356	13803.5	13249.5	0.651625674386118
ENSG00000076513	2927	3039	2.00255353324515
ENSG00000076641	9435	8187	0.844995633461746
ENSG00000076685	1276.5	908.5	1.12265240412122
ENSG00000077063	4711	3755	1.23351579867854
ENSG00000077150	1088.5	1123.5	2.14363532884671
ENSG00000077152	94	166	0.0173966608179265
ENSG00000077157	2202.5	2655.5	2.04470025171967
ENSG00000077232	1503	1629	2.44354470532754
ENSG00000077235	3535.5	4037.5	1.57939820400719
ENSG00000077254	656	1089	0.911820629809126
ENSG00000077312	905	970.5	1.73189992406911
ENSG00000077380	1745	1758.5	2.33339719609134
ENSG00000077549	4707	5114	1.44966880458878
ENSG00000077585	2100	1765.5	1.91525450334009
ENSG00000077684	6950	6443	1.15550285695409
ENSG00000077721	502.5	784.5	0.75842394454019
ENSG00000077809	965.5	763	1.01955565298995
ENSG00000077942	5251	7040.5	0.837564099254326
ENSG00000078061	648.5	831.5	1.1482775570813
ENSG00000078070	3215	3299	1.86780537497436
ENSG00000078124	1040.5	981.5	1.78247420540326
ENSG00000078140	1465.5	1995.5	1.91017722186715
ENSG00000078142	6992.5	6523	1.15813327230604
ENSG00000078177	2037.5	2224	2.2770517720244
ENSG00000078237	818.5	899	1.50413763199681
ENSG00000078304	2364.5	2423.5	2.2682474687836
ENSG00000078618	492.5	517	0.697281592511899
ENSG00000078674	2193.5	1633	1.42124651969271
ENSG00000078699	2008	1894.5	2.20314043552719
ENSG00000078747	1523.5	1482	2.334692398378
ENSG00000078804	671.5	1091	0.971999863973702
ENSG00000078902	654	461	0.439510994311335
ENSG00000079102	12106.5	9781.5	0.632377324447644
ENSG00000079150	711	567.5	0.692328704467616
ENSG00000079308	7953	7981.5	1.01278584468791
ENSG00000079387	1292.5	1399	2.47895151965682
ENSG00000079459	2564.5	2237.5	2.01817850747249
ENSG00000079482	13266	11332.5	0.652736826737445
ENSG00000079691	10289	10242.5	0.829784580718392
ENSG00000079785	1644.5	1379	1.89949108418827
ENSG00000079819	9551	10390.5	0.80677184032193
ENSG00000079950	2500	2615.5	2.21408242607125
ENSG00000079999	303.5	549	0.342161055676314
ENSG00000080503	12928.5	14467	0.581787585216785
ENSG00000080546	2329	2515	2.23660087766593
ENSG00000080561	3944.5	3703.5	1.64858299050357
ENSG00000080573	524.5	700	0.86832209173255
ENSG00000080608	6165.5	7278.5	1.00259899576097
ENSG00000080709	7375.5	7368	1.08595747386036
ENSG00000080802	2250	2079	2.1696318926902
ENSG00000080839	797	928	1.50890815982809
ENSG00000080845	3978.5	4235.5	1.6055033780463
ENSG00000081014	2233	2012.5	2.11873005358469
ENSG00000081026	4992.5	4512.5	1.43952525942745
ENSG00000081087	3627	2944.5	1.48783165099877
ENSG00000081181	1415.5	1097	1.5300585410158
ENSG00000081721	656	630	0.910325813635391
ENSG00000081760	2894	3845	1.37484434691276
ENSG00000081791	707	620.5	0.846283458088333
ENSG00000081913	8692	9011.5	0.916146723245435
ENSG00000081923	6109.5	5918	1.28747055057736
ENSG00000082014	3106.5	3504.5	1.78144762352068
ENSG00000082068	7039.5	7049.5	1.12819746976986
ENSG00000082212	3217	3469	1.81980772561386
ENSG00000082213	1272	1295.5	2.40638612529729
ENSG00000082258	1701.5	1808.5	2.36006061457183
ENSG00000082438	10394.5	12087.5	0.681083531040673
ENSG00000082482	5256.5	3298	0.575399992125226
ENSG00000082516	1536	1351.5	2.10012651046175
ENSG00000082641	1423.5	1030	1.2621733776944
ENSG00000082701	3061.5	3923.5	1.42371801479523
ENSG00000082898	1214.5	2265.5	0.784084631358636
ENSG00000082996	1766.5	2791.5	1.14423609642517
ENSG00000083093	1451	1575.5	2.46147139200651
ENSG00000083097	2966.5	2958	2.00736828985406
ENSG00000083168	1452.5	1255	2.01968940270557
ENSG00000083312	1783	2600.5	1.44186536434246
ENSG00000083520	915	1278	1.7968780457649
ENSG00000083535	3374.5	4964	0.876135279801209
ENSG00000083544	6707	6973	1.140333622729
ENSG00000083642	2609	2447	2.15200173907938
ENSG00000083720	5795	6223	1.25248997969786
ENSG00000083750	1736.5	1403	1.72456569277818
ENSG00000083817	322	375.5	0.373988164677027
ENSG00000083844	745	1137	1.22875228937328
ENSG00000083857	9019.5	11095.5	0.664019290599232
ENSG00000083937	1441.5	2257	1.37350453171338
ENSG00000084072	602.5	809	1.03620127838808
ENSG00000084093	1739	1706	2.29793812386461
ENSG00000084207	379.5	607.5	0.535327690000531
ENSG00000084636	1277.5	1781	1.95144469373078
ENSG00000084676	2970	2783	1.99375265805222
ENSG00000084731	1120	958	1.63029674153617
ENSG00000084733	854	1001.5	1.67783584149797
ENSG00000084754	746.5	573.5	0.665326202487342
ENSG00000085117	4531.5	4644	1.54234643055653
ENSG00000085185	3682	3459.5	1.71030582280378
ENSG00000085231	860.5	929	1.60689316824405
ENSG00000085365	1079	1189	2.25678615376503
ENSG00000085382	3680.5	3919	1.66807682667971
ENSG00000085491	3369.5	2490	1.30848192474182
ENSG00000085511	7902.5	7034	1.00777708439761
ENSG00000085662	2030.5	2304	2.22516329132286
ENSG00000085832	1290.5	925.5	1.13506461047537
ENSG00000085982	4765.5	4387	1.4795929926984
ENSG00000086015	3519	2874.5	1.54640433924453
ENSG00000086061	827.5	1547	0.839319150561843
ENSG00000086062	6278	4780.5	0.977231447439089
ENSG00000086065	628	851.5	1.09021370008171
ENSG00000086189	1071.5	1154.5	2.19932380116904
ENSG00000086232	524.5	408.5	0.43213801582244
ENSG00000086544	1039	906	1.50073786741334
ENSG00000086619	1175.5	1411	2.39408360990118
ENSG00000086758	5558.5	5986	1.29908524369752
ENSG00000086827	822.5	1131	1.56874349739328
ENSG00000087008	3277.5	3393.5	1.84340927919955
ENSG00000087074	1116	1170	2.2434366248279
ENSG00000087095	2749.5	2298	1.85815585838931
ENSG00000087116	10059.5	10639	0.80782394885656
ENSG00000087206	2559	2365	2.1310537965198
ENSG00000087263	1131	1548.5	2.07753067075343
ENSG00000087303	1993.5	1924.5	2.25462669719064
ENSG00000087460	5763.5	6324.5	1.22884703696812
ENSG00000087470	1241	2125.5	1.0938475303167
ENSG00000087510	2273	2501.5	2.2361915072698
ENSG00000087586	2124	1931.5	2.13704361228405
ENSG00000087884	2643	2495	2.15266914434062
ENSG00000087995	490.5	475	0.61755610855668
ENSG00000088179	4556.5	3737.5	1.30501162647995
ENSG00000088256	264.5	398	0.288163938473597
ENSG00000088325	1282	1773	1.98618379629491
ENSG00000088356	425.5	255.5	0.136255880497342
ENSG00000088387	9723.5	9547	0.862414684971601
ENSG00000088448	1826	1751	2.26234545217713
ENSG00000088451	1059.5	1124.5	2.15267512985005
ENSG00000088812	1083	1523	1.95945120341294
ENSG00000088832	1240.5	1657.5	2.1272932351409
ENSG00000088854	1659	1961	2.25741051406028
ENSG00000088930	3441.5	4086	1.52296885007789
ENSG00000089009	1203	1448	2.404437827646
ENSG00000089048	2317.5	2162	2.19140930913518
ENSG00000089060	4162.5	3750	1.56556690386797
ENSG00000089094	2932	4680.5	0.727760171995199
ENSG00000089177	9523	7940.5	0.796443614414986
ENSG00000089220	1013	1608	1.49804667715511
ENSG00000089225	5009.5	5817	1.24504998051334
ENSG00000089234	926.5	859.5	1.42423397179781
ENSG00000089289	1561.5	2169.5	1.75589544335737
ENSG00000089335	704.5	526	0.565036318402932
ENSG00000089693	2848	3092	1.97781356243127
ENSG00000089737	1663.5	1758.5	2.3769828591231
ENSG00000089818	508	670	0.833161064918197
ENSG00000089902	927.5	1233	1.88334533102037
ENSG00000090020	2609.5	1904	1.41136153137376
ENSG00000090061	2683.5	2935	2.05964912175201
ENSG00000090273	825	1088	1.60334880067351
ENSG00000090432	269	393	0.301182489463112
ENSG00000090520	1563.5	1292	1.82020445568848
ENSG00000090530	10388	10279	0.823833482980169
ENSG00000090621	334.5	300.5	0.26631566697816
ENSG00000090776	2598.5	2255.5	1.98425780177939
ENSG00000090857	1202.5	1600.5	2.17665969042567
ENSG00000090905	2039.5	2581	1.95131798522996
ENSG00000090989	2704.5	2321.5	1.92618491967416
ENSG00000091136	8174.5	8515.5	0.959411571388781
ENSG00000091140	1186	1264	2.38490525644747
ENSG00000091164	2294	2432	2.27001951933895
ENSG00000091409	3028.5	3089	1.96267551009208
ENSG00000091436	6528	6321.5	1.22195920181992
ENSG00000091483	1279	1399.5	2.48006036315447
ENSG00000091527	1388.5	2257.5	1.23022086704419
ENSG00000091592	6384.5	5157	1.0756732254859
ENSG00000091651	1164	1220	2.33160941684449
ENSG00000091656	5356.5	4727.5	1.34616678200101
ENSG00000092020	1018.5	1336.5	2.10097044882403
ENSG00000092148	2747	2550	2.08199456402807
ENSG00000092203	1674	1570	2.25973615879282
ENSG00000092330	904.5	711	0.924837155500063
ENSG00000092439	1295	1929.5	1.66191728554919
ENSG00000092978	4023.5	3661.5	1.60509267993514
ENSG00000093009	1040.5	1534	1.83421137547222
ENSG00000093010	2629.5	2013.5	1.58229241851735
ENSG00000093144	3608.5	3814	1.70196510060788
ENSG00000094841	2043	1993.5	2.2534459520626
ENSG00000094916	2383.5	2730	2.12221338226738
ENSG00000094975	2464.5	2178.5	2.06246764532125
ENSG00000095002	4686	4392	1.51316789372504
ENSG00000095015	833	684.5	0.917580674916113
ENSG00000095303	2610	2763.5	2.15261269407517
ENSG00000095321	998	975.5	1.76860731781474
ENSG00000095380	1304.5	1658.5	2.24341795567412
ENSG00000095383	4166	4639	1.49809968274424
ENSG00000095564	920.5	1233.5	1.84501011310778
ENSG00000095574	1475.5	1365	2.23505665787607
ENSG00000095637	10148	8462	0.753465138901185
ENSG00000095787	1432	1792.5	2.23424325509619
ENSG00000096060	2448.5	3037	1.84302442638844
ENSG00000096063	864.5	849	1.41694206998669
ENSG00000096080	209.5	292	0.156060672490948
ENSG00000096401	2258	1808	1.73304884157902
ENSG00000096654	1100.5	1227	2.31608715306766
ENSG00000096717	962	1186	2.01337748056244
ENSG00000096746	1122	1811	1.38720496259325
ENSG00000096968	5633	4154	0.951592399301754
ENSG00000097033	1395.5	1376.5	2.36647482495776
ENSG00000097046	1455.5	1309	2.1687471224843
ENSG00000099139	22102	20035	0.275463552477545
ENSG00000099203	756.5	791	1.2653554825434
ENSG00000099204	11073.5	9635	0.749756225018597
ENSG00000099246	1028	1698	1.324572114605
ENSG00000099250	5698	5459	1.36459970430772
ENSG00000099256	5959	5442	1.30797968217044
ENSG00000099284	561.5	412	0.403294372554884
ENSG00000099290	533.5	625	0.856751504099376
ENSG00000099783	1488.5	2200	1.57330242472108
ENSG00000099795	278.5	395	0.321173994423491
ENSG00000099917	6003	6023	1.29078179862863
ENSG00000099940	839.5	1081.5	1.66531032980971
ENSG00000099968	5083	5595	1.35755885433965
ENSG00000099977	1079.5	1567.5	1.88329804581145
ENSG00000100030	3350.5	3556	1.77656282266763
ENSG00000100068	4558.5	4749.5	1.52649594462639
ENSG00000100104	545	483.5	0.616939313593818
ENSG00000100124	1014.5	796.5	1.08961069994086
ENSG00000100129	1160	1312	2.41382022172996
ENSG00000100138	580.5	925.5	0.877888663779987
ENSG00000100154	12137	10695.5	0.713793863100938
ENSG00000100196	517.5	358	0.296275196099318
ENSG00000100201	485	943.5	0.487284958502205
ENSG00000100207	1819	2062.5	2.25645229089152
ENSG00000100209	998.5	764	1.0035524724223
ENSG00000100219	573	938	0.827260793596423
ENSG00000100234	4730.5	6760.5	0.712674727750974
ENSG00000100241	667.5	979.5	1.12475072435862
ENSG00000100263	551.5	571.5	0.790996511173117
ENSG00000100280	1928.5	2604.5	1.70731052212552
ENSG00000100304	1071.5	970	1.72773132605682
ENSG00000100320	8007	8777.5	0.917626952559407
ENSG00000100324	1152.5	1123	2.12244216110352
ENSG00000100325	971	1396	1.79782326498824
ENSG00000100330	2097.5	2469	2.12951377431847
ENSG00000100345	5983	7906.5	0.764721379802798
ENSG00000100348	1345.5	1404	2.46175187868354
ENSG00000100360	734.5	485.5	0.405052788000589
ENSG00000100364	2277	2214.5	2.25534110385618
ENSG00000100376	1175.5	972	1.5702026458526
ENSG00000100379	349.5	658	0.379351869483219
ENSG00000100393	1020.5	1402	2.01108170321417
ENSG00000100410	221	220	0.106177985741029
ENSG00000100412	688.5	1168	0.915271278121529
ENSG00000100425	2076	3369	0.93111840395871
ENSG00000100439	1200.5	1281.5	2.41422201094498
ENSG00000100441	2510	2573	2.21643714069379
ENSG00000100445	1089.5	1201	2.28156667584932
ENSG00000100503	2793	2659	2.07528547962356
ENSG00000100523	1698.5	1704	2.33583190127227
ENSG00000100526	440	488.5	0.622846657432166
ENSG00000100532	603	500	0.606855256864501
ENSG00000100554	1924.5	1871	2.25985873919399
ENSG00000100575	404.5	582	0.618160626038501
ENSG00000100591	1029.5	1100	2.07372572226476
ENSG00000100592	11341	10802	0.778705387644682
ENSG00000100599	9983	9733.5	0.849952647731582
ENSG00000100600	2268.5	2042	2.12016957324568
ENSG00000100605	11375.5	12065.5	0.731329448871511
ENSG00000100612	2510	2360.5	2.17826761449316
ENSG00000100614	3610.5	4632.5	1.27802515030383
ENSG00000100625	1692	2121	2.0443658661533
ENSG00000100629	12354	13657.5	0.64180986440239
ENSG00000100647	5619.5	5511.5	1.37071046384269
ENSG00000100650	2168.5	2231	2.29231939178862
ENSG00000100664	1334.5	1505.5	2.46949446965802
ENSG00000100697	3535.5	4021	1.60237783981422
ENSG00000100722	1312	2220.5	1.09754000761698
ENSG00000100731	6298.5	6290.5	1.24205504807273
ENSG00000100764	548	1061	0.532381623543953
ENSG00000100796	2097.5	2551	2.04266233277844
ENSG00000100804	608.5	784	1.05498573959567
ENSG00000100811	2114.5	2113	2.27710600602346
ENSG00000100852	3893	3370.5	1.56998059103843
ENSG00000100865	347.5	506.5	0.489041891868365
ENSG00000100883	1084.5	1459	2.09306937668191
ENSG00000100906	851.5	1666.5	0.728701677592007
ENSG00000100991	541	675	0.896568872730839
ENSG00000100997	6413.5	5357	1.14837723419264
ENSG00000101019	3026.5	3087	1.96267551009208
ENSG00000101040	5789	5239.5	1.32041765164575
ENSG00000101132	2151.5	2234.5	2.29231939178862
ENSG00000101138	738	973	1.36813267381502
ENSG00000101146	2926	2593.5	1.92057129838252
ENSG00000101158	943.5	793.5	1.17962526890105
ENSG00000101182	608	747	1.04289790214943
ENSG00000101191	1326.5	2371	0.881291663281494
ENSG00000101216	163	236	0.0762511296357517
ENSG00000101236	717.5	1217	0.960072503266454
ENSG00000101247	2085.5	2627.5	1.94128445224741
ENSG00000101266	1555	1748.5	2.38672939225551
ENSG00000101294	6115.5	5877	1.28747055057736
ENSG00000101333	16114	13423	0.505279385492168
ENSG00000101337	940.5	1648.5	1.11027500797453
ENSG00000101343	2226.5	3027	1.60987715786652
ENSG00000101361	841.5	1042.5	1.66864955326554
ENSG00000101365	189	314.5	0.123002713721409
ENSG00000101367	1099.5	1291.5	2.33642378371073
ENSG00000101384	2790	4574.5	0.665889281513738
ENSG00000101400	1047.5	754.5	0.865091907144484
ENSG00000101407	1046	1188.5	2.21136899732328
ENSG00000101413	1858.5	1538	1.84220830386228
ENSG00000101421	579	898	0.902768757508435
ENSG00000101439	1909	1843	2.26257916792274
ENSG00000101442	1136	1099.5	2.0649710852823
ENSG00000101474	1098.5	1224	2.30515885369652
ENSG00000101493	14082.5	13209	0.636958383521408
ENSG00000101557	1238.5	1806	1.78876326825302
ENSG00000101574	1315.5	1663	2.26865616079176
ENSG00000101577	4200.5	3229	1.24925506389815
ENSG00000101596	2115	3191.5	1.21153633399954
ENSG00000101654	1171.5	1672.5	1.87190150887602
ENSG00000101665	4063	5842	0.83224151216373
ENSG00000101773	4011.5	3401	1.5012718395026
ENSG00000101782	870	963	1.66721178210369
ENSG00000101811	642	1249	0.609828669816523
ENSG00000101825	1560	1367	2.06185037452131
ENSG00000101843	1146.5	1511	2.17882567170903
ENSG00000101844	3687.5	3117.5	1.59187733606595
ENSG00000101849	9452	9435	0.876093142777426
ENSG00000101856	2786.5	2105.5	1.52533325283862
ENSG00000101868	8255	7963	0.988602564851432
ENSG00000101901	3786	3001.5	1.39283253918631
ENSG00000101911	1589	2117	1.94453038318131
ENSG00000101935	18851.5	17072	0.363264152174026
ENSG00000101966	1888	2323	2.04720849249302
ENSG00000101972	14936.5	16899	0.436252953328484
ENSG00000101974	13231	14282	0.612757531063011
ENSG00000102024	7203	7814	1.02679113832217
ENSG00000102038	3135	3682	1.66043929199994
ENSG00000102054	1528	2297	1.46027844651265
ENSG00000102081	2293.5	2004.5	2.03383957581699
ENSG00000102103	705.5	758	1.17713833192083
ENSG00000102158	1393	1163	1.87539949925528
ENSG00000102172	4852	5364	1.40190650653864
ENSG00000102181	5436	5453.5	1.3931942261309
ENSG00000102189	3814.5	3177.5	1.51564576566241
ENSG00000102218	1321.5	1528.5	2.45924193314901
ENSG00000102287	2635.5	2578	2.17224208914794
ENSG00000102309	7932	6678.5	0.969524330811748
ENSG00000102316	2183.5	1950	2.08725590869163
ENSG00000102317	976.5	1132	2.04846459140669
ENSG00000102390	1319.5	1308	2.38901134557726
ENSG00000102409	285	435	0.344049195871256
ENSG00000102471	6564.5	5144.5	1.01847365054667
ENSG00000102531	5619	5991.5	1.30302592850953
ENSG00000102572	8713.5	8965	0.915905849984155
ENSG00000102580	4709.5	6247.5	0.969831151308218
ENSG00000102595	7267	8164	0.967149150391012
ENSG00000102606	10648.5	10337.5	0.815169486997335
ENSG00000102699	4121	3864	1.61097960567131
ENSG00000102710	1677.5	2312	1.73297724505577
ENSG00000102753	1348	2048	1.53916010477521
ENSG00000102755	12610.5	11932	0.714649907006879
ENSG00000102780	5465.5	4726	1.29849932100776
ENSG00000102781	1902	2488.5	1.83196284253887
ENSG00000102786	3203	5096	0.676468203946179
ENSG00000102804	2496.5	3022	1.88813671157153
ENSG00000102805	1918.5	2206.5	2.21797215133101
ENSG00000102870	283	267.5	0.196095221065012
ENSG00000102893	4121.5	3813.5	1.59575924521591
ENSG00000102901	2247	2010	2.09256466511412
ENSG00000102908	1251.5	1907	1.59384254378226
ENSG00000102910	3543.5	4163	1.54554377867397
ENSG00000102921	4099.5	4719	1.4644708543783
ENSG00000102974	682	1085.5	1.05170406922911
ENSG00000102984	2132.5	2309	2.27162519575637
ENSG00000103035	957	1168	2.01372438372859
ENSG00000103042	1161.5	1579.5	2.1128282475178
ENSG00000103047	2366	2809	2.02022335172903
ENSG00000103051	1013	1360	2.04331888670778
ENSG00000103091	2384	2194.5	2.16707489771655
ENSG00000103168	556.5	389.5	0.347869852439953
ENSG00000103175	1001	1047.5	1.96091431094012
ENSG00000103187	1567	2337	1.44069657959255
ENSG00000103194	1307.5	2095	1.36992501048645
ENSG00000103196	2974.5	4029	1.27256521889711
ENSG00000103222	6464.5	6291	1.23002113218477
ENSG00000103241	259	504.5	0.244351723842135
ENSG00000103257	1441	1960	1.96362608313087
ENSG00000103274	2380	2049.5	1.97285772924666
ENSG00000103275	601.5	701	1.0050189226626
ENSG00000103335	2927.5	3967	1.28445176729111
ENSG00000103342	1327	1919	1.78260958525109
ENSG00000103353	1095.5	1344	2.29212490088432
ENSG00000103381	5489.5	5721.5	1.3534334646533
ENSG00000103429	1096.5	1117.5	2.14363532884671
ENSG00000103449	1371.5	1339	2.36236772009561
ENSG00000103489	18321.5	18381	0.358601388366676
ENSG00000103494	3969.5	2950.5	1.18225569820248
ENSG00000103512	167.5	121.5	0.0370823234904115
ENSG00000103591	1400.5	1223.5	2.00769445384642
ENSG00000103647	4018.5	4170	1.61775195172018
ENSG00000103653	656.5	1190.5	0.749957747026343
ENSG00000103657	1391	1111	1.65256611841176
ENSG00000103671	839.5	1239	1.4994468827656
ENSG00000103769	3647	4188.5	1.55078615192419
ENSG00000103888	8203	7367	0.988688497355304
ENSG00000104067	13968.5	14096.5	0.61855184414527
ENSG00000104093	2761	2780.5	2.10229290254902
ENSG00000104177	3719	2832.5	1.326376138979
ENSG00000104221	345	328	0.315524311514805
ENSG00000104228	2290	1940.5	1.9315803187802
ENSG00000104312	3170	3694.5	1.67460638009851
ENSG00000104320	3649.5	3454.5	1.72803846924962
ENSG00000104331	2223.5	1918.5	1.96275369332407
ENSG00000104332	1393	1851	2.04681072324245
ENSG00000104365	1233.5	1006	1.60192993792761
ENSG00000104388	3523	3710.5	1.72528438198836
ENSG00000104408	4150	4334	1.59470039411021
ENSG00000104412	1485	1619	2.44992784928366
ENSG00000104419	2677	2721.5	2.14335093476092
ENSG00000104442	1302	1680	2.21004650468435
ENSG00000104447	7265.5	6493	1.09841539497746
ENSG00000104497	2251	1901.5	1.8922774430911
ENSG00000104517	1444.5	1946	1.96362608313087
ENSG00000104611	2750	3053	1.98471743115396
ENSG00000104613	1280.5	1344	2.44641113633533
ENSG00000104626	5902.5	4666.5	1.08173373575324
ENSG00000104695	1975	2539	1.92824138172768
ENSG00000104714	5629.5	4211.5	1.00685168130868
ENSG00000104723	5781.5	6019.5	1.29523545847124
ENSG00000104728	3010	2262	1.47790081546924
ENSG00000104738	1336.5	1593.5	2.40887971769359
ENSG00000104763	1613.5	1567.5	2.31580601464379
ENSG00000104825	468	386	0.40985815828443
ENSG00000104904	263.5	493	0.261260270292163
ENSG00000104960	620	520	0.646111355085676
ENSG00000105053	2510.5	2235.5	2.08093646432589
ENSG00000105088	1268.5	1026.5	1.60616855917865
ENSG00000105137	1276	1319.5	2.42411619609738
ENSG00000105171	1448	1587	2.45733824001839
ENSG00000105173	685	592.5	0.789413050214069
ENSG00000105176	2952	3489.5	1.73500382995957
ENSG00000105186	2464	2849.5	2.05987417447408
ENSG00000105223	395.5	698.5	0.493509519728082
ENSG00000105229	674	499	0.518606682377987
ENSG00000105248	503.5	482.5	0.636821976562788
ENSG00000105281	801.5	1231	1.31455294086339
ENSG00000105339	4721	5585.5	1.27455223334886
ENSG00000105401	1069.5	1171	2.21611329095816
ENSG00000105426	2801.5	1885.5	1.06657255069059
ENSG00000105438	346.5	376.5	0.39478668060355
ENSG00000105497	1347	1263	2.23988654107515
ENSG00000105556	879.5	962.5	1.68015560631593
ENSG00000105568	1451	1936	2.0048327594173
ENSG00000105618	493.5	622	0.802149387505902
ENSG00000105640	341	287	0.23565406569924
ENSG00000105671	175	226	0.0833146563713918
ENSG00000105701	196	240	0.110929781716217
ENSG00000105708	426	324.5	0.278777519468427
ENSG00000105732	900	929	1.64064739838225
ENSG00000105738	6125.5	6925	1.10334928317272
ENSG00000105750	1410	1336.5	2.29138584289366
ENSG00000105810	14640	14148.5	0.595156731539886
ENSG00000105819	826	982	1.60189566974446
ENSG00000105829	1909	1615	1.91678251170615
ENSG00000105835	937	1340.5	1.77377058437725
ENSG00000105849	1209.5	1522.5	2.29948090476077
ENSG00000105856	1044	1468	1.97518346200319
ENSG00000105866	1328.5	1468	2.4850171907798
ENSG00000105875	2472	2173	2.06246764532125
ENSG00000105879	1059.5	1123.5	2.13189665529
ENSG00000105887	2649.5	2713.5	2.15237742661512
ENSG00000105926	3849	3350.5	1.58135130169273
ENSG00000105939	2099.5	2905	1.57581358390657
ENSG00000105953	2029.5	2735	1.72398010765594
ENSG00000105968	483.5	468.5	0.607198165566267
ENSG00000105971	7561	9580.5	0.692221985171675
ENSG00000105974	3339	4637.5	1.05742000735588
ENSG00000105976	5804.5	6933.5	1.03618032582295
ENSG00000105983	6547	5566	1.15891845847346
ENSG00000105993	5996	7477.5	0.901756357687865
ENSG00000106003	2629.5	2953	2.0488867771585
ENSG00000106009	523	491.5	0.642684605271035
ENSG00000106052	3136.5	2797.5	1.85764061854115
ENSG00000106070	7803	9113	0.821007933205051
ENSG00000106080	358.5	388	0.412524246714204
ENSG00000106105	1253	1398	2.47529740243097
ENSG00000106153	812	1011.5	1.58952949647991
ENSG00000106211	428	665.5	0.64003150651164
ENSG00000106261	709.5	737.5	1.13406601079332
ENSG00000106266	1406	1848	2.07637128071137
ENSG00000106268	836	974.5	1.61431362687316
ENSG00000106299	3982.5	4403	1.54635081308723
ENSG00000106305	370.5	504	0.529791935212014
ENSG00000106344	1391.5	1307	2.28631633699186
ENSG00000106346	469	787.5	0.652288196615252
ENSG00000106348	1643	1375	1.85833565814158
ENSG00000106392	6399.5	6151.5	1.24360823379494
ENSG00000106399	4229	3787	1.5350930129923
ENSG00000106443	3041	2738	1.91584620867585
ENSG00000106459	1552	1785	2.3472082193975
ENSG00000106460	898.5	829.5	1.35205360938946
ENSG00000106462	1389	1776.5	2.19627694764654
ENSG00000106524	1508	1879	2.21463955174951
ENSG00000106546	1224	1663	2.09479686216159
ENSG00000106554	7606.5	7888.5	1.02803868651102
ENSG00000106571	7730	8245	0.982157861784585
ENSG00000106591	1349.5	982	1.23151274190912
ENSG00000106603	5252.5	4027	1.06545308416365
ENSG00000106609	1224	889	1.1235606558686
ENSG00000106624	334	455.5	0.451665032450785
ENSG00000106636	282	327.5	0.277884175941503
ENSG00000106638	579.5	573	0.799485110585894
ENSG00000106683	1776.5	1387.5	1.59095261737428
ENSG00000106701	5256	4006	1.06545308416365
ENSG00000106723	4413.5	4173	1.55615221230062
ENSG00000106772	17382.5	13681.5	0.4093857914443
ENSG00000106799	2881.5	3225	1.89423672309432
ENSG00000106829	10696	14102.5	0.465014183240959
ENSG00000106853	1062	619.5	0.384891433814875
ENSG00000106976	2028	1761.5	1.98379074302648
ENSG00000106993	1616	1182	1.33201557090896
ENSG00000107036	5952	5382	1.3006823414381
ENSG00000107104	18993.5	18091.5	0.35483322666296
ENSG00000107164	814	775	1.23191274616945
ENSG00000107175	998.5	822.5	1.21223937984537
ENSG00000107186	8838.5	8265	0.929712970783816
ENSG00000107223	95.5	88	0.0132210610620923
ENSG00000107249	27426.5	25203.5	0.159350721633968
ENSG00000107263	6495.5	7089.5	1.11051680087272
ENSG00000107290	1153	1133.5	2.15450591365312
ENSG00000107338	21522	20219.5	0.283227377316323
ENSG00000107341	1162.5	1327.5	2.41572927617441
ENSG00000107372	3066	3810.5	1.52932921424828
ENSG00000107554	5508.5	5095	1.3837533387193
ENSG00000107560	2417	2148.5	2.09386286548949
ENSG00000107581	1482	1271.5	1.98392839534841
ENSG00000107625	661	442.5	0.3749476559811
ENSG00000107643	8237	7196	0.968578111788413
ENSG00000107651	1731.5	1528.5	2.07809344479222
ENSG00000107669	7350.5	6546.5	1.08804864405315
ENSG00000107731	5027	3386.5	0.751938753177682
ENSG00000107738	2319.5	2230.5	2.24144734817246
ENSG00000107745	1202	1399.5	2.43808403038755
ENSG00000107771	6384.5	7092	1.1025360710188
ENSG00000107779	3068.5	2405	1.5660382224951
ENSG00000107796	2448.5	2607.5	2.2140170598776
ENSG00000107854	1058	643.5	0.465903093134739
ENSG00000107863	4931	4485.5	1.44669314782299
ENSG00000107864	2043.5	2924.5	1.45776135069227
ENSG00000107897	1645	1601.5	2.30657592539397
ENSG00000107929	1713	2078	2.15362365657096
ENSG00000107938	836.5	919.5	1.55657122299822
ENSG00000107957	13004	13579.5	0.651456745093104
ENSG00000107959	939.5	1288	1.86108570311177
ENSG00000107968	1060.5	1458.5	2.0156437949193
ENSG00000108010	1793	1995.5	2.292060471676
ENSG00000108021	1519.5	1482.5	2.35835624297387
ENSG00000108039	3861	4195.5	1.60301634157368
ENSG00000108061	2423.5	2056.5	1.9731311984331
ENSG00000108091	5341	5152.5	1.42729242960346
ENSG00000108094	2505	1870	1.45262273136335
ENSG00000108107	856	1226	1.60303451642217
ENSG00000108175	14368	15052.5	0.561438159121483
ENSG00000108179	723.5	1343.5	0.774888375132635
ENSG00000108239	2678	2838	2.10829733195617
ENSG00000108256	314.5	229.5	0.131496288303553
ENSG00000108278	557.5	744.5	0.943168706155058
ENSG00000108384	566	827.5	0.918679251502703
ENSG00000108406	277	299	0.238405632207577
ENSG00000108424	726.5	1075.5	1.22614246159424
ENSG00000108448	545.5	529	0.71459810102296
ENSG00000108468	674	1181	0.862172369762309
ENSG00000108469	463.5	751.5	0.672402356162038
ENSG00000108510	1233	902.5	1.16492504394738
ENSG00000108557	2855.5	3527	1.65073344909161
ENSG00000108582	674.5	862.5	1.21691550145926
ENSG00000108599	2008	1699	1.91295034286983
ENSG00000108691	478.5	515.5	0.690784198825398
ENSG00000108821	6341	6592	1.20556644122959
ENSG00000108828	790	864	1.41565612018594
ENSG00000108840	1755.5	1432	1.76620275878769
ENSG00000108848	429.5	581.5	0.671694083384228
ENSG00000108854	1821.5	1987	2.29796520255181
ENSG00000108950	3137.5	1912	0.712871551497157
ENSG00000108953	741	731.5	1.12149512507274
ENSG00000108960	1520	1707.5	2.41213484979268
ENSG00000108963	1039	1220	2.20214372172482
ENSG00000109079	1112.5	972	1.67124148870637
ENSG00000109089	794.5	842	1.39255021115885
ENSG00000109111	354.5	455	0.480805854468517
ENSG00000109133	1007.5	1035.5	1.94166882458031
ENSG00000109171	3657.5	3750	1.71126110271595
ENSG00000109180	1073.5	1769	1.31392009438513
ENSG00000109189	2008	2361	2.14153999021883
ENSG00000109220	903	1670	0.911371040503098
ENSG00000109320	4346.5	5616.5	1.11493259666514
ENSG00000109381	4052.5	4173.5	1.61743194594525
ENSG00000109436	4206.5	4954	1.37744629361887
ENSG00000109445	963.5	752.5	1.00285465740493
ENSG00000109452	24293.5	21442	0.2318350517796
ENSG00000109501	2033	1982	2.25345158803372
ENSG00000109519	501	400	0.425383298104963
ENSG00000109536	2736	2925.5	2.06241801947762
ENSG00000109572	5602	4882	1.29921599960534
ENSG00000109576	2172	2324	2.27875165415338
ENSG00000109606	2577	3598.5	1.31627319895968
ENSG00000109610	1116.5	1103	2.11171195859782
ENSG00000109674	1560	1926.5	2.18224222447121
ENSG00000109686	6498.5	5090.5	1.0260478488659
ENSG00000109805	2278.5	1896	1.85651681853419
ENSG00000109814	2005	1753	2.01710954028232
ENSG00000109861	2797.5	2667	2.07528547962356
ENSG00000109911	6924	6115	1.14193036393108
ENSG00000109929	1451	977.5	0.983061433551489
ENSG00000109971	1534	2677.5	0.859038643549739
ENSG00000110031	3396.5	3091.5	1.77584251735159
ENSG00000110048	1737	1714	2.31207897106615
ENSG00000110066	528	766	0.858032107049449
ENSG00000110104	669	507.5	0.543603124365994
ENSG00000110107	1082.5	1492	2.02966598918651
ENSG00000110172	2047.5	2873	1.54622912058011
ENSG00000110218	7015.5	7732.5	1.03064401001971
ENSG00000110237	4155.5	4258	1.60207527230289
ENSG00000110318	1342	1769.5	2.1140131315259
ENSG00000110367	658.5	432.5	0.35723827523697
ENSG00000110395	2370	2011.5	1.97203816875698
ENSG00000110400	4432.5	4546	1.55765496917556
ENSG00000110422	2120	2068	2.25495360175206
ENSG00000110427	4970.5	4222	1.34066912255912
ENSG00000110435	3454	3142.5	1.76233602996988
ENSG00000110497	2015	2452	2.05791208043568
ENSG00000110583	265	199	0.0857611640475708
ENSG00000110619	1386	1369	2.3868886290568
ENSG00000110696	3427	4447.5	1.25119271529375
ENSG00000110756	2087	2356	2.23622445290297
ENSG00000110768	2077	1869	2.10827246256804
ENSG00000110851	3192	3054.5	1.89924637821716
ENSG00000110871	446.5	396.5	0.439183904957218
ENSG00000110880	8192	9416.5	0.822067081105889
ENSG00000110917	513.5	833	0.735716350438284
ENSG00000111052	7550.5	7896	1.02714350372505
ENSG00000111057	511	835.5	0.735716350438284
ENSG00000111142	1315	1802	2.01147863930538
ENSG00000111145	5484	5618.5	1.37410141139019
ENSG00000111215	4620	5461	1.29562956420517
ENSG00000111266	1531	2044.5	1.94843858144224
ENSG00000111300	1371	1378.5	2.40519735571474
ENSG00000111331	1527	1425.5	2.26057598850711
ENSG00000111361	238	183	0.0698939821500746
ENSG00000111412	698.5	749	1.15868434578815
ENSG00000111424	3817.5	4084	1.62616041141066
ENSG00000111445	1476.5	1379	2.26465918506507
ENSG00000111450	2273	2818	1.95146702246941
ENSG00000111530	2656	3330.5	1.68612171602435
ENSG00000111596	3300	4254	1.34613461589832
ENSG00000111605	1881.5	1902	2.29777995202109
ENSG00000111615	750.5	674	0.978336386962294
ENSG00000111647	4865	4474.5	1.46549107132136
ENSG00000111666	2825.5	2853.5	2.07124549729751
ENSG00000111684	976.5	1101	2.02672361039021
ENSG00000111716	4330	4818.5	1.48587635639583
ENSG00000111725	1450	1312	2.1687471224843
ENSG00000111726	1193	1461.5	2.36680054091816
ENSG00000111731	4314.5	4768.5	1.50311365755769
ENSG00000111752	1968	1913.5	2.25588487645629
ENSG00000111785	5626.5	5456	1.37390043811489
ENSG00000111859	7532.5	8832	0.844179751898492
ENSG00000111875	2478	2090.5	1.90215284400338
ENSG00000111880	9249.5	11324	0.654583320487187
ENSG00000111885	5257.5	5855.5	1.30299931987956
ENSG00000111897	1181	974.5	1.5702026458526
ENSG00000111906	6078.5	6114	1.27947889491489
ENSG00000111912	10775.5	10756.5	0.802691375894461
ENSG00000111962	10064	9474.5	0.842151457803279
ENSG00000111981	270	158	0.0435349215135067
ENSG00000112033	2089.5	2774	1.74689943964693
ENSG00000112062	447	837.5	0.511935182292966
ENSG00000112078	590.5	889	0.936058006190736
ENSG00000112079	339.5	401.5	0.420008556151006
ENSG00000112118	1357	1044.5	1.4987284632003
ENSG00000112144	3728	3031	1.49154941334336
ENSG00000112149	654.5	676.5	1.00151234621794
ENSG00000112167	901	969.5	1.72111430655325
ENSG00000112186	4173	4618	1.52604169154087
ENSG00000112210	698.5	1297.5	0.751450817648187
ENSG00000112234	3347.5	3117.5	1.83084931514947
ENSG00000112237	776	886	1.43000555822011
ENSG00000112242	2994	4092	1.22273590096853
ENSG00000112245	3938	4112.5	1.63414096289143
ENSG00000112249	7543	9507	0.71461277621629
ENSG00000112282	1297.5	1725	2.13831583375025
ENSG00000112290	1840	1206.5	0.90425186640292
ENSG00000112297	5610	4692.5	1.24699213639797
ENSG00000112305	5428	6518	1.09976880828137
ENSG00000112335	1110	1004	1.79177518801604
ENSG00000112339	2781.5	2884	2.08381353838585
ENSG00000112378	1655	1430	2.01671661041487
ENSG00000112406	1258.5	1536	2.36855790993006
ENSG00000112531	6065.5	7306.5	0.97167241853458
ENSG00000112578	281.5	464	0.331641774629018
ENSG00000112584	7208	8434	0.898339448960417
ENSG00000112592	503	941	0.565024251801824
ENSG00000112679	5116.5	6800	0.866336426467398
ENSG00000112685	3585	3329.5	1.72854907368998
ENSG00000112699	13701	13706	0.638177879148473
ENSG00000112701	1388	2502.5	0.811779632857828
ENSG00000112742	1892	1973.5	2.30602538677051
ENSG00000112769	4556.5	4599.5	1.54504573875765
ENSG00000112773	6350	6131	1.25182042282061
ENSG00000112787	2061.5	1962.5	2.20347962462685
ENSG00000112851	1542	1207	1.59954859093613
ENSG00000112874	1075	1066.5	2.0310678695084
ENSG00000112902	18628	20150.5	0.309871445479241
ENSG00000112941	2616	3265	1.73956203262417
ENSG00000112972	954.5	880.5	1.49978760875301
ENSG00000112977	8705.5	8725	0.936743414705826
ENSG00000112984	881.5	840	1.38859796127187
ENSG00000112996	1122	1383	2.30588049234329
ENSG00000113048	3645	3057	1.5831057394108
ENSG00000113068	2933.5	2942	2.02344811974008
ENSG00000113083	1910.5	2924.5	1.23072867370564
ENSG00000113140	5084.5	6740.5	0.897532951632319
ENSG00000113163	2259	2321	2.28573653013301
ENSG00000113194	2700.5	3002.5	2.01728506974317
ENSG00000113240	1863	3184.5	0.800434712791611
ENSG00000113273	6330	5930.5	1.25366004329423
ENSG00000113282	1674.5	2195	1.90507020791929
ENSG00000113318	3748.5	3586	1.6959106607062
ENSG00000113328	1077	1168.5	2.22610911285158
ENSG00000113360	5051.5	4095	1.24496937576814
ENSG00000113368	2727.5	2168.5	1.72906491520146
ENSG00000113369	2252.5	2759.5	1.99562873701231
ENSG00000113387	1065.5	1277	2.27399600820413
ENSG00000113407	765.5	864	1.38325581901517
ENSG00000113456	679.5	1302.5	0.660861331525074
ENSG00000113569	550.5	480	0.599432610458396
ENSG00000113578	3588	2752	1.35394847684007
ENSG00000113580	3583.5	4324.5	1.45837331197083
ENSG00000113593	486	436	0.529289325703496
ENSG00000113594	4777	3891.5	1.27644869125286
ENSG00000113595	1475	1298	2.06245033461872
ENSG00000113643	560	680.5	0.928114518279732
ENSG00000113648	7564	5783.5	0.87316544069403
ENSG00000113649	1602	1566.5	2.3391859103139
ENSG00000113657	11563	11257.5	0.766378086403195
ENSG00000113658	2302	2715.5	2.07172387291922
ENSG00000113712	1282	1793	1.94341048742839
ENSG00000113716	2601	2774.5	2.139109933585
ENSG00000113739	2028.5	2236	2.25600036492698
ENSG00000113742	2777	2345.5	1.87927065770711
ENSG00000113758	1786	2569	1.52892925125793
ENSG00000113761	1440	1236	1.97601397153724
ENSG00000113810	1286.5	2459.5	0.681951661758091
ENSG00000113851	1087	882	1.34046136202299
ENSG00000113916	3032.5	2901	1.97577486513412
ENSG00000114019	4530	7396.5	0.410526443451819
ENSG00000114030	2268.5	2470	2.24199058904964
ENSG00000114062	4965	5246	1.44181216992447
ENSG00000114098	2986.5	3190.5	1.9303787898918
ENSG00000114315	1665	1694	2.36676147763983
ENSG00000114346	1441	1973.5	1.92139420889475
ENSG00000114354	870	1200.5	1.67751428821835
ENSG00000114374	11806	11493.5	0.753586545475204
ENSG00000114416	3567.5	3100	1.66548874097375
ENSG00000114423	5488.5	6287.5	1.18985462009939
ENSG00000114439	6567	5187.5	1.03943912894417
ENSG00000114446	3231.5	2516.5	1.51465558554584
ENSG00000114554	1837.5	1507.5	1.80298356316553
ENSG00000114573	2587.5	2117.5	1.7837988136077
ENSG00000114648	417	607.5	0.634646542750332
ENSG00000114650	1005.5	1304	2.07738517920076
ENSG00000114698	2316	2018.5	2.03537865275054
ENSG00000114735	1092.5	1561	1.92427388873829
ENSG00000114742	1594	1774	2.38111948566989
ENSG00000114767	589	643.5	0.925227275143988
ENSG00000114770	1369	2189	1.28557623845378
ENSG00000114784	1011	1222	2.15248678688387
ENSG00000114850	2691.5	3160.5	1.88056438647861
ENSG00000114861	23873	25170	0.195533981498989
ENSG00000114942	1074	1057.5	2.00302361239659
ENSG00000114948	4357	4347.5	1.57714601858502
ENSG00000114956	1016	1269.5	2.13456789549282
ENSG00000115042	1198	816	0.866034014841945
ENSG00000115053	1785	1747.5	2.30114615918239
ENSG00000115073	1511	1420	2.26238175184768
ENSG00000115091	2112	2896	1.61182171488134
ENSG00000115107	6902	6783	1.16160961409497
ENSG00000115137	861.5	718.5	1.01575720798497
ENSG00000115145	1816.5	2084	2.23846679899278
ENSG00000115159	7790	8579.5	0.928796478689193
ENSG00000115183	13431	13421	0.656638811698906
ENSG00000115232	2512	2862	2.05930828299673
ENSG00000115295	5270	4954.5	1.43206626454755
ENSG00000115306	7298	9451.5	0.66479068448547
ENSG00000115355	2154.5	2019.5	2.18708430674389
ENSG00000115363	4555	5595	1.22151743719268
ENSG00000115364	1020	1172	2.15623272647827
ENSG00000115365	2086.5	1949.5	2.18341521077265
ENSG00000115368	695.5	740	1.14057551077246
ENSG00000115380	4465	3853	1.42861086403422
ENSG00000115392	1287.5	2052.5	1.34111139233365
ENSG00000115414	3936	5862.5	0.755794105308315
ENSG00000115415	2829	2766.5	2.07149843902217
ENSG00000115419	2537	3850.5	1.0334536555379
ENSG00000115421	992	1266	2.06753122683218
ENSG00000115461	1359	1932	1.8086517262551
ENSG00000115484	322.5	541.5	0.412079011894104
ENSG00000115548	2955	3321	1.86862717642874
ENSG00000115561	7039	7052	1.12819746976986
ENSG00000115641	8639	9265.5	0.886891007268449
ENSG00000115648	2565.5	2657	2.18621989754912
ENSG00000115652	5843.5	5433	1.32408083188159
ENSG00000115661	723.5	639	0.893198117983774
ENSG00000115677	2354	3485	1.19836355088856
ENSG00000115694	1191	1154	2.18783583150751
ENSG00000115738	3721.5	3984.5	1.65809979817688
ENSG00000115756	3793.5	5367	0.94214421550066
ENSG00000115758	855	1053	1.69635808697613
ENSG00000115761	2114.5	2971.5	1.52380059725336
ENSG00000115827	1380	1775	2.19627694764654
ENSG00000115840	3112	4087.5	1.32795036087943
ENSG00000115844	733	1320.5	0.859548437192701
ENSG00000115866	3630.5	2796.5	1.34477297728393
ENSG00000115944	3379	3781	1.66998640000756
ENSG00000115947	2213.5	2878.5	1.78915116971117
ENSG00000115963	8936	12600.5	0.421101710909513
ENSG00000115970	10408.5	11876	0.710252599979693
ENSG00000116005	1362.5	1563.5	2.45193577663007
ENSG00000116016	3555	4147.5	1.54554377867397
ENSG00000116062	3280.5	3128.5	1.86934036048479
ENSG00000116096	774	871	1.40635898840513
ENSG00000116106	9138	10695	0.745623478200141
ENSG00000116117	26007	24950.5	0.182626275641369
ENSG00000116127	3038.5	4211	1.13597350355048
ENSG00000116128	4962.5	4115.5	1.27485999022983
ENSG00000116133	1174.5	1219	2.33001035581292
ENSG00000116191	2144.5	2036	2.22497861792837
ENSG00000116198	1279	1219	2.23479357629583
ENSG00000116212	628.5	546.5	0.701725663905734
ENSG00000116221	391.5	622	0.565013032029834
ENSG00000116237	324	250.5	0.170154612480347
ENSG00000116285	790	986	1.5130122322341
ENSG00000116288	1485.5	1464	2.38285299404762
ENSG00000116473	6562.5	5592	1.15891845847346
ENSG00000116478	280.5	155	0.038296031129884
ENSG00000116525	2366.5	2395.5	2.26898650560338
ENSG00000116539	609.5	983	0.889348705967195
ENSG00000116641	3760.5	3226.5	1.58721656978892
ENSG00000116649	217	309.5	0.171829152839762
ENSG00000116670	1175	952	1.48319151398225
ENSG00000116685	132	89	0.0140779376235932
ENSG00000116698	1579	1107	1.16106595951643
ENSG00000116704	3000.5	2522.5	1.80163963441301
ENSG00000116729	7003.5	5822	1.07420400613541
ENSG00000116731	7232.5	7167	1.11376032039451
ENSG00000116741	772	855.5	1.38234243514444
ENSG00000116747	1255	1082.5	1.85726864221832
ENSG00000116754	1805.5	2345.5	1.89318450099752
ENSG00000116761	993.5	1244.5	2.08600711406309
ENSG00000116791	1710	1949.5	2.28128662165913
ENSG00000116809	2303.5	2275	2.26336731376743
ENSG00000116857	1787	1620.5	2.15996527025103
ENSG00000116906	928.5	878	1.48494017223338
ENSG00000116957	1780.5	2053	2.23055916056351
ENSG00000116977	1951	2225.5	2.23097085727976
ENSG00000116984	4535.5	4364.5	1.55230009556191
ENSG00000116991	4780	3257	0.840057328873031
ENSG00000117000	380	627	0.520562175873643
ENSG00000117020	7509	7406.5	1.07658341174725
ENSG00000117036	704.5	728	1.11860822533819
ENSG00000117114	12686.5	11851.5	0.714038004457827
ENSG00000117118	420.5	594	0.64959623050799
ENSG00000117133	529.5	595.5	0.818552454614769
ENSG00000117152	970	822.5	1.2546014047345
ENSG00000117155	1240	1278	2.38547654462956
ENSG00000117228	1080	1248.5	2.29232659087539
ENSG00000117262	499.5	474	0.615897725876455
ENSG00000117298	4163.5	4135	1.61431870625314
ENSG00000117335	2160	2303.5	2.28568028034861
ENSG00000117362	448.5	359	0.346337478338535
ENSG00000117385	1206.5	1425	2.41819770335092
ENSG00000117394	2237	2855.5	1.85936478062818
ENSG00000117395	2275	2038	2.09395504321045
ENSG00000117419	2520.5	2600.5	2.21065918533864
ENSG00000117450	1172.5	665.5	0.377861476274653
ENSG00000117461	1537.5	2018.5	2.01681589833084
ENSG00000117475	821.5	747	1.12992887365884
ENSG00000117500	1007	1116.5	2.08917879644391
ENSG00000117519	1562.5	1738.5	2.3984525020947
ENSG00000117528	964.5	1117	2.01832778982789
ENSG00000117533	870	899.5	1.5575618856873
ENSG00000117543	1575	1217	1.55522357509437
ENSG00000117569	1297.5	1196	2.14262446027906
ENSG00000117592	786	1050	1.49856996286876
ENSG00000117597	2122	1872	2.05210742771671
ENSG00000117600	2191	2225	2.28922342285348
ENSG00000117616	1324	1410.5	2.47742322244511
ENSG00000117625	1794	2220.5	2.06619098960308
ENSG00000117632	913	1576.5	1.13626769067863
ENSG00000117697	1098.5	904	1.40210083959494
ENSG00000117713	2002.5	2260.5	2.22700396574802
ENSG00000117724	1723	2175	2.02763185990459
ENSG00000117751	421	232.5	0.0981637206862341
ENSG00000117758	447.5	730	0.64783077461532
ENSG00000117868	6357	6506.5	1.21673709607724
ENSG00000117906	862.5	674.5	0.855864661500376
ENSG00000118007	7532.5	7816	1.03827551609757
ENSG00000118181	471.5	482.5	0.635981360966206
ENSG00000118200	1486	794	0.367731857524363
ENSG00000118217	2921.5	2559.5	1.8993331798433
ENSG00000118246	1156	1491	2.24003084370871
ENSG00000118260	2107.5	2961.5	1.52380059725336
ENSG00000118263	7510.5	7551	1.06484791494481
ENSG00000118363	312	354.5	0.341046974706071
ENSG00000118418	1711.5	1856.5	2.34897779270674
ENSG00000118503	1427	2278	1.29169675108778
ENSG00000118508	2771.5	3525.5	1.58633804974648
ENSG00000118515	5961	6562	1.18407637155623
ENSG00000118518	1545.5	1806	2.32662128852591
ENSG00000118523	2937	2955	2.01855640920196
ENSG00000118564	3107.5	3739	1.61415712362846
ENSG00000118579	1906.5	1633.5	1.95340452137361
ENSG00000118596	7721.5	7801	1.03631995992208
ENSG00000118600	2131.5	1577	1.37318586305609
ENSG00000118620	1458.5	1663	2.42283576702022
ENSG00000118680	2255	2595	2.16716491464882
ENSG00000118689	10237.5	7844.5	0.656742617207262
ENSG00000118705	2185.5	2182.5	2.27771068315094
ENSG00000118762	4858	5728	1.26787725771507
ENSG00000118816	2131	2049	2.22497861792837
ENSG00000118873	1590	1834.5	2.33716160145364
ENSG00000118900	2114	1648.5	1.5921613284409
ENSG00000118922	16485	16486.5	0.451736466527678
ENSG00000118961	5097	4744	1.45270527538655
ENSG00000119013	470.5	563.5	0.732288565223412
ENSG00000119042	10558	10543.5	0.814728999112048
ENSG00000119048	391	724.5	0.442404575982222
ENSG00000119138	3924.5	4925	1.28234302924708
ENSG00000119139	10984	10349	0.794867445816333
ENSG00000119242	2866.5	2486.5	1.90066644777282
ENSG00000119280	5289.5	5372.5	1.41878584410943
ENSG00000119314	2401	2632	2.19488052978295
ENSG00000119318	2506	2806.5	2.1074742498797
ENSG00000119328	642.5	778.5	1.11795002194786
ENSG00000119335	970.5	1481.5	1.63302587070354
ENSG00000119383	2462	2563	2.23214414961909
ENSG00000119397	1990.5	2203.5	2.25912649392075
ENSG00000119401	3052	4080.5	1.2763350454187
ENSG00000119408	7594.5	6035	0.920134096197088
ENSG00000119421	913	917.5	1.62229771351095
ENSG00000119446	839	513	0.345582338563339
ENSG00000119471	1082.5	1228	2.28681173840839
ENSG00000119487	8052.5	7404.5	1.01769682835123
ENSG00000119523	523	661.5	0.862447436318956
ENSG00000119541	1376	1763.5	2.20518187166564
ENSG00000119632	1060.5	1239	2.251667988089
ENSG00000119682	1486.5	1676	2.41525655361841
ENSG00000119688	1053.5	1109.5	2.10942455879812
ENSG00000119707	743.5	1270	1.00761027254018
ENSG00000119718	279.5	213.5	0.1061002806389
ENSG00000119729	1019	1085.5	2.04395804328576
ENSG00000119760	388	374	0.399415032903495
ENSG00000119771	20925	22886.5	0.244734192969098
ENSG00000119778	4932	5438	1.39112915919669
ENSG00000119787	1213.5	1380	2.45516819813218
ENSG00000119801	2801.5	2881.5	2.07632044799003
ENSG00000119812	1039	1408	2.05078853256331
ENSG00000119844	646	841.5	1.14765936322857
ENSG00000119865	1890.5	1615.5	1.91678251170615
ENSG00000119899	1292.5	1269	2.33353499886429
ENSG00000119900	2162	1940	2.08541906530911
ENSG00000119912	940.5	1431	1.59813799163291
ENSG00000119922	411.5	337	0.311410225068896
ENSG00000119927	2146	2051.5	2.24142099398664
ENSG00000119938	287.5	303.5	0.254323674093628
ENSG00000119977	1241.5	1506	2.39139061785636
ENSG00000119986	1326	1237	2.19858693769014
ENSG00000120008	1200	1574.5	2.21023566222724
ENSG00000120053	545.5	573	0.800406220735618
ENSG00000120063	581	981	0.790061528924895
ENSG00000120071	3146	4156.5	1.31712477761697
ENSG00000120129	1220.5	1827.5	1.66466031266273
ENSG00000120137	979.5	1382.5	1.87034362298442
ENSG00000120149	1173	1167	2.22864032763414
ENSG00000120256	5137.5	5412.5	1.40953323403947
ENSG00000120265	1189.5	1751.5	1.77128112314342
ENSG00000120333	1166	1082.5	2.00437253737557
ENSG00000120370	1129	1106.5	2.10614900927411
ENSG00000120438	897	1143.5	1.83467663987989
ENSG00000120451	2955.5	2675	1.94381807256629
ENSG00000120509	1238.5	1089.5	1.92565944031198
ENSG00000120519	13405	11512	0.646744630716805
ENSG00000120526	2904.5	3417.5	1.76666125265358
ENSG00000120533	725.5	887	1.32513523670111
ENSG00000120539	1189	1616	2.10809681472903
ENSG00000120549	24291	21851.5	0.231549770248019
ENSG00000120616	1813	2094.5	2.23846679899278
ENSG00000120647	948.5	1355.5	1.79237281545445
ENSG00000120656	809.5	498.5	0.358594093895215
ENSG00000120662	1318.5	1065	1.6476616209711
ENSG00000120675	2338.5	2800	1.99901902998882
ENSG00000120685	2127.5	1973	2.18449757199933
ENSG00000120686	1104.5	1036.5	1.9178614227223
ENSG00000120688	1667	1655	2.34781885928795
ENSG00000120690	3331.5	3499.5	1.80329148755525
ENSG00000120694	1292	1044	1.6347310387998
ENSG00000120699	2004	2225	2.25749705871394
ENSG00000120708	4549	4602	1.54504573875765
ENSG00000120742	2840	3316	1.82912844824788
ENSG00000120800	2296.5	1623.5	1.21079881248774
ENSG00000120802	1503.5	2419	1.16351660335828
ENSG00000120837	2355.5	1938	1.82421090367793
ENSG00000120885	1932	1634	1.87688783041563
ENSG00000120899	6546	5165	1.03943912894417
ENSG00000120942	1043.5	834	1.21963301482352
ENSG00000120963	1087	1430	2.18370368649025
ENSG00000121039	1305.5	1512.5	2.45188166750196
ENSG00000121057	3057.5	3694	1.62823924940715
ENSG00000121058	482	880.5	0.574309206597559
ENSG00000121060	1139.5	1285.5	2.38278772264655
ENSG00000121210	7301	7373.5	1.08863862291008
ENSG00000121297	4560	4075	1.46639553604886
ENSG00000121350	1834	2080.5	2.25124583622128
ENSG00000121390	1849	2914.5	1.16090386934814
ENSG00000121440	14945.5	13290.5	0.589558532093909
ENSG00000121481	494	484	0.638393232371621
ENSG00000121578	2891.5	2930	2.03473972852969
ENSG00000121644	1225.5	1011	1.64653719500404
ENSG00000121691	643	462	0.457108400424804
ENSG00000121741	2396.5	3019	1.79204657308164
ENSG00000121766	967.5	1260.5	2.00786965556958
ENSG00000121774	822	708	1.003750832008
ENSG00000121879	1770	2728.5	1.26754658734831
ENSG00000121892	2226.5	2546	2.1738173859456
ENSG00000121898	9583.5	9547	0.869521316267489
ENSG00000121903	331.5	272.5	0.213733380552071
ENSG00000121904	18198.5	14338.5	0.37811105003477
ENSG00000121989	1685.5	2529.5	1.38402833715874
ENSG00000122008	3086.5	2377.5	1.48695953769926
ENSG00000122026	519.5	772	0.841561053344224
ENSG00000122034	1242.5	1453.5	2.45123175809477
ENSG00000122042	1771.5	1846.5	2.33467515799058
ENSG00000122126	1622	2682	0.983228558713435
ENSG00000122140	1224.5	1479	2.40938762835311
ENSG00000122203	823.5	1325	1.26511659015888
ENSG00000122257	1913	2138	2.26572118148157
ENSG00000122359	6833	5299	0.96632758059705
ENSG00000122376	2620	2559	2.16798933019646
ENSG00000122417	1124	1343	2.36309194808608
ENSG00000122482	3835	3702.5	1.67659227324188
ENSG00000122484	1233	1384.5	2.46388718221038
ENSG00000122497	281.5	260	0.180928010003681
ENSG00000122507	8605	7848	0.955704784133846
ENSG00000122545	3811.5	3038.5	1.41944542830393
ENSG00000122565	1141	1737	1.65609680877653
ENSG00000122566	1719.5	3077	0.726606971250967
ENSG00000122643	1262	1480.5	2.44104099569919
ENSG00000122674	402.5	665.5	0.553514611891262
ENSG00000122691	6884	7091.5	1.13178645737019
ENSG00000122705	2753.5	2777	2.1136608887626
ENSG00000122707	3764	3652	1.69832314798885
ENSG00000122729	6338.5	5013.5	1.06261193283118
ENSG00000122779	2930.5	3303.5	1.8611872166245
ENSG00000122786	11292.5	13266.5	0.608173607623818
ENSG00000122861	501.5	848	0.685123879446848
ENSG00000122863	3854	3136.5	1.45883058928457
ENSG00000122873	2567.5	2138	1.85999294576247
ENSG00000122877	3405	2771.5	1.57965210623927
ENSG00000122952	620.5	815.5	1.08388687677914
ENSG00000122958	1527	1581.5	2.42302078477941
ENSG00000122965	6957	7466	1.0718898527753
ENSG00000122966	6158	6514	1.21477548884953
ENSG00000122970	2336	1880.5	1.74091683465692
ENSG00000123066	5963	6677	1.14511642444907
ENSG00000123091	2100.5	1847.5	2.05078550264139
ENSG00000123094	1915	2330.5	2.09948438556967
ENSG00000123106	8246	7066.5	0.959761307478339
ENSG00000123124	2558	2764	2.15154259859795
ENSG00000123130	3585	3284.5	1.70978950072535
ENSG00000123131	1172	1404	2.40599319371645
ENSG00000123146	682	1054.5	1.08524222406582
ENSG00000123240	1670	2159	1.98161842901248
ENSG00000123352	1327	1969	1.64316652326759
ENSG00000123353	486.5	392.5	0.420823701951105
ENSG00000123395	792	1036.5	1.50410038663547
ENSG00000123473	1265.5	1451	2.47150725185615
ENSG00000123485	1428.5	2372	1.11274388054462
ENSG00000123505	1867.5	2361	1.95145096691014
ENSG00000123545	850.5	1064	1.69748787131283
ENSG00000123562	2768	2483	2.00347945262329
ENSG00000123575	1936.5	1681.5	1.98584575573165
ENSG00000123607	5042	5502.5	1.3868485006906
ENSG00000123636	3332	2856	1.70092085693616
ENSG00000123643	4520.5	3907.5	1.43972776165374
ENSG00000123684	1438	1246	2.01654659596114
ENSG00000123689	682	611.5	0.844473981899766
ENSG00000123728	3192	2630.5	1.67564138647271
ENSG00000123737	963.5	981	1.79178335988888
ENSG00000123739	1176.5	1218	2.33001035581292
ENSG00000123983	4324	5313	1.26964076425348
ENSG00000123992	1216	1609.5	2.173238739978
ENSG00000124120	1320	930.5	1.11644684344168
ENSG00000124145	4597	5452	1.29562956420517
ENSG00000124151	3556	3355.5	1.7484369598549
ENSG00000124160	2027.5	2014	2.27642742287485
ENSG00000124177	8858	7388	0.858291861603682
ENSG00000124191	4564.5	4578	1.54769179069868
ENSG00000124193	596.5	865	0.985418913575615
ENSG00000124198	1776	1685.5	2.23320070989374
ENSG00000124201	918.5	1218.5	1.85766426244529
ENSG00000124207	738.5	1140	1.19325887759602
ENSG00000124209	2025.5	2396.5	2.13888739476206
ENSG00000124216	108.5	55.5	0.0156798904344176
ENSG00000124228	225.5	279.5	0.170041652022346
ENSG00000124275	4204.5	3958.5	1.59413437729981
ENSG00000124279	521	408.5	0.43213801582244
ENSG00000124299	5839	5486	1.32842107638029
ENSG00000124333	187	147.5	0.0474269128434177
ENSG00000124356	1234	1883.5	1.56271990564666
ENSG00000124357	1974.5	2315	2.16822215328912
ENSG00000124370	714	1017	1.25823944767709
ENSG00000124422	2660.5	2652	2.16115945769269
ENSG00000124486	3593	3311.5	1.71998744339571
ENSG00000124496	5349.5	5462.5	1.39670470212288
ENSG00000124532	646.5	882	1.13568537723421
ENSG00000124535	985.5	1107.5	2.04375212133459
ENSG00000124562	289.5	290.5	0.237542228812307
ENSG00000124641	747.5	827	1.31573416282397
ENSG00000124766	2205	2056.5	2.1896280676601
ENSG00000124767	618.5	928	1.00566644013309
ENSG00000124782	11098.5	11369.5	0.774686412853545
ENSG00000124784	1791.5	1465.5	1.76376119155492
ENSG00000124786	1438.5	2300	1.24618075793039
ENSG00000124788	13278.5	12765.5	0.682836909363979
ENSG00000124795	2170	2091.5	2.24228724841725
ENSG00000124813	18967.5	18562.5	0.345075729026934
ENSG00000125107	2320	2212	2.24144734817246
ENSG00000125148	624	884	1.05267465402914
ENSG00000125166	1606.5	1589.5	2.35095719415318
ENSG00000125247	4138.5	4499.5	1.54891238703391
ENSG00000125257	15011.5	14519	0.567286597390114
ENSG00000125304	1305.5	1504	2.45188166750196
ENSG00000125347	659	745	1.10898172792318
ENSG00000125351	513.5	698	0.843477455184049
ENSG00000125354	4177.5	3334.5	1.32695850305907
ENSG00000125375	869	1034	1.74158415600405
ENSG00000125384	800	612	0.726443918143669
ENSG00000125398	1391.5	1387	2.4066831923186
ENSG00000125482	318	163.5	0.0374954659715505
ENSG00000125484	828.5	1170	1.56681003725268
ENSG00000125485	2565.5	2991	1.97420302552764
ENSG00000125503	1320	1287	2.34170598879214
ENSG00000125534	129.5	217.5	0.0397991137041122
ENSG00000125629	1546	1547	2.38511615909895
ENSG00000125633	6989	7304	1.0989425273176
ENSG00000125675	13067	11654.5	0.678244453030344
ENSG00000125676	2994	4649	0.780489737212807
ENSG00000125703	1903.5	1828.5	2.24757666048687
ENSG00000125733	3460.5	2603	1.35830755110613
ENSG00000125772	1621	2189	1.81101873036073
ENSG00000125779	808	1087	1.53956129720332
ENSG00000125814	2642.5	2525	2.16145947886447
ENSG00000125818	2267.5	2139	2.21092973836323
ENSG00000125826	1598.5	1883.5	2.27330998371186
ENSG00000125827	1410	1583	2.46213930647302
ENSG00000125834	5768.5	5612	1.35184967517432
ENSG00000125844	4972	4822.5	1.48287225092024
ENSG00000125845	1424	1499	2.46574121384605
ENSG00000125848	570.5	762.5	0.969536437644652
ENSG00000125863	947.5	1315	1.86313994972238
ENSG00000125868	1859	2109.5	2.24661938738841
ENSG00000125870	1047	1369	2.13451022542833
ENSG00000125871	2072	2574	1.98150315897963
ENSG00000125885	1260.5	1743.5	2.00143531328639
ENSG00000125898	3042.5	3148	1.95340442437315
ENSG00000125912	553.5	830.5	0.880780363538471
ENSG00000125970	2251	2563	2.18908595411718
ENSG00000125977	727.5	636	0.866336829224964
ENSG00000125991	283	395.5	0.333928281258448
ENSG00000125995	368.5	293.5	0.245806230346037
ENSG00000126001	827	1038	1.61612782264533
ENSG00000126012	1432	1110	1.5357034585053
ENSG00000126067	1197	1196	2.27635159419766
ENSG00000126107	507	307.5	0.177209044958223
ENSG00000126216	3757.5	4109.5	1.62037348001692
ENSG00000126247	843	1106.5	1.65509497196117
ENSG00000126458	290	541.5	0.312457415233628
ENSG00000126524	617.5	791	1.06996282694429
ENSG00000126581	320	603.5	0.340811954226094
ENSG00000126603	891.5	1405	1.43132664029773
ENSG00000126773	5355.5	5592.5	1.37656068181435
ENSG00000126777	4130.5	4604	1.51654059871097
ENSG00000126814	656	623	0.894177556114509
ENSG00000126821	1097.5	1272.5	2.31668713631757
ENSG00000127081	574.5	658.5	0.932692476322908
ENSG00000127124	17562	13876.5	0.405827100036111
ENSG00000127184	321.5	578	0.366628340093416
ENSG00000127241	5093	5562	1.37559836326567
ENSG00000127314	1706	2198.5	1.96423504292026
ENSG00000127334	3297.5	3860	1.62180947754454
ENSG00000127419	497	468.5	0.605956309363706
ENSG00000127452	1693.5	1529.5	2.14811948365572
ENSG00000127507	983	1524	1.56656047103352
ENSG00000127511	579	723	0.987603808754398
ENSG00000127527	3154	2531.5	1.59943850067425
ENSG00000127528	404	413	0.473677927587209
ENSG00000127616	468.5	388	0.40985815828443
ENSG00000127774	210	392.5	0.144917879369234
ENSG00000127870	6028.5	5809.5	1.29852438263015
ENSG00000127914	2970	3067	1.9861268771911
ENSG00000127920	1483.5	1241.5	1.90132965029996
ENSG00000127946	1764.5	2091	2.19158292262264
ENSG00000127947	1991.5	1483	1.41049617549117
ENSG00000127948	1353.5	2189	1.24939307680854
ENSG00000127955	2062	2069	2.27642137244137
ENSG00000127989	2678.5	4532	0.624100075931125
ENSG00000127990	2767	3691	1.42898429561111
ENSG00000127995	2687.5	2109.5	1.65778469276253
ENSG00000128266	4529	3440.5	1.15881664491575
ENSG00000128340	1289	1222.5	2.23479357629583
ENSG00000128512	16767.5	14424	0.470942493780192
ENSG00000128513	1612	1740.5	2.39584224278371
ENSG00000128534	906.5	1258	1.77362016741948
ENSG00000128563	1329	1354	2.43193300469464
ENSG00000128581	207.5	253.5	0.131148906513757
ENSG00000128585	8076	8581	0.947695996068541
ENSG00000128590	1251.5	1318.5	2.43115605214698
ENSG00000128595	1316.5	1510.5	2.46176342730223
ENSG00000128607	546	746.5	0.915128146597883
ENSG00000128641	9246.5	9891	0.846199182480346
ENSG00000128654	2291.5	3189.5	1.45516820920129
ENSG00000128699	989.5	861	1.40427510074515
ENSG00000128708	933.5	1636	1.14963577873495
ENSG00000128731	3896	5199.5	1.09710100317797
ENSG00000128805	14114.5	11667	0.592126042944588
ENSG00000128891	485	477.5	0.628008537359567
ENSG00000128908	2102	1999.5	2.22305083705161
ENSG00000128944	313.5	482.5	0.41040132690949
ENSG00000129003	4063.5	3991	1.6313671612456
ENSG00000129028	621.5	693.5	1.01806792381079
ENSG00000129038	4587.5	4453.5	1.54770617730681
ENSG00000129055	2689	2980.5	2.03942044320266
ENSG00000129116	29859.5	29782.5	0.0787689539286137
ENSG00000129128	1310.5	1681.5	2.23670450561425
ENSG00000129173	1894.5	1911	2.29440038026522
ENSG00000129187	1879.5	2155	2.22461953896579
ENSG00000129195	358.5	357	0.368105304137635
ENSG00000129235	1204.5	1225	2.31984689079628
ENSG00000129250	485.5	377	0.378137500361859
ENSG00000129292	1988	1731	2.01752308812229
ENSG00000129351	632	475	0.494750762898531
ENSG00000129353	990.5	892	1.50940595368735
ENSG00000129484	544.5	511.5	0.679053620560193
ENSG00000129534	1850.5	1741	2.19580216217871
ENSG00000129562	1339.5	1230	2.17199767361709
ENSG00000129566	1642	1662	2.36472350243124
ENSG00000129636	4248	4833	1.46289115782689
ENSG00000129680	4307	4109.5	1.57079647072277
ENSG00000129810	1066.5	1450.5	2.08473643489694
ENSG00000129932	375.5	250	0.153963856268379
ENSG00000129933	623	875	1.05966862973292
ENSG00000130021	6451.5	6229.5	1.23275921570422
ENSG00000130119	1492.5	860.5	0.53361745744657
ENSG00000130147	9088	9973	0.824074870782196
ENSG00000130150	3926	3150	1.38812042706052
ENSG00000130165	139.5	261.5	0.048006307760463
ENSG00000130175	608.5	602.5	0.846469430102562
ENSG00000130176	360	239	0.134861838514742
ENSG00000130222	1543	1310	1.9458650036378
ENSG00000130224	3587	3800	1.70196510060788
ENSG00000130227	2336.5	1940	1.8611213106882
ENSG00000130254	898	1223.5	1.78091371786687
ENSG00000130332	216	430.5	0.14954322500024
ENSG00000130340	2122.5	2505.5	2.12561945737866
ENSG00000130348	1025	899	1.51329723264486
ENSG00000130349	1645	1575.5	2.28633219188876
ENSG00000130363	1067.5	1528.5	1.9185856204114
ENSG00000130396	5598.5	6162.5	1.25195663544338
ENSG00000130402	4670.5	5176.5	1.4241521572899
ENSG00000130449	6344	6552.5	1.20556644122959
ENSG00000130508	11240	13242.5	0.623777842125981
ENSG00000130522	284	468	0.338689496221338
ENSG00000130559	1648.5	1530.5	2.21290746969555
ENSG00000130560	501.5	633.5	0.815993134501602
ENSG00000130635	11565.5	13624	0.603849361062363
ENSG00000130638	4291	5528.5	1.12403122605116
ENSG00000130669	591	1144	0.566647219646911
ENSG00000130684	1110	944.5	1.54774290195719
ENSG00000130707	1158	2055	0.970131173685016
ENSG00000130713	477	441	0.542103791019489
ENSG00000130726	669	895	1.19289204597591
ENSG00000130741	373.5	678.5	0.445198981821199
ENSG00000130749	936	1571	1.26760637070507
ENSG00000130766	300	505	0.366506647579429
ENSG00000130816	1428	1062	1.3558853134961
ENSG00000130821	300	592.5	0.289100528761019
ENSG00000130826	743.5	1293	0.956873852708239
ENSG00000130827	1059	1140.5	2.17168113187556
ENSG00000130939	2367.5	1908	1.78425804078859
ENSG00000130956	3975	3172.5	1.37771898933935
ENSG00000131016	5973	5693	1.31038661825579
ENSG00000131018	22302	22463	0.249368563815451
ENSG00000131019	703	673.5	1.0007003587739
ENSG00000131069	2046	1606	1.63192548294166
ENSG00000131080	5545	5590.5	1.37069554984008
ENSG00000131127	770.5	624.5	0.802708397195098
ENSG00000131143	391	699	0.478559583014298
ENSG00000131165	245.5	483	0.214190605416748
ENSG00000131171	4308.5	3842.5	1.50395274142509
ENSG00000131236	979	1366	1.89694885585224
ENSG00000131238	519.5	468.5	0.594987530542631
ENSG00000131263	1981.5	2183	2.27102989323246
ENSG00000131269	3670.5	3043.5	1.52669638651914
ENSG00000131323	1760	2783.5	1.14423609642517
ENSG00000131378	10006	9490.5	0.850302148957893
ENSG00000131389	8980	10255.5	0.772432126587724
ENSG00000131435	3351	3550.5	1.77656282266763
ENSG00000131459	4601	4089	1.459443311966
ENSG00000131508	1448	1725.5	2.36016956741941
ENSG00000131558	19240.5	19029.5	0.331297293503766
ENSG00000131591	406	684	0.554189308651146
ENSG00000131626	2044.5	1842.5	2.10765104916638
ENSG00000131669	2422	2675	2.17703075581529
ENSG00000131711	5646.5	6092.5	1.27563944038243
ENSG00000131725	4248	4456.5	1.57089084169942
ENSG00000131732	947	1013.5	1.85187581197933
ENSG00000131737	380	303.5	0.259820453760323
ENSG00000131747	215	428.5	0.142872201778549
ENSG00000131773	10330	7608	0.58664689989647
ENSG00000131828	1043	838	1.21963301482352
ENSG00000131931	398	716.5	0.48230038132206
ENSG00000131941	781.5	1013	1.48437269510328
ENSG00000131944	341	475	0.470870835785778
ENSG00000131966	1283	1232.5	2.26637608079542
ENSG00000132002	2645	2646.5	2.16115945769269
ENSG00000132005	1243.5	996	1.52943308126771
ENSG00000132017	432	246	0.11160552320993
ENSG00000132128	1356.5	1721	2.24664000643815
ENSG00000132153	1394.5	1435	2.43896311309298
ENSG00000132155	3070	3778.5	1.56315580381865
ENSG00000132170	6301	4752	0.946361851483775
ENSG00000132256	6978.5	6567	1.15941461029312
ENSG00000132294	5654	5237.5	1.35456508441252
ENSG00000132300	1035	1228	2.2038230657357
ENSG00000132305	1368	1182	1.95346038034136
ENSG00000132341	951.5	1779.5	0.879214757278051
ENSG00000132359	7822	8241.5	0.987247830402725
ENSG00000132383	656	350.5	0.14945450221878
ENSG00000132386	255	276	0.192644207126455
ENSG00000132388	1202.5	2248	0.790033819432478
ENSG00000132406	291	524.5	0.32220323138105
ENSG00000132432	1089	1222	2.29315950103059
ENSG00000132434	4001	3707	1.61454964767731
ENSG00000132436	1342	1166.5	1.97807600231768
ENSG00000132463	1426.5	1471	2.44732331408378
ENSG00000132475	1501	1816	2.28316382213533
ENSG00000132507	817	966	1.5685349675103
ENSG00000132541	360.5	393.5	0.426687904319173
ENSG00000132549	7707	7356.5	1.06194729925406
ENSG00000132640	4158.5	3916	1.60240988546774
ENSG00000132661	986	1078	2.01214821561417
ENSG00000132664	509	780	0.801239614397811
ENSG00000132669	9111.5	8955.5	0.90396309734808
ENSG00000132694	1125.5	807	0.966322290774482
ENSG00000132740	355.5	653	0.413575427016935
ENSG00000132780	1059	726.5	0.751965042272468
ENSG00000132792	1805.5	2250.5	2.03420836610393
ENSG00000132823	1858.5	1333	1.23286223616914
ENSG00000132824	1803	1575.5	2.0336580231896
ENSG00000132842	2692	2399	2.03596110892486
ENSG00000132912	816	1135.5	1.5331094026245
ENSG00000132950	2353	2139.5	2.12205379515054
ENSG00000132952	485	748.5	0.738954590771143
ENSG00000132963	704.5	591	0.768723632409815
ENSG00000132964	4198	4817.5	1.44927828635144
ENSG00000133026	3570	2853.5	1.48192335303989
ENSG00000133030	3282.5	4142	1.39000288570914
ENSG00000133056	1792	2262	2.00082985583907
ENSG00000133059	3537.5	2611	1.27450539354838
ENSG00000133065	1089.5	1130	2.16887504043647
ENSG00000133107	10932.5	10633.5	0.802053107960583
ENSG00000133111	1120	1737.5	1.57315486967806
ENSG00000133114	672	392	0.225068110026845
ENSG00000133119	2466.5	2028.5	1.82884790680083
ENSG00000133131	10610.5	11363	0.769125145427997
ENSG00000133138	2735	2948	2.06241801947762
ENSG00000133142	778.5	681.5	0.973927411294354
ENSG00000133193	2127	2436.5	2.17500490930047
ENSG00000133195	14179.5	12437.5	0.62967840557699
ENSG00000133226	701	696.5	1.05256384785391
ENSG00000133250	708	711	1.08624769862743
ENSG00000133302	3143	3257	1.89386096109541
ENSG00000133313	1929	1833.5	2.22784798612793
ENSG00000133318	1286.5	1055	1.71121657357088
ENSG00000133393	922.5	656	0.693484654998507
ENSG00000133398	929	1063	1.88579262444424
ENSG00000133424	31817	30202.5	0.060408977093304
ENSG00000133606	927	1473	1.44820198146913
ENSG00000133619	1634.5	2043	2.10715715728994
ENSG00000133704	1736.5	1961	2.29889393881555
ENSG00000133706	958.5	1041.5	1.90188011265948
ENSG00000133739	1570	1536	2.36529871135462
ENSG00000133773	2161	2759	1.88479377304754
ENSG00000133858	3531	3258	1.75472272800926
ENSG00000133872	833	1074.5	1.63871849497969
ENSG00000133935	751	676	0.978336386962294
ENSG00000134014	2361	2488.5	2.25162175832924
ENSG00000134030	25956	26627	0.158170025512771
ENSG00000134046	4130.5	4727	1.47821413072563
ENSG00000134077	905	1045.5	1.83590975393613
ENSG00000134107	2453.5	2227	2.11372993171094
ENSG00000134108	2505.5	3731	1.12798884025588
ENSG00000134202	347.5	553	0.476159912341843
ENSG00000134248	667.5	474.5	0.450710213383837
ENSG00000134255	1694	1626.5	2.2967447228918
ENSG00000134259	4898.5	5069.5	1.47305256264086
ENSG00000134265	999	940	1.6720602017302
ENSG00000134308	1578.5	1622	2.40578214760818
ENSG00000134324	6758.5	7093	1.12994811646836
ENSG00000134352	870.5	956	1.65158563576801
ENSG00000134363	225	194.5	0.0784412963771
ENSG00000134371	1853	2002.5	2.30495191542268
ENSG00000134440	964.5	1082	1.98262625151848
ENSG00000134444	3021.5	3332.5	1.85819482850121
ENSG00000134452	1106.5	1103	2.11525386860056
ENSG00000134453	1441.5	1416	2.36658480380722
ENSG00000134480	2567.5	2876.5	2.07909628890819
ENSG00000134504	14877	15194	0.545670716883749
ENSG00000134531	2360	2821	2.02022335172903
ENSG00000134569	983.5	590	0.388252746241667
ENSG00000134574	1092	1605.5	1.80207965463111
ENSG00000134590	852	1025	1.68985542279198
ENSG00000134597	668.5	501	0.527592907551047
ENSG00000134644	3157	2920	1.88550150115967
ENSG00000134684	1596	1527.5	2.2988463635187
ENSG00000134690	769	692.5	1.00356107101252
ENSG00000134697	1426.5	1659	2.40727804339159
ENSG00000134698	857	690.5	0.908193074535879
ENSG00000134759	2961.5	3074	1.9861268771911
ENSG00000134779	3475.5	2639	1.3492899932957
ENSG00000134851	4078	4338.5	1.59001116278273
ENSG00000134852	6139.5	6250	1.25973064489282
ENSG00000134871	16189.5	20477.5	0.25424826721127
ENSG00000134884	2229.5	3765	0.760450366611717
ENSG00000134901	1160	755.5	0.668356444690779
ENSG00000134909	8548	8403.5	0.954454113884129
ENSG00000134954	11733.5	10851.5	0.756566051524234
ENSG00000134986	15577.5	14287.5	0.548920824843513
ENSG00000134987	2377.5	2171.5	2.14512342780103
ENSG00000134996	4358	3000.5	0.900437013515104
ENSG00000135002	861.5	889.5	1.53074296320656
ENSG00000135040	1414.5	1436	2.42366165388207
ENSG00000135046	2160.5	3132	1.37205424257829
ENSG00000135049	6679.5	7188.5	1.11254987312519
ENSG00000135052	3597	3067	1.6156659667665
ENSG00000135093	1666	1728.5	2.37601506064438
ENSG00000135108	1680.5	2110	2.07824645689921
ENSG00000135111	1992.5	3633	0.567208958197095
ENSG00000135148	694	836.5	1.24156452328549
ENSG00000135164	2250	2531	2.20890392279505
ENSG00000135185	2651.5	2279.5	1.94202072112148
ENSG00000135211	674.5	736	1.11780112946944
ENSG00000135213	658.5	625.5	0.894177556114509
ENSG00000135250	5111.5	5005.5	1.46476040346745
ENSG00000135269	2763	2736.5	2.10369386915102
ENSG00000135272	5185.5	4787.5	1.42858540136237
ENSG00000135315	3741.5	2781	1.22483607315455
ENSG00000135318	8771	8250.5	0.940590941493428
ENSG00000135334	2605	3580.5	1.38824995123803
ENSG00000135341	1886	2398	1.94726902667143
ENSG00000135365	2854.5	2181	1.50826199235078
ENSG00000135503	839.5	588	0.578153129403497
ENSG00000135541	5971.5	5600	1.30721733704062
ENSG00000135597	2079	2432.5	2.15799730861555
ENSG00000135624	1859.5	1541	1.84220830386228
ENSG00000135655	3061.5	4200.5	1.20125544204624
ENSG00000135698	1971	1646	1.87620056435154
ENSG00000135749	8173.5	6387.5	0.822381094641807
ENSG00000135763	820.5	916.5	1.53009923825489
ENSG00000135766	4668	4509	1.53049469239726
ENSG00000135775	2145.5	1640.5	1.55013912545231
ENSG00000135801	1644	1492.5	2.15418601341054
ENSG00000135821	1178	1970	1.21831563350488
ENSG00000135829	1022	1387	2.03653776043404
ENSG00000135842	4550	2964	0.731205993355932
ENSG00000135862	3623.5	4026.5	1.63207817657063
ENSG00000135870	1592.5	1146	1.24563664283612
ENSG00000135899	1563	1429.5	2.19793663332141
ENSG00000135900	391	404.5	0.453297513929901
ENSG00000135903	4544.5	4623.5	1.54838458665397
ENSG00000135905	11297.5	11540.5	0.76208817113284
ENSG00000135913	409.5	478.5	0.580032858250046
ENSG00000135919	1717.5	2185.5	2.02763185990459
ENSG00000135932	4360	4426	1.57485748528809
ENSG00000135940	216.5	425	0.151586358618094
ENSG00000135953	1635	1653.5	2.37083881078836
ENSG00000135968	1555.5	1286	1.82020445568848
ENSG00000135972	1598.5	1884	2.27330998371186
ENSG00000135976	1633	1497.5	2.18756715573439
ENSG00000135999	4427.5	4804	1.50292532608943
ENSG00000136010	1661.5	1881.5	2.332376748389
ENSG00000136026	5606.5	7170	0.90026729312044
ENSG00000136044	2799	2719.5	2.08644103001914
ENSG00000136045	748.5	804	1.27536948693577
ENSG00000136048	8058	9117	0.854005778076904
ENSG00000136051	1617	2038.5	2.08347086307075
ENSG00000136068	6214.5	6979	1.0931598742009
ENSG00000136104	2052.5	2280.5	2.25453582191417
ENSG00000136108	1400.5	2280	1.2205307981231
ENSG00000136122	1174	1286	2.40871113193997
ENSG00000136141	10740.5	11203.5	0.780003285029011
ENSG00000136146	814.5	1358	1.16587917268654
ENSG00000136152	4851.5	5672.5	1.29332287392526
ENSG00000136156	1462	2019.5	1.86699322486342
ENSG00000136158	1733.5	2891.5	0.944449810595993
ENSG00000136161	3263	3202.5	1.87135451119837
ENSG00000136238	1280	1275	2.34993608516074
ENSG00000136244	1800	1627.5	2.12838111960755
ENSG00000136261	3598.5	3446.5	1.74428167471371
ENSG00000136270	556	682	0.928114518279732
ENSG00000136273	9489	9470	0.876093142777426
ENSG00000136378	2822.5	2953	2.05165397509769
ENSG00000136381	2073	1534.5	1.36915279361744
ENSG00000136436	776.5	517.5	0.438219780268633
ENSG00000136448	1837.5	1751	2.24060211083646
ENSG00000136504	1082.5	856.5	1.24081837001511
ENSG00000136527	1691.5	1532.5	2.14811948365572
ENSG00000136536	1717.5	1687.5	2.30330783155361
ENSG00000136560	2593	3115	1.89627794407276
ENSG00000136636	3075	1834.5	0.652227525912283
ENSG00000136643	4347.5	4940.5	1.44689606141737
ENSG00000136699	2452	3402	1.41280967541538
ENSG00000136715	1067.5	1625.5	1.67414564786023
ENSG00000136718	1333	1320.5	2.37276131580796
ENSG00000136720	5504.5	5855	1.32653284159505
ENSG00000136731	1712.5	1845	2.34897779270674
ENSG00000136732	4035.5	4315.5	1.59001116278273
ENSG00000136738	3265	4011	1.48800214436628
ENSG00000136754	3840	3388	1.59735788732458
ENSG00000136758	1404.5	1322	2.28929447335788
ENSG00000136770	4339.5	4666	1.53285438464374
ENSG00000136810	1109.5	1457	2.16522420743446
ENSG00000136816	305	442	0.396648549810448
ENSG00000136824	1827	1481	1.76260571994109
ENSG00000136826	1614.5	1677.5	2.39741241726223
ENSG00000136830	6166	5251	1.19103596359172
ENSG00000136848	10552.5	12349.5	0.659986243484558
ENSG00000136854	1348	1605.5	2.38849032530032
ENSG00000136859	1208.5	1197.5	2.26725360352703
ENSG00000136867	1023	1004.5	1.85726111904138
ENSG00000136869	1736.5	2277	1.91172396570727
ENSG00000136870	991	1250.5	2.08600711406309
ENSG00000136891	2838.5	2610	2.02913760573794
ENSG00000136936	1238.5	1334.5	2.44779200651843
ENSG00000136937	1228.5	875.5	1.04278236316052
ENSG00000136938	1664.5	2218	1.86529299120202
ENSG00000136942	287	526	0.312441408631107
ENSG00000136986	732.5	788	1.23479124330538
ENSG00000136997	1103.5	1938	1.07699992821483
ENSG00000137038	2148	2540.5	2.12120862370465
ENSG00000137055	2013	1337	0.980185453947999
ENSG00000137073	1502	1666.5	2.4303333799439
ENSG00000137075	2704.5	2532.5	2.09449762572076
ENSG00000137106	760	666.5	0.943930721484638
ENSG00000137124	837.5	869.5	1.47854587877466
ENSG00000137166	2810.5	3173	1.92750197251362
ENSG00000137168	986.5	636.5	0.536499264041077
ENSG00000137177	6698	7560.5	1.02439053698823
ENSG00000137200	900	1182.5	1.8152158068099
ENSG00000137269	4931	4253	1.36688849940115
ENSG00000137285	510	348	0.269812918380537
ENSG00000137288	1130	771	0.792464014154359
ENSG00000137309	1110.5	912	1.42337719037034
ENSG00000137393	4555	4157.5	1.4950704025847
ENSG00000137409	634	439.5	0.396274117240229
ENSG00000137413	626	686.5	1.01345339682698
ENSG00000137449	5050.5	5297	1.43127116656004
ENSG00000137486	2963.5	2507	1.81370485325642
ENSG00000137497	2340.5	2259	2.25110150996806
ENSG00000137500	3253	3090	1.86546588612787
ENSG00000137513	2585	1929	1.49831125898367
ENSG00000137547	443.5	605	0.703493208078968
ENSG00000137563	1656	1296	1.64218931850417
ENSG00000137573	6614	5621	1.13576273005973
ENSG00000137574	1267	1356.5	2.46283052456646
ENSG00000137575	2050.5	2038.5	2.27629403040576
ENSG00000137601	3897	4108	1.63306902869104
ENSG00000137692	599.5	1036.5	0.78131848034717
ENSG00000137710	3415	4378.5	1.31839151985972
ENSG00000137714	1568	1123	1.2456961086956
ENSG00000137727	3032	2497.5	1.73465829068314
ENSG00000137760	4393	3499.5	1.28935085922643
ENSG00000137764	1547	2689.5	0.852325999017911
ENSG00000137776	807.5	1104.5	1.5209768516914
ENSG00000137801	10827	10440.5	0.803426260653651
ENSG00000137821	5215.5	4734.5	1.40928274621813
ENSG00000137947	1360	1403.5	2.45145527577636
ENSG00000137962	1793.5	1714	2.24897234626612
ENSG00000137992	495.5	480	0.62777225318047
ENSG00000138029	1133.5	922.5	1.4445238617292
ENSG00000138032	2099	2739.5	1.82787021970891
ENSG00000138035	989	1093.5	2.02876953704746
ENSG00000138050	1904.5	2803.5	1.36743213606096
ENSG00000138069	850.5	1420	1.21882243258776
ENSG00000138071	1682.5	1656.5	2.32912919274041
ENSG00000138074	807.5	877	1.44933128076113
ENSG00000138078	1676.5	1972.5	2.24816690684973
ENSG00000138081	2286.5	3726.5	0.855607897777773
ENSG00000138095	1043.5	1004.5	1.85055465261527
ENSG00000138107	784.5	846	1.38550797527171
ENSG00000138119	9270	8796	0.898848453202884
ENSG00000138138	1190	1390	2.4308694156831
ENSG00000138166	2222	2494.5	2.20085265484088
ENSG00000138175	1586	1732	2.39951796151201
ENSG00000138182	435.5	742	0.581814274712785
ENSG00000138231	788.5	906.5	1.46510825484036
ENSG00000138246	4211.5	4388	1.58726612104223
ENSG00000138303	1921	1697	2.05291403250162
ENSG00000138311	16484.5	13362	0.471808648193374
ENSG00000138316	2601.5	2596	2.18664428334678
ENSG00000138326	1242.5	1100.5	1.96717139831484
ENSG00000138363	1553	1589	2.41757559971843
ENSG00000138375	1525	1562.5	2.41423341281895
ENSG00000138376	2673	2567.5	2.12901281310777
ENSG00000138386	1353	1941.5	1.8086517262551
ENSG00000138399	725.5	1284.5	0.874996988181316
ENSG00000138411	21295.5	22164	0.261341367123909
ENSG00000138430	3259.5	4306.5	1.25163180565675
ENSG00000138434	1634	2464.5	1.36136057256901
ENSG00000138600	1649.5	1455	2.08851249547091
[truncated: 1,912 more rows]
