# Supplementary material for: The HSV-1 ICP22 protein selectively impairs histone repositioning upon Pol II transcription downstream of genes
Source: Nat Commun. 2023 Jul 31;14:4591. doi: 10.1038/s41467-023-40217-w (PMC10390501; doi:10.1038/s41467-023-40217-w)
Supplement: Supplementary file 8 — Source Data [file 41467_2023_40217_MOESM8_ESM.zip › Fig5g.tsv]

ID	KD_SSRP1_ICP22_minus_dox_ocr_length_in_gene	KD_SSRP1_ICP22_plus_dox_ocr_length_in_gene	density
ENSG00000000460	4806	5173.5	1.17366847495934
ENSG00000000971	3917	2905.5	1.7925133845387
ENSG00000001036	738.5	783.5	1.48066128985557
ENSG00000001167	2908.5	1934	1.61464904099998
ENSG00000001461	810	589.5	0.919171345896071
ENSG00000001497	2171.5	2099.5	2.63713414599108
ENSG00000001629	3032.5	2604.5	2.40104878112818
ENSG00000002549	1695.5	1894.5	2.4376302576671
ENSG00000002586	918	570	0.648141508749389
ENSG00000003056	1458.5	1306.5	2.56223801973315
ENSG00000003436	3831	3260.5	1.98875685743193
ENSG00000003509	708.5	859	1.36786494970874
ENSG00000003989	1667	1130	1.51662564026484
ENSG00000004399	6096	5389.5	1.34862412591647
ENSG00000004478	795	915	1.65022202853729
ENSG00000004487	343	382	0.355835433406699
ENSG00000004700	1247.5	1710	1.51893481623854
ENSG00000004766	5507	4363	1.48925357690379
ENSG00000004864	7842	6305	1.17201007906728
ENSG00000004897	2856	2921.5	2.195119299289
ENSG00000004961	1093	981.5	2.0691717068215
ENSG00000005007	834.5	701.5	1.35557578801277
ENSG00000005022	836.5	1369	0.726500561146902
ENSG00000005189	960.5	1018	2.03690170790659
ENSG00000005194	654.5	693.5	1.14637355541535
ENSG00000005249	2306.5	1766	2.27786933260207
ENSG00000005302	1900	1894.5	2.73139098840155
ENSG00000005436	1480.5	1521	2.70857369511579
ENSG00000005469	3096	2404	2.21620568182255
ENSG00000005483	1923	1515.5	2.49162885710146
ENSG00000005700	1717.5	1504	2.77148409045832
ENSG00000005801	817.5	435.5	0.261236947998988
ENSG00000005810	7682.5	6533	1.18861470047438
ENSG00000006042	2190.5	2125	2.6282298957438
ENSG00000006453	3919.5	3945.5	1.62383405109931
ENSG00000006459	2936	2379	2.37111608481663
ENSG00000006530	4810.5	4494.5	1.53757143371919
ENSG00000006712	468	503	0.598026381829766
ENSG00000006715	7107.5	6421.5	1.17994650606702
ENSG00000007341	3992.5	2422.5	1.02923129423964
ENSG00000007923	1466	1505.5	2.69127526234388
ENSG00000007944	2334	2416.5	2.42309258978303
ENSG00000008018	1191	1017.5	2.05435599182545
ENSG00000008083	10119	6131.5	0.601129952249568
ENSG00000008086	3492.5	2845	2.1498930358238
ENSG00000008256	1828	1422	2.42014749357786
ENSG00000008282	1692.5	1656	2.85717660067443
ENSG00000008294	3712	3386.5	1.98493216146954
ENSG00000008311	3672	3094.5	2.06761694652784
ENSG00000008324	2256	2211	2.58431041920389
ENSG00000008394	5744	5611	1.23513003776943
ENSG00000008513	6120.5	5393	1.34862412591647
ENSG00000008853	1444	1407.5	2.66205893191475
ENSG00000008952	2047.5	1914.5	2.74514196420849
ENSG00000008988	684.5	1355.5	0.315875365495876
ENSG00000009335	2266.5	2219.5	2.58431041920389
ENSG00000009413	4221	3762	1.79065199737167
ENSG00000009780	498	517	0.654457948743582
ENSG00000009844	2302.5	2597.5	2.08999184851847
ENSG00000009954	901.5	1253.5	1.28458979884114
ENSG00000010072	1787.5	2058.5	2.21445514750891
ENSG00000010270	5216	4982	1.3914235803479
ENSG00000010810	3929	2964.5	1.81757160944712
ENSG00000011114	5205	4363	1.56159120357091
ENSG00000011198	3912	2998.5	1.86171409031776
ENSG00000011258	2160.5	1918	2.69160439970983
ENSG00000011275	8645	7893	1.05471723989594
ENSG00000011295	2005	1846.5	2.7750767421859
ENSG00000011422	1450	1318	2.58710773337514
ENSG00000011426	2965.5	3107	2.00409698059454
ENSG00000011465	1555.5	824	0.515844112395808
ENSG00000011523	1715	1759	2.75269995147792
ENSG00000011566	2902.5	2286.5	2.3019995956933
ENSG00000011638	2142.5	1908.5	2.70766818266284
ENSG00000012174	1239.5	1208.5	2.35863687790473
ENSG00000012660	3416.5	2813.5	2.19528546260405
ENSG00000012822	294	513	0.192279387026014
ENSG00000013016	3190	2825.5	2.31035285745477
ENSG00000013374	1981	1489	2.25363959385442
ENSG00000013503	4040	3865.5	1.72454813938596
ENSG00000013573	2737.5	2375	2.51843565692112
ENSG00000013583	2705.5	1729.5	1.38156010864424
ENSG00000013619	6672.5	6308.5	1.15820861436956
ENSG00000014123	1598	1556.5	2.83328049600326
ENSG00000014641	1083.5	1147	2.15464511306057
ENSG00000014919	654.5	519.5	0.752650003142071
ENSG00000015153	2652	1964.5	2.12191912747464
ENSG00000015171	2366.5	2518	2.3008606106955
ENSG00000015479	1545	1544	2.78692250129549
ENSG00000015676	1041.5	1117.5	2.10033840119213
ENSG00000016082	4211	3687	1.81857540494032
ENSG00000017260	8354.5	7548.5	1.0983185265461
ENSG00000018510	6739	4936.5	1.18563047696379
ENSG00000019549	808	1509	0.380792571203241
ENSG00000020256	5158	4795	1.46753165338107
ENSG00000020922	1802.5	1487	2.63596113511349
ENSG00000021574	1868	1657.5	2.82412854931668
ENSG00000021762	2710	2479	2.52685376692617
ENSG00000022267	6787	4558	0.992170622671002
ENSG00000023041	974	905	1.93884441469158
ENSG00000023171	6023	4267	1.22203471238209
ENSG00000023287	5591.5	4510.5	1.47365451086833
ENSG00000023734	1099	966	2.01559421266905
ENSG00000023909	794.5	904.5	1.65667524134699
ENSG00000024048	982.5	932	1.99924632946579
ENSG00000024526	1425	1822.5	1.87799545262131
ENSG00000025156	1687	1531.5	2.84025339563131
ENSG00000025796	1856	1719	2.84879554829144
ENSG00000026508	2691.5	2838	2.18346717119589
ENSG00000026652	9053	8121.5	1.02268481461501
ENSG00000027697	2394.5	2128.5	2.62402573434696
ENSG00000028116	10635	8822	0.873451343322002
ENSG00000028203	2243.5	1876	2.59080907407889
ENSG00000028528	1331	1084.5	2.06410447261329
ENSG00000028839	3447	3205	2.08915495338754
ENSG00000029363	2157.5	2048.5	2.66962924475735
ENSG00000029364	1390	1027	1.72184316852158
ENSG00000029725	637.5	527.5	0.775030368919647
ENSG00000029993	2037	2091.5	2.56699858387817
ENSG00000030066	725	861	1.43357184700835
ENSG00000030110	137.5	274	0.0471166636023046
ENSG00000030582	160	226.5	0.08842813814696
ENSG00000031003	2975.5	1989	1.65652105421462
ENSG00000031691	556.5	498.5	0.694024523083635
ENSG00000031698	526.5	921	0.424927520268218
ENSG00000032219	2510.5	2514	2.45466162925421
ENSG00000032742	3053.5	2511	2.34376341659346
ENSG00000033050	751	774	1.48302949755958
ENSG00000033170	11574.5	9341	0.763589655979174
ENSG00000033178	1396	1521.5	2.49623435281261
ENSG00000033627	941.5	604.5	0.749453180823312
ENSG00000034152	3526.5	5623.5	0.272716242532412
ENSG00000034510	638.5	1032.5	0.6954118952687
ENSG00000034533	1121	1168.5	2.21074487785541
ENSG00000034677	2789.5	2443.5	2.51372715508568
ENSG00000034713	867	866.5	1.81548350210637
ENSG00000035115	2779	2475	2.51566081598337
ENSG00000035499	4937	4122.5	1.62038061969135
ENSG00000035862	2612.5	1963	2.17343007304269
ENSG00000036257	3975	2987.5	1.80101068544071
ENSG00000037474	1053.5	1142	2.09485919497975
ENSG00000037637	1309.5	1199	2.38725847225708
ENSG00000038002	955.5	1054.5	1.97388802655279
ENSG00000038219	2342	2372	2.48683120201318
ENSG00000038382	15137	14696.5	0.393333239021542
ENSG00000039123	953.5	985	2.02454078923428
ENSG00000039319	1795	1697.5	2.86340283481715
ENSG00000039523	1670	1788.5	2.62776383987143
ENSG00000039560	5011	3307	1.17060300503311
ENSG00000040275	2664	2115.5	2.38351803174643
ENSG00000040531	1677	1525.5	2.84588633880397
ENSG00000040933	5720.5	4930.5	1.44303763305519
ENSG00000041880	929.5	673	1.08413460875717
ENSG00000042062	838	1094	1.48309283777845
ENSG00000042088	3458.5	3259	2.06552984232774
ENSG00000042445	585.5	598	0.88894707836187
ENSG00000042753	383	355.5	0.371208193985394
ENSG00000043514	1332.5	999	1.76318583471856
ENSG00000044459	6576	5736.5	1.27623212667531
ENSG00000044574	691.5	1155.5	0.660531342669113
ENSG00000047188	2932.5	3226.5	1.78034689629768
ENSG00000047315	2544.5	1977.5	2.30186356128856
ENSG00000047346	5611.5	4422	1.45890343872546
ENSG00000047410	1602.5	1751.5	2.5676485956116
ENSG00000047578	4018	2493	1.15128729022207
ENSG00000047579	3596.5	2474	1.62271370095165
ENSG00000047621	2084	1728	2.63295908779039
ENSG00000047644	3837	2888.5	1.85051311907228
ENSG00000047849	2752.5	2797.5	2.27187322469024
ENSG00000048028	3343.5	2741	2.2210423261644
ENSG00000048342	2719.5	1789.5	1.58373928107842
ENSG00000048471	18908.5	15425	0.366486077281394
ENSG00000048707	11447	9197.5	0.778861468455908
ENSG00000048828	4545	3990	1.69229470684699
ENSG00000048991	3751	3251	2.02223011123335
ENSG00000049130	4230	3665.5	1.81018108190657
ENSG00000049167	1200	972.5	1.91201129408068
ENSG00000049323	17940	14557	0.406902091043527
ENSG00000049449	20117	15321	0.333724571206029
ENSG00000049540	248	285.5	0.186383953349508
ENSG00000049618	16225	13911.5	0.44853232894338
ENSG00000049656	3960.5	4005	1.60716688628374
ENSG00000049759	13087	10014.5	0.622789996351682
ENSG00000049860	4065.5	3455	1.89180006542942
ENSG00000050165	3986.5	2505.5	1.2421651943108
ENSG00000050393	1590	1616	2.77912266252061
ENSG00000050405	1241	858.5	1.30128381434422
ENSG00000051009	1850	1879	2.71321110223976
ENSG00000051108	1198.5	1256	2.28356097702622
ENSG00000051341	5116.5	4462.5	1.56448594279027
ENSG00000051382	6030	4438.5	1.30142365218358
ENSG00000051620	2935	2682.5	2.42636984529485
ENSG00000052126	7201.5	6461.5	1.18560088837768
ENSG00000052723	680	503.5	0.674379309083816
ENSG00000052850	4260.5	3040.5	1.55850180549927
ENSG00000053770	1205	1188	2.32527476917852
ENSG00000054277	7763	7483.5	1.04591966733054
ENSG00000054282	7160	6536	1.174511329191
ENSG00000054356	909	784.5	1.61757923304751
ENSG00000054598	1706	1925.5	2.37481877181443
ENSG00000054611	10003	9768.5	0.736465308510869
ENSG00000054654	8847	6457	1.03085383971652
ENSG00000054793	5271	4403.5	1.55018592655115
ENSG00000055044	1686	1831	2.57798919949698
ENSG00000055070	1843.5	1761	2.83949268432322
ENSG00000055130	4105.5	3786	1.77721821574331
ENSG00000055147	1137	1121.5	2.24079613211019
ENSG00000055609	9882	9886.5	0.684405415066631
ENSG00000056050	1253.5	1245	2.37862741756386
ENSG00000056097	1439.5	1753.5	2.09450342879596
ENSG00000056277	1371.5	1486.5	2.499556343284
ENSG00000057019	2730	2459.5	2.53345219165813
ENSG00000057252	2122	2088	2.63568751755461
ENSG00000057608	2233.5	2365	2.38029694620872
ENSG00000057663	4729.5	3127	1.25846727894292
ENSG00000057935	5566	4467.5	1.48488450320965
ENSG00000058063	5402	3804	1.32344571184949
ENSG00000058272	3771.5	3988	1.50226414929479
ENSG00000058668	2890.5	2086	1.95246892132486
ENSG00000059758	3011	2915.5	2.25549920701424
ENSG00000059804	1643	1502	2.82454226078273
ENSG00000060069	2182.5	3021.5	1.11028774506272
ENSG00000060237	749.5	1487	0.291862379212345
ENSG00000060339	826.5	1058	1.53530246277464
ENSG00000060688	830	706.5	1.38899643553533
ENSG00000060718	6501.5	6033	1.21041549086574
ENSG00000060749	1662.5	1332.5	2.41194505233352
ENSG00000060982	7597	6946	1.13891073553595
ENSG00000061337	2555.5	2144.5	2.52870550169552
ENSG00000061676	4744	4833	1.32538660689513
ENSG00000061936	3479	2972.5	2.16633917346639
ENSG00000062194	1448.5	1371	2.66011261199064
ENSG00000062650	2121	1959.5	2.71753231299692
ENSG00000062725	760	1042.5	1.24781376938748
ENSG00000063322	790	1328	0.668594431818481
ENSG00000063660	2304	1770	2.31834287433324
ENSG00000064393	9484	6778	0.964403490359303
ENSG00000064490	828	510.5	0.522738040838712
ENSG00000064545	224.5	191	0.0896684280350404
ENSG00000064607	1486.5	1106.5	1.85159803870527
ENSG00000064651	2544	2955.5	1.81275641215117
ENSG00000064763	6222.5	5117	1.3586529480115
ENSG00000064995	165.5	241	0.0927455906686781
ENSG00000065154	1186.5	2101.5	0.496615814235712
ENSG00000065183	1515	907.5	0.876994950471191
ENSG00000065243	6194	5707.5	1.28032993365712
ENSG00000065268	24.5	26	0.00730180690828221
ENSG00000065308	10223	7698	0.959366662467123
ENSG00000065491	984	1023.5	2.0686857614921
ENSG00000065518	624.5	866	0.947193886024601
ENSG00000065526	2593	1952	2.17343007304269
ENSG00000065534	8344	5278	0.727257650673804
ENSG00000065548	1787	1555.5	2.78969620788084
ENSG00000065559	5099	4501	1.55469377745783
ENSG00000065613	1050.5	913.5	1.91354715994164
ENSG00000065665	938	870	1.85211090573852
ENSG00000065809	5144	3617.5	1.3330449432736
ENSG00000065833	6456.5	5479.5	1.31225022980944
ENSG00000065883	3465	3526.5	1.80423864818001
ENSG00000065911	1225	1231	2.34268998798287
ENSG00000065923	2161.5	2139	2.59360351837951
ENSG00000065970	2514	2379	2.56307273448085
ENSG00000066027	4083	3261	1.85178705787763
ENSG00000066044	2141.5	1538	2.03482033125782
ENSG00000066136	1766	1325.5	2.16887130191114
ENSG00000066455	1211	780	0.97751977891653
ENSG00000066557	2272	2186.5	2.60416838248841
ENSG00000066629	5885.5	3768.5	1.00900239452058
ENSG00000066651	4412.5	3703.5	1.75791288983893
ENSG00000066827	8865	7895	1.06240957863019
ENSG00000066855	4694	3753	1.67237963280065
ENSG00000066933	3924	4056.5	1.55297730060516
ENSG00000067048	1860.5	2125.5	2.2175285639146
ENSG00000067113	1844.5	1457	2.47654998744662
ENSG00000067141	4425.5	3756	1.75586776799527
ENSG00000067167	1488.5	1521.5	2.70857369511579
ENSG00000067177	3184	2942	2.2572712441133
ENSG00000067208	8028.5	6156	1.13029639916581
ENSG00000067365	1362	1276.5	2.5050053202508
ENSG00000067533	2814	2559	2.48835775803402
ENSG00000067704	985.5	957.5	2.0438033155799
ENSG00000067798	11688	10229.5	0.689135349222426
ENSG00000067829	804.5	649.5	1.18518086507213
ENSG00000067900	3965	3411	1.92474219853947
ENSG00000067955	1848.5	1597.5	2.79266551979211
ENSG00000068024	13469	10555.5	0.590948301967374
ENSG00000068305	11555	10889	0.609595897257706
ENSG00000068323	1883.5	1699	2.83661387832124
ENSG00000068383	5400	3817.5	1.32344571184949
ENSG00000068438	550	524.5	0.734678362611958
ENSG00000068650	5814	5180.5	1.39993702001252
ENSG00000068654	1226	1030	2.05202073758268
ENSG00000068697	1281.5	1577.5	1.95248669840203
ENSG00000068724	7491.5	6482	1.18960291190546
ENSG00000068784	2602	2095.5	2.42343440901481
ENSG00000068793	5687.5	5188.5	1.39596588041023
ENSG00000068912	981	1312.5	1.46067362230131
ENSG00000069020	19594	16783	0.319336069437358
ENSG00000069329	1593.5	1796.5	2.47925187578171
ENSG00000069345	1445	1738.5	2.19879082754682
ENSG00000069509	442.5	429.5	0.532366619943752
ENSG00000069702	13945	11674.5	0.550126166024885
ENSG00000069849	2067	2237	2.35387946189235
ENSG00000070018	1276.5	909	1.47938221684862
ENSG00000070047	606	591.5	0.914633957478869
ENSG00000070214	8146.5	7463	1.09177495491882
ENSG00000070367	3698	3550	1.86158017189001
ENSG00000070404	463.5	458.5	0.579640301679009
ENSG00000070476	1342	887	1.17255762928339
ENSG00000070540	2622	1972	2.16893437600345
ENSG00000070756	1506	2095	1.32682046701613
ENSG00000070778	6265.5	5105.5	1.3586529480115
ENSG00000070785	2570.5	1941.5	2.17803030539504
ENSG00000070814	1921.5	1481	2.39907258201989
ENSG00000070831	551.5	401.5	0.469199724227817
ENSG00000070950	9172	6200.5	0.883206745336543
ENSG00000071051	7131.5	5306	1.16098354194396
ENSG00000071189	3595	3131.5	2.09655909529311
ENSG00000071205	16808	14846.5	0.410168492649941
ENSG00000071243	800.5	822.5	1.65460027499249
ENSG00000071246	1590.5	982	1.06821768594112
ENSG00000071462	493	768	0.499823845591055
ENSG00000071537	1822	1571.5	2.76940142074271
ENSG00000071539	814.5	984	1.66190802331272
ENSG00000071794	1226.5	1007.5	1.9809795638174
ENSG00000071994	1227	1373.5	2.18982027782741
ENSG00000072110	2998.5	4729.5	0.3513378307403
ENSG00000072121	1339.5	1189.5	2.35399294867098
ENSG00000072210	1957	1394	1.9746540343686
ENSG00000072274	1161.5	1692.5	1.19395068749662
ENSG00000072364	1463.5	1362	2.65257788829331
ENSG00000072422	7312	5987.5	1.21488213031864
ENSG00000072506	410.5	555	0.441347167262168
ENSG00000072778	1251.5	1039.5	2.0477440439088
ENSG00000072840	5829	4412.5	1.36653610581215
ENSG00000073536	775	798	1.56967490396251
ENSG00000073578	916	833	1.75984078432407
ENSG00000073711	10380.5	9448	0.808692867292986
ENSG00000073803	4140	3192	1.77623784885135
ENSG00000073921	2939	2529.5	2.44348033013818
ENSG00000074047	8750.5	7353	1.12656051900862
ENSG00000074054	9419.5	7636	1.06152353755643
ENSG00000074181	2084	2349	2.16772308639985
ENSG00000074266	1358.5	1297.5	2.51888453504827
ENSG00000074416	5184.5	3247	0.984271992973285
ENSG00000074657	3515.5	2671	2.00279899702995
ENSG00000074696	631	866	0.980307900923822
ENSG00000074800	1390.5	1339	2.57718699322109
ENSG00000074964	9599.5	6858	0.957346924387166
ENSG00000075089	3662	2927.5	2.02116025702558
ENSG00000075142	2942	2550	2.4487054744025
ENSG00000075151	2032	1533	2.3026076766659
ENSG00000075188	1242.5	988	1.89457834116998
ENSG00000075213	15829	13293	0.469943194837639
ENSG00000075223	4956.5	4796	1.43682390113772
ENSG00000075292	3119	2654.5	2.34843133459643
ENSG00000075303	2519.5	1904	2.22913486253843
ENSG00000075336	590.5	880	0.761061615682179
ENSG00000075407	867.5	808.5	1.71146283117845
ENSG00000075420	12634.5	8790	0.615484824686488
ENSG00000075426	1249.5	1869	1.09147666703256
ENSG00000075539	5431	4775	1.48497072625015
ENSG00000075568	6789.5	5231.5	1.22693438445136
ENSG00000075624	5468.5	9067	0.112747890724668
ENSG00000075711	1930.5	1720.5	2.81387744243901
ENSG00000075785	1727.5	1651	2.87251936417155
ENSG00000075856	2161	2116.5	2.61671743359892
ENSG00000075945	4270.5	3912.5	1.72928279608616
ENSG00000075975	1587	1198	2.0555101857972
ENSG00000076067	468	386	0.477679505571313
ENSG00000076242	1908	1206	1.3100208751622
ENSG00000076356	16619	13515	0.454428084662732
ENSG00000076513	1989.5	1592	2.56706658728654
ENSG00000076641	9008	7493	1.10200334999469
ENSG00000076685	1755.5	1447.5	2.61960853042023
ENSG00000077063	3767.5	3637	1.82334741003969
ENSG00000077150	1183	1015	2.0704160631283
ENSG00000077157	1834	1698.5	2.85628934996855
ENSG00000077232	1664	1398.5	2.59469903214684
ENSG00000077235	2757	2592	2.4737842096666
ENSG00000077254	1707	1630.5	2.8726985726035
ENSG00000077312	1006.5	1150	1.9560163702363
ENSG00000077380	2534	1889	2.18770966914294
ENSG00000077549	3793.5	2044	0.645660426613711
ENSG00000077585	2639	3044.5	1.7598278768113
ENSG00000077684	6878	6491.5	1.13790524447926
ENSG00000077721	911	760.5	1.52300114709894
ENSG00000077809	355.5	604	0.248544611929225
ENSG00000077942	2307.5	1743.5	2.23562557118809
ENSG00000078061	766	612.5	1.04595069483047
ENSG00000078070	3432.5	3177	2.11040638754314
ENSG00000078124	1043.5	1307	1.68146203146512
ENSG00000078140	1173	830.5	1.32011576620064
ENSG00000078142	6157.5	5193	1.36645069048314
ENSG00000078177	1554.5	1588	2.76253201226537
ENSG00000078237	898	1018	1.89703710490256
ENSG00000078304	2129.5	1401.5	1.64830685325284
ENSG00000078618	1458.5	1430	2.68438738125302
ENSG00000078674	1904.5	2190	2.13978919200198
ENSG00000078699	823	863.5	1.75317498183361
ENSG00000078747	1107	1775	0.816805909566052
ENSG00000078804	851	546	0.629518188660399
ENSG00000079102	12466.5	11082.5	0.606984627844796
ENSG00000079150	585.5	836.5	0.79992920552742
ENSG00000079308	3945.5	2455.5	1.20926691723336
ENSG00000079387	1072	1193.5	2.07550107371736
ENSG00000079459	2555	2374	2.57732974224902
ENSG00000079482	10102.5	8967.5	0.886962490382039
ENSG00000079691	10024.5	8650	0.92680579163326
ENSG00000079785	1290.5	1354	2.41616945836262
ENSG00000079819	11204	7817.5	0.769306914533168
ENSG00000079950	2951.5	1883.5	1.40918789631604
ENSG00000079999	729	793.5	1.4387671257256
ENSG00000080345	2023	1958	2.71967941211712
ENSG00000080503	11315	10478.5	0.664079624483564
ENSG00000080546	3464	3814	1.5052603779058
ENSG00000080561	3451	2787	2.15657244780776
ENSG00000080573	1410	827.5	0.79630340197484
ENSG00000080608	7076.5	6434	1.1729441693225
ENSG00000080709	8816.5	8173	1.01446125787881
ENSG00000080802	3641.5	2966	2.07503592871906
ENSG00000080839	365.5	432	0.42098082664441
ENSG00000080845	1586	1489.5	2.80843921629439
ENSG00000081014	2475.5	1966.5	2.42031621786224
ENSG00000081026	7436	7065.5	1.08538132774624
ENSG00000081087	5925	4535	1.38208621574429
ENSG00000081181	924	674	1.10427010212216
ENSG00000081721	809	818	1.67092112586864
ENSG00000081760	2772	2837	2.25352311837769
ENSG00000081791	690.5	860.5	1.2661208058179
ENSG00000081913	9468.5	7446.5	1.0622697853213
ENSG00000081923	5546.5	3589.5	1.07341273261977
ENSG00000082014	3740	3707	1.74616126498621
ENSG00000082068	11125.5	7874.5	0.80233794480434
ENSG00000082212	2519	2457	2.50691167819739
ENSG00000082213	1503.5	1470.5	2.74623081426369
ENSG00000082258	1979.5	2070.5	2.5183224966174
ENSG00000082438	10834.5	8511.5	0.867803761334297
ENSG00000082482	8969.5	7195	1.11318095506827
ENSG00000082516	1299	1185	2.36803917854671
ENSG00000082641	1035.5	846	1.6837677711192
ENSG00000082701	4429	4514	1.42737406277528
ENSG00000082898	2272.5	2545	2.10749858566613
ENSG00000082996	2630.5	2204.5	2.49170980487375
ENSG00000083093	1996	2017	2.62300731532945
ENSG00000083097	2506.5	2617	2.28942622061232
ENSG00000083168	1043.5	945	2.00709103804168
ENSG00000083312	2831	2648.5	2.446093529513
ENSG00000083520	1690.5	1455.5	2.72003907202553
ENSG00000083535	3628.5	3268	2.04183044786781
ENSG00000083544	5917.5	5007.5	1.41724230135197
ENSG00000083642	3038.5	2357	2.23659993463126
ENSG00000083720	6802	5322	1.2452014386301
ENSG00000083750	1299.5	1122	2.24181462864473
ENSG00000083817	503	521.5	0.666373727273564
ENSG00000083844	1262	1572	1.93836403104837
ENSG00000083857	10618	9405	0.807379978744976
ENSG00000083896	1537.5	2206	1.14074488644922
ENSG00000083937	1911.5	1916.5	2.70443833801971
ENSG00000084072	1004	1137	1.98029009482759
ENSG00000084093	1618	1620.5	2.82236542161939
ENSG00000084207	378.5	457.5	0.442408479020166
ENSG00000084636	1153	724.5	0.827309333555503
ENSG00000084676	3599.5	3892	1.52649038815137
ENSG00000084731	986.5	672.5	0.972921389965709
ENSG00000084733	772.5	688	1.32071764828499
ENSG00000084754	594	485	0.660365177717757
ENSG00000085117	3993.5	2807.5	1.57922777092336
ENSG00000085185	1891	2066.5	2.40817727666647
ENSG00000085231	1504.5	1798	2.19943464214639
ENSG00000085365	2680.5	2316	2.52635933088882
ENSG00000085382	3269	2971.5	2.23377584907559
ENSG00000085491	4236.5	3633	1.81667701692538
ENSG00000085511	8109	7209	1.13219694405618
ENSG00000085662	2296.5	2410	2.36544895587426
ENSG00000085832	2582.5	2080	2.428646802701
ENSG00000085982	5183.5	3645	1.32408562605779
ENSG00000086015	4592.5	3411.5	1.60017371382211
ENSG00000086062	3779.5	3626	1.82334741003969
ENSG00000086065	547.5	477.5	0.652773686946166
ENSG00000086189	1567	1598.5	2.77174202677923
ENSG00000086232	600	564.5	0.861121503849827
ENSG00000086475	1218.5	1179.5	2.33126127172057
ENSG00000086544	876.5	925	1.87683978682402
ENSG00000086619	1289.5	2244.5	0.528182349498439
ENSG00000086758	3709.5	3404	1.96639995479367
ENSG00000086827	864	1037.5	1.73477436371777
ENSG00000087008	2665	2208	2.48558695315556
ENSG00000087095	2566.5	1620.5	1.34413456802526
ENSG00000087116	10727.5	9127	0.839083344341139
ENSG00000087206	2790	2266	2.41402608967071
ENSG00000087263	1838	1516	2.64588108512041
ENSG00000087302	525	624	0.743787814404638
ENSG00000087303	1978	1622	2.60234745949737
ENSG00000087460	6930	6107	1.22319725451523
ENSG00000087470	1232.5	1101	2.23957794892034
ENSG00000087510	3005	3150	1.98306912636709
ENSG00000087586	1561.5	1524.5	2.810830097607
ENSG00000087884	2536	2261.5	2.58581470193238
ENSG00000087995	731.5	435	0.356812332498522
ENSG00000088179	3546.5	3472	1.92059417488441
ENSG00000088256	130	254	0.0469577052637155
ENSG00000088356	386.5	419.5	0.455379057182924
ENSG00000088387	8884.5	6989.5	1.11729089243548
ENSG00000088448	1664	1394.5	2.59469903214684
ENSG00000088451	1275.5	973.5	1.75313139738249
ENSG00000088812	878	1169	1.47453311636289
ENSG00000088832	1170	1102	2.25144699998276
ENSG00000088854	1528.5	1468	2.77540695957117
ENSG00000088930	3820	3062	1.99042379888514
ENSG00000089009	1558.5	1421	2.74191887375379
ENSG00000089048	1737	1552	2.8249682127596
ENSG00000089060	3178	3167	2.04495732395249
ENSG00000089094	2466	2783	1.96854342983719
ENSG00000089177	8117.5	6294.5	1.13767230377951
ENSG00000089220	1267	1338	2.36298931810164
ENSG00000089225	7582.5	6432.5	1.19289462832524
ENSG00000089234	813.5	841	1.69204854767908
ENSG00000089289	1156	1157.5	2.26748992228879
ENSG00000089335	818	868	1.73333370923738
ENSG00000089693	2236	2576.5	2.0147800169611
ENSG00000089737	1673.5	2370.5	1.17121381015585
ENSG00000089818	707	611.5	1.05957985869978
ENSG00000089902	884.5	575.5	0.717671379822096
ENSG00000090020	1489	1470	2.72716035753295
ENSG00000090061	2167	2359	2.27803450907247
ENSG00000090273	758	884	1.54474979943519
ENSG00000090432	631.5	523.5	0.758592636315186
ENSG00000090520	2085.5	1863.5	2.74329990247868
ENSG00000090530	11856.5	9254.5	0.741127152359589
ENSG00000090776	2435.5	3267.5	1.09558568558922
ENSG00000090857	899	964	1.93670158097428
ENSG00000090905	1705	1680.5	2.842848815211
ENSG00000090989	2855.5	2407.5	2.44594207300854
ENSG00000091136	8013.5	5814.5	1.03901874159875
ENSG00000091140	1424	956.5	1.31323805403498
ENSG00000091164	2674.5	3128.5	1.62909585937885
ENSG00000091409	3488.5	2911.5	2.16371114907272
ENSG00000091436	7183.5	5502	1.17659764882578
ENSG00000091483	1736.5	1599.5	2.86680754282069
ENSG00000091527	2011.5	2243	2.24287818425607
ENSG00000091592	4580	3992.5	1.69229470684699
ENSG00000091651	1346.5	1479	2.41538319169144
ENSG00000091656	7656.5	6840	1.15757586674652
ENSG00000091732	493	503	0.640184539740757
ENSG00000092020	1323.5	980	1.70415785436361
ENSG00000092148	3859	3024.5	1.93331111098197
ENSG00000092203	1565	1281	2.39018324866847
ENSG00000092330	925.5	870	1.8541217178924
ENSG00000092439	2357	2238	2.60700475273744
ENSG00000092978	6708.5	5622.5	1.27476197327347
ENSG00000093009	808.5	599.5	0.947951610360657
ENSG00000093010	880.5	674	1.17548681647507
ENSG00000093144	3416	3529	1.78340210081266
ENSG00000094841	1709	1627	2.8726985726035
ENSG00000094880	474.5	417	0.536172978655032
ENSG00000094916	1566.5	1158	1.92997449850674
ENSG00000094975	3398	2273.5	1.53407256518443
ENSG00000095002	3845.5	3118	1.97157896309036
ENSG00000095015	1130	1020	2.1401401988629
ENSG00000095303	1759.5	1796.5	2.75759418845935
ENSG00000095321	208.5	161.5	0.0538045015505741
ENSG00000095380	1481	1416	2.71573539848154
ENSG00000095383	3570.5	2566.5	1.83032064650478
ENSG00000095564	1793	1436.5	2.50772765046077
ENSG00000095574	1255.5	1289.5	2.39075521200041
ENSG00000095637	8637	7893.5	1.05471723989594
ENSG00000095787	1761	1660	2.87285871142475
ENSG00000096060	2208	1670	2.263156439908
ENSG00000096063	810.5	651.5	1.17819275788544
ENSG00000096080	312.5	433	0.296131818841457
ENSG00000096401	2386	1729	2.03406908306523
ENSG00000096654	1681	1292.5	2.21871133483925
ENSG00000096717	1227	1410	2.13550035842803
ENSG00000096968	4151.5	4052	1.63628557668501
ENSG00000097033	2858.5	2172.5	2.17036855320189
ENSG00000097046	1387	1471.5	2.5556573664066
ENSG00000099139	17043.5	15607.5	0.372619961112944
ENSG00000099203	692.5	498	0.63981484643024
ENSG00000099204	10346	8694.5	0.906756809009412
ENSG00000099246	1102.5	1205.5	2.14534737288045
ENSG00000099250	6984.5	4960.5	1.10004104934322
ENSG00000099256	6132	4844	1.37308798380047
ENSG00000099290	610	884	0.853706678670634
ENSG00000099783	1708	2038.5	2.09437741923379
ENSG00000099795	461	373	0.440840690713125
ENSG00000099917	2011	1609	2.56229202647036
ENSG00000099940	514	404.5	0.506871713437942
ENSG00000099968	5097.5	4093.5	1.5737425030078
ENSG00000099977	945	1045.5	1.96253744117315
ENSG00000100030	1702.5	1094	1.26858009428906
ENSG00000100068	3355	3303.5	1.9767681924367
ENSG00000100104	456	356	0.402504691400732
ENSG00000100124	790	636.5	1.13635572525594
ENSG00000100129	201	238.5	0.123269993133283
ENSG00000100138	547	356	0.353978923304663
ENSG00000100154	9637	6658.5	0.906355649501266
ENSG00000100201	892.5	1198	1.40158054129106
ENSG00000100207	1454	1263.5	2.47358014113058
ENSG00000100209	1282	644.5	0.334279352802806
ENSG00000100219	998.5	1223.5	1.7339514387387
ENSG00000100234	3104.5	4397	0.606628321880731
ENSG00000100258	314.5	204	0.107449895957189
ENSG00000100263	370.5	385.5	0.402153359565462
ENSG00000100280	1580	872	0.642060906342563
ENSG00000100320	2743.5	2622.5	2.45374904444743
ENSG00000100324	229.5	432.5	0.112761631365787
ENSG00000100325	460	402	0.509325170094904
ENSG00000100330	1918	1972.5	2.6287744276621
ENSG00000100345	2673.5	4338	0.336398252872017
ENSG00000100348	130	217	0.0548465001133948
ENSG00000100360	311	361	0.288994075975415
ENSG00000100364	782	544	0.731752602982735
ENSG00000100376	771	402.5	0.221174186587503
ENSG00000100379	89.5	106.5	0.0161522425180479
ENSG00000100393	452.5	643.5	0.487248957970905
ENSG00000100412	403	425.5	0.484441291071347
ENSG00000100425	1349	1876.5	1.44116248841069
ENSG00000100439	1133.5	670.5	0.653813845540932
ENSG00000100441	2516	2266.5	2.5952289083882
ENSG00000100445	1004.5	1003.5	2.09360713555809
ENSG00000100503	2089.5	1215.5	0.954742691423162
ENSG00000100523	2332.5	1929	2.53556216671396
ENSG00000100526	544	786.5	0.680035407934787
ENSG00000100532	486	647	0.607411809270938
ENSG00000100554	1351.5	1641.5	2.05743489570617
ENSG00000100575	1004.5	1175	1.90182963901319
ENSG00000100591	1200	1101	2.25259942874492
ENSG00000100592	10987	8462.5	0.851991783762642
ENSG00000100599	9291	7467	1.07443553010199
ENSG00000100600	2247.5	2389	2.34080973547478
ENSG00000100605	12348	9099.5	0.677245370124804
ENSG00000100612	2369.5	2025	2.58855213190657
ENSG00000100614	4812	3964.5	1.6433779768786
ENSG00000100625	2887	2942	2.17476926419552
ENSG00000100629	16715	13999.5	0.442409132461777
ENSG00000100632	674.5	713	1.22524440077313
ENSG00000100647	4109	2786.5	1.48247401235911
ENSG00000100650	1675	2359.5	1.17121381015585
ENSG00000100664	1204.5	1626.5	1.53826647309667
ENSG00000100697	4343.5	4192.5	1.60210538567202
ENSG00000100722	1834.5	1753	2.83949268432322
ENSG00000100731	8852.5	6440.5	1.03085383971652
ENSG00000100764	1064.5	1051	2.16020423847137
ENSG00000100796	2365.5	2189.5	2.62663925061573
ENSG00000100804	591	369	0.340349599318868
ENSG00000100811	2160	2267	2.44029083550206
ENSG00000100852	5146.5	4452.5	1.5607590867591
ENSG00000100865	588.5	603	0.909433478332364
ENSG00000100883	2326.5	2157	2.63885579035556
ENSG00000100906	1341	2609	0.260868612364073
ENSG00000100938	746.5	921.5	1.47109194639263
ENSG00000100941	831	943.5	1.74704103898263
ENSG00000100991	275.5	344.5	0.231852641028055
ENSG00000100997	5657.5	4791.5	1.46654286781136
ENSG00000101019	1121	756.5	1.05847959831269
ENSG00000101040	4293.5	2791	1.28822810345491
ENSG00000101132	1894.5	1787	2.81910419552418
ENSG00000101138	1024.5	1055	2.12407133060022
ENSG00000101146	2318.5	2285	2.54734028603167
ENSG00000101158	770.5	794.5	1.55107604976817
ENSG00000101182	1039.5	1147.5	2.04870674514364
ENSG00000101191	1992	2027	2.59054599456484
ENSG00000101236	1329.5	1020.5	1.85321476842827
ENSG00000101247	2378.5	2277.5	2.58587011510786
ENSG00000101266	1614.5	1218	2.03656647385094
ENSG00000101294	3040.5	2174	1.93045870345244
ENSG00000101333	11226	9843.5	0.744732446965211
ENSG00000101343	2448	2202	2.61463700585701
ENSG00000101384	3147	3811	1.25175758570022
ENSG00000101400	318.5	207	0.110229725547482
ENSG00000101413	736.5	577.5	0.936800592509279
ENSG00000101439	1999.5	1564	2.4432690615111
ENSG00000101442	1284	934.5	1.53909483150169
ENSG00000101474	1216	1028	2.05202073758268
ENSG00000101493	13758.5	12681.5	0.493174123833269
ENSG00000101557	1404.5	1545	2.48733702996326
ENSG00000101574	925	936.5	1.96031523212734
ENSG00000101577	3373	2647.5	2.13699593129061
ENSG00000101596	2629.5	3161	1.53415102187943
ENSG00000101654	1033.5	1133	2.08536826217121
ENSG00000101665	3741.5	4211.5	1.29394245836125
ENSG00000101773	2909.5	2293.5	2.3019995956933
ENSG00000101782	1201	1310	2.22213742621443
ENSG00000101811	964	738.5	1.33584973642479
ENSG00000101825	1822	1795	2.80182196038892
ENSG00000101843	1172	1116	2.26217789986794
ENSG00000101844	2322	2136.5	2.64592050356366
ENSG00000101849	5763.5	5442	1.30684057642533
ENSG00000101856	1817.5	1622	2.83072578731517
ENSG00000101868	4711.5	3349	1.4414360043544
ENSG00000101901	1815	1720.5	2.85663025964421
ENSG00000101911	1282	1196.5	2.38054667798343
ENSG00000101935	12680	10623.5	0.635957821024616
ENSG00000101966	1828	1556.5	2.76940142074271
ENSG00000101972	9929.5	10205.5	0.627179081194928
ENSG00000101974	8460.5	7648.5	1.08965880314166
ENSG00000102024	4774	4355.5	1.58631401813929
ENSG00000102038	3329	2564	2.10181605688027
ENSG00000102054	1677	1370.5	2.50756704114759
ENSG00000102081	1628	1546	2.8531522892904
ENSG00000102103	603	570.5	0.880769459820334
ENSG00000102158	1531.5	1211.5	2.20555081914664
ENSG00000102172	3750	3391.5	1.98112795527745
ENSG00000102181	4565	3770	1.71078642719837
ENSG00000102189	3402	2528	1.95062003945444
ENSG00000102218	946.5	924.5	1.96823489397378
ENSG00000102287	1949.5	1830	2.79615328711238
ENSG00000102309	5376	5242	1.33232026807472
ENSG00000102316	2018	1251.5	1.29158189709292
ENSG00000102317	735.5	1042	1.12964500975248
ENSG00000102390	879	1212.5	1.32194241190156
ENSG00000102393	867.5	888.5	1.8370280501634
ENSG00000102409	476.5	354.5	0.399703716871682
ENSG00000102471	5353	3438.5	1.06227110717894
ENSG00000102531	5776.5	3776.5	1.0457024880979
ENSG00000102572	8463	6498.5	1.11383093878217
ENSG00000102580	6550.5	5623.5	1.29459149402454
ENSG00000102595	6817	6504.5	1.12565956266539
ENSG00000102606	6977	5732.5	1.24602233738072
ENSG00000102699	3391.5	3453	1.84319031876912
ENSG00000102710	1971	1648	2.69786838125776
ENSG00000102753	1736	1428	2.56652748495933
ENSG00000102755	9556	5623	0.559692420269672
ENSG00000102780	6148.5	4987	1.38396228954741
ENSG00000102781	1860	1656.5	2.82412854931668
ENSG00000102786	2792	2679	2.4147532142733
ENSG00000102804	2798	2213	2.32358665388624
ENSG00000102805	2067.5	2210	2.39627318433625
ENSG00000102870	296	188	0.0845512884925359
ENSG00000102893	5918.5	5494.5	1.31080409741348
ENSG00000102901	2210	2077	2.66331135700931
ENSG00000102908	851.5	1560.5	0.421794821871016
ENSG00000102910	4001	3337.5	1.91204644615813
ENSG00000102921	5591.5	3879	1.23781614536091
ENSG00000102974	1735.5	1453.5	2.67554550164213
ENSG00000102984	2808.5	2595.5	2.47665394256753
ENSG00000103035	1299.5	975.5	1.69077839865755
ENSG00000103042	1250.5	971.5	1.81108995135107
ENSG00000103047	3171.5	2128	1.62727152065277
ENSG00000103051	1394	854	0.943829485979799
ENSG00000103091	4167.5	3695.5	1.82501578344437
ENSG00000103168	527.5	472.5	0.637708144967038
ENSG00000103194	701.5	794	1.35905891197495
ENSG00000103196	2381.5	2475	2.40673604770946
ENSG00000103222	5600	3811	1.18372265424343
ENSG00000103241	353.5	427	0.396657569986751
ENSG00000103274	1749.5	1444.5	2.60905262947527
ENSG00000103275	98.5	171.5	0.031102957586751
ENSG00000103335	1285	1472	2.25776206600621
ENSG00000103342	1574	1575.5	2.78691836619928
ENSG00000103353	1472	1308.5	2.55832831277792
ENSG00000103363	112	70	0.0137578140468162
ENSG00000103381	4780	4232	1.6277945825484
ENSG00000103429	2069	1940.5	2.73349506278757
ENSG00000103449	3345.5	3202	2.07440419365376
ENSG00000103489	16913	15816.5	0.361704427795331
ENSG00000103494	3694.5	3100	2.06761694652784
ENSG00000103512	54	56.5	0.00884807464898791
ENSG00000103591	1461.5	1023	1.53649471880358
ENSG00000103647	2092.5	1691	2.53534858201877
ENSG00000103657	1106.5	879	1.67322827092806
ENSG00000103671	787	789	1.5741063384201
ENSG00000103769	3511.5	2787.5	2.09160252745537
ENSG00000103888	6481	4876.5	1.27489112085546
ENSG00000104067	12197.5	9874	0.692281098758142
ENSG00000104093	4216	3390	1.80006256922722
ENSG00000104177	2775.5	2565	2.49089992795723
ENSG00000104221	217.5	300	0.140108044612886
ENSG00000104228	2214	1740.5	2.42497630880413
ENSG00000104312	4715	4246.5	1.6148381637294
ENSG00000104320	5270.5	4188	1.53288730556673
ENSG00000104331	2121	1813.5	2.67678720528282
ENSG00000104332	1907	1452.5	2.34578206614036
ENSG00000104365	1229.5	1355.5	2.27551554962515
ENSG00000104388	3699.5	3116	2.06761694652784
ENSG00000104408	4660	5523	0.888050250684835
ENSG00000104412	2033.5	1708.5	2.67534102050056
ENSG00000104419	4095.5	6942	0.150940352830853
ENSG00000104442	1618.5	1369	2.58173386360621
ENSG00000104447	9715	8924	0.885204529867748
ENSG00000104497	2999.5	2704	2.403437134192
ENSG00000104517	1495	1198	2.21404394335391
ENSG00000104611	3642	2761	1.95646633720129
ENSG00000104613	2212.5	2110	2.65164286488413
ENSG00000104626	6724	5626	1.27476197327347
ENSG00000104695	2415.5	2392	2.51788813134289
ENSG00000104714	9199	10105.5	0.565656214675898
ENSG00000104722	1345	1485.5	2.41538319169144
ENSG00000104723	6720	7014	0.948802115057866
ENSG00000104728	4275.5	3400.5	1.7724591685998
ENSG00000104738	1548.5	1540.5	2.78692250129549
ENSG00000104763	2313	2231	2.58970214120411
ENSG00000104812	797.5	759	1.548615721919
ENSG00000104825	581	423.5	0.503383705178976
ENSG00000104960	546.5	804.5	0.683596167090047
ENSG00000105053	2575	2374	2.57612429011933
ENSG00000105088	1328	1506.5	2.34334050415541
ENSG00000105137	1391.5	816.5	0.753144780804087
ENSG00000105171	1579	1518	2.82293805444853
ENSG00000105173	592	647.5	0.947714173060827
ENSG00000105176	4115.5	2906	1.61644857441525
ENSG00000105186	3154.5	2447.5	2.16427752896923
ENSG00000105223	530	298.5	0.201211519256574
ENSG00000105229	641	681.5	1.09612205329386
ENSG00000105248	272	346.5	0.222509180244535
ENSG00000105281	656.5	1042.5	0.767328024133593
ENSG00000105339	6254.5	4775.5	1.32287531829119
ENSG00000105401	811.5	1411	0.549642429122779
ENSG00000105426	2184	2330	2.35554700495702
ENSG00000105438	152.5	113	0.0312985142296525
ENSG00000105497	1512	1978	1.73198707123617
ENSG00000105556	350.5	197.5	0.0810212830734296
ENSG00000105568	1691	1809	2.61986874432252
ENSG00000105618	535	400.5	0.483584043896899
ENSG00000105671	352	251.5	0.17617577311713
ENSG00000105708	1194	1208.5	2.30685715580548
ENSG00000105732	800	794.5	1.61639397696118
ENSG00000105738	7838	6004.5	1.12575746131621
ENSG00000105750	1333.5	1224.5	2.42730610847713
ENSG00000105810	13202.5	11162.5	0.588027644699424
ENSG00000105819	1015	1085.5	2.09164648518356
ENSG00000105821	1311	1258	2.45258096458104
ENSG00000105829	1952	1885.5	2.75116177994912
ENSG00000105835	1832.5	1909.5	2.6463002803198
ENSG00000105849	1236	1455.5	2.0915705705734
ENSG00000105856	2079	1733	2.65733689227535
ENSG00000105866	1346.5	1245	2.44838025571889
ENSG00000105875	2991	2442	2.34971452944924
ENSG00000105879	1608	1440.5	2.75591310661871
ENSG00000105887	3003	2986	2.18839518644186
ENSG00000105926	3626.5	3318	2.02547574184987
ENSG00000105953	2210.5	2635.5	1.8640775317837
ENSG00000105968	581	609	0.888356701381442
ENSG00000105971	8081	6765.5	1.16954147640332
ENSG00000105974	4199	4722.5	1.12735636754162
ENSG00000105976	6527.5	5966.5	1.22660354167068
ENSG00000105983	5761	4871	1.45443781845466
ENSG00000105993	6783.5	6999.5	0.969401997456892
ENSG00000106003	2949	4345	0.540089014470955
ENSG00000106009	437.5	334.5	0.345323261680672
ENSG00000106052	2772.5	2674	2.4147532142733
ENSG00000106070	7579	6424	1.19289462832524
ENSG00000106080	686	412	0.345449765826032
ENSG00000106105	2394	2338.5	2.54853529578395
ENSG00000106153	986.5	1099	1.98549953836344
ENSG00000106211	630	1034	0.665066384739379
ENSG00000106261	452	756.5	0.374502875137159
ENSG00000106266	1836.5	1489	2.56630248631915
ENSG00000106299	3954	3713.5	1.80894103393382
ENSG00000106305	490	403	0.512765923406769
ENSG00000106344	865	806.5	1.68931817138771
ENSG00000106346	722	675.5	1.25938682231812
ENSG00000106348	1495.5	1442	2.7367342765303
ENSG00000106392	6117.5	5449.5	1.33683825700017
ENSG00000106399	4647.5	4195	1.64206073006278
ENSG00000106443	2217	2025	2.68092805476465
ENSG00000106459	1261	1479.5	2.12696507105733
ENSG00000106460	982	881	1.88436077921146
ENSG00000106462	2438	2428	2.48347724421269
ENSG00000106524	1824	1604.5	2.81375644976756
ENSG00000106546	2161	2481.5	2.03765117332628
ENSG00000106554	10320.5	7812.5	0.944679098843119
ENSG00000106571	7240	5952	1.21247485642461
ENSG00000106591	1036.5	1098.5	2.11297240000692
ENSG00000106603	2676	1995	2.11760015639809
ENSG00000106609	1131	1064.5	2.20871944900518
ENSG00000106624	734.5	506	0.619842699124371
ENSG00000106636	1040.5	934	1.98164918444393
ENSG00000106638	745	599	1.00798885341347
ENSG00000106683	1192	1215.5	2.30685715580548
ENSG00000106701	5062	4597.5	1.52605311246351
ENSG00000106723	4143	2776.5	1.39718431779294
ENSG00000106772	12631.5	10693.5	0.629500591178324
ENSG00000106799	2676	2431	2.54414339127044
ENSG00000106829	12043	11175	0.593265590523099
ENSG00000106853	1999	1557	2.4432690615111
ENSG00000106976	585.5	573.5	0.854497126882302
ENSG00000106993	1800.5	1998	2.41275644880187
ENSG00000107021	31	53	0.0060551034193096
ENSG00000107036	5345.5	5143	1.35661077756896
ENSG00000107104	16068	14263	0.436274642156375
ENSG00000107140	754	619	1.08009576861304
ENSG00000107164	571	556	0.808116859532367
ENSG00000107175	1062.5	767.5	1.27558648558786
ENSG00000107186	8235	7245.5	1.13651553415244
ENSG00000107249	28524	24306.5	0.121706715797673
ENSG00000107263	3210	1960.5	1.19262636969505
ENSG00000107290	957	830	1.73366082236532
ENSG00000107338	14188	12131.5	0.52624989737141
ENSG00000107341	1301.5	1456	2.33117003134677
ENSG00000107372	2196.5	3046	1.05987190847421
ENSG00000107554	4302.5	3478	1.7990973788543
ENSG00000107560	2036	1582.5	2.43968159023892
ENSG00000107581	1845	1868.5	2.71321110223976
ENSG00000107625	611	528.5	0.774669808163616
ENSG00000107643	7574	5463.5	1.04660100470818
ENSG00000107651	2234.5	2408	2.29930747182288
ENSG00000107669	6831.5	5968	1.23912431765428
ENSG00000107731	2423.5	1337.5	0.797404715760803
ENSG00000107738	1157.5	867.5	1.52630413402189
ENSG00000107745	1734	1551	2.83784658272286
ENSG00000107771	6756.5	6221	1.18509459482436
ENSG00000107779	2919	2142.5	2.03586202996707
ENSG00000107796	1854.5	1577	2.74330566850678
ENSG00000107854	1303.5	1072	2.07194299408005
ENSG00000107863	5344	5369.5	1.23486597148439
ENSG00000107864	5687	4559	1.46229901458977
ENSG00000107897	1840.5	1813.5	2.79112122227073
ENSG00000107929	790.5	996.5	1.53339415734156
ENSG00000107938	929.5	859	1.83015411359864
ENSG00000107957	8019	8240.5	0.884861642843105
ENSG00000107959	837.5	1020.5	1.65117077143205
ENSG00000107968	1238.5	1234.5	2.36017355582764
ENSG00000108010	2263.5	2278.5	2.50864342956445
ENSG00000108021	1847.5	1914.5	2.6463002803198
ENSG00000108039	3500	2852	2.1498930358238
ENSG00000108061	2729.5	2573	2.48766711427766
ENSG00000108091	5001	4911.5	1.3863162660899
ENSG00000108094	2234	1769	2.45189515904408
ENSG00000108175	9806.5	8051	1.00156412136056
ENSG00000108239	2832.5	2697.5	2.4055927792788
ENSG00000108278	764.5	664.5	1.2491609337417
ENSG00000108384	623.5	1046.5	0.614234846659172
ENSG00000108406	120.5	223.5	0.0443896928163342
ENSG00000108424	815	543.5	0.684300907183303
ENSG00000108468	922.5	923.5	1.95121653032608
ENSG00000108469	698.5	719.5	1.29250254902267
ENSG00000108510	1213	1317.5	2.23913638463408
ENSG00000108518	642	1202.5	0.411781031042278
ENSG00000108551	226	451.5	0.0933280247970969
ENSG00000108557	2015.5	1975	2.69194644241145
ENSG00000108582	852	989.5	1.77805198126822
ENSG00000108599	2027.5	1492.5	2.20200973181489
ENSG00000108691	524	509.5	0.687419662416771
ENSG00000108828	264	319.5	0.213290958251583
ENSG00000108840	798	908	1.68056226750728
ENSG00000108848	880	519.5	0.488734567317274
ENSG00000108950	2952	2662	2.42900924539609
ENSG00000108953	447.5	619	0.494815264407766
ENSG00000108960	2166	1815	2.61874437490418
ENSG00000108963	924.5	681.5	1.13761606738685
ENSG00000109079	1444	1278	2.51167631532173
ENSG00000109089	994.5	856	1.78394701563235
ENSG00000109111	193	278	0.108630525941674
ENSG00000109133	1051.5	1170.5	2.03554646190757
ENSG00000109171	2180	2335	2.35554700495702
ENSG00000109180	1267.5	1380	2.31459221660277
ENSG00000109189	1458.5	1296	2.53494527299623
ENSG00000109220	1454.5	1791	2.04192490994956
ENSG00000109320	3111.5	2867	2.3182422524219
ENSG00000109381	3752.5	4005.5	1.50226414929479
ENSG00000109436	3979	3067.5	1.86305291396111
ENSG00000109445	969.5	963.5	2.03669811983082
ENSG00000109452	23449.5	20158.5	0.216370651434468
ENSG00000109475	568	833.5	0.727644272788857
ENSG00000109501	1612.5	1121	1.58960938658368
ENSG00000109519	861.5	731.5	1.44955620289119
ENSG00000109536	1355	1902.5	1.3854925307662
ENSG00000109572	5843.5	5519	1.30343268086443
ENSG00000109576	1872	1749.5	2.83966317014169
ENSG00000109606	2847.5	1862	1.52117866917032
ENSG00000109610	1044.5	799.5	1.42287738124109
ENSG00000109674	2142	2056.5	2.66438077018337
ENSG00000109686	5884	4318	1.33354369887917
ENSG00000109805	1588	1652	2.73577475204099
ENSG00000109814	1967.5	2158.5	2.35929163131833
ENSG00000109861	2478	2250	2.60847384453733
ENSG00000109911	7355.5	5117.5	1.01105388055891
ENSG00000109929	1601	1208	2.07365422175309
ENSG00000109971	2251.5	4350	0.148860263961791
ENSG00000110031	3799	3208	2.00832236027694
ENSG00000110048	2192	2077.5	2.66038660516417
ENSG00000110066	521.5	420.5	0.543032834887889
ENSG00000110104	944.5	912.5	1.95367087813901
ENSG00000110107	1427.5	1360.5	2.62459885660425
ENSG00000110172	2299	1804	2.40113348566827
ENSG00000110218	6108.5	5672.5	1.27441285090393
ENSG00000110237	1598.5	1180	1.90821214673284
ENSG00000110318	2140	2052	2.66438077018337
ENSG00000110367	1444	1286	2.51167631532173
ENSG00000110395	1779.5	1535.5	2.76379719325973
ENSG00000110400	5576	3926.5	1.29691374304836
ENSG00000110422	3501.5	2696.5	2.06798874255352
ENSG00000110427	3154.5	2355	2.06305132842729
ENSG00000110435	2412.5	1777	2.12180248152222
ENSG00000110497	1934.5	1096.5	0.788796712336036
ENSG00000110583	230	254.5	0.155728728533979
ENSG00000110619	1168	881	1.58663114432029
ENSG00000110696	5402	5472	1.19362905714739
ENSG00000110756	1905.5	1524	2.5748424229805
ENSG00000110768	2110	1086	0.498685444168113
ENSG00000110851	3660.5	3294	2.04183044786781
ENSG00000110871	413.5	475.5	0.506098070162828
ENSG00000110880	7082.5	6871	1.08495520050044
ENSG00000110917	641.5	703	1.13125157627359
ENSG00000110958	617.5	920.5	0.821173164559023
ENSG00000111052	7108	5728	1.22391934372366
ENSG00000111057	264	319	0.213290958251583
ENSG00000111142	1588.5	1556	2.82294795203573
ENSG00000111145	5008.5	4298.5	1.5960800272208
ENSG00000111215	3319.5	2972	2.22859169093631
ENSG00000111266	1400	1432.5	2.61093838337127
ENSG00000111300	1711	1960.5	2.3215410819237
ENSG00000111331	814.5	840.5	1.70942273467269
ENSG00000111361	387	426.5	0.457452495425472
ENSG00000111412	923.5	1078	1.84406183085659
ENSG00000111424	3003	2280	2.17962708732903
ENSG00000111445	1081.5	1097	2.19002822780381
ENSG00000111450	2405	1711.5	1.93086095546673
ENSG00000111530	2580	2439.5	2.54510608398431
ENSG00000111596	3322.5	2921	2.23854634604705
ENSG00000111605	1920	1745	2.81957186980406
ENSG00000111615	556.5	687	0.822315890612864
ENSG00000111647	4213	3708.5	1.80765722103578
ENSG00000111666	3289	2766	2.2566506629847
ENSG00000111684	715	680	1.25938682231812
ENSG00000111716	2840	2944	2.13184350544253
ENSG00000111725	979	991.5	2.06736602593343
ENSG00000111726	1501	1448	2.74315234385522
ENSG00000111731	3538	3320	2.02390402620739
ENSG00000111752	1652	1445	2.72334196069358
ENSG00000111785	4408.5	3597.5	1.75108366521701
ENSG00000111859	7374.5	6188.5	1.20935230141089
ENSG00000111875	2511	2368.5	2.57568867418144
ENSG00000111880	9243	9014.5	0.834539732335859
ENSG00000111885	6557.5	5623	1.29459149402454
ENSG00000111897	1011.5	1143	2.01078246621696
ENSG00000111906	6203	4969.5	1.36592705897451
ENSG00000111912	13048.5	11314	0.584064088275233
ENSG00000111962	9701.5	9196.5	0.827650930950971
ENSG00000111981	972.5	1893	0.315772157126242
ENSG00000112033	1010.5	508	0.272191861407431
ENSG00000112062	780	521.5	0.629995307400455
ENSG00000112078	466.5	459	0.579640301679009
ENSG00000112079	495.5	304	0.240973678506049
ENSG00000112118	911.5	1008	1.93520781203871
ENSG00000112144	2909.5	1809.5	1.31692203168096
ENSG00000112149	654	1009	0.80523385840558
ENSG00000112167	923.5	858.5	1.83171350064423
ENSG00000112186	4481	4128	1.649477125784
ENSG00000112210	1356	1362	2.55001907170008
ENSG00000112234	2774	2486	2.51435796109273
ENSG00000112237	1526	1559	2.75153565817285
ENSG00000112242	4173	4388	1.39071560236663
ENSG00000112245	4334	4053.5	1.6740612072006
ENSG00000112249	8946.5	8418.5	0.963341260850721
ENSG00000112282	1655.5	1483.5	2.8011377820924
ENSG00000112290	2021.5	2025	2.65559876808578
ENSG00000112297	6259.5	4244.5	1.09738809980113
ENSG00000112305	7249	5673.5	1.1884187476395
ENSG00000112335	1700.5	1342.5	2.3952979440338
ENSG00000112339	4431	3660	1.75551396244687
ENSG00000112378	1892.5	1621.5	2.76596649441018
ENSG00000112406	2327.5	2210	2.61385851827991
ENSG00000112531	11442	12087	0.434766734899432
ENSG00000112578	474.5	611	0.594689655781495
ENSG00000112584	8841.5	7692.5	1.08725134635604
ENSG00000112592	866	1139.5	1.46671200454124
ENSG00000112679	4485	3179	1.50334612377941
ENSG00000112685	3107.5	2509.5	2.31293764750393
ENSG00000112699	15642.5	12324	0.486572645706448
ENSG00000112701	1822	2211	1.90112209599859
ENSG00000112742	1764.5	1951	2.43919261312418
ENSG00000112769	5239.5	3364.5	1.04340320266142
ENSG00000112773	5783	5314	1.35408692616829
ENSG00000112787	1543.5	1492	2.79666359177417
ENSG00000112851	2241	1751.5	2.4169200708845
ENSG00000112874	1050.5	780.5	1.34185316922467
ENSG00000112902	20426	16119	0.323085222818024
ENSG00000112941	2079.5	2155.5	2.51148174707267
ENSG00000112972	1453	1174.5	2.20112567373535
ENSG00000112977	6839	7074.5	0.94408833224615
ENSG00000112984	563	591.5	0.82999090171948
ENSG00000112996	1221.5	1333	2.25694801147643
ENSG00000113013	378.5	498.5	0.417379644115485
ENSG00000113048	4443.5	3428	1.69764310606761
ENSG00000113068	2358	1946.5	2.52836790197849
ENSG00000113083	3427	2703.5	2.14169996789866
ENSG00000113140	4970	4800.5	1.43682390113772
ENSG00000113163	2629	2659	2.37324852892381
ENSG00000113194	4116	3479.5	1.87359203915199
ENSG00000113240	3308	3026.5	2.21297361332681
ENSG00000113273	6363	4733.5	1.25998141086828
ENSG00000113282	3041.5	2813.5	2.33850240334772
ENSG00000113318	5989.5	5663.5	1.25814788893082
ENSG00000113328	820.5	1082.5	1.43565060511249
ENSG00000113360	3746	3096	2.02369625424257
ENSG00000113368	4756.5	3701.5	1.61580287176007
ENSG00000113369	2943.5	3508.5	1.41172445911799
ENSG00000113387	1075	1329	1.74134031119446
ENSG00000113407	927.5	1381	1.0475392944286
ENSG00000113456	1563.5	1698	2.60916109865393
ENSG00000113552	292.5	232	0.157284413003148
ENSG00000113569	1033	1296	1.71906293718422
ENSG00000113578	1974	2113	2.44879419927793
ENSG00000113580	5854.5	5243.5	1.38731836189583
ENSG00000113593	797	891.5	1.68938031203824
ENSG00000113594	4330.5	3536	1.78271561616114
ENSG00000113595	1869	1812	2.7997511865305
ENSG00000113615	498.5	446	0.584485576367968
ENSG00000113643	1129.5	1127	2.24079613211019
ENSG00000113648	5749	3936.5	1.19466246350055
ENSG00000113649	2753.5	2452.5	2.52595672990013
ENSG00000113657	12085.5	10224	0.677656264668547
ENSG00000113658	3319.5	2374	1.86830626784843
ENSG00000113712	1351.5	2326	0.506908434069105
ENSG00000113716	3174	2649.5	2.32483976394635
ENSG00000113739	3026	3659.5	1.31154028201478
ENSG00000113742	3953.5	2635	1.40475801674873
ENSG00000113758	1683.5	2263.5	1.44311824017898
ENSG00000113761	1586.5	1609.5	2.77912266252061
ENSG00000113810	2533	2801.5	2.04327921365028
ENSG00000113851	1033	932.5	1.98164918444393
ENSG00000113916	5238	5228.5	1.30315283127618
ENSG00000114019	5394.5	8020	0.216709861599625
ENSG00000114030	2560	2114	2.48634684167859
ENSG00000114062	4312.5	3734	1.78342269552664
ENSG00000114098	2778.5	2331.5	2.47450617888171
ENSG00000114315	1968	1895.5	2.75684921149331
ENSG00000114346	2553.5	1957.5	2.2638840991176
ENSG00000114354	1727	1704.5	2.83944206937223
ENSG00000114374	6733	5249	1.25639735973065
ENSG00000114416	4374	3710	1.77157724277674
ENSG00000114423	7291	6305.5	1.20450083526399
ENSG00000114439	9200	7982.5	1.0492305353214
ENSG00000114446	3593.5	2252	1.22542869958235
ENSG00000114554	1392.5	717	0.403264220059534
ENSG00000114573	2419	1969.5	2.48987304278804
ENSG00000114648	476	371	0.439856555067267
ENSG00000114650	968.5	1009.5	2.0546727869025
ENSG00000114698	1927.5	2272.5	2.01942944612324
ENSG00000114735	1097.5	1345.5	1.79679068004751
ENSG00000114742	2007	1469	2.14893585861468
ENSG00000114767	872.5	722	1.41031831985495
ENSG00000114770	1662	1640	2.84293016988797
ENSG00000114784	1403.5	1341.5	2.58924427379947
ENSG00000114850	2322	1800	2.3569325539066
ENSG00000114861	27713	22353.5	0.150923106328936
ENSG00000114942	1154	1314	2.10855045309201
ENSG00000114948	3440	4314.5	0.967876628542851
ENSG00000114956	1273	773	0.797785976122334
ENSG00000114988	600	453	0.574770295169588
ENSG00000115042	966.5	1016.5	2.03690170790659
ENSG00000115053	2010.5	2841	1.06812326593977
ENSG00000115073	1532.5	1471.5	2.77540695957117
ENSG00000115091	1781	1855.5	2.68330729113
ENSG00000115107	5692.5	4446	1.44785056716857
ENSG00000115137	1081	990.5	2.0985014464258
ENSG00000115145	1913	1751	2.83079271084309
ENSG00000115159	8398.5	7546.5	1.0983185265461
ENSG00000115183	12526	10450	0.647603086826822
ENSG00000115232	3862.5	2886.5	1.85051311907228
ENSG00000115295	5926.5	4723.5	1.41531336635341
ENSG00000115306	8479	7193	1.14520965524191
ENSG00000115355	1410.5	1831.5	1.76733658667551
ENSG00000115363	3641	3094	2.08632811525354
ENSG00000115364	991	1046.5	2.07680989856413
ENSG00000115365	2321	1699.5	2.14630168020292
ENSG00000115368	846.5	835	1.75127245801292
ENSG00000115380	3287.5	2889	2.25833664833066
ENSG00000115392	1106.5	1352.5	1.84316123956727
ENSG00000115414	4485.5	4738	1.28144136287371
ENSG00000115415	2060	2553.5	1.69478463125085
ENSG00000115419	3724.5	3516	1.89790027705628
ENSG00000115421	1200	1667.5	1.39345963414584
ENSG00000115461	2214	1828	2.57706502648241
ENSG00000115484	838.5	1057.5	1.5738319775575
ENSG00000115524	1352.5	1686.5	1.96337966137819
ENSG00000115548	2115	2305	2.29324900889799
ENSG00000115561	6640	5831	1.25736576404069
ENSG00000115641	7087.5	6078.5	1.22608930298286
ENSG00000115648	3002	2546	2.40874226127652
ENSG00000115652	5023	4909.5	1.40097321549506
ENSG00000115661	686	701.5	1.24622386276622
ENSG00000115677	2187	2392.5	2.27066753847778
ENSG00000115694	1275.5	1136.5	2.28835694739453
ENSG00000115738	4264	4361.5	1.46715898141747
ENSG00000115756	4163.5	3271.5	1.82290126349838
ENSG00000115758	943	1142.5	1.77610588953394
ENSG00000115761	1797.5	1275	1.90178440655826
ENSG00000115825	939.5	709	1.23446966000294
ENSG00000115827	1208.5	1315.5	2.23913638463408
ENSG00000115840	3844	3787	1.72500971017875
ENSG00000115866	3506	3197.5	2.08741169030313
ENSG00000115944	3686.5	3414.5	1.96563712920825
ENSG00000115947	2274	2006.5	2.66050437505816
ENSG00000115963	8209	10582	0.314724322081494
ENSG00000115970	12579	10098	0.653983903275715
ENSG00000116005	1244.5	1078.5	2.17718620773389
ENSG00000116016	2752	3324.5	1.4625840977688
ENSG00000116062	3603	3106.5	2.10279606685599
ENSG00000116096	862	745.5	1.50761358693727
ENSG00000116106	9004	10561.5	0.443113589282097
ENSG00000116117	29980	22834.5	0.125647788933787
ENSG00000116127	4129.5	3961	1.69086956562405
ENSG00000116128	5316.5	4612.5	1.52614787526398
ENSG00000116133	1182.5	928	1.77535654509945
ENSG00000116191	3646	4004.5	1.4245719850275
ENSG00000116198	1220.5	900	1.55978605658849
ENSG00000116212	921	705	1.2729127967945
ENSG00000116221	894.5	997	1.89424531490162
ENSG00000116237	572.5	552.5	0.808116859532367
ENSG00000116285	1048	1005	2.11861602535242
ENSG00000116288	1130.5	1248.5	2.12911673327497
ENSG00000116473	7538	6108	1.19455483425076
ENSG00000116478	328	409.5	0.339532612703385
ENSG00000116525	1586.5	1439.5	2.76052324852539
ENSG00000116539	1464	1053.5	1.68655747955327
ENSG00000116641	6289	5932	1.22212015507171
ENSG00000116670	1593	1208.5	2.07365422175309
ENSG00000116685	583.5	581.5	0.863887224124485
ENSG00000116698	2091.5	2208	2.42757742006908
ENSG00000116704	2637	2366.5	2.56516930648329
ENSG00000116717	2155	2721.5	1.60466047304201
ENSG00000116729	8011	7095	1.14809878976748
ENSG00000116731	7952.5	7948	0.94328625773675
ENSG00000116747	2147.5	1979.5	2.70694235451723
ENSG00000116754	2798	2927	2.15185036873432
ENSG00000116761	1709	1908.5	2.42631409358481
ENSG00000116791	2181	2263	2.46780579514242
ENSG00000116809	2763	2075.5	2.19163806835667
ENSG00000116857	1839.5	1564	2.74352439614187
ENSG00000116906	1537	1486.5	2.78021919305489
ENSG00000116957	2489.5	1641	1.61051760123801
ENSG00000116977	2787.5	2719	2.3880593052343
ENSG00000116984	4957.5	4323.5	1.5960800272208
ENSG00000116991	7642.5	5778	1.12202846410324
ENSG00000117000	1553	1854.5	2.18703162656363
ENSG00000117020	11559	10349.5	0.679130262303633
ENSG00000117036	1584	1650.5	2.73577475204099
ENSG00000117114	16162.5	14820.5	0.40642050698209
ENSG00000117118	389.5	429.5	0.459083004127004
ENSG00000117133	1154.5	1080	2.2239008396949
ENSG00000117152	972.5	693.5	1.099065845406
ENSG00000117155	1633.5	1171.5	1.82778233784194
ENSG00000117228	1155.5	1259.5	2.19503517905375
ENSG00000117262	477	543.5	0.618826991975232
ENSG00000117298	3225.5	2280.5	1.8434636738301
ENSG00000117318	450.5	647	0.487248957970905
ENSG00000117335	2571	2412	2.55858930153272
ENSG00000117362	318.5	353.5	0.294250674258701
ENSG00000117385	2074.5	1705	2.60572303483368
ENSG00000117394	3231	2946.5	2.25444435360499
ENSG00000117395	2697	1867	1.83813547664524
ENSG00000117399	450	747.5	0.383106679479577
ENSG00000117419	2231	1669.5	2.21159554605137
ENSG00000117450	986.5	959	2.0438033155799
ENSG00000117461	2217	2110	2.65164286488413
ENSG00000117475	1533.5	1790.5	2.29888243245427
ENSG00000117500	1419	1182.5	2.2864765118945
ENSG00000117519	1862.5	2137.5	2.16319170122042
ENSG00000117525	1141.5	1485.5	1.65016189594985
ENSG00000117528	1437	1497	2.62957003159835
ENSG00000117533	1622	1823.5	2.47333604777962
ENSG00000117543	1709	1652	2.86647007602293
ENSG00000117569	1639.5	1666	2.79018073908628
ENSG00000117592	1038	1333.5	1.60406132010577
ENSG00000117597	2778	2331	2.47450617888171
ENSG00000117600	2912.5	2119.5	2.04141993215771
ENSG00000117616	774	1092	1.20406223677251
ENSG00000117625	2957	2803	2.3558051249445
ENSG00000117632	712.5	490	0.581991223257528
ENSG00000117697	2386.5	1655	1.8345980075716
ENSG00000117713	1814	1493	2.64172183796515
ENSG00000117724	4727	4106.5	1.65911994644982
ENSG00000117751	319	558	0.209071706724001
ENSG00000117758	416.5	490	0.509946202456479
ENSG00000117868	5721.5	5657	1.20895731027211
ENSG00000117906	825.5	964.5	1.72559296114052
ENSG00000118007	10202	9787	0.729291547537039
ENSG00000118181	489.5	873	0.371220865530428
ENSG00000118200	3234	1908.5	1.05331924994757
ENSG00000118217	2799	1822.5	1.47391923597368
ENSG00000118246	1410.5	1269.5	2.49241223529477
ENSG00000118260	3100.5	2503.5	2.29276453199849
ENSG00000118263	6594	6305	1.1465910978363
ENSG00000118363	165	263.5	0.0804241810853362
ENSG00000118418	1800.5	1750	2.82989184915022
ENSG00000118503	2269	3230.5	0.885914640721608
ENSG00000118508	4016	3449	1.90594845301793
ENSG00000118515	5022.5	8757	0.0861356278228728
ENSG00000118518	1667.5	1838.5	2.54286365553765
ENSG00000118523	2343	2901	1.59096355545367
ENSG00000118564	4133.5	3533.5	1.85570587541046
ENSG00000118579	1615.5	1628.5	2.80715058398569
ENSG00000118596	6159.5	6167	1.10679931924115
ENSG00000118600	1182.5	1438.5	1.92270763784586
ENSG00000118620	2145	2040.5	2.6793851490666
ENSG00000118680	1958	2854.5	0.937151229987817
ENSG00000118689	9154	6902.5	1.05836510551115
ENSG00000118705	1514.5	1086	1.67331251210738
ENSG00000118762	3466	2491.5	1.86620363600511
ENSG00000118816	928.5	525.5	0.438123007741721
ENSG00000118873	3302.5	3323	1.96102961235094
ENSG00000118900	2018	2020.5	2.64056624497935
ENSG00000118922	15903	13862	0.44914598200437
ENSG00000118961	4442	3495	1.7251278970611
ENSG00000119013	778.5	689.5	1.32071764828499
ENSG00000119042	14802	12330.5	0.512214990753574
ENSG00000119048	806	816.5	1.6581886767042
ENSG00000119138	4655.5	5166.5	1.09995022339717
ENSG00000119139	9243	8503	0.960668632567211
ENSG00000119242	1405	840	0.833685735521743
ENSG00000119280	6287.5	4688	1.27184233328935
ENSG00000119314	2549	2152.5	2.52870550169552
ENSG00000119318	2724	2783	2.25040692604625
ENSG00000119328	850	886	1.82113748744248
ENSG00000119335	396.5	677	0.283447985588116
ENSG00000119383	190	211	0.10283107065778
ENSG00000119397	1727	1910	2.46421199338999
ENSG00000119401	2344.5	2273	2.58269394224721
ENSG00000119408	4809.5	2694	0.668924277484684
ENSG00000119421	1517	1056	1.56995820966036
ENSG00000119446	461	567.5	0.573072974973362
ENSG00000119471	1098.5	931	1.92157145634217
ENSG00000119487	3970.5	2662.5	1.4441192804048
ENSG00000119523	805	919	1.67334577251926
ENSG00000119541	917	1055	1.88798713328836
ENSG00000119632	1230.5	920.5	1.61997139500001
ENSG00000119688	568.5	312	0.216493450824275
ENSG00000119707	7511.5	7660	0.951587261718751
ENSG00000119718	237.5	186	0.0853373784960073
ENSG00000119729	1086	954	1.99824784193685
ENSG00000119760	419	390	0.462417301040212
ENSG00000119771	19056.5	16571.5	0.335454445815763
ENSG00000119778	6181	4675.5	1.32325107618329
ENSG00000119787	1486	1289	2.51945330475967
ENSG00000119801	2993	2783.5	2.35781812078843
ENSG00000119812	1391	1149	2.2094463257692
ENSG00000119844	952	748.5	1.39171601292149
ENSG00000119865	2178	1819	2.61874437490418
ENSG00000119899	1420.5	918.5	1.17513589457283
ENSG00000119900	1942.5	1653	2.72868235069617
ENSG00000119912	2040	1409.5	1.87045070328313
ENSG00000119927	1456.5	1581	2.55903640379605
ENSG00000119953	670.5	727	1.2363089004192
ENSG00000119977	1241	1197.5	2.35440986969455
ENSG00000119986	1328.5	1239.5	2.44516482244667
ENSG00000120008	1177.5	1271	2.24110280064586
ENSG00000120053	370	369	0.377101607865781
ENSG00000120063	1388	1283	2.5152540086296
ENSG00000120071	2319	1867.5	2.49034067305866
ENSG00000120137	1252.5	1686.5	1.56653364472988
ENSG00000120149	1334	1530.5	2.28163753375689
ENSG00000120256	5378	3786.5	1.32344571184949
ENSG00000120265	1342.5	1662.5	2.0111118759723
ENSG00000120333	1604.5	1422.5	2.73082690190777
ENSG00000120370	1514	1162	2.03638946877859
ENSG00000120438	993.5	1326.5	1.464186128981
ENSG00000120451	2432	1955	2.4261822065788
ENSG00000120509	1181	1153	2.29100168187325
ENSG00000120519	11517	10264.5	0.691193004374379
ENSG00000120526	4251.5	4322.5	1.48115618257202
ENSG00000120533	774.5	764.5	1.51704590944671
ENSG00000120539	1736.5	1680	2.86226124833685
ENSG00000120549	21806.5	19275	0.240041503759545
ENSG00000120616	2271.5	2556.5	2.10749858566613
ENSG00000120647	556.5	557	0.781193486029948
ENSG00000120656	926	603	0.78904100486278
ENSG00000120662	820	998	1.64337727415581
ENSG00000120675	2140.5	1371	1.48052157202924
ENSG00000120685	1798	2253.5	1.734702417261
ENSG00000120686	785	912.5	1.61877191297749
ENSG00000120688	1907.5	1572	2.64914784673833
ENSG00000120690	3316.5	3052	2.19461468114237
ENSG00000120694	1719.5	1902	2.51202695403671
ENSG00000120699	2931	2791	2.35123916638728
ENSG00000120708	3618.5	2904	2.0842019979883
ENSG00000120742	3415.5	2726	2.15921609948532
ENSG00000120800	2071	1909.5	2.73986364905962
ENSG00000120802	1890	1760.5	2.83675635968073
ENSG00000120837	1369	1506	2.47772170919238
ENSG00000120885	1829	1770	2.82074591554833
ENSG00000120899	5560	4561	1.49263767346603
ENSG00000120942	1013.5	927	1.969873318886
ENSG00000120963	1461	1464	2.70520554805712
ENSG00000121039	1686	2167	1.68286123904443
ENSG00000121057	3438.5	3122	2.14542922901561
ENSG00000121058	1177.5	682	0.58899935177745
ENSG00000121060	1809.5	1725	2.85582786092955
ENSG00000121210	6012.5	5416	1.33328056566276
ENSG00000121297	3903	3272	1.96934568047192
ENSG00000121350	1341	1418	2.49175437878305
ENSG00000121390	2068	2212	2.39627318433625
ENSG00000121440	13902	10718.5	0.5617096920501
ENSG00000121481	1267.5	1289	2.39075521200041
ENSG00000121578	2579	2840	2.06235711415455
ENSG00000121644	2014	1918.5	2.74738081303552
ENSG00000121691	405.5	404	0.46560739768452
ENSG00000121741	3021	2566.5	2.39457654888983
ENSG00000121766	1337	756	0.625626446025918
ENSG00000121774	927	1119	1.79941482087563
ENSG00000121879	3468.5	2939.5	2.16642689321127
ENSG00000121892	1741	1674.5	2.87064552315952
ENSG00000121897	684	694	1.21931816864847
ENSG00000121898	8965	6634.5	1.05706194792009
ENSG00000121903	612.5	475.5	0.621852758245793
ENSG00000121904	23490.5	18306.5	0.243423014905535
ENSG00000121989	1908.5	2097	2.34712781919444
ENSG00000122008	3116	2589.5	2.32995143097919
ENSG00000122026	794.5	1058.5	1.37768850871414
ENSG00000122034	1755	1497	2.72829804614576
ENSG00000122042	1379.5	1893.5	1.49207133863455
ENSG00000122126	1092.5	1008	2.11450832197186
ENSG00000122140	1477	1285.5	2.48498913924643
ENSG00000122203	1661	2226	1.46499266714472
ENSG00000122257	2562	2901.5	1.95908006970856
ENSG00000122359	6026	5358	1.34936077971283
ENSG00000122376	1876	1989.5	2.54191866788939
ENSG00000122417	3355	2562.5	2.10181605688027
ENSG00000122482	5682.5	4492	1.45596393207511
ENSG00000122484	2667.5	2677.5	2.35839019682008
ENSG00000122497	234	381.5	0.140240958857327
ENSG00000122507	9063.5	7586.5	1.09767356464875
ENSG00000122545	3305.5	3160.5	2.0955894671587
ENSG00000122565	2128	1942.5	2.72083217058624
ENSG00000122566	2501	4506.5	0.201532919664523
ENSG00000122643	2322.5	1650	2.00208954346784
ENSG00000122674	660.5	537	0.808528636719062
ENSG00000122691	9089	8714.5	0.893684145061599
ENSG00000122705	2154	1442	1.7051570705021
ENSG00000122707	1458	946.5	1.191966702441
ENSG00000122729	5167	4190	1.56797541242395
ENSG00000122779	2711.5	3060.5	1.8134811133844
ENSG00000122786	8535	7485	1.11658031116509
ENSG00000122861	634	726.5	1.09252425443995
ENSG00000122863	1929	1248	1.48885705985189
ENSG00000122873	2455	2360.5	2.56393039888873
ENSG00000122877	5533.5	6264	0.872505527297702
ENSG00000122912	660	998	0.885019028804321
ENSG00000122952	633.5	626.5	1.01337230843833
ENSG00000122958	1487	1537	2.69564320020268
ENSG00000122965	6664.5	4523.5	1.03674795008207
ENSG00000122966	5452.5	4700	1.50296809250086
ENSG00000123066	5979	3794.5	0.965446096170304
ENSG00000123091	3577.5	2694	1.96019202493153
ENSG00000123094	1944.5	1126.5	0.918992752499793
ENSG00000123106	8042.5	6856	1.16853254790954
ENSG00000123124	2398.5	2879.5	1.67860645704149
ENSG00000123130	3264.5	2570.5	2.18086641884233
ENSG00000123131	1061	1123.5	2.13371414157806
ENSG00000123146	1378.5	1376.5	2.57324622567544
ENSG00000123240	2056	1653.5	2.55014131699393
ENSG00000123352	1810	1584.5	2.81379912561769
ENSG00000123353	587.5	666.5	0.93260088490008
ENSG00000123395	400.5	744.5	0.232381876969565
ENSG00000123473	2122.5	1777	2.63816041253126
ENSG00000123485	1361	1344.5	2.54907292657322
ENSG00000123505	2399	2610.5	2.20392306690236
ENSG00000123545	1010.5	1058.5	2.10736192805481
ENSG00000123562	2226.5	2516	2.11553234190375
ENSG00000123575	1263.5	1100.5	2.22102205236098
ENSG00000123607	5771	4911.5	1.44217925249635
ENSG00000123636	5296.5	4469	1.53881363989008
ENSG00000123643	4547.5	3787	1.71297060291785
ENSG00000123684	2488	2180	2.5839100070203
ENSG00000123689	635.5	617	1.01324861733021
ENSG00000123728	2529.5	2468.5	2.50691167819739
ENSG00000123737	1073.5	1205.5	2.05313074718959
ENSG00000123739	1214	1149.5	2.30682540509051
ENSG00000123983	5042	4719	1.49052131474193
ENSG00000123992	1661	1241.5	2.0718804955223
ENSG00000124120	797	606	0.987235003911755
ENSG00000124145	3333	6123.5	0.12273966690068
ENSG00000124151	2763	1425.5	0.57075070478601
ENSG00000124160	1643.5	1588	2.85373443231083
ENSG00000124177	6300	4245	1.06248559042036
ENSG00000124191	2924.5	2475	2.42357817041558
ENSG00000124193	608	951.5	0.735710929949132
ENSG00000124198	1798.5	1360	2.25112451280043
ENSG00000124201	827	726	1.4424604933124
ENSG00000124207	771.5	816	1.58873825322895
ENSG00000124209	2018.5	2015	2.64056624497935
ENSG00000124228	304	209	0.117170604358987
ENSG00000124275	3850	3609.5	1.86470816563327
ENSG00000124279	472.5	613	0.578450808287659
ENSG00000124299	5875	4554.5	1.40444863257575
ENSG00000124333	488.5	785	0.46043079123791
ENSG00000124356	1122.5	1053	2.19450126888997
ENSG00000124357	1856	1825.5	2.77970528009677
ENSG00000124370	904.5	764.5	1.53432261919186
ENSG00000124422	3222	2914.5	2.2695396484637
ENSG00000124486	1943.5	2055	2.50295261075156
ENSG00000124496	3106.5	2341	2.11814636852859
ENSG00000124532	907	821	1.7333964027999
ENSG00000124535	1211	1257.5	2.30994304432106
ENSG00000124562	241.5	130	0.0296481351012639
ENSG00000124641	654.5	434.5	0.46037362775197
ENSG00000124766	3743	3642.5	1.82334741003969
ENSG00000124767	584.5	896	0.716560671864338
ENSG00000124782	10291.5	7741	0.9403194578943
ENSG00000124784	2210.5	1951.5	2.67218132017539
ENSG00000124786	1656	1616	2.85317557564933
ENSG00000124788	11803	8090	0.688023473784727
ENSG00000124795	2408.5	3017	1.49391003052348
ENSG00000124813	20126	16605.5	0.318729107639887
ENSG00000125107	3896.5	3635	1.84584456307499
ENSG00000125148	989	1051	2.07680989856413
ENSG00000125166	1795	1681.5	2.86732335180082
ENSG00000125247	3742.5	2861	1.90779313256608
ENSG00000125257	14436	12247	0.519626743906918
ENSG00000125304	1923	1567	2.61248421462335
ENSG00000125351	664.5	518	0.725799859502232
ENSG00000125354	2070	1503	2.09471454064036
ENSG00000125375	1554	1237	2.27457054215357
ENSG00000125384	1040	868	1.75828791883224
ENSG00000125398	2294	2118.5	2.64778232460718
ENSG00000125484	575.5	801	0.817243108421302
ENSG00000125485	1988.5	1371.5	1.86299278356238
ENSG00000125503	1375.5	1750.5	1.87372140957849
ENSG00000125629	2061	1566	2.34714021783737
ENSG00000125633	5610.5	4959.5	1.44905815118734
ENSG00000125675	8963	7163	1.11318095506827
ENSG00000125676	3039	2848.5	2.31677793455329
ENSG00000125703	2810	2174.5	2.25660790836483
ENSG00000125733	3250.5	2497	2.09834668994407
ENSG00000125772	2219.5	1909	2.65177403928356
ENSG00000125779	702.5	890.5	1.29291584076752
ENSG00000125814	2041.5	1679.5	2.61395471929758
ENSG00000125818	2034.5	1413.5	1.87045070328313
ENSG00000125826	1442	1315.5	2.58572622508781
ENSG00000125827	1190.5	1455.5	1.93816201994161
ENSG00000125834	4892	3693	1.54493004155841
ENSG00000125844	3010	3756.5	1.1283042955607
ENSG00000125845	2791	2548	2.50197607331275
ENSG00000125848	790.5	759	1.53969373942126
ENSG00000125863	1406	1469	2.59049459463793
ENSG00000125868	1752.5	1665	2.87064552315952
ENSG00000125870	1120.5	1462	1.58612238703703
ENSG00000125871	2344.5	1352.5	0.971355474293694
ENSG00000125885	1551.5	1322	2.53798650554459
ENSG00000125898	3017.5	2106	1.79236463297705
ENSG00000125944	481.5	463	0.598122366359519
ENSG00000125970	1201	1263	2.27137543615984
ENSG00000125977	311	442.5	0.291866195160845
ENSG00000125995	498	370.5	0.433494854265395
ENSG00000126001	223	166	0.0588646896113514
ENSG00000126012	1426.5	1071.5	1.84378690865133
ENSG00000126067	1616.5	1727	2.67867323071275
ENSG00000126107	854	885.5	1.82113748744248
ENSG00000126216	2780.5	2667.5	2.43845943457126
ENSG00000126247	1218	1654.5	1.5482806930928
ENSG00000126458	562.5	522	0.73719390671194
ENSG00000126524	899	968	1.93342638625519
ENSG00000126603	886.5	988.5	1.86718667525724
ENSG00000126653	584.5	1087.5	0.389638035939804
ENSG00000126773	6385	5274.5	1.3336807408243
ENSG00000126777	5015.5	4146.5	1.59471864991795
ENSG00000126814	908	721	1.35767607451849
ENSG00000126821	1479.5	1183	2.19446532165142
ENSG00000127081	744	550.5	0.804042239885514
ENSG00000127124	18466	12270.5	0.334948950497012
ENSG00000127184	859	1000	1.76143935970628
ENSG00000127241	5655.5	4154	1.34480620084801
ENSG00000127314	1809.5	1888	2.63450938166252
ENSG00000127334	3328	3385.5	1.90248716320498
ENSG00000127419	440.5	436.5	0.536429388193302
ENSG00000127452	2368.5	2374.5	2.50748945736984
ENSG00000127507	1357.5	1184	2.34487571406642
ENSG00000127511	753	911.5	1.48378510671908
ENSG00000127527	3009	2930	2.25549920701424
ENSG00000127616	521.5	576.5	0.726017780232951
ENSG00000127666	287.5	298.5	0.228115382963607
ENSG00000127774	584.5	540.5	0.789376202589177
ENSG00000127870	5762.5	4741	1.45849237938293
ENSG00000127914	2666.5	2590	2.44901699120546
ENSG00000127920	1052.5	1321.5	1.68814675274621
ENSG00000127946	2449.5	1762	2.02310308425018
ENSG00000127947	2558.5	2888	1.92237554649132
ENSG00000127948	997	887.5	1.8765403491926
ENSG00000127955	3842	3062.5	1.96119545532689
ENSG00000127989	4528.5	4177.5	1.63517879162308
ENSG00000127990	4266	3497.5	1.7990973788543
ENSG00000127995	2271.5	2202.5	2.60416838248841
ENSG00000128266	2064	1871	2.74329990247868
ENSG00000128340	663	495.5	0.647232598872082
ENSG00000128512	17264.5	12135.5	0.39925071592047
ENSG00000128513	1789.5	1593	2.84666591218496
ENSG00000128534	1661.5	1647	2.82898720735558
ENSG00000128563	2132.5	2194	2.51726079558078
ENSG00000128581	359.5	238.5	0.150076888281445
ENSG00000128585	8653.5	7349.5	1.1304138925116
ENSG00000128590	1402	1413.5	2.61934470263899
ENSG00000128595	1410	1648	2.27379654705267
ENSG00000128607	1136.5	909.5	1.78955762113385
ENSG00000128641	7666.5	5759	1.10780044791349
ENSG00000128654	3734.5	3716	1.74616126498621
ENSG00000128699	964.5	1229.5	1.61163328564465
ENSG00000128708	1570.5	1761.5	2.48673325039225
ENSG00000128731	4217.5	3677	1.81018108190657
ENSG00000128805	10552	8837	0.881456869884585
ENSG00000128891	289.5	423.5	0.246859555654551
ENSG00000128908	1468	931.5	1.10979657692168
ENSG00000128917	440	390.5	0.478375508633997
ENSG00000129003	4543	3732	1.72531902967789
ENSG00000129028	730	665.5	1.23160432465585
ENSG00000129038	2829	2509	2.49142753191078
ENSG00000129055	3062	3079.5	2.10886866221418
ENSG00000129116	17413	14723.5	0.410833806420751
ENSG00000129128	1664.5	1460.5	2.7378040185623
ENSG00000129173	1912	1803	2.81910419552418
ENSG00000129187	1489.5	1403	2.70545746964962
ENSG00000129235	1164	647.5	0.505499171313077
ENSG00000129292	2004	1366.5	1.75046976242606
ENSG00000129351	373	562	0.334719246002754
ENSG00000129353	622	655	1.04178871455405
ENSG00000129484	750	799.5	1.50976855421505
ENSG00000129534	2207.5	2094.5	2.65164286488413
ENSG00000129562	1024	1028.5	2.12305313679544
ENSG00000129566	2051.5	1519	2.20083350446427
ENSG00000129636	7133.5	5339	1.16098354194396
ENSG00000129680	3653.5	3518	1.88103633617782
ENSG00000129810	1449.5	1691.5	2.34008435601364
ENSG00000129933	753	999	1.31602997195228
ENSG00000130021	5005	3746	1.52240803120138
ENSG00000130119	1213.5	993	1.96549582600969
ENSG00000130147	8845.5	8019.5	1.03177282245475
ENSG00000130150	2330.5	1785.5	2.31124642548041
ENSG00000130165	105	188.5	0.0356819743281878
ENSG00000130175	409.5	501	0.485791232330381
ENSG00000130222	1543	1543	2.78692250129549
ENSG00000130224	3369	2423.5	1.84877012556647
ENSG00000130227	2111	1648.5	2.41729957362921
ENSG00000130254	920.5	1167.5	1.63389274409165
ENSG00000130340	3208.5	2808.5	2.31612374536848
ENSG00000130348	881.5	889	1.87440828474061
ENSG00000130349	987	961.5	2.0438033155799
ENSG00000130363	1246.5	1113	2.25542623413991
ENSG00000130396	5974.5	4988.5	1.40788338843366
ENSG00000130402	3985	3017	1.82373018350477
ENSG00000130449	7343.5	7223.5	1.03040746378638
ENSG00000130479	403	605	0.381629469877235
ENSG00000130508	10716.5	8816.5	0.864289084411905
ENSG00000130522	425	776.5	0.275772788637697
ENSG00000130559	852.5	565.5	0.737357339636501
ENSG00000130560	815	494	0.468450014363479
ENSG00000130635	7906	7532.5	1.05297001844471
ENSG00000130638	2713.5	1654	1.18481989456298
ENSG00000130669	508	494.5	0.652176111977769
ENSG00000130684	1157.5	1182.5	2.25722600194372
ENSG00000130707	837.5	450.5	0.2846240141883
ENSG00000130741	674.5	912.5	1.11664521942154
ENSG00000130749	517.5	568	0.722110402704974
ENSG00000130766	387.5	370.5	0.401061763115099
ENSG00000130803	553	501	0.694024523083635
ENSG00000130813	354	293	0.25005489435588
ENSG00000130816	2140.5	1940	2.7104371616306
ENSG00000130826	1367.5	1150.5	2.24714859302861
ENSG00000130935	964	869	1.84287504935808
ENSG00000130939	1391.5	1373.5	2.59582575078714
ENSG00000130956	3547	2328.5	1.45751401788373
ENSG00000131016	5270.5	4944	1.42444493909827
ENSG00000131018	25896	20278.5	0.192557708056056
ENSG00000131019	660.5	541	0.828136118084495
ENSG00000131069	900	788	1.62585702263717
ENSG00000131080	4159.5	2977.5	1.63167814297762
ENSG00000131127	756.5	910	1.51871268281749
ENSG00000131143	943.5	1102	1.86079668362064
ENSG00000131165	467	835.5	0.329283115778764
ENSG00000131171	3810.5	3328	1.9956729902735
ENSG00000131236	946.5	952	1.99884810769426
ENSG00000131238	1145.5	866	1.55392912882883
ENSG00000131263	1542.5	1643	2.67205392251517
ENSG00000131269	2122	2068.5	2.65648268700211
ENSG00000131378	11491	8921.5	0.786857389973538
ENSG00000131389	9044.5	7199.5	1.10218607403433
ENSG00000131435	4676	4346	1.57503500818222
ENSG00000131459	5659.5	5380.5	1.31914725240753
ENSG00000131508	2066.5	1457	1.93033971628365
ENSG00000131558	23129.5	18379	0.247501762226812
ENSG00000131591	879.5	657.5	1.11146605283851
ENSG00000131626	2150.5	1622	2.28213110707923
ENSG00000131669	2578	2395	2.56893201835455
ENSG00000131711	6227.5	5462.5	1.33379434837391
ENSG00000131725	3670.5	3580	1.86158017189001
ENSG00000131732	1532	1333	2.58780569666214
ENSG00000131773	11055.5	9356	0.800441925735655
ENSG00000131828	1134.5	1383.5	1.86670723866924
ENSG00000131931	840.5	899.5	1.78941657664611
ENSG00000131941	1958.5	1026.5	0.539663819287581
ENSG00000131944	586	347.5	0.29477591864643
ENSG00000131966	1261	1143.5	2.29400814120333
ENSG00000132002	2717	3276	1.48045603258373
ENSG00000132005	1105	1072	2.20154125925241
ENSG00000132017	357.5	427.5	0.404609195737618
ENSG00000132128	1821	1625	2.84413363915358
ENSG00000132153	1408.5	1153.5	2.18765048468177
ENSG00000132155	3136.5	3372.5	1.76057470758889
ENSG00000132170	6926.5	4025.5	0.650431970361297
ENSG00000132256	9086.5	7807	1.07195769959494
ENSG00000132294	6124	5092	1.38251188636507
ENSG00000132300	610	609.5	0.956107561856894
ENSG00000132305	1152	1194	2.25722600194372
ENSG00000132341	1273.5	2160	0.598494985507708
ENSG00000132359	7170.5	6523	1.174511329191
ENSG00000132383	562.5	631	0.850490088089592
ENSG00000132388	1965	2005.5	2.63556232112252
ENSG00000132406	579	570	0.84467979101719
ENSG00000132432	1492	1474	2.74623081426369
ENSG00000132434	3487	3167.5	2.10826905181906
ENSG00000132436	1225.5	1347	2.23656188738864
ENSG00000132463	1230.5	1462	2.05804172017244
ENSG00000132475	1539	2235	1.08764314178353
ENSG00000132485	1496.5	1791.5	2.19943464214639
ENSG00000132507	1049.5	1420	1.40940916188287
ENSG00000132541	405.5	479	0.487154483978006
ENSG00000132549	9909.5	7897.5	0.995261302213312
ENSG00000132640	3629.5	3155	2.08255827339446
ENSG00000132661	1138	1053.5	2.1950589216524
ENSG00000132664	1093.5	1090.5	2.20244668300484
ENSG00000132669	7396.5	6352	1.19900658287792
ENSG00000132694	868.5	844	1.79505738844913
ENSG00000132792	999	735	1.26967751392639
ENSG00000132823	1237.5	863.5	1.34652547847307
ENSG00000132824	976	942.5	2.01272188543239
ENSG00000132842	4449	3855	1.73635136064795
ENSG00000132912	1102	1402.5	1.69440642060171
ENSG00000132950	1603	1716	2.64526754321
ENSG00000132952	609	588	0.913112671698744
ENSG00000132963	935.5	820	1.72119050941698
ENSG00000132964	5047.5	3677	1.45146262475691
ENSG00000133026	2880	2182	2.17036855320189
ENSG00000133030	2811	2314	2.42905794243176
ENSG00000133056	1531.5	1152.5	1.95005576650116
ENSG00000133059	3498	2096	1.10996512268621
ENSG00000133065	1212	1039	2.10134469743145
ENSG00000133107	8361.5	7720.5	1.06792643278518
ENSG00000133111	1252.5	1048	2.08255966673673
ENSG00000133114	352	583	0.258254536952686
ENSG00000133119	2790.5	2713.5	2.3880593052343
ENSG00000133131	6219.5	5489	1.32385115622744
ENSG00000133138	1963.5	1115.5	0.836102149955016
ENSG00000133142	595.5	787.5	0.921788779662805
ENSG00000133193	3332	3061	2.17356230762803
ENSG00000133195	18697	15168.5	0.377192817721565
ENSG00000133226	1542.5	1546.5	2.78692250129549
ENSG00000133250	790.5	732.5	1.46118180442545
ENSG00000133275	199.5	356	0.0863768061786276
ENSG00000133302	4420	3573.5	1.7445227679764
ENSG00000133313	2233.5	2331.5	2.41765920545686
ENSG00000133318	982.5	1114.5	1.96438477021415
ENSG00000133393	858	618.5	0.971717383207346
ENSG00000133398	937.5	951	1.99884810769426
ENSG00000133424	24595	22954	0.155219431940631
ENSG00000133606	1572	1276	2.39018324866847
ENSG00000133619	1782	1766	2.82047489434599
ENSG00000133704	1918	1850	2.78171299575756
ENSG00000133706	1301	1273.5	2.45564865838513
ENSG00000133739	1474.5	1336.5	2.61069748699785
ENSG00000133773	1853	1832	2.77970528009677
ENSG00000133858	3705	3980.5	1.51856389619549
ENSG00000133872	788	872	1.66520112417315
ENSG00000133935	892	700	1.28947751950732
ENSG00000134014	3529	2864	2.12083731613393
ENSG00000134030	14880	12494.5	0.50539078395048
ENSG00000134046	4969.5	4482.5	1.55305240691042
ENSG00000134077	750	826	1.52793500197502
ENSG00000134107	2864	2886	2.23368425122236
ENSG00000134108	4453	4563	1.41481813128729
ENSG00000134186	1349.5	1362.5	2.52524073130964
ENSG00000134202	817	760.5	1.56145841232224
ENSG00000134248	782.5	658	1.22150023352514
ENSG00000134255	1856.5	1892.5	2.70059941020207
ENSG00000134259	4854.5	3810.5	1.59131296072207
ENSG00000134265	1267.5	1305	2.38382471267047
ENSG00000134294	1267.5	2018.5	0.828310554511885
ENSG00000134308	1071.5	2116	0.28296956706454
ENSG00000134324	6780.5	5693.5	1.26460230246798
ENSG00000134352	757.5	974	1.42326461985344
ENSG00000134363	1197	1686	1.3484129583348
ENSG00000134371	3681	3754.5	1.69259296273452
ENSG00000134440	1098.5	1063.5	2.18778553592971
ENSG00000134444	3972.5	3339	1.93111111007352
ENSG00000134452	1276.5	1307.5	2.41104673504764
ENSG00000134453	1506	1356	2.63230255955193
ENSG00000134480	3484	2853	2.1498930358238
ENSG00000134504	15715.5	13255	0.475875645090427
ENSG00000134531	1202.5	1180.5	2.32143841212859
ENSG00000134569	490.5	766	0.509462041619037
ENSG00000134574	1285.5	1139.5	2.28063794700325
ENSG00000134575	515.5	490	0.651704160323237
ENSG00000134590	804.5	968.5	1.60913733720886
ENSG00000134597	696	606	1.03439352602217
ENSG00000134644	2604.5	2034	2.32808290254512
ENSG00000134684	2065	1990.5	2.69621733268125
ENSG00000134690	863.5	907	1.85094281527624
ENSG00000134697	1658.5	1311	2.3432452399942
ENSG00000134698	1639.5	1611	2.83935668197108
ENSG00000134748	616.5	577.5	0.908823796263705
ENSG00000134759	3055	2312.5	2.12703625777162
ENSG00000134779	3281	2757	2.27973755119337
ENSG00000134851	3875	4062.5	1.53199140790363
ENSG00000134852	5997.5	4550	1.35829142595995
ENSG00000134871	12777.5	11284	0.586529635889692
ENSG00000134884	2506	2494.5	2.46493327308546
ENSG00000134901	714	659.5	1.19876239033837
ENSG00000134909	11581.5	7864.5	0.706055884859998
ENSG00000134954	11471.5	10198	0.704679258206592
ENSG00000134986	16938.5	13541	0.444738876153447
ENSG00000134987	2971.5	2733	2.3944625272111
ENSG00000134996	3011	2781.5	2.37612095877574
ENSG00000135002	1613.5	1427	2.7206443186999
ENSG00000135040	1468.5	1404	2.69384777324151
ENSG00000135046	2294	2696.5	1.83699629271692
ENSG00000135049	5658.5	5316	1.3405625517781
ENSG00000135052	2743.5	2417	2.52413863785998
ENSG00000135093	2369.5	2323	2.55575904308974
ENSG00000135108	1796	1815.5	2.76506557285337
ENSG00000135111	4948	5271.5	1.15315570451026
ENSG00000135148	1397	1442.5	2.58075581036919
ENSG00000135164	2441.5	2433.5	2.48347724421269
ENSG00000135185	2324.5	2306.5	2.54021560040573
ENSG00000135211	832.5	915	1.78908627070931
ENSG00000135250	6177.5	5500	1.32447456173523
ENSG00000135269	3827	3039	1.94842600740624
ENSG00000135272	5161	4797	1.46753165338107
ENSG00000135297	990	1688	0.619128809833138
ENSG00000135315	3385.5	3041	2.18712207480945
ENSG00000135318	6381.5	5379.5	1.32898588559558
ENSG00000135334	2895.5	2851	2.28406939307198
ENSG00000135341	1959.5	1986	2.63556232112252
ENSG00000135365	1690.5	1116.5	1.41823765809155
ENSG00000135503	227	227	0.135888277001322
ENSG00000135541	5883.5	5424.5	1.32321395232132
ENSG00000135597	3851.5	3148	1.97954497371438
ENSG00000135624	1724	1658	2.87251936417155
ENSG00000135655	3860	3269.5	1.98691621559784
ENSG00000135698	2055.5	1631.5	2.51427136530237
ENSG00000135749	11005.5	9927	0.734200244841346
ENSG00000135763	1169.5	1174.5	2.28036551816309
ENSG00000135766	6025.5	5550.5	1.30431495808755
ENSG00000135775	2538	2572	2.41277243634001
ENSG00000135801	2609.5	2128.5	2.45065198363988
ENSG00000135829	1535	1783	2.34937252976062
ENSG00000135842	6504	4654.5	1.16734176224197
ENSG00000135862	4955.5	4570.5	1.53775932239861
ENSG00000135870	2469.5	1615.5	1.5621221622308
ENSG00000135899	1012	1212	1.8467377511133
ENSG00000135900	830.5	819	1.69851720853676
ENSG00000135903	5666.5	4351	1.42643051814445
ENSG00000135905	12261	10626.5	0.648504292093953
ENSG00000135913	365	481.5	0.391808507403671
ENSG00000135919	2044.5	2550	1.69478463125085
ENSG00000135932	3030.5	2973.5	2.20226023528879
ENSG00000135940	439.5	473	0.554089418868725
ENSG00000135953	1242	927.5	1.63471123655594
ENSG00000135968	1378.5	1635.5	2.21090973029714
ENSG00000135972	2270.5	2263	2.53648440449508
ENSG00000135974	928.5	925	1.96065123688639
ENSG00000135976	1704	2272.5	1.49125404310946
ENSG00000135999	4743	4302.5	1.59906314094828
ENSG00000136010	1075.5	1046	2.16794082784916
ENSG00000136026	6711	6488	1.11226763968549
ENSG00000136044	2653.5	1997.5	2.1644961467452
ENSG00000136045	1232.5	1131.5	2.28139864479321
ENSG00000136048	7572.5	6457	1.19289462832524
ENSG00000136051	1257.5	1234	2.39508221596995
ENSG00000136068	5449.5	5708.5	1.08885344450675
ENSG00000136104	2410.5	1517	1.36022553874035
ENSG00000136108	1449	1541	2.60948130001669
ENSG00000136122	953	954.5	2.00967739767448
ENSG00000136141	8611	6307.5	1.03690507385026
ENSG00000136146	842.5	1286	0.971931844901061
ENSG00000136152	4145	3805	1.77929861031837
ENSG00000136156	1732.5	1449.5	2.67554550164213
ENSG00000136158	3112	3546	1.53198213298208
ENSG00000136161	2576.5	1906	2.13520934550969
ENSG00000136238	1132.5	1102	2.23526453374323
ENSG00000136244	1858	2605	1.15270712447584
ENSG00000136261	2991	5015.5	0.255028205237595
ENSG00000136270	733.5	826	1.47268460249211
ENSG00000136273	7220.5	5733.5	1.21086720029141
ENSG00000136378	1911.5	1974	2.60666390964525
ENSG00000136381	1586	1423	2.73792304033876
ENSG00000136436	387	518.5	0.418151801337906
ENSG00000136448	959	974.5	2.03448289735427
ENSG00000136504	997.5	1045.5	2.07680989856413
ENSG00000136527	1723.5	1988.5	2.25393359731749
ENSG00000136536	2212	2620.5	1.8640775317837
ENSG00000136560	3134	3361	1.80795712710414
ENSG00000136636	4701	4361	1.58151839091547
ENSG00000136643	6607.5	5317.5	1.29526421557894
ENSG00000136699	2412.5	2772	1.94243335568461
ENSG00000136715	2529	2624.5	2.31733267551622
ENSG00000136718	1354	1428.5	2.5263366647441
ENSG00000136720	4393.5	5407.5	0.798792839872662
ENSG00000136731	1476.5	1371	2.67563095443658
ENSG00000136732	3665.5	3929	1.53507577992138
ENSG00000136738	3097	2498.5	2.29276453199849
ENSG00000136754	3636	3769.5	1.67246767723393
ENSG00000136758	1735	1960	2.36250768806837
ENSG00000136770	6415.5	5798.5	1.26223412119417
ENSG00000136810	1520	1836.5	2.1420074485153
ENSG00000136816	250.5	246	0.16486402053953
ENSG00000136824	1635.5	1420	2.70740092567288
ENSG00000136826	2747	3589	1.04244636797366
ENSG00000136830	1298.5	1078.5	2.1089303955309
ENSG00000136848	8429.5	7039.5	1.15016849068907
ENSG00000136854	665	605	1.01720786954594
ENSG00000136859	350	452.5	0.383012349070653
ENSG00000136867	955	903	1.93949522820786
ENSG00000136869	1531	1198.5	2.15590118445648
ENSG00000136870	1318.5	1267.5	2.4632072936619
ENSG00000136888	517	768	0.605941671086143
ENSG00000136891	2862	2243	2.27803092635623
ENSG00000136936	1504	1357.5	2.65707693424241
ENSG00000136937	919	1170	1.59822359262358
ENSG00000136938	2302	2202.5	2.62083718589176
ENSG00000136942	638.5	646	1.05738773313317
ENSG00000136986	1127.5	835	1.45028524887708
ENSG00000136997	3078	4169.5	0.757951417374663
ENSG00000137038	1816	1819.5	2.77954967558354
ENSG00000137055	1806.5	1775.5	2.81165609998828
ENSG00000137073	1688.5	1734.5	2.75851998197213
ENSG00000137075	2214	2067.5	2.67209744937701
ENSG00000137106	538	660	0.772020218324894
ENSG00000137124	706.5	603	1.03650823189143
ENSG00000137166	1415	1431	2.63865798356138
ENSG00000137168	493	283	0.185438959360742
ENSG00000137177	7431	6040.5	1.19999035510554
ENSG00000137200	607	925	0.758051330962854
ENSG00000137269	4765	3679.5	1.60188561732039
ENSG00000137285	904.5	1197.5	1.44235297379827
ENSG00000137288	551.5	495.5	0.684066385034565
ENSG00000137393	4235.5	3847.5	1.76265136579142
ENSG00000137409	209.5	250	0.133890436732883
ENSG00000137449	4966.5	4760.5	1.46005412748891
ENSG00000137486	1428.5	1010	1.60133682265805
ENSG00000137497	1787	1312	2.06680269692874
ENSG00000137500	2315.5	2090.5	2.64807518149476
ENSG00000137513	2410	1597.5	1.62179313901824
ENSG00000137547	840	831.5	1.72512426262913
ENSG00000137563	1874	1615.5	2.76596649441018
ENSG00000137573	8858.5	8502.5	0.933867845843522
ENSG00000137574	2082	1855.5	2.74033010036498
ENSG00000137575	1509.5	1835	2.1420074485153
ENSG00000137601	3401.5	2391.5	1.75629887762605
ENSG00000137692	1260	1195.5	2.3739373202925
ENSG00000137710	4678	3858	1.68281138755185
ENSG00000137714	2289.5	1916.5	2.57373405076305
ENSG00000137727	3325.5	3582	1.69269200244953
ENSG00000137760	4277.5	3410	1.78346515017847
ENSG00000137764	2059.5	2367	2.07416151081067
ENSG00000137776	812.5	928	1.69559886023129
ENSG00000137821	5199	4934.5	1.41442369358369
ENSG00000137947	1864.5	2289.5	1.82133040133384
ENSG00000137962	3208.5	3173.5	2.06080611356124
ENSG00000137992	1061	1190	2.04416315653184
ENSG00000138029	956.5	1049	1.98836803623172
ENSG00000138032	3172.5	2687.5	2.33194833397301
ENSG00000138035	1354.5	1121.5	2.17412087631242
ENSG00000138050	2497.5	1779.5	1.96494216273724
ENSG00000138069	759.5	788.5	1.52213434406827
ENSG00000138071	1619.5	1111	1.58960938658368
ENSG00000138074	803.5	572.5	0.845445724607712
ENSG00000138078	809	924.5	1.70361608578833
ENSG00000138081	2812.5	2614	2.46172724828985
ENSG00000138095	1042.5	1211	1.92199260019602
ENSG00000138107	723.5	608.5	1.06068921662445
ENSG00000138119	8757.5	6968.5	1.12373068493944
ENSG00000138138	1642	1369	2.55966651739752
ENSG00000138166	2445.5	4506.5	0.180413110066162
ENSG00000138175	732	761.5	1.43501957801346
ENSG00000138182	965	1020	2.03131320255725
ENSG00000138231	825.5	1161	1.23342548418726
ENSG00000138246	4372	4336.5	1.53234325857602
ENSG00000138297	924	816.5	1.69935606979751
ENSG00000138303	2044.5	1180.5	0.900337856420561
ENSG00000138311	12963	10256	0.632667684348795
ENSG00000138326	736.5	555	0.836332838932325
ENSG00000138363	1611.5	1372.5	2.62047734285323
ENSG00000138375	1091	856	1.61422600955679
ENSG00000138376	2862.5	3148	1.87224203217357
ENSG00000138386	2109.5	2084.5	2.63568751755461
ENSG00000138399	723.5	899	1.38887403924626
ENSG00000138411	21848	17298	0.278581953026371
ENSG00000138430	4000	3171.5	1.8757839843199
ENSG00000138434	2506	2363	2.57121450542671
ENSG00000138600	1936.5	1497.5	2.40090135229974
ENSG00000138639	21229	19612.5	0.232960026314977
ENSG00000138640	8932.5	7930.5	1.0504553016198
ENSG00000138650	3777	2936.5	1.96912562260172
ENSG00000138658	3644.5	3292	2.04183044786781
ENSG00000138685	4131	5362	0.669025119963689
ENSG00000138688	3646.5	4140.5	1.29407500746848
ENSG00000138698	4424	4011.5	1.69910450903826
ENSG00000138735	6699.5	5454	1.28581970055093
ENSG00000138738	9373.5	7685	1.06733413411464
ENSG00000138750	913	1117	1.72715796368123
ENSG00000138756	1885	2184.5	2.09622383873117
ENSG00000138757	3699.5	3529	1.89050302161883
ENSG00000138758	4810.5	3973	1.6433779768786
ENSG00000138760	2566.5	1788.5	1.85353874432272
ENSG00000138768	2666	2162.5	2.43958454889232
ENSG00000138771	10369	6751	0.744642118991218
ENSG00000138777	2847.5	2623	2.46163361645614
ENSG00000138801	4929.5	4366.5	1.59031801834287
ENSG00000138802	3948.5	4959.5	0.807757324569238
[truncated: 1,907 more rows]
