# Supplementary material for: The HSV-1 ICP22 protein selectively impairs histone repositioning upon Pol II transcription downstream of genes
Source: Nat Commun. 2023 Jul 31;14:4591. doi: 10.1038/s41467-023-40217-w (PMC10390501; doi:10.1038/s41467-023-40217-w)
Supplement: Supplementary file 8 — Source Data [file 41467_2023_40217_MOESM8_ESM.zip › Source Data for Figures S8 and S13.xlsx]

## Sheet: fig S8a-b
	figure as in manuscript
	raw scans: channels exported separately

## Sheet: fig S8c-d
	figure as in manuscript
	raw scans: channels exported separately

## Sheet: fig S13a
figure as in manuscript
		raw scans: channels exported separately

## Sheet: fig S13b
		figure as in manuscript
		raw scans: channels exported separately

## Sheet: fig S13c
		figure as in manuscript
		raw scans: channels exported separately

## Sheet: fig S13d
figure as in manuscript		figure as in manuscript
raw scans: channels exported separately															raw scans: channels exported separately
gD scans															ICP8 scans
															raw scans: channels exported separately
															Beta-Actin scans

## Sheet: readme file
Fig. S8a-b (Western Blots)
The original supplementary figure is shown at the top in the box. Scans for each blot were exported from Image Studio Lite for the individual recorded channels separately (600 nm, 700 nm or chemiluminescence). One image shows the protein of interest (here GAPDH or HA-ICP22) without the ladder (‘GAPDH only’). Scans were also exported to show the raw images for the molecular weight marker for the s…
Fig. S8c-d (Western Blots)
The original supplementary figure is shown at the top in the box. Scans for each blot were exported from Image Studio Lite for the individual recorded channels separately (600 nm, 700 nm or chemiluminescence). GAPDH and HA-ICP22 scans were exported in low exposure (top) to visualize the bands and in higher exposure (bottom) to see the dimensions of the membrane. One scan is shown for V5-ICP27 to …
Fig. S13a (Western Blots)
The original supplementary figure is shown at the top in the box. Raw scans for each protein of interest (SPT16, SSRP1, Pol2, α-tubulin) were exported from Image Studio Lite in three versions and shown in the same box. The chemiluminescence scan shows the protein of interest. The same scan was overlayed with the 600 nm channel to show both the protein of interest with the ladder. The 600 nm chann…
Fig. S13b (Western Blots)
The original supplementary figure is shown at the top in the box. Raw scans for each protein of interest (SPT6, SSRP1, Pol2, α-tubulin) were exported from Image Studio Lite in three versions and shown in the same box. The chemiluminescence scan shows the protein of interest. The same scan was overlayed with the 600 nm channel to show both the protein of interest with the ladder. The 600 nm channe…
Fig. S13c (Western Blots)
The original supplementary figure is shown at the top in the box. Raw scans for each protein of interest (gD, ICP8, β-actin) were exported from Image Studio Lite in three versions and shown in the same box. The chemiluminescence scan shows the protein of interest. The same scan was overlayed with the 600 nm channel to show both the protein of interest with the ladder. The 600 nm channel is also s…
Fig. S13d (Western Blots)
The original supplementary figure is shown at the top in the box. Raw scans for each protein of interest (gD, ICP8, β-actin), and for the left and right side blots separately, were exported from Image Studio Lite in three versions and shown in the same box. The chemiluminescence scan shows the protein of interest. The same scan was overlayed with the 600 nm channel to show both the protein of int…
