# Supplementary material for: The HSV-1 ICP22 protein selectively impairs histone repositioning upon Pol II transcription downstream of genes
Source: Nat Commun. 2023 Jul 31;14:4591. doi: 10.1038/s41467-023-40217-w (PMC10390501; doi:10.1038/s41467-023-40217-w)
Supplement: Supplementary file 8 — Source Data [file 41467_2023_40217_MOESM8_ESM.zip › SupFig10a.tsv]

bins	labels	mock	WT str. 17	pvalues
B1	-3kb	0.00307068191086665	0.00295655357510174	3.08006106286844e-19
B2		0.00301234491169433	0.00293231176696289	5.21320834259125e-12
B3		0.00296651869861062	0.00284302394475095	7.4989211143084e-14
B4		0.00286304708124951	0.0027516919700043	8.52925665508641e-18
B5		0.00273896917870392	0.00262470165040073	1.42982826859388e-18
B6		0.00262160906064565	0.00244698750146545	1.05326299103815e-28
B7		0.00237897070194532	0.00222146066970352	1.2385971535281e-25
B8		0.0021196757163864	0.0020035119764967	1.14912588768349e-20
B9		0.00187297151810135	0.00176651400148691	6.06356091362777e-16
B10		0.00158718682719804	0.00152980387172376	3.44565861541775e-09
B11		0.00126873377854797	0.00126172911433437	0.00118763108738842
B12		0.000992423158259621	0.00095418589364067	9.73820850988925e-06
B13	TSS	0.00086837740836311	0.000827277882889266	2.91514232960008e-08
B14		0.000971578497429883	0.000905926593193545	6.47862068183493e-14
B15		0.00117374483030703	0.00110102162126169	3.12846548011008e-17
B16		0.00141165263489361	0.00128520371126558	1.30666220549241e-29
B17		0.00162029048446512	0.00145705759383035	1.98172798471572e-27
B18		0.00178032390995912	0.0016257047157289	1.02076512943864e-26
B19		0.00199670494419267	0.00176893365217992	4.34951425227464e-47
B20		0.00214752948893994	0.00198053277234273	4.16281970312688e-37
B21		0.00228509556995109	0.00210514959232385	4.02337365985139e-31
B22		0.002376198280363	0.00222115208808151	2.7158163029415e-24
B23		0.00251649817720747	0.00232940944766308	8.89439358065819e-31
B24		0.00257151445239183	0.00242006267027311	3.67584086649563e-23
B25	3kb	0.00266820832782032	0.00255774117265833	5.67576300643781e-22
B26		0.00274082909869317	0.00264258831611269	5.56186835337763e-16
B27		0.00278449154093448	0.00265455774326428	1.29736828031025e-20
B28		0.00279227728520823	0.00271296922385099	4.59502342623296e-15
B29		0.00281520020210217	0.00275135089804974	1.21659117789252e-12
B30		0.00281299450944935	0.00277617586539294	1.97777491407079e-08
B31		0.00285419419281586	0.00277621263472402	1.09069253761862e-12
B32		0.00286409296824652	0.00282481812545847	8.43848268460225e-10
B33		0.00284042885644559	0.00284594207093198	1.16728004404253e-06
B34		0.00287016258040756	0.00283394251062868	7.68794879185637e-11
B35		0.0028707088678031	0.00283113555054031	7.31619454110857e-08
B36		0.00286969535163922	0.00282156288397371	3.35120022791157e-11
B37		0.00289846801543544	0.00282863780608468	2.4924334381313e-11
B38		0.00291652721573263	0.00286731106479641	1.72924568317735e-06
B39		0.00290717875833035	0.00290635154241315	0.00200309505039267
B40		0.002893583959395	0.00288848360279179	0.00103224339530134
B41		0.00288605143871304	0.00286099241665387	0.000291517593243104
B42		0.00291010879429906	0.00289722541164588	1.67476082608431e-06
B43		0.00289391531016539	0.00289830810893428	0.0008261675540098
B44		0.00290647342853705	0.00289593035663626	2.1017066840863e-06
B45	20%	0.00293238734074074	0.00288524429048694	3.87897497474083e-10
B46		0.00289757517015288	0.00288597734186167	1.29626317390176e-05
B47		0.00291105493697001	0.00291928911590978	0.00110570146917983
B48		0.00292478837582722	0.00294512843437197	0.00601874250244915
B49		0.00290666707962601	0.00290104639788285	0.000203280480115926
B50		0.00290946874730035	0.00289185629705049	5.37857241431467e-06
B51		0.00288625325557953	0.00287666554385674	8.56850953228657e-07
B52		0.00286531390465526	0.00289107471517027	0.00647992161355552
B53		0.00289958514202094	0.00292970419603028	0.00153142134940628
B54		0.0029005900625431	0.00291727905772231	0.000115056863742132
B55		0.00291199393090549	0.00295398517666088	0.000358439311894772
B56		0.00294007315260983	0.00291983726104712	1.0784309862056e-05
B57		0.0029107280980131	0.00291614443713926	0.000347317661728498
B58		0.00290151889284018	0.00293468529926332	0.686292466879505
B59		0.00289906333779123	0.00291834998573569	0.0503278149680806
B60		0.00294881050944597	0.00293295428974526	6.16432196088064e-05
B61		0.00294604479454963	0.00293764131460271	4.35936666201597e-07
B62		0.00289967373466267	0.00294809962451354	0.518263210828133
B63		0.00293186925714374	0.00296099527290868	1
B64		0.00291137119537971	0.00293921637884563	0.00845259928489806
B65	40%	0.00296410708451683	0.0029539461435998	6.33952644918626e-05
B66		0.00297135529239335	0.00296622272476466	0.00604887492688749
B67		0.00292950967325719	0.00297447684702697	1
B68		0.00294626246390374	0.00296279821180934	0.004027633335328
B69		0.0029605822597373	0.00295273171401567	0.00296831774041054
B70		0.00296256914102556	0.00299200592434375	0.0277428764928573
B71		0.00292714142738983	0.00297721364267896	1
B72		0.00296369989507323	0.0029758989705782	5.82212047688607e-05
B73		0.00297141608644288	0.00301501228204443	0.326444689230213
B74		0.00300055766815437	0.00299597808504921	0.000178897857322397
B75		0.00297130037559613	0.00297674754705171	0.000197175036048275
B76		0.00297868047949513	0.00295419272372199	3.44983346153585e-06
B77		0.0030041410229759	0.00296043511448433	2.19237701211803e-06
B78		0.00296665011039963	0.00294646292182785	0.000637474725474483
B79		0.00298537730879029	0.00298271095765358	0.0109468159641447
B80		0.0029495172824606	0.00302603864537975	1
B81		0.00297612709243543	0.00304539192925853	1
B82		0.00301249033905748	0.00302626909828993	0.0143375544520633
B83		0.00298166239336239	0.00301000324006175	0.568169481202558
B84		0.00295971096284036	0.00299847782776685	1
B85	60%	0.0029656932654273	0.00300708972989517	1
B86		0.00298586554889364	0.00299186333105741	0.032354156435748
B87		0.00298045790396212	0.00298623347335708	0.0180732113382406
B88		0.00299908788688924	0.00300217883874225	0.0291654922169982
B89		0.0030088246591818	0.00298362017400583	6.11472598920607e-05
B90		0.00302939718925152	0.00302229476912098	0.000251638507888376
B91		0.00301249534534056	0.00306573566301414	1
B92		0.0030178948961405	0.00301278358516191	0.117936047262374
B93		0.00300894653978068	0.00301502995579697	0.174948542982331
B94		0.00302823701867296	0.00298972774249394	2.96004173215861e-06
B95		0.0030366367021409	0.00301907394039441	0.000210255143355738
B96		0.0030220022352712	0.00301947272933727	0.00166280201481351
B97		0.00300261196118807	0.0030162676276426	0.0316558589305667
B98		0.00300528845296776	0.0030140856135848	0.0795028210804224
B99		0.00303351571856552	0.00298715144283196	5.81863392449719e-07
B100		0.00304293988406767	0.0030171595606194	0.000174931971255063
B101		0.00303175762850414	0.00303213842783615	0.0345943013207064
B102		0.00304408956421997	0.00307237325828099	0.0372522949791824
B103		0.00302032895492122	0.00303800831039299	0.481090608064029
B104		0.00300533808156569	0.00304039324800245	1
B105	80%	0.00302394037464058	0.00305386551728071	0.0616485807386312
B106		0.00301375537571688	0.00304112839382906	0.859444623740346
B107		0.0030100299111763	0.00302712795681349	0.749525829435685
B108		0.00300273922197211	0.00307360708149784	1
B109		0.00303961507595895	0.0030990546227513	1
B110		0.0030161467335906	0.0030579998764575	1
B111		0.00302378164416838	0.00305585443592878	0.33508473990779
B112		0.00304675494844086	0.00305155801487461	0.00380248481605404
B113		0.00304200614629965	0.00307699735962369	0.0326540646143591
B114		0.00302263360331881	0.00305750039678507	0.0470673919954556
B115		0.0029989175163993	0.00304298729936553	0.0789612447534727
B116		0.00305293172890999	0.00304031706689043	0.00152036429664807
B117		0.00304464736620191	0.00303730638402672	0.00631327449708216
B118		0.00304247631005368	0.00304335551837916	0.156621252944478
B119		0.00299139631273731	0.00305928720289454	1
B120		0.00303163159101348	0.00305759445403736	0.795907300512544
B121		0.00303360195522421	0.00305149413235788	0.0683037507932025
B122		0.00307987486408029	0.00310229211843717	0.066710762858792
B123		0.00304273982604951	0.00310112396124084	1
B124		0.00307677713393624	0.00309374146076969	0.965274597347976
B125	-5kb	0.00303847356667384	0.00312523672457655	1
B126		0.00303983334921043	0.00311227646171023	1
B127		0.00307225247535161	0.00312627259110641	0.294694315858725
B128		0.0030407773785882	0.00311371784132662	0.847899423270236
B129		0.00306799033462564	0.00312181132869678	1
B130		0.00304597395608064	0.00306667191610949	0.00201077477170079
B131		0.00296931238050461	0.00302244515110118	1
B132		0.00296461680908343	0.00300350702867599	0.251241149809898
B133		0.00292863463743778	0.00296722614387697	0.130210782279585
B134		0.00297960261724034	0.00306621037754482	1
B135	TTS	0.00290129879735413	0.00298251840078524	1
B136		0.00293924061328233	0.00298662620068549	0.051645751646538
B137		0.00293376445635716	0.00303288975903962	1
B138		0.00296334918293461	0.00298927311504029	0.00259204563685548
B139		0.00299020289552695	0.0030194490291734	0.00123390007114341
B140		0.00296917678440519	0.00300340896122863	0.0622856233277091
B141		0.00295674706195967	0.00302277029991053	1
B142		0.00298852635835673	0.00301826432535007	0.000348594861343491
B143		0.00298239466103141	0.00299150707402939	0.000262833455947423
B144		0.00299349158625039	0.00299569547573446	3.56654199307264e-06
B145	5kb	0.0029887671686232	0.00300246821523717	0.000133570004969657
B146		0.00299901149870441	0.00303553283424746	0.0682273583409955
B147		0.00299730284982904	0.00302363565983775	0.00176559413959718
B148		0.00300958733202068	0.00302760628174142	8.81578797589771e-05
B149		0.00299212337242734	0.00302378043944078	0.0021547056787921
B150		0.00306092068127751	0.00306131174632731	7.17668253215867e-07
B151		0.00302152774059274	0.00304593569931949	0.000112804323847232
B152		0.00302135827207635	0.0030247846140671	0.000318745074303449
B153		0.00305421963660995	0.00304490737803975	1.04792352037407e-05
B154		0.0030650660499768	0.00307427590648166	0.000393202460605561
B155	10kb	0.00305869060839938	0.00305125807271131	1.76668751685553e-06
B156		0.00304465098420542	0.00303178759237478	2.8949152467652e-05
B157		0.0030489405135876	0.0030451504712837	1.11441216707739e-07
B158		0.00303727829631825	0.00307305925050359	0.00822325713908743
B159		0.00309394354743904	0.00306651647824576	6.52707315033292e-08
B160		0.00308891082522162	0.00304556458682012	3.72101654782189e-09
B161		0.00306015695352279	0.00304163916573192	1.001970111171e-05
B162		0.00309968697055602	0.00307965609482337	1.5303916349467e-08
B163		0.00310280128828554	0.00309118753730088	1.11581132544835e-10
B164		0.00308812596537514	0.0030689398063716	9.66732835415059e-09
B165	15kb	0.00311649374837157	0.00300815039860059	3.21169485405194e-20
B166		0.00307120859709447	0.00304241817288956	1.66758987200263e-10
B167		0.00311296923497086	0.00310591200034658	4.17682577307776e-05
B168		0.00309489272468129	0.00310685888708387	3.44372473541328e-07
B169		0.00307578304601494	0.00307070441372995	3.41404034254582e-06
B170		0.0030771726619617	0.00305450714830573	8.42706169280434e-09
B171		0.00304018541074804	0.00307456400277421	0.00141428586884328
B172		0.00310302370567443	0.00310559917384228	1.24780650322923e-05
B173		0.00309715717003128	0.00307832480318465	4.11124434908508e-10
B174		0.00315004733081445	0.0030771799523501	1.54258914871089e-08
B175	20kb	0.00312073535501942	0.00308609625457828	2.61215958264976e-09
B176		0.00308166290303955	0.00306582276390623	4.60601565612451e-08
B177		0.00309073281825131	0.00311704256426743	0.00503740421723549
B178		0.0030974343332161	0.00309226687059397	1.29835299169828e-06
B179		0.00308272816089091	0.00308154908325297	4.56055664392506e-07
B180		0.00310351560165458	0.0031118359857756	1.5040140362095e-05
B181		0.00308274145200174	0.00308412319524634	5.9909067456126e-06
B182		0.00312359219748026	0.00308905210102317	1.4949793276534e-09
B183		0.00306810328050984	0.00307338403838996	0.000408623990057183
B184		0.00309911917886311	0.0031023636061457	2.91691334319654e-05
B185	25kb	0.00306665259106643	0.00306957809296008	5.44662476104559e-06
B186		0.00309406350856843	0.00310259984915063	6.42675896879159e-07
B187		0.00312492541001354	0.003100476017088	2.67361969318784e-10
B188		0.00306922872276742	0.00307778965330556	3.04798875784928e-05
B189		0.00311988761981014	0.00307539252044059	7.30339445304125e-11
B190		0.00313256830143379	0.00307902963646178	1.94208654260239e-13
B191		0.00310427334556309	0.00310722634617564	6.09719953416747e-07
B192		0.00310495704678444	0.00310843882103372	1.23314432349014e-06
B193		0.00308615999364039	0.00308957868362021	9.12488712508899e-08
B194		0.0030773637529375	0.00308910914414446	0.000437097012259168
B195	30kb	0.00312142148585628	0.0031325095285962	1.55119486056778e-05
B196		0.00311497443949173	0.00311332951766583	1.82710078820699e-06
B197		0.00313632948655821	0.00312482670262721	3.51828423197521e-09
B198		0.00315655764709774	0.00313234511342921	1.16138903375098e-09
B199		0.00309730351131198	0.0031309162932438	0.00790964963861431
B200		0.00311007723339202	0.0031326281052576	1.07134703829864e-05
B201		0.00314983853691874	0.00313787490812652	3.59817553250949e-08
B202		0.00315646098200307	0.00309491086473741	2.14287496262447e-15
B203		0.00310426342042576	0.00310690166147571	2.73424651423169e-08
B204		0.00314439069583733	0.00313207134183247	7.58337215068647e-09
B205	35kb	0.00316272557193102	0.00313066177128499	1.66333527134469e-10
B206		0.00314060548292923	0.00310133296390715	4.06950988093319e-12
B207		0.00310621050739228	0.00310049178301225	8.78677148246417e-08
B208		0.00308596432208957	0.00314623814451757	0.153864162447506
B209		0.00314137815065035	0.00314313483360514	3.45969478735105e-06
B210		0.00315072430398463	0.00313413942113972	6.56682654647538e-08
B211		0.00314141846975495	0.0031622410525311	1.11354595226598e-05
B212		0.00313135575927495	0.00312337653106796	2.72017061427716e-06
B213		0.00312901474987606	0.00313305984607995	0.00133392781906062
B214		0.00317829044010662	0.00309216597420434	7.30679555009147e-15
B215	40kb	0.00314638583892058	0.00313201717604068	1.46757493249133e-08
B216		0.00311587269650792	0.00306845608298771	8.77266091118166e-12
B217		0.00311964229491394	0.00311616363386952	2.96815588715272e-08
B218		0.00311854130728626	0.00315438026589165	0.00123902027060655
B219		0.00309088344830262	0.00310596379663674	4.35734620431282e-05
B220		0.00312345601937959	0.00312105849081469	2.21413211267542e-05
B221		0.00312873436888121	0.00315358119516015	1.04118628278283e-05
B222		0.00312127983179216	0.00316393222413315	0.00322965908696153
B223		0.00311592053799287	0.00309775410336868	8.94183727378683e-10
B224		0.00312075622145832	0.00310369515770571	4.78652582897416e-09
B225	45kb	0.00312475410206284	0.00314059732873007	3.75591467513565e-07
B226		0.0031670089347002	0.00315533289656467	9.38352499722156e-08
B227		0.00311068070813366	0.00311289336298837	1.00771959679829e-06
B228		0.00312928039303422	0.00311982432562494	7.15498922086867e-07
B229		0.00314779754146396	0.00313658583345394	9.12067221717352e-09
B230		0.00310661878418259	0.00314010258812444	1.95890344371647e-05
B231		0.00309159589063338	0.00310358386277252	7.60542699761176e-08
B232		0.00309860142769031	0.00313945540498967	0.000793062186922326
B233		0.00312848302198213	0.00313860890861851	0.000123302957280682
B234		0.00312399446516969	0.00311770564067665	1.2150783821312e-08
B235	50kb	0.00313498411106137	0.00312356185851472	6.79831440281675e-09
B236		0.00314223315791703	0.0032120732013195	0.98181984596083
B237		0.00311220308015096	0.00312008897534124	6.05066303646452e-08
B238		0.00313136830870058	0.00312625608365336	1.55869910918369e-08
B239		0.00311294299375927	0.00314257390583766	0.00116384579616057
B240		0.00312620517367091	0.00314142917645861	6.31629665709312e-07
B241		0.00313880464643673	0.00314381513088297	1.41266536220128e-08
B242		0.00317999279239555	0.00315713374880019	3.45641737484477e-09
B243		0.00314920939708593	0.00317958595653051	0.00565851149626256
B244		0.00313731363072157	0.00315261253664982	4.41686008415386e-05
B245	55kb	0.00312008784141708	0.0031359506261614	9.6683235984986e-06
B246		0.00313640770371796	0.00318387990791052	0.00840230843172872
B247		0.00314651746250437	0.00315717574256354	1.19553547983339e-06
B248		0.00315865165082185	0.0031592238067807	9.51285265339933e-07
B249		0.0031385132645263	0.00313498984936414	1.33960867666695e-06
B250		0.0031258874970697	0.00316185746630302	0.00322606541974381
B251		0.00312973647688755	0.00314813851186669	1.17800353360077e-05
B252		0.00315476650552808	0.00314746475843095	1.66712872780784e-08
B253		0.00314659748399235	0.00315104125228676	3.71915539614518e-05
B254		0.00314610570510147	0.0031507766019042	1.62351619361645e-08
B255	60kb	0.00314149401094046	0.00311972429606512	6.12640719085458e-11
B256		0.00315249125999092	0.00313408998572006	3.87313256622403e-09
B257		0.00313431464682676	0.00312128179769908	7.99321835113024e-08
B258		0.00315632542623251	0.00314734214242321	1.62549254736621e-08
B259		0.00313315296940543	0.00314531691208579	5.911841198991e-06
B260		0.00313440836557179	0.00315429069644806	0.000294686776309401
B261		0.00315647286207307	0.00312720754104094	1.84974978285892e-09
B262		0.00316289507967684	0.00318950540254209	2.42705840262543e-05
B263		0.00316320140087646	0.003192690880006	0.00353465540667243
B264		0.00316993950938701	0.00318934525156545	8.96287504693292e-06
B265	65kb	0.00316346479776211	0.00317045585413025	2.6785506584065e-06
B266		0.00319005536193474	0.00316944556340385	3.03746992721722e-10
B267		0.00319507008642219	0.00320766664386692	2.40456951532326e-08
B268		0.00316956782459106	0.00319034498982425	7.31990303890217e-07
B269		0.00316834505090343	0.00319954182465804	1.87589115581e-05
B270		0.00314782974252234	0.00319173464968255	0.0040053438343055
B271		0.00316165025126503	0.00315662018764037	7.1513707664765e-10
B272		0.00314065750969049	0.00316260405462665	0.000139069792208256
B273		0.00316003315064747	0.00316015397263593	2.17825496729397e-07
B274		0.00311984634749998	0.00316508062146299	0.00545584834375073
B275	70kb	0.00314962045049047	0.00317847365051462	5.79156246291238e-05
B276		0.00314822201015518	0.00315982624911535	4.34106734838183e-08
B277		0.00313831845477498	0.00317072041079495	1.65829875209725e-05
B278		0.00318532832525096	0.00321281707186639	0.00030090820873176
B279		0.00315034925133479	0.00318429115754002	0.00385808840731388
B280		0.00316980305858093	0.0031651181621128	3.92652591583533e-07
B281		0.00314205232353524	0.00315068479992116	1.5862930384586e-06
B282		0.00318175226513146	0.00318513804512117	8.28583496076206e-07
B283		0.00317031943599872	0.00318482049714752	2.34775106272248e-06
B284		0.00316972592656655	0.00320378983479179	4.15202981779028e-07
B285	75kb	0.00314278294355204	0.00318942363147278	0.136444164433034
B286		0.00317450466855671	0.00319944395652496	0.000110276771627194
B287		0.00316936043141773	0.00319646534282999	0.000124869457068404
B288		0.00317022976263808	0.00319676932422513	2.31645820102e-05
B289		0.00315216138643921	0.00320172945184604	0.0533480858310668
B290		0.00318206949912559	0.00323001782095206	0.000745161347243532
B291		0.00320656204111885	0.00319366173453498	7.50182227669049e-09
B292		0.00316230918063478	0.00316895171282075	2.38174143806488e-07
B293		0.00318867497499954	0.00320551797285081	8.70460270592706e-06
B294		0.00315330490170745	0.00316322835151839	8.85236400498453e-10
B295	80kb	0.00318269864254952	0.00318012017095889	1.38246902762273e-08
B296		0.00316688434209014	0.00314554977015233	8.84616369420105e-10
B297		0.0031609378120113	0.0031967970371453	0.00154168314159449
B298		0.00314357208750411	0.00317105681751524	2.40213206836049e-06
B299		0.00318662324267605	0.00317351244067876	2.48662741937637e-08
B300		0.00320639641337392	0.00319772489826523	3.20743139692683e-10
B301		0.00316980732777226	0.00320805110229542	0.00937046640317787
B302		0.00320369067878141	0.00320971952989156	3.81354238752702e-06
B303		0.00318727403481664	0.00320830250809475	3.88205389628739e-05
B304		0.00313457075919799	0.00314269475451716	2.75078938024229e-07
B305	85kb	0.00317195526259583	0.00320421888138386	0.00173146390240879
B306		0.00316875743937198	0.00316723720961222	3.7815526047972e-07
B307		0.00317728306985851	0.00320290494394451	0.00140403703290472
B308		0.00318285778358834	0.00319539453275837	0.00170587285099071
B309		0.00317698444042135	0.00319687208456834	7.10698089822578e-05
B310		0.00318863086031556	0.00319208240375682	1.36848782895382e-08
B311		0.00321891072276785	0.00322187129853885	2.67170654997435e-07
B312		0.00320526129103457	0.00324192572946644	3.36893273362506e-05
B313		0.00317343926037258	0.00324589667424298	0.00943946499114249
B314		0.00318915144457219	0.00325809090857857	0.00054443216012062
B315	90kb	0.0031664997427228	0.00324648235112277	0.0555492402691986
B316		0.00320146755163207	0.00321559483738353	7.56083188623599e-07
B317		0.0031566838073892	0.00322902799614961	0.165004682824665
B318		0.00316189609713158	0.00320755560297852	0.0087964782647196
B319		0.00316727787254318	0.00319022712253733	0.000162139802815209
B320		0.00318321269522063	0.00321582481226588	0.00152960958704341
B321		0.00318364525291252	0.00322549122823569	1.01882091939283e-07
B322		0.00316983097153049	0.00322921179071769	0.0094363376609557
B323		0.00320569278458566	0.00323530582090094	0.000336951217805154
B324		0.00319517142652016	0.00321554397174479	2.6903592842e-06
B325	95kb	0.00316297493243134	0.00325419646911152	1
B326		0.00321477567669478	0.00324920814713368	4.26885470071909e-05
B327		0.00316058712992801	0.00319032836735534	0.00562003650155417
B328		0.0031556188897733	0.00321730651647005	0.242904264781854
B329		0.00317004331308589	0.00317820913674159	6.71687592745142e-08
B330		0.00321359736126281	0.00318898593189448	4.03208563627873e-10
B331		0.00315737865992726	0.00321377163293436	0.0267522603096949
B332		0.00321483680019692	0.00325022415418368	0.000235671062708819
B333		0.00318292307875027	0.0032158165718504	0.000122010665726468
B334	100kb	0.00320018246609274	0.00326573673931287	0.00694471466785186
