# Supplementary material for: The HSV-1 ICP22 protein selectively impairs histone repositioning upon Pol II transcription downstream of genes
Source: Nat Commun. 2023 Jul 31;14:4591. doi: 10.1038/s41467-023-40217-w (PMC10390501; doi:10.1038/s41467-023-40217-w)
Supplement: Supplementary file 8 — Source Data [file 41467_2023_40217_MOESM8_ESM.zip › SupFig10b.tsv]

bins	labels	mock	WT str. 17	pvalues
B1	-3kb	0.0031145161813587	0.0030722732919991	0.0137837650091149
B2		0.003123747703532	0.00306914422858881	3.95030457326439e-05
B3		0.00308299450899465	0.0030178856235179	0.000136688037475447
B4		0.00304356306672469	0.00297701792787569	2.97776454279677e-06
B5		0.00298860846231595	0.00291030556060141	3.29480379381731e-07
B6		0.00290622201625977	0.00284729909185983	0.00102147963475741
B7		0.00275215367841193	0.00271045033203656	0.10274981216401
B8		0.00255837963972606	0.00250502267421653	0.000313947026858412
B9		0.0023561764878585	0.00233723607920816	1
B10		0.00207845486561117	0.00206205024900514	1
B11		0.00171098550822755	0.00169203570264393	1
B12		0.00124330829864488	0.00125916909890007	1
B13	TSS	0.0010802082522681	0.00109127808706663	1
B14		0.00125379492682982	0.00125122117017507	1
B15		0.00155746947749536	0.00149867675233923	2.74325842406401e-05
B16		0.0017993643592573	0.0017069806404207	1.68251960177068e-06
B17		0.00205517287956729	0.00194637880274818	6.93948069982683e-09
B18		0.00219353912582932	0.00213281554523277	9.92015976184127e-06
B19		0.00236623639531727	0.00230424983743565	2.2127276416586e-06
B20		0.00249527241327309	0.00243062218155682	4.136288770224e-08
B21		0.00259611421539047	0.00252129895950717	1.30667097329569e-06
B22		0.00268247113112879	0.0026083765264034	1.72718552486457e-08
B23		0.00276476524241485	0.00269251964051278	0.00116744687111183
B24		0.00280016335141118	0.00275290570199161	0.000588450462244399
B25	3kb	0.0028505056779096	0.0028144251144581	0.00197464227906633
B26		0.00288616214131145	0.00285490046878598	0.326062211495226
B27		0.00291290498867388	0.00287135744752461	0.00567802413054328
B28		0.00292913034889399	0.00288410093246212	0.0275220421339984
B29		0.00297186336426746	0.00289240225417894	0.000232710363610521
B30		0.00291125199603142	0.00293002617567002	1
B31		0.00295014476906229	0.00294649937240597	0.00316988278956151
B32		0.00293261756642261	0.00296107240726572	1
B33		0.0029257986911493	0.00294491716109997	1
B34		0.00297616447186692	0.00296961906771753	1
B35		0.00297475811580693	0.00295289235323583	1
B36		0.00293563258675753	0.00295118856822696	1
B37		0.0029485536454443	0.00293025374201714	1
B38		0.00293807294866493	0.00295436780094992	1
B39		0.00296731373220854	0.00300391462200601	1
B40		0.00298570780525864	0.00296666237742705	0.653291919452353
B41		0.00296501144279292	0.00296160861803748	1
B42		0.00293955633852765	0.00299593118084242	1
B43		0.00291503196647264	0.00296025577798308	1
B44		0.00294809033570406	0.00292426242642226	1
B45	20%	0.00293776737112178	0.00298900323639398	1
B46		0.00293999186746814	0.00297970371424339	1
B47		0.00294258866366472	0.0029800067988408	1
B48		0.00295481097498641	0.00300338604700341	1
B49		0.00297487477512217	0.00297669459252927	1
B50		0.00293829345579264	0.00296401709605036	1
B51		0.00293494567807159	0.00298477203555823	1
B52		0.00293896656882967	0.00294751196204901	1
B53		0.00295261873776477	0.00297533674708759	1
B54		0.0029328927962538	0.00298250757170467	1
B55		0.00295267999974007	0.00297680863392219	1
B56		0.00296003021957017	0.00296620538487505	1
B57		0.00292829371265217	0.00293285766080122	1
B58		0.00294879113354701	0.00295632568908755	1
B59		0.00297704339507441	0.00294203311014067	1
B60		0.00297233350935136	0.00297411296013828	1
B61		0.00297388270481214	0.00297002904356995	1
B62		0.00298575503624191	0.00295968908425125	1
B63		0.00295893266278944	0.00297005708949311	1
B64		0.00298689459996005	0.00298953103783118	1
B65	40%	0.00296930449472622	0.00296615615180141	1
B66		0.00296724906252951	0.00297881211908204	1
B67		0.00295479994997312	0.00298119352170131	1
B68		0.002944422052331	0.00295684508087525	1
B69		0.00296993423560656	0.00296855574528614	1
B70		0.00297938125394639	0.00298517429964509	1
B71		0.00300522001912994	0.00299337704817033	1
B72		0.0030277975761883	0.0030406842607592	1
B73		0.0030427696388114	0.00301809419121802	0.749234009819898
B74		0.0029816193691461	0.00300394296725022	1
B75		0.00296414093631667	0.00300341155688514	1
B76		0.00299878852112124	0.00299199637429178	1
B77		0.0029938359099387	0.00300867932190675	1
B78		0.00295721925428216	0.00301927447725867	1
B79		0.00297829495335698	0.00299913691213323	1
B80		0.00297181291256082	0.00298544293057975	1
B81		0.00298875268578946	0.00297284669672474	1
B82		0.00299112121088318	0.00301393667438142	1
B83		0.00301123785554522	0.00299600731488154	1
B84		0.00298342318460443	0.0029908942429529	1
B85	60%	0.0029820302208078	0.00297396696308419	1
B86		0.00294986102134522	0.00299463322325247	1
B87		0.00296277830239216	0.00297998755759047	1
B88		0.00302549665403147	0.0030176273678061	1
B89		0.00302421702353143	0.00300316217342158	1
B90		0.00300677208452752	0.00301615923095305	1
B91		0.00299761928637389	0.00301443933138161	1
B92		0.00300918768641092	0.00303847976292882	1
B93		0.0029907525331395	0.00297830361489135	1
B94		0.00297550663916578	0.00295126153995766	0.668585928358318
B95		0.00299004041978357	0.00299686500387947	1
B96		0.00301602501377322	0.00298745500139264	1
B97		0.00300325673709137	0.00300168667666037	1
B98		0.00300490020717048	0.0029825094404021	0.0219759399697975
B99		0.00301812740566722	0.00300546164383889	1
B100		0.00303668125076661	0.00300371932528354	1
B101		0.0030085271715951	0.00303681953548958	1
B102		0.00300996826341156	0.00302226145888513	1
B103		0.00301067271407113	0.00305845020513992	1
B104		0.00302330952653422	0.00302386133201273	1
B105	80%	0.00304960308576025	0.00300047322553043	0.00139469834882017
B106		0.00302031405573816	0.00301663814310967	1
B107		0.00304157769326071	0.00303419068379431	1
B108		0.00301884594846462	0.00303163296492618	1
B109		0.00303959355752686	0.00304031843254121	1
B110		0.00303177499792384	0.00302450464263444	1
B111		0.00303930465036447	0.00304518589379603	1
B112		0.00303725217938416	0.00303206183609213	1
B113		0.00303487182974321	0.00302435822010487	1
B114		0.00300390843986719	0.00303136981675175	1
B115		0.00303160152568823	0.00303134549941753	0.594379075520824
B116		0.00302681829481423	0.00302894876562578	1
B117		0.00303152580133839	0.0030573587771018	1
B118		0.00300139769024093	0.0030109976739709	1
B119		0.00300872408839545	0.00298107940021506	1
B120		0.00300823484881451	0.00299212843929932	1
B121		0.00300872488416623	0.00297632905586678	0.82612829698956
B122		0.00301820369508436	0.00302303261520104	1
B123		0.00302362653564988	0.00301839862939566	1
B124		0.00303785078595909	0.00304199144412412	1
B125	-5kb	0.00303462704956176	0.00300277011859719	0.00111438091992684
B126		0.00305634518062204	0.0030392049054448	0.000114866216718517
B127		0.0030485124722272	0.00306680571398631	0.853788306642475
B128		0.00300429174479364	0.00301841775999449	0.757723060018469
B129		0.00300602788020087	0.00298110439629244	0.000501836434486145
B130		0.00298684310898099	0.00295986642949437	0.00467947658895503
B131		0.00294585062871513	0.00292805631601989	0.0156213517752909
B132		0.00290218039264425	0.00292018805851188	1
B133		0.0028983173624721	0.00287949165335801	0.00114138424124498
B134		0.00287467592426352	0.00290003171136016	1
B135	TTS	0.00289902097753501	0.00291338497075028	1
B136		0.00297167083385182	0.00298307211040796	1
B137		0.00297081357209613	0.00300106049071181	1
B138		0.00295053447428422	0.00294106661339196	0.0116191763020565
B139		0.00297272488513136	0.00295859716017317	0.0758017658877352
B140		0.00295502276864071	0.00295268010451388	0.903342584676038
B141		0.00295092471805253	0.00295134105131614	0.160338489392411
B142		0.00296449647835665	0.00294667004241895	0.17843104151667
B143		0.00295635202881585	0.00296225270744059	1
B144		0.00295106194030341	0.00295449252503177	0.914721293009376
B145	5kb	0.00298300248483556	0.00297877942842436	0.00517375022803782
B146		0.00298960275502203	0.0029859456245168	1
B147		0.00301102304975432	0.00297457724417253	4.11811283092194e-05
B148		0.00301241095883986	0.00298853027144088	0.0258426433758581
B149		0.00299446097935036	0.00299482896799139	1
B150		0.00304311132928222	0.00302059862173272	0.017143320957902
B151		0.00300530557819356	0.00302014526049277	1
B152		0.00299507169043186	0.00297482365040056	0.000101918065485062
B153		0.00300677238071272	0.0030062558663161	0.181820669745055
B154		0.00303380001822681	0.00301767509187683	0.0144629167600664
B155	10kb	0.00303074086820007	0.00303208945867621	0.10235031250832
B156		0.00302303239853838	0.00302603055237605	0.309307496698183
B157		0.00306603566056128	0.00299433289409751	4.75087467045099e-09
B158		0.00300832803642505	0.00302736019944533	0.813082812172298
B159		0.00298020375355686	0.00303156045404232	1
B160		0.00301311093662813	0.00302131910768533	1
B161		0.00302265394923915	0.00301547490084744	0.0481788929697101
B162		0.00304645258199391	0.00302905366007211	0.0128970849684073
B163		0.00307249846847972	0.00302446727580001	3.29407551867251e-06
B164		0.00304649781721231	0.003016017844177	0.00105566323814541
B165	15kb	0.00302461577490336	0.00301218825619037	0.000244228905611313
B166		0.00301369217531869	0.00303540269537368	1
B167		0.00307195747274262	0.00304207878424138	0.000116421597295328
B168		0.00305886730202167	0.00299750388857348	7.11061963059137e-07
B169		0.00305772099187768	0.00303559468813694	0.012014031629189
B170		0.00306578923902642	0.00302987178200052	0.00295462320608581
B171		0.00303277536089993	0.00303348658370897	1
B172		0.00308159775324597	0.00303787372327996	0.000697716017435712
B173		0.00304810453180356	0.00303646677797958	0.121689434891908
B174		0.00308857324341531	0.00310053748843869	0.307377371813688
B175	20kb	0.00303313165373027	0.00302248959139193	0.041801005505358
B176		0.00302523603274741	0.00303257071892004	1
B177		0.00307447532080907	0.00301498012486817	2.10270100856086e-08
B178		0.00308026179722791	0.00303208477404968	1.68853757161189e-05
B179		0.00308567433411396	0.00303093683079949	6.70078691581823e-10
B180		0.00305426988844014	0.00304004169401132	0.152591547167262
B181		0.00306634514969283	0.00304944880300582	0.00307275630756668
B182		0.00306983093713089	0.00304656413702165	0.0095153218850436
B183		0.00307216754513453	0.00304122204002098	0.000134615878306481
B184		0.00309382651844128	0.00307106060462872	0.000445427277780126
B185	25kb	0.00303907766741236	0.00306361089524319	1
B186		0.00305858286673423	0.00303588021007197	0.00627074789882665
B187		0.00305214147617519	0.00304767179543578	0.446268750444858
B188		0.00307468519027713	0.00304558197681683	7.15077033886624e-05
B189		0.0030867819744692	0.00306448392976117	0.0162384045190497
B190		0.00308453187135896	0.00306956390002942	0.00559236769796395
B191		0.00308687236276026	0.00305330630402113	2.25262018570904e-06
B192		0.00306781198720145	0.00307011018144183	0.13985879525049
B193		0.00309294360926885	0.00308896390313659	0.00567870305840746
B194		0.00308351731876191	0.00302756683621662	6.15026091868404e-07
B195	30kb	0.0030811852958604	0.0030636038894296	0.000103215792968723
B196		0.00307481606292218	0.00307504925652431	0.13860235329501
B197		0.00310182972509467	0.0030740761925087	0.0338646783348706
B198		0.00310777681937661	0.00310136190474024	0.317351697962878
B199		0.00306028455008453	0.00307462286652408	1
B200		0.00306388467088951	0.00308003441798958	1
B201		0.00309289323234583	0.0030985917700686	0.00799936807481574
B202		0.00306250368825732	0.00308402364342922	1
B203		0.00307095346744417	0.00305508781993475	0.00439785060291819
B204		0.00304902717313218	0.00307267396050484	1
B205	35kb	0.00309748960855038	0.0030863008460927	0.00187792909435362
B206		0.00308944592698077	0.0030834598658391	0.0109329605034297
B207		0.00305482764006521	0.0030851051309573	1
B208		0.00304725031574376	0.00309496752954132	1
B209		0.00310077619749535	0.0030928321141479	0.136710514953184
B210		0.00308804250140463	0.00308356933337535	0.0121360484244888
B211		0.00313158390173861	0.00309465240384472	1.00769308871734e-05
B212		0.00310145103695015	0.00309313495247829	0.00427050287076763
B213		0.00309336381370988	0.0030742996828515	0.00140980369725348
B214		0.00306271821551048	0.00305213556038282	0.0741912607665212
B215	40kb	0.00311210008847454	0.00308058502039606	0.0359086471013016
B216		0.00307888820567084	0.00310222477658965	1
B217		0.0030818664677293	0.00304949035570487	3.86820028665806e-05
B218		0.00308936651345493	0.00306932366631144	0.0136666281721542
B219		0.00307453381738744	0.00304487001649948	0.000354301356627077
B220		0.00307912800930062	0.00307171434445246	0.0385530220768797
B221		0.00310950405132715	0.00308076043866874	0.000879826920353354
B222		0.00308259257066866	0.00309276916659643	0.0944996496249483
B223		0.00304784624076494	0.00304769354551189	0.131231237718291
B224		0.00310443209273135	0.00304785842022045	4.60829829553038e-06
B225	45kb	0.00310365367537898	0.00309751196486515	0.224288151230632
B226		0.00308493964724738	0.00310356695667327	1
B227		0.00309688902863527	0.00310005194295242	1
B228		0.00311200922657979	0.00311416694033791	0.383264093259181
B229		0.00313775635030329	0.00309111012973708	0.000181738402980781
B230		0.00309011483700537	0.00309672407778934	0.679373659259458
B231		0.00307693091478391	0.00307363814114452	0.00206945341941219
B232		0.00308417852602062	0.00307225389796649	0.13729396122181
B233		0.00305702657685913	0.00308743496808934	1
B234		0.00308910397891373	0.00310302546940882	0.0247932262417287
B235	50kb	0.0030943593836077	0.00308025302912704	0.000355480283640578
B236		0.00312695872475648	0.00312202654350297	0.15306367743557
B237		0.0030472055069537	0.00308214272808004	1
B238		0.00307897188087098	0.00308161183394979	0.557416576361121
B239		0.00308851950412281	0.00308649274098517	0.14308734887896
B240		0.00306426609368792	0.00310707167686142	1
B241		0.00307275009516745	0.00308549206614431	1
B242		0.00307769616878461	0.00310757370097652	1
B243		0.00307216708326741	0.00309663731424814	1
B244		0.00311037594385446	0.00311765057350185	0.816840380294871
B245	55kb	0.00307425811131326	0.00308711982410314	0.394830034075976
B246		0.00310301055356963	0.0030922124191969	0.0102577945705352
B247		0.00309394422712218	0.00307539677083318	0.000320526892707221
B248		0.00308658421476071	0.00310914460515621	1
B249		0.00309000342654231	0.0031135148876661	1
B250		0.00310004137330523	0.00312165759689355	1
B251		0.00307235655242974	0.00307643846687755	0.129454546071721
B252		0.00306917230859563	0.00309582440202525	0.770112809933297
B253		0.00307363852465455	0.00310309058349401	1
B254		0.0030929755801978	0.00309319982431709	0.128913574264832
B255	60kb	0.00308698915934252	0.0030608528004451	4.68727341887148e-05
B256		0.00305996294830572	0.0031036702177914	1
B257		0.00307620414428596	0.00307917451741353	1
B258		0.00307961420797191	0.00312239172931931	1
B259		0.00305513635989361	0.00308734484741925	1
B260		0.00307567458892498	0.00306716455843283	0.222796667022447
B261		0.00307452274847535	0.00310634728292765	1
B262		0.00310183657659543	0.00310659237701923	0.0861506625670672
B263		0.00308310224477813	0.00312689989951118	1
B264		0.00309572383265263	0.00313120657880982	1
B265	65kb	0.00310802424872495	0.00311520869453198	1
B266		0.00310580893160362	0.00312285088276031	1
B267		0.00308627031742892	0.00312798650953906	1
B268		0.0030788123659061	0.00311366660085415	1
B269		0.0030908953029754	0.00313798796670731	1
B270		0.00311327733660289	0.00309657455487589	0.0120089516559243
B271		0.00308954442212656	0.00311764203499819	1
B272		0.00309753263694708	0.00310512459765238	0.192830657616675
B273		0.00310287640444871	0.00309793636525001	0.00013018057067826
B274		0.00308537763883131	0.00309018241597409	0.194132393107697
B275	70kb	0.00313017114232323	0.00311273159819397	0.00485561434568617
B276		0.00313785563763382	0.00311944319103735	0.049759129858333
B277		0.00309067330874642	0.00311807741574488	0.602446613294584
B278		0.0031169671076793	0.00312413604185269	1
B279		0.00311331929765147	0.00313218864660254	1
B280		0.00311310880473008	0.00308760234937893	0.0113952652914578
B281		0.0031199676128434	0.00310909938535312	0.0119594736774783
B282		0.00309236854773841	0.00314664422862467	1
B283		0.00310302239197909	0.0031229120225652	1
B284		0.00314723894602315	0.0031329944743633	0.00331894600112173
B285	75kb	0.00310215410835231	0.00311832064344539	1
B286		0.0031114999480678	0.00313067849554822	0.56246118587406
B287		0.00309432596846303	0.00310652269963973	0.530544482812327
B288		0.00311133390066619	0.0031320625022678	1
B289		0.00313210843584226	0.003130453034932	0.0622191235803236
B290		0.00315831278277284	0.00315431183506736	0.336168373204026
B291		0.00311621102342537	0.00312654328537199	0.237126238166192
B292		0.00311025472782653	0.00313333192781044	0.608857879834241
B293		0.00310287788753374	0.00311863099933137	0.0155875823671018
B294		0.00309646504941737	0.00310785800374258	1
B295	80kb	0.00308501768371424	0.00309347835713222	0.783042599815841
B296		0.00305337731068702	0.00307946534348572	1
B297		0.0030947529286485	0.00313598477661522	1
B298		0.00306507307173583	0.00311205701437137	1
B299		0.0030787715497321	0.00314724833386368	1
B300		0.0031305997951697	0.00316405794449993	1
B301		0.00311141966921695	0.00311848954925939	0.15866589084163
B302		0.00311927158459087	0.00312342638338652	0.143208312474035
B303		0.00314697529503534	0.00312506931013206	0.000119452023306611
B304		0.00308911209498092	0.00314167489966864	1
B305	85kb	0.00309604979845343	0.00311504988843697	1
B306		0.00311064423331464	0.00314343969847122	1
B307		0.00313850944326801	0.0031363854538779	0.000459265656027422
B308		0.00315693449984805	0.00315887313053174	1
B309		0.00311381576108249	0.00313037841085583	0.833641175591102
B310		0.0031285399315606	0.00312562943026401	0.0392652297118179
B311		0.00311292421267992	0.00311797281219968	0.205714172453863
B312		0.00310037152310228	0.00316904736879328	1
B313		0.00311835947198443	0.00316803411751339	1
B314		0.00311862203647563	0.00315181537760582	1
B315	90kb	0.00309966568589944	0.00312595105037039	1
B316		0.0031010391147815	0.0031420103402306	1
B317		0.00311732923900894	0.00312642323647463	0.1148071154009
B318		0.00312553071863602	0.00312046430160418	0.595289842352785
B319		0.00312250162460993	0.00316280630375889	1
B320		0.00311387406418076	0.00314583128357481	1
B321		0.00312200747637056	0.00313542488234006	1
B322		0.00311468541543007	0.00315086955058158	1
B323		0.00309993279803865	0.00316399939790249	1
B324		0.00311065734125754	0.00313921517823839	1
B325	95kb	0.00309645881439092	0.00315084254793179	1
B326		0.00310964623596689	0.00314890275005486	1
B327		0.00310848584990475	0.00310560559586677	0.438843199739803
B328		0.00310988781966872	0.0031365516975585	1
B329		0.00308386697747282	0.00310810589370161	1
B330		0.00312293858877527	0.00313598341550393	0.0386692684437548
B331		0.00312344879261897	0.00315469637052723	0.141660656960107
B332		0.00314448178932088	0.00316306542249005	0.750590976867895
B333		0.00310930561605995	0.00316260919831357	1
B334	100kb	0.00311804469788182	0.0031707868893972	1
