# Supplementary material for: The HSV-1 ICP22 protein selectively impairs histone repositioning upon Pol II transcription downstream of genes
Source: Nat Commun. 2023 Jul 31;14:4591. doi: 10.1038/s41467-023-40217-w (PMC10390501; doi:10.1038/s41467-023-40217-w)
Supplement: Supplementary file 8 — Source Data [file 41467_2023_40217_MOESM8_ESM.zip › SupFig10c.tsv]

bins	labels	mock	WT str. 17	pvalues
B1	-3kb	0.00310064847723619	0.00307906579491964	4.66839398651736e-15
B2		0.00308340586391676	0.00306075619138187	3.62027305805586e-13
B3		0.00308655455463496	0.00302453810634835	1.60193988512235e-14
B4		0.00305537067891728	0.00301118507113806	1.07699466536538e-13
B5		0.00303377433248285	0.00299044647900889	9.56881181415881e-15
B6		0.00298621787618264	0.00293748591924336	2.76109396790564e-14
B7		0.00292514439404273	0.00280041076068123	6.7448856970977e-27
B8		0.00279472545172467	0.00266274061707674	1.66808296605083e-33
B9		0.00264981972867779	0.00254692465331384	3.43590432511238e-26
B10		0.00246816160533466	0.00234842558176534	1.17505308260201e-26
B11		0.00212456859196812	0.00199632144980466	9.93273838753985e-36
B12		0.00164580036270907	0.00153018877011208	9.68121024153728e-34
B13	TSS	0.00149831810880015	0.0013341541117696	5.19352730099051e-50
B14		0.00166864859306916	0.00155060987120016	4.06855835405285e-34
B15		0.00197840667352319	0.00183524171755347	1.51569429960719e-40
B16		0.00226980775906174	0.00209507986667575	6.59989818279523e-44
B17		0.00244244652644836	0.00227823641755569	1.02053305551135e-42
B18		0.002588189543014	0.00243620163635684	2.15535830152033e-38
B19		0.00268514155014226	0.00254201193618257	1.07558443961034e-34
B20		0.00279293771176462	0.00265112904379559	1.01545726020413e-31
B21		0.00283542985991137	0.00269356061046634	3.4113525723062e-34
B22		0.00288082072013594	0.00279957336740444	1.60141014853902e-18
B23		0.00291196431346265	0.00287261551535524	1.57306912616648e-18
B24		0.00296126529637017	0.00286741320556308	1.97106645109438e-24
B25	3kb	0.0029867085763279	0.00291404748693519	5.698250608792e-23
B26		0.00302370294356522	0.00294850722083253	7.38933087240627e-20
B27		0.00304758550888727	0.00297123696399768	5.64882509660766e-17
B28		0.00301308027291337	0.00297233928450812	1.49424873666e-12
B29		0.00300153096625586	0.00296708608181983	5.29334275073503e-12
B30		0.00299337739272375	0.00297341711908835	2.43181289132446e-11
B31		0.00300646692653476	0.00297430582079731	7.55952866287504e-12
B32		0.00300494013231859	0.00298738979163975	1.20714833488955e-09
B33		0.0030088202738779	0.0029843460077388	1.41692030954999e-09
B34		0.00299728547875755	0.00299333382352133	1.3742933425005e-08
B35		0.00301079266610343	0.00298572098111088	6.01813812451787e-11
B36		0.00303481514763006	0.00297126603456285	5.8109661889287e-15
B37		0.00301056381005808	0.00295741054163233	5.83093061711957e-16
B38		0.00298358256828108	0.00297783970078981	1.16854611913132e-09
B39		0.00302976032278784	0.00299697964430274	4.09448829363524e-11
B40		0.00302144439234738	0.00298028044465229	2.22741406751987e-15
B41		0.00305002487520171	0.00300886191539523	1.50934571155463e-12
B42		0.00300903358706973	0.00300759138636684	1.80019200768843e-08
B43		0.00301064164399365	0.00300690594975066	6.76164196410308e-08
B44		0.00304216160801123	0.00299751914887384	7.05904942035004e-12
B45	20%	0.00300525887945958	0.00300273211055654	6.14817496356706e-08
B46		0.00301362055243171	0.00300726247639085	1.08210545417986e-09
B47		0.00301583317442663	0.00300873427383785	4.35135525234429e-07
B48		0.00302567728637023	0.00302023125979991	8.1433148235446e-07
B49		0.00301305019734213	0.00301171667212893	3.39961822026115e-08
B50		0.00300682847091227	0.00299771437886987	6.11661822767554e-09
B51		0.00301163303904302	0.00300717446517665	9.97683794878921e-08
B52		0.00300455441786747	0.00300700768740793	1.68467653229222e-05
B53		0.00297384483538584	0.0030171048707951	0.00230101821289119
B54		0.00297629540965973	0.00301653598933785	0.137533128783929
B55		0.00299128886320617	0.00298921703163559	1.02379858423343e-07
B56		0.00299193949151604	0.00300140657475525	0.000838051950531636
B57		0.00298616654542576	0.00298896046652428	2.12327751540048e-06
B58		0.00299941629449911	0.00297548653740251	1.93937959891885e-09
B59		0.00296313280215154	0.00297025514880798	1.27853617906496e-05
B60		0.00297970323221991	0.00298852713135659	2.93590071167423e-06
B61		0.00300440891068592	0.00301907349986894	6.33749335480814e-05
B62		0.00298176580250413	0.00300950620985059	0.0290863725561938
B63		0.00298810042189498	0.00299624809219655	0.000128730014426589
B64		0.00296895692407907	0.00299388786652711	0.000624324723631197
B65	40%	0.00296933854419119	0.00300342148166168	0.00259937010329397
B66		0.00299658685255569	0.00299837374444653	1.56794184253041e-06
B67		0.00297525436107141	0.00298930203354967	3.23759047793875e-05
B68		0.00297933042856601	0.00299386639824312	1.91620033184837e-05
B69		0.00299284853141995	0.0030063104848599	0.000198784750139427
B70		0.00299305063325848	0.00301224044333793	9.83275237539063e-06
B71		0.00298592865080365	0.00299032598212527	3.74241656304882e-05
B72		0.00303675225250266	0.0030478009017301	3.26687964148201e-06
B73		0.00300983124948304	0.00301342968409163	7.20170104671925e-07
B74		0.00300092263654683	0.00302519080959054	0.00987367039949107
B75		0.0030038662812436	0.00301778849829725	0.00341953511011057
B76		0.00298518020357689	0.00299242243007265	3.72917873158472e-05
B77		0.00299718659736599	0.00300818012061308	0.000232689720081793
B78		0.00301475506378677	0.00300808229487682	3.11607485908371e-06
B79		0.00300345621337702	0.00301760474865029	0.00562980406735229
B80		0.00299089250042165	0.00301185708546329	0.000725081839679195
B81		0.00299248723283754	0.00300820161286178	2.33520561435506e-05
B82		0.0029997418660965	0.00300796012009887	7.6772873426124e-05
B83		0.00301359112351333	0.00298580250348411	4.50928697525583e-07
B84		0.00299846663121645	0.00299139733026187	3.30601072077296e-07
B85	60%	0.00298249159983245	0.00301481444416405	0.0066102595465241
B86		0.00296880251403319	0.00301477681757514	0.0442250518050104
B87		0.00299203100497722	0.00301619251129657	0.000140839613850188
B88		0.00299789525152906	0.00301038515719922	1.74216765559128e-06
B89		0.00298425207176679	0.00300011540670889	3.56521164703873e-05
B90		0.00301217336061417	0.00301122278570888	1.17103549529742e-06
B91		0.00301287773216675	0.00301274789532378	4.70855687566025e-06
B92		0.0029979164957138	0.00300986634230547	1.35526417465393e-05
B93		0.00299264057775834	0.00301259531047602	0.000278097599144866
B94		0.00302033250341198	0.00299287516999859	1.20098938966506e-08
B95		0.00302939316877944	0.00304277166175268	0.00381118676091663
B96		0.00300535505794888	0.00298949542276257	4.99119529016975e-07
B97		0.00302081321829347	0.00299925432772357	1.01500918068605e-09
B98		0.0030071664206046	0.00298059485213126	2.08443922533156e-10
B99		0.00302654642077646	0.00300238135843478	5.5965769844189e-08
B100		0.00303637588862558	0.00300220039695367	6.20208371291557e-09
B101		0.00302882655971582	0.00301346331533301	6.53626759224772e-09
B102		0.00302613258171025	0.00301702241977031	3.351511178046e-06
B103		0.00303643164481398	0.00301491156991589	0.000159725860369676
B104		0.00301987125008655	0.00302800303199453	5.62338147681448e-05
B105	80%	0.00301836814788912	0.00302944517182102	4.34500806850535e-05
B106		0.0029989157525126	0.003028057837155	0.00746403646924479
B107		0.00301241065271692	0.0030191111399151	0.000271971488407252
B108		0.00300601627258655	0.00302613456046263	9.76165521916609e-06
B109		0.0030447621048348	0.00305387737387573	6.01292798894519e-08
B110		0.00301569910525925	0.00301640072600706	1.52640026511339e-06
B111		0.00302115350771218	0.00303733621989688	1.43781376785614e-06
B112		0.00301802723322568	0.00301013352031006	3.68781592014281e-06
B113		0.00302328552988154	0.00300184925648488	4.07938420920813e-09
B114		0.00300052478468843	0.00300492890695252	0.000117130675136662
B115		0.00299216231102977	0.00299634750485847	1.13063378256831e-07
B116		0.00301469656227228	0.00300170753455056	1.71362909445039e-12
B117		0.00300195412779084	0.00300210315468944	4.68473129071914e-08
B118		0.00298143095200977	0.00300373558712248	0.00368815987620185
B119		0.00301016624346743	0.00298978992870132	3.90520063542347e-07
B120		0.00301614586741156	0.00300304177202936	3.15722995446549e-07
B121		0.00301762029896682	0.0030083486551869	4.8189900483251e-09
B122		0.00302612325656777	0.00301516284019209	9.49472961887355e-10
B123		0.00302593360465814	0.00303624382777128	1.18940281251884e-05
B124		0.00304555352427681	0.00302462197687659	3.26985210928445e-09
B125	-5kb	0.00303011076344966	0.00301897276204637	2.61287955430035e-17
B126		0.00301570851749005	0.0030023518107185	2.67512689520812e-14
B127		0.00304062202828597	0.00299442103574051	1.26955552543682e-19
B128		0.00300861855692724	0.00299066961571968	4.7294249087641e-17
B129		0.00299349952844104	0.00299261970451951	9.89086580742832e-15
B130		0.00298057323861588	0.0029345106007996	2.21496444717905e-22
B131		0.00294117958509827	0.00291699024379116	1.41689340811077e-15
B132		0.00293144774273448	0.00289919466477524	1.73584799254394e-20
B133		0.00294031845564664	0.00288710543965915	1.99099632759272e-24
B134		0.00291822590140101	0.00290226792950875	3.15558848988625e-16
B135	TTS	0.0029492047413827	0.00291222545371033	8.58563305050405e-17
B136		0.00298704644925829	0.00299553817049235	2.80323355400002e-09
B137		0.00298207776756466	0.00298452587242877	5.93606883936974e-09
B138		0.00295603937424269	0.0029714522166638	1.60273311198789e-11
B139		0.00297768004008677	0.0030301893559796	1.57788715469498e-06
B140		0.00298006030590302	0.00299042011577487	1.32230520030085e-09
B141		0.00298049406907296	0.00296873290517062	1.1685941367486e-15
B142		0.00299766544189368	0.0029864468737118	5.04043392966198e-16
B143		0.00296627809851808	0.0029784591091787	6.40912878747572e-11
B144		0.00296760451945142	0.00298794695985648	8.02180686541205e-09
B145	5kb	0.00298094577727386	0.00297976189630099	5.76176098159604e-13
B146		0.00297790359948825	0.00296846883871241	3.36628416499163e-13
B147		0.00299609590715287	0.00296340790324889	6.77134202811335e-19
B148		0.00298821838211029	0.00297416231255604	4.70981100158886e-16
B149		0.00299118890982447	0.00299743690904873	5.00838362432982e-13
B150		0.00303523127271638	0.00301471971298803	6.30843847531196e-17
B151		0.00305163610733701	0.00301859319676985	1.03563014491339e-17
B152		0.00300834170438362	0.00299621618385303	7.8283570513818e-15
B153		0.00302821848855133	0.00300820972433882	7.65284239236692e-16
B154		0.00302307394204241	0.00300404429729923	2.69096125689348e-14
B155	10kb	0.00299387304281613	0.00300453622742035	3.60153723251965e-13
B156		0.00300455791541606	0.00300180920575099	1.4830373376153e-11
B157		0.00299559087530978	0.00300999350894262	8.52619757515143e-10
B158		0.0030234919781901	0.0030029981656225	6.61581949030015e-19
B159		0.00304139354925716	0.00301797242479223	2.06241905308031e-15
B160		0.00302548659473413	0.00301435989320933	2.80584636431202e-17
B161		0.00300341170968016	0.00299971972494708	8.87193823018863e-12
B162		0.0030191589266744	0.00301908308326941	5.84969257029344e-14
B163		0.00303396118611533	0.00302394533246274	7.17030501009054e-15
B164		0.00301309822800887	0.00300848103139895	3.85787686524586e-12
B165	15kb	0.00302160259739809	0.0029939808686558	4.69797545396616e-19
B166		0.00300679810736112	0.00300165435367012	2.19848286340692e-13
B167		0.00303311097748102	0.0030247932259363	5.54894716094264e-13
B168		0.00303528773839498	0.00303696831246367	2.6790091162797e-11
B169		0.00300255989353831	0.0030030846864903	2.50433599732699e-13
B170		0.0030300179257653	0.00301118490250824	1.68246463716253e-16
B171		0.00302531708795773	0.00301132606273067	8.28784953264194e-19
B172		0.00304168237398438	0.00302635409519843	1.08065178639161e-16
B173		0.00301498754931846	0.00302543380888426	1.56577434716132e-09
B174		0.00306486808997403	0.00305861068254884	5.52840303281349e-15
B175	20kb	0.00300660245889485	0.00300507572404425	5.39448765125454e-15
B176		0.00305088803443611	0.00302924253354618	7.94206027867401e-17
B177		0.00306655518975939	0.00301260194665468	2.15886161591169e-20
B178		0.00302473485872304	0.00304670401022494	8.78624886162243e-11
B179		0.0030173164705045	0.00301219952942592	7.79992613851483e-14
B180		0.00303278924300908	0.00305599279342951	9.77488837711267e-08
B181		0.00304017297618113	0.00305354202063928	5.78836594135143e-11
B182		0.0030207666009332	0.00301154289062642	4.94259780567511e-14
B183		0.00303178261287378	0.003021839673035	9.52085981856322e-14
B184		0.00302795525012826	0.00304661274804335	1.73845347995531e-10
B185	25kb	0.00300954912019794	0.00301112161672381	2.19752300305017e-11
B186		0.00300248074345723	0.00300333340997538	5.67064806870817e-12
B187		0.00301730013543305	0.0030309251707812	2.92191608367838e-11
B188		0.00303729729685278	0.00303654229780873	9.50040810984114e-17
B189		0.00302456784432566	0.00302626887708163	1.50956483673626e-12
B190		0.00303434395063492	0.00301896872537299	4.79806428812969e-16
B191		0.00303612880617964	0.0030445508470819	1.44301646416767e-10
B192		0.00303399839676676	0.00306365610412936	2.19911851520225e-08
B193		0.00304511028934362	0.00303350599286355	2.77947164500318e-14
B194		0.0030142164818449	0.00302467574089584	4.4028497786442e-13
B195	30kb	0.00302431874045233	0.00306603691796118	3.60200544246897e-07
B196		0.00301980606481894	0.00303531370942233	1.1295780723943e-10
B197		0.00304732339760698	0.00303672069441799	7.01083613151745e-16
B198		0.00303263396225097	0.00306709822275894	4.37190143245849e-06
B199		0.00303838093813652	0.00303077662401703	4.03061352252608e-15
B200		0.00302544837768944	0.00303654281106732	1.69177287104747e-10
B201		0.00303719434042432	0.0030541730196554	4.209521777487e-10
B202		0.00303149832723696	0.00305444932117789	3.38915650724456e-07
B203		0.00301892572468214	0.00304044878712975	2.54845093051951e-08
B204		0.00302492207663211	0.00303556478384389	8.2262346431906e-09
B205	35kb	0.00304398357157783	0.00306222232289775	1.75008770302618e-10
B206		0.00302446613635864	0.00307295148677198	2.70121387863345e-05
B207		0.0030257953802669	0.00305226884925284	1.45833383763657e-08
B208		0.00303079480664497	0.00304299150799736	4.76305218836901e-10
B209		0.00305004236683036	0.00305628843342079	6.23726258472939e-12
B210		0.0030720400699677	0.0030558165866955	2.36428500801032e-15
B211		0.00306764823204879	0.00303940129171849	6.45853018617676e-21
B212		0.00305955717359036	0.00304403548223786	6.88660852773585e-19
B213		0.00305134161327156	0.00306903457130662	4.48681264375175e-09
B214		0.00302195488517864	0.00302872493641401	7.72927563373399e-14
B215	40kb	0.00304281237239755	0.00305534649830604	6.80464798451017e-10
B216		0.00301380139975292	0.00302710624450594	3.79456168971557e-13
B217		0.00305987063608955	0.00306979140787715	4.03857889184568e-11
B218		0.00304906568526088	0.00305271577960692	2.42300639720315e-12
B219		0.00301836262629829	0.00304458008627398	6.7843910356344e-09
B220		0.00303111447089554	0.00302196965982914	1.70769415633215e-14
B221		0.00306210294593694	0.00305900531865755	6.2865120122451e-13
B222		0.00304065984004174	0.00304661591894929	2.37826406332099e-13
B223		0.00303617695596609	0.00302872585057028	6.04241651547778e-15
B224		0.00301220358069628	0.0030181814620257	1.63154120199632e-12
B225	45kb	0.00302398774888016	0.00304539932672598	1.43122086205968e-11
B226		0.00305638189319369	0.00306355091397669	7.90548956138012e-13
B227		0.00302684717872671	0.00305549319778819	5.19405034078345e-09
B228		0.00304768742884316	0.00307295538986896	7.0437633882098e-11
B229		0.00304830783805155	0.00304731611596001	2.15240001765486e-14
B230		0.00303594285721863	0.00305976089642588	1.0956504564649e-11
B231		0.00302275362864564	0.00303994280504607	6.47542052458115e-11
B232		0.00304908886628961	0.00306228728038664	1.05263867057419e-12
B233		0.00301675225164478	0.00303706278798105	8.1975354116378e-09
B234		0.00300467994705359	0.00304106096709453	1.02835895563648e-07
B235	50kb	0.00299584244286402	0.00305517088435629	0.000133050978833648
B236		0.00309004432604749	0.00309883949291009	2.81660754333642e-10
B237		0.00304375924395136	0.0030171766094734	1.44627318334264e-18
B238		0.00300432169081783	0.00304658808834813	4.26724345796814e-06
B239		0.00304199514108026	0.0030332857381298	4.23996205254492e-16
B240		0.00305072328369072	0.00303958135471287	2.58974003490184e-18
B241		0.00303763975668703	0.0030742295787225	5.97113228471297e-07
B242		0.00305258575782715	0.00305377933204667	2.43455031097796e-15
B243		0.00304030863612506	0.0030561335878277	8.78805454033939e-11
B244		0.00304698320862652	0.00304600719401035	5.51925142853625e-14
B245	55kb	0.00304920510629376	0.00305470376652697	3.52417449735709e-12
B246		0.00303640639267594	0.00307369147763413	5.43125142801838e-07
B247		0.00303641183328146	0.00306609874646582	4.59666419214815e-08
B248		0.00305067903462897	0.00308591554183364	3.35188007326022e-08
B249		0.00304522116605035	0.00306164252449565	1.50711756884737e-07
B250		0.00303570068226781	0.00304699786211388	4.53927781731744e-07
B251		0.00304319780379297	0.00304797357890878	4.16390171896264e-11
B252		0.0030200019233558	0.00306580473977857	0.00011982482706693
B253		0.00302059826760988	0.00304822163484023	5.43595325891572e-09
B254		0.00303939368728568	0.00305405723477007	3.07250010440443e-12
B255	60kb	0.00305519437836309	0.00304840786176712	9.4882602259902e-13
B256		0.00303260924577023	0.00302569315302157	3.77297877658639e-13
B257		0.00303565576669551	0.00305688222593456	8.43047866819742e-11
B258		0.00303632556922151	0.00305652384923395	5.29872916054289e-11
B259		0.00301607704842132	0.00303144807838722	1.55642445344425e-08
B260		0.00304340177224939	0.00303920039498973	1.77981725026345e-11
B261		0.0030263296415746	0.00304680371522862	1.73635121010164e-08
B262		0.00304912894502332	0.00305841964556147	3.84009871200210e-12
B263		0.00306663467525507	0.0030782540816546	5.85881179535369e-10
B264		0.00304578663977599	0.00307917744584277	5.71804988917758e-10
B265	65kb	0.00305639291049978	0.00309082753492767	1.32094199173927e-07
B266		0.00306621668283098	0.0030570936768823	9.42585592051979e-14
B267		0.00305161289828917	0.003095013237248	5.40734867518198e-07
B268		0.00305245483502102	0.00307204553071776	3.95918476010933e-08
B269		0.00304180721315162	0.00307472409845074	3.44919345158277e-06
B270		0.00305039140869041	0.00310107247681706	5.09186919324385e-07
B271		0.00302342028237382	0.00306774583308213	0.000226560562177834
B272		0.00303373705437478	0.00305901514985323	2.32950940551015e-08
B273		0.0030282021712973	0.00306696662046205	1.44275664600057e-05
B274		0.00302183447005563	0.0030731395952735	2.1017923018429e-05
B275	70kb	0.00304132239469173	0.00307050644584508	4.72265398690616e-07
B276		0.00305989483001241	0.00308568538445731	3.72413588911448e-09
B277		0.00302720452413344	0.00307187634080995	2.29214058582502e-07
B278		0.00305464877856947	0.00305629604084418	7.79968098160327e-13
B279		0.00303013933915901	0.00306424236716314	7.3901216109082e-06
B280		0.00305673032479195	0.00306349799205477	8.71264233769489e-12
B281		0.00302926131597375	0.00306875613633991	8.53776054283923e-08
B282		0.00303207741816997	0.00307389768706579	2.1017491290092e-07
B283		0.0030419331054245	0.0030373167597232	5.8251493317976e-14
B284		0.00305300751517436	0.00305280027741308	1.72443564081172e-12
B285	75kb	0.00304420630019144	0.003078754524488	6.34826084948596e-09
B286		0.00305593003688682	0.00308699246292619	1.9199077727467e-09
B287		0.00304339339925867	0.00306374440109641	1.15869123771629e-10
B288		0.00306487962650856	0.00307451033889002	6.91447268215239e-10
B289		0.00305687231264326	0.00311158811375102	6.30637513064522e-05
B290		0.00308838219262449	0.00309735099672098	6.8748099476103e-12
B291		0.00303668629886032	0.00311781235033196	1
B292		0.00306805926386876	0.00310040732323793	5.04307379370219e-07
B293		0.0030605606874221	0.0030742390512183	1.71606457672631e-12
B294		0.00306271333345454	0.00308393218514554	4.74883048363234e-09
B295	80kb	0.00304099914405527	0.00308633060878633	2.53194682755946e-05
B296		0.00303832497925167	0.00307652368378075	6.23965958658395e-07
B297		0.00304583320616753	0.00310345635103423	6.49432898800094e-06
B298		0.00303139754096915	0.00306391878213485	2.72693010482714e-07
B299		0.00304759574339884	0.00310478575864747	9.1293658725233e-05
B300		0.00305979481883528	0.00310104439634223	7.74156674121035e-08
B301		0.00304017630164643	0.0031079147129997	0.00564320605521136
B302		0.00304698071714141	0.00308748683994533	3.81593104166456e-09
B303		0.00304876454240728	0.0030720956949417	1.58775199551592e-09
B304		0.0030092344437394	0.00307668183771881	1.6574127695073e-05
B305	85kb	0.00302072046962412	0.00305808540028835	4.39532636597827e-08
B306		0.00304408637243597	0.00306790143658781	2.25223726427924e-10
B307		0.00306334381647742	0.00309064956341446	4.21159339147329e-08
B308		0.0031078968143191	0.00312108580600794	3.92967918203747e-05
B309		0.00306572099334525	0.00308029556931049	8.51797094817379e-14
B310		0.00306135824692416	0.00311478176294935	2.61016662272555e-05
B311		0.0030685435023984	0.00309631049153798	7.08714080113408e-10
B312		0.00305673504469222	0.00309080870362745	1.87558239227254e-06
B313		0.00306441247658063	0.00309316523586154	6.107431150289e-08
B314		0.00307338651531069	0.00311517971996057	9.10570498324121e-08
B315	90kb	0.00305287939637191	0.00309183293437629	1.40349641390482e-07
B316		0.00305108961441811	0.00308800309080043	5.72729432916951e-07
B317		0.00305065847553743	0.00308800936921612	1.80785154211279e-08
B318		0.00304474582926924	0.0030980085680816	9.36938245641481e-07
B319		0.00305987510726063	0.00311176516275896	0.000732910554971687
B320		0.00305545970006014	0.00310747617902262	0.000151150478258097
B321		0.00306436714817342	0.00307216930318052	3.25485916172909e-13
B322		0.00306540953581613	0.00309230552383824	1.31130592664387e-08
B323		0.00308690845216327	0.0030814135347959	2.55332068888519e-15
B324		0.00308454671483502	0.00309673884132046	1.84004597122427e-11
B325	95kb	0.00303994407633584	0.00308322893828725	5.82865594956017e-08
B326		0.00305881370114179	0.00309854974945839	1.16245852112893e-08
B327		0.00304639185373741	0.00307303018034145	1.28533382238397e-08
B328		0.0030387720249567	0.00308546521870311	6.40760557557812e-06
B329		0.00304238588070511	0.0030935765552444	1.11729035066757e-06
B330		0.00305045748452207	0.00310831810284309	2.12223586602604e-08
B331		0.00308625482264747	0.00312351085380158	3.86539464546397e-08
B332		0.00306999237503857	0.00310907373913366	7.50081535058692e-08
B333		0.00306509625564649	0.00309057058034205	7.32247827305626e-12
B334	100kb	0.00306760497316809	0.003104609726093	2.86909897701398e-07
