# Supplementary material for: The HSV-1 ICP22 protein selectively impairs histone repositioning upon Pol II transcription downstream of genes
Source: Nat Commun. 2023 Jul 31;14:4591. doi: 10.1038/s41467-023-40217-w (PMC10390501; doi:10.1038/s41467-023-40217-w)
Supplement: Supplementary file 8 — Source Data [file 41467_2023_40217_MOESM8_ESM.zip › SupFig10d.tsv]

bins	labels	mock	WT str. 17	pvalues
B1	-3kb	0.00414374778184114	0.0038360327593402	1
B2		0.00414514490805483	0.00378587517479832	0.000463501870727048
B3		0.00405481289452157	0.00373106995112685	0.00896238337387711
B4		0.00397516089003803	0.00361374548993295	3.19055468128436e-05
B5		0.00380952359434998	0.0034658278596525	2.45892682845686e-06
B6		0.00360645651178289	0.00330529338069806	5.52894589791547e-07
B7		0.00332863125402439	0.00308444473263746	5.42631665739269e-06
B8		0.00304001977470273	0.00284614812013777	0.0101981566122311
B9		0.00268790842589202	0.00254347166432038	0.0185098417402982
B10		0.00230104475414423	0.00219023540397244	0.0334115338999826
B11		0.00190513325989165	0.00181682827842606	0.0946745369754728
B12		0.00142852980375853	0.0013471140478413	1.81365753720808e-06
B13	TSS	0.00126019269399484	0.0011558745677926	3.74014679166189e-11
B14		0.00137344983801755	0.00128548740035498	1.67535640117433e-09
B15		0.00162521350922994	0.00153139196077809	5.07067184795403e-07
B16		0.00187877686784754	0.00177390743316182	4.99025569866858e-05
B17		0.00211349877909051	0.00198756984953191	4.82636760848183e-08
B18		0.00230417731609254	0.00217397799788138	6.2910102771161e-06
B19		0.00246216090654718	0.00231806146378595	6.34686811282375e-05
B20		0.00255277608053151	0.00242328826952992	0.000278548657115068
B21		0.00265181496753168	0.00252782128677725	0.0721946324477811
B22		0.00265324998176799	0.00260878682740167	1
B23		0.00265821591267672	0.00265848097952625	1
B24		0.00270620902881037	0.00268144970983903	1
B25	3kb	0.00269977276894822	0.00267286089058351	1
B26		0.00263662019273209	0.0026665486368853	0.0228692971527848
B27		0.00264438590810677	0.00265269244076228	0.00384139126795863
B28		0.00262673841634474	0.00265113465269613	7.18211571702644e-05
B29		0.00260144451169765	0.00262230016240385	2.31197937401896e-05
B30		0.00258669704449714	0.00261703300614101	1.35394872734847e-06
B31		0.00257061896741622	0.00262262655513847	4.87361102426324e-08
B32		0.00253857575534583	0.00262725405778873	9.65674872151181e-12
B33		0.00254823231952237	0.00264206093073823	8.03228012465456e-13
B34		0.00255807752909297	0.00264220343731173	1.76277050885325e-09
B35		0.00255483762333124	0.00261557228193485	8.42261775235031e-11
B36		0.00254083069398034	0.00261863778373895	5.19573055129353e-16
B37		0.00253424349294567	0.00264708540184347	8.64809046921711e-15
B38		0.00252310414475971	0.00264842002105298	8.59950118684569e-19
B39		0.00252725196118623	0.00264359974366767	3.32997487775127e-16
B40		0.002507415163632	0.00262951925022419	7.45010393050342e-16
B41		0.00246802927256201	0.0025873659085769	2.70985591704432e-22
B42		0.00250863300021312	0.00262501828093631	1.41329692195596e-20
B43		0.00249596857789246	0.00260598172208675	2.47940677262419e-18
B44		0.00248802254668923	0.00261763237035119	3.02380930096523e-19
B45	20%	0.00250296859464919	0.00261854286626519	6.53086633136789e-16
B46		0.00250792251960817	0.0026051402352163	1.6234852858481e-14
B47		0.00251612677975901	0.00263029959488136	1.66093020781303e-13
B48		0.00249726041246355	0.00262784596837166	5.38937246167196e-19
B49		0.00251105851414922	0.00260265406524688	2.35849855653396e-18
B50		0.00245291982472916	0.002589046002525	1.06891099518124e-25
B51		0.0024554296730924	0.00259044935039682	1.39052779434973e-21
B52		0.00246370586492021	0.00259922204437009	1.82846155098175e-20
B53		0.00247864339177483	0.00261588883140114	4.10736913569115e-23
B54		0.00247575133751408	0.0025997652692492	7.69934478128814e-19
B55		0.00247825399456824	0.00260524911518675	3.19173572014692e-21
B56		0.00247528006060746	0.00263033376521963	2.90046055122949e-19
B57		0.00244503201268402	0.00262072193651994	9.55131324529438e-31
B58		0.0024744823657864	0.00262057979996777	5.39949032408089e-23
B59		0.00246352868081641	0.00261276439861347	4.79469381033068e-22
B60		0.00246875890579377	0.00259257129865983	4.3985613643444e-19
B61		0.00247159228979233	0.00261521604823294	2.64673721303516e-25
B62		0.00246155407462043	0.00261413296136854	6.6790968064355e-24
B63		0.00246668530207075	0.00261243896979969	3.69655840329987e-22
B64		0.00246713138330885	0.00257062658147429	2.01663695458112e-16
B65	40%	0.00245221331085692	0.00258632832373616	1.03398928432039e-17
B66		0.002451403560354	0.00261669038836415	2.88031910125919e-26
B67		0.00245197452320774	0.0026285221013297	6.72683907704533e-34
B68		0.00245321222557615	0.00261887616129667	4.15668450045182e-29
B69		0.00245269174523893	0.00261654898178852	2.56339969769131e-32
B70		0.00247189090852194	0.00257660967608	5.3940161964054e-19
B71		0.00246101728071638	0.00259551306703891	8.80684675294255e-24
B72		0.00245785736011525	0.00264059280355899	3.50844875610323e-30
B73		0.00242674350416164	0.00260333366035992	2.63637710773095e-28
B74		0.00246186689121841	0.00258934768149818	6.41567815429164e-22
B75		0.00243118991562336	0.00258412207333283	2.7122678373565e-24
B76		0.00242364872341513	0.00259256338632494	7.92700250001556e-28
B77		0.00242296976165726	0.0025664540499037	3.66021145185566e-22
B78		0.00240262535092224	0.00255220059954148	3.24103988522566e-22
B79		0.00241018175123121	0.00257682104773817	1.0657655385324e-31
B80		0.00242122467952776	0.00259075260429585	1.40996306597821e-27
B81		0.00239706559432565	0.00257149333910521	4.33344152397972e-30
B82		0.00244506067777108	0.00257903584570425	1.27156463980993e-23
B83		0.00245300393504972	0.00258380359494961	1.81407223428022e-19
B84		0.00241134074852015	0.00257194635927855	1.94729354028512e-28
B85	60%	0.00241351510697321	0.00258364441183739	1.09765480522824e-26
B86		0.00241189461926185	0.00257549134299777	7.70985157916952e-26
B87		0.00241044508050528	0.00257646102151425	5.96175725755066e-27
B88		0.00243644682885187	0.00257819835263637	3.32795671479497e-20
B89		0.00244127021536923	0.00256545950938467	2.17105362360181e-16
B90		0.00244293146560507	0.0025678819459294	9.69539306125275e-20
B91		0.00244827870413934	0.00260338290837757	2.02433748957049e-22
B92		0.0024524319746861	0.00257275866159529	7.3805265753705e-19
B93		0.00246186033987269	0.00257415933801909	2.48909242062373e-23
B94		0.00241280816547556	0.00258880996517879	1.67444421458755e-26
B95		0.00240887635851404	0.00257177002370271	3.7947982863692e-27
B96		0.00244782400461218	0.00255188510179104	1.57784060592499e-24
B97		0.00242561794401941	0.00255985400547675	1.66573959484933e-29
B98		0.00240084482925146	0.00255163326591731	9.43506694565765e-28
B99		0.00241212466772968	0.00258428676781018	1.52881725945203e-26
B100		0.00242163263028966	0.00258997355307869	5.83953957968127e-33
B101		0.00239089035408475	0.00256918662010119	4.75823011626863e-29
B102		0.00242122683905201	0.00259108137424773	9.11209097114005e-30
B103		0.00242846070182418	0.00258934184927379	5.79264036603967e-30
B104		0.00240140872196022	0.00256148739614937	6.92614670821414e-29
B105	80%	0.00240628984704125	0.00258867008650853	1.46539898386345e-35
B106		0.00240277882435157	0.00257561880428271	3.5995210298069e-32
B107		0.00240933995153125	0.00257258035847782	6.70778440459529e-28
B108		0.00242370345981237	0.00258291828884756	2.61982400692084e-29
B109		0.00242730236621918	0.0025859465787878	3.9549045193795e-32
B110		0.00238493102485474	0.00255506410033933	8.08113700941564e-33
B111		0.00240363388009859	0.00255434945102114	2.25170722332192e-26
B112		0.0023687427656719	0.00252882143372162	1.36362393797079e-31
B113		0.00237341407470479	0.00252947192245249	1.72074175985595e-24
B114		0.00238373919837955	0.00253624043798051	1.62066298461264e-19
B115		0.00235027614892423	0.00250791927920527	1.52339917473852e-22
B116		0.00235239291935393	0.00254336217243747	1.82063428663884e-34
B117		0.00234821465878741	0.00252486553674927	5.81668897179002e-33
B118		0.0023674786863144	0.00251574188788103	3.62156027297964e-24
B119		0.00238439948147445	0.0024960317888107	7.95261035905369e-22
B120		0.00235830698858034	0.00248749638095842	3.27198697745995e-26
B121		0.00237870594183587	0.0024937224923943	1.40005848279751e-20
B122		0.00237855014270452	0.0025044656974163	7.16189625458609e-25
B123		0.00234915813754996	0.00252733173287089	6.67581170872479e-31
B124		0.00233326909249248	0.00251511431513967	1.28915383448686e-32
B125	-5kb	0.00234415145391486	0.00252384127440327	1.0108162091194e-30
B126		0.00235475915318082	0.00251937376108795	3.74413415551621e-31
B127		0.00236641289924004	0.00248677539427491	2.07940800030151e-22
B128		0.00234582980836735	0.00249599256969835	6.2384955099802e-22
B129		0.002341725481586	0.0025031877406402	2.00956645444164e-26
B130		0.00231329308937945	0.0024855784286222	3.64766075122825e-26
B131		0.00228686356067118	0.00243103285421203	2.45630005539023e-23
B132		0.00229990223935275	0.00242505564393077	5.01744423399811e-20
B133		0.00226880914592955	0.0024319391426806	1.22624200672749e-31
B134		0.00231784804629502	0.00250929031227287	1.14752047915127e-38
B135	TTS	0.00234256926063551	0.00250209059985027	2.69651051385632e-30
B136		0.00239586220025083	0.00254147260328186	1.16181613490491e-21
B137		0.00246526338188096	0.00257379076527586	6.55371003362064e-16
B138		0.00248974964323408	0.00262317872454406	1.39647698738974e-18
B139		0.00256068019282529	0.00268610194586098	8.44085387783793e-14
B140		0.00265336321459723	0.00272831169893358	1.32217617034528e-13
B141		0.00268293147157376	0.00273218213704051	6.86227201974051e-07
B142		0.00278126939614019	0.00281667558723836	4.91954535496308e-06
B143		0.00280008438630667	0.0028411683755227	1.64489565575145e-08
B144		0.00286303993809925	0.00286514391280884	0.110564358595239
B145	5kb	0.00289839735012396	0.0029189221156738	0.130925316944581
B146		0.00298177620099593	0.00292397645130113	1
B147		0.00296695981621824	0.00297815635567497	0.00599319023597989
B148		0.00303446915966397	0.00302289461860912	0.0135722979709679
B149		0.00305355501080991	0.00305469699823771	1
B150		0.00312761396860933	0.00311579992202761	0.360846602014096
B151		0.00313485852656254	0.00309718503232261	1
B152		0.0031814670081052	0.00310991084401355	1
B153		0.00321992787933613	0.00314881521518077	1
B154		0.00320523353748474	0.00314245420487958	1
B155	10kb	0.003218726729543	0.00314513828611972	1
B156		0.00322863369605395	0.00313641116446782	1
B157		0.00324191087990426	0.00319046409778075	1
B158		0.00325718821495421	0.00320302215542692	1
B159		0.00325712836817673	0.00320931406234736	1
B160		0.00330472185230797	0.00317905358737585	1
B161		0.00329938350035687	0.00322703992632156	1
B162		0.00330224773582301	0.00323177472701428	1
B163		0.00328381469141753	0.00324986325621256	1
B164		0.00330858534415525	0.00322894681338899	1
B165	15kb	0.00330755056432119	0.00322465159213514	1
B166		0.00334995586877404	0.00322054166025056	1
B167		0.00330019451348119	0.00324208403289296	1
B168		0.00329770918425458	0.00324947908007281	1
B169		0.00332029121657389	0.00325794178891465	1
B170		0.00329460994444378	0.00322592113654139	1
B171		0.00331514358639765	0.00325596466041893	1
B172		0.00331989783675723	0.00325568045386803	1
B173		0.00330523543525095	0.00325319709370124	1
B174		0.00337874449608994	0.00325911570719621	1
B175	20kb	0.00332426494812736	0.00327693334458524	1
B176		0.00333701749794102	0.00330681167798644	1
B177		0.00334736469130529	0.00327814912205792	1
B178		0.00334061897109646	0.00324939665973741	1
B179		0.00333593880356902	0.00326305632209848	1
B180		0.00337329079887803	0.00330486134831732	1
B181		0.0033624335503383	0.00327964003728807	1
B182		0.00336498978495604	0.00329455660251306	1
B183		0.00335025606937975	0.00326474269272125	1
B184		0.00337037279988878	0.00328700843246583	1
B185	25kb	0.00331764967995176	0.00327486063321547	1
B186		0.00333354806371743	0.00326574039710865	1
B187		0.0033003252248772	0.00326902236220186	1
B188		0.00335821526323494	0.00327924021967169	1
B189		0.00334052897321748	0.00327175682235449	1
B190		0.00334100432359738	0.00327693951088399	1
B191		0.00334334459757642	0.00327991394979064	1
B192		0.00333184210599997	0.00327427438864934	1
B193		0.00335639640998155	0.00327729576749017	1
B194		0.0033227533924149	0.0032617240077459	1
B195	30kb	0.0033433247672238	0.00330398704167851	1
B196		0.00331806063082721	0.00329412659183805	1
B197		0.00333687578647025	0.00328252465964502	1
B198		0.00333682387940408	0.00330797573329276	1
B199		0.00333732565887151	0.00329166198657564	1
B200		0.00331969070614204	0.00329807500050955	1
B201		0.00334348729134029	0.00329631940521164	1
B202		0.00336767713130196	0.00326960389106694	1
B203		0.00332960552100031	0.00326192672087942	1
B204		0.00331903382455261	0.00326020515604555	1
B205	35kb	0.00334935628835504	0.00330232731357739	1
B206		0.00331036571226497	0.00327053179806862	1
B207		0.00333852359928596	0.00327560699257255	1
B208		0.00333625610680031	0.00327321493666867	1
B209		0.0033358790592101	0.0032870831151324	1
B210		0.00333965011062041	0.00330461548714883	1
B211		0.00333885697883231	0.00330144650700912	1
B212		0.00334110756829759	0.00329344143687346	1
B213		0.00333351691014859	0.00330198343270473	1
B214		0.00332379803724306	0.00328480818736354	1
B215	40kb	0.00333298281120465	0.00330235436200168	1
B216		0.00333318108010947	0.00325510018022331	1
B217		0.0033254480088644	0.00329300373694148	1
B218		0.00336898165480474	0.00329464656508156	1
B219		0.00329067674371554	0.00326494690709003	1
B220		0.00332045790369471	0.00325997070660056	1
B221		0.0033386871043924	0.00327196763954854	1
B222		0.00332021170328604	0.00328441750752538	1
B223		0.00329817489673221	0.00324366991548446	1
B224		0.00330933106295702	0.00326094330605248	1
B225	45kb	0.00331111609703568	0.00328456096103994	1
B226		0.00333050729820073	0.00327715426320281	1
B227		0.00330221374012899	0.00327892647921248	1
B228		0.0033583325490023	0.00330292517161962	1
B229		0.00333358511869696	0.00329894672436479	1
B230		0.00330528360016826	0.00328955859377693	1
B231		0.00330895845698149	0.00325402928774991	1
B232		0.00330773996489419	0.00328423004012566	1
B233		0.00331801999852815	0.00325823636758351	1
B234		0.00331670081561261	0.00329867122835057	1
B235	50kb	0.00330156086336869	0.00325334891540612	1
B236		0.00333642045415184	0.00331390111123957	1
B237		0.00329353738561031	0.0032839423367865	1
B238		0.00330783514987286	0.00326197911501304	1
B239		0.00329518057637673	0.00327937497469697	1
B240		0.00335499119040541	0.00329878622923282	1
B241		0.00331279541302848	0.00330022376437977	1
B242		0.00332639194423229	0.00330444663429589	1
B243		0.00333219374260446	0.00331905927834326	1
B244		0.00338185765946716	0.00331788415256322	1
B245	55kb	0.00333069260136641	0.0033159671099954	1
B246		0.00336016059358057	0.00333149803661525	1
B247		0.00333653108550879	0.00329111007774749	1
B248		0.00336086566990629	0.00329837997672037	1
B249		0.00334930110465636	0.00330762530829223	1
B250		0.00332261877889487	0.00330038956146212	1
B251		0.00332548828420879	0.00329017084520904	1
B252		0.00334327571221488	0.00327735265399392	1
B253		0.0033437717870401	0.0033285040370383	1
B254		0.0033290685452755	0.00331122967775146	1
B255	60kb	0.0033312632971658	0.0033050739499489	1
B256		0.00334820843954322	0.00329559600199762	1
B257		0.00334545056138934	0.00330914585711777	1
B258		0.00334328492143913	0.00332139198490665	1
B259		0.0033502250523802	0.00329666501703775	1
B260		0.00336325393014776	0.00330370850519186	1
B261		0.00337562324128025	0.00330736642862413	1
B262		0.00338745582024966	0.00331195724686729	1
B263		0.00340061202548883	0.00336306670273039	1
B264		0.00338313606074433	0.00335783219961286	1
B265	65kb	0.0033755739654541	0.00334876903407728	1
B266		0.00338221422380457	0.00332774704488042	1
B267		0.00340769103951142	0.00332380834125032	1
B268		0.00339130939874069	0.00334840819448724	1
B269		0.00340664496585213	0.00333685093942688	1
B270		0.00337565144628742	0.00334770913680692	1
B271		0.00335067385969191	0.00332679818954994	1
B272		0.00337283152391854	0.00332671794385069	1
B273		0.00338223425871918	0.0033333319327074	1
B274		0.00335925686780597	0.00333294080090371	1
B275	70kb	0.00341013402751609	0.00332934494163643	1
B276		0.00340467087881586	0.00333835097636691	1
B277		0.0033855764064272	0.00331213961589052	1
B278		0.0034069034901247	0.00334444470824451	1
B279		0.00338970623352496	0.00332422617740272	1
B280		0.00338078908787745	0.00332162261466578	1
B281		0.00341108956752985	0.0033305741835982	1
B282		0.00337565701994589	0.00336189698149956	1
B283		0.00339714788244935	0.00332072075100758	1
B284		0.0034255173105783	0.00334737827699373	1
B285	75kb	0.00339754728728112	0.00337213771880183	1
B286		0.00342446327165134	0.00338439969734736	1
B287		0.00344536203118128	0.00337157559077688	1
B288		0.0034630469260845	0.0033689751286803	1
B289		0.0034595363224564	0.00340741387105121	1
B290		0.00349348313400484	0.00340196358765487	1
B291		0.0034489544548821	0.00341269739864459	1
B292		0.00346775472289188	0.0034067443502009	1
B293		0.00346018422619142	0.00339789493175311	1
B294		0.0034399370783558	0.00335738242880012	1
B295	80kb	0.00344873660017744	0.00335715513263928	1
B296		0.00346536363265932	0.0033584632410759	1
B297		0.00345949673581904	0.00338895357588488	1
B298		0.00343141524256731	0.00340363774682925	1
B299		0.00347287570831564	0.00338145436493815	1
B300		0.003482238660787	0.00339797384618243	1
B301		0.00349368055470564	0.00338813611283669	1
B302		0.00349074146738119	0.00340916887962579	1
B303		0.00348176133174051	0.00338055825248481	1
B304		0.00345539051713494	0.00337664901382082	1
B305	85kb	0.003426528416459	0.00339197696176465	1
B306		0.00346253511520576	0.00336056910575965	1
B307		0.0034987629098134	0.00341567797307901	1
B308		0.00352762743649674	0.00341883821169578	1
B309		0.00346266061264644	0.00342545761355967	1
B310		0.00352502961665286	0.00341468502682813	1
B311		0.00350154003710781	0.00344542594180747	1
B312		0.00351720566953783	0.00342011522835531	1
B313		0.00350844177119032	0.00343912726260495	1
B314		0.00351802658093303	0.00341303524177622	1
B315	90kb	0.00350955145849613	0.0034262070076121	1
B316		0.00349475871828707	0.00339006732278955	1
B317		0.0035142220064838	0.00342185026972452	1
B318		0.00350710474095729	0.00343837103726131	1
B319		0.00356809013339031	0.00344815900579603	1
B320		0.00354490048668537	0.00345159079071121	1
B321		0.00356782307794911	0.00342494604060271	1
B322		0.00355981279367845	0.00343547714718178	1
B323		0.0035513631401799	0.00345002417895778	1
B324		0.00356142594663206	0.00345074012871266	1
B325	95kb	0.00359322125063008	0.003389905931566	0.359272641626871
B326		0.00359334794779631	0.00346960272545175	1
B327		0.00357602157276839	0.00343418153730242	1
B328		0.00353103668069688	0.00344575222823908	1
B329		0.00355544043934563	0.0034566865405239	1
B330		0.00361214698011161	0.00346652860042603	1
B331		0.00360793916146873	0.00346726077832677	1
B332		0.00363496217009316	0.00350293468895032	1
B333		0.00365768379251508	0.00348633745495535	1
B334	100kb	0.00363610606460006	0.00351065204357297	1
