# Supplementary material for: The HSV-1 ICP22 protein selectively impairs histone repositioning upon Pol II transcription downstream of genes
Source: Nat Commun. 2023 Jul 31;14:4591. doi: 10.1038/s41467-023-40217-w (PMC10390501; doi:10.1038/s41467-023-40217-w)
Supplement: Supplementary file 8 — Source Data [file 41467_2023_40217_MOESM8_ESM.zip › SupFig10e.tsv]

bins	labels	mock	WT str. 17	pvalues
B1	-3kb	0.00240960561509395	0.00229333407460811	1.66370594175713e-23
B2		0.00230448620490823	0.00222172369091529	3.86638900679044e-21
B3		0.00218828167502083	0.00209465266625496	2.40469122031459e-21
B4		0.00209385176835419	0.00201948485418586	1.45163963418442e-24
B5		0.00198010226627947	0.00189389860435865	3.17994550919605e-24
B6		0.00187300458473926	0.00173690351495742	1.14531869139106e-31
B7		0.00165907369789642	0.00159514713364311	1.11371306772683e-18
B8		0.00149441545091617	0.00144462329746978	3.89599432518511e-18
B9		0.00129374316585921	0.00128905913341702	5.04827928981003e-07
B10		0.00113035389376306	0.00112506044721534	0.00106626452731963
B11		0.000948896487242881	0.000973045471961941	1
B12		0.00077281103033462	0.000793425919320917	1
B13	TSS	0.000688144677021497	0.000686261860845112	1
B14		0.000744146435919067	0.000740944009848847	0.110561605366943
B15		0.000903033617534398	0.000863960816481439	1.62374304519099e-12
B16		0.00105674238532124	0.000984118990696269	2.7243595141337e-31
B17		0.00123449415000091	0.00113519452714073	1.12601756128719e-60
B18		0.00144903883594196	0.0013025893874083	4.74828222197413e-104
B19		0.00170179063431111	0.00151854816173602	5.13889229533937e-124
B20		0.0019640363707028	0.00175599765073092	6.19121313310369e-168
B21		0.00217368976107894	0.00194572784800254	1.32631969090616e-165
B22		0.00238734197428596	0.00214905945503345	1.30224985138339e-154
B23		0.00253974697077091	0.00234940348112196	4.6392595732437e-132
B24		0.00272941140655531	0.00252727367034542	3.34765261026248e-125
B25	3kb	0.00289918078303219	0.00274270153755618	1.15892274642566e-100
B26		0.00306363091824518	0.0029179206948577	3.30057000325135e-92
B27		0.00314755815677548	0.00302706404252856	3.21489279356941e-86
B28		0.00317157638163934	0.00305172275488217	5.91584268291809e-74
B29		0.00318763356640733	0.00307473800893193	2.71252607525335e-67
B30		0.00324790689661139	0.00311238245403892	1.38441962521614e-65
B31		0.00326378203123299	0.00313433936116495	2.31769161493208e-59
B32		0.00324192749772855	0.00318276840252442	3.6384628206246e-42
B33		0.00326446209150199	0.00317717623642806	5.31619348035004e-54
B34		0.00327027655135712	0.0031697267396636	2.17114246019103e-51
B35		0.00324757427722568	0.00317687434089786	3.41531273754519e-50
B36		0.00329400541104744	0.0031867838979835	5.45402466601139e-57
B37		0.00327938426428012	0.0031970162689643	2.40854985313802e-52
B38		0.00331683804900049	0.00323496940994998	4.51878988795926e-47
B39		0.00334376566695452	0.00325197264193414	6.92486285807388e-55
B40		0.00330958680238323	0.00325634333581237	9.40954143951036e-47
B41		0.00332399085986459	0.00327594361185907	1.61668293738605e-44
B42		0.0033316868758723	0.00331108739473612	7.38632012817131e-37
B43		0.00335845868771415	0.00330579109441448	1.01536937107242e-45
B44		0.00335700828829158	0.00330880572720545	7.91709351890432e-47
B45	20%	0.00334682719049997	0.0033207816850853	4.46786618523059e-45
B46		0.00336770506317278	0.00334128128142348	2.88131449902076e-44
B47		0.00338007664421234	0.00334959961610752	3.00533479214824e-40
B48		0.00339869338224859	0.00338922209784942	3.4568819263625e-40
B49		0.00338754771415271	0.0033859415692964	1.69229204941712e-37
B50		0.00340177944500289	0.00336241560581591	2.63215886047369e-42
B51		0.00337647988355391	0.00338971526550988	1.98182647693611e-30
B52		0.00337822484605999	0.00338652907765728	3.71734788101459e-30
B53		0.00341677262267057	0.00339052484633732	7.28088107017932e-42
B54		0.00344262635333173	0.00341266197879896	3.07842945949148e-45
B55		0.0034290132071674	0.00341042021247873	2.5013419810918e-30
B56		0.00344823890525462	0.00344693841709086	1.9887707678244e-39
B57		0.00344885430940228	0.00344675972742768	3.04885216967449e-41
B58		0.00346428681564647	0.00345398917848544	7.63899470617799e-39
B59		0.00348333058125786	0.00346918186126834	1.82780839697188e-39
B60		0.00351775355591495	0.00349060311222861	3.36776370717566e-43
B61		0.00352060814995802	0.00348401857400184	2.95096826838922e-41
B62		0.00353869140787727	0.00347707200822575	1.41712827222311e-43
B63		0.00354594360322393	0.00349853864886153	5.52282093904634e-42
B64		0.00349849547389753	0.00349592189935184	2.52602356356798e-37
B65	40%	0.00350011183238511	0.00348864300697438	2.62087849201374e-34
B66		0.00355368693490341	0.00357058527307531	6.45988666813749e-34
B67		0.00359065457321397	0.00356149817297737	1.03770124674918e-38
B68		0.00357226249158841	0.00356577474612888	1.1536591917757e-37
B69		0.00361728611796787	0.00360036245259537	3.68066545263785e-39
B70		0.00362307364409879	0.00361963143096762	1.10492617987686e-35
B71		0.00366832764043218	0.00363998890997948	1.76634365725344e-41
B72		0.00366359701171719	0.00362456906655346	5.85275880337997e-44
B73		0.00366259261669006	0.00368562252349256	1.2104766382493e-31
B74		0.00368463622324047	0.00368406996596349	3.72023800414571e-45
B75		0.00368653603172921	0.00367360864429135	7.70299036630063e-39
B76		0.0037239956235483	0.00371085348382088	1.31174248885359e-32
B77		0.00371787744239715	0.003742982905576	2.26572129147054e-28
B78		0.00373393268706335	0.00372385634301319	1.02081549617904e-41
B79		0.0037485763620271	0.0037566067472542	9.42457174779824e-36
B80		0.00375166523788842	0.00375175708134231	5.33657950866284e-34
B81		0.00372231050563392	0.00370815841783658	1.07739535306126e-35
B82		0.00374613451883173	0.00373992153786431	3.62971860107472e-35
B83		0.00375007408135107	0.00373925800628899	1.47945696365527e-40
B84		0.00378345546323324	0.00378512423172047	1.84246724520892e-41
B85	60%	0.00379191840729639	0.00377312133928703	7.29839600049485e-44
B86		0.00377589389735459	0.00380099694633488	3.56961130818234e-39
B87		0.00380470534299786	0.00382319823713909	3.70257761631651e-32
B88		0.0038168944492306	0.00383876956638075	7.97331393794368e-37
B89		0.00383417527255014	0.00384594020353295	6.91430443514052e-37
B90		0.00388090666848421	0.00388109119587855	8.39621954836229e-43
B91		0.00385746277529227	0.00386126657035498	3.27452521473887e-41
B92		0.00389035805701569	0.00390134100302801	2.03020173933937e-34
B93		0.00388396813711902	0.00383900254328979	4.80685903025408e-46
B94		0.00391917282229652	0.00389980875269204	7.10862397057839e-42
B95		0.00396816377431167	0.00393335145708568	1.55361017112123e-45
B96		0.00396276995802765	0.00391671093458013	1.59115500784602e-48
B97		0.00397190757693537	0.00395810601487769	2.32887200185087e-39
B98		0.00398248713939939	0.00395289312316937	4.29780458301647e-44
B99		0.00401820303780621	0.00402948263368868	5.85798376432041e-47
B100		0.00401657846380922	0.00401915494412064	3.95206673572397e-39
B101		0.00404051115197319	0.00402114751632238	1.52554712985498e-39
B102		0.0040682574894561	0.00402864758048958	2.63533379845792e-48
B103		0.00410298310607667	0.00407988902126676	3.22017082679154e-39
B104		0.0041029925194099	0.00409518893944712	5.99140588598874e-40
B105	80%	0.00413945107755881	0.004120502152997	6.23114450317756e-39
B106		0.0041175142593998	0.00411087050246607	3.8412048758922e-41
B107		0.00413093520305958	0.00409708035566866	1.15518288546054e-47
B108		0.00417462136678853	0.00413851401376389	1.61143448318184e-56
B109		0.00419479658832971	0.00416934873720918	6.09777163637907e-50
B110		0.00417921786523195	0.0041363159173722	1.27064960536149e-44
B111		0.00423416097180033	0.00417147925319963	3.5148761414532e-49
B112		0.00427040152065039	0.00421875170772115	2.35883324600955e-52
B113		0.00428267297588936	0.00421692861052849	9.42635928221398e-59
B114		0.00432247066323728	0.00423727880667963	4.47544743082949e-58
B115		0.00430891538454015	0.00428768355407959	8.57582540422602e-47
B116		0.00433296992429085	0.0042967368416117	2.98150203797761e-51
B117		0.00435548255084312	0.00429930458642596	7.87437668542125e-53
B118		0.00433237316645736	0.00432460547207197	6.42246491766453e-46
B119		0.00441944745896493	0.00435967908254395	3.44667649682217e-60
B120		0.00444235973246497	0.00437595854974365	4.00626233014345e-57
B121		0.00443902333600748	0.00440557675540842	5.32418276849071e-52
B122		0.00450367954128071	0.00443011512667408	4.78908671887525e-66
B123		0.00455459250620717	0.00446876117365076	4.61963188541787e-62
B124		0.00460262900741783	0.00450318119975032	1.18209470958768e-72
B125	-5kb	0.00464962434655007	0.00455134416572618	4.50743079184255e-103
B126		0.00470192302210411	0.00460411112264214	7.62598867923779e-110
B127		0.00481774829510452	0.00467268952775317	2.94141774317754e-115
B128		0.00481135581921225	0.00471190636495576	4.39497415328488e-113
B129		0.00482241774811206	0.00468646720963601	5.42001151311038e-122
B130		0.00482204684943537	0.00468564266566683	4.97921271414949e-126
B131		0.00477141048876258	0.00460569993586466	5.43207103701237e-146
B132		0.00470316844627227	0.0045400299332278	9.77594710652491e-132
B133		0.00454388338572723	0.00439646268649529	2.96706020201702e-132
B134		0.00439048924759118	0.00433948668157386	6.76563660538112e-76
B135	TTS	0.00413919263450741	0.00405330059886318	4.28736990343428e-84
B136		0.00393192245914596	0.00382702152301974	2.86114662707829e-89
B137		0.00363715882845865	0.00362222402773992	2.15924152724135e-56
B138		0.00340291453537199	0.00335936712858161	6.40266376328143e-60
B139		0.00320297981941166	0.00318281250925907	4.14283946073792e-41
B140		0.00310471452893258	0.00310477155940457	9.43630179548584e-32
B141		0.00300453612888476	0.00296207825042104	1.00473321845792e-46
B142		0.00292714340361548	0.00288516568770855	4.3468196051504e-44
B143		0.00288632754724711	0.00284674929116893	1.50347814977557e-33
B144		0.00284243898396323	0.00282404205090717	3.26044497372684e-39
B145	5kb	0.00278949096379828	0.00277140664802612	2.35188102187839e-33
B146		0.0027907305479908	0.00276860454372395	4.6658825177562e-35
B147		0.00279537227658684	0.00277108482602339	2.52239898004008e-40
B148		0.00277741288279835	0.00275255133601629	1.19873412681759e-40
B149		0.00276250182710424	0.00273390411064945	1.47188251792003e-39
B150		0.00273505589636069	0.00274965614558634	1.7225641143038e-28
B151		0.00272024648110797	0.00272111059240803	1.87818183507831e-30
B152		0.00268781407105398	0.00269807652765897	1.78087803972999e-26
B153		0.00269412464707712	0.00271861505805833	2.15978387443808e-23
B154		0.00272779567956681	0.00274072854086918	4.00033016503979e-32
B155	10kb	0.00272285524454069	0.00269972517756155	1.43998269494035e-35
B156		0.00273066639991714	0.00271961991085521	8.9327302296363e-38
B157		0.00274514588297149	0.00273259793164657	1.13362332218286e-28
B158		0.00273497920593678	0.00274181583972492	4.27005760533977e-33
B159		0.00274886027644693	0.00274388808352919	3.25889246888391e-27
B160		0.00273507153795404	0.00269888357560613	2.19013816798538e-27
B161		0.00271749684372682	0.00268285398366011	1.04610063317394e-36
B162		0.00273629610838796	0.00274972944926334	2.16304146848538e-29
B163		0.0027416377788827	0.00273119431158794	5.80708284463523e-33
B164		0.00272450622424963	0.00273433933928841	2.96896217089808e-31
B165	15kb	0.00274258208359991	0.00274166379610975	8.27456445807331e-33
B166		0.00273377616802162	0.00274050112198762	1.58117848935434e-30
B167		0.00276849115740481	0.0027536705683887	4.13130641807505e-35
B168		0.00275215302661726	0.00272967349744846	2.9026542148793e-37
B169		0.00272445899779688	0.00272743595358502	1.0162528263759e-32
B170		0.00270803691366147	0.00274375513897952	4.28988221199849e-27
B171		0.00269923093506668	0.00272976128252825	4.34183277765282e-19
B172		0.00270563548720675	0.00273706577548641	2.46594004200082e-26
B173		0.00273666025739733	0.00274766165480102	5.25879268934632e-30
B174		0.00278973638674404	0.00279073343309471	1.42914363062071e-27
B175	20kb	0.00270351660601618	0.00269086191078853	1.32879869423323e-31
B176		0.00270250217872921	0.00274459704889657	4.26938947609898e-22
B177		0.00271513338484928	0.00272228219546431	3.05962325458758e-36
B178		0.00273819137616469	0.0027280344013685	3.09352289488624e-37
B179		0.00269944202550866	0.0027405719483013	1.21966982110041e-24
B180		0.0026953782147554	0.00273137617615791	3.19239589164961e-25
B181		0.0026711652961094	0.00270755459792402	2.198720173628e-22
B182		0.00266085989809208	0.00269969230004352	1.2965500038218e-25
B183		0.00268498621981198	0.00269202005245586	4.94532980413707e-25
B184		0.00267225268774497	0.00269477671606342	4.72846640377329e-25
B185	25kb	0.00266525283813772	0.00268937604379051	1.84332240297141e-27
B186		0.00264422833215137	0.00267393498482044	4.30619507000476e-21
B187		0.00265702478424678	0.0026897700691431	2.4011327611285e-30
B188		0.00263264276177429	0.00267303133235074	1.25971913055776e-22
B189		0.00265649272451062	0.00270514176084434	5.89972286732984e-17
B190		0.00267412400098753	0.00271296024579467	1.36076276913007e-21
B191		0.00263714389497213	0.00269635373951189	2.5871237590718e-15
B192		0.00264608890771736	0.00269836965670683	6.04502167493802e-19
B193		0.00264524796929254	0.0026852328382104	1.1013371533524e-19
B194		0.00265675044412499	0.00267251295874751	8.47935002096855e-25
B195	30kb	0.00267820053537896	0.00273438109848168	1.69223855301994e-17
B196		0.00265623065198375	0.00271033801109614	1.2718607656843e-18
B197		0.00267273772113843	0.0027173353512525	1.66773394856782e-14
B198		0.00267073855362289	0.00273440548840254	3.93551795646765e-19
B199		0.00267357668236117	0.0026713458048766	1.20487757358176e-29
B200		0.00266445684137373	0.00268904414324202	2.88032148145881e-23
B201		0.00267369616481724	0.00267888349834255	2.2058961321364e-24
B202		0.00264545368340232	0.00268755191076005	2.78696353686001e-21
B203		0.0026613003822844	0.00270377367566164	4.27812706110981e-17
B204		0.00264562558721672	0.00268244096697616	4.90503937216775e-26
B205	35kb	0.00268268057655224	0.00273270371715553	7.5028673166583e-19
B206		0.00267054987461028	0.00271638657980468	1.00076336455044e-17
B207		0.00264569425227128	0.00270550311435662	3.80101599967927e-14
B208		0.00265493304481656	0.0027001072544769	8.80925830568996e-20
B209		0.00266538247877924	0.00272386703607337	2.49378522708135e-20
B210		0.00266483176985869	0.00271653909769328	4.62345802570146e-24
B211		0.00268835054003358	0.00272545040139835	7.34712446367204e-23
B212		0.00270525205247081	0.00272551875338669	2.13892028381837e-23
B213		0.00268252218812918	0.00268737900164926	1.4020307085244e-26
B214		0.00265600348034985	0.00265884137356402	5.67319846134056e-24
B215	40kb	0.00264772829501166	0.00267952869503498	2.303107265856e-22
B216		0.00265979084903937	0.00268611925382584	5.40381725570211e-18
B217		0.00262253670397414	0.00269223908886303	9.44182388648722e-12
B218		0.00263760887271781	0.00269418924831239	4.73007126233123e-15
B219		0.00261329955905916	0.00267340992622191	9.04572718643736e-15
B220		0.00262142200782021	0.00268898658410602	5.85458824332735e-18
B221		0.00262174182398129	0.00270588397917515	2.37281610490578e-07
B222		0.00265460875553437	0.00266574375511712	2.63901226278261e-20
B223		0.00263177751237116	0.00267217550984375	1.72639172679975e-20
B224		0.00261534460277077	0.00265925129326447	3.82321300607004e-16
B225	45kb	0.00262577152910478	0.00266481016869389	2.40101385374829e-19
B226		0.00263543023802197	0.00269217454292532	1.46509430162765e-13
B227		0.00262952390488848	0.00266932970457774	1.35213549772528e-20
B228		0.00263531639536344	0.0026825990191239	1.32602799756928e-15
B229		0.00262268595808047	0.00266983138671816	5.68001428326823e-18
B230		0.00259610779561531	0.00264689494854739	8.44592143487693e-17
B231		0.0026194559910625	0.00265620570710415	2.17307279825923e-19
B232		0.00261131383642738	0.00264925400057313	8.32668730757663e-18
B233		0.00261752950106053	0.00264635857106193	7.42097977847168e-23
B234		0.00260041075515067	0.00262615232057519	1.76910181440978e-22
B235	50kb	0.0026087507643849	0.00263135243797957	1.25632276182763e-17
B236		0.00268264316947885	0.00269195637727072	4.3948160583538e-20
B237		0.00260293781414416	0.00264152484153686	1.15170778310548e-15
B238		0.0026338182093437	0.00266629743407522	1.27785102443412e-16
B239		0.00261422164731992	0.00266647428951853	1.26259510117275e-16
B240		0.00261278821443042	0.00268218046729526	1.22298215681701e-10
B241		0.00264369942737019	0.00265993022468534	1.14944266882986e-21
B242		0.00262767543563794	0.00266218364336066	2.53602717728873e-19
B243		0.00257517221798681	0.00263809966535605	1.04636280957352e-12
B244		0.00261046294032381	0.00266175088411104	5.86025577253942e-11
B245	55kb	0.00261451468939736	0.00267587631836069	9.85904080642263e-15
B246		0.00260307026786303	0.002643060052278	6.38298779897221e-18
B247		0.00258688253396569	0.00264043916521841	2.70994814733026e-12
B248		0.00259102595664177	0.0026560315833649	7.59202193019145e-13
B249		0.00257961705315624	0.00266356630857239	1.18704326429191e-10
B250		0.00260553382087451	0.00266446173376331	2.19798849645606e-13
B251		0.00258781293541937	0.00264832808415628	1.69460718604539e-13
B252		0.00261508666901345	0.00266479025572844	2.65100281621617e-15
B253		0.00261803641282964	0.00266264066862243	8.96108524159354e-18
B254		0.00263267711643152	0.00266563819872371	1.28672841663838e-15
B255	60kb	0.00261108205386432	0.0026500447436586	2.17576058145706e-13
B256		0.00256411258736708	0.00263214375574258	2.85017929942582e-11
B257		0.00262352522196678	0.00267219148587939	2.42930590739018e-12
B258		0.00261542177291097	0.00268311386256788	1.02760570520721e-10
B259		0.00261574422085398	0.0026782134038912	3.74470026746223e-07
B260		0.00260256293493721	0.00266023682480622	6.21117318416841e-11
B261		0.00260935647280373	0.00267044208628624	8.30495911656752e-14
B262		0.00262989035029978	0.00268425112502855	8.15064656888964e-13
B263		0.00260421520642685	0.00267631442350569	8.99338105163888e-08
B264		0.00262023406748695	0.0027107220177411	9.35263100780217e-09
B265	65kb	0.00268405748150005	0.00271324235704616	8.41046476248736e-16
B266		0.00266675719607426	0.00268414623142092	3.42303461251658e-21
B267		0.00262266360203832	0.00268945005075541	4.0831509966294e-11
B268		0.00265736332145384	0.0027372452878553	3.44872440615144e-14
B269		0.00263077953251041	0.00272714496734915	1.5024873394565e-08
B270		0.00274385317671449	0.00274958411609432	1.89809862882104e-21
B271		0.00264238956673101	0.00273460634756428	8.59337819572391e-07
B272		0.00264362609594924	0.00268161937658935	5.18773096803616e-16
B273		0.0026212554670469	0.00266855231958057	1.51559339276569e-15
B274		0.0026386700151886	0.00268960263531675	6.44828237613949e-10
B275	70kb	0.00265794048928023	0.00269865832713694	1.47701775576261e-12
B276		0.00266443578160745	0.00274196459932226	1.58491969741045e-12
B277		0.00265189186091628	0.0026717489690387	1.24195369038788e-14
B278		0.00263552369147669	0.00271702056873426	3.36380032669381e-11
B279		0.00264320189089583	0.00269793184637261	4.40954849079791e-13
B280		0.00263262528064304	0.00269223575803595	4.07837768115101e-08
B281		0.00263268058405769	0.00269360098074823	4.46915410640884e-14
B282		0.00266985151339333	0.00272279237589188	3.20893180499631e-12
B283		0.00265937485194032	0.00269672363430255	1.29808716277327e-15
B284		0.0026931815983391	0.0027136622377315	1.92657961949192e-16
B285	75kb	0.00268530186402784	0.00271296877690295	4.48174540587971e-16
B286		0.00266482625336758	0.00274267535679892	2.14126111108789e-08
B287		0.00269234928792745	0.00269757244740854	1.08679601210447e-16
B288		0.00268223224549786	0.00273710315617926	1.75042605654149e-09
B289		0.00268449105111423	0.00274056988801015	4.38611176319085e-12
B290		0.00266204677569343	0.00274130430287418	1.70573823130908e-06
B291		0.00266895714812217	0.00271745672256117	6.82374771931216e-08
B292		0.00264265315300153	0.00269460324133424	4.01446307112861e-08
B293		0.00261448201367125	0.00270575924770591	4.7103949480332e-06
B294		0.00263124164493981	0.0026760681337434	2.50681091838521e-07
B295	80kb	0.0026037238427552	0.00268596295795917	6.95835924709632e-06
B296		0.00263107568958192	0.00266762424822076	9.25899365176531e-13
B297		0.00264919640346754	0.00271401985852977	1.54579277389379e-10
B298		0.00262581414344155	0.0026790000173931	2.37151055166486e-08
B299		0.00266375545048062	0.00268397009668684	4.47495486354345e-14
B300		0.00263637973056248	0.00268733190937995	5.54218050134439e-09
B301		0.00262757587312108	0.0027109312977933	1.20755525645845e-06
B302		0.00266633049951428	0.00276563214205111	6.05385563957359e-08
B303		0.00265915860886148	0.00272889157935711	4.21680573117165e-08
B304		0.00266728736390224	0.00271096465208647	7.90905653716128e-14
B305	85kb	0.0026201828348119	0.00270704229686991	5.32644449389857e-06
B306		0.00265253054795166	0.0027302497369952	6.44794814324573e-08
B307		0.00267840758763984	0.00272816882531097	3.33536736338897e-10
B308		0.00271353298277116	0.00276154117114972	6.45111756070642e-11
B309		0.00266074348015136	0.00272341905153553	1.7771349648286e-10
B310		0.00268574128051211	0.00270865136335764	8.94177643838673e-13
B311		0.00268035248339053	0.00275433431799995	7.88208094999767e-12
B312		0.00273423319821153	0.00274713755450423	1.29261151415908e-14
B313		0.00269626353325977	0.0027334556104794	6.48199610024755e-11
B314		0.00272209586647008	0.00274946676324805	9.34774101826648e-14
B315	90kb	0.00268912814865585	0.00274862820179857	4.98353247901346e-11
B316		0.00268388637167729	0.0027397611851497	3.57081396175969e-07
B317		0.00273189506060406	0.00279576840009996	4.68277338111978e-07
B318		0.00273892995682073	0.00277317038680443	2.26083327587645e-10
B319		0.00270518335247054	0.0027654738972429	5.23367918333747e-10
B320		0.00272325218354487	0.00275653754606246	1.0800747813459e-12
B321		0.00271777090850682	0.00274571442807648	9.45629572964257e-13
B322		0.00272320015636826	0.00277093006250801	8.96798308297285e-07
B323		0.00272809210631022	0.00276871068765647	3.86507253588271e-14
B324		0.00274895797034614	0.00279805515119392	2.94146560473141e-12
B325	95kb	0.00276165931080673	0.00279239900840202	1.67151100249442e-07
B326		0.00276352721118722	0.0028275308813992	8.4039322269162e-11
B327		0.00276648615701068	0.00282258261161441	7.3176100770901e-06
B328		0.00276189950540396	0.00280887376279327	1.49538903373354e-09
B329		0.00274547885471964	0.00279856301026642	2.436094814621e-11
B330		0.00279123092833036	0.00283432211466522	5.94895725379404e-10
B331		0.00277663175423772	0.00282687743715467	1.66284427995995e-05
B332		0.0028038163071987	0.00283894473036408	2.76748996948931e-08
B333		0.00280998346946691	0.00288442287853655	5.33071104158893e-13
B334	100kb	0.00281071172097455	0.00289580083684704	4.04086847643199e-05
