# Supplementary material for: The HSV-1 ICP22 protein selectively impairs histone repositioning upon Pol II transcription downstream of genes
Source: Nat Commun. 2023 Jul 31;14:4591. doi: 10.1038/s41467-023-40217-w (PMC10390501; doi:10.1038/s41467-023-40217-w)
Supplement: Supplementary file 8 — Source Data [file 41467_2023_40217_MOESM8_ESM.zip › SupFig11a.tsv]

bins	labels	Mock_8h_PAA_F_H1_1	HSV1_17_WT_8h_PAA_F_H1_1	pvalues
B1	-3kb	0.00330328390728205	0.00293797121215279	0.0490882399028068
B2		0.00299136578861546	0.00268585566414906	1
B3		0.00281268347181436	0.00309508669117227	1
B4		0.00292140152301268	0.00302785716306188	1
B5		0.00249459494593513	0.00303633016239157	1
B6		0.0023313946875976	0.0026465063721257	1
B7		0.00218525642788572	0.00226680745912664	1
B8		0.00172136000554728	0.0020190836599468	1
B9		0.00152409255407372	0.00157265046043274	1
B10		0.00109404057709077	0.00123799426696592	1
B11		0.000869045489246669	0.00081922966882747	1
B12		0.000453501660345219	0.000444325047008992	1
B13	TSS	0.00033625953197606	0.000335670133227284	1
B14		0.000519469817034938	0.000501210512618758	1
B15		0.000695717541434025	0.000560368583047241	1
B16		0.00113355051566705	0.000728665277717281	0.00990198930434334
B17		0.00121693168821679	0.00115514398055063	1
B18		0.00119018092867983	0.00108561194407466	1
B19		0.0016063538891027	0.00132132153998873	0.880371295670821
B20		0.00172953468851197	0.00161622509893948	1
B21		0.00191135821457506	0.00144977838935024	0.286302278379198
B22		0.00193369944954219	0.00189598773778397	1
B23		0.00214042715626235	0.00172439196482321	0.00690073649933582
B24		0.00206601519651674	0.00195204371603048	1
B25	3kb	0.00220765795938928	0.00220479006705157	1
B26		0.00235190915927262	0.00236161303843282	1
B27		0.00232375428579249	0.00232872862297318	1
B28		0.00243271142137407	0.00260959419421851	1
B29		0.00219905746607159	0.00237307637697042	1
B30		0.00231158279275844	0.00242394096016345	1
B31		0.00249800968394576	0.0021930407786168	0.327035278141925
B32		0.00253839926601811	0.00255112082247595	1
B33		0.00237274069661417	0.00276078806716634	1
B34		0.0022183474074122	0.00268127636448013	1
B35		0.00221710381520329	0.00233695658792049	1
B36		0.00212540008261329	0.00247658494944183	1
B37		0.00230610866001668	0.00252495294040654	1
B38		0.00228788110462651	0.00261658804754842	1
B39		0.00242065731492263	0.00266435772717252	1
B40		0.00240053607361391	0.00258113761721913	1
B41		0.00232720464492125	0.0027972668668497	1
B42		0.00266119040610492	0.00245327898683808	1
B43		0.00264159449129928	0.00289779341460246	1
B44		0.00277883103933944	0.00278495204798747	1
B45	20%	0.0028341198709795	0.00269931044731184	1
B46		0.00238731841521224	0.00214557854947097	1
B47		0.00255894375227232	0.00270653692983208	1
B48		0.00252395489165269	0.00234425481316277	1
B49		0.00257983699807826	0.00236271939833451	1
B50		0.00236122385883717	0.00267126604048788	1
B51		0.00232966074104431	0.00259648655562412	1
B52		0.00273517193811992	0.00281946001992978	1
B53		0.00257358386679232	0.00274521956644393	1
B54		0.00237865472625126	0.00259085722218244	1
B55		0.00268269954479631	0.00278435087824044	1
B56		0.00267179692875506	0.0027276125277755	1
B57		0.00282008754058675	0.00265890153291084	1
B58		0.00284007187241498	0.00262737465219403	1
B59		0.00303254979636797	0.00254170526570317	0.259990787295493
B60		0.002816713470411	0.00235258534659739	0.49966101332476
B61		0.00260872373479508	0.00208550021098575	0.0546554432309427
B62		0.00278122236398938	0.00224067868089437	0.605524464740886
B63		0.00290055972005585	0.00251167873766652	1
B64		0.00277018652418023	0.00280046407225134	1
B65	40%	0.00284508130271516	0.00278746360123058	1
B66		0.00275172859075288	0.00292779144962765	1
B67		0.00281030316364269	0.00289227141080684	1
B68		0.00298664773322683	0.00280426257665831	0.375029437472116
B69		0.00276543960509016	0.00311832596215467	1
B70		0.00269636997471184	0.00314646165189054	1
B71		0.00243069274776534	0.00317534565305913	1
B72		0.00262693097323111	0.00284143589254101	1
B73		0.00295959051443238	0.00279480588482981	1
B74		0.00270826313487113	0.00241917179134586	0.790572840571564
B75		0.00291924094461653	0.00290586414033815	1
B76		0.00291751607097131	0.00282530692603627	1
B77		0.00284777501623057	0.00267507953383718	1
B78		0.00240008025185315	0.0026186445622124	1
B79		0.00245096708748459	0.002836379743936	1
B80		0.00253110919827055	0.00280277234546926	1
B81		0.00254628453849596	0.00241471023246376	1
B82		0.00262499449738006	0.00232278026500998	1
B83		0.0025010723644981	0.00221028060165137	1
B84		0.0027875041561834	0.0024599323967365	1
B85	60%	0.0028904315064056	0.00249254053157415	0.51062876486501
B86		0.00263421964100145	0.00234326391477243	1
B87		0.00291209113342809	0.00246142249638019	0.0497836594024894
B88		0.00306040751695745	0.00242250745729405	0.0570954697809499
B89		0.00304492124884478	0.00222413981483544	0.00130504952362312
B90		0.00259480382494299	0.0022583101942497	0.178466646931594
B91		0.00247484641026194	0.00257567028266556	1
B92		0.00240745808317286	0.00250723319376444	1
B93		0.00261781482099932	0.00271684329638024	1
B94		0.00252670226147348	0.00278066644238187	1
B95		0.00268808205442891	0.00310664009486931	1
B96		0.00264794402170575	0.00268077893722392	1
B97		0.00276250489212276	0.00279588096524818	1
B98		0.00272999563455894	0.00275563738409355	1
B99		0.00298138886740826	0.00257613794060358	1
B100		0.00299943340283629	0.00284261615349307	1
B101		0.00289950378525927	0.00236369349377993	0.0817013981502804
B102		0.00307141525690869	0.00237084023988115	0.0474492980646797
B103		0.00288998810330318	0.0024535995899837	0.522883746352944
B104		0.00274954676184096	0.00230931755535672	0.8969047234807
B105	80%	0.002965089669696	0.00252968070275064	0.215434912630497
B106		0.00293703597281945	0.00243938795860878	0.0120161553942679
B107		0.00296691499250264	0.00261654427503173	0.0830506373545987
B108		0.00308126365523676	0.00245472856681046	0.0207619229906169
B109		0.00304868845476046	0.00257414819493547	0.166280930397002
B110		0.00263699650010141	0.00221946483537437	1
B111		0.00281183966397894	0.00255245109580072	1
B112		0.00299049462664922	0.00273471750874345	0.975285343949885
B113		0.00300268761997931	0.00243268727077778	0.263281291584633
B114		0.0030171664857954	0.0025321216244099	0.0611576696504423
B115		0.00278726442493403	0.00257028551924824	0.865815978566547
B116		0.00269511899641685	0.00270744599405448	1
B117		0.00261486077121461	0.00257356494084728	1
B118		0.00266540182924436	0.00268627694580141	1
B119		0.00262655897544285	0.00281521647320991	1
B120		0.00278082831169266	0.00301889432239257	1
B121		0.00287835879733045	0.00292162204839024	1
B122		0.00298055498186763	0.00263254744343844	1
B123		0.00300824860036564	0.00283291116943031	1
B124		0.00287745167414325	0.00271813778033646	0.605519476556307
B125	-5kb	0.00293434786663581	0.00258398792126183	0.0403992991843273
B126		0.00307094569526891	0.00266698348616144	0.00373590415787346
B127		0.00276082206932916	0.00247192576443386	0.194097773677149
B128		0.00296608598771817	0.0026950579939352	0.0723533215460311
B129		0.00275613265306249	0.00266430550794049	1
B130		0.00281526399844344	0.00280146076555853	1
B131		0.00271177713660517	0.00232386766695766	0.0226079734215184
B132		0.00277102469633767	0.00272468316518527	1
B133		0.00264893205663004	0.00279751519691192	1
B134		0.00296791985304465	0.00296908004649052	1
B135	TTS	0.00292475164851172	0.00270714006223596	0.0226438322152025
B136		0.00287663686211832	0.00238099461486535	0.0174147835076244
B137		0.0027801028446367	0.00258768356349774	0.0927488429605053
B138		0.00291727173439816	0.00274911763756153	0.103844454889442
B139		0.00304593650003814	0.0026560203771172	0.00309435419740204
B140		0.00302365344748613	0.00271550911631127	0.0553751595055997
B141		0.003164314969223	0.00254122090680117	4.10458069708246e-06
B142		0.0032463225792865	0.00259992705639351	4.02254442103824e-05
B143		0.00307095999842669	0.00250663052813193	0.000374873690157823
B144		0.00290518993351895	0.00246998554746255	0.0184143413676742
B145	5kb	0.00292338223008232	0.00261786354695902	0.0846390196836745
B146		0.00314067035084894	0.00228955210447655	0.000547569737277695
B147		0.00277958282013513	0.00268270575688843	0.728545753765493
B148		0.00306730596686492	0.00239501717067974	0.000152714757083683
B149		0.00288481612865113	0.00248563665008418	0.0175337499218333
B150		0.00303121871710392	0.00242826360384281	8.81592093941743e-06
B151		0.0029344497555637	0.00265495722305825	0.0299640548130352
B152		0.002909781138825	0.00252443715744354	0.0105673262015838
B153		0.00318095626392338	0.00241390320744211	2.93214220549228e-06
B154		0.00282628211739283	0.00262973996012372	0.0904965742833012
B155	10kb	0.00284964946306974	0.00231260721209585	0.00056152947552447
B156		0.0029671261964052	0.00257749180174739	0.00164251741379528
B157		0.00286785522499353	0.00259222128707646	0.0529217587114342
B158		0.00307347908272029	0.00241076731050758	0.000371978443209588
B159		0.00322992026665324	0.00234735761210094	2.12212236148146e-07
B160		0.00287811223258216	0.00246197955544548	6.26102390327974e-05
B161		0.00298501378943936	0.00262795399041721	0.407624379594788
B162		0.00318891242264116	0.00298229592984168	0.311679996051832
B163		0.0030609838632756	0.00268949077646545	0.00327422215574099
B164		0.00304381487914054	0.00241284682980865	0.000168975228457422
B165	15kb	0.0028959437183792	0.0026306524866367	0.0183317305854492
B166		0.00305653233535819	0.00255065555151041	0.000394324350909755
B167		0.00330492542018646	0.00243144436658055	3.30261538976646e-07
B168		0.00318405413293347	0.00290601675950247	0.20581898850083
B169		0.00308381296804183	0.00269970802409322	0.00388375313630506
B170		0.00308874292202742	0.00274403518220436	0.0142328595479097
B171		0.00291149706641591	0.00301955882738795	1
B172		0.00302877094265687	0.00246504780910323	0.000974430409920167
B173		0.00304406583015172	0.00269826456818359	0.0167278256009098
B174		0.00323973739323614	0.00271194411094529	0.000310209836424993
B175	20kb	0.00324571084601447	0.00296708086917172	0.00712518387615857
B176		0.00342894112188224	0.00314085327279092	0.000232512470070456
B177		0.00317317320009285	0.0028834796334588	0.256224465724282
B178		0.0032781966351046	0.00322842215606952	0.617462049409056
B179		0.00324152805982163	0.00291769344168249	0.0594525390662336
B180		0.00308733276663601	0.00319626225394921	1
B181		0.00296846750977428	0.0028624987294012	0.253742207709775
B182		0.0033605394486513	0.00270109911346582	0.0013672838711914
B183		0.00321133346143686	0.00278543409223813	0.00339911378988712
B184		0.00332557600584159	0.00288741770742711	0.00151663400949752
B185	25kb	0.00299475401945642	0.00263871130023059	0.0237822299251878
B186		0.00326063573266145	0.00327086157548227	0.0684905048001081
B187		0.00330863294848716	0.00294865698115939	0.0164168508123357
B188		0.00314858490069565	0.00296603082026769	1
B189		0.00325681757901966	0.00296325779892505	0.0415990730181724
B190		0.00304045854275392	0.00288336195209903	0.0154700704553142
B191		0.00314787737457069	0.00303628136422779	0.71753192334925
B192		0.00325731959633501	0.00307535722396729	0.00949964722013647
B193		0.00345844712718321	0.00305619495688318	0.00222483336259443
B194		0.00328653979883424	0.00309180459569213	0.234317180188733
B195	30kb	0.00341785432986037	0.00315453570250697	0.663169642926052
B196		0.0034357313556438	0.00310268916579385	0.525419136798817
B197		0.00331966198520367	0.00321705875532177	0.0981821542760075
B198		0.00307931040298613	0.00312267728849117	0.32014657355615
B199		0.0033060595089143	0.00298272600138631	0.00131743737188693
B200		0.00319405518157967	0.00314264822005564	0.850764614984904
B201		0.00317358999663584	0.00333337815215768	1
B202		0.00291863846578365	0.00323188508009315	1
B203		0.0034311624659287	0.00330677551527751	1
B204		0.00291191119850748	0.0031072652602498	0.943713657425803
B205	35kb	0.00327452970137484	0.00314989884268778	0.00375075214569956
B206		0.00292827462442487	0.00288287665363389	0.0736420033139002
B207		0.0032116001954864	0.00269105626159988	0.00227780975014677
B208		0.00318710182843633	0.0031917994785496	1
B209		0.0035774512656513	0.00324097991395478	2.26594506300317e-05
B210		0.00331061729589662	0.00333378312854856	0.2895196447961
B211		0.00294388506626078	0.00322258431595756	1
B212		0.00322055304932988	0.00355407083741877	1
B213		0.0032825084061598	0.00315706564197614	0.178552871854044
B214		0.00335909213774335	0.00332253876347333	0.537627209860567
B215	40kb	0.00345588651254064	0.0032947015252071	0.033160928891044
B216		0.00339890999841963	0.00289548977774038	0.000103667777926689
B217		0.00315209092316203	0.00329085657190582	0.961741405270467
B218		0.00324040716898547	0.00309161859920293	0.0306986878342683
B219		0.00339498998048296	0.00301669953356603	0.0104560146641281
B220		0.00311218142403956	0.00340807714697486	1
B221		0.00352768368675885	0.00352896276534078	1
B222		0.00308681908149185	0.00369101553273224	1
B223		0.00331301841431906	0.00373581385467601	1
B224		0.0039852277903001	0.00356833996942028	0.00156119485390231
B225	45kb	0.00367936722973259	0.00345572755187292	0.00145395334404159
B226		0.00345582374518697	0.00331362701800577	0.0417985237412173
B227		0.00330779364469248	0.00336622148231576	0.943386304554152
B228		0.0032383731616528	0.00335478688065479	1
B229		0.00295373237061007	0.0031643095134467	1
B230		0.00298671788383607	0.00319649366701424	1
B231		0.00341184350281627	0.00380740609120637	1
B232		0.00316360480025582	0.00339758459807235	1
B233		0.00346835220649617	0.00325900147100285	0.0459175199783039
B234		0.00327963449661775	0.00368072241181125	1
B235	50kb	0.00351904718743652	0.00375279383932338	1
B236		0.00332470022104486	0.0035445010199101	1
B237		0.0035857560835774	0.00348144713355936	0.200313464396755
B238		0.00332204854123424	0.00391309924756356	1
B239		0.00335453003547219	0.00344964818489689	1
B240		0.00362113506128199	0.00331132447066766	0.000355438070823903
B241		0.00357993939121895	0.00358147872940658	0.851633337242806
B242		0.00361542064643177	0.00368119954945503	0.161978097986332
B243		0.00356196864365498	0.00394743838621993	1
B244		0.00335296547094162	0.00352064020139833	1
B245	55kb	0.00343445972585682	0.00381469368628481	1
B246		0.00321229865498886	0.00360936000397933	1
B247		0.00370508157630318	0.00412195741671396	1
B248		0.00359858161399548	0.00405891475242382	1
B249		0.003391897453699	0.00363053101480934	1
B250		0.00327263340084324	0.003518207881459	1
B251		0.0034530518866922	0.00357869985869463	1
B252		0.00327042646615248	0.00332650897171667	1
B253		0.00351349186261996	0.00345147018908047	1
B254		0.00384789248310445	0.00370914197306666	0.755632079466512
B255	60kb	0.00346283801067106	0.00385270207603527	1
B256		0.00383479428075075	0.00378662904693205	0.113149893003586
B257		0.00361964275574437	0.00383558014447706	1
B258		0.00354469557225788	0.00393488510883893	1
B259		0.0034916112423214	0.00364594592414347	1
B260		0.00349356813912481	0.00338838861681516	0.365597787456377
B261		0.00356081337589005	0.00384656583270853	1
B262		0.00353708222817986	0.00377874894805267	1
B263		0.00348887516797617	0.00373219700689941	1
B264		0.00327151842713891	0.00375055091048996	1
B265	65kb	0.00358862005028721	0.00376855833919516	1
B266		0.00339548823844281	0.00372628376212614	1
B267		0.00350313338317492	0.00337838813665565	0.121988351265239
B268		0.00334973920027599	0.0036933161219535	1
B269		0.00372808127858212	0.00342635051570453	0.0609793599942837
B270		0.00360331649046545	0.00364113615201544	0.196484967736058
B271		0.00341138428777129	0.00356548889009331	1
B272		0.00351920463664573	0.00401615073811197	1
B273		0.00340816333133005	0.00403035125173446	1
B274		0.00337996917097717	0.00385697066390718	1
B275	70kb	0.00322700961336097	0.00361833444625261	1
B276		0.0033130079787198	0.00360344359596861	1
B277		0.00332907610442649	0.00400685991123124	1
B278		0.00333717682564264	0.00342984644028349	1
B279		0.00352688376277843	0.00373350513501058	1
B280		0.00354816363421559	0.00378618379967824	1
B281		0.00353098810677767	0.00370560453657685	1
B282		0.00352696404892651	0.00360512226673811	0.772552341990377
B283		0.0033216114850027	0.00361540037397803	1
B284		0.00341201185607365	0.0036754697313975	1
B285	75kb	0.00345472216351103	0.00351380406213399	1
B286		0.00344744576671426	0.00341236892368539	1
B287		0.00338423296574847	0.00359056671372604	1
B288		0.00330408794344409	0.00366705341444727	1
B289		0.00310568928029839	0.00333943992693305	1
B290		0.00371741612142837	0.00376531141601894	1
B291		0.00328761695299385	0.00386034487598968	1
B292		0.00325406482703716	0.00398745178513147	1
B293		0.00364371759649367	0.00412881057803664	1
B294		0.00347863901179618	0.00365578731639725	1
B295	80kb	0.00357646045318521	0.00397255282465085	1
B296		0.00391316635597601	0.0035670293102166	0.0017400445453569
B297		0.00351498137579471	0.00422175464104404	1
B298		0.00363326901743363	0.00398245453758244	1
B299		0.00368970369133853	0.00372970206734859	0.888269758814106
B300		0.00330358830094144	0.00418465585577355	1
B301		0.00349906720238002	0.00409596669104763	1
B302		0.00323603045648312	0.00393378924333271	1
B303		0.00346959789619632	0.00415118942006535	1
B304		0.00319201288719906	0.00357439976573053	1
B305	85kb	0.00341244874069288	0.00374778454663918	1
B306		0.00336833078212073	0.0037609745011425	1
B307		0.00354260952538129	0.00385809246805512	1
B308		0.00366319616740072	0.00427203038758521	1
B309		0.00340930825750776	0.00417951997493487	1
B310		0.00356305238494405	0.00401560087445799	1
B311		0.00374592347329256	0.00383907526843501	0.180086177022195
B312		0.00346322119792866	0.00399018098059464	1
B313		0.00325240196428784	0.00408787187157521	1
B314		0.00331570650957383	0.00385406062206432	1
B315	90kb	0.00358884948842511	0.00407439808316308	1
B316		0.00319032088649895	0.00380340041570962	1
B317		0.00330961221569014	0.00372588286155445	1
B318		0.00324503006962823	0.00392901331266473	1
B319		0.00321837600584632	0.00385662716138842	1
B320		0.00324841500015865	0.00372728666432859	1
B321		0.00318260427969191	0.00362340444346894	1
B322		0.00340709952144013	0.003722914255293	1
B323		0.00368340317340456	0.00394841281283177	1
B324		0.003736235946701	0.00374275503884252	0.803322350399277
B325	95kb	0.00317827431960824	0.00394820393324786	1
B326		0.00366907962416355	0.00393960772881902	1
B327		0.0030905046226605	0.00413801773997841	1
B328		0.00342649109784823	0.00399228680723468	1
B329		0.00357721639419469	0.00387490900272462	1
B330		0.00349780003922174	0.0038195918330461	1
B331		0.00336375815146275	0.00392934665873003	1
B332		0.00362004623125215	0.00431987215069804	1
B333		0.00374240310222263	0.00430555132256615	1
B334	100kb	0.00373011605867117	0.0043966979934303	1
