# Supplementary material for: The HSV-1 ICP22 protein selectively impairs histone repositioning upon Pol II transcription downstream of genes
Source: Nat Commun. 2023 Jul 31;14:4591. doi: 10.1038/s41467-023-40217-w (PMC10390501; doi:10.1038/s41467-023-40217-w)
Supplement: Supplementary file 8 — Source Data [file 41467_2023_40217_MOESM8_ESM.zip › SupFig11b.tsv]

bins	labels	Mock_8h_PAA_F_H1_1	HSV1_17_WT_8h_PAA_F_H1_1	pvalues
B1	-3kb	0.00311739642182755	0.00280422813821963	8.22533221250189e-05
B2		0.00297142449062466	0.00280487464048938	0.670389274824715
B3		0.00285162924272281	0.00272195073504658	0.697731377644821
B4		0.00268546492224425	0.00252161964590536	0.102307416241956
B5		0.00256871898046432	0.00229891962257712	8.50723483265801e-05
B6		0.00239670694913525	0.00205745975592209	4.85381389654045e-10
B7		0.00208809418447304	0.00179891670171475	3.81604388572218e-08
B8		0.00181675816885531	0.00144176024841465	8.40045968972842e-14
B9		0.00138447931017424	0.00116769396437887	5.58651803713485e-07
B10		0.00103218670582181	0.000909992811595797	0.0767679676961005
B11		0.000695206916211115	0.000679754532640541	1
B12		0.00045577450864639	0.000457929377604712	1
B13	TSS	0.000395032659293429	0.000332125897480261	0.32102835680202
B14		0.000455782747718339	0.000384786355313813	0.205808509092433
B15		0.000637495304142306	0.00049538224674055	4.41222969472239e-09
B16		0.000867694704892241	0.000673146171132051	2.67671322330915e-12
B17		0.00110358192936974	0.000767952854842735	2.68730011828735e-19
B18		0.00120539014214224	0.000929520839115534	1.4987277185948e-12
B19		0.0014549430673884	0.00110754422489733	2.7836453558237e-14
B20		0.00159783948738653	0.00127256156560951	1.78286829422045e-12
B21		0.00174653550819225	0.00142209834398842	3.36635237448602e-11
B22		0.00189055744116377	0.00158950661374735	7.7147915274318e-10
B23		0.00206006537430708	0.00177153393640304	1.55838935995932e-08
B24		0.00218928530386442	0.00187226248178235	1.38724711585857e-06
B25	3kb	0.00233726145006646	0.0020623719111736	8.14729553068178e-12
B26		0.00234840693181412	0.00221751008310121	0.00768050639049687
B27		0.00243846884315823	0.00224440233515611	0.000749466395309537
B28		0.00247072015502766	0.00236941016219007	0.0711117266032032
B29		0.00244041215455898	0.00237840924184869	1
B30		0.00242358476111784	0.00252121209054118	1
B31		0.00253952149130066	0.00252968796360734	1
B32		0.0025183643948694	0.00251220502536422	1
B33		0.00245824504662679	0.00252383987535049	1
B34		0.0025573761945763	0.0025310315540091	1
B35		0.00252696323864122	0.00254519067568306	1
B36		0.00254650410297759	0.00257765500757306	1
B37		0.00255781835153811	0.00253797503651798	1
B38		0.00263497967545968	0.002534886125361	1
B39		0.00261441028573817	0.0026418696072478	1
B40		0.00255184258602156	0.00263968637003608	1
B41		0.00263232710041523	0.0025689544383326	1
B42		0.00258547899838291	0.00266307109867799	1
B43		0.0026266661122906	0.00267519784042755	1
B44		0.00261116980195257	0.00262872863257474	1
B45	20%	0.002631038414062	0.0025925042293952	1
B46		0.00264430641397295	0.00262356100570928	1
B47		0.00263422512081962	0.00258492497733844	1
B48		0.00256627444360151	0.00264137188872219	1
B49		0.00266707682879589	0.00266809192326335	1
B50		0.00268373934212093	0.00273575128825761	1
B51		0.00262215562120192	0.00267589495142179	1
B52		0.00257687863718348	0.0026594879053639	1
B53		0.002598001365293	0.00269106776872522	1
B54		0.00266666229014283	0.00266421820492087	1
B55		0.00266339990302335	0.0026913279629034	1
B56		0.0026484532865232	0.0027201983674817	1
B57		0.00261916731698378	0.0026953434858758	1
B58		0.00268688564463044	0.00269970681619426	1
B59		0.00271708750054891	0.0027937414071547	1
B60		0.0027250812828487	0.00282062045851721	1
B61		0.00265950526742264	0.00277827381190408	1
B62		0.00257207575504235	0.00271306611060397	1
B63		0.00261252792227712	0.00274189423457088	1
B64		0.00257766021063233	0.00273516877769468	1
B65	40%	0.00271201742710587	0.00273844676122786	1
B66		0.00266810167766239	0.00273523696393964	1
B67		0.00274982824372624	0.00276914129583288	1
B68		0.00276065046727104	0.00272511729224227	1
B69		0.00279400494905028	0.00273250052808559	1
B70		0.00281384122424293	0.00279611904465772	1
B71		0.00272363616306089	0.00282787699763433	1
B72		0.00267121734072863	0.0027505325425862	1
B73		0.00274431306460054	0.00282023661684491	1
B74		0.00277531412145297	0.00286532567940371	1
B75		0.00278974867906782	0.00279285465294605	1
B76		0.00276989242493988	0.00272907499190535	1
B77		0.0028307938398428	0.0027744167947977	1
B78		0.00279297153843678	0.00280867699395963	1
B79		0.00280485715937397	0.00278160304983746	1
B80		0.00274410432297576	0.00292310744547218	1
B81		0.00271503783087434	0.00280992343114593	1
B82		0.00276789951877744	0.00284292505228081	1
B83		0.00278376118941559	0.00283257765549544	1
B84		0.00277809295951913	0.00281794924724088	1
B85	60%	0.00273606885967452	0.00285262002092244	1
B86		0.00270428176156819	0.00281060106031758	1
B87		0.00279646700067288	0.00280042204275837	1
B88		0.00279947101779283	0.00282149485393954	1
B89		0.00278681904125163	0.00291250819312094	1
B90		0.00278991824324629	0.00286492830559138	1
B91		0.00275916930220543	0.00285336790225326	1
B92		0.00276830738387756	0.00284849890696684	1
B93		0.00278681531582556	0.00284957078673817	1
B94		0.00285756545719422	0.00283377999509992	1
B95		0.00289751156530805	0.00291049313576575	1
B96		0.00291128731272055	0.00289256067741762	1
B97		0.00286157651849319	0.0028174762079355	1
B98		0.00279576873929749	0.00290428708868599	1
B99		0.00285977252755293	0.00285436104646999	1
B100		0.00282961424037838	0.00302207210649031	1
B101		0.00289130431628034	0.00297800357017237	1
B102		0.00288246401501933	0.00296152875491269	1
B103		0.00278700819889968	0.00289796080881107	1
B104		0.0028427684329662	0.00293767299455619	1
B105	80%	0.00288650254566365	0.00290193431441229	1
B106		0.0028035362268176	0.00291162348503952	1
B107		0.00280877966947383	0.00296245328365488	1
B108		0.00279223697834333	0.00289664833567042	1
B109		0.00279543927532002	0.00295429331484251	1
B110		0.00281849198571727	0.00290045564272423	1
B111		0.0028121821700576	0.00297316788965322	1
B112		0.00287351462125713	0.0029471893643311	1
B113		0.00289207457200894	0.00312956264232693	0.573086310033487
B114		0.00289791286523309	0.00308212211724431	1
B115		0.00288937597953815	0.00305937500004284	1
B116		0.00294385953693559	0.00305817298256455	1
B117		0.00300598083673871	0.00303769974866033	1
B118		0.00305056005584979	0.00305786317310565	1
B119		0.00288322355058185	0.00298597228058021	1
B120		0.00294606773341108	0.00302811830580504	1
B121		0.00295881688086566	0.00303942054400242	1
B122		0.00301386774114539	0.00310725898639161	1
B123		0.00297972568189074	0.00306435261413389	1
B124		0.00303650957048411	0.00311483606341445	1
B125	-5kb	0.00302420244046972	0.00306833551346828	1
B126		0.00296070939086667	0.00316106835464373	1
B127		0.00293961835759314	0.0031980240795531	0.219279244697314
B128		0.002954159412223	0.00313746301696915	1
B129		0.00298533002361158	0.00313275046812756	1
B130		0.00296571565992761	0.00311218555094606	1
B131		0.00290674489576169	0.00305003809123005	1
B132		0.00285397619790324	0.00304923417704235	0.642395035654028
B133		0.00289106739376367	0.0030440878766352	1
B134		0.00287721013899838	0.003104388215843	0.0818313158857113
B135	TTS	0.00290809451979798	0.00309704282123862	1
B136		0.002986911682502	0.00306370869108131	1
B137		0.00300216649551186	0.00327297986515786	0.61500072819541
B138		0.00311123628996312	0.0032824838613971	1
B139		0.00311956384619066	0.00330735861200874	1
B140		0.00316597287094791	0.00332290549529854	1
B141		0.00310163859320133	0.00331954269166032	0.522698917618453
B142		0.00323662624130274	0.00338555522886723	1
B143		0.00322986808541749	0.00333451228992435	1
B144		0.0032884020078933	0.0032884433781344	1
B145	5kb	0.00319333801669387	0.0033363667482931	1
B146		0.00326323394212612	0.00335727666902767	1
B147		0.00323154659466792	0.00331875266833869	1
B148		0.00326815261761425	0.00330654756318122	1
B149		0.00327937676810673	0.00332475192800447	1
B150		0.00326223626640248	0.00342736017785991	1
B151		0.00330271630014326	0.00337034064059839	1
B152		0.00327995046550934	0.00330305084100629	1
B153		0.00330936388150115	0.00330170389754229	1
B154		0.00326299809334252	0.00340459113116889	1
B155	10kb	0.00326637763309694	0.0033648319869372	1
B156		0.00324838857500123	0.00331258322580171	1
B157		0.00325464279194335	0.00327448282727284	1
B158		0.00316497060196398	0.00321919237907506	1
B159		0.0032982440570092	0.00328248664682773	1
B160		0.00323240721737137	0.003164436357773	1
B161		0.00316875061760304	0.00322464559631053	1
B162		0.00324653364483856	0.00320707966529827	1
B163		0.00324935665739231	0.003392292754669	1
B164		0.00327900070569418	0.00325562188213226	1
B165	15kb	0.00328999137875038	0.00321024278437367	1
B166		0.00331932171626824	0.00330915391642343	1
B167		0.00326166865578426	0.00334204000077436	1
B168		0.00329215015925081	0.00332360910465041	1
B169		0.00323596459845691	0.00331490168219186	1
B170		0.00330612357626166	0.00320040221039762	1
B171		0.00321069486869442	0.0032417418555396	1
B172		0.00326814719429302	0.00327255610491486	1
B173		0.00319502957161495	0.00320718190295495	1
B174		0.00320583111044947	0.00317901785174174	1
B175	20kb	0.00329550120155858	0.00329133533950731	1
B176		0.00314008123221457	0.00322694770721047	1
B177		0.00323112227633713	0.00321134084038325	1
B178		0.00324169409825143	0.00316215958408096	1
B179		0.00332529102071002	0.00322257844872478	1
B180		0.00320572993523958	0.0031618219385507	1
B181		0.00321267949099332	0.00318996777809904	1
B182		0.00327962608240269	0.00323025728626282	1
B183		0.00314550835770899	0.00313151869809375	1
B184		0.00317846695135769	0.00322194608780028	1
B185	25kb	0.00318681448540592	0.00320520387832889	1
B186		0.00325014870201698	0.00318223462887471	1
B187		0.00326313626642416	0.00318378778728033	1
B188		0.0032192808397679	0.00314181829948014	1
B189		0.00325591909776685	0.00321512206772345	1
B190		0.00335697822443988	0.00317500023381886	0.0217324977959523
B191		0.0032819972593934	0.00320603725174209	1
B192		0.00330583476761345	0.00324011729572936	1
B193		0.00321551929879452	0.00317788411824009	1
B194		0.00316479776943643	0.00317290783897043	1
B195	30kb	0.00328867200416397	0.00327977849880357	1
B196		0.00319366495575298	0.00324994910610529	1
B197		0.00328706727298008	0.00317195330659098	1
B198		0.00327330093264363	0.00323671411681549	1
B199		0.00319130166909582	0.00322185526620241	1
B200		0.00321569890567921	0.00328968727390107	1
B201		0.00321183405843399	0.00328337298244454	1
B202		0.00331079357654891	0.00322080302929335	1
B203		0.00317466533375496	0.00321152865786252	1
B204		0.00328280572086832	0.00323318047971352	1
B205	35kb	0.00321231294313451	0.00320152819032992	1
B206		0.00333357125331623	0.00328027326526574	1
B207		0.00331592295929303	0.00323392558629029	1
B208		0.00324470452844086	0.0033339891486965	1
B209		0.00322666822378394	0.00323930969156563	1
B210		0.00332379168362399	0.00323669997492653	1
B211		0.00333584049815788	0.0033936969531179	1
B212		0.00328639026321044	0.0032216574564938	1
B213		0.00326233820610639	0.00327748757487297	1
B214		0.00328453495857543	0.00318227274500024	0.735775185340663
B215	40kb	0.0032735835164296	0.00316614995385208	1
B216		0.00328220424973324	0.00322842407544453	1
B217		0.00317438787141319	0.00314654548408772	1
B218		0.0032459705475751	0.00329185335570891	1
B219		0.00320109246259508	0.00322279834819654	1
B220		0.00331491686262044	0.00321041043745091	1
B221		0.00333204969920931	0.00323526196192518	0.553334935268047
B222		0.00322987027287447	0.00328046588556197	1
B223		0.00326463713859204	0.00315765184979991	1
B224		0.00326692368930221	0.00323346038878607	1
B225	45kb	0.00327778566335099	0.00326586879344535	1
B226		0.00326633861644289	0.00327926344760662	1
B227		0.00327145840529518	0.00323051821625565	1
B228		0.00321769022295824	0.00324741792906295	1
B229		0.00326369678155975	0.00324637271000813	1
B230		0.00322201952442413	0.0032235357522988	1
B231		0.00320598410855092	0.00323409882584619	1
B232		0.00323651200569531	0.0032900913448542	1
B233		0.00322923145331031	0.00318764281381073	1
B234		0.00328651860833716	0.00315340608127424	0.410253025922867
B235	50kb	0.00322993793072479	0.0032575198983361	1
B236		0.00328218705395278	0.00328626564568455	1
B237		0.00324327390052583	0.00322535733324565	1
B238		0.00328545376125595	0.00317962040028035	1
B239		0.00330820279478077	0.00326304992484622	1
B240		0.00331335271951259	0.00316469958343395	0.0632321974676879
B241		0.00338507281975846	0.00330561665318178	0.958261348898009
B242		0.00335036328126786	0.00331324079917833	1
B243		0.00337844582835307	0.00334808283932659	1
B244		0.00329247542276445	0.0032588771978232	1
B245	55kb	0.0032523786749547	0.00327577350497604	1
B246		0.00330447821258619	0.00337818125580483	1
B247		0.00325939301457888	0.00329171488924752	1
B248		0.00326502048480383	0.00326442854839505	1
B249		0.00324928311817641	0.00332285186499013	1
B250		0.00331872598623197	0.00329511964548887	1
B251		0.00334633970362714	0.00327547729599789	1
B252		0.00327176145597381	0.00328276786043717	1
B253		0.00325585670353589	0.0032706692248586	1
B254		0.00329202888354631	0.00323569857157242	1
B255	60kb	0.00322884717992601	0.00314540381650715	1
B256		0.00331720124583206	0.00326117252421779	1
B257		0.00324161127057954	0.003250652304424	1
B258		0.00329916475922159	0.00327650148206589	1
B259		0.00331041063231456	0.00326958040649288	1
B260		0.00332533500631426	0.00331100895484183	1
B261		0.00329177912218358	0.00321874537176499	1
B262		0.00331584801916296	0.00330405876669323	1
B263		0.0033523063624566	0.00329482150547892	1
B264		0.00342068799792517	0.0033508834601797	1
B265	65kb	0.00332325359942765	0.00335608110213621	1
B266		0.0033898329856556	0.00338447073126979	1
B267		0.00345588808293285	0.00344568906380131	1
B268		0.00348039854538854	0.00330029308485996	0.00170907652974874
B269		0.0033702344422529	0.00339437341208727	1
B270		0.00337750451563371	0.00330733101857192	1
B271		0.00334972598909655	0.00326695191924346	1
B272		0.00335504128440838	0.00324778209909196	1
B273		0.00332677537727171	0.00331761655553821	1
B274		0.00321878767124539	0.00328874284177732	1
B275	70kb	0.00327776789351513	0.00324226461969138	1
B276		0.00328142216913851	0.00331862403672448	1
B277		0.0032465741036329	0.00325639978211901	1
B278		0.00327113135393483	0.00329757938458398	1
B279		0.00337260289411769	0.00330326977934204	1
B280		0.00328814868557211	0.00333259494259426	1
B281		0.00332911321800267	0.00331447089511375	1
B282		0.00339078082147106	0.00330504079211807	0.576939496881984
B283		0.00332960813957081	0.00331861340699633	1
B284		0.00331573402029799	0.00332726146626611	1
B285	75kb	0.00330095261861275	0.00334158854867357	1
B286		0.00337541232502649	0.00334729146713306	1
B287		0.00329996571058701	0.00325760492174793	1
B288		0.0033992188297207	0.00327446682627528	1
B289		0.00331045568216289	0.00330838831777596	1
B290		0.00341245678221392	0.00335926568705765	1
B291		0.00336478925801803	0.00335457821771625	1
B292		0.00344853123083076	0.00331453744549751	1
B293		0.00337583984373056	0.00338746172733439	1
B294		0.00336997293161084	0.00334726196119669	1
B295	80kb	0.00348040908450813	0.00334777700602214	0.12244908939083
B296		0.00335530824062096	0.00337812183384515	1
B297		0.00331694449517934	0.00339211679189587	1
B298		0.00331703399099101	0.00326592434108126	1
B299		0.00344637417419445	0.00329584302402061	0.695054690124672
B300		0.00338881641224693	0.00334763873515977	1
B301		0.00335873093821611	0.00336853314128606	1
B302		0.00337920212065405	0.0033744943196306	1
B303		0.00339298932165149	0.00332263527968215	1
B304		0.00329927260658885	0.00329030866284834	1
B305	85kb	0.00338648416145317	0.00330241143527039	1
B306		0.003300986189898	0.00333818901974063	1
B307		0.0033445306544629	0.00333854913029512	1
B308		0.00339323868157455	0.00334173741567616	1
B309		0.00335409701403225	0.00327070962210247	1
B310		0.00338723447199395	0.00329211857530529	0.2047591389504
B311		0.00340968083970019	0.00336607754834503	1
B312		0.00335243888972299	0.00343222587519052	1
B313		0.00332951965063646	0.00340355908034295	1
B314		0.00337835010849198	0.00336319516301974	1
B315	90kb	0.00328484785130605	0.00335291725139549	1
B316		0.00337592386772524	0.0033726207590906	1
B317		0.00338793877656593	0.00350860088446937	1
B318		0.00336915173587536	0.00341620284790012	1
B319		0.00336253003514529	0.00329960565314574	1
B320		0.00332943039755621	0.0033823795282275	1
B321		0.0033923517853859	0.00338703779279587	1
B322		0.00336865921077853	0.00331554751257665	1
B323		0.00336642525509713	0.00333007321059883	1
B324		0.00331984210881126	0.00338792460475816	1
B325	95kb	0.00331724649130528	0.00331168893730054	1
B326		0.0034640178096252	0.00335452628777974	0.400306899575423
B327		0.0033458677916591	0.00337645408209176	1
B328		0.00337659863116832	0.0033295414242234	1
B329		0.00337054544737431	0.00333509312208204	1
B330		0.00341289880152772	0.00338712467611582	1
B331		0.00344215723858914	0.00342080105847177	1
B332		0.00343910347322903	0.00338746954212	1
B333		0.00338118160340699	0.00336801641657576	1
B334	100kb	0.00341242287737407	0.00347333323724554	1
