# Supplementary material for: The HSV-1 ICP22 protein selectively impairs histone repositioning upon Pol II transcription downstream of genes
Source: Nat Commun. 2023 Jul 31;14:4591. doi: 10.1038/s41467-023-40217-w (PMC10390501; doi:10.1038/s41467-023-40217-w)
Supplement: Supplementary file 8 — Source Data [file 41467_2023_40217_MOESM8_ESM.zip › SupFig11c.tsv]

bins	labels	Mock_8h_PAA_F_H1_1	HSV1_17_WT_8h_PAA_F_H1_1	pvalues
B1	-3kb	0.0031539553413719	0.00310195390048981	1
B2		0.00318792959041706	0.00303371644220114	1
B3		0.00312543184764853	0.00292733482432267	1
B4		0.00300585539663385	0.00285914936546483	1
B5		0.00298981912635663	0.00274503923256156	0.0289331791419909
B6		0.00284301406914763	0.0026891992237128	1
B7		0.00269011193907381	0.00251107726112404	1
B8		0.00236773860974076	0.00227421310893875	1
B9		0.00206006508419914	0.00194608151800379	1
B10		0.00168683171551271	0.00159831228506185	1
B11		0.00123389216692602	0.00119172936668127	1
B12		0.00074034482677596	0.000729038730460472	1
B13	TSS	0.000657746504172723	0.000636688138096369	1
B14		0.000815979343869934	0.000763159961245379	1
B15		0.00108653639946171	0.000977884695408215	1
B16		0.00133123221596444	0.0011910339911829	0.418907205653873
B17		0.00168203498716365	0.00141848466642159	1.26428967242588e-05
B18		0.0018118463865041	0.00166760684181661	0.630551379188986
B19		0.00204095232026516	0.00183717049713098	0.0527261718914795
B20		0.00221377764499891	0.00195275459250745	0.00350352566222226
B21		0.00224068025335509	0.00215635670857663	1
B22		0.00239478008102821	0.0022352612054387	0.873047031605163
B23		0.00252509289964352	0.00229228397836911	0.0766661454201761
B24		0.00251189420596117	0.0024254352925801	1
B25	3kb	0.00264121010202733	0.002535134025382	0.65135650167652
B26		0.00270258288382815	0.00263424406664252	1
B27		0.00269881986669119	0.00263058931083484	1
B28		0.00275132020498064	0.00264784105507617	1
B29		0.00279235505605105	0.00262960154910139	1
B30		0.00279009491689243	0.00269519711208351	1
B31		0.00287444507063566	0.00274253848155961	0.14683518993134
B32		0.00279577797843235	0.00279924394846012	1
B33		0.00275248294041684	0.0027432780144428	1
B34		0.00281444461508773	0.00281578994315855	1
B35		0.00280798807738703	0.00277705683177033	1
B36		0.00277535192291563	0.00277578165155667	1
B37		0.00280010354131146	0.00280211286008078	1
B38		0.00274389058023454	0.00277685757228724	1
B39		0.0028369196002366	0.00281865217818286	1
B40		0.00280420468695834	0.00285729801923999	1
B41		0.00286741300892355	0.00283416323871389	1
B42		0.00274915406058892	0.00284366859170159	1
B43		0.00276707426657974	0.00282366124190935	1
B44		0.00280616832398871	0.00279485160566612	1
B45	20%	0.00272939866760203	0.00286465687711264	1
B46		0.00275978054012886	0.00280207335206204	1
B47		0.00273451370123051	0.00282747727540731	1
B48		0.00280544243840829	0.00286989695169778	1
B49		0.00278982300231446	0.00288298154949842	1
B50		0.00279406952717264	0.00292886889469037	1
B51		0.00283996993563885	0.00287233442177815	1
B52		0.00280013565684036	0.00281354882471019	1
B53		0.00286276299814687	0.00283124665858923	1
B54		0.00277583190710914	0.00286655187799818	1
B55		0.00281934569701841	0.00284903466756195	1
B56		0.0028444678513831	0.00288600596324431	1
B57		0.00281696946835301	0.00282419660520082	1
B58		0.00284323362222073	0.00289334825459417	1
B59		0.00286933694291556	0.00287542745026536	1
B60		0.00286238925921386	0.00286824499644913	1
B61		0.00287655000734381	0.00288326539728099	1
B62		0.00281129668803789	0.00277670555178236	1
B63		0.00278051762131975	0.00283385357575013	1
B64		0.0028799604247544	0.00287517971854528	1
B65	40%	0.00280388322473766	0.00285596461328486	1
B66		0.00282305103884271	0.0028140991052055	1
B67		0.00283276600664536	0.00284563961626526	1
B68		0.00289085797124016	0.00290303860406959	1
B69		0.00285006709121365	0.00290928235189718	1
B70		0.00282773529431953	0.00288472621358794	1
B71		0.00286016780878736	0.00291815145260492	1
B72		0.00281942284405067	0.002902372627933	1
B73		0.00284431289593968	0.00292684756383259	1
B74		0.00275621331254672	0.00297983574974922	0.0277786519314691
B75		0.00282588104377412	0.00293976566864134	1
B76		0.0029142796162901	0.00288549233975875	1
B77		0.00290389727486565	0.00291878818429804	1
B78		0.00281979640275899	0.00293043557380615	1
B79		0.00288956531927906	0.00296204996771048	1
B80		0.00289176235901886	0.00298592191018855	1
B81		0.00289831967955092	0.00283594796943954	1
B82		0.00289037506154294	0.00288118733457287	1
B83		0.00284473278321832	0.00286676961505611	1
B84		0.00285447014000237	0.00296210351366452	1
B85	60%	0.00286354642814099	0.00292506546511814	1
B86		0.0028108648185853	0.00284888706417491	1
B87		0.0028531818822168	0.00287858381615138	1
B88		0.00293624124255242	0.0029029470823692	1
B89		0.00295418937932365	0.00290058463668302	1
B90		0.00287758053237398	0.00286660137406927	1
B91		0.00287538455907938	0.00293321644892509	1
B92		0.00288718258097092	0.00293601821236376	1
B93		0.00285493244131446	0.00292488593028418	1
B94		0.00286265961985776	0.00283460422339846	1
B95		0.00287774696213366	0.00288212229651641	1
B96		0.00288275791355419	0.00293025514948559	1
B97		0.00292920882383157	0.00295522941604851	1
B98		0.00296613657219174	0.00297142701456137	1
B99		0.00297247828639997	0.00298912650465819	1
B100		0.00293362253828099	0.00295450902377293	1
B101		0.00293215019445107	0.00300188166444211	1
B102		0.00290310258317134	0.00296566936524892	1
B103		0.0029527984148592	0.00297018491649832	1
B104		0.00294028035153028	0.00302428905184449	1
B105	80%	0.00287786595736702	0.00302339772239935	1
B106		0.0029405785595453	0.00296106383774178	1
B107		0.00297492415245627	0.00299574653592385	1
B108		0.00294264337910511	0.00295357193052989	1
B109		0.00297531079005117	0.00298765671897698	1
B110		0.00291656132112642	0.00300884755639863	1
B111		0.00296820165690587	0.00295622601373508	1
B112		0.00296902755682392	0.00302719099231492	1
B113		0.00295028503739293	0.00304876076156164	1
B114		0.00292659946735632	0.00307238787662863	1
B115		0.00297468384715837	0.00304214803655006	1
B116		0.0029333692442649	0.00312699975211559	1
B117		0.00294574538970119	0.00313831500609043	1
B118		0.00293054981563925	0.00304304224084734	1
B119		0.00294380920230912	0.00298893994577251	1
B120		0.00294001183185123	0.00302005237241693	1
B121		0.00294710948369829	0.00302289846891243	1
B122		0.00299162884416718	0.00307104263296025	1
B123		0.0029774200269038	0.00295553858439834	1
B124		0.0030540726395244	0.00310562501151842	1
B125	-5kb	0.00296429071001677	0.0030001788947243	1
B126		0.00301518582587924	0.00303566647921257	1
B127		0.00299157598393703	0.0030888210415378	1
B128		0.0029664248683647	0.00302364320776424	1
B129		0.00295677720657848	0.00304059642257841	1
B130		0.00296533263682522	0.00303003777005986	1
B131		0.00290669850246472	0.00288866664098885	1
B132		0.00283265370004501	0.00292866660031929	1
B133		0.00285330376672866	0.00292144139088828	1
B134		0.00279917249711644	0.00288098425047993	1
B135	TTS	0.00284160610942225	0.00303431484510134	0.0270680647980469
B136		0.00301730631385645	0.00311845984179775	1
B137		0.00303714658650931	0.00320939727924913	1
B138		0.00307681863692559	0.00311186046597764	1
B139		0.00307256256524837	0.00316120995964843	1
B140		0.00303772671814606	0.00310663422107046	1
B141		0.00311684656272184	0.00310396299322423	1
B142		0.00300566162417692	0.00311594071552403	1
B143		0.00309684306874274	0.00320835407195499	1
B144		0.00310432626937592	0.00315825282282495	1
B145	5kb	0.00306852987522525	0.00311106807214511	1
B146		0.00314385921108632	0.00308101702249755	1
B147		0.0031396872788062	0.00312727172052998	1
B148		0.00313082862672119	0.00315078395052763	1
B149		0.0031631728722798	0.00324791082085178	1
B150		0.00317399382128763	0.00321565008425073	1
B151		0.00317218262368125	0.00317497400324371	1
B152		0.00312986428572901	0.00313415494566244	1
B153		0.00315541495179775	0.00318955908087074	1
B154		0.00311722193978073	0.00315600456193976	1
B155	10kb	0.00314776904785897	0.00322396377069134	1
B156		0.00313378733079195	0.00317182442496338	1
B157		0.00320115842007665	0.00310070032128835	1
B158		0.00309153013468213	0.00304739133001742	1
B159		0.00309243711759213	0.00315758530997797	1
B160		0.00299903086274665	0.00304657337927095	1
B161		0.00305040511714776	0.00307975899014984	1
B162		0.00310705356975675	0.00314727230057624	1
B163		0.00321844489732459	0.00316303762889056	1
B164		0.00314549303197649	0.00315521965446769	1
B165	15kb	0.00313945067545763	0.00310481774897142	1
B166		0.0031451920376146	0.00320122906208411	1
B167		0.00320111418871708	0.0031199662724174	1
B168		0.00319192273265662	0.00315356621393588	1
B169		0.00311447971581073	0.00310596603464308	1
B170		0.00308866569378908	0.00308859731866147	1
B171		0.00315456894521363	0.0031028816389912	1
B172		0.00315357323404082	0.00311710982414614	1
B173		0.00316348480704151	0.00311400482130083	1
B174		0.00308563471148623	0.00312209539323624	1
B175	20kb	0.00313832234019464	0.00314015432288936	1
B176		0.00307405076233261	0.00310437608370005	1
B177		0.00322605727421216	0.00302364915666596	0.00680810117570566
B178		0.00315935230185813	0.00311839189758153	1
B179		0.00320288604617324	0.00311427538458397	1
B180		0.00307282681855675	0.00308366716242998	1
B181		0.00308138331699205	0.00314042746531443	1
B182		0.00312358982318255	0.00311343939889755	1
B183		0.0031627040244811	0.00316103348013309	1
B184		0.00313614318692251	0.00313535222046185	1
B185	25kb	0.00307520260778913	0.00317146861372922	1
B186		0.00312775908985843	0.00313257296903172	1
B187		0.00310671354469125	0.00312306374627074	1
B188		0.00316289926035112	0.003080817682086	1
B189		0.00320979838196429	0.00306758513709882	0.649562844004338
B190		0.00315026580306435	0.00312549225479343	1
B191		0.00312784921740958	0.00315905472856455	1
B192		0.00316763773167522	0.0031801115370995	1
B193		0.00318264136567772	0.00315542257674164	1
B194		0.00316647738784714	0.00308094811060384	1
B195	30kb	0.00317070203398492	0.0031230825893616	1
B196		0.00310567496064008	0.00311349557265142	1
B197		0.00310884820576838	0.00303556507476863	1
B198		0.0031546507225966	0.00314673517881635	1
B199		0.00313218937951069	0.00310624485644061	1
B200		0.00314770132399338	0.00321326690355703	1
B201		0.00319889136118659	0.00316640250375722	1
B202		0.0031922388326898	0.00311998390895847	1
B203		0.00315065606140543	0.0030364974762144	1
B204		0.00310077822473035	0.0032122917343242	1
B205	35kb	0.0031260616848014	0.0031335699173274	1
B206		0.00323118105546318	0.00324627755359188	1
B207		0.00312706863000876	0.00314338064031558	1
B208		0.00320679037540136	0.00321425159449355	1
B209		0.00314923027548605	0.00326075821730096	1
B210		0.00314943358596747	0.00315293930977398	1
B211		0.00329799061940372	0.00318059428587113	1
B212		0.00319168546919363	0.00319917365392385	1
B213		0.00315036466641873	0.00312020333575343	1
B214		0.00305712571239749	0.00317411406830756	1
B215	40kb	0.00317406332853829	0.0031598082402094	1
B216		0.00322878693192073	0.00319647531826235	1
B217		0.00316221538452973	0.00311260783120351	1
B218		0.0031188082122779	0.00317952530641462	1
B219		0.00318581099757831	0.00311082875798826	1
B220		0.00315056157684388	0.00311190535055435	1
B221		0.00318353017688718	0.00318596127485879	1
B222		0.00314888339357114	0.00315633323901217	1
B223		0.0031522234814045	0.00313136444964878	1
B224		0.00317182151423846	0.00315225394266193	1
B225	45kb	0.00316687349581837	0.00316022597114893	1
B226		0.0031531392884895	0.00316746730126974	1
B227		0.00317302021626486	0.00317148569413321	1
B228		0.00317647152062504	0.00317665422631856	1
B229		0.00320245788825581	0.00314446135357847	1
B230		0.00322228160109427	0.00314119773416266	1
B231		0.00316848925660075	0.00303162519318917	1
B232		0.00323518142692097	0.00321283925310302	1
B233		0.00310339994292438	0.00313617091296884	1
B234		0.00309634317249095	0.00314513579598508	1
B235	50kb	0.00320982431267669	0.00313145442985327	1
B236		0.00312074170255219	0.00309708144854071	1
B237		0.0030919976186594	0.00313904344157844	1
B238		0.00319434352068904	0.00314923798927632	1
B239		0.00311825785132111	0.00318103105687622	1
B240		0.00311666730087483	0.00319691928405102	1
B241		0.00317935168373743	0.00320814269967009	1
B242		0.00324054481852193	0.00316343571978713	1
B243		0.00320795945491624	0.00314812990909669	1
B244		0.00315790414276555	0.00318748757458098	1
B245	55kb	0.00314928487056516	0.00315969162813942	1
B246		0.00324703008840169	0.00322054512491358	1
B247		0.00328991132957989	0.00316612026110857	1
B248		0.00321029686002927	0.003122233313462	1
B249		0.00317032624144817	0.00321042589716342	1
B250		0.0032322699827561	0.00324677670546101	1
B251		0.00314181691640005	0.00318441561406284	1
B252		0.00312119195160847	0.00317275971318993	1
B253		0.00316129225039648	0.00318470031628612	1
B254		0.00327544520777302	0.0032335701043428	1
B255	60kb	0.00314175098763495	0.00310233371692246	1
B256		0.00315876633871451	0.00322561436710185	1
B257		0.00312792584317939	0.00312585158542857	1
B258		0.00314609788305334	0.00321481022316168	1
B259		0.00312476970136858	0.00315999879514068	1
B260		0.00321722261350514	0.00313655599932103	1
B261		0.00321086595435061	0.00312635607446628	1
B262		0.00316310600614626	0.00317357423558837	1
B263		0.00320866012740646	0.0032365021161754	1
B264		0.00324519761715444	0.003238407711872	1
B265	65kb	0.00321089795964044	0.00316034787150806	1
B266		0.00323992505234625	0.00319168522712024	1
B267		0.00320191523005876	0.00317630494177317	1
B268		0.00320194363395953	0.00323543266101128	1
B269		0.00316863228454601	0.00323891878686157	1
B270		0.00319216509247975	0.00315294338584499	1
B271		0.00313518568528977	0.00314589025322981	1
B272		0.00321870948042214	0.00321039007107426	1
B273		0.00324757499297237	0.0032192807362429	1
B274		0.00319650573011285	0.00319667902040287	1
B275	70kb	0.0032100749533831	0.00316445978605067	1
B276		0.00320720829973559	0.00316790025787459	1
B277		0.00317185270945246	0.00312663605470794	1
B278		0.00321324388075938	0.00319404969481964	1
B279		0.00323815874401249	0.00325865990577629	1
B280		0.00312198166232895	0.00316254649810342	1
B281		0.00320792517666095	0.00322215904894196	1
B282		0.00318712459132098	0.00324055306157233	1
B283		0.00315041795704263	0.00319413705195672	1
B284		0.00323279975727366	0.00326105337141582	1
B285	75kb	0.00321935104677183	0.00322093077513472	1
B286		0.00319954369236615	0.00324198562707272	1
B287		0.00315292720983432	0.00314623950739589	1
B288		0.00318760256793838	0.00320021824944947	1
B289		0.00322165791994096	0.00316114427026507	1
B290		0.00329073126586513	0.00318290460675679	1
B291		0.00329897210170445	0.00323928099474996	1
B292		0.00325240185609907	0.00323410232135014	1
B293		0.00329024246145464	0.00325848606060177	1
B294		0.00319699942989319	0.00320992055905904	1
B295	80kb	0.0032350737264405	0.00319158411726065	1
B296		0.00314716302534441	0.0031190365681642	1
B297		0.00322323314874032	0.00324219336646209	1
B298		0.00319759059477023	0.00318907697430484	1
B299		0.00324989697310639	0.00324894580517264	1
B300		0.00332454143835847	0.0032304511113918	1
B301		0.00318681523946323	0.00317259464003709	1
B302		0.00321719820192408	0.00321120849331604	1
B303		0.00323178859296818	0.00320740480608529	1
B304		0.003168432983332	0.0032350607390247	1
B305	85kb	0.0032136693895592	0.00322262534685828	1
B306		0.00324283981205491	0.00324500894797749	1
B307		0.00320669511596891	0.00318017626464366	1
B308		0.00345263061468742	0.00321562109597552	1
B309		0.00321313015162137	0.00318874974571012	1
B310		0.0032463864720694	0.00317741559543301	1
B311		0.0031855608553292	0.00322996134330546	1
B312		0.00316607968963735	0.00326285548766006	1
B313		0.00322608151160973	0.00325228619660702	1
B314		0.00321166530628774	0.00322962302787507	1
B315	90kb	0.00323127133911996	0.00320093251769922	1
B316		0.00321036199700164	0.00326547628986706	1
B317		0.00319466096622518	0.00324520114630049	1
B318		0.00318428166667856	0.00323197981438856	1
B319		0.00320545683969236	0.00322807108546373	1
B320		0.00317940886355813	0.00318020022124979	1
B321		0.00324876123193289	0.00323701188274317	1
B322		0.00319857777871259	0.00315991275811295	1
B323		0.00318492329396768	0.00322556701385222	1
B324		0.00325802855314333	0.00321113941481233	1
B325	95kb	0.00319358541233478	0.00324505757248417	1
B326		0.00318829192706543	0.00315374626804131	1
B327		0.00324422117710638	0.00313325527925157	1
B328		0.00319948427957578	0.00314356376390683	1
B329		0.00316040822896365	0.00315677669518147	1
B330		0.00320899169243446	0.00315357688034729	1
B331		0.00325911946333775	0.00327821756779219	1
B332		0.00321732017492748	0.00325736708536086	1
B333		0.00324344710585573	0.00325097056647923	1
B334	100kb	0.00328789126211916	0.00324075710183201	1
