# Supplementary material for: The HSV-1 ICP22 protein selectively impairs histone repositioning upon Pol II transcription downstream of genes
Source: Nat Commun. 2023 Jul 31;14:4591. doi: 10.1038/s41467-023-40217-w (PMC10390501; doi:10.1038/s41467-023-40217-w)
Supplement: Supplementary file 8 — Source Data [file 41467_2023_40217_MOESM8_ESM.zip › SupFig11d.tsv]

bins	labels	Mock_8h_PAA_F_H1_1	HSV1_17_WT_8h_PAA_F_H1_1	pvalues
B1	-3kb	0.00312460072969754	0.003144989100996	1
B2		0.00314666187622861	0.00304601388710411	0.238022986856857
B3		0.00314488403987324	0.00300460483480454	0.0177592136915756
B4		0.00309420262433605	0.00296768240848563	0.116521103387734
B5		0.00298595901036719	0.00289114149002708	1
B6		0.0029897091687836	0.00282906323515226	0.000516272262465769
B7		0.00289618112313714	0.00270005200710326	0.000102179110080233
B8		0.00275678207763698	0.00243725728174023	2.43912525102553e-12
B9		0.00248925381931556	0.00222831048678341	9.45668000082252e-10
B10		0.00219645325279375	0.00207812034018491	0.000602879692230954
B11		0.00186928593970734	0.00166727162529709	1.22464992984526e-09
B12		0.00128066548231429	0.00112739347408829	1.02271960255975e-05
B13	TSS	0.00114192022004324	0.000961313546808194	1.883286921211e-10
B14		0.00127497810605234	0.00116331308217316	0.000983574775770976
B15		0.00167358721002164	0.00153665363328671	1.95084023180723e-05
B16		0.00203111834053843	0.00182538226177554	8.90178712201537e-07
B17		0.00225074053527034	0.00205118256008183	6.71439682165029e-09
B18		0.00240206044397695	0.00214991130252569	8.31921354007709e-10
B19		0.0025881109786474	0.00233257967845952	1.61747514385268e-08
B20		0.00260177576459035	0.00240246606397977	2.34737199781923e-05
B21		0.00267181269371642	0.00242721169010374	5.43235228650595e-08
B22		0.00277493856485745	0.0026183679612902	0.00616785067718191
B23		0.00282378910313501	0.00270686045153524	0.00247651622865992
B24		0.00281509207995029	0.00263649443304961	5.492866817544e-05
B25	3kb	0.00290082980008806	0.00275702350014538	9.98438941086539e-05
B26		0.00291784107167266	0.00279545666217283	0.0005200107335123
B27		0.00294789575432804	0.00284611559441146	0.00277021105507612
B28		0.00293085313986979	0.00286676948446939	0.021712349890671
B29		0.00292076051548396	0.00287901613352779	0.718635232040975
B30		0.00296705201067817	0.00294575031359358	1
B31		0.00292312604123635	0.0029877596049037	1
B32		0.0029743454618107	0.00297633719440603	1
B33		0.00296908662083789	0.00297867727153433	1
B34		0.00295089003670346	0.00300294044016585	1
B35		0.00298825783319166	0.00305586891909502	1
B36		0.00297376979307356	0.0030273977463582	1
B37		0.00297787744682712	0.00291401240998773	0.117817906265293
B38		0.00295442946450536	0.00288866005257688	0.281000605766252
B39		0.00302178729904586	0.00297240019631165	1
B40		0.00299684457126509	0.002945062206849	0.509911030659872
B41		0.00302344539768305	0.00294080036100629	0.764939957632986
B42		0.00297832717440274	0.00300220143597438	1
B43		0.00295742207113666	0.00293049297459409	0.689362828436615
B44		0.00301972768881395	0.00297487529516067	0.611946014813819
B45	20%	0.00295421230680465	0.002926953042789	1
B46		0.00299114850344552	0.00292363585695402	0.0549118301898401
B47		0.00289533223062621	0.00292219313724295	1
B48		0.00300891879050229	0.00294431963802586	0.256450571044084
B49		0.00302338750291121	0.00298698527441541	1
B50		0.00295067993996091	0.00300903988490381	1
B51		0.00297419278849146	0.00296894307736879	1
B52		0.00291520885839372	0.00295836603605385	1
B53		0.00289789773871109	0.00294426698131778	1
B54		0.00291601658490281	0.00292584225251775	1
B55		0.00296385573922289	0.00291156712846305	0.500205218571022
B56		0.00300125862359209	0.00293048573890286	0.127543175761306
B57		0.00293725678989929	0.00294384877248136	1
B58		0.00301325159488438	0.00297801926900442	1
B59		0.00289133299102688	0.00296558492093732	1
B60		0.00292900911739465	0.00304208928195711	1
B61		0.00291635827606074	0.00298866361778206	1
B62		0.00282676395510398	0.00288351159812946	1
B63		0.00290355141604084	0.00287099557223862	1
B64		0.00294725679722835	0.00295330152000376	1
B65	40%	0.00292007956844911	0.00297945422603599	1
B66		0.00290057734263852	0.00290907962978694	1
B67		0.00292374624729636	0.00295606371311445	1
B68		0.00303481251953217	0.00308142304354896	1
B69		0.00298841051467433	0.00308251579944468	1
B70		0.0029532557157632	0.00310134190541675	1
B71		0.00295622655398927	0.00295156671241131	1
B72		0.00292962444233491	0.00302186477510938	1
B73		0.0029952124358482	0.00299096100692963	1
B74		0.00299616937737108	0.0029625708639465	1
B75		0.00296126205373767	0.00300137066304972	1
B76		0.00294289157996556	0.00301297895838606	1
B77		0.00294598871814871	0.00297961499255443	1
B78		0.00296710048065701	0.00297668768848198	1
B79		0.00293142118933856	0.00300478743247023	1
B80		0.00293913488017698	0.00305940029336779	1
B81		0.00294764091598963	0.00294612040920041	1
B82		0.0029394970686378	0.003062913575915	1
B83		0.00294702234883471	0.00299745908319098	1
B84		0.00293790378272525	0.0030085347224667	1
B85	60%	0.00292936942993001	0.00298842875846637	1
B86		0.00290560934522871	0.00291509342994135	1
B87		0.0030514753813077	0.00297685264331431	0.15279468699417
B88		0.00300274076395864	0.00296514995070003	1
B89		0.00296957024534705	0.00296292165564253	1
B90		0.00296640569497157	0.00301637385270308	1
B91		0.00291015098289478	0.00294196307772487	1
B92		0.00292277992363025	0.0029720038996331	1
B93		0.00298766281603089	0.00304371191979348	1
B94		0.0029536609976702	0.00298423332770021	1
B95		0.002977174241591	0.0030650372381202	1
B96		0.00293809052865856	0.00297238168755433	1
B97		0.00299170670926598	0.00301546465781518	1
B98		0.00292260906188033	0.0029744993436374	1
B99		0.00298878151685309	0.00297020353396796	1
B100		0.0029710646568074	0.00301528946213806	1
B101		0.0029688632815313	0.00300629208311664	1
B102		0.00299476020305657	0.00298143925092431	1
B103		0.00296406468809059	0.00301026312589166	1
B104		0.00299335427241232	0.00300092464732271	1
B105	80%	0.00299535746136338	0.00303270933646494	1
B106		0.00292361289843261	0.00296183146372693	1
B107		0.00295872591845099	0.00300683318773661	1
B108		0.00297992654320031	0.00296325166667822	1
B109		0.00303458508804624	0.00302752535920689	1
B110		0.00305021990008759	0.00299038776197566	0.627079457925166
B111		0.00300327341860678	0.00303060657774157	1
B112		0.00300107467921802	0.00299637078143701	1
B113		0.00300031504140897	0.00300301333279658	1
B114		0.00301106557602502	0.00301821178203541	1
B115		0.00304387744834306	0.00301961717090595	1
B116		0.00301577964147885	0.00305047208401237	1
B117		0.00306878769556665	0.00306492311857133	1
B118		0.00308159522053385	0.00310010300932132	1
B119		0.00309788914286346	0.0030217116552156	1
B120		0.00312247691433238	0.00305865618853338	0.215653702896985
B121		0.00302095669442149	0.00306123534134956	1
B122		0.00301810583444907	0.00304077862644434	1
B123		0.0030085409894091	0.00301224119436419	1
B124		0.0030055263670982	0.00307632884810947	1
B125	-5kb	0.0030262153443756	0.00302566729506579	1
B126		0.00301822974661514	0.0030094044214406	1
B127		0.00302639816655606	0.00302255701146382	1
B128		0.00298783760667952	0.00305738021007509	1
B129		0.00297424013214277	0.00304883518323058	1
B130		0.0030265929374816	0.00301350158198616	1
B131		0.00296280779481344	0.00294705635747897	1
B132		0.00288104717986868	0.00291867502814971	1
B133		0.00290583161487196	0.00292937442904001	1
B134		0.00286016639414255	0.00289867583603471	1
B135	TTS	0.00295242592421324	0.00296797951333228	1
B136		0.00308690265305524	0.00313458158885213	1
B137		0.00303850543447912	0.00311498836436385	1
B138		0.00300192221939459	0.00312171706799804	1
B139		0.00301841722029832	0.00314762732436935	1
B140		0.00303138075582555	0.00313321207838322	1
B141		0.00306409113587165	0.00311248094574812	1
B142		0.00309241553130236	0.00315208500588448	1
B143		0.00307760571216764	0.00319624049858121	1
B144		0.00302748069460052	0.00311869254176567	1
B145	5kb	0.00305164958301592	0.00308221892276318	1
B146		0.00301447050388768	0.00306161983558918	1
B147		0.00301845569669209	0.00302672578445629	1
B148		0.00303224986127407	0.0031211237512455	1
B149		0.00312070177492524	0.00310445262067826	0.925587612131274
B150		0.00307492509491807	0.00316144121295491	1
B151		0.00307667652708549	0.00312976680929671	1
B152		0.00302481336005544	0.0031546766808442	1
B153		0.0030757657001249	0.00314784297067797	1
B154		0.00306733506714017	0.00310117302707944	1
B155	10kb	0.00307041401106122	0.00314118142234278	1
B156		0.00309325355988972	0.00308604081267833	1
B157		0.00303704676050211	0.0030925371221424	1
B158		0.00301285665200482	0.00299922931942965	0.176029730084036
B159		0.00308582539806089	0.00308483706151206	1
B160		0.00307718109679539	0.00303191160526671	0.103851899910999
B161		0.00306826875191922	0.0030147953959029	0.379448527185323
B162		0.00305628856395915	0.00311358525160522	1
B163		0.00308852218224612	0.00312654867573933	1
B164		0.00305604014715869	0.00305303880863797	1
B165	15kb	0.00302725288554998	0.00304973833704294	1
B166		0.00307922132622317	0.00311454816183943	1
B167		0.00303011582647468	0.00305821824976562	1
B168		0.00310533277239106	0.00314094238834963	1
B169		0.00302453230066842	0.0031006517369739	1
B170		0.00304564136116663	0.00305572746296916	1
B171		0.00308252586777731	0.00304140734638794	0.150695473467785
B172		0.00310251124775329	0.00308553938733872	0.768385644335858
B173		0.00302180814752784	0.00306549464114172	1
B174		0.0030354138139519	0.00305502026554215	1
B175	20kb	0.00300657093510952	0.00308130600557469	1
B176		0.00303618820160418	0.00302486491219854	1
B177		0.00313146725612514	0.00303844803803692	0.0157814106430973
B178		0.00305530178881613	0.0030380687714342	1
B179		0.0030453859100349	0.00307789255500099	1
B180		0.00302913903860183	0.00309096554873224	1
B181		0.00303714822986812	0.00307268742439028	1
B182		0.00301585626429212	0.00303307615405196	1
B183		0.00303575278138512	0.00307653507337134	1
B184		0.00299161193617501	0.00303212011435108	1
B185	25kb	0.00302970776701244	0.00309719319010906	1
B186		0.00301795266841329	0.00300868482122538	1
B187		0.00303857765581391	0.00302977288389527	1
B188		0.00303380812123447	0.00302474907433235	1
B189		0.0030334283474276	0.00304602005036771	1
B190		0.00305960531124976	0.00305629022132823	1
B191		0.00304070602951321	0.00301285585529243	1
B192		0.0030967562644586	0.00307936128912845	0.710189926540014
B193		0.00303764101385037	0.00304618111228984	1
B194		0.00297910512665062	0.00303172856871546	1
B195	30kb	0.00301318854810008	0.00310271730613356	1
B196		0.00301716097752241	0.0030404374731555	1
B197		0.00302764184177723	0.00303095264012824	1
B198		0.0030443054835353	0.00310821957027426	1
B199		0.00310168210890227	0.00306909591642561	0.375534843643264
B200		0.0031087195276378	0.00305463610334333	0.303080892155107
B201		0.00300665089583252	0.003080751351676	1
B202		0.00308078031787637	0.0030311428624356	0.261271677453235
B203		0.00301437399945327	0.00301940052484489	1
B204		0.0030821880628812	0.00309328670263439	1
B205	35kb	0.00306879077148002	0.00305057884763033	1
B206		0.00306700969997696	0.00303184019719173	1
B207		0.00304731485766649	0.00311284430070632	1
B208		0.00305401004581443	0.00308563484861138	1
B209		0.00303661135505352	0.00306275375128405	1
B210		0.00309282455086392	0.00305090104220129	0.961813081816296
B211		0.00309158363615942	0.00304056763307287	0.691660248308662
B212		0.00310054390590953	0.00308666528638224	1
B213		0.00307170150412441	0.00302767706227931	0.773631402445653
B214		0.00304475055778494	0.00297472910184255	0.00121537454511215
B215	40kb	0.00304275343632463	0.00309758666431676	1
B216		0.00310996562667324	0.00306041119140379	0.165587685753764
B217		0.00301625799853951	0.00309277704487073	1
B218		0.00303983246058558	0.00307887978274766	1
B219		0.00301057448888607	0.00303039182025242	1
B220		0.0030164338692915	0.00301550149775203	1
B221		0.00308415784324799	0.00308491251527483	1
B222		0.00302544450283343	0.00304540541535356	1
B223		0.00306467124514568	0.00307720411286478	1
B224		0.00301286465453588	0.00299457539870152	1
B225	45kb	0.00307926025650446	0.00302510094909257	0.0648264503566251
B226		0.00304949707194563	0.00302576142733592	0.74725197141217
B227		0.00306533483602845	0.00310343851288868	1
B228		0.00302334586533347	0.00307931863118189	1
B229		0.00311778861620867	0.00306659560533209	0.513654100229578
B230		0.00308379939629957	0.00304878157617622	0.840706496853054
B231		0.00302701240267141	0.00308333966684221	1
B232		0.00303405677501921	0.00308932483803326	1
B233		0.00301552714870353	0.00298018186139196	0.271916540341145
B234		0.0029969202588572	0.00300736074030938	1
B235	50kb	0.00304890011921306	0.00303082043832241	1
B236		0.00309814189174402	0.00304219363296801	0.330187428492851
B237		0.00304856789426535	0.00300748949551689	0.199881247407888
B238		0.00300311576251892	0.00305585250288856	1
B239		0.00307073745767102	0.0030871104097342	1
B240		0.00305594643275785	0.00305048255695707	1
B241		0.00309558699492224	0.00312853331569333	1
B242		0.00317625160698432	0.00310603610931204	0.0160571674549951
B243		0.00309789583556878	0.0030621403768074	0.652616528916512
B244		0.00305054387867172	0.00309716706132982	1
B245	55kb	0.00305933993870217	0.00311142420405088	1
B246		0.00307145631758265	0.00316801662772872	1
B247		0.00308671951940293	0.00309789168923784	1
B248		0.00308879001366601	0.00307706150509743	1
B249		0.00307968839930492	0.00310384790195853	1
B250		0.0030889017543875	0.00307817309809292	1
B251		0.00310063250263632	0.00307484822955823	0.806287039163887
B252		0.00306318143923355	0.00309415398147212	1
B253		0.00305989702878765	0.00309051494163202	1
B254		0.00310540321458349	0.00313450698898187	1
B255	60kb	0.00306037018073447	0.00305192238258023	1
B256		0.00308762948570478	0.0030743180426172	1
B257		0.00309251751471987	0.00304544871144506	0.9479311228094
B258		0.00307230533988204	0.00300089015832381	0.0199767630242571
B259		0.00309372155629553	0.00306447876680296	0.557782366340087
B260		0.00303999039297323	0.00307307610714616	1
B261		0.00303898831502911	0.00310784350097254	1
B262		0.00306547722640458	0.0030928114941301	1
B263		0.0030870516062573	0.00307097166602859	1
B264		0.00312173472887114	0.00314064310073495	1
B265	65kb	0.00313236058829095	0.00315770019748723	1
B266		0.00311190564292065	0.00308862297375568	1
B267		0.00307987945871465	0.00314086746973673	1
B268		0.00310325665612619	0.00311598104187058	1
B269		0.00304238089887025	0.00310474728197932	1
B270		0.00309603392423491	0.00318630348338549	1
B271		0.00304391868017048	0.00308311091021684	1
B272		0.00308986515993832	0.00305286214094329	1
B273		0.0030970533631831	0.00312667000566133	1
B274		0.00300972059501918	0.00302935580627466	1
B275	70kb	0.00299499499035077	0.00304425022068468	1
B276		0.00311554040262558	0.00310044621585992	1
B277		0.0030536598842804	0.00305310260662393	1
B278		0.00310508202324131	0.00307635014043298	0.355916099216558
B279		0.00306164921952173	0.00306580585720668	1
B280		0.00309556294821079	0.00304529955885423	0.0850927116130799
B281		0.00305684862443944	0.00304504596797549	1
B282		0.00306942203956156	0.00309247606917653	1
B283		0.00313379874214927	0.00305490319330193	0.00971398662882071
B284		0.00313110796561941	0.00306439620769794	0.00714693416534711
B285	75kb	0.00309552836603512	0.00307990863454072	1
B286		0.00315688648321907	0.0031145217556958	0.104613733884072
B287		0.00309736589883801	0.00308957407725558	1
B288		0.00317172094140888	0.00305619819606051	0.000568961223121266
B289		0.00304936005612673	0.00314223407741883	1
B290		0.0031161199652977	0.00306976616023972	0.0791248703090882
B291		0.00312943988100258	0.00318051947129207	1
B292		0.00312701780662107	0.00311743065480478	1
B293		0.00316174232725189	0.00311344234605859	0.00602956041869121
B294		0.00317395074875479	0.00315455032591745	0.455029425864907
B295	80kb	0.003169690152509	0.00316902281719954	0.854676966012219
B296		0.00308754451544816	0.00305155027396532	0.207403832847969
B297		0.0031044781488163	0.00318529747867779	1
B298		0.00312635067457716	0.00310545864756449	1
B299		0.00313917678294758	0.00313709415162804	1
B300		0.00309781553034046	0.00313149243484264	1
B301		0.00310438285896878	0.0031687592778305	1
B302		0.00308919340895895	0.00313705672746965	1
B303		0.00306589364614777	0.00309019379873581	1
B304		0.00304751519877964	0.00307443951459847	1
B305	85kb	0.00308474932117913	0.00312790593722253	1
B306		0.00306895237214659	0.00309473489557876	1
B307		0.0030692899541847	0.0030895759293272	1
B308		0.00336959704951341	0.00322152559033916	1
B309		0.00307788127407809	0.00305128269549868	0.599389232076032
B310		0.00306252708166355	0.00310888769334087	1
B311		0.00315506168697127	0.00308889733495914	0.0380518073501106
B312		0.00308660168378205	0.00316790088685123	1
B313		0.00308834566554672	0.00314005646819106	1
B314		0.00310643093106067	0.00313067401536286	1
B315	90kb	0.00309245824559481	0.00309779827957763	1
B316		0.00308483052743913	0.00309568745839296	1
B317		0.00310566941186974	0.00312761882678888	1
B318		0.00307757715296649	0.00310567213344997	1
B319		0.00308756214747896	0.00312879104325165	1
B320		0.00307966684924896	0.0031403497136611	1
B321		0.00308567569630641	0.00308055708791475	0.92567906400383
B322		0.0030862121068839	0.00314284698246865	1
B323		0.00309138171760579	0.00306075534217026	1
B324		0.00313033233062683	0.0031062284230368	1
B325	95kb	0.00308987130304382	0.00307391780525825	1
B326		0.00305602891802741	0.00307278012509948	1
B327		0.00306405385029863	0.00313298227058382	1
B328		0.00314325029868992	0.00314489206350036	1
B329		0.00304658313687301	0.00308669925639213	1
B330		0.00311948705434028	0.0030905262243979	1
B331		0.00312974128746071	0.00319653003022037	1
B332		0.00311600253045928	0.00315784500639104	1
B333		0.00311167407523304	0.0031566319054793	1
B334	100kb	0.00314556482644068	0.00314680785347699	1
