# Supplementary material for: The HSV-1 ICP22 protein selectively impairs histone repositioning upon Pol II transcription downstream of genes
Source: Nat Commun. 2023 Jul 31;14:4591. doi: 10.1038/s41467-023-40217-w (PMC10390501; doi:10.1038/s41467-023-40217-w)
Supplement: Supplementary file 8 — Source Data [file 41467_2023_40217_MOESM8_ESM.zip › SupFig11e.tsv]

bins	labels	Mock_8h_PAA_F_H1_1	HSV1_17_WT_8h_PAA_F_H1_1	pvalues
B1	-3kb	0.0046051322305545	0.00409195364207353	1
B2		0.00444639712025802	0.00400530495238607	1
B3		0.00414875071718103	0.00377727240523506	1
B4		0.00402847687866777	0.0035211794474038	1
B5		0.0037200616552387	0.00337648845292923	1
B6		0.00330062251324982	0.00305801090912753	1
B7		0.00287047998910321	0.00276459460986536	0.0107735480268007
B8		0.00249779562305621	0.00235259142068994	0.0451218246956
B9		0.00192695749921321	0.00188217585074807	1.84122232860724e-05
B10		0.0013905793760314	0.00148303145246327	1.77289500276827e-10
B11		0.00100856158224746	0.00104870247293685	4.53557828021091e-07
B12		0.000701616294549203	0.000734294488844665	3.5172489298773e-06
B13	TSS	0.000555744169679468	0.000530475924215505	1
B14		0.000575472455822555	0.000567133157238394	0.255231346976065
B15		0.000733242101539652	0.000756046089862207	0.0100499765919946
B16		0.000877480418607683	0.000941702167435118	8.02460338406493e-08
B17		0.0010152207789765	0.00110811627397064	2.67835109046071e-11
B18		0.00115839763018413	0.0012058503339254	2.50678555978243e-07
B19		0.00132154586949847	0.00139378910096581	3.07551062365898e-09
B20		0.00138127689896737	0.00146989824856467	1.19373979161225e-11
B21		0.00146456945803859	0.00152480729176824	6.08267238630888e-12
B22		0.00151546320070472	0.00165760110030387	5.22552801532549e-13
B23		0.00158127798900195	0.00170708458260963	1.38853392773411e-13
B24		0.00166860434635747	0.00177507284325794	8.10178995098407e-11
B25	3kb	0.00175813120026419	0.00192516378109924	4.02158442652059e-29
B26		0.00172356629858847	0.00189395227963098	3.37670219717705e-29
B27		0.00171173465901947	0.00189977261045255	1.70832438243376e-31
B28		0.00169537888017439	0.00192132819178765	2.76010723534877e-38
B29		0.00170830641288527	0.00190241161333917	8.97142584998599e-38
B30		0.00168812485749221	0.00192063622751927	1.33181168247338e-45
B31		0.00166794907238323	0.00194929640498492	3.09665017766095e-49
B32		0.00172030211814518	0.00196864236364112	2.52366326336062e-47
B33		0.0017479640902657	0.00196423291085161	1.76566108074899e-40
B34		0.00169396775713212	0.00198708245586866	2.28258507533837e-47
B35		0.00171779674714486	0.00195129335368142	3.09701061467246e-44
B36		0.00170597101563763	0.00195864147870632	6.88714254105337e-50
B37		0.00174685344493298	0.00195127046361407	2.97641977712572e-41
B38		0.00165928198901487	0.00195478407073897	3.62270913930376e-50
B39		0.00175527285228015	0.00192626701623234	8.44656774519627e-43
B40		0.00177339576422388	0.00196108842911332	1.32843502082688e-36
B41		0.00165264259240876	0.00196563115042088	5.63339366869787e-61
B42		0.00170163563319536	0.00197384989087417	6.06510522668924e-44
B43		0.00165022808782547	0.00196897135310059	1.38621352113772e-62
B44		0.00164069264993901	0.00195148833624948	1.20952611356163e-49
B45	20%	0.00167406775733449	0.00192781019491012	3.11406762175701e-42
B46		0.0016926897580116	0.00195332655302035	5.57934759683129e-44
B47		0.00168313987020776	0.00191031944063213	9.71209459647354e-44
B48		0.00162219978176323	0.00192520768734867	1.94597099584908e-50
B49		0.00168831890162011	0.00196742006102493	3.48980664148038e-49
B50		0.00164364928216622	0.00191215213436494	4.25452288203549e-52
B51		0.00159569909144922	0.00194355328072985	1.82342075292448e-61
B52		0.0015731926355072	0.00189170339970671	1.85812995173764e-54
B53		0.00164843610857498	0.00197021878709982	1.9919508439047e-57
B54		0.00168126320913497	0.00196685034116677	5.8213602891707e-55
B55		0.00163216248333259	0.00195620107976992	9.32439740590102e-54
B56		0.00167685623470573	0.001932707702761	8.70002185723078e-49
B57		0.00162005139962634	0.00196586121741757	1.23682213535828e-63
B58		0.00169252872851269	0.00199775955768518	2.11384843135216e-53
B59		0.00172905384591528	0.00199849150602365	3.86147431377988e-49
B60		0.00172367084279538	0.00200853217586182	3.65962808530506e-47
B61		0.00169195685223865	0.00197485408734177	2.37963302890722e-48
B62		0.00168962640703919	0.00189367324770517	3.9508150089514e-48
B63		0.00168250766688453	0.00192283619220287	3.45215483210429e-49
B64		0.00168800805556588	0.00191929158909394	1.40143406348824e-46
B65	40%	0.00160762690812128	0.0019003881154356	2.10723318720608e-46
B66		0.00161387586333049	0.00194171514304048	1.32946778403098e-55
B67		0.00158015888092321	0.00196487193634175	5.60820510004649e-54
B68		0.0016353856141531	0.0019431849642434	1.88448620140133e-51
B69		0.00166339859157605	0.00195902060367359	3.3372357299058e-58
B70		0.00162975198330787	0.00191547924363129	1.56898090512489e-57
B71		0.00168960091013948	0.00194677514760467	1.41819355393157e-49
B72		0.001567044311407	0.00193024273234523	3.61926451568205e-55
B73		0.00161220536212881	0.0019192488123662	1.56552455313121e-53
B74		0.00162929261819169	0.00191916214276058	2.77159073289062e-54
B75		0.00162621205565531	0.00196886626643824	6.74378225955952e-53
B76		0.0016030181542403	0.00196470521776774	4.20403892845136e-65
B77		0.00159662308930827	0.00195538867590435	6.05192758202371e-60
B78		0.00158342640790894	0.00194948663146665	1.60684631997227e-59
B79		0.00161761798069608	0.00196290281445295	3.40545904666832e-67
B80		0.0016288703468284	0.00200735604185492	2.31427586322214e-63
B81		0.00153844221799186	0.00195069314172141	8.50195892098547e-74
B82		0.00157914686083012	0.00195463551648046	5.79697366319418e-62
B83		0.00160498109735649	0.00198053632486233	1.34376407864807e-60
B84		0.00163329795573672	0.00195922297994713	6.4192997140298e-59
B85	60%	0.00163070041327991	0.00191137245063394	7.92381023923574e-56
B86		0.00163179845694219	0.00188851073638653	8.33362068170033e-53
B87		0.00163606376937843	0.00193435995313053	7.57447019274059e-53
B88		0.0016866484632621	0.00193131731978352	2.21316888020157e-44
B89		0.00163434030427781	0.00199482239455953	1.36620445991641e-58
B90		0.00165320485865044	0.00194035548431661	2.91344973174943e-54
B91		0.00161959803388426	0.00200574383033028	1.88607825553294e-63
B92		0.00162165090043613	0.00193188965907753	1.3224544456591e-56
B93		0.0016723581520551	0.00200038015814634	2.47318922266487e-60
B94		0.00167006095896916	0.00199841300201278	3.20381641775216e-52
B95		0.00160573992427116	0.00194027272869689	6.19470265017374e-56
B96		0.00160112562525021	0.00191275099264831	3.35893007436797e-58
B97		0.00163397114924775	0.00192977744300048	7.20208635315735e-50
B98		0.00159084051250191	0.00189907957856748	4.35369580712575e-51
B99		0.00162607689529018	0.00194917292835951	4.49256799834067e-53
B100		0.00161308624853977	0.00197467514118816	6.07549343748603e-57
B101		0.00164001202731635	0.00200614970125925	5.54484659668373e-57
B102		0.00167117353407561	0.00203198341535826	7.62806928169652e-62
B103		0.00158515881219145	0.00199919218192903	1.87917109080037e-60
B104		0.00161322570149862	0.0019411044611003	4.46038541747371e-55
B105	80%	0.00163134611222487	0.00200242348480811	4.75292266791874e-63
B106		0.00159683080434617	0.00197433660935303	6.45142513939022e-70
B107		0.00159061818758419	0.00195448766656016	2.7903190636192e-60
B108		0.001556722756501	0.00199328338909539	1.49195008918818e-70
B109		0.00160124816469897	0.00202063508393233	9.45781662327326e-66
B110		0.00155834900868368	0.00199820495369984	1.9756316563542e-69
B111		0.00154868736792409	0.00201562244815464	2.24124739496107e-78
B112		0.00157911735480717	0.00195679225394035	3.08102054389957e-63
B113		0.00165311961902865	0.00199088946704035	1.66213995998718e-59
B114		0.00159744158607751	0.00210334646479152	7.52225342255387e-73
B115		0.00162929515016754	0.00196709356502896	2.76077796450589e-57
B116		0.00161655843928819	0.00203358223359785	1.26753646756365e-57
B117		0.00158056824886831	0.00208295593459498	7.25012041043452e-67
B118		0.00161998857694404	0.00199837999154359	1.27851219044408e-56
B119		0.00161812971306774	0.0019322736467529	7.9692223308711e-53
B120		0.00162637542020376	0.00196504442792277	7.07591192833599e-58
B121		0.00156200247582412	0.00198042326958562	1.59463480246843e-67
B122		0.0016902967103394	0.00196752514890355	1.44117346496614e-57
B123		0.00164190008789009	0.00202497353774079	7.12874679179699e-58
B124		0.00159875554965335	0.00200606010600335	1.72678751395969e-63
B125	-5kb	0.00161410563646239	0.00201609153032083	4.75930514865794e-69
B126		0.00161530584000809	0.00201365328332984	3.56171476508406e-63
B127		0.00164202747439344	0.00197042246347124	7.27889511965017e-51
B128		0.00165427731477218	0.00200246166909535	6.43996327354112e-60
B129		0.00167360428895788	0.00197944112572675	8.41066190021114e-49
B130		0.00167787383390979	0.00201909220908352	8.17086884733329e-48
B131		0.00161755732684622	0.0020387648134712	1.31409687499187e-59
B132		0.00166747544322482	0.00200860356415774	6.21134364911994e-50
B133		0.00164185343449023	0.00206546563534502	2.07690704375962e-59
B134		0.00174935120073981	0.00213066572458389	8.16067434558146e-56
B135	TTS	0.00177814254470414	0.002112279566902	3.37934842159897e-46
B136		0.001997931291319	0.00227193152552201	7.00375099517339e-37
B137		0.00209000462335543	0.00237216550927835	2.24869155888331e-41
B138		0.00213291954225699	0.00243081883331082	9.66274513773307e-42
B139		0.00230820054149758	0.00255884085054166	7.3104149653417e-34
B140		0.00244403362895829	0.00264331079534968	3.70418063220621e-27
B141		0.00253000683281015	0.00268259301269566	3.47227948526958e-21
B142		0.00267873321061802	0.00280892527621913	1.54724025688681e-21
B143		0.00280888792453081	0.0028844185629548	9.18257768974948e-14
B144		0.00288719474455314	0.00297543382557372	2.33513031365178e-11
B145	5kb	0.00298714086060508	0.00307478312195251	5.35474364992873e-15
B146		0.00309994556296686	0.00313717126076512	2.29202051235446e-09
B147		0.00327205738978396	0.00328491542930864	4.64403374432079e-10
B148		0.00329742270743482	0.00332185117506011	2.42087463325264e-07
B149		0.00338446531352841	0.00339006975737296	3.45543136937325e-06
B150		0.00342434078061913	0.00344935287004634	6.73258915040961e-09
B151		0.00352489518529229	0.00348643632092703	0.000268468921852016
B152		0.00358789337282764	0.00358350801937236	7.95742224016758e-06
B153		0.0036887063979878	0.00358600720239617	0.000111131637861972
B154		0.00365609363352631	0.00355050003654164	0.0245006868208723
B155	10kb	0.0037650644339433	0.00358673077578942	1
B156		0.00376460253754373	0.0036529514177261	0.00229213054347946
B157		0.00380653852674642	0.00368147517084962	0.144239600457195
B158		0.00375572628517412	0.0036294058907895	0.30402482259239
B159		0.00384086334683135	0.0036629732706517	1
B160		0.00384454718192681	0.00361533773189573	1
B161		0.00381009942252622	0.00368197782186297	1
B162		0.00390161402894727	0.00375714491463403	1
B163		0.00399686121285047	0.00384736385935852	1
B164		0.00400185552679374	0.00379466584624787	1
B165	15kb	0.00401339849077166	0.00374399739299876	1
B166		0.00417689563546969	0.00382089097678629	1
B167		0.00398004008724981	0.00382070166389988	1
B168		0.00401938300493498	0.00377524809743849	1
B169		0.00401302269878715	0.00378834441819689	1
B170		0.00394319725816236	0.00377939742525292	1
B171		0.00402117755484202	0.003775120519961	1
B172		0.00404216491431622	0.00384745406795356	1
B173		0.00403483621313862	0.0037827837632192	1
B174		0.00400787212689041	0.00380468263521965	1
B175	20kb	0.00401422796290398	0.00386751942269922	1
B176		0.00399421141862281	0.00382102475017338	1
B177		0.0040245057469195	0.00377472463990572	1
B178		0.00393561667469218	0.00375101330417679	1
B179		0.00402033057638757	0.00382256158987193	1
B180		0.00399036085967229	0.00386415378209181	1
B181		0.00402325536609333	0.00379249181572744	1
B182		0.00403741688962104	0.00384523444267598	1
B183		0.00401341339743493	0.00373959478509607	1
B184		0.00399410076687393	0.00379158863428507	1
B185	25kb	0.00396045529783439	0.00367851110214788	1
B186		0.00394562591769191	0.00374971920562219	1
B187		0.00396574598336776	0.00378609372245368	1
B188		0.00404597014744058	0.00382350762029947	1
B189		0.00394853385241881	0.00376486402397894	1
B190		0.0038619502292453	0.00376754401905791	1
B191		0.00383415665516617	0.00368838137011503	1
B192		0.00397028431788997	0.003786892211114	1
B193		0.0039478089535035	0.00384281606677957	1
B194		0.0038601007722572	0.00366427078678301	1
B195	30kb	0.00393327574475807	0.00378178321779456	1
B196		0.00396384850977668	0.00378639257637657	1
B197		0.00391494443657579	0.00367798292940689	1
B198		0.00402490570325859	0.00377783462460857	1
B199		0.00399978990853142	0.00379577850792658	1
B200		0.00393378187586675	0.0038178629548037	1
B201		0.0039877533602319	0.00384572355725378	1
B202		0.00399481907250499	0.00379281149824819	1
B203		0.00388198023573559	0.00368000885116778	1
B204		0.00391724962816188	0.00379352643962723	1
B205	35kb	0.00390224270688451	0.00374534480919292	1
B206		0.00394663961984294	0.00376963015665552	1
B207		0.00397435862402565	0.00376602336554234	1
B208		0.00391652897678483	0.00381959835988062	1
B209		0.00403251888783736	0.00376979408481531	1
B210		0.0040032241241605	0.00376562299132507	1
B211		0.0040371232277963	0.00385429119008358	1
B212		0.00404850393985985	0.00381751841500271	1
B213		0.0039470659535434	0.00384727943509229	1
B214		0.00396124470570886	0.00372689109556154	1
B215	40kb	0.00396287240960124	0.00378784696296724	1
B216		0.00396308283368246	0.00374860440682687	1
B217		0.00390206936126254	0.00373720358656454	1
B218		0.00403798790139242	0.00380195721843641	1
B219		0.00389394385429676	0.00376028717412255	1
B220		0.00394253880208544	0.00370646382041914	1
B221		0.00390766244086332	0.00378599119938149	1
B222		0.00396831840788142	0.00374091801686271	1
B223		0.00390963878407004	0.0036574557679413	1
B224		0.00395950048237657	0.00367470058669112	1
B225	45kb	0.00390505042035378	0.00367010165044279	1
B226		0.00392197787075285	0.00375636386764943	1
B227		0.00387495958880357	0.0037773187212882	1
B228		0.00389082623454382	0.00378909207485644	1
B229		0.00380693682707632	0.00374894695780271	1
B230		0.00379559383286411	0.00375700410401288	0.666949463140685
B231		0.00381647309034943	0.00364331111813217	1
B232		0.00387436600060765	0.00369414177838622	1
B233		0.00381161041463162	0.00366571890252646	1
B234		0.00377554368105555	0.00369659094409635	1
B235	50kb	0.00378830193576525	0.00360968946523279	1
B236		0.00378997807872748	0.00366504284634258	1
B237		0.00386298274957314	0.0036996772954706	1
B238		0.00379937606618499	0.00365757814949209	1
B239		0.00392019387997405	0.00373877783636704	1
B240		0.00396471144249433	0.0037759876358022	1
B241		0.00384824331419623	0.00373272938035527	1
B242		0.00393694298581178	0.00374739594456534	1
B243		0.00385274141227557	0.00375848804166803	1
B244		0.00391342723820485	0.00373552793621595	1
B245	55kb	0.00387339284132521	0.00374789187233944	1
B246		0.00391665594790076	0.00376023616150132	1
B247		0.00393739714265873	0.00379355502851526	1
B248		0.00390449289691949	0.0037725840934114	1
B249		0.00396305535260565	0.00379105521085929	1
B250		0.00392910867254427	0.00375044652579832	1
B251		0.00387952619042251	0.00378047608300942	1
B252		0.00389256750257027	0.00372817857811336	1
B253		0.00385996971708006	0.00378654549006789	1
B254		0.00389448455607679	0.00381044399289744	1
B255	60kb	0.00380127460174588	0.00370169964200821	1
B256		0.00386876124378286	0.00370120375229152	1
B257		0.00383735900808787	0.00370022222690481	1
B258		0.00388307982381372	0.00370354783592252	1
B259		0.0038730619278368	0.00370992793580168	1
B260		0.00395578488184477	0.0037870404289205	1
B261		0.00394765212914944	0.00376833331550342	1
B262		0.00391372706886661	0.00376772092874349	1
B263		0.00393441089062968	0.0037801302457765	1
B264		0.00393346111742355	0.0037988811617918	1
B265	65kb	0.00388428973362258	0.00374923326112914	1
B266		0.00393427959428652	0.00378103741496699	1
B267		0.00398576467219451	0.00378590881522993	1
B268		0.00398676822046637	0.00377271586146456	1
B269		0.00400222677999294	0.00370143253763871	1
B270		0.00397946102797138	0.00374683464265071	1
B271		0.00388174663783001	0.00363793278102749	1
B272		0.00396457120218618	0.00372607242868908	1
B273		0.00392788337238262	0.00372607053309022	1
B274		0.00387254982286094	0.00371322844011423	1
B275	70kb	0.00390680848967724	0.00368149990436592	1
B276		0.00392108237947022	0.00370604460311348	1
B277		0.0038472555227664	0.00366060307936738	1
B278		0.00389433304249463	0.00369915711842521	1
B279		0.00391767831170945	0.00372811182780889	1
B280		0.00389615944120218	0.00368590121020024	1
B281		0.0038881924645011	0.00369093125329583	1
B282		0.00393585769019817	0.00376341757260439	1
B283		0.00387050573189662	0.00377133385802605	1
B284		0.0039282550383271	0.00379040158142493	1
B285	75kb	0.00397531656005595	0.00377008733466435	1
B286		0.00400156999907559	0.00382002210300632	1
B287		0.0039554064628259	0.00378319185731959	1
B288		0.00407005276654713	0.00384311855937783	1
B289		0.00407916449871538	0.00380793611487717	1
B290		0.0040322031293881	0.00376492697404263	1
B291		0.00405516017614465	0.0038980511696077	1
B292		0.00401252066201384	0.00385579077384627	1
B293		0.00406394799786582	0.0038505599027269	1
B294		0.00401476191495881	0.00380192406493385	1
B295	80kb	0.00403750114154716	0.00380412344892201	1
B296		0.00392691203617117	0.00375048823117206	1
B297		0.0040337927913955	0.00381750408550555	1
B298		0.00400100110343745	0.00378325781919507	1
B299		0.0040197029739678	0.00376865407379887	1
B300		0.00403993382293802	0.00381088331355599	1
B301		0.00403010753875863	0.00381612410407488	1
B302		0.00404342284332625	0.00385214694356986	1
B303		0.00397307445986426	0.00380903541046624	1
B304		0.00400609538862802	0.00378163200500861	1
B305	85kb	0.00394650807716296	0.00380797093818805	1
B306		0.00401323768704005	0.00372687616865549	1
B307		0.00402991851312919	0.00375288566770224	1
B308		0.00428673165645306	0.00374816657291567	1
B309		0.00389886022369208	0.00379723546826559	1
B310		0.00403983522226085	0.0038275223611314	1
B311		0.00399987154414121	0.0038515538595704	1
B312		0.00412008851149202	0.00386730815755384	1
B313		0.00403343555700463	0.00383046504475823	1
B314		0.00400317410466314	0.00374065021101545	1
B315	90kb	0.00402956889408724	0.00371363185194588	1
B316		0.00395786455513962	0.0037423897170053	1
B317		0.00407284324164826	0.00380105736281312	1
B318		0.00393080837328149	0.0037413084436272	1
B319		0.00404557666106346	0.00371263511486223	1
B320		0.00404673173356582	0.00383995377544592	1
B321		0.00412408797427316	0.00376043227412304	1
B322		0.00406887805493282	0.00372253405654352	1
B323		0.00399825468299957	0.00377271336081016	1
B324		0.00401397805392835	0.00374440087305361	1
B325	95kb	0.00404463121515009	0.00371639704823698	1
B326		0.00407433364830732	0.00380171950145274	1
B327		0.0041371530553209	0.00387848432008437	1
B328		0.00414024031423202	0.00380275432156323	1
B329		0.00401326541936671	0.00378604432640043	1
B330		0.0042101043652888	0.0039128184180476	1
B331		0.00415232922658335	0.00387961814771919	1
B332		0.00411958633342789	0.00383067977774625	1
B333		0.0042003591157692	0.00384608652099337	1
B334	100kb	0.00410402330932038	0.00387122490306975	1
