# Supplementary material for: The HSV-1 ICP22 protein selectively impairs histone repositioning upon Pol II transcription downstream of genes
Source: Nat Commun. 2023 Jul 31;14:4591. doi: 10.1038/s41467-023-40217-w (PMC10390501; doi:10.1038/s41467-023-40217-w)
Supplement: Supplementary file 8 — Source Data [file 41467_2023_40217_MOESM8_ESM.zip › SupFig11f.tsv]

bins	labels	Mock_8h_PAA_F_H1_1	HSV1_17_WT_8h_PAA_F_H1_1	pvalues
B1	-3kb	0.00155956924328085	0.00150637947719168	0.367152096531441
B2		0.00153586874234944	0.00150056382374826	1
B3		0.00146508345826807	0.00134972743241442	0.0297998742500843
B4		0.00146215964453832	0.00126942769599535	0.00172403893184945
B5		0.0012281524707928	0.00114843294450249	1
B6		0.00105871280557927	0.000998719886680074	0.125953097678832
B7		0.000944162737879332	0.000909776668997093	1
B8		0.00081354065200357	0.000724304584415816	0.00034171780786256
B9		0.000625310912283815	0.000652254537571284	1
B10		0.000489640834885623	0.000511127190766802	1
B11		0.000330885020040749	0.000377285809424639	1
B12		0.000231917293110854	0.000268001283122241	1
B13	TSS	0.000201035431245025	0.00020279898876145	1
B14		0.000262941866005978	0.00024489116396997	0.405919109481255
B15		0.000393979107756869	0.000338788482723652	5.36760486212639e-07
B16		0.000554523136227334	0.000452252456383983	2.032175749542e-13
B17		0.00077567152245421	0.00059515005805923	4.40457858822426e-26
B18		0.00108568869740185	0.000774176041463782	4.26369515589236e-44
B19		0.00141102399419604	0.00107105465867567	2.19273391915385e-41
B20		0.0017854282615045	0.00131722220562048	7.73260279562121e-65
B21		0.00206423854966399	0.00162135385613472	7.09883021722404e-54
B22		0.00251971545488071	0.00196775873612622	2.75815514698862e-58
B23		0.00273853090658817	0.00229992608488816	8.44812051096721e-48
B24		0.00297024986601854	0.0025702924236798	7.05945176625211e-40
B25	3kb	0.00334869726815578	0.00293863093994909	3.1301186765393e-44
B26		0.00361175549033975	0.00325823636032336	6.64572435564434e-31
B27		0.00375872134401101	0.00346709312811583	7.60329745526579e-21
B28		0.00382195311787304	0.00358579182067729	4.30169549141583e-14
B29		0.00392377967498161	0.00357746867132684	2.07449683992913e-26
B30		0.00395176468507785	0.00369899759607699	8.14187774034694e-19
B31		0.00396753101122301	0.00375437872935193	3.30645064263193e-15
B32		0.00402432903805704	0.00385334426088336	5.51270970693465e-11
B33		0.0039698002997911	0.00382710347522391	2.565233247783e-09
B34		0.00401815833729422	0.00385018272146395	3.13370754454961e-10
B35		0.00401384958286332	0.00384103691148352	3.04692498622005e-10
B36		0.00409164197986831	0.00393528071637145	3.19970877344104e-08
B37		0.00401196526990682	0.00389360708289244	1.59333701519883e-07
B38		0.00410745928273931	0.00399213648720788	7.95052674457081e-10
B39		0.00413050658480183	0.00401731242253089	5.98171778446809e-08
B40		0.00412757080964094	0.00395809711741651	2.48137954417881e-11
B41		0.00411475689514089	0.00401073243671854	1.86315034056617e-07
B42		0.00414396873666064	0.00405170487004373	5.80315902111342e-07
B43		0.00420914365993136	0.004053650279921	4.62561910314564e-11
B44		0.00411467325683675	0.00403638412171546	9.98857966785829e-08
B45	20%	0.00416259185079415	0.00406215242232711	1.95291416668867e-08
B46		0.00420954278371937	0.0040662486414828	2.39470568930156e-09
B47		0.00423664022913984	0.00405437527838772	2.60942384024354e-10
B48		0.00425174268446999	0.00416254762818543	5.83028751659981e-07
B49		0.00430143651712056	0.00423846411325367	5.37428470071735e-05
B50		0.00433445217259956	0.00419303534079968	2.17324519834582e-09
B51		0.00435600716119499	0.00430521333590274	0.00679104616461147
B52		0.00435017782249972	0.0043412710032343	0.0578854601840005
B53		0.00438358954860082	0.00427818856283697	2.92747148518306e-08
B54		0.004365559557978	0.0042684267983612	2.56095717211155e-08
B55		0.00434709964730631	0.00423812194693316	1.73637724469162e-07
B56		0.00445065679449397	0.00433328648768359	2.79470429301212e-07
B57		0.00449865364589178	0.00431996639894335	8.46123807534746e-09
B58		0.00447956219982822	0.00439530996693527	0.000667146126358272
B59		0.00451457482881651	0.00445001357213972	0.000317079007245452
B60		0.00462091946855208	0.00450134092220573	2.26710709573192e-09
B61		0.004614612302852	0.00448670211751882	1.41408962626237e-10
B62		0.00459448013881429	0.00448602745559676	9.43292224562949e-09
B63		0.00459741461872822	0.00443723263216444	2.64285661507892e-10
B64		0.00456644864969726	0.0044522542195545	1.09746753777264e-08
B65	40%	0.00455712927643868	0.00443760135632374	1.28560435662356e-07
B66		0.00468845317694989	0.00457516648767255	1.46867142788696e-07
B67		0.00472275776271031	0.00462828814153988	3.33320609909815e-08
B68		0.00472702886825605	0.00468710870906223	0.000564391844599648
B69		0.00485366325978129	0.00474211202576368	9.6607445060478e-07
B70		0.00482204419900334	0.00468964388639397	1.16062204474651e-09
B71		0.00484618603469802	0.00474276410227043	1.13603241290186e-06
B72		0.00481554066370186	0.00468166786626583	1.10986263235606e-08
B73		0.00478425347770375	0.00478265689031854	0.00161438716252695
B74		0.00489560291902881	0.004797345167302	8.46352536148425e-09
B75		0.00483254512859274	0.00476582786491236	0.00013219551343607
B76		0.00488833462184783	0.00484743468806995	5.35599080622979e-05
B77		0.00492707002007567	0.00486873883431467	7.17710642582561e-07
B78		0.00500361405476486	0.0049280668970202	1.58593622278855e-07
B79		0.00504535924901585	0.00499118917232549	6.12532558599885e-06
B80		0.00511706838388033	0.00511157021079212	3.24166407802096e-05
B81		0.00502509787939105	0.00495422102194798	1.66994365540344e-07
B82		0.00511446462334704	0.00506883086257229	5.97019670446172e-05
B83		0.0049951367252241	0.00499634685254423	0.00173961155508
B84		0.00513931100632405	0.00504056019714358	2.71203915740714e-07
B85	60%	0.00515559885212748	0.00509638144781963	0.000453260593470476
B86		0.00517236566456882	0.00508811425190897	7.42179701402493e-07
B87		0.00526467622715898	0.00524252956602186	0.0016178370665062
B88		0.00525142900427425	0.00526929208049746	0.00120897884063041
B89		0.00530069486810212	0.00534283108073911	0.0541400500100596
B90		0.00532866378531221	0.00533129643920328	0.00238678410174064
B91		0.00528497034510296	0.0052480333785484	0.000328694185190367
B92		0.00530192007625952	0.00524086939154607	0.000554717138615848
B93		0.0053019762336844	0.00526523583784223	9.00728759765288e-05
B94		0.00537079437466684	0.00532119776176355	6.61009913550765e-05
B95		0.00554410641444587	0.00549665927891928	8.67408212357597e-05
B96		0.00546481203339093	0.0054327911422321	0.0001533646784253
B97		0.00542643682240979	0.00545277823861364	0.00685384206890984
B98		0.00545308682522064	0.00541229868863491	2.53868174597203e-05
B99		0.00549595512353411	0.00549545417764738	0.000347493425530574
B100		0.00561447453196764	0.0055858125168968	0.000229851771313199
B101		0.00559119101039458	0.00563817277458185	0.011246155280038
B102		0.0057046649668709	0.00558249557911399	1.18463750476429e-06
B103		0.0057271542459206	0.00562951578093686	1.93920795122329e-05
B104		0.0058599909275461	0.00573068310933233	1.11747040656767e-08
B105	80%	0.00586127785266346	0.00574933598682637	1.17192201989705e-06
B106		0.00577625977766844	0.00575234358770157	0.000197843926645399
B107		0.00572265926307566	0.00568876566165791	0.000420895822229218
B108		0.00571327370172449	0.00569856501582911	0.000324742284630493
B109		0.00583277616557822	0.00576165797554751	3.1875167508067e-06
B110		0.00583129545001824	0.00573162699033032	8.74034871752591e-07
B111		0.0059010595436245	0.00586475894681632	0.00177247004605913
B112		0.0059674696262326	0.0059492518062404	1.32620345042709e-06
B113		0.00605508740035209	0.00596302101860543	4.92316910448109e-07
B114		0.00608310337172193	0.00602801955947923	0.000304551262089777
B115		0.0061234424561859	0.00609433122431101	0.000639272427944115
B116		0.00614335498844352	0.00610499802249439	0.00016169573546281
B117		0.00615424794653935	0.00616657823879444	0.197288735786982
B118		0.00622226954817588	0.00615001804163161	1.09143357364207e-06
B119		0.00622102072029112	0.00612835016634503	1.52377521776484e-08
B120		0.00626894850016176	0.00627197801340889	0.00185915245414631
B121		0.00630359803129019	0.00624491983811134	3.69995080737624e-06
B122		0.00637824115054497	0.00626780148958063	3.52985303993585e-10
B123		0.00643296628778383	0.00630460707603079	1.19746678628845e-06
B124		0.0066227658116268	0.0064535410775112	2.70690224904698e-10
B125	-5kb	0.00670756864332288	0.00652100793122249	2.80268508345085e-14
B126		0.00674574630873011	0.00662160863784131	2.40128242273636e-12
B127		0.00686281511742659	0.00668680299748653	8.59959419105939e-12
B128		0.00688610271359172	0.0068560717357091	2.29046174963514e-09
B129		0.00687980429403925	0.00681262249092985	9.41246296665596e-11
B130		0.00687406605028605	0.00676866066671407	1.23057020542503e-14
B131		0.00656729542281572	0.00639083395410974	1.54042199262854e-18
B132		0.00633000155423202	0.00627417860633774	6.25926232895686e-09
B133		0.00604898645544672	0.00606074894877756	2.56854278746577e-09
B134		0.00571544743282492	0.00585655122723848	0.057925453742979
B135	TTS	0.00537600535179712	0.00541313774163738	0.000839281348482002
B136		0.00502742602008993	0.00515081453360722	7.59336996711749e-07
B137		0.00449787412735203	0.00465573430038255	1
B138		0.00408601597343385	0.00418498406863181	1
B139		0.00373171997815418	0.00388957777379613	1
B140		0.00351733657448844	0.00360373854463413	1
B141		0.00326682931134964	0.00331251499001215	1
B142		0.00305797217249532	0.00317231579899998	1
B143		0.0029105347639032	0.00304155291150726	1
B144		0.00282083221745723	0.00295156102977896	1
B145	5kb	0.0026613854511883	0.00274719392802373	1
B146		0.00255671223089502	0.00266778920362689	1
B147		0.00251667036536248	0.00258470893873174	1
B148		0.00255306003873924	0.00264426865271367	1
B149		0.00251182194683602	0.00257326499297043	1
B150		0.00237092514964657	0.00246647888510694	1
B151		0.00225272746563569	0.00235872774672776	1
B152		0.00225622387737396	0.0022953243470457	1
B153		0.00219131733595387	0.00232759857198211	1
B154		0.00217028528190309	0.00226012763054554	1
B155	10kb	0.00211015268828135	0.00220890055740242	1
B156		0.00209410694297751	0.00217120304420691	1
B157		0.00210524625308243	0.0021903871378066	1
B158		0.00203384235548489	0.00210104694444268	1
B159		0.00204682734044318	0.00217061292169904	1
B160		0.0020029096798265	0.00206968081589171	1
B161		0.00197388500891096	0.0020752974717039	1
B162		0.00199168515246845	0.00206269526512011	1
B163		0.00191760459002964	0.00199886430796648	1
B164		0.00193398558010288	0.00201355529077389	1
B165	15kb	0.00193051393598589	0.00198126411586374	1
B166		0.0019165457375867	0.00196136114482462	1
B167		0.0019578507289486	0.00198722334107424	1
B168		0.00198722547119262	0.00200722145011623	1
B169		0.00193654121367309	0.00204144404839232	1
B170		0.00194650556450669	0.00199540288738643	1
B171		0.00195850310005546	0.002034446030145	1
B172		0.00192424908898483	0.00199726861231242	1
B173		0.00198021309891974	0.00202102428793004	1
B174		0.0019530507311508	0.00201507123578819	1
B175	20kb	0.00195115390512993	0.00199197421867405	1
B176		0.00192602404472336	0.00200917883724248	1
B177		0.00195986762463867	0.00199765594527018	1
B178		0.00192279517632424	0.0019689227885754	1
B179		0.00185693715874421	0.00190389342568335	0.282740261762419
B180		0.00186871459610341	0.00191581580057107	1
B181		0.00185040392850327	0.00197929044659651	1
B182		0.00189592839096372	0.00196404942874506	1
B183		0.00187099062175731	0.00191024595233213	1
B184		0.00180473979680099	0.00187182549693648	1
B185	25kb	0.00182841464768413	0.00190846421867101	1
B186		0.00180643442968805	0.00185983995436563	1
B187		0.00183277490036718	0.00186443575514637	1
B188		0.00180157382717769	0.00187833832018564	1
B189		0.00184933342372477	0.00194760738737055	1
B190		0.00187743747905791	0.00194922737463731	1
B191		0.00187020905693603	0.00196105242549603	1
B192		0.00191203351892237	0.00199802466468216	1
B193		0.00187959663107285	0.0019573447296075	1
B194		0.0019228076968091	0.00197084095551332	1
B195	30kb	0.0019411969646431	0.00203286471095675	1
B196		0.00192260699723448	0.00201104348001579	1
B197		0.00187194542668311	0.00200439205983371	1
B198		0.00190489743926047	0.00197490517733327	1
B199		0.00190720601438952	0.00197065505332188	1
B200		0.00190835653639039	0.00195177997610462	1
B201		0.0019081750758048	0.00199671237865178	1
B202		0.00187230843690209	0.00196377186424436	1
B203		0.00182953359247434	0.00191789121289409	1
B204		0.00184702713944622	0.00197538239922309	1
B205	35kb	0.00185619694374514	0.00192815834038376	1
B206		0.00191652543058792	0.00198901596527219	1
B207		0.00189659339283042	0.0019733985037209	1
B208		0.0019149533189806	0.00202725182437715	1
B209		0.00188930139688917	0.00197041850285663	1
B210		0.00192604429719946	0.00195500617070349	1
B211		0.00191124383861125	0.00199102105466594	1
B212		0.00194810442770113	0.00199679582118551	1
B213		0.00187871627489265	0.00192758287936158	1
B214		0.00187718020598889	0.00192951726803615	1
B215	40kb	0.0018756182058186	0.00195658699571744	1
B216		0.00189480992773056	0.00197320896753572	1
B217		0.00182230821025875	0.00193120022841116	1
B218		0.00190459019635544	0.00199257937508848	1
B219		0.00185303661864879	0.00189982592372148	1
B220		0.00186825696398303	0.00193651652635254	1
B221		0.00185044115814482	0.00199253278406414	1
B222		0.00187259252840315	0.00193546767663406	1
B223		0.00186201476972803	0.00195551929414011	1
B224		0.00188103837420262	0.00196464392207458	1
B225	45kb	0.00186499147553399	0.00196276576827433	1
B226		0.00189418037025886	0.00199110493280793	1
B227		0.00189671571763518	0.0019490394619811	1
B228		0.00186640318251115	0.00197895556107833	1
B229		0.00189152864334765	0.00200703004908198	1
B230		0.00191154229182539	0.0019826170149956	1
B231		0.00188834234384607	0.00192606790800038	1
B232		0.00189790512050839	0.00194576929695473	1
B233		0.00187933136994678	0.00193284505945138	1
B234		0.00182987066087893	0.0019326536384103	1
B235	50kb	0.00189535174804049	0.00193108611365584	1
B236		0.0018687804728916	0.00193604232079903	1
B237		0.00185492243755433	0.00190266191061724	1
B238		0.00189735650282919	0.00194778804790606	1
B239		0.00187490975753694	0.00190912517988921	1
B240		0.00191670418117176	0.00197097594310273	1
B241		0.00191389040000203	0.00197443433496219	1
B242		0.00196207575752852	0.00201707589123298	1
B243		0.00190195069776956	0.00196567572632596	1
B244		0.0018893447914118	0.00197117531270711	1
B245	55kb	0.00193483730823958	0.00198990048835993	1
B246		0.00192422507865332	0.00196086300840424	1
B247		0.00191778455863778	0.00198009144542677	1
B248		0.00187331479978473	0.00192617475594271	1
B249		0.00188945582449082	0.00194551764380145	1
B250		0.00187727569277032	0.0019523219760734	1
B251		0.00191750070982001	0.00193467953394979	1
B252		0.00191147979927342	0.00193161324222094	1
B253		0.00185831413077316	0.00189336975732004	1
B254		0.00188766494262612	0.00193064411842198	1
B255	60kb	0.00188455150200099	0.00191323158123195	1
B256		0.00183359726382294	0.0018820844594489	1
B257		0.00191721534644086	0.00196795017361152	1
B258		0.00185568273106687	0.0018983934536073	1
B259		0.00183510034144182	0.00192155004166174	1
B260		0.00189630626369348	0.00197912103666416	1
B261		0.0018647552747828	0.00192498907845162	1
B262		0.00189014303419209	0.00193844610545368	1
B263		0.00187673899141904	0.00192397665884615	1
B264		0.00192395577504214	0.00192082410453604	0.0431762484360957
B265	65kb	0.00191744446719778	0.00194833911558296	1
B266		0.00192286558233431	0.00197547803398405	1
B267		0.00192971961246457	0.00203035914116305	1
B268		0.00196128893897041	0.00201655860972302	1
B269		0.00191991146799635	0.00198179104904868	1
B270		0.00192430331898436	0.00201186588950439	1
B271		0.00190202697162192	0.00197880182229814	1
B272		0.00192975316572207	0.00197465164630271	1
B273		0.00194257301508678	0.00200149153678302	1
B274		0.0019087863710248	0.00196925928081393	1
B275	70kb	0.00191155876890427	0.00199486175087822	1
B276		0.00194262779640687	0.00199258074202924	1
B277		0.00188345282955199	0.00195713448345955	1
B278		0.00191694680686542	0.00202754729635158	1
B279		0.00195881424203321	0.00202934145787175	1
B280		0.00186856025627767	0.00198990362002724	1
B281		0.00193459279346869	0.00198470649632608	1
B282		0.00194194355322862	0.00197053031094072	1
B283		0.00194335623228049	0.00198305218416357	1
B284		0.00197784865917653	0.0020307567297733	1
B285	75kb	0.00194793603273047	0.00201662321863335	1
B286		0.00193546408720541	0.00203644714688028	1
B287		0.00197609942123131	0.00203440292614859	1
B288		0.00196961530920076	0.00202876281808683	1
B289		0.00201093472173327	0.00201070342960765	0.898358046814267
B290		0.00196078751996114	0.00207245893279605	1
B291		0.00198232264733897	0.00202932742223322	1
B292		0.00197193397661604	0.00203657211265436	1
B293		0.00194638448885381	0.0020507966976346	1
B294		0.00198811462733706	0.00207346275492347	1
B295	80kb	0.00198368138402885	0.00208225971148717	1
B296		0.00200754188986888	0.00205078954338194	1
B297		0.00199591351837522	0.0020634421099543	1
B298		0.00194537675845622	0.00203836612625472	1
B299		0.00196953504583836	0.00202906374232873	1
B300		0.00195542625482992	0.00202688422121538	1
B301		0.00195827144517035	0.00206334443052561	1
B302		0.00196925543132596	0.00207756217159054	1
B303		0.00197910768131514	0.00206301358890022	1
B304		0.00197411397176498	0.00199181279495374	1
B305	85kb	0.0019583032321258	0.00200780103449422	1
B306		0.00192249613128013	0.00203172008326417	1
B307		0.00193763211982688	0.00199894794190605	1
B308		0.00210623641695045	0.00206606948802513	1
B309		0.00192249717947082	0.00201592892086464	1
B310		0.00195976957516449	0.0020160817859576	1
B311		0.00199396895867834	0.00204192578931188	1
B312		0.00201524655623031	0.0020673011044484	1
B313		0.00202343504472011	0.00203639402175693	1
B314		0.00197941944397844	0.0020582237783514	1
B315	90kb	0.00198100626025926	0.00202614347041487	1
B316		0.00197775527268571	0.00206488266994154	1
B317		0.00199444771612828	0.00210363007411474	1
B318		0.00203015080328249	0.00208739277888589	1
B319		0.0020647964873965	0.00208263992526717	1
B320		0.00204427564787122	0.00208937456484419	1
B321		0.00209412706541531	0.00212918621353176	1
B322		0.00200628551756744	0.00206956948088006	1
B323		0.00199054684710759	0.00206966918483249	1
B324		0.00201822876457644	0.00207932828668076	1
B325	95kb	0.00204080722108923	0.00208195883999403	1
B326		0.00195599634804969	0.00208011944575497	1
B327		0.00200051372552359	0.00210507681129896	1
B328		0.00207803119614954	0.00212306384837651	1
B329		0.00197279107027131	0.00211513726100079	1
B330		0.00203730276154329	0.00214739695415306	1
B331		0.00210371096924576	0.00218168400156475	1
B332		0.0020924185965649	0.0021552236006721	1
B333		0.00211543469613215	0.00211065823743206	1
B334	100kb	0.00205927435684763	0.00213651502816672	1
