# Supplementary material for: The HSV-1 ICP22 protein selectively impairs histone repositioning upon Pol II transcription downstream of genes
Source: Nat Commun. 2023 Jul 31;14:4591. doi: 10.1038/s41467-023-40217-w (PMC10390501; doi:10.1038/s41467-023-40217-w)
Supplement: Supplementary file 8 — Source Data [file 41467_2023_40217_MOESM8_ESM.zip › SupFig11g.tsv]

gene_id	log2FC	cluster
ENSG00000001167	0.144253380386206	7
ENSG00000001497	-0.305559471564422	1
ENSG00000001629	-0.163751552921342	4
ENSG00000003056	-0.107427682357825	1
ENSG00000003509	0.199801396419635	8
ENSG00000004399	-0.212034677421349	3
ENSG00000004700	0.110245771637934	8
ENSG00000004766	-0.349135546912442	2
ENSG00000005189	0.0124524683768673	3
ENSG00000005249	-0.326069055362675	6
ENSG00000005469	0.209376906380863	8
ENSG00000005483	0.246467871302106	7
ENSG00000005486	-0.0098501730400999	9
ENSG00000005810	0.0896413644554903	6
ENSG00000006042	0.141794419231926	9
ENSG00000006530	0.152456477566189	7
ENSG00000006712	-0.283939107192344	8
ENSG00000007341	0.228220579029628	6
ENSG00000007923	0.322899257302133	6
ENSG00000007944	0.00649974305640411	3
ENSG00000008083	0.193266678559739	9
ENSG00000008513	0.220565784937978	6
ENSG00000008988	-0.829344611036112	5
ENSG00000009335	-0.101220294298131	6
ENSG00000009844	0.161511551177335	1
ENSG00000010270	0.506425682823614	9
ENSG00000011114	-0.0573119212389868	6
ENSG00000011295	0.217109895222039	9
ENSG00000011422	0.264474650169275	7
ENSG00000011426	0.143513932243382	1
ENSG00000011465	-0.329202626350592	3
ENSG00000011523	0.133059150884225	8
ENSG00000011638	-0.0488451808254642	6
ENSG00000012822	0.073891827042842	1
ENSG00000013016	0.570748979752065	3
ENSG00000013374	0.231106656137842	7
ENSG00000013583	0.284008840624139	9
ENSG00000014123	-0.00319133362529965	9
ENSG00000014641	0.093786066312932	3
ENSG00000015153	0.0735697986953142	9
ENSG00000015171	-0.214134773260731	3
ENSG00000018510	0.144382249837454	6
ENSG00000019549	0.665458863606058	1
ENSG00000020256	0.26143221390249	4
ENSG00000021574	0.00685924046896521	6
ENSG00000023171	-0.0923426605969661	4
ENSG00000023287	-0.432232281862489	3
ENSG00000023909	0.019843295833908	6
ENSG00000024048	-0.514737987055477	3
ENSG00000024526	-0.092119949015709	8
ENSG00000025156	0.320634937780422	1
ENSG00000026025	-0.0464612185093759	6
ENSG00000026508	-0.070914761876351	4
ENSG00000028116	-0.105638417854913	9
ENSG00000028528	-0.141434109168066	6
ENSG00000028839	0.0951664891640689	3
ENSG00000029725	-0.156228225593184	8
ENSG00000030582	0.0399638766952677	7
ENSG00000031003	0.111497986187278	7
ENSG00000031691	-0.212498760437076	9
ENSG00000033178	-0.226085337472852	2
ENSG00000033627	0.376771110818314	3
ENSG00000034152	-0.0955942604502251	6
ENSG00000034533	0.0841838892033078	1
ENSG00000034677	0.0768605200103091	8
ENSG00000034713	-0.367099068604767	8
ENSG00000035499	-0.0430547160182599	2
ENSG00000037474	-0.13045755607867	6
ENSG00000037637	-0.193419544805882	6
ENSG00000038002	0.469347845596927	3
ENSG00000038219	0.304940355705812	1
ENSG00000039523	-0.0843137360753505	3
ENSG00000040531	-0.143957174438934	4
ENSG00000040933	-0.239065057138894	3
ENSG00000042062	0.177238803888147	1
ENSG00000042753	0.110989216354352	1
ENSG00000043514	0.237090781840606	9
ENSG00000044459	0.183063594902409	4
ENSG00000047410	-0.0131765037521461	8
ENSG00000047578	0.199232578148949	7
ENSG00000047621	-0.223779968643809	8
ENSG00000047849	0.0533238955455232	4
ENSG00000048471	-0.0232336886754844	7
ENSG00000048828	0.0776872451615801	6
ENSG00000048991	0.332058388519903	9
ENSG00000049130	-0.0185035938700972	8
ENSG00000049167	0.226357154174384	9
ENSG00000049323	0.141134870662507	9
ENSG00000049449	-0.196318569411073	1
ENSG00000049540	0.196946047550319	3
ENSG00000049618	0.0845804974643325	6
ENSG00000049656	-0.180757690298427	4
ENSG00000050405	0.052544203000753	6
ENSG00000051108	-0.523116110737594	3
ENSG00000051341	0.239280035373742	9
ENSG00000051382	-0.378483637051058	7
ENSG00000051620	0.233803606741977	3
ENSG00000052723	0.212314423973733	2
ENSG00000054277	-0.237898028067442	9
ENSG00000054598	-0.103948321331814	5
ENSG00000054793	0.186464250741208	1
ENSG00000055044	0.0315334301270523	8
ENSG00000055130	0.666095190515196	2
ENSG00000055147	0.182753401542991	8
ENSG00000056050	0.112018469204394	4
ENSG00000056097	0.0475678660154574	8
ENSG00000056277	0.150610839559891	3
ENSG00000057019	0.162148626970569	1
ENSG00000057935	0.0511045759343841	2
ENSG00000058272	0.801636582043017	1
ENSG00000059758	0.194112086630386	1
ENSG00000059804	-0.0167755376526962	3
ENSG00000060339	0.189588253014274	1
ENSG00000060688	-0.440415212111976	9
ENSG00000060718	0.113788770545371	9
ENSG00000060749	0.203397859107795	1
ENSG00000060982	0.466736533668817	7
ENSG00000061337	0.362763427461739	7
ENSG00000063660	0.0910222854902395	4
ENSG00000064545	-0.0428417736308585	4
ENSG00000064607	0.514408722723484	1
ENSG00000065491	0.245733977216391	1
ENSG00000065534	0.210852813619571	6
ENSG00000065548	-0.34850719361443	3
ENSG00000065559	0.129588242495129	9
ENSG00000065613	0.170964037274438	2
ENSG00000065665	-0.164989898668146	2
ENSG00000065883	0.176130961402259	7
ENSG00000065911	-0.0237287078086818	2
ENSG00000065923	0.413302893899392	3
ENSG00000066044	-0.294108376539619	2
ENSG00000066557	-0.330786230625487	1
ENSG00000066651	0.281629646020673	1
ENSG00000066827	0.151214432406977	3
ENSG00000067048	-0.196575051583102	5
ENSG00000067113	-0.0795199626504948	3
ENSG00000067141	-0.200568121941798	3
ENSG00000067167	0.256013466610987	3
ENSG00000067177	0.105413047174785	6
ENSG00000067208	-0.324177994794008	3
ENSG00000067365	-0.125894995834846	3
ENSG00000067829	0.123804966170523	5
ENSG00000067955	-0.203289071713477	6
ENSG00000068305	0.0608342103912971	4
ENSG00000068323	0.243951917494345	8
ENSG00000068383	0.0467470942485311	6
ENSG00000068724	0.0196721003696277	5
ENSG00000068793	0.399360722486902	7
ENSG00000068912	0.215175059606826	3
ENSG00000069509	0.372410431636968	9
ENSG00000069702	0.405651336421839	9
ENSG00000070018	0.35112586032899	8
ENSG00000070047	-0.440186795051153	6
ENSG00000070214	0.314634516258819	6
ENSG00000070367	-0.138266406916108	1
ENSG00000070423	-0.585738563174013	5
ENSG00000070476	0.348709079267321	2
ENSG00000070756	-0.83745700620218	5
ENSG00000070778	0.0904068864016286	8
ENSG00000070785	-0.725598807351079	5
ENSG00000070950	0.211369098797857	6
ENSG00000071051	0.519529882301919	9
ENSG00000071243	0.0569282089443231	3
ENSG00000071462	0.233234639434272	5
ENSG00000071537	-0.00390054475690709	6
ENSG00000071794	-0.0841467490778247	1
ENSG00000072110	0.705763706569377	2
ENSG00000072121	-0.10699298338014	9
ENSG00000072210	0.0741170200482501	9
ENSG00000072274	-0.616188109126817	5
ENSG00000072364	0.305628228497843	6
ENSG00000072506	0.0940124270729011	6
ENSG00000072778	-0.212794355255311	6
ENSG00000073756	-0.100279137982255	1
ENSG00000074047	0.346264947565281	7
ENSG00000074181	0.151995600030833	1
ENSG00000074266	0.0308508019447484	9
ENSG00000074416	-0.14757295443359	3
ENSG00000074696	0.215940266722079	1
ENSG00000074800	-0.17481846985736	1
ENSG00000075151	0.120474639040013	9
ENSG00000075188	-0.192991040955896	1
ENSG00000075292	0.137993356010485	9
ENSG00000075407	-0.103128483119036	1
ENSG00000075426	0.365749409731981	7
ENSG00000075539	0.0136904538061234	6
ENSG00000075618	-0.188423833454355	5
ENSG00000075711	-0.247279241928086	6
ENSG00000075856	-0.140580394045924	6
ENSG00000075945	-0.044207555589482	8
ENSG00000076356	0.203472559930122	4
ENSG00000076641	-0.157432898546478	3
ENSG00000077150	-0.833342058815447	3
ENSG00000077152	0.479850221139986	9
ENSG00000077232	-0.0965496789207157	7
ENSG00000077254	0.34291414271151	8
ENSG00000077380	0.582961642352182	3
ENSG00000077549	-0.261176307892443	3
ENSG00000077809	-0.361480464954926	9
ENSG00000078070	-0.414569285773797	1
ENSG00000078124	-0.333107110883432	7
ENSG00000078618	0.0984054807325364	9
ENSG00000079102	-0.00807724125385446	7
ENSG00000079387	0.020946868620743	1
ENSG00000079482	-0.149341459890891	7
ENSG00000079691	-0.0724954561775003	7
ENSG00000079785	0.28139160515317	3
ENSG00000079999	-0.466168032257906	3
ENSG00000080345	-0.0947902504763139	9
ENSG00000080503	0.224908313902842	7
ENSG00000080573	-0.02013711229588	1
ENSG00000080839	0.152253357356566	9
ENSG00000081014	0.199358291077557	9
ENSG00000082258	-0.255932512532592	1
ENSG00000082516	0.404499462703346	9
ENSG00000082641	0.417519459296908	1
ENSG00000082701	0.256757407242838	3
ENSG00000083097	0.114797742632049	4
ENSG00000083168	0.425998693111178	9
ENSG00000083520	-0.330922444669263	5
ENSG00000083720	0.127117232591955	1
ENSG00000083817	0.0733226413731641	9
ENSG00000083857	0.57178298004146	4
ENSG00000083896	0.186628764924301	3
ENSG00000084207	0.129697086447989	8
ENSG00000084636	0.107515197557016	6
ENSG00000084676	0.101793572439036	8
ENSG00000084733	0.23033204991515	8
ENSG00000085117	0.408321098380037	3
ENSG00000085231	-0.520126359110663	2
ENSG00000085491	-0.221814902349723	3
ENSG00000085511	0.201969808931671	9
ENSG00000085832	0.0657242423554391	2
ENSG00000086061	-0.715979824719605	6
ENSG00000086065	0.200554078866826	6
ENSG00000086189	-0.235635250367644	1
ENSG00000086619	-1.02349327366183	5
ENSG00000086758	0.299731722993184	4
ENSG00000087008	0.00161730833814602	1
ENSG00000087095	0.100632257646681	3
ENSG00000087116	0.513342821050119	9
ENSG00000087206	-0.205867622197771	7
ENSG00000087263	0.211549766583652	1
ENSG00000087303	0.0599509187025591	7
ENSG00000087586	0.114660024355793	6
ENSG00000087884	-0.0522825350029987	2
ENSG00000087995	0.0699012571753482	9
ENSG00000088179	0.186564746384078	9
ENSG00000088356	0.0643945175420711	9
ENSG00000088387	0.076798790608445	7
ENSG00000088448	-0.146563900363216	6
ENSG00000088451	0.00566529047821079	7
ENSG00000088832	0.114861525792976	7
ENSG00000088854	-0.0765149050278433	6
ENSG00000089009	-0.317418495087351	3
ENSG00000089048	-0.0309423921086151	9
ENSG00000089060	-0.0297730032536416	3
ENSG00000089094	0.118972179817008	7
ENSG00000089177	-0.0292504309678815	7
ENSG00000089225	0.154217264255525	4
ENSG00000089234	-0.204202759717043	3
ENSG00000089693	-0.373195523540983	2
ENSG00000089737	0.0560225866146828	6
ENSG00000090020	0.0970512384877789	3
ENSG00000090432	0.474458764227987	6
ENSG00000090530	0.119874308143259	1
ENSG00000090621	-0.780380181756105	6
ENSG00000090857	-0.187091512740409	6
ENSG00000090905	-0.0129426405380386	3
ENSG00000091140	0.507068557215519	3
ENSG00000091409	-0.101853241081074	1
ENSG00000091436	-0.0738884088711649	8
ENSG00000091483	-0.0462920156055834	9
ENSG00000091651	-0.259062878919101	9
ENSG00000092020	-0.0863891187146095	9
ENSG00000092148	0.178259288338312	3
ENSG00000092330	0.441572067077917	6
ENSG00000092978	-0.134842055203661	2
ENSG00000094880	-0.0111119371092575	6
ENSG00000094916	0.0625316429074274	6
ENSG00000095002	0.17727519252653	6
ENSG00000095303	0.00621793788225348	6
ENSG00000095380	-0.380893036480148	6
ENSG00000095564	0.347221278167105	9
ENSG00000095787	-0.0158600750599633	6
ENSG00000096384	-0.357292803487004	5
ENSG00000096401	-0.134062897887186	6
ENSG00000096717	0.25146787704325	6
ENSG00000096746	0.0359248549161543	3
ENSG00000096968	0.0838948832475331	9
ENSG00000099139	-0.511586491442713	6
ENSG00000099203	0.140144865830584	3
ENSG00000099246	-0.218840399995902	1
ENSG00000099284	-0.265517876163394	1
ENSG00000099290	0.0429276970162036	9
ENSG00000099795	0.152183647386498	3
ENSG00000099977	-0.43245977728192	6
ENSG00000100030	0.258748176747893	8
ENSG00000100068	0.30547489398935	1
ENSG00000100124	-0.196594098883831	3
ENSG00000100138	0.542803691613612	6
ENSG00000100154	-0.52734603748664	2
ENSG00000100201	-0.258296864315025	1
ENSG00000100207	0.0287630064101813	9
ENSG00000100219	0.104272416759946	9
ENSG00000100241	-0.219805321175488	6
ENSG00000100258	0.206683519174421	1
ENSG00000100263	-0.0155487658161048	9
ENSG00000100280	-0.0196507100485437	7
ENSG00000100294	-0.207646553127351	3
ENSG00000100304	0.435554472524565	7
ENSG00000100316	-1.85678275092882	5
ENSG00000100320	0.449904487057564	9
ENSG00000100325	-0.157964293360254	3
ENSG00000100345	0.188151961639463	7
ENSG00000100348	-0.249917285424402	6
ENSG00000100360	0.177157713826996	1
ENSG00000100364	0.195050340891925	9
ENSG00000100410	-0.999929037643828	5
ENSG00000100425	0.269564383752589	3
ENSG00000100445	0.00620564287774347	6
ENSG00000100503	0.165128567949627	9
ENSG00000100523	0.065006173449221	1
ENSG00000100554	0.483738706116942	1
ENSG00000100575	-0.306671033799019	2
ENSG00000100600	-0.092320495084161	3
ENSG00000100605	-0.116226040005499	1
ENSG00000100612	0.220162697833152	9
ENSG00000100625	-0.0350012203121091	7
ENSG00000100629	0.190037717926561	1
ENSG00000100632	-0.0171872329016396	7
ENSG00000100697	-0.260131988191628	7
ENSG00000100796	-0.246219245913166	3
ENSG00000100804	-0.332467966782379	6
ENSG00000100865	-0.0681389656596722	9
ENSG00000100906	-0.769003706169316	5
ENSG00000100991	-0.115557491576583	4
ENSG00000100997	-0.0614307613958883	7
ENSG00000101019	0.530068294641169	7
ENSG00000101040	-0.203129031596018	1
ENSG00000101182	-0.340415809201523	2
ENSG00000101191	-0.120145039000901	6
ENSG00000101216	-0.34899500293082	2
ENSG00000101236	0.59248684079145	3
ENSG00000101266	-0.0281465489503037	7
ENSG00000101343	-0.29505680155357	1
ENSG00000101365	-0.144097818396252	6
ENSG00000101384	0.251324160542991	3
ENSG00000101400	0.270496544543497	6
ENSG00000101407	0.185204973200756	9
ENSG00000101439	-0.190503962562808	3
ENSG00000101474	0.221625727150835	4
ENSG00000101825	0.22120515681122	7
ENSG00000101843	0.0801330631026402	8
ENSG00000101935	0.305350251484998	5
ENSG00000101974	0.457110236119114	3
ENSG00000102038	-0.104507595892782	4
ENSG00000102054	0.0929009226289694	6
ENSG00000102158	0.0108472115894033	2
ENSG00000102181	0.117429843997848	4
ENSG00000102189	0.0856132593708373	2
ENSG00000102287	-0.0965920048747354	3
ENSG00000102393	-0.315359896329532	5
ENSG00000102572	0.275647151251723	6
ENSG00000102595	0.158155258266568	6
ENSG00000102699	0.177604902576072	1
ENSG00000102710	0.110830881801623	6
ENSG00000102753	0.271196425191308	6
ENSG00000102755	0.108178561538583	7
ENSG00000102781	0.0199633715240024	7
ENSG00000102786	-0.728813924093978	5
ENSG00000102804	0.124793148997808	7
ENSG00000102893	0.0880766675875785	9
ENSG00000102908	-0.0471889871337406	3
ENSG00000102910	0.323514795449748	6
ENSG00000102974	0.173735028617686	2
ENSG00000103035	-0.032523076665005	1
ENSG00000103047	0.13978179104467	9
ENSG00000103175	-0.132740344085607	9
ENSG00000103194	0.137352177864502	3
ENSG00000103196	0.18011664452743	4
ENSG00000103222	0.0729825561912613	3
ENSG00000103241	0.0614496853201028	6
ENSG00000103274	0.0684937839613064	8
ENSG00000103275	-0.143420811306695	4
ENSG00000103353	0.391511871320204	7
ENSG00000103429	-0.0693445293334813	2
ENSG00000103512	-0.312794829961579	9
ENSG00000103647	0.267738769116553	9
ENSG00000103653	-0.361558206727572	2
ENSG00000103671	-0.184201414396911	6
ENSG00000103769	-0.0995926427892773	9
ENSG00000103888	0.405917188693779	3
ENSG00000104221	-0.216081124253456	3
ENSG00000104228	-0.0311188176139612	6
ENSG00000104320	0.00867314569783002	3
ENSG00000104331	-0.0852955608870508	9
ENSG00000104332	-0.0867611863362038	1
ENSG00000104408	0.274728816652263	1
ENSG00000104419	0.0932856944299558	4
ENSG00000104442	0.151251176223262	7
ENSG00000104447	0.201085358242865	8
ENSG00000104497	-0.190872141317362	9
ENSG00000104517	-0.283408473383312	3
ENSG00000104695	-0.15274574718388	9
ENSG00000104714	-0.15205977997236	9
ENSG00000104763	-0.0993236775282793	9
ENSG00000104812	-0.666871286170341	5
ENSG00000104964	0.129905427171241	1
ENSG00000104969	-0.453005131528882	8
ENSG00000105053	0.215089449805893	8
ENSG00000105088	-0.0537467882532301	1
ENSG00000105186	0.343571381003381	9
ENSG00000105281	-1.953019036665	5
ENSG00000105355	0.112217281695704	3
ENSG00000105401	-0.470019895608658	6
ENSG00000105426	0.128463492677087	7
ENSG00000105438	-0.180323608375247	9
ENSG00000105556	-0.125081230276383	7
ENSG00000105664	-0.414541119824773	6
ENSG00000105701	0.18957827463062	6
ENSG00000105708	0.314000557490215	9
ENSG00000105819	-0.101736792960081	9
ENSG00000105856	0.111998387578461	4
ENSG00000105866	0.00352176770181927	9
ENSG00000105879	-0.0502538932125182	8
ENSG00000105926	0.0183754593236606	6
ENSG00000105953	-0.155955442665682	4
ENSG00000105971	-0.487831373167387	3
ENSG00000105974	0.177259926156732	3
ENSG00000105976	0.0442922635297282	6
ENSG00000105993	0.137877877484925	6
ENSG00000106003	-0.954617958547579	5
ENSG00000106052	0.0902764669477411	7
ENSG00000106105	0.0834615814957441	9
ENSG00000106211	-0.489538945756722	6
ENSG00000106236	-0.0931543222864339	5
ENSG00000106261	0.0725741740625407	6
ENSG00000106268	-0.297480597207772	2
ENSG00000106305	0.209524059617173	9
ENSG00000106346	0.035712713229987	7
ENSG00000106366	-0.407402040529513	3
ENSG00000106392	0.100470216086306	8
ENSG00000106443	0.238315006505278	1
ENSG00000106459	-0.659901389396955	5
ENSG00000106460	0.00160826309367301	8
ENSG00000106546	0.0775848876019949	8
ENSG00000106591	-0.138421654398689	8
ENSG00000106609	0.141935933595004	3
ENSG00000106624	-0.0565320258711076	6
ENSG00000106636	-0.222657151326997	1
ENSG00000106683	0.151841529677625	9
ENSG00000106701	0.312188211299859	6
ENSG00000106723	-0.0906835263368718	1
ENSG00000106799	0.0864283384789284	3
ENSG00000106829	0.409000557341974	3
ENSG00000106976	0.0109356937707908	1
ENSG00000106993	0.130215887766274	3
ENSG00000107021	-0.771872669843091	5
ENSG00000107036	-0.12198835250586	6
ENSG00000107104	0.327187192941086	6
ENSG00000107140	-0.0728815289177213	5
ENSG00000107164	0.350962062019721	9
ENSG00000107175	0.392864916931432	3
ENSG00000107341	0.206694412900059	3
ENSG00000107625	0.114477264642165	6
ENSG00000107643	0.629605005161792	6
ENSG00000107651	0.162513310565586	7
ENSG00000107731	0.0747621459127927	1
ENSG00000107771	-0.232231151649611	1
ENSG00000107779	0.439931268764668	6
ENSG00000107854	-0.275316307067407	8
ENSG00000107938	0.0810784213024092	7
ENSG00000107968	-0.127708325566829	1
ENSG00000108010	-0.189166071499703	6
ENSG00000108021	0.765544188117947	2
ENSG00000108061	-0.107930902579181	7
ENSG00000108175	0.258604728807974	3
ENSG00000108179	0.0100523862312088	1
ENSG00000108239	0.0336916074354399	6
ENSG00000108278	-0.297595662727564	2
ENSG00000108298	-0.421743754222909	3
ENSG00000108384	0.122040852264806	1
ENSG00000108406	-0.244243098575591	1
ENSG00000108424	-0.354329690683067	6
ENSG00000108448	0.0769882790207122	9
ENSG00000108557	0.297435957323288	3
ENSG00000108582	0.255148909373988	3
ENSG00000108691	0.16555369662572	1
ENSG00000108848	-0.293110298883623	3
ENSG00000108963	-0.0358294123569371	6
ENSG00000109079	-0.173011359442831	6
ENSG00000109089	0.141363165032771	6
ENSG00000109111	0.194150112639745	5
ENSG00000109189	-0.134255385529347	1
ENSG00000109220	0.554119814151172	9
ENSG00000109381	-0.260491240114596	6
ENSG00000109436	-0.102566397365022	9
ENSG00000109452	0.428156739108996	7
ENSG00000109519	-0.0900015385225551	3
ENSG00000109576	0.0771773555500846	4
ENSG00000109606	0.0675218561083273	3
ENSG00000109686	0.199678390357415	6
ENSG00000109814	-0.521414755173251	2
ENSG00000109911	0.107393440038377	9
ENSG00000109929	0.0868625864309734	8
ENSG00000110092	-0.322395139843783	3
ENSG00000110104	0.136933650602868	3
ENSG00000110218	0.471498957271203	3
ENSG00000110237	-0.090461894899003	6
ENSG00000110318	-0.347045165129346	6
ENSG00000110395	0.0608989011543353	6
ENSG00000110422	0.0898604042804931	1
ENSG00000110427	0.329970331481435	4
ENSG00000110435	0.0309041604666699	5
ENSG00000110583	-0.144980109212843	9
ENSG00000110696	-0.0222460678257857	3
ENSG00000110768	-0.0647209281876197	1
ENSG00000110851	0.140694171761809	7
ENSG00000110871	-0.386797142445391	6
ENSG00000110880	0.356792577597487	5
ENSG00000110958	0.685135243318118	9
ENSG00000111052	-0.214649616814708	2
ENSG00000111215	0.0736270906201513	7
ENSG00000111266	0.153781163592968	8
ENSG00000111300	0.424400153750828	6
ENSG00000111361	0.090020379303644	1
ENSG00000111412	-0.142402490498252	3
ENSG00000111424	0.270881559297903	3
ENSG00000111450	0.257501143015105	7
ENSG00000111615	0.0675659469436271	1
ENSG00000111647	-0.0924538159293256	1
ENSG00000111684	0.19306647436296	5
ENSG00000111716	0.197829918506435	9
ENSG00000111731	-0.139728282160553	3
ENSG00000111875	0.0822684977762614	1
ENSG00000111912	-0.425812493931249	3
ENSG00000111962	0.00211351258735358	6
ENSG00000111981	-0.331860395954964	5
ENSG00000112033	0.290247442366897	9
ENSG00000112062	0.354762304414395	3
ENSG00000112078	0.0917508899994997	9
ENSG00000112081	-2.89821982673969	5
ENSG00000112149	-0.0839176662501094	3
ENSG00000112186	0.219449758929298	9
ENSG00000112242	-0.0420865679720297	3
ENSG00000112245	-0.315183350251418	3
ENSG00000112297	0.123705310133116	4
ENSG00000112305	0.0381777437223263	7
ENSG00000112306	-1.8505868581301	5
ENSG00000112406	0.116605717087343	7
ENSG00000112531	0.333406339289937	6
ENSG00000112578	-0.0824935646365794	6
ENSG00000112584	-0.310602599157217	8
ENSG00000112592	0.0765821582057707	1
ENSG00000112679	0.153639992972672	4
ENSG00000112701	0.0841731460817023	5
ENSG00000112742	0.239581109950705	9
ENSG00000112874	-0.463457911927071	3
ENSG00000112902	0.459556959224152	5
ENSG00000112972	-0.0116684429439164	3
ENSG00000112977	0.0167776321442651	1
ENSG00000113013	-0.168708334127398	5
ENSG00000113048	0.0195219280879704	5
ENSG00000113068	-0.0648794316756614	6
ENSG00000113083	-0.164447544190238	3
ENSG00000113140	0.150364592867074	6
ENSG00000113163	0.0758645447912152	6
ENSG00000113240	-0.0295829322703206	9
ENSG00000113273	0.0479793901251557	3
ENSG00000113282	0.0826795210804326	3
ENSG00000113360	-0.438551233705693	1
ENSG00000113369	0.172064694712049	2
ENSG00000113456	0.103784976862571	3
ENSG00000113552	0.114323758029111	9
ENSG00000113569	-0.129213985950185	2
ENSG00000113578	-0.0305628141880496	7
ENSG00000113580	-0.0830291744724793	8
ENSG00000113594	0.457933273387038	6
ENSG00000113595	-0.193418786128645	1
ENSG00000113648	0.309981643539962	3
ENSG00000113657	0.180181390340633	4
ENSG00000113712	0.0899073854550767	5
ENSG00000113739	-0.0835816540940374	5
ENSG00000113758	0.413326423703414	5
ENSG00000113851	0.0817456479006504	8
ENSG00000113916	0.53299285485514	3
ENSG00000114019	0.065139498520274	5
ENSG00000114030	0.0264552876613511	6
ENSG00000114374	-0.154619148907393	3
ENSG00000114423	-0.00997508944676142	3
ENSG00000114446	0.444942611364403	3
ENSG00000114650	0.17814488556401	7
ENSG00000114698	-0.190215589463178	3
ENSG00000114767	0.131982849272653	8
ENSG00000114770	-0.573715512281087	3
ENSG00000114850	0.0221526301492363	3
ENSG00000114861	-0.0279982336802626	2
ENSG00000114942	-0.0597556420875647	1
ENSG00000114948	-0.0504137237416545	9
ENSG00000114956	-0.0388222992697645	9
ENSG00000115042	0.489571175575733	2
ENSG00000115091	0.432078930538449	3
ENSG00000115107	0.0360244244876546	9
ENSG00000115159	0.0519826311592195	9
ENSG00000115183	0.0428414759310825	8
ENSG00000115232	0.106900956743904	1
ENSG00000115295	-0.0532755485642556	3
ENSG00000115306	0.258791349879922	3
ENSG00000115364	0.304212637133808	7
ENSG00000115368	-0.310644764800322	7
ENSG00000115419	0.510249097891923	2
ENSG00000115421	-0.302411210728342	1
ENSG00000115548	0.207576670534382	7
ENSG00000115648	0.0699159241080492	7
ENSG00000115661	-0.097276074829213	4
ENSG00000115738	-0.181268349129119	6
ENSG00000115756	-0.812841440259522	5
ENSG00000115827	0.138330542399392	9
ENSG00000116005	0.0895649943017125	8
ENSG00000116016	-0.125640920706085	3
ENSG00000116062	0.159804946325075	2
ENSG00000116096	-0.158443422047935	6
ENSG00000116117	0.260154222165466	2
ENSG00000116127	-0.144021829541372	2
ENSG00000116133	0.239390354601434	7
ENSG00000116198	-0.27271271667124	3
ENSG00000116237	0.0728851357936332	1
ENSG00000116285	0.00102570754507478	6
ENSG00000116525	0.0128372000934215	3
ENSG00000116539	0.0329018971681768	6
ENSG00000116641	-0.149893418598335	1
ENSG00000116649	-1.09647904005462	5
ENSG00000116670	-0.347651085903795	5
ENSG00000116685	-0.712322775157916	6
ENSG00000116704	0.353457460559765	3
ENSG00000116729	0.253512494109312	2
ENSG00000116791	-0.067004041974304	8
ENSG00000116809	-0.493731303213668	3
ENSG00000116857	0.0375393232109114	2
ENSG00000116991	0.348490942278202	1
ENSG00000117020	0.0468151818172911	6
ENSG00000117036	-0.430891645440618	8
ENSG00000117118	0.452050494733212	5
ENSG00000117155	0.468701543605381	2
ENSG00000117228	-0.234818547788418	1
ENSG00000117262	-0.336120140814098	4
ENSG00000117298	0.0701738677012525	3
ENSG00000117318	0.285340817695924	6
ENSG00000117362	-0.0207379165519842	3
ENSG00000117385	-0.362167027371368	5
ENSG00000117394	-0.235634352526804	6
ENSG00000117395	0.0983168689329217	8
ENSG00000117419	-0.427934989539909	6
ENSG00000117450	-1.42692051250396	5
ENSG00000117461	-0.399618160130519	5
ENSG00000117500	0.0711802446915612	7
ENSG00000117519	0.210305388623149	9
ENSG00000117525	0.136317695902131	3
ENSG00000117533	0.0642146037740786	9
ENSG00000117543	-0.0502265639744529	9
ENSG00000117616	-1.84662323075891	5
ENSG00000117632	-0.265174988336212	5
ENSG00000117697	-0.134501210455326	3
ENSG00000117906	-0.483597508315569	2
ENSG00000118007	0.599292999733358	6
ENSG00000118246	0.0138530877809974	3
ENSG00000118260	0.393521659728539	9
ENSG00000118363	0.0101492548775625	6
ENSG00000118503	0.0935451977465653	3
ENSG00000118508	0.160424710372954	8
ENSG00000118518	-0.0880032307512976	3
ENSG00000118564	0.423277486164373	1
ENSG00000118689	0.258608917121968	3
ENSG00000118816	0.405559871178653	5
ENSG00000118873	0.204393422310275	2
ENSG00000118900	-0.0855538148822108	3
ENSG00000118922	0.0456318274284373	6
ENSG00000119013	-0.131583185604159	9
ENSG00000119139	-0.0454254495420348	1
ENSG00000119242	-0.415124548760698	2
ENSG00000119280	0.306982068066694	1
ENSG00000119318	0.208548759103628	6
ENSG00000119328	0.263842472246511	2
ENSG00000119335	0.130049176424253	6
ENSG00000119383	-0.0104379758769738	2
ENSG00000119397	-0.0165902626176596	1
ENSG00000119401	0.325750250256477	3
ENSG00000119408	0.634078395507906	4
ENSG00000119471	0.25965772633902	8
ENSG00000119632	0.277754153087774	1
ENSG00000119682	0.155404250590386	6
ENSG00000119688	0.141895002534911	7
ENSG00000119729	0.393691899425519	9
ENSG00000119771	-0.0929286177940163	7
ENSG00000119801	0.140037297563184	3
ENSG00000119844	-0.063753627440319	3
ENSG00000119900	-0.379671873382858	2
ENSG00000119922	-0.0647577646491771	7
ENSG00000120008	0.0336128164041301	9
ENSG00000120129	-0.589755390690596	5
ENSG00000120137	0.48871005757121	9
ENSG00000120265	-0.233784990008794	9
ENSG00000120333	-0.0678072556600086	3
ENSG00000120509	0.125887937743184	7
ENSG00000120519	0.254441166781733	4
ENSG00000120526	-0.073308554289586	3
ENSG00000120539	0.345425754845655	3
ENSG00000120549	0.20753267813511	3
ENSG00000120656	-1.6465125989879	5
ENSG00000120662	-0.142333930738111	7
ENSG00000120685	0.175288224130502	9
ENSG00000120690	0.0144000323684982	6
ENSG00000120694	-0.218699880563323	5
ENSG00000120742	0.055936144532371	2
ENSG00000120837	0.129881125231118	3
ENSG00000120885	-0.180433344065423	5
ENSG00000120963	0.260864919535134	1
ENSG00000121057	-0.189020954201902	3
ENSG00000121297	0.190959793788323	8
ENSG00000121390	0.0690538916574769	5
ENSG00000121440	0.0910853121840962	1
ENSG00000121578	-0.0960618126007161	7
ENSG00000121691	-0.115549563746971	7
ENSG00000121769	0.157529796807502	9
ENSG00000121892	-0.383630915099091	3
ENSG00000121904	0.113493294907295	9
ENSG00000121989	0.0133212658737602	3
ENSG00000122042	0.615818836399623	1
ENSG00000122140	0.336961383863814	1
ENSG00000122176	-0.849703795604771	5
ENSG00000122203	-0.450827809198163	5
ENSG00000122257	-0.218974558621043	1
ENSG00000122376	-0.30558864741214	1
ENSG00000122417	0.208785085313143	7
ENSG00000122482	0.515306607264824	9
ENSG00000122497	0.410795838550155	6
ENSG00000122507	0.144496299274246	9
ENSG00000122545	0.232841364290937	1
ENSG00000122565	-0.144893217362356	8
ENSG00000122674	-0.467238212271857	3
ENSG00000122705	0.377260771139792	2
ENSG00000122707	-0.243582148452447	8
ENSG00000122729	0.396306078288656	3
ENSG00000122779	-0.105505365651222	9
ENSG00000122786	0.121596638791702	3
ENSG00000122861	0.216547119053142	7
ENSG00000122863	0.0680192479337868	4
ENSG00000122873	-0.0289269323604644	1
ENSG00000122958	-0.245169627949713	6
ENSG00000122965	-0.254975691959806	3
ENSG00000122966	0.0871526642962975	1
ENSG00000123066	0.179904224618763	3
ENSG00000123130	-0.25327573434642	3
ENSG00000123240	0.107889892411557	7
ENSG00000123473	0.16288479228659	2
ENSG00000123505	-0.487627522224614	5
ENSG00000123562	-0.531311230334838	5
ENSG00000123684	-0.171478633756027	6
ENSG00000123728	-0.180400336445267	3
ENSG00000123739	-0.107929026366431	6
ENSG00000123983	0.241045095697387	6
ENSG00000124145	-0.673754214181272	5
ENSG00000124160	0.0190133342771085	6
ENSG00000124177	-0.241704589297642	4
ENSG00000124201	-0.382016337720298	7
ENSG00000124279	0.0476149110684208	6
ENSG00000124299	-0.0403195797026937	7
ENSG00000124356	0.330902616599398	9
ENSG00000124357	-0.0174852208006394	7
ENSG00000124532	-0.110683639304478	3
ENSG00000124535	0.177229433168109	6
ENSG00000124562	-0.545367999103552	9
ENSG00000124766	0.204345353481132	8
ENSG00000124782	-0.160914116906549	6
ENSG00000124784	0.222320710230381	1
ENSG00000124813	0.407595089994329	7
ENSG00000125247	0.201404294468537	3
ENSG00000125257	0.0742570344380434	7
ENSG00000125347	-0.160531796542569	5
ENSG00000125351	-0.266996744733279	1
ENSG00000125354	0.207343125865503	6
ENSG00000125398	-0.152857682480568	1
ENSG00000125484	0.101623014815657	1
ENSG00000125503	-0.956275436201358	5
ENSG00000125629	0.0795016216528966	3
ENSG00000125676	0.594012846501384	3
ENSG00000125772	0.393864320624961	1
ENSG00000125814	-0.165451392899905	3
ENSG00000125827	0.138965445361372	1
ENSG00000125844	0.431846981157612	6
ENSG00000125848	0.0776823866568444	1
ENSG00000125863	0.263737949743095	9
ENSG00000125944	0.10845852756788	9
ENSG00000125977	-0.098489463084896	7
ENSG00000126003	0.211831280030887	6
ENSG00000126012	0.0806535000152636	6
ENSG00000126067	-0.114289637960435	8
ENSG00000126107	-0.192146671181304	8
ENSG00000126216	0.199280225227821	1
ENSG00000126458	-0.167302700826335	8
ENSG00000126603	-0.0221096036217676	8
ENSG00000126653	0.207403553648319	9
ENSG00000126698	-0.135214751038107	9
ENSG00000126814	0.261495399620064	3
ENSG00000126821	-0.0864452176520512	3
ENSG00000126934	0.157299183833118	9
ENSG00000127124	0.375384216734307	6
ENSG00000127241	0.238709743751428	1
ENSG00000127452	-0.183002535664486	9
ENSG00000127463	0.116301371221277	6
ENSG00000127507	0.31495628081606	9
ENSG00000127527	0.0171518324111939	2
ENSG00000127666	-0.178004567044785	3
ENSG00000127870	-0.0731748207868996	7
ENSG00000127914	0.370459210488297	8
ENSG00000127920	-0.0876950055963033	1
ENSG00000127947	0.356776010719677	1
ENSG00000127948	0.187411442265561	6
ENSG00000127955	-0.263987920284632	7
ENSG00000127995	-0.125131464791063	3
ENSG00000128340	-0.0934337573881769	9
ENSG00000128342	-0.144760290597766	7
ENSG00000128463	-0.197467985894939	3
ENSG00000128534	-0.234391944273709	3
ENSG00000128563	0.161002984402101	6
ENSG00000128585	0.220247631132526	6
ENSG00000128590	0.0187126438002297	3
ENSG00000128595	-0.0517282303794077	4
ENSG00000128607	-0.0826685305805068	6
ENSG00000128641	0.156282492499724	9
ENSG00000128654	0.242942179103171	8
ENSG00000128708	-0.268744401335527	7
ENSG00000128917	-0.306361907154225	5
ENSG00000128944	0.381252335593507	9
ENSG00000129038	0.345508252183722	3
ENSG00000129055	0.642191012497195	6
ENSG00000129187	0.216210982848102	1
ENSG00000129195	-0.193610036817688	6
ENSG00000129235	-0.194615327633997	6
ENSG00000129250	0.202296982771291	3
ENSG00000129534	-0.130819728220524	1
ENSG00000129562	0.199377740851323	6
ENSG00000129566	-0.0322908065698507	2
ENSG00000129680	0.114895629683247	6
ENSG00000129810	0.192331440140887	9
ENSG00000129932	-0.187484777549247	8
ENSG00000130021	0.147113479986457	3
ENSG00000130147	0.203286561646067	1
ENSG00000130165	-0.235239269933584	7
ENSG00000130222	-0.186849682246164	6
ENSG00000130224	-0.320794328981137	9
ENSG00000130254	0.186598431147483	1
ENSG00000130332	-0.280492684421214	5
ENSG00000130340	0.390236995876349	4
ENSG00000130348	0.050673680791922	8
ENSG00000130349	0.182299583184454	1
ENSG00000130396	-0.165132403073747	7
ENSG00000130522	0.0111429728684584	3
ENSG00000130635	0.127593344451534	3
ENSG00000130684	0.572844598925914	1
ENSG00000130707	-0.365602043080424	9
ENSG00000130713	-0.467561693737098	6
ENSG00000130749	-0.750152553364293	9
ENSG00000130816	-0.0100321290000641	1
ENSG00000130935	-0.072662541689909	9
ENSG00000130956	0.524922291699348	4
ENSG00000131016	0.141867685768672	7
ENSG00000131080	0.318846152099166	7
ENSG00000131143	-0.00709805450352816	9
ENSG00000131238	0.775034200326377	8
ENSG00000131263	-0.267824031226581	3
ENSG00000131269	-0.136082112524191	2
ENSG00000131378	0.150439695478579	3
ENSG00000131459	-0.176555671319331	5
ENSG00000131558	-0.133932886677096	7
ENSG00000131591	-0.828417548702167	5
ENSG00000131626	0.133951822312466	9
ENSG00000131931	-0.00631139604986906	8
ENSG00000131941	0.315581668031147	6
ENSG00000132002	0.261099319410637	5
ENSG00000132005	0.28672299637911	6
ENSG00000132128	-0.37979546122729	2
ENSG00000132155	-0.0286913637509592	3
ENSG00000132300	-0.311539270984686	2
ENSG00000132359	0.0108311170523076	9
ENSG00000132383	0.161186248965757	7
ENSG00000132386	0.00487967880874289	1
ENSG00000132406	-0.130098382981031	3
ENSG00000132434	0.253870939100708	3
ENSG00000132463	0.0792477466001784	8
ENSG00000132485	-0.265555359906599	3
ENSG00000132507	-0.661444933744967	6
ENSG00000132541	-0.270596846899522	2
ENSG00000132688	0.119256738252891	6
ENSG00000132694	0.347044369487752	3
ENSG00000132740	0.227553988939922	7
ENSG00000132823	0.114463905289399	6
ENSG00000132824	-0.127042371515047	1
ENSG00000132842	-0.125863775902157	7
ENSG00000132912	0.0659367199040663	6
ENSG00000132950	0.102226002403765	3
ENSG00000133030	0.330985803979978	9
ENSG00000133056	-0.156037302048687	6
ENSG00000133059	-0.00266632253870034	1
ENSG00000133065	-0.0365663880726485	2
ENSG00000133107	0.205385991258009	9
ENSG00000133131	-0.189018625768698	6
ENSG00000133250	-0.650818570412704	6
ENSG00000133318	0.0183771263586051	6
ENSG00000133398	0.226061659836527	4
ENSG00000133422	0.1774351691832	3
ENSG00000133424	-0.0360089315753195	9
ENSG00000133619	0.0654879724251281	3
ENSG00000133704	0.315412718558455	3
ENSG00000133706	0.274899792935969	7
ENSG00000133773	0.0710066293187367	9
ENSG00000133858	-0.7222775484423	5
ENSG00000133872	0.0492193309013884	3
ENSG00000133935	0.120365931249262	6
ENSG00000134202	-0.567986943894155	2
ENSG00000134248	0.251884906352303	3
ENSG00000134259	0.22666082181893	3
ENSG00000134294	0.0649815110248714	2
ENSG00000134324	0.209360057504146	6
ENSG00000134352	0.0595752918804962	7
ENSG00000134452	-0.150529150345528	3
ENSG00000134453	-0.00288149819545788	1
ENSG00000134480	0.468941102297001	3
ENSG00000134574	-0.388166271350856	6
ENSG00000134644	-0.101812739357484	6
ENSG00000134684	-0.141655665046611	3
ENSG00000134697	-0.378353833983149	5
ENSG00000134852	0.246611443220933	4
ENSG00000134884	-0.299703421425302	5
ENSG00000134901	-0.269678447311685	6
ENSG00000134986	0.0334870010778093	9
ENSG00000134996	-0.302034707791306	3
ENSG00000135040	0.273753988018169	1
ENSG00000135046	-0.471678341571705	6
ENSG00000135108	-0.114499162210398	3
ENSG00000135111	0.356411018795824	6
ENSG00000135164	0.206630488998467	1
ENSG00000135269	-0.401012069723679	3
ENSG00000135272	-0.18874105957714	9
ENSG00000135297	0.0746764897132176	6
ENSG00000135318	-0.0726673037034073	5
ENSG00000135624	-0.632494416888498	3
ENSG00000135749	-0.0429412831322893	3
ENSG00000135766	0.0406952288082526	3
ENSG00000135801	-0.225494821333396	8
ENSG00000135821	-0.214432791692896	5
ENSG00000135842	0.0538818803170928	9
ENSG00000135870	-0.125729239758275	2
ENSG00000135900	-0.0537698523301679	3
ENSG00000135932	0.0143624005626303	3
ENSG00000135940	0.300418907469362	2
ENSG00000135968	0.106641062814432	1
ENSG00000135972	0.253397999166205	6
ENSG00000135974	0.506433138593877	3
ENSG00000135976	0.418416256914815	4
ENSG00000135999	0.0602707290911618	1
ENSG00000136010	0.296488704669719	3
ENSG00000136026	-0.0435994445966538	1
ENSG00000136044	0.274969450163345	1
ENSG00000136146	0.068581447882026	6
ENSG00000136158	-0.0234298033718792	1
ENSG00000136161	0.509790550984362	7
ENSG00000136238	0.313279896640053	2
ENSG00000136244	-0.0067243244184763	2
ENSG00000136261	-0.437367085946954	5
ENSG00000136381	-0.359517670107201	6
ENSG00000136436	0.285743921738583	9
ENSG00000136448	-0.184710591573213	9
ENSG00000136504	0.043439815274808	7
ENSG00000136527	0.0614245204834053	6
ENSG00000136536	0.255845866768441	3
ENSG00000136560	0.105076103703758	6
ENSG00000136718	0.136439295290799	6
ENSG00000136731	-0.0993901500166651	3
ENSG00000136732	0.0349505560160469	4
ENSG00000136738	-0.216472516846019	8
ENSG00000136816	-0.00236340171454402	9
ENSG00000136824	0.249609666028067	1
ENSG00000136848	0.163566474045331	7
ENSG00000136854	0.0763710832986961	3
ENSG00000136867	-0.015094926096684	3
ENSG00000136869	0.0445531621237023	3
ENSG00000136870	-0.139820691251063	3
ENSG00000136888	0.0399221820311243	4
ENSG00000136937	0.364090412148482	2
ENSG00000136938	0.55745453408645	1
ENSG00000136986	-0.174506723061512	7
ENSG00000137106	0.0366283314691846	3
ENSG00000137124	-0.165846693438975	1
ENSG00000137166	0.076061172339743	3
ENSG00000137200	-0.0568943980014714	3
ENSG00000137269	-0.0864382805230612	3
ENSG00000137309	0.00686763992527381	6
ENSG00000137393	0.00270603475837189	4
ENSG00000137413	0.11850422710213	3
ENSG00000137563	0.0761348335977979	1
ENSG00000137601	-0.0267313849519489	3
ENSG00000137714	-0.130227679586231	3
ENSG00000137764	0.244932532314273	9
ENSG00000137801	-0.41205180889006	2
ENSG00000137821	-0.0743044473139608	1
ENSG00000137947	-0.166080010826051	5
ENSG00000137962	0.0702892205128443	3
ENSG00000137992	0.0435463480105886	9
ENSG00000138029	-0.272156446324164	6
ENSG00000138032	-0.0152404923842814	1
ENSG00000138071	0.476472644778205	4
ENSG00000138166	-0.79691092447758	5
ENSG00000138182	0.707366909447878	2
ENSG00000138231	-0.349773986405988	2
ENSG00000138311	0.0274873440381346	9
ENSG00000138316	0.0721302239559792	9
ENSG00000138326	0.178321347385085	8
ENSG00000138363	0.291651913344588	6
ENSG00000138375	0.552633493788774	6
ENSG00000138386	0.0429406572364348	3
ENSG00000138434	0.2570358807685	1
ENSG00000138640	0.197839494908128	7
ENSG00000138658	-0.079791906570601	1
ENSG00000138735	0.245365342971158	1
ENSG00000138738	0.174421626954357	1
ENSG00000138750	0.0596345189980085	3
ENSG00000138757	-0.339350546331074	6
ENSG00000138760	0.1719422777098	6
ENSG00000138777	0.0131363203902078	7
ENSG00000138801	-0.284013131194974	8
ENSG00000138814	0.0738415743925826	6
ENSG00000138829	-0.214233458499185	5
ENSG00000138867	-0.301206052986866	9
ENSG00000139131	-0.278939914074412	2
ENSG00000139168	0.240302678734205	9
ENSG00000139174	0.671226587835531	1
ENSG00000139218	0.0180121048254483	6
ENSG00000139263	-0.0221121576913028	9
ENSG00000139329	0.094644729670251	1
ENSG00000139370	0.157550033790516	3
ENSG00000139433	-0.1192944160301	3
ENSG00000139436	0.0515235760519977	4
ENSG00000139505	-0.226127453707213	7
ENSG00000139514	0.114935321940348	3
ENSG00000139517	0.0245198574490623	4
ENSG00000139620	-0.35223693141199	2
ENSG00000139684	0.266387586532475	3
ENSG00000139734	0.0622085850280489	4
ENSG00000139746	0.0176785883724677	1
ENSG00000139990	0.154352847834619	4
ENSG00000140105	-0.162517851941072	7
ENSG00000140396	-0.30045195544219	3
ENSG00000140403	0.27992800824726	1
ENSG00000140416	0.196255431039526	4
ENSG00000140443	-0.204388326970506	1
ENSG00000140450	-0.229556896724591	1
ENSG00000140464	0.0439151515003676	3
ENSG00000140525	-0.290843451887444	3
ENSG00000140548	-0.241491097882156	1
ENSG00000140575	0.487968944690635	9
ENSG00000140718	0.114044421787496	9
ENSG00000140740	-0.530665358422972	3
ENSG00000140829	0.0752845170477118	2
ENSG00000140941	-0.229271149315437	6
ENSG00000141052	0.358780645017692	7
ENSG00000141179	-0.161956216027634	3
ENSG00000141198	0.112182932434434	6
ENSG00000141367	0.46803962390025	7
ENSG00000141526	0.0660395952207201	6
ENSG00000141560	-0.13078851673625	1
ENSG00000141562	-0.302802254064936	6
ENSG00000141564	-0.0928743562198513	1
ENSG00000141736	-0.403083125634572	1
ENSG00000141753	0.129272772845982	1
ENSG00000141756	-0.00884056746527474	9
ENSG00000141837	0.233917698218194	8
ENSG00000142149	-0.0857978790013793	7
ENSG00000142156	0.378138283113481	3
ENSG00000142166	0.0778974358298865	3
ENSG00000142168	0.366496301874523	1
ENSG00000142173	-0.391838078010533	6
ENSG00000142186	0.278979404903991	6
ENSG00000142507	-0.215277265579729	3
ENSG00000142544	-0.150498378608311	7
ENSG00000142627	-0.245024996532672	6
ENSG00000142798	-0.012589124135747	3
ENSG00000142856	-0.102715230930564	9
ENSG00000142864	-0.122808317448723	3
ENSG00000142892	0.0788258444230146	9
ENSG00000143067	-0.4145663291242	3
ENSG00000143147	0.621127467545766	6
ENSG00000143162	-0.000760490919676508	2
ENSG00000143183	-0.150668160629484	1
ENSG00000143207	0.531754257364701	8
ENSG00000143322	0.185836039095569	6
ENSG00000143384	-0.614801785189082	5
ENSG00000143393	-0.352850550802236	6
ENSG00000143401	0.163989686316367	3
ENSG00000143442	-0.29161646078899	6
ENSG00000143473	0.468171217033808	1
ENSG00000143486	-0.359155529246307	5
ENSG00000143493	-0.0314507601763178	9
ENSG00000143507	-0.268485477127965	3
ENSG00000143514	0.251942698790786	6
ENSG00000143614	0.0581347198894142	2
ENSG00000143669	-0.204947978293999	7
ENSG00000143702	0.366917350775466	1
ENSG00000143727	-0.247198933817147	6
ENSG00000143772	0.0187985720301039	3
ENSG00000143776	0.334539551443639	4
ENSG00000143799	0.208536000448195	7
ENSG00000143924	0.168502586819803	6
ENSG00000143947	-0.173456373985497	2
ENSG00000143971	0.155582990332956	1
ENSG00000144120	-0.271558313440879	3
ENSG00000144224	-0.24015499244754	3
ENSG00000144354	0.0230559988261946	9
ENSG00000144357	-0.0552620558573378	6
ENSG00000144366	-0.20747303442092	3
ENSG00000144426	-0.192108958331957	2
ENSG00000144455	0.0278010331106873	9
ENSG00000144468	0.261630658702955	7
ENSG00000144476	0.0271721080228199	7
ENSG00000144535	0.577842694533314	3
ENSG00000144567	-0.61290842559204	2
ENSG00000144580	-0.358672976088769	7
ENSG00000144635	0.0971239477621526	7
ENSG00000144655	-0.335977386156166	3
ENSG00000144711	-0.0354404874776167	3
ENSG00000144736	0.182540706913064	3
ENSG00000144749	0.0304599142238121	3
ENSG00000144959	-0.00444123553609841	3
ENSG00000145016	0.290552682657549	6
ENSG00000145041	-0.0245366100836937	6
ENSG00000145220	-0.127258081584061	1
ENSG00000145247	-0.00411286401647592	9
ENSG00000145332	0.150155214794284	3
ENSG00000145348	0.164928040538216	4
ENSG00000145414	0.125133689874475	7
ENSG00000145431	-0.0161418795440907	3
ENSG00000145555	-0.130904221694851	2
ENSG00000145592	-0.25709183771082	3
ENSG00000145632	-1.6332792292724	4
ENSG00000145687	0.00417105926429726	9
ENSG00000145743	0.212942891618151	1
ENSG00000145782	-0.205951093281646	3
ENSG00000145817	0.142846352287342	3
ENSG00000145919	0.0233851829476116	8
ENSG00000145982	-0.0809884095403546	2
ENSG00000145996	-0.0275550888798967	9
ENSG00000146122	-0.0933508405455254	7
ENSG00000146197	-0.114853328660575	6
ENSG00000146242	0.145142524187929	3
ENSG00000146278	-1.00579004923271	5
ENSG00000146373	-0.288423650417885	6
ENSG00000146592	-0.146643098986687	1
ENSG00000146648	0.129535796284584	9
ENSG00000146701	-0.257581869519418	3
ENSG00000146757	0.0409056724343257	1
ENSG00000146872	-0.185247099913487	8
ENSG00000147027	0.341874641013846	9
ENSG00000147044	0.452431202666216	2
ENSG00000147123	0.350792049282742	3
ENSG00000147124	-0.0767427591142407	9
ENSG00000147130	0.179781941103925	8
ENSG00000147164	-0.077350518657707	3
ENSG00000147400	-0.0541103414069474	3
ENSG00000147592	-0.0436305793680837	9
ENSG00000147677	-0.192221309161289	2
ENSG00000147687	0.0809940471968693	3
ENSG00000147854	0.381408676406315	2
ENSG00000148019	0.000940605189160064	1
ENSG00000148053	-0.189609487728654	4
ENSG00000148110	-0.125762343257881	2
ENSG00000148120	0.698298365062941	6
ENSG00000148143	0.272432671293419	1
ENSG00000148303	-0.764788236139688	5
ENSG00000148339	-0.0615326140131183	3
ENSG00000148358	0.237426471884791	7
ENSG00000148450	0.135815956195788	9
ENSG00000148459	0.523072228280353	1
ENSG00000148516	-0.000176444982855752	9
ENSG00000148572	0.111212734908283	6
ENSG00000148688	0.702848059975984	3
ENSG00000148700	-0.0721560074049543	3
ENSG00000148730	0.0661397649881681	9
ENSG00000148737	-0.141707878684061	7
ENSG00000148798	-0.423550755129377	3
ENSG00000148985	0.00275821263754291	7
ENSG00000149084	0.135484268455123	7
ENSG00000149100	-0.237838460123048	8
ENSG00000149177	0.32542654290238	3
ENSG00000149179	0.293902905594907	9
ENSG00000149257	0.0975134258689068	3
ENSG00000149273	-0.121988460775049	5
ENSG00000149289	0.256900889902582	6
ENSG00000149503	-0.113742905115754	9
ENSG00000149547	0.245170516755522	6
ENSG00000149600	0.154133317345391	9
ENSG00000149658	0.0262871238038013	3
ENSG00000149923	0.0723345603266305	6
ENSG00000149925	-0.140051582655964	6
ENSG00000150347	-0.00723734478515648	1
ENSG00000150630	0.485748301021672	7
ENSG00000150760	-0.0154718064922889	8
ENSG00000150938	0.0929274704627549	6
ENSG00000150961	0.417398812879266	3
ENSG00000150977	-0.0401801984164903	8
ENSG00000150990	-0.403317859597598	6
ENSG00000150991	-0.513698794657119	5
ENSG00000151012	-0.154319888543226	3
ENSG00000151065	0.0300999101280102	3
ENSG00000151239	-0.695219373316707	3
ENSG00000151247	-0.728791112983149	1
ENSG00000151276	-0.0214778064656823	6
ENSG00000151332	-0.0714663734613033	1
ENSG00000151348	0.361248206759202	4
ENSG00000151458	0.233565174938068	9
ENSG00000151466	0.228744709870349	6
ENSG00000151491	0.13995852889524	8
ENSG00000151552	0.0826230532373173	9
ENSG00000151553	0.30862937333168	3
ENSG00000151612	0.0785584420473688	8
ENSG00000151693	0.342042502637723	3
ENSG00000151702	0.163210141044671	3
ENSG00000151726	-0.0530374721074819	6
ENSG00000151835	0.341911830269472	6
ENSG00000151849	0.00187203077680392	7
ENSG00000151929	0.287515111095496	6
ENSG00000152082	0.000582594361316313	8
ENSG00000152127	-0.0906883522894151	6
ENSG00000152133	0.192877266719794	3
ENSG00000152193	0.592664226558372	6
ENSG00000152219	0.0487390957664796	2
ENSG00000152359	0.0760043850363983	3
ENSG00000152382	0.184990025005563	7
ENSG00000152413	-0.0915281364146555	9
ENSG00000152464	0.291381945153785	2
ENSG00000152484	0.254622805875715	9
ENSG00000152620	0.561853599929787	7
ENSG00000152661	0.175348154548489	9
ENSG00000152700	-0.461654506355056	3
ENSG00000152795	-0.613593904089417	5
ENSG00000152818	0.252673583969738	1
ENSG00000152990	-0.0961762684339865	1
ENSG00000153006	-0.0470889165006722	8
ENSG00000153046	-0.202428552479992	2
ENSG00000153214	0.242086455662792	9
ENSG00000153317	0.00225120433125594	6
ENSG00000153560	0.231280617852504	3
ENSG00000153561	0.0135498754790009	8
ENSG00000153575	0.186958589257973	1
ENSG00000153714	0.267045710012632	1
ENSG00000153922	-0.491132229676135	5
ENSG00000153944	0.158645194086313	9
ENSG00000154001	0.189221152671423	2
ENSG00000154114	-0.187697439787582	3
ENSG00000154122	0.37581602173794	8
ENSG00000154127	0.298359247034571	8
ENSG00000154174	-0.0144160443739742	9
ENSG00000154188	0.0378620474511772	9
ENSG00000154229	0.167951517933155	7
ENSG00000154310	0.235311716066542	1
ENSG00000154319	0.0224131074304838	3
ENSG00000154359	-0.110593223158127	4
ENSG00000154380	0.196104814818405	6
ENSG00000154429	0.175343975339722	1
ENSG00000154511	-0.330859760526879	6
ENSG00000154582	-0.61407938469426	5
ENSG00000154727	0.0814570836874215	8
ENSG00000154767	0.0740100237635614	6
ENSG00000155090	0.0361709237594491	8
ENSG00000155096	0.191026676856901	1
ENSG00000155130	-0.145269720674624	1
ENSG00000155313	0.373433397246087	9
ENSG00000155368	0.207916523379769	7
ENSG00000155380	-0.493061406675085	5
ENSG00000155545	-0.115888451374056	6
ENSG00000155561	0.115531449623365	8
ENSG00000155621	-0.0639259825245994	1
ENSG00000155636	0.1341924453818	1
ENSG00000155760	-0.070392647166267	5
ENSG00000155876	0.227064050406476	1
ENSG00000156026	-0.28372168149261	8
ENSG00000156103	0.238230865747299	8
ENSG00000156256	0.0877655782808225	2
ENSG00000156411	-0.126257371283283	3
ENSG00000156482	-0.123812493850738	9
ENSG00000156502	-0.569281160177885	3
ENSG00000156535	0.0950365919693788	9
ENSG00000156639	0.357296689107287	6
ENSG00000156675	0.149769557983518	6
ENSG00000156802	-0.247489882240822	1
ENSG00000156804	-0.169841128531988	4
ENSG00000156958	-0.260209781169473	9
ENSG00000157216	-0.277266993124423	2
ENSG00000157514	0.144214177299338	3
ENSG00000157540	-0.0111867177712937	7
ENSG00000157557	-0.261825603274336	3
ENSG00000157613	0.252657194000147	7
ENSG00000157625	-0.143323007068339	3
ENSG00000157657	0.120795440316543	9
ENSG00000157827	-0.704250247502461	5
ENSG00000157869	0.13656097197869	1
ENSG00000157985	-0.424932320805042	5
ENSG00000158006	0.00897603400447288	1
ENSG00000158079	-0.441362033638132	1
ENSG00000158161	0.156672101154908	6
ENSG00000158195	-0.213735100286747	3
ENSG00000158246	0.0637142432267833	6
ENSG00000158290	0.0331777896445412	1
ENSG00000158321	0.163012894724404	7
ENSG00000158402	0.133159483702961	1
ENSG00000158435	0.155251596434291	9
ENSG00000158470	-0.208579413871298	9
ENSG00000158480	0.0131702107864426	9
ENSG00000158545	-0.14920184736645	3
ENSG00000158615	0.215382965635919	1
ENSG00000158636	-0.10654216838602	1
ENSG00000159140	-0.187834789140716	6
ENSG00000159167	0.229618227926999	2
ENSG00000159176	-0.0376742578611481	6
ENSG00000159399	0.511932039491704	3
ENSG00000159445	-0.126707940812663	2
ENSG00000159479	0.0618414020521244	9
ENSG00000159840	-0.104070771552612	3
ENSG00000159884	-0.785438577407303	5
ENSG00000160049	0.382462180528415	4
ENSG00000160194	0.193322860580213	7
ENSG00000160199	-0.144746525217001	3
ENSG00000160208	-0.275327817318075	3
ENSG00000160209	-0.0201204132740739	3
ENSG00000160211	0.330450957307729	6
ENSG00000160299	0.157853222789922	1
ENSG00000160305	0.256973410157258	9
ENSG00000160360	-0.621214163873363	6
ENSG00000160803	-0.16895370244343	1
ENSG00000160818	-0.226591226046181	6
ENSG00000161526	-0.200405545682367	5
ENSG00000161692	-0.85429740402368	4
ENSG00000161800	0.0146636722114395	6
ENSG00000161888	0.351646592105424	2
ENSG00000162244	0.0961778149555467	6
ENSG00000162341	0.0678725444798795	7
ENSG00000162377	-0.145437745418637	2
ENSG00000162402	0.127004705832246	3
ENSG00000162407	-0.214544096436476	3
ENSG00000162413	-1.33088313585954	5
ENSG00000162434	-0.43152952834222	3
ENSG00000162441	0.229746372178657	9
ENSG00000162517	0.206036413721251	3
ENSG00000162520	0.536011110911847	9
ENSG00000162542	0.0291599226079133	9
ENSG00000162545	0.0788939052753462	3
ENSG00000162591	0.0603210461310935	5
ENSG00000162601	0.270556223179088	3
ENSG00000162604	0.354073443737903	1
ENSG00000162613	0.034298108006673	7
ENSG00000162702	0.338484866458479	8
ENSG00000162714	0.282949742529053	1
ENSG00000162745	-0.122207244505851	9
ENSG00000162804	-0.145849724403863	6
ENSG00000162851	-0.106597718142289	9
ENSG00000162923	-0.313399943332626	3
ENSG00000162976	0.0985487721734411	3
ENSG00000163001	0.253028898709002	3
ENSG00000163002	0.0572173718418028	1
ENSG00000163067	0.183208053787293	1
ENSG00000163191	-0.225136214017707	1
ENSG00000163249	-0.257933053667664	6
ENSG00000163312	0.0437584345202741	9
ENSG00000163320	-0.400097515716396	8
ENSG00000163430	0.145361235897367	4
ENSG00000163431	0.165611167634505	6
ENSG00000163453	0.125708918872465	3
ENSG00000163468	-0.0338277924846615	1
ENSG00000163507	0.161669450726899	7
ENSG00000163512	0.148772415693254	8
ENSG00000163545	-0.297739646857478	6
ENSG00000163602	-0.128000389117381	9
ENSG00000163608	0.041740005315132	8
ENSG00000163625	0.209261053299195	1
ENSG00000163637	-0.0486493244591565	3
ENSG00000163660	-0.727901322959494	5
ENSG00000163683	0.242793641901095	3
ENSG00000163781	-0.0809306031563176	6
ENSG00000163807	0.399687881203399	3
ENSG00000163812	-0.101844361155579	3
ENSG00000163866	0.106527246998763	9
ENSG00000163870	-0.209389252885328	2
ENSG00000163900	-0.223104998858363	8
ENSG00000163902	-0.0582481955310852	6
ENSG00000163930	-0.352903961270611	2
ENSG00000163939	0.177171103497108	6
ENSG00000163947	-0.22309953941337	9
ENSG00000164040	0.00319965492885732	2
ENSG00000164045	-0.120502568120063	3
ENSG00000164073	-0.0813749253030876	1
ENSG00000164087	0.252177833808226	6
ENSG00000164096	0.378045253888172	9
ENSG00000164099	0.165012422482366	6
ENSG00000164109	0.019297807993895	6
ENSG00000164111	0.297059059683049	1
ENSG00000164117	-0.081566968029619	1
ENSG00000164122	-0.0625976984644976	4
ENSG00000164164	0.00543556590909933	2
ENSG00000164169	-0.362315208018325	3
ENSG00000164176	0.301549169369115	9
ENSG00000164211	-0.780920394702929	3
ENSG00000164253	0.339079823628416	3
ENSG00000164300	-0.148274783548089	7
ENSG00000164307	-0.0959848281316166	1
ENSG00000164323	-0.0892633593616524	2
ENSG00000164327	-0.218535657068855	2
ENSG00000164331	-0.318394855369713	8
ENSG00000164347	0.0314270435534439	8
ENSG00000164366	-0.189086379812966	3
ENSG00000164379	-0.327791468998916	6
ENSG00000164465	0.352316560982862	9
ENSG00000164587	0.0157548434151162	6
ENSG00000164654	-0.434730632796574	8
ENSG00000164692	0.431603166821207	3
ENSG00000164733	0.246271974769172	3
ENSG00000164741	0.186794501424779	3
ENSG00000164751	-0.219060607894122	1
ENSG00000164754	0.0813512865193978	1
ENSG00000164761	0.345927362394381	6
ENSG00000164818	0.271494927186098	8
ENSG00000164904	0.743040804947339	3
ENSG00000164919	0.0397872457039348	6
ENSG00000164933	0.363737521566203	3
ENSG00000164938	0.0519769795589991	9
ENSG00000164944	-0.21297136761018	9
ENSG00000164949	0.138487531685515	6
ENSG00000164961	0.325895668046422	1
ENSG00000164975	0.176555934844856	1
ENSG00000165006	0.332184756745092	6
ENSG00000165060	-0.106267413379591	7
ENSG00000165097	0.087651723095534	3
ENSG00000165169	-0.019774185990109	3
ENSG00000165233	-0.312097995299214	6
ENSG00000165246	0.217562593797538	4
ENSG00000165259	-0.216599420690738	7
ENSG00000165288	0.238170808349783	1
ENSG00000165304	0.259488820936104	9
ENSG00000165312	0.138772500378664	7
ENSG00000165338	0.25605883572703	9
ENSG00000165355	0.125586996178843	2
ENSG00000165410	-0.00838714992461023	3
ENSG00000165417	-0.223157117076514	6
ENSG00000165480	-0.375648210907163	6
ENSG00000165487	0.262850744341854	7
ENSG00000165494	-0.0197463733587797	6
ENSG00000165629	0.203516010385985	1
ENSG00000165632	0.430249344990217	4
ENSG00000165660	0.0055352338332868	8
ENSG00000165675	0.24069125407379	7
ENSG00000165678	-0.0348489378052869	8
ENSG00000165688	-0.469163087293816	2
ENSG00000165733	-0.0982935304195552	3
ENSG00000165806	0.399507208100749	4
ENSG00000165819	0.410386480142667	1
ENSG00000165821	0.195220572970865	6
ENSG00000165832	0.0475114286321589	7
ENSG00000165891	-0.167366479859214	1
ENSG00000165915	-0.0646642729245234	6
ENSG00000166004	-0.157470937859414	6
ENSG00000166024	0.0873537815309105	1
ENSG00000166025	-0.056024750499976	1
ENSG00000166037	0.147377152218995	3
ENSG00000166068	0.368996285960444	9
ENSG00000166086	0.269122440728912	3
ENSG00000166123	-0.169723233264664	1
ENSG00000166130	-0.444512290125725	5
ENSG00000166135	0.0291493713952171	3
ENSG00000166167	0.0260967264214702	3
ENSG00000166170	-0.348143555147998	5
ENSG00000166181	0.477201955702434	9
ENSG00000166224	0.277631524132737	6
ENSG00000166266	0.381957011512921	6
ENSG00000166311	-0.004820497110734	3
ENSG00000166333	-0.0130300408501956	6
ENSG00000166411	0.355203361385366	2
ENSG00000166579	0.0456985175908304	9
ENSG00000166619	0.0433776195253891	8
ENSG00000166669	-0.213006194199369	3
ENSG00000166710	-0.621539324578893	5
ENSG00000166734	-0.618552432998953	8
ENSG00000166801	-0.144771998019567	3
ENSG00000166833	0.0494585251893046	6
ENSG00000166848	0.0111015164461656	3
ENSG00000166888	-0.0952086633848887	6
ENSG00000166949	0.381369981074852	1
ENSG00000166963	-0.218178668115394	7
ENSG00000167081	0.160893647497385	4
ENSG00000167173	-0.118060722544713	7
ENSG00000167182	-0.123826940325198	1
ENSG00000167258	-0.0966240676777139	6
ENSG00000167272	0.00348017507838082	8
ENSG00000167280	-0.710278104121029	5
ENSG00000167552	0.0444240045550005	8
ENSG00000167566	0.0440036173250516	3
ENSG00000167720	0.2712761599221	9
ENSG00000167740	0.456232165624044	9
ENSG00000167778	-0.298203967032328	5
ENSG00000167785	0.0993140594420508	9
ENSG00000167862	-0.0603207855032911	9
ENSG00000167920	-0.656464130982686	9
ENSG00000167978	-0.583945279724468	6
ENSG00000168005	0.283543249039178	3
ENSG00000168038	0.325411165974873	3
ENSG00000168078	0.0990992112516671	9
ENSG00000168116	-0.0325817586795086	1
ENSG00000168140	-1.31110762711793	5
ENSG00000168209	0.262963232156041	5
ENSG00000168246	0.427548747161727	9
ENSG00000168256	-0.21720511790364	9
ENSG00000168291	0.18832892999309	1
ENSG00000168300	0.128453480642168	1
ENSG00000168310	-0.337690549063046	6
ENSG00000168374	0.112831538811673	2
ENSG00000168386	-0.323334723246939	3
ENSG00000168397	-0.197499994917041	6
ENSG00000168438	0.217762981654764	7
ENSG00000168488	0.0997149820879804	6
ENSG00000168542	0.1581959302371	3
ENSG00000168575	-0.0041553399312115	3
ENSG00000168818	0.52856809929478	4
ENSG00000168876	-0.287648551932128	3
ENSG00000168884	0.358875956783219	8
ENSG00000168906	-0.639418149904478	5
ENSG00000168916	-0.159190940073264	6
ENSG00000168924	-0.895335784850892	6
ENSG00000168944	-0.102226055762118	9
ENSG00000168958	-0.46891517365599	3
ENSG00000169018	-0.157983396524698	4
ENSG00000169019	0.161761989568468	9
ENSG00000169020	0.0849895856986454	1
ENSG00000169021	0.0924464176519317	9
ENSG00000169032	-0.000936384914539545	6
ENSG00000169045	-1.77196436153385	5
ENSG00000169100	-1.61121020914441	5
ENSG00000169131	0.11032334574187	9
ENSG00000169213	0.177467057189753	6
ENSG00000169255	-0.0349111346765278	1
ENSG00000169398	0.472285752532307	4
ENSG00000169446	-0.130424248608654	7
ENSG00000169515	-0.512482731395774	7
ENSG00000169519	-0.207491592309157	1
ENSG00000169567	-0.177991582275991	7
ENSG00000169604	-0.0305630083180381	3
ENSG00000169621	0.211768826306187	9
ENSG00000169714	-0.0406768620211131	6
ENSG00000169715	-0.0606780172488882	6
ENSG00000169744	-0.0493837092737673	1
ENSG00000169764	0.0288418702604934	1
ENSG00000169826	0.227938142865744	3
ENSG00000169855	0.176064637853606	2
ENSG00000169908	0.0673531280010578	3
ENSG00000169926	0.0350758150816451	6
ENSG00000170035	0.272876266690938	1
ENSG00000170100	-0.188840703890575	8
ENSG00000170144	0.337952879105378	3
ENSG00000170145	0.0247542513838467	6
ENSG00000170153	-0.249722583109971	3
ENSG00000170222	0.288424330234865	9
ENSG00000170234	0.000747088305873554	3
ENSG00000170242	0.492629355133484	6
ENSG00000170266	0.198236459855904	2
ENSG00000170312	0.180726827931675	1
ENSG00000170315	-0.602086718529253	5
ENSG00000170396	0.120344183999765	9
ENSG00000170456	-0.113008116293803	9
ENSG00000170473	0.116664385484555	9
ENSG00000170522	0.330106231853865	7
ENSG00000170525	-1.54393928142256	5
ENSG00000170545	0.0689526900131546	6
ENSG00000170561	-0.361310329876993	5
ENSG00000170632	-0.00884614247732082	9
ENSG00000170776	-0.0558826181744062	3
ENSG00000170802	0.306364305439549	9
ENSG00000170836	-0.460110750276702	3
ENSG00000170854	-0.054301211762834	3
ENSG00000170921	0.264595029380568	6
ENSG00000170946	0.453788302664039	1
ENSG00000171105	0.0436002357407494	8
ENSG00000171132	-0.0761651540753143	7
ENSG00000171163	0.280301270635138	1
ENSG00000171204	0.127995452449077	3
ENSG00000171307	0.0367666515868175	3
ENSG00000171314	-0.118338098722783	9
ENSG00000171408	0.23856515433341	1
ENSG00000171421	0.133219615952773	6
ENSG00000171497	0.101155151509267	7
ENSG00000171566	-0.0647109902587496	1
ENSG00000171603	-0.24914841575542	3
ENSG00000171617	-0.0429707174274597	2
ENSG00000171763	0.111039645767666	3
ENSG00000171853	0.172030652808799	1
ENSG00000171861	0.26029639865488	1
ENSG00000171863	-0.132969072524796	3
ENSG00000171914	-0.150046312024098	3
ENSG00000172164	-0.13354503109123	2
ENSG00000172172	-0.381851414423529	3
ENSG00000172201	-0.709976863051414	5
ENSG00000172260	-0.101759428779815	9
ENSG00000172315	-0.22082439363151	3
ENSG00000172340	0.542609348479425	3
ENSG00000172354	0.217940176538637	3
ENSG00000172379	0.161800971469258	1
ENSG00000172380	-0.404987809398787	5
ENSG00000172469	-0.0555189304121947	8
ENSG00000172594	0.0794217313503721	8
ENSG00000172661	0.328103746623546	9
ENSG00000172667	0.231062451807976	3
ENSG00000172765	0.556907052509579	8
ENSG00000172840	-0.221951369221317	5
ENSG00000172943	0.14746925421066	3
ENSG00000172954	0.238113371389037	4
ENSG00000172985	-0.138422591658743	6
ENSG00000173040	0.087269278469102	9
ENSG00000173120	-0.602170917733538	6
ENSG00000173156	-0.304820239820027	3
ENSG00000173226	-0.142743411490843	9
ENSG00000173281	0.295397891321616	4
ENSG00000173456	-0.101929770206922	5
ENSG00000173530	-0.479870415127511	5
ENSG00000173545	-0.0298773602362231	2
ENSG00000173559	-0.409699598083705	3
ENSG00000173588	0.280981492166417	6
ENSG00000173812	-0.373581842626284	3
ENSG00000173848	0.356428441646967	6
ENSG00000173889	0.315777265013105	3
ENSG00000173905	-0.0315376257338049	3
ENSG00000173926	0.324273300690566	6
ENSG00000173960	-0.22560586141606	6
ENSG00000174010	-0.413619785647757	5
ENSG00000174021	0.17549350861185	2
ENSG00000174032	0.34493363328556	1
ENSG00000174100	0.149744703480396	7
ENSG00000174373	-0.129476685249202	6
ENSG00000174405	-0.0167733091139451	2
ENSG00000174579	0.00165063801945266	6
ENSG00000174705	0.0662533300675825	1
ENSG00000174839	0.178890112136368	7
ENSG00000174842	0.196474315359083	2
ENSG00000174953	0.196924504974522	2
ENSG00000175073	0.126231327543898	8
ENSG00000175130	-1.48407638968286	5
ENSG00000175183	-0.410187601633888	2
ENSG00000175197	-0.415387250728261	5
ENSG00000175203	-0.316939476564521	5
ENSG00000175213	-0.244914780781823	3
ENSG00000175224	0.0106670463663587	3
ENSG00000175390	-0.255392807777207	6
ENSG00000175455	0.0525585760316503	9
ENSG00000175470	-0.808813521269144	5
ENSG00000175792	-0.0521682322333317	6
ENSG00000175854	0.154294863949967	4
ENSG00000175866	0.319524977003702	5
ENSG00000176018	-0.16713350223398	3
ENSG00000176142	-0.0623603415636865	8
ENSG00000176261	0.0375871987319376	9
ENSG00000176396	0.128707942670607	6
ENSG00000176623	0.316674465812299	7
ENSG00000176845	-0.359325598761916	5
ENSG00000176953	0.0647958787825085	6
ENSG00000177000	-0.165202456784688	3
ENSG00000177034	0.120087065945663	3
ENSG00000177054	0.181730293413437	7
ENSG00000177106	0.204252786298057	2
ENSG00000177156	0.0813001393410643	4
ENSG00000177189	-0.998948457994389	5
ENSG00000177200	0.210959725110227	9
ENSG00000177370	-0.318202606825017	9
ENSG00000177383	0.360200818799488	9
ENSG00000177565	0.201320650729943	9
ENSG00000177600	-2.33197240870106	5
ENSG00000177606	0.132278010024949	6
ENSG00000177888	0.0795616762567374	6
ENSG00000177889	0.757975545277138	6
ENSG00000177981	-0.130398669704676	9
ENSG00000178031	-0.00752312435885757	4
ENSG00000178038	-0.018650656073468	4
ENSG00000178105	0.234649884601309	1
ENSG00000178163	0.16269416783001	1
ENSG00000178177	0.343688522902315	8
ENSG00000178234	0.158020314713973	7
ENSG00000178295	0.130893329173996	3
ENSG00000178440	0.298626348240138	9
ENSG00000178605	0.501113273736598	2
ENSG00000178691	0.0737994067226983	6
ENSG00000178726	-0.334523022965346	1
ENSG00000178913	0.317988404162815	8
ENSG00000178921	-0.152606335151386	9
ENSG00000178950	0.0274083251951387	4
ENSG00000178988	-0.178807465852382	3
ENSG00000179051	0.216324967625519	3
ENSG00000179241	0.0942758349618823	2
ENSG00000179271	-0.491525963325454	5
ENSG00000179348	-0.0516404350554168	2
ENSG00000179431	-0.214663001332422	6
ENSG00000179526	-0.168951050598583	6
ENSG00000179889	0.0714151819846836	6
ENSG00000180190	0.0509499821166676	3
ENSG00000180340	0.27042220913633	9
ENSG00000180543	0.363545357376362	8
ENSG00000180611	0.359253686972064	1
ENSG00000180628	0.134255907462379	7
ENSG00000180660	-0.00949530792888799	6
ENSG00000180667	0.10790691338121	1
ENSG00000180801	-0.0795586415829592	9
ENSG00000180875	0.205759737804895	8
ENSG00000180964	0.250609978750075	3
ENSG00000181072	-0.20595767041472	1
ENSG00000181191	-0.306660293704375	3
ENSG00000181381	0.160071376928698	7
ENSG00000181544	0.164281120693238	3
ENSG00000181555	0.00204648056965588	6
ENSG00000181690	0.0470667677043127	3
ENSG00000181722	0.152898614621205	7
ENSG00000181788	0.142284789418111	3
ENSG00000181915	0.226159829876745	6
ENSG00000181991	0.159361012693226	1
ENSG00000182087	-0.160632583605783	3
ENSG00000182141	0.1416266664886	9
ENSG00000182150	0.0644887596616337	6
ENSG00000182197	0.481032001621532	7
ENSG00000182272	-0.0131647066363896	4
ENSG00000182287	-0.313784247992005	1
ENSG00000182319	-0.198783017532491	3
ENSG00000182405	0.147773965438346	3
ENSG00000182481	-0.567891596600614	5
ENSG00000182667	0.0383990430670893	7
ENSG00000182670	0.143138224482187	3
ENSG00000182752	0.370110904170931	7
ENSG00000182827	-0.0674366133312369	7
ENSG00000182831	-0.0923190397742891	6
ENSG00000182871	-0.137120639029559	1
ENSG00000182903	0.104392393158078	9
ENSG00000183087	-0.273999710679407	6
ENSG00000183291	-0.0295758667560997	8
ENSG00000183337	-0.099598304304992	5
ENSG00000183439	-0.207994527404873	4
ENSG00000183475	0.315182896828738	7
ENSG00000183530	-0.0858196438812032	9
ENSG00000183576	-0.303073247483097	6
ENSG00000183696	-0.197880453558374	3
ENSG00000183718	0.0273125690905706	5
ENSG00000183722	0.0436753390511292	8
ENSG00000183741	-0.122990095643816	1
ENSG00000183808	0.0824601621991654	1
ENSG00000183814	0.0582009088132075	1
ENSG00000183864	-1.15603864166983	5
ENSG00000183943	0.60216823024193	2
ENSG00000184110	-0.125410955030842	1
ENSG00000184178	0.11016050248763	5
ENSG00000184203	-0.297505125513326	3
ENSG00000184232	0.0292924734161621	3
ENSG00000184347	-0.116794875855237	6
ENSG00000184432	0.227194013104026	3
ENSG00000184602	-0.14152880171843	3
ENSG00000184674	-0.115616692756399	6
ENSG00000184675	0.285356169449219	7
ENSG00000184708	0.2763027118807	9
ENSG00000184863	-0.513455727576895	6
ENSG00000184867	0.147923383223343	7
ENSG00000184886	0.130293881244939	6
ENSG00000184897	0.247519167598838	6
ENSG00000184939	0.403970227834925	9
ENSG00000184983	-0.215482475623263	6
ENSG00000185049	0.145099747119498	7
ENSG00000185163	0.0508299510734819	4
ENSG00000185532	-0.403061639795305	6
ENSG00000185551	-0.122352346181631	6
ENSG00000185760	-0.501149287919271	3
ENSG00000185761	-0.675533789158808	4
ENSG00000185787	0.468835579458212	3
ENSG00000185798	-0.280180569190296	9
ENSG00000185825	-0.651721865969854	4
ENSG00000185869	0.103198431964636	2
ENSG00000185904	-0.0151886782482726	9
ENSG00000185947	-0.0736795623609808	9
ENSG00000185950	-0.0286193625035161	6
ENSG00000185973	0.33554514128779	3
ENSG00000185989	-0.0476644250619104	6
ENSG00000186063	0.26201642378446	2
ENSG00000186073	0.0272111355210217	7
ENSG00000186260	-0.00725212631981793	9
ENSG00000186298	0.0514890066943076	2
ENSG00000186350	-0.334507916603757	6
ENSG00000186376	0.279343968706052	4
ENSG00000186416	0.16024467190558	1
ENSG00000186468	-0.607982347820791	5
ENSG00000186480	-0.152457107354624	5
ENSG00000186787	-0.101619579416191	1
ENSG00000187079	-0.171426279619076	6
ENSG00000187109	-0.224454616515777	5
ENSG00000187123	-0.238575558062084	1
ENSG00000187240	-0.304915050202252	1
ENSG00000187243	0.42640650532884	9
ENSG00000187325	0.111731810795803	3
ENSG00000187498	0.555466533522699	7
ENSG00000187514	-0.683652321311862	5
ENSG00000187522	-0.0103906536799046	6
ENSG00000187678	0.170623458843607	4
ENSG00000187735	0.269868280402536	1
ENSG00000187951	0.273733899586382	9
ENSG00000187954	-0.499188522310086	6
ENSG00000188026	0.0682765057843193	7
ENSG00000188243	0.0530908555212651	8
ENSG00000188313	0.0261203351695076	3
ENSG00000188352	0.00253947949113369	9
ENSG00000188419	0.0852503169596217	1
ENSG00000188493	-0.485002560805079	9
ENSG00000188529	0.1622634394777	6
ENSG00000188641	-0.0959051879249227	1
ENSG00000188706	0.630294765488826	4
ENSG00000188725	0.0513499541236094	7
ENSG00000188976	-0.54031719816362	5
ENSG00000188994	0.172773079195603	7
ENSG00000189057	0.317979220632171	6
ENSG00000189180	0.145956698153587	1
ENSG00000189184	-0.24364523559409	3
ENSG00000189306	-0.148180733631848	3
ENSG00000189308	-0.462162721474483	6
ENSG00000189403	0.0616171969834219	8
ENSG00000196152	-0.416944178188564	4
ENSG00000196177	-0.104806705402204	2
ENSG00000196182	-0.401955383455752	5
ENSG00000196230	0.0933356539624436	1
ENSG00000196247	0.214975975157728	9
ENSG00000196262	-1.42682080254548	5
ENSG00000196313	0.557777347891991	6
ENSG00000196363	-0.36974137870916	6
ENSG00000196365	-0.291126437436829	6
ENSG00000196368	-0.102477713557964	3
ENSG00000196422	-0.0946982955039971	3
ENSG00000196459	-0.011558934341457	1
ENSG00000196498	0.26710713763908	6
ENSG00000196505	0.00191533045012016	1
ENSG00000196517	-0.0667935620841078	3
ENSG00000196526	0.446928432616768	6
ENSG00000196562	0.197064347801521	8
ENSG00000196569	0.078428029181597	1
ENSG00000196588	0.140301125645784	4
ENSG00000196670	0.140194639648213	9
ENSG00000196712	0.000389017999876644	3
ENSG00000196715	-0.142830246367882	9
ENSG00000196724	0.388586694186649	6
ENSG00000196739	-0.0462920562636981	3
ENSG00000196782	0.200561791742537	7
ENSG00000196843	-0.100844237783891	6
ENSG00000196924	0.000333921221562344	6
ENSG00000196950	-0.9447299676566	2
ENSG00000197006	0.0241224518607804	3
ENSG00000197019	-1.35145884469076	5
ENSG00000197021	0.188110599532169	1
ENSG00000197024	0.298630724517216	1
ENSG00000197045	-0.107463076514835	9
ENSG00000197081	-0.350662548604566	1
ENSG00000197183	0.234235702422931	1
ENSG00000197296	-0.111273252569053	9
ENSG00000197372	0.109194629147018	9
ENSG00000197381	-0.0903843475087063	3
ENSG00000197415	-0.467573380085301	9
ENSG00000197429	0.218726694404033	6
ENSG00000197448	0.160034357994931	4
ENSG00000197467	0.324411011192276	3
ENSG00000197594	-0.236799819118801	2
ENSG00000197601	-0.0430963115409301	9
ENSG00000197614	0.132521572772237	3
ENSG00000197694	-0.038654798374492	6
ENSG00000197702	-0.110361656509291	6
ENSG00000197747	-0.061605480749969	1
ENSG00000197756	0.115914809573134	3
ENSG00000197780	-0.0943381782842009	8
ENSG00000197798	-0.296222863028934	6
ENSG00000197808	0.339841731287438	9
ENSG00000197852	0.422243766779885	7
ENSG00000197860	0.08694941491743	8
ENSG00000197885	0.0559536563794913	2
ENSG00000197930	-0.139573364783844	9
ENSG00000197969	0.272180343182105	1
ENSG00000198026	-0.329862264871791	5
ENSG00000198034	-0.529032835165176	5
ENSG00000198060	-0.153054834483192	9
ENSG00000198087	0.203316188558963	3
ENSG00000198142	0.206703482092213	7
ENSG00000198205	-0.282915506736256	3
ENSG00000198225	-0.00582769215369286	9
ENSG00000198231	-0.17399749759895	6
ENSG00000198363	-0.00364985739642279	6
ENSG00000198382	-0.0983750015029562	5
ENSG00000198517	0.0331845564182723	4
ENSG00000198521	-0.066098635497687	9
ENSG00000198554	0.383637875533454	8
ENSG00000198589	0.348855951047757	6
ENSG00000198604	0.00740442067763187	3
ENSG00000198612	0.199864221701525	9
ENSG00000198646	-0.100711228806207	1
ENSG00000198663	-0.0866540503182458	3
ENSG00000198677	0.507705140433846	9
ENSG00000198707	-0.414048757800764	2
ENSG00000198722	-0.129492176832712	7
ENSG00000198752	0.0708247743558036	6
ENSG00000198783	0.39011595360622	9
ENSG00000198793	-0.224875160158842	6
ENSG00000198825	0.0926219033578626	1
ENSG00000198832	-0.0167835098902565	5
ENSG00000198839	0.0518035510984279	9
ENSG00000198846	-0.0385866279618012	3
ENSG00000198873	-0.107879371994095	3
ENSG00000198887	0.0367918646661007	3
ENSG00000198959	0.567418082303694	3
ENSG00000198961	0.380674723403434	1
ENSG00000203805	-0.0262170920503966	9
ENSG00000204104	0.0178133393184059	9
ENSG00000204152	2.87913348957153	9
ENSG00000204580	-0.427363781097784	6
ENSG00000204592	-0.357072928578191	5
ENSG00000204767	0.344376111338773	3
ENSG00000205133	-0.0578944566493673	9
ENSG00000205339	0.303523787337977	5
ENSG00000205423	0.285947070921235	2
ENSG00000205476	-0.194854423723787	2
ENSG00000205664	0.496479191753656	6
ENSG00000205683	-0.0125973730300668	6
ENSG00000205981	0.223770097502447	1
ENSG00000206503	-0.276196602088851	5
ENSG00000206538	0.391482982167704	3
ENSG00000206560	0.0796320804786949	1
ENSG00000211460	-0.194965628059098	1
ENSG00000213047	0.351077349981625	8
ENSG00000213923	-0.0467916417183659	3
ENSG00000214026	-0.150812109488042	9
ENSG00000218739	0.257547257863697	9
ENSG00000222041	0.0754417302579323	8
ENSG00000224531	0.112843441435539	3
ENSG00000224877	-0.544833389568142	1
ENSG00000225485	-0.203125735067981	7
ENSG00000226784	-0.042436634593051	1
ENSG00000227124	0.116671314934672	5
ENSG00000227946	0.226472268979687	2
ENSG00000228265	-0.155572478097608	9
ENSG00000229989	-0.219513581437395	9
ENSG00000231566	-0.332796999065365	1
ENSG00000233608	-0.0179766377640326	3
ENSG00000233864	0.561138364652629	3
ENSG00000234444	0.208739170832851	9
ENSG00000234883	-0.113316492059955	1
ENSG00000241127	-0.610990077276172	3
ENSG00000241878	-0.260847785974583	3
ENSG00000241973	0.0099252913930837	6
ENSG00000242732	0.0534673369285075	5
ENSG00000243156	-0.157142268528592	6
ENSG00000245532	-0.251110709233241	6
ENSG00000246067	-0.11301055668727	1
ENSG00000249992	0.0524292605114492	3
ENSG00000251562	-0.110682531919489	1
ENSG00000253626	0.28733371443808	1
ENSG00000253729	-0.0194302396043042	1
ENSG00000254535	-0.248057476060575	9
ENSG00000254667	-0.109169935036591	7
ENSG00000255302	-0.200966298230361	1
ENSG00000256043	0.165033612579429	1
ENSG00000256618	0.120725011572781	7
ENSG00000260032	-0.0915579156428469	2
ENSG00000260054	0.262348003517187	1
ENSG00000260977	0.0974458282446512	1
ENSG00000261567	0.0910285795219818	4
ENSG00000261609	0.0744436772055818	1
ENSG00000261824	-0.290867965036463	9
ENSG00000262601	0.257677798191631	1
ENSG00000262837	-0.0385495584103565	7
ENSG00000264364	-1.04445626393481	5
ENSG00000267100	-0.159950585808859	3
ENSG00000272447	0.536243559525703	2
ENSG00000273015	0.174227020704605	2
ENSG00000000003	-0.00530831583331283	none
ENSG00000000419	0.141887952907712	none
ENSG00000000457	0.218913771048631	none
ENSG00000000938	-0.470438645162271	none
ENSG00000001460	0.0587851739309017	none
ENSG00000001561	0.0700939043042594	none
ENSG00000001626	0.0657430859699023	none
ENSG00000002016	0.0019414113289966	none
ENSG00000002587	0.183243642145403	none
ENSG00000002726	-0.0959588589717834	none
ENSG00000002745	-0.357274579389899	none
ENSG00000002746	-0.360700002373399	none
ENSG00000002834	-0.520064831752289	none
ENSG00000002919	0.0470292986713546	none
ENSG00000002933	0.0768708215933938	none
ENSG00000003096	-0.0224633279104914	none
ENSG00000003400	-0.201149210467456	none
ENSG00000003402	0.265314444963965	none
[truncated: 10,052 more rows]
