# Supplementary material for: The HSV-1 ICP22 protein selectively impairs histone repositioning upon Pol II transcription downstream of genes
Source: Nat Commun. 2023 Jul 31;14:4591. doi: 10.1038/s41467-023-40217-w (PMC10390501; doi:10.1038/s41467-023-40217-w)
Supplement: Supplementary file 8 — Source Data [file 41467_2023_40217_MOESM8_ESM.zip › SupFig11h.tsv]

gene_id	log2FC	cluster
ENSG00000001167	-0.203809255383334	7
ENSG00000001497	0.033678163184568	1
ENSG00000001629	-0.0558955921905191	4
ENSG00000003056	-0.293185605301889	1
ENSG00000003509	-0.21779708138669	8
ENSG00000004399	-0.15643601433414	3
ENSG00000004700	0.142324524795163	8
ENSG00000004766	0.0321300715294922	2
ENSG00000005189	-0.0583007010888507	3
ENSG00000005249	-0.248588208757854	6
ENSG00000005469	-0.295208836327719	8
ENSG00000005483	0.184933589777474	7
ENSG00000005486	-0.213532000986763	9
ENSG00000005810	-0.259208083027518	6
ENSG00000006042	-0.084623276273049	9
ENSG00000006530	0.0327384694713663	7
ENSG00000006712	-0.179933745970947	8
ENSG00000007341	-0.0774040953965447	6
ENSG00000007923	0.128285914887242	6
ENSG00000007944	-0.362499654421844	3
ENSG00000008083	0.395939400310688	9
ENSG00000008513	0.111904372812143	6
ENSG00000008988	-1.1363303929324	5
ENSG00000009335	0.123625922420607	6
ENSG00000009844	0.144762233494236	1
ENSG00000010270	0.414022692955265	9
ENSG00000011114	0.152203259206673	6
ENSG00000011295	0.231392435281864	9
ENSG00000011422	-0.233140590613142	7
ENSG00000011426	0.140830977200956	1
ENSG00000011465	-0.426949947167303	3
ENSG00000011523	0.158081770111918	8
ENSG00000011638	-0.0118110134955898	6
ENSG00000012822	0.0475229912864925	1
ENSG00000013016	0.23585392717512	3
ENSG00000013374	-0.251087464443036	7
ENSG00000013583	-0.0487250671178652	9
ENSG00000014123	-0.138985454013009	9
ENSG00000014641	0.0770412768345055	3
ENSG00000015153	-0.0946977850900842	9
ENSG00000015171	-0.467305846496201	3
ENSG00000018510	-0.0141318389579142	6
ENSG00000019549	0.221169828122858	1
ENSG00000020256	0.421755919555946	4
ENSG00000021574	-0.168521245127122	6
ENSG00000023171	-0.06458372581814	4
ENSG00000023287	0.0495944568245122	3
ENSG00000023909	-0.0609744524104067	6
ENSG00000024048	-0.25424553778827	3
ENSG00000024526	-0.0242262645728853	8
ENSG00000025156	-0.0396996327475116	1
ENSG00000026025	0.0249318598097128	6
ENSG00000026508	0.152782062598142	4
ENSG00000028116	-0.0150281056281497	9
ENSG00000028528	-0.19163997181708	6
ENSG00000028839	0.356908202948587	3
ENSG00000029725	-0.183427363986298	8
ENSG00000030582	-0.00035986253384758	7
ENSG00000031003	0.301963364152994	7
ENSG00000031691	-0.112130368288425	9
ENSG00000033178	-0.163192717432833	2
ENSG00000033627	0.0734288076534977	3
ENSG00000034152	-0.049705038949336	6
ENSG00000034533	0.0765401206743807	1
ENSG00000034677	0.13109460191033	8
ENSG00000034713	-0.281948880617469	8
ENSG00000035499	0.00362743891229419	2
ENSG00000037474	-0.438464937842856	6
ENSG00000037637	0.109478907576957	6
ENSG00000038002	0.282230034176148	3
ENSG00000038219	0.164971320699733	1
ENSG00000039523	-0.485019819354478	3
ENSG00000040531	-0.561699035329991	4
ENSG00000040933	0.16418800715881	3
ENSG00000042062	0.0021794615920207	1
ENSG00000042753	-0.00618564106518634	1
ENSG00000043514	-0.0106336674778326	9
ENSG00000044459	0.120242551502023	4
ENSG00000047410	0.122044181708929	8
ENSG00000047578	-0.0417489132125629	7
ENSG00000047621	-0.114865541924566	8
ENSG00000047849	0.0607219829883277	4
ENSG00000048471	0.0357443641935808	7
ENSG00000048828	-0.0382483956655166	6
ENSG00000048991	0.142970894771518	9
ENSG00000049130	0.103894580811587	8
ENSG00000049167	-0.343400421502772	9
ENSG00000049323	0.0310127770583256	9
ENSG00000049449	0.121416302550843	1
ENSG00000049540	0.667913713699054	3
ENSG00000049618	0.120115476660424	6
ENSG00000049656	-0.11371968371569	4
ENSG00000050405	0.187899312707773	6
ENSG00000051108	-0.497215085509	3
ENSG00000051341	-0.129938632905467	9
ENSG00000051382	-0.0291469075700609	7
ENSG00000051620	0.152236485099398	3
ENSG00000052723	-0.0536750940634458	2
ENSG00000054277	-0.0675579928835952	9
ENSG00000054598	0.105097667581787	5
ENSG00000054793	0.225392492211497	1
ENSG00000055044	0.023878576725065	8
ENSG00000055130	0.265705274846662	2
ENSG00000055147	0.243449404024854	8
ENSG00000056050	-0.218622740810842	4
ENSG00000056097	0.102056406493512	8
ENSG00000056277	0.204526434576028	3
ENSG00000057019	0.313488741928753	1
ENSG00000057935	-0.151041926684574	2
ENSG00000058272	0.216497964753297	1
ENSG00000059758	0.109407354003711	1
ENSG00000059804	-0.23540711325484	3
ENSG00000060339	-0.0181915922876666	1
ENSG00000060688	-0.148071635395238	9
ENSG00000060718	0.22056618733287	9
ENSG00000060749	0.398361664340929	1
ENSG00000060982	0.268730203609093	7
ENSG00000061337	0.318077299996837	7
ENSG00000063660	0.370205682512013	4
ENSG00000064545	0.177417318826749	4
ENSG00000064607	0.00810976286258373	1
ENSG00000065491	-0.362836886034817	1
ENSG00000065534	0.122655652979471	6
ENSG00000065548	0.123684398240762	3
ENSG00000065559	0.0961885407770372	9
ENSG00000065613	0.139002820564881	2
ENSG00000065665	-0.00908895616215919	2
ENSG00000065883	-0.552051043635622	7
ENSG00000065911	-0.0176438776747183	2
ENSG00000065923	-0.0655946703140644	3
ENSG00000066044	-0.0328953552602223	2
ENSG00000066557	-0.0756520706248118	1
ENSG00000066651	-0.111015524629776	1
ENSG00000066827	-0.0896424994575575	3
ENSG00000067048	-0.580048363977103	5
ENSG00000067113	-0.0277360972508092	3
ENSG00000067141	0.124642174378808	3
ENSG00000067167	0.266508079260574	3
ENSG00000067177	0.463321701550193	6
ENSG00000067208	0.0374540874347687	3
ENSG00000067365	-0.182701327507828	3
ENSG00000067829	-0.120313594674723	5
ENSG00000067955	0.180922037071041	6
ENSG00000068305	0.329731339190293	4
ENSG00000068323	-0.457497650931281	8
ENSG00000068383	-0.309964059519156	6
ENSG00000068724	-0.0281322253511246	5
ENSG00000068793	-0.0428789657698139	7
ENSG00000068912	0.119327782731971	3
ENSG00000069509	-0.0279544889036268	9
ENSG00000069702	-0.212426426707496	9
ENSG00000070018	0.0982032095542592	8
ENSG00000070047	-0.344632496267077	6
ENSG00000070214	0.0608339056765578	6
ENSG00000070367	0.202373745203478	1
ENSG00000070423	-0.572191087555408	5
ENSG00000070476	-0.146455731129785	2
ENSG00000070756	-0.374182297405616	5
ENSG00000070778	-0.233559142143559	8
ENSG00000070785	-0.568971906068041	5
ENSG00000070950	0.364428208477592	6
ENSG00000071051	0.102087450539526	9
ENSG00000071243	0.0401166582189646	3
ENSG00000071462	-0.571825494713777	5
ENSG00000071537	-0.119802391175743	6
ENSG00000071794	0.0139176242366518	1
ENSG00000072110	0.292444810603322	2
ENSG00000072121	-0.0797217491714999	9
ENSG00000072210	-0.00963771464216624	9
ENSG00000072274	-0.213650725452645	5
ENSG00000072364	0.0755131880462755	6
ENSG00000072506	-0.00899686766813745	6
ENSG00000072778	-0.276407828114106	6
ENSG00000073756	-0.189832431793698	1
ENSG00000074047	0.117683556424689	7
ENSG00000074181	0.234805345547129	1
ENSG00000074266	-0.287955997540886	9
ENSG00000074416	-0.069816138970509	3
ENSG00000074696	0.131846647197906	1
ENSG00000074800	-0.11062811532423	1
ENSG00000075151	0.239101700560853	9
ENSG00000075188	0.187459315364081	1
ENSG00000075292	-0.0300960797236881	9
ENSG00000075407	-0.129259796516406	1
ENSG00000075426	0.10555059355024	7
ENSG00000075539	-0.0511070963850883	6
ENSG00000075618	-0.157600355600542	5
ENSG00000075711	0.130516007173141	6
ENSG00000075856	-0.530270519864612	6
ENSG00000075945	0.00160145953675088	8
ENSG00000076356	0.0933064197975204	4
ENSG00000076641	0.194297900404432	3
ENSG00000077150	-0.411537972721869	3
ENSG00000077152	0.212390056489594	9
ENSG00000077232	0.206100954625755	7
ENSG00000077254	0.396470838594281	8
ENSG00000077380	0.0815953837358769	3
ENSG00000077549	-0.0686219361585795	3
ENSG00000077809	0.07694135356932	9
ENSG00000078070	0.00870001664801556	1
ENSG00000078124	0.0903901564295611	7
ENSG00000078618	0.0413129281479304	9
ENSG00000079102	0.472143219246183	7
ENSG00000079387	0.00411231503744679	1
ENSG00000079482	-0.0294807775984485	7
ENSG00000079691	-0.261804215743856	7
ENSG00000079785	-0.0645848545452611	3
ENSG00000079999	0.0459632810481548	3
ENSG00000080345	0.164329348488132	9
ENSG00000080503	0.202671996729485	7
ENSG00000080573	0.240578997323718	1
ENSG00000080839	0.15878567865532	9
ENSG00000081014	-0.209366559251639	9
ENSG00000082258	-0.404345639776638	1
ENSG00000082516	-0.0410038963693377	9
ENSG00000082641	0.357236551698764	1
ENSG00000082701	0.00338455996841714	3
ENSG00000083097	0.158170080742066	4
ENSG00000083168	0.0593951475570085	9
ENSG00000083520	0.012944229374436	5
ENSG00000083720	0.37049213152769	1
ENSG00000083817	0.19373293115331	9
ENSG00000083857	0.542397541693836	4
ENSG00000083896	0.0962827641379748	3
ENSG00000084207	0.485374734234621	8
ENSG00000084636	-0.183273775511384	6
ENSG00000084676	-0.079479270090772	8
ENSG00000084733	-0.0390710452255582	8
ENSG00000085117	0.0911477714408264	3
ENSG00000085231	-0.133507894288587	2
ENSG00000085491	-0.0766728969358761	3
ENSG00000085511	-0.0422038307589205	9
ENSG00000085832	0.162309687368337	2
ENSG00000086061	-0.31017427830591	6
ENSG00000086065	-0.114785990424611	6
ENSG00000086189	-0.423210838156684	1
ENSG00000086619	-0.635195392393818	5
ENSG00000086758	0.0424332527144765	4
ENSG00000087008	-0.249139811481767	1
ENSG00000087095	0.410710409696473	3
ENSG00000087116	0.261968726128209	9
ENSG00000087206	0.00844046922537164	7
ENSG00000087263	0.0106895861062286	1
ENSG00000087303	0.16493137347422	7
ENSG00000087586	-0.0635896382412857	6
ENSG00000087884	0.147730614959011	2
ENSG00000087995	0.186035869855584	9
ENSG00000088179	-0.0152499458858625	9
ENSG00000088356	0.0595000205238284	9
ENSG00000088387	0.329492933112346	7
ENSG00000088448	0.132313069936327	6
ENSG00000088451	-0.376281113523183	7
ENSG00000088832	0.0691617202253691	7
ENSG00000088854	-0.574542378762458	6
ENSG00000089009	-0.639792227221432	3
ENSG00000089048	-0.0545374894630047	9
ENSG00000089060	-0.00421179838214422	3
ENSG00000089094	-0.222265852403197	7
ENSG00000089177	0.0666360175507597	7
ENSG00000089225	0.416858660465595	4
ENSG00000089234	0.0308825957362855	3
ENSG00000089693	0.0391856306645599	2
ENSG00000089737	0.0617068379602501	6
ENSG00000090020	-0.0926268637844638	3
ENSG00000090432	0.0382090084359754	6
ENSG00000090530	0.116031125078467	1
ENSG00000090621	-0.342021696430338	6
ENSG00000090857	0.414674303443498	6
ENSG00000090905	0.147306966801862	3
ENSG00000091140	0.368808098700157	3
ENSG00000091409	0.244938849371684	1
ENSG00000091436	0.322667558048166	8
ENSG00000091483	-0.465195655851201	9
ENSG00000091651	0.0845975650830404	9
ENSG00000092020	-0.176014502613085	9
ENSG00000092148	0.418399320657078	3
ENSG00000092330	0.0082656170847648	6
ENSG00000092978	-0.0235087876210057	2
ENSG00000094880	-0.0303632987330379	6
ENSG00000094916	-0.245762898537047	6
ENSG00000095002	0.225196892460146	6
ENSG00000095303	0.026275926512413	6
ENSG00000095380	-0.231052175458569	6
ENSG00000095564	0.129491974233904	9
ENSG00000095787	0.0291365181485961	6
ENSG00000096384	-0.674156770139694	5
ENSG00000096401	0.0847824649001462	6
ENSG00000096717	0.16335606030571	6
ENSG00000096746	-0.131228466659309	3
ENSG00000096968	0.0585044494735502	9
ENSG00000099139	-0.583781779789678	6
ENSG00000099203	0.169055523731748	3
ENSG00000099246	-0.338741703512234	1
ENSG00000099284	0.149864229400099	1
ENSG00000099290	-1.24562006382586	9
ENSG00000099795	-0.0579838968639429	3
ENSG00000099977	-0.212706922289854	6
ENSG00000100030	-0.0899687618440325	8
ENSG00000100068	0.150448415785917	1
ENSG00000100124	-0.319520944628718	3
ENSG00000100138	-0.275210518137486	6
ENSG00000100154	0.138737372388798	2
ENSG00000100201	-0.0821471087057849	1
ENSG00000100207	0.0675867547550811	9
ENSG00000100219	0.0199479443475116	9
ENSG00000100241	-0.0575078433453469	6
ENSG00000100258	0.428114336160049	1
ENSG00000100263	-0.198099817062393	9
ENSG00000100280	-0.000108629595840047	7
ENSG00000100294	0.385764682237741	3
ENSG00000100304	-0.0758010805280163	7
ENSG00000100316	-1.87769570282846	5
ENSG00000100320	-0.257011123903606	9
ENSG00000100325	-0.287180783768744	3
ENSG00000100345	0.388414452077919	7
ENSG00000100348	-0.0249857969709921	6
ENSG00000100360	-0.0192417515565306	1
ENSG00000100364	0.0396398713083276	9
ENSG00000100410	-0.581884063398528	5
ENSG00000100425	0.171536253155213	3
ENSG00000100445	-0.100001154559879	6
ENSG00000100503	-0.03817049945797	9
ENSG00000100523	-0.0315081764620774	1
ENSG00000100554	0.339636388382225	1
ENSG00000100575	0.0543389589055284	2
ENSG00000100600	-0.286806963171438	3
ENSG00000100605	-0.00999813304158986	1
ENSG00000100612	0.280066803655961	9
ENSG00000100625	0.215517836667212	7
ENSG00000100629	0.170261140633392	1
ENSG00000100632	0.157228372809085	7
ENSG00000100697	0.074393720744629	7
ENSG00000100796	0.146736850185567	3
ENSG00000100804	0.0075378167150328	6
ENSG00000100865	0.00282181129214618	9
ENSG00000100906	-0.413548340272317	5
ENSG00000100991	-0.375386714423452	4
ENSG00000100997	0.01285425995056	7
ENSG00000101019	-0.206318822145419	7
ENSG00000101040	0.0716909492284938	1
ENSG00000101182	0.0750188160385578	2
ENSG00000101191	-0.130491701550323	6
ENSG00000101216	0.0584129364503002	2
ENSG00000101236	0.246939529553443	3
ENSG00000101266	-0.00146961066215154	7
ENSG00000101343	-0.0152979786497823	1
ENSG00000101365	-0.0607422085547008	6
ENSG00000101384	0.0866001951762532	3
ENSG00000101400	0.0160601695244362	6
ENSG00000101407	0.0209541308870569	9
ENSG00000101439	-0.0887603593097933	3
ENSG00000101474	-0.02616392421396	4
ENSG00000101825	-0.2384067746955	7
ENSG00000101843	0.0894003843762504	8
ENSG00000101935	0.0735113539916199	5
ENSG00000101974	0.299904131236143	3
ENSG00000102038	-0.0155273024304618	4
ENSG00000102054	0.0553897500987291	6
ENSG00000102158	0.238636834153353	2
ENSG00000102181	-0.158865676677225	4
ENSG00000102189	-0.0204299452021167	2
ENSG00000102287	-0.279703899539541	3
ENSG00000102393	-0.20461038569859	5
ENSG00000102572	0.110744748512823	6
ENSG00000102595	0.159930305590064	6
ENSG00000102699	0.589420507579848	1
ENSG00000102710	0.238220261048879	6
ENSG00000102753	0.0777591871879694	6
ENSG00000102755	0.31071340214997	7
ENSG00000102781	0.101132120919104	7
ENSG00000102786	-0.12598420850059	5
ENSG00000102804	0.150509241587408	7
ENSG00000102893	-0.11437346249027	9
ENSG00000102908	0.00183259798144987	3
ENSG00000102910	-0.034716937464392	6
ENSG00000102974	-0.283291289597993	2
ENSG00000103035	-0.164108165650709	1
ENSG00000103047	-0.0687820482604023	9
ENSG00000103175	-0.0333793578986951	9
ENSG00000103194	0.125216015736904	3
ENSG00000103196	0.605004068360623	4
ENSG00000103222	0.0883685771260943	3
ENSG00000103241	-0.358462031671046	6
ENSG00000103274	-0.077181449917463	8
ENSG00000103275	-0.0391412029072528	4
ENSG00000103353	-0.291835000565228	7
ENSG00000103429	0.0750489429502091	2
ENSG00000103512	-0.114392371940153	9
ENSG00000103647	0.179650415261424	9
ENSG00000103653	-0.280761839246398	2
ENSG00000103671	-0.0487003334457967	6
ENSG00000103769	0.246482287970651	9
ENSG00000103888	-0.010902678514801	3
ENSG00000104221	0.317167092182365	3
ENSG00000104228	-0.278084684153077	6
ENSG00000104320	0.0381222117614148	3
ENSG00000104331	-0.0789939573843267	9
ENSG00000104332	0.134374039088418	1
ENSG00000104408	0.0807722928812824	1
ENSG00000104419	-0.282784150416224	4
ENSG00000104442	-0.0890122730226721	7
ENSG00000104447	0.206408154711412	8
ENSG00000104497	-0.0877950684927174	9
ENSG00000104517	-0.0553937746328013	3
ENSG00000104695	-0.220407170783199	9
ENSG00000104714	0.0902560279685382	9
ENSG00000104763	0.0282836413565383	9
ENSG00000104812	-0.15447107952133	5
ENSG00000104964	0.0288772088597934	1
ENSG00000104969	-0.131308485034361	8
ENSG00000105053	0.138568004898036	8
ENSG00000105088	-0.445983127846478	1
ENSG00000105186	-0.113248140287287	9
ENSG00000105281	-1.86454064629719	5
ENSG00000105355	0.0634246730582513	3
ENSG00000105401	-0.348202284840997	6
ENSG00000105426	0.322627394726305	7
ENSG00000105438	-0.0850407076645413	9
ENSG00000105556	-0.102690484762121	7
ENSG00000105664	-0.361047068126271	6
ENSG00000105701	-0.269776675322496	6
ENSG00000105708	-0.039402324761523	9
ENSG00000105819	-0.00797803586316581	9
ENSG00000105856	0.216409212549113	4
ENSG00000105866	-0.0194987464657716	9
ENSG00000105879	-0.0291612377124693	8
ENSG00000105926	0.290799411984883	6
ENSG00000105953	0.0570395645896738	4
ENSG00000105971	0.0986393811199456	3
ENSG00000105974	0.180837612335732	3
ENSG00000105976	0.0530737082243706	6
ENSG00000105993	0.000600090678432501	6
ENSG00000106003	-1.71685205750272	5
ENSG00000106052	0.124368005895329	7
ENSG00000106105	0.0800058968104416	9
ENSG00000106211	-0.0696894052254179	6
ENSG00000106236	0.0193953605581017	5
ENSG00000106261	-0.039800616287427	6
ENSG00000106268	-0.147891283377591	2
ENSG00000106305	0.240112779010061	9
ENSG00000106346	0.1010125476633	7
ENSG00000106366	0.187621955552821	3
ENSG00000106392	0.171575818607542	8
ENSG00000106443	-0.0551814450640242	1
ENSG00000106459	-0.422006221106793	5
ENSG00000106460	-0.0943518163249472	8
ENSG00000106546	0.20406369205664	8
ENSG00000106591	-0.37344509734397	8
ENSG00000106609	-0.0817195705516911	3
ENSG00000106624	-0.145733578670974	6
ENSG00000106636	0.0164451128442865	1
ENSG00000106683	-0.0203836291431356	9
ENSG00000106701	0.0157643798206192	6
ENSG00000106723	-0.0444278093764561	1
ENSG00000106799	0.102160221369873	3
ENSG00000106829	-0.43535933554535	3
ENSG00000106976	0.0885149398482334	1
ENSG00000106993	0.00897231596581971	3
ENSG00000107021	-1.1099551829995	5
ENSG00000107036	0.0413255132897798	6
ENSG00000107104	0.353850995474711	6
ENSG00000107140	-0.212359720718543	5
ENSG00000107164	0.124193781523156	9
ENSG00000107175	-0.0330879757426193	3
ENSG00000107341	-0.18916584437407	3
ENSG00000107625	-0.199206536055551	6
ENSG00000107643	-0.234254037027887	6
ENSG00000107651	0.127101867388882	7
ENSG00000107731	-0.0901356357426096	1
ENSG00000107771	0.252151285001765	1
ENSG00000107779	0.0213224429645701	6
ENSG00000107854	0.208701450631629	8
ENSG00000107938	0.0328390676947541	7
ENSG00000107968	-0.179578882573771	1
ENSG00000108010	-0.192700107120116	6
ENSG00000108021	0.0960248097779781	2
ENSG00000108061	0.178176996287727	7
ENSG00000108175	0.0620042877706869	3
ENSG00000108179	0.0346958096467141	1
ENSG00000108239	-0.0590665485955932	6
ENSG00000108278	0.03780943571624	2
ENSG00000108298	-0.567640982212345	3
ENSG00000108384	0.0249364006824326	1
ENSG00000108406	-0.0323377111940579	1
ENSG00000108424	-0.0759193460276533	6
ENSG00000108448	0.115738691839598	9
ENSG00000108557	0.10698647720794	3
ENSG00000108582	0.0909663784310645	3
ENSG00000108691	0.0414601530734483	1
ENSG00000108848	-0.059195796284463	3
ENSG00000108963	-0.496707470481363	6
ENSG00000109079	0.151508984509773	6
ENSG00000109089	0.100455892215543	6
ENSG00000109111	0.0757013598935062	5
ENSG00000109189	-0.118070855377617	1
ENSG00000109220	-0.242463056670801	9
ENSG00000109381	-0.097762040988751	6
ENSG00000109436	0.110848228747075	9
ENSG00000109452	0.211480264921136	7
ENSG00000109519	-0.0905447519184078	3
ENSG00000109576	0.26972063365394	4
ENSG00000109606	-0.19007044566797	3
ENSG00000109686	-0.176534207294394	6
ENSG00000109814	-0.00224394034150881	2
ENSG00000109911	0.0514424439915725	9
ENSG00000109929	0.0116081100164938	8
ENSG00000110092	-0.154845483834618	3
ENSG00000110104	-0.289225476034017	3
ENSG00000110218	0.164806018507955	3
ENSG00000110237	-0.256697331385136	6
ENSG00000110318	0.269994213861918	6
ENSG00000110395	-0.641381192288109	6
ENSG00000110422	0.26510061845867	1
ENSG00000110427	-0.00342302959832218	4
ENSG00000110435	0.142512492954498	5
ENSG00000110583	-0.109086034548577	9
ENSG00000110696	0.101011514192275	3
ENSG00000110768	0.157679993640015	1
ENSG00000110851	0.00817534581354174	7
ENSG00000110871	-0.550284839747377	6
ENSG00000110880	0.0638780021336251	5
ENSG00000110958	-0.26200629569693	9
ENSG00000111052	0.22678177432152	2
ENSG00000111215	0.0666167647989252	7
ENSG00000111266	-0.281631841042977	8
ENSG00000111300	-0.00472088785067313	6
ENSG00000111361	0.00187031763991604	1
ENSG00000111412	0.103938174653565	3
ENSG00000111424	0.0348688523600657	3
ENSG00000111450	-0.281026761067605	7
ENSG00000111615	0.142808142034867	1
ENSG00000111647	0.142883610619299	1
ENSG00000111684	-0.118425650603796	5
ENSG00000111716	-0.00841624287836712	9
ENSG00000111731	0.0785572251063235	3
ENSG00000111875	0.184991202134619	1
ENSG00000111912	-0.000580516021349511	3
ENSG00000111962	0.260937334933	6
ENSG00000111981	-0.0810005922805931	5
ENSG00000112033	0.359322668581363	9
ENSG00000112062	0.112526766930166	3
ENSG00000112078	-0.0227914817991223	9
ENSG00000112081	-1.94518759757073	5
ENSG00000112149	-0.0493364608960869	3
ENSG00000112186	0.0998194900960198	9
ENSG00000112242	0.110634839098887	3
ENSG00000112245	-0.20004874133338	3
ENSG00000112297	0.349946822951866	4
ENSG00000112305	0.0504044571535902	7
ENSG00000112306	-1.30448824783166	5
ENSG00000112406	0.26773669985012	7
ENSG00000112531	-0.202199669344664	6
ENSG00000112578	-0.0726349232403919	6
ENSG00000112584	0.012020439318169	8
ENSG00000112592	-0.162527900466443	1
ENSG00000112679	-0.126541598663196	4
ENSG00000112701	0.275623635736287	5
ENSG00000112742	0.278095096090289	9
ENSG00000112874	-0.0414082911278006	3
ENSG00000112902	-0.105066664683691	5
ENSG00000112972	-0.169012395891816	3
ENSG00000112977	-0.138783999217297	1
ENSG00000113013	-0.118649977006237	5
ENSG00000113048	0.412030402103622	5
ENSG00000113068	-0.158407585449624	6
ENSG00000113083	-0.156862311428398	3
ENSG00000113140	-0.0308705806510198	6
ENSG00000113163	-0.133799200454575	6
ENSG00000113240	-0.162501066819934	9
ENSG00000113273	0.155583949888307	3
ENSG00000113282	-0.140656290618577	3
ENSG00000113360	-0.0368438189948708	1
ENSG00000113369	-0.110610033528043	2
ENSG00000113456	0.284093619461357	3
ENSG00000113552	0.155970397924382	9
ENSG00000113569	-0.230701604888664	2
ENSG00000113578	-0.0830339969477748	7
ENSG00000113580	0.011376949452509	8
ENSG00000113594	-0.240212552086974	6
ENSG00000113595	-0.177052234846334	1
ENSG00000113648	0.200911566463986	3
ENSG00000113657	0.238063656246059	4
ENSG00000113712	0.0659235970164103	5
ENSG00000113739	-0.0958472261354058	5
ENSG00000113758	-0.240524914710733	5
ENSG00000113851	0.32496108132469	8
ENSG00000113916	0.218101340319097	3
ENSG00000114019	-0.147511767426401	5
ENSG00000114030	-0.160378633179789	6
ENSG00000114374	-0.278652823197577	3
ENSG00000114423	0.108451808208031	3
ENSG00000114446	0.0404204818373989	3
ENSG00000114650	-0.238416703139012	7
ENSG00000114698	0.0788367000992681	3
ENSG00000114767	0.195185311306952	8
ENSG00000114770	-0.275194341834075	3
ENSG00000114850	0.280560963862926	3
ENSG00000114861	0.0541355739040618	2
ENSG00000114942	0.142000219571598	1
ENSG00000114948	0.160210107894058	9
ENSG00000114956	0.173186184384345	9
ENSG00000115042	0.202963076448239	2
ENSG00000115091	0.204880604023436	3
ENSG00000115107	0.0899654975322999	9
ENSG00000115159	0.0571492186777545	9
ENSG00000115183	0.027369427210289	8
ENSG00000115232	-0.201639195436174	1
ENSG00000115295	0.376836600373895	3
ENSG00000115306	0.122492180041186	3
ENSG00000115364	-0.094185008213359	7
ENSG00000115368	-0.195621323342055	7
ENSG00000115419	0.0178545702027817	2
ENSG00000115421	-0.0251665906893155	1
ENSG00000115548	-0.0764683390518521	7
ENSG00000115648	-0.0936028174978363	7
ENSG00000115661	0.0927790899791023	4
ENSG00000115738	-0.550396488810693	6
ENSG00000115756	-0.26493605629651	5
ENSG00000115827	-0.00676622605882253	9
ENSG00000116005	-0.232892182824174	8
ENSG00000116016	-0.123583103865391	3
ENSG00000116062	-0.0520025071840864	2
ENSG00000116096	-0.117809032267442	6
ENSG00000116117	-0.0586438918728973	2
ENSG00000116127	0.0135398439530661	2
ENSG00000116133	-0.348702619257143	7
ENSG00000116198	-0.41186955499045	3
ENSG00000116237	-0.0110217891651446	1
ENSG00000116285	0.221535043930483	6
ENSG00000116525	-0.205245068980533	3
ENSG00000116539	-0.0705751876974891	6
ENSG00000116641	0.247129469883981	1
ENSG00000116649	-0.816824826989736	5
ENSG00000116670	0.0265110499427595	5
ENSG00000116685	-0.462310311499476	6
ENSG00000116704	0.0863931701636713	3
ENSG00000116729	0.138232452503061	2
ENSG00000116791	0.0664141718872646	8
ENSG00000116809	0.0349066191003753	3
ENSG00000116857	0.20128075086541	2
ENSG00000116991	-0.151551230359839	1
ENSG00000117020	0.215252481941605	6
ENSG00000117036	0.2376105064615	8
ENSG00000117118	0.0942485804883908	5
ENSG00000117155	0.134396977211357	2
ENSG00000117228	0.207038461445201	1
ENSG00000117262	-0.0376271303654921	4
ENSG00000117298	0.133247980777257	3
ENSG00000117318	0.165575413900909	6
ENSG00000117362	-0.0318178158312896	3
ENSG00000117385	-0.214987726347437	5
ENSG00000117394	-0.061613974392847	6
ENSG00000117395	0.0989970574113533	8
ENSG00000117419	-0.040740860763154	6
ENSG00000117450	-1.05153615331669	5
ENSG00000117461	0.0533308751293222	5
ENSG00000117500	-0.28374305283382	7
ENSG00000117519	0.403805573543338	9
ENSG00000117525	0.441515188683205	3
ENSG00000117533	0.154432102943651	9
ENSG00000117543	0.216704142451939	9
ENSG00000117616	-1.40217348040725	5
ENSG00000117632	-0.466869805337238	5
ENSG00000117697	-0.0779110995685945	3
ENSG00000117906	-0.17413182624236	2
ENSG00000118007	0.227914555207832	6
ENSG00000118246	-0.27046631231096	3
ENSG00000118260	0.251083930080373	9
ENSG00000118363	-0.201283886047804	6
ENSG00000118503	-0.0914174336866053	3
ENSG00000118508	-0.106429997923442	8
ENSG00000118518	-0.450296086404601	3
ENSG00000118564	0.37014041364547	1
ENSG00000118689	0.0152358727008115	3
ENSG00000118816	0.133371163379225	5
ENSG00000118873	0.368627924625397	2
ENSG00000118900	0.00422430667587534	3
ENSG00000118922	-0.581871865900367	6
ENSG00000119013	0.00969826979458107	9
ENSG00000119139	-0.313792920463251	1
ENSG00000119242	0.0820010288694732	2
ENSG00000119280	0.139003414354242	1
ENSG00000119318	-0.0498446929352779	6
ENSG00000119328	0.148800217685786	2
ENSG00000119335	-0.442422962689734	6
ENSG00000119383	-0.240960158400193	2
ENSG00000119397	0.133937881519568	1
ENSG00000119401	0.161953321536753	3
ENSG00000119408	0.401435374727381	4
ENSG00000119471	0.0958977945437177	8
ENSG00000119632	-0.124040338175841	1
ENSG00000119682	-0.044026588629966	6
ENSG00000119688	-0.0886844536878989	7
ENSG00000119729	0.0761330791699905	9
ENSG00000119771	0.0699583083192681	7
ENSG00000119801	0.183741970443831	3
ENSG00000119844	0.276172028859597	3
ENSG00000119900	-0.17260652331332	2
ENSG00000119922	0.0556551433280387	7
ENSG00000120008	-0.0421670777697857	9
ENSG00000120129	-0.436659850324192	5
ENSG00000120137	0.166915336161609	9
ENSG00000120265	-0.035951687267421	9
ENSG00000120333	0.059060502801548	3
ENSG00000120509	0.0874149536770421	7
ENSG00000120519	0.074639211558478	4
ENSG00000120526	0.296014735625059	3
ENSG00000120539	-0.400057964521194	3
ENSG00000120549	0.175490601335169	3
ENSG00000120656	-1.63270426725569	5
ENSG00000120662	0.1532521317882	7
ENSG00000120685	0.168869838122778	9
ENSG00000120690	-0.130232530879372	6
ENSG00000120694	-0.253346147113784	5
ENSG00000120742	0.126284606002058	2
ENSG00000120837	0.059772741330399	3
ENSG00000120885	-0.185759378106802	5
ENSG00000120963	0.526105835037527	1
ENSG00000121057	-0.040047789198796	3
ENSG00000121297	0.0352104999656557	8
ENSG00000121390	-0.073057434868487	5
ENSG00000121440	0.320332392598063	1
ENSG00000121578	0.126375853997699	7
ENSG00000121691	0.323362414067611	7
ENSG00000121769	0.168691990310856	9
ENSG00000121892	-0.253890272753049	3
ENSG00000121904	0.310715879252078	9
ENSG00000121989	-0.151178011189745	3
ENSG00000122042	0.144345980314253	1
ENSG00000122140	0.0594599667519348	1
ENSG00000122176	-0.36969084700842	5
ENSG00000122203	-0.333671693400925	5
ENSG00000122257	0.140528919860352	1
ENSG00000122376	-0.149206399730663	1
ENSG00000122417	0.243480139823874	7
ENSG00000122482	-0.175580435152045	9
ENSG00000122497	-0.363016275589993	6
ENSG00000122507	0.265373886910611	9
ENSG00000122545	0.421515019045474	1
ENSG00000122565	-0.188713951321688	8
ENSG00000122674	-0.399907079992725	3
ENSG00000122705	0.147154546733376	2
ENSG00000122707	-0.0942204427037384	8
ENSG00000122729	-0.123767766865052	3
ENSG00000122779	0.245038551493756	9
ENSG00000122786	0.063267464273767	3
ENSG00000122861	0.170854009152331	7
ENSG00000122863	0.235023889882622	4
ENSG00000122873	-0.00506221233492979	1
ENSG00000122958	-0.00905131772239219	6
ENSG00000122965	-0.165356487100818	3
ENSG00000122966	0.00198797103200216	1
ENSG00000123066	0.28508094905221	3
ENSG00000123130	0.140694235953492	3
ENSG00000123240	0.31459460929998	7
ENSG00000123473	0.171101926893491	2
ENSG00000123505	-0.543140622302096	5
ENSG00000123562	0.0920474233278272	5
ENSG00000123684	0.217688739375635	6
ENSG00000123728	0.250714863148133	3
ENSG00000123739	-0.0222167729761093	6
ENSG00000123983	0.227884539905239	6
ENSG00000124145	-0.327915102450013	5
ENSG00000124160	0.135764190018608	6
ENSG00000124177	0.000171613980205398	4
ENSG00000124201	-0.0639917088507511	7
ENSG00000124279	0.00170620825149559	6
ENSG00000124299	-0.0627159706299962	7
ENSG00000124356	0.174992773170847	9
ENSG00000124357	0.30087296976689	7
ENSG00000124532	-0.120868948609548	3
ENSG00000124535	-0.0652050758150392	6
ENSG00000124562	0.262325490633536	9
ENSG00000124766	0.0660659609216876	8
ENSG00000124782	-0.300811834584046	6
ENSG00000124784	0.204429602745563	1
ENSG00000124813	0.256043749710915	7
ENSG00000125247	0.225018887738397	3
ENSG00000125257	-0.0421529665386914	7
ENSG00000125347	-0.744864899612358	5
ENSG00000125351	-0.292468208964609	1
ENSG00000125354	-0.269079360425243	6
ENSG00000125398	0.331739448538645	1
ENSG00000125484	0.170395764415074	1
ENSG00000125503	-0.52959100257333	5
ENSG00000125629	-0.0624716560609314	3
ENSG00000125676	0.10357692190636	3
ENSG00000125772	-0.0812216034686722	1
ENSG00000125814	-0.415577777028184	3
ENSG00000125827	0.239938136767184	1
ENSG00000125844	0.587854262524122	6
ENSG00000125848	0.150359695115115	1
ENSG00000125863	0.101946470449859	9
ENSG00000125944	0.119419102822005	9
ENSG00000125977	0.157246067834306	7
ENSG00000126003	0.163971624092034	6
ENSG00000126012	0.192055237155259	6
ENSG00000126067	-0.101550262511711	8
ENSG00000126107	0.0933769761733543	8
ENSG00000126216	0.206524251090383	1
ENSG00000126458	-0.101849349632677	8
ENSG00000126603	-0.338478246917119	8
ENSG00000126653	-0.0643798365959142	9
ENSG00000126698	0.258496634616551	9
ENSG00000126814	0.227696617047975	3
ENSG00000126821	-0.0555737011476354	3
ENSG00000126934	-0.192720290177593	9
ENSG00000127124	0.335540473539681	6
ENSG00000127241	0.397841452642031	1
ENSG00000127452	-0.109266490442344	9
ENSG00000127463	-0.462528450510647	6
ENSG00000127507	-0.0661714992286703	9
ENSG00000127527	0.0521835056429055	2
ENSG00000127666	0.387554925636502	3
ENSG00000127870	-0.0973529613548695	7
ENSG00000127914	0.274565987207489	8
ENSG00000127920	0.217481117220745	1
ENSG00000127947	-0.0968367784569409	1
ENSG00000127948	0.0294825498417793	6
ENSG00000127955	-0.17279097558752	7
ENSG00000127995	-0.147005319164355	3
ENSG00000128340	0.105974851855052	9
ENSG00000128342	-0.0215065023040254	7
ENSG00000128463	0.00367964817542186	3
ENSG00000128534	-0.00147654564284686	3
ENSG00000128563	-0.186136765632315	6
ENSG00000128585	-0.0861797873836223	6
ENSG00000128590	0.147429541639229	3
ENSG00000128595	0.174939606298339	4
ENSG00000128607	-0.0332455474745909	6
ENSG00000128641	0.205580001273086	9
ENSG00000128654	0.045532362163815	8
ENSG00000128708	-0.207273348491774	7
ENSG00000128917	-0.85625125174786	5
ENSG00000128944	0.0463302406324606	9
ENSG00000129038	0.152007436333532	3
ENSG00000129055	0.0313193106551871	6
ENSG00000129187	0.155034170139973	1
ENSG00000129195	-0.207311473655517	6
ENSG00000129235	-0.396144667258113	6
ENSG00000129250	0.000739081797054411	3
ENSG00000129534	0.041906562998848	1
ENSG00000129562	-0.234672231531473	6
ENSG00000129566	-0.0369897860532377	2
ENSG00000129680	0.316926288830635	6
ENSG00000129810	0.367609690298548	9
ENSG00000129932	-0.261379157941322	8
ENSG00000130021	0.318439597067389	3
ENSG00000130147	0.188341022295757	1
ENSG00000130165	-0.0854074598579876	7
ENSG00000130222	-0.0188236227326796	6
ENSG00000130224	-0.0174600158860267	9
ENSG00000130254	-0.524696577007233	1
ENSG00000130332	-0.443158270891763	5
ENSG00000130340	0.00468028638053414	4
ENSG00000130348	0.123181682168046	8
ENSG00000130349	-0.23233067400599	1
ENSG00000130396	-0.147162743474383	7
ENSG00000130522	-0.266517258501503	3
ENSG00000130635	0.17125625175703	3
ENSG00000130684	0.109366193216324	1
ENSG00000130707	-0.0865004446049869	9
ENSG00000130713	-0.0545583800092474	6
ENSG00000130749	-0.0345646446457835	9
ENSG00000130816	0.0566150571192393	1
ENSG00000130935	-0.0562522783541927	9
ENSG00000130956	0.057592583052677	4
ENSG00000131016	0.381090851638423	7
ENSG00000131080	0.336978975566585	7
ENSG00000131143	0.0527290123233871	9
ENSG00000131238	0.251060243734521	8
ENSG00000131263	0.215188808956833	3
ENSG00000131269	-0.0764544395928207	2
ENSG00000131378	0.320758518173081	3
ENSG00000131459	-0.270086810818105	5
ENSG00000131558	0.160938667633208	7
ENSG00000131591	-0.348307859447167	5
ENSG00000131626	0.265099176966653	9
ENSG00000131931	-0.399157093741034	8
ENSG00000131941	0.488409144049567	6
ENSG00000132002	-0.323369634829173	5
ENSG00000132005	0.0361285727348472	6
ENSG00000132128	-0.0139756415471854	2
ENSG00000132155	0.00528943699643198	3
ENSG00000132300	0.0232652570610986	2
ENSG00000132359	-0.00403092167526182	9
ENSG00000132383	0.0265782768830196	7
ENSG00000132386	0.297275259310038	1
ENSG00000132406	0.0130337985191044	3
ENSG00000132434	0.21099676818283	3
ENSG00000132463	0.137602270667915	8
ENSG00000132485	-0.144009325602112	3
ENSG00000132507	-0.4231894797547	6
ENSG00000132541	0.11696581822294	2
ENSG00000132688	0.124693140985013	6
ENSG00000132694	-0.251062902848501	3
ENSG00000132740	0.189910800951794	7
ENSG00000132823	0.0703348017033764	6
ENSG00000132824	0.127453221504059	1
ENSG00000132842	0.0603726711774108	7
ENSG00000132912	-0.0720691437270328	6
ENSG00000132950	0.00667135828654296	3
ENSG00000133030	-0.398560413149686	9
ENSG00000133056	-0.0151328745230565	6
ENSG00000133059	-0.184362358275322	1
ENSG00000133065	0.149230415195739	2
ENSG00000133107	-0.0158700980180264	9
ENSG00000133131	-0.198308605193328	6
ENSG00000133250	-0.148536502181455	6
ENSG00000133318	0.0764984357216683	6
ENSG00000133398	0.0404233616974853	4
ENSG00000133422	0.00882199798110535	3
ENSG00000133424	-0.100036749979453	9
ENSG00000133619	0.112354907915493	3
ENSG00000133704	0.0221813660551693	3
ENSG00000133706	0.0148637979484897	7
ENSG00000133773	-0.00716644371440075	9
ENSG00000133858	-0.288190921602386	5
ENSG00000133872	0.10748205554565	3
ENSG00000133935	0.0994427141860928	6
ENSG00000134202	-0.418727793016946	2
ENSG00000134248	0.0432514082079829	3
ENSG00000134259	0.049905988974783	3
ENSG00000134294	0.0168525781472547	2
ENSG00000134324	0.0493372152071923	6
ENSG00000134352	-0.0565737955265044	7
ENSG00000134452	0.0444046046131373	3
ENSG00000134453	-0.165077053266689	1
ENSG00000134480	0.0701540764835478	3
ENSG00000134574	-0.0547173757742903	6
ENSG00000134644	0.0525895934028473	6
ENSG00000134684	-0.0077662061434907	3
ENSG00000134697	-0.189883708217477	5
ENSG00000134852	0.211752768526304	4
ENSG00000134884	-0.0243158351588444	5
ENSG00000134901	-0.0949510339129304	6
ENSG00000134986	-0.274754524783706	9
ENSG00000134996	-0.0374223655524478	3
ENSG00000135040	-0.109510100730722	1
ENSG00000135046	0.370844774008397	6
ENSG00000135108	-0.0337472740698112	3
ENSG00000135111	0.160261822086607	6
ENSG00000135164	0.233201218071916	1
ENSG00000135269	0.030269412806274	3
ENSG00000135272	0.353344549656852	9
ENSG00000135297	-0.343236799377121	6
ENSG00000135318	0.243803050506169	5
ENSG00000135624	-0.214634247155187	3
ENSG00000135749	0.34213608374517	3
ENSG00000135766	0.113146307600167	3
ENSG00000135801	0.0557161486212176	8
ENSG00000135821	-0.420444848970749	5
ENSG00000135842	-0.179522745450306	9
ENSG00000135870	-0.234801365555513	2
ENSG00000135900	0.0807195412608183	3
ENSG00000135932	0.337190160255563	3
ENSG00000135940	0.0562781361420908	2
ENSG00000135968	0.156251221171135	1
ENSG00000135972	0.40237656864607	6
ENSG00000135974	-0.181787675787854	3
ENSG00000135976	-0.245820647825168	4
ENSG00000135999	-0.203000613172731	1
ENSG00000136010	-0.276846987419003	3
ENSG00000136026	0.163272310188113	1
ENSG00000136044	0.220516794090866	1
ENSG00000136146	-0.218558940919254	6
ENSG00000136158	-0.0159486598839975	1
ENSG00000136161	0.281988030007656	7
ENSG00000136238	-0.240059310132902	2
ENSG00000136244	0.280393125078434	2
ENSG00000136261	0.221692278487092	5
ENSG00000136381	0.220001747097771	6
ENSG00000136436	-0.129809768345272	9
ENSG00000136448	-0.127328158208686	9
ENSG00000136504	0.217158415230136	7
ENSG00000136527	0.173356411231673	6
ENSG00000136536	0.0677287531485512	3
ENSG00000136560	0.050909084901996	6
ENSG00000136718	0.209654885329566	6
ENSG00000136731	-0.1257037318994	3
ENSG00000136732	-0.0580070567211062	4
ENSG00000136738	-0.147324855141908	8
ENSG00000136816	-0.105922325361444	9
ENSG00000136824	0.246761536247697	1
ENSG00000136848	-0.0503237894826626	7
ENSG00000136854	-0.35890266712771	3
ENSG00000136867	0.175345431275711	3
ENSG00000136869	-0.263392414479513	3
ENSG00000136870	-0.155286202626634	3
ENSG00000136888	0.106618264551488	4
ENSG00000136937	0.0931574487728246	2
ENSG00000136938	0.153212569653774	1
ENSG00000136986	0.186270146775961	7
ENSG00000137106	0.0934797488037871	3
ENSG00000137124	-0.0808076418389517	1
ENSG00000137166	0.264728292473388	3
ENSG00000137200	0.302327977749485	3
ENSG00000137269	0.0403522143228976	3
ENSG00000137309	0.114444705565121	6
ENSG00000137393	0.0899889796034938	4
ENSG00000137413	0.240833581792724	3
ENSG00000137563	0.0145914392910794	1
ENSG00000137601	0.129447938428498	3
ENSG00000137714	0.110291296943904	3
ENSG00000137764	0.0366229649360149	9
ENSG00000137801	-0.328440678458034	2
ENSG00000137821	0.059719101103838	1
ENSG00000137947	-0.824709435893621	5
ENSG00000137962	0.255527238477234	3
ENSG00000137992	-0.157768951661712	9
ENSG00000138029	-0.0227667710916393	6
ENSG00000138032	-0.021613528691354	1
ENSG00000138071	0.100285009479871	4
ENSG00000138166	-0.911198876577297	5
ENSG00000138182	-0.300546087475016	2
ENSG00000138231	-0.530050254575115	2
ENSG00000138311	0.296429597510844	9
ENSG00000138316	0.350454672344391	9
ENSG00000138326	0.304114884274313	8
ENSG00000138363	0.607492811092769	6
ENSG00000138375	0.221560150838612	6
ENSG00000138386	0.0151076271980291	3
ENSG00000138434	-0.00352321996366681	1
ENSG00000138640	-0.130250361421874	7
ENSG00000138658	0.00297430835538808	1
ENSG00000138735	0.341868316490176	1
ENSG00000138738	-0.389258522591782	1
ENSG00000138750	0.00785972286482742	3
ENSG00000138757	-0.24183704652481	6
ENSG00000138760	0.111131693596559	6
ENSG00000138777	0.0521680770276841	7
ENSG00000138801	-0.133740730356486	8
ENSG00000138814	0.0205896557190639	6
ENSG00000138829	0.149978721991748	5
ENSG00000138867	0.00220391726105	9
ENSG00000139131	0.170525744935321	2
ENSG00000139168	0.243912370581717	9
ENSG00000139174	0.276656001149532	1
ENSG00000139218	0.067790945659821	6
ENSG00000139263	0.0296369496364658	9
ENSG00000139329	0.149100415304334	1
ENSG00000139370	0.118867528669237	3
ENSG00000139433	-0.121726541690921	3
ENSG00000139436	0.0982085660736893	4
ENSG00000139505	-0.217155272332899	7
ENSG00000139514	-0.0523111916555552	3
ENSG00000139517	0.233873181568876	4
ENSG00000139620	-0.223010551284008	2
ENSG00000139684	0.364681051705774	3
ENSG00000139734	0.0488857104845271	4
ENSG00000139746	0.0203415026757793	1
ENSG00000139990	0.197608987317488	4
ENSG00000140105	-0.00182446614240519	7
ENSG00000140396	0.256561133097406	3
ENSG00000140403	-0.0385079827025912	1
ENSG00000140416	0.292596166590754	4
ENSG00000140443	0.170541005258187	1
ENSG00000140450	0.0969842727893925	1
ENSG00000140464	0.270375994210992	3
ENSG00000140525	0.0639102721277615	3
ENSG00000140548	0.186699093516586	1
ENSG00000140575	0.0216772592177078	9
ENSG00000140718	-0.0885758999761149	9
ENSG00000140740	-0.164540613715788	3
ENSG00000140829	-0.0293944238023687	2
ENSG00000140941	-0.393044798544523	6
ENSG00000141052	0.0480271801766715	7
ENSG00000141179	-0.0690096954754847	3
ENSG00000141198	-0.0118396747230852	6
ENSG00000141367	0.170923588968172	7
ENSG00000141526	-0.0531696794516012	6
ENSG00000141560	0.131365374673731	1
ENSG00000141562	-0.28310484781994	6
ENSG00000141564	0.236813908416001	1
ENSG00000141736	-0.293375043934105	1
ENSG00000141753	0.223507983262279	1
ENSG00000141756	-0.224337336666057	9
ENSG00000141837	0.206290497030456	8
ENSG00000142149	-0.11047123263485	7
ENSG00000142156	0.103418125194893	3
ENSG00000142166	0.243910108838766	3
ENSG00000142168	0.169847631436418	1
ENSG00000142173	4.71232577534216e-05	6
ENSG00000142186	-0.130118581138292	6
ENSG00000142507	-0.397575303851596	3
ENSG00000142544	-0.0387328922165834	7
ENSG00000142627	-0.109650913016932	6
ENSG00000142798	0.09295407122516	3
ENSG00000142856	0.177461143275411	9
ENSG00000142864	-0.400889407004742	3
ENSG00000142892	0.0390176965076389	9
ENSG00000143067	-0.0194088144353625	3
ENSG00000143147	0.0558405369384096	6
ENSG00000143162	-0.154827720339756	2
ENSG00000143183	-0.155656757845664	1
ENSG00000143207	-0.116206570914241	8
ENSG00000143322	-0.263817469686083	6
ENSG00000143384	-0.466760859890305	5
ENSG00000143393	0.0950870120711269	6
ENSG00000143401	-0.278516917920939	3
ENSG00000143442	-0.176308252134527	6
ENSG00000143473	0.25968428139991	1
ENSG00000143486	-0.21633989182439	5
ENSG00000143493	-0.134683603382553	9
ENSG00000143507	0.38945214701913	3
ENSG00000143514	0.318499824226159	6
ENSG00000143614	-0.0911517146191107	2
ENSG00000143669	-0.091540459017328	7
ENSG00000143702	-0.0239018773565856	1
ENSG00000143727	-0.0210466672753206	6
ENSG00000143772	0.0767887988799949	3
ENSG00000143776	-0.18711026224446	4
ENSG00000143799	0.252960249936353	7
ENSG00000143924	0.12500483098435	6
ENSG00000143947	-0.16242490328011	2
ENSG00000143971	0.108479741245502	1
ENSG00000144120	-0.0713807567922932	3
ENSG00000144224	0.0616445504155735	3
ENSG00000144354	0.189770737957641	9
ENSG00000144357	-0.0428066284807624	6
ENSG00000144366	-0.148585669935207	3
ENSG00000144426	-0.143258484223657	2
ENSG00000144455	-0.0561575565090128	9
ENSG00000144468	0.322222309450095	7
ENSG00000144476	0.247113985349439	7
ENSG00000144535	0.0666324892356998	3
ENSG00000144567	-0.743134675975161	2
ENSG00000144580	-0.325384832814565	7
ENSG00000144635	-0.0380580245295482	7
ENSG00000144655	-0.0728213973217156	3
ENSG00000144711	0.0831105253917181	3
ENSG00000144736	-0.211684616152803	3
ENSG00000144749	0.18862116318346	3
ENSG00000144959	-0.00997701722579018	3
ENSG00000145016	-0.267924629140167	6
ENSG00000145041	0.0110942740290895	6
ENSG00000145220	-0.0214394144728099	1
ENSG00000145247	-0.020374112917113	9
ENSG00000145332	0.36004397910735	3
ENSG00000145348	0.221579056379876	4
ENSG00000145414	-0.248635701545403	7
ENSG00000145431	-0.0216754703473429	3
ENSG00000145555	0.167677262043279	2
ENSG00000145592	-0.314667737040029	3
ENSG00000145632	-1.04597352633181	4
ENSG00000145687	-0.206111464212914	9
ENSG00000145743	0.190992130064188	1
ENSG00000145782	-0.28289651385045	3
ENSG00000145817	0.190665515957095	3
ENSG00000145919	-0.0180321294533728	8
ENSG00000145982	0.497196611177292	2
ENSG00000145996	0.261870372568719	9
ENSG00000146122	-0.0919735300758642	7
ENSG00000146197	-0.213565390181722	6
ENSG00000146242	0.0394356376162271	3
ENSG00000146278	-0.7587165960173	5
ENSG00000146373	-0.144729435726775	6
ENSG00000146592	0.217805104375137	1
ENSG00000146648	0.159117411464895	9
ENSG00000146701	0.229316745501739	3
ENSG00000146757	-0.059801265157163	1
ENSG00000146872	-0.204812490847984	8
ENSG00000147027	0.084074931573293	9
ENSG00000147044	0.0606238104059057	2
ENSG00000147123	-0.184404658392287	3
ENSG00000147124	-0.307307801792762	9
ENSG00000147130	-0.0805390354226667	8
ENSG00000147164	-0.255009390976302	3
ENSG00000147400	0.0273149277220634	3
ENSG00000147592	-0.0500529050687664	9
ENSG00000147677	0.0345464916117213	2
ENSG00000147687	0.0550063568409992	3
ENSG00000147854	0.232193312466945	2
ENSG00000148019	-0.131279177583497	1
ENSG00000148053	0.124347910116949	4
ENSG00000148110	-0.444964859035778	2
ENSG00000148120	0.10876634646922	6
ENSG00000148143	0.0491010591931547	1
ENSG00000148303	-0.710939976942132	5
ENSG00000148339	-0.109512676611009	3
ENSG00000148358	-0.0425679406648736	7
ENSG00000148450	-0.0414824185817037	9
ENSG00000148459	-0.268583129990061	1
ENSG00000148516	0.140089910344573	9
ENSG00000148572	0.119346951343635	6
ENSG00000148688	0.0901913377213772	3
ENSG00000148700	-0.0780113178003464	3
ENSG00000148730	0.277068337473498	9
ENSG00000148737	-0.0255220617154601	7
ENSG00000148798	-0.0868571736900832	3
ENSG00000148985	0.0133928771818979	7
ENSG00000149084	0.0817926642743153	7
ENSG00000149100	-0.251491434581132	8
ENSG00000149177	0.129132665197555	3
ENSG00000149179	0.00465199438347311	9
ENSG00000149257	0.182317403720146	3
ENSG00000149273	-0.47163748372581	5
ENSG00000149289	0.162487409539565	6
ENSG00000149503	0.351558669498268	9
ENSG00000149547	0.0930471009618969	6
ENSG00000149600	0.221312878489778	9
ENSG00000149658	0.0192094501082569	3
ENSG00000149923	0.298582005713842	6
ENSG00000149925	-0.365261237400598	6
ENSG00000150347	0.434277485343484	1
ENSG00000150630	0.122654778544187	7
ENSG00000150760	0.0858738660875834	8
ENSG00000150938	0.351463333381228	6
ENSG00000150961	0.240194538443043	3
ENSG00000150977	-0.222594775480666	8
ENSG00000150990	-0.286710172903951	6
ENSG00000150991	-0.25177829474923	5
ENSG00000151012	-0.252491291523097	3
ENSG00000151065	-0.111383452952022	3
ENSG00000151239	-0.20496104338679	3
ENSG00000151247	-0.0785633752074518	1
ENSG00000151276	0.304521860441542	6
ENSG00000151332	0.0360310986816883	1
ENSG00000151348	0.141907637748716	4
ENSG00000151458	-0.088903284531241	9
ENSG00000151466	-0.0375595940150793	6
ENSG00000151491	0.0793895524688074	8
ENSG00000151552	0.0627462881952904	9
ENSG00000151553	-0.236884329187687	3
ENSG00000151612	0.172457754468588	8
ENSG00000151693	0.130664554854305	3
ENSG00000151702	0.278042502970207	3
ENSG00000151726	-0.292996607496118	6
ENSG00000151835	0.293135033657827	6
ENSG00000151849	-0.141933210082732	7
ENSG00000151929	-0.286307338124025	6
ENSG00000152082	-0.0451231492937513	8
ENSG00000152127	-0.183309654857007	6
ENSG00000152133	0.0254501727548662	3
ENSG00000152193	0.0388384662017825	6
ENSG00000152219	0.0760611552147349	2
ENSG00000152359	-0.0127049166662185	3
ENSG00000152382	0.248172436159294	7
ENSG00000152413	0.22874683931381	9
ENSG00000152464	0.185945454470449	2
ENSG00000152484	0.0573249706274225	9
ENSG00000152620	0.370158764631112	7
ENSG00000152661	0.244244768479599	9
ENSG00000152700	0.228432974973185	3
ENSG00000152795	-0.164657368556145	5
ENSG00000152818	0.307001145687802	1
ENSG00000152990	-0.0100757249995962	1
ENSG00000153006	-0.326177054896564	8
ENSG00000153046	-0.0891693225309122	2
ENSG00000153214	0.0109414141327969	9
ENSG00000153317	0.165408647504608	6
ENSG00000153560	0.0327378671867948	3
ENSG00000153561	-0.197800868314529	8
ENSG00000153575	0.164478144735161	1
ENSG00000153714	-0.0689967235665371	1
ENSG00000153922	-0.505749802775094	5
ENSG00000153944	-0.0957157451685948	9
ENSG00000154001	0.116616425981079	2
ENSG00000154114	0.132964948438023	3
ENSG00000154122	-0.0582273340562431	8
ENSG00000154127	0.330911702411283	8
ENSG00000154174	-0.0450312713450365	9
ENSG00000154188	0.249375438433695	9
ENSG00000154229	0.255991435975136	7
ENSG00000154310	0.0467680166569635	1
ENSG00000154319	-0.0263271836851444	3
ENSG00000154359	0.0435552728984171	4
ENSG00000154380	0.200105469490823	6
ENSG00000154429	-0.0799381667726489	1
ENSG00000154511	0.104291071220962	6
ENSG00000154582	-0.570517671254766	5
ENSG00000154727	-0.0765538137040085	8
ENSG00000154767	0.00705207035994727	6
ENSG00000155090	-0.0897046151092279	8
ENSG00000155096	0.00774646173724474	1
ENSG00000155130	-0.0874087836361574	1
ENSG00000155313	-0.323687230855292	9
ENSG00000155368	-0.149514635274641	7
ENSG00000155380	-0.240683602021369	5
ENSG00000155545	0.059751761175514	6
ENSG00000155561	-0.0778952284749926	8
ENSG00000155621	0.00454442423986664	1
ENSG00000155636	-0.0609539835550923	1
ENSG00000155760	-0.156429746272433	5
ENSG00000155876	-0.0302753031364549	1
ENSG00000156026	-0.0951357143247692	8
ENSG00000156103	0.184220052215404	8
ENSG00000156256	-0.0574069614744901	2
ENSG00000156411	-0.234694134223098	3
ENSG00000156482	-0.0604714918179273	9
ENSG00000156502	-0.168576117675994	3
ENSG00000156535	0.224316813609712	9
ENSG00000156639	-0.0790858983364656	6
ENSG00000156675	-0.0479299063430637	6
ENSG00000156802	-0.126390428531092	1
ENSG00000156804	0.0974393222758875	4
ENSG00000156958	0.332415080144989	9
ENSG00000157216	-0.233787906892267	2
ENSG00000157514	0.376871051520885	3
ENSG00000157540	0.032148913960338	7
ENSG00000157557	-0.129856606927349	3
ENSG00000157613	-0.0469991545309734	7
ENSG00000157625	0.0450678806384659	3
ENSG00000157657	-0.0855884380332456	9
ENSG00000157827	-0.15608455234002	5
ENSG00000157869	0.270095014662964	1
ENSG00000157985	-0.482657829414455	5
ENSG00000158006	0.197980703071537	1
ENSG00000158079	0.1248473613626	1
ENSG00000158161	-0.230251032723559	6
ENSG00000158195	-0.116534215997343	3
ENSG00000158246	-0.12743478836355	6
ENSG00000158290	0.0841100794392258	1
ENSG00000158321	-0.0300550933310454	7
ENSG00000158402	-0.0726404037721374	1
ENSG00000158435	0.296626206118311	9
ENSG00000158470	0.190666916884284	9
ENSG00000158480	-0.156140930732996	9
ENSG00000158545	-0.585873680827034	3
ENSG00000158615	-0.126511264078371	1
ENSG00000158636	-0.306526604283784	1
ENSG00000159140	0.173663097242667	6
ENSG00000159167	-0.00826957341190787	2
ENSG00000159176	0.0182335168466843	6
ENSG00000159399	0.16894637487805	3
ENSG00000159445	-0.119585010801862	2
ENSG00000159479	-0.142817368722348	9
ENSG00000159840	0.330870452246267	3
ENSG00000159884	-0.585398605188526	5
ENSG00000160049	0.0477156529757716	4
ENSG00000160194	0.118486231927621	7
ENSG00000160199	0.1043346686377	3
ENSG00000160208	0.00344998825331267	3
ENSG00000160209	-0.0716852602653799	3
ENSG00000160211	0.100694830957342	6
ENSG00000160299	0.0279077692029269	1
ENSG00000160305	-0.0034184361070412	9
ENSG00000160360	-0.480223253955326	6
ENSG00000160803	0.131912868337468	1
ENSG00000160818	-0.0284667867405395	6
ENSG00000161526	-0.0966977468599037	5
ENSG00000161692	-0.232644055459044	4
ENSG00000161800	-0.146484689244752	6
ENSG00000161888	-0.214352983218165	2
ENSG00000162244	0.0760370238823651	6
ENSG00000162341	-0.257149466276991	7
ENSG00000162377	0.0559627891038452	2
ENSG00000162402	0.0487470858338891	3
ENSG00000162407	0.0260408032894846	3
ENSG00000162413	-0.839087999329523	5
ENSG00000162434	-0.0749294161890935	3
ENSG00000162441	0.0709840253580535	9
ENSG00000162517	0.0900414326331885	3
ENSG00000162520	0.0407023355173185	9
ENSG00000162542	-0.253663502160696	9
ENSG00000162545	-0.0295978814449142	3
ENSG00000162591	0.17818467985592	5
ENSG00000162601	0.0528175814822121	3
ENSG00000162604	0.187627173582226	1
ENSG00000162613	0.181056577787274	7
ENSG00000162702	-0.278155226575016	8
ENSG00000162714	0.300886440394391	1
ENSG00000162745	0.0740626961045782	9
ENSG00000162804	-0.347173201639097	6
ENSG00000162851	0.20340060071683	9
ENSG00000162923	-0.195685522889423	3
ENSG00000162976	-0.09435604680305	3
ENSG00000163001	-0.204615207154832	3
ENSG00000163002	-0.0112194889392488	1
ENSG00000163067	0.0822190829509873	1
ENSG00000163191	-0.0388190417419436	1
ENSG00000163249	-0.357568853886883	6
ENSG00000163312	-0.133843027422161	9
ENSG00000163320	-0.264214115936452	8
ENSG00000163430	-0.182004676048754	4
ENSG00000163431	-0.164494999721038	6
ENSG00000163453	0.330430339579993	3
ENSG00000163468	-0.222846570934381	1
ENSG00000163507	0.0756099696748337	7
ENSG00000163512	-0.0828847971413057	8
ENSG00000163545	-0.321953452429493	6
ENSG00000163602	0.257013214030619	9
ENSG00000163608	-0.311779764453394	8
ENSG00000163625	0.00256721471205622	1
ENSG00000163637	0.0422425137563922	3
ENSG00000163660	-0.785437071253392	5
ENSG00000163683	0.0879979360321589	3
ENSG00000163781	-0.0424171770066657	6
ENSG00000163807	-0.0154155254752113	3
ENSG00000163812	0.0652081433075375	3
ENSG00000163866	-0.0914875962146459	9
ENSG00000163870	-0.0501861654230286	2
ENSG00000163900	-0.150630810706656	8
ENSG00000163902	0.178115115754359	6
ENSG00000163930	-0.306266948582618	2
ENSG00000163939	-0.0794613061446766	6
ENSG00000163947	-0.0791152986654895	9
ENSG00000164040	-0.0336383671943605	2
ENSG00000164045	-0.0883311100231264	3
ENSG00000164073	0.152630109517875	1
ENSG00000164087	-0.12422408631623	6
ENSG00000164096	0.275947221764786	9
ENSG00000164099	-0.189149800741605	6
ENSG00000164109	0.236835437041487	6
ENSG00000164111	0.00458753510896784	1
ENSG00000164117	0.0910242341944987	1
ENSG00000164122	-0.300145621345964	4
ENSG00000164164	-0.345063179223983	2
ENSG00000164169	-0.451537447550128	3
ENSG00000164176	0.46350382377655	9
ENSG00000164211	-0.158044639651772	3
ENSG00000164253	0.242965290793355	3
ENSG00000164300	-0.0768468282434182	7
ENSG00000164307	0.294484470576251	1
ENSG00000164323	-0.160595028344164	2
ENSG00000164327	0.0641254235105982	2
ENSG00000164331	-0.167714262263925	8
ENSG00000164347	0.0377083242341608	8
ENSG00000164366	0.20459966138547	3
ENSG00000164379	-0.0271021525005715	6
ENSG00000164465	0.137310369759258	9
ENSG00000164587	-0.429309654155128	6
ENSG00000164654	-0.0376877180328141	8
ENSG00000164692	0.335263201723334	3
ENSG00000164733	0.260529436773079	3
ENSG00000164741	0.546561192600858	3
ENSG00000164751	0.0265668476436015	1
ENSG00000164754	0.486898969885602	1
ENSG00000164761	0.0940422367269683	6
ENSG00000164818	0.104089574434946	8
ENSG00000164904	0.32519491900347	3
ENSG00000164919	0.0337217076932117	6
ENSG00000164933	0.0696135005314101	3
ENSG00000164938	-0.138697642409784	9
ENSG00000164944	-0.0243112750924231	9
ENSG00000164949	0.0593501938746693	6
ENSG00000164961	-0.0273104624163784	1
ENSG00000164975	0.404904392325452	1
ENSG00000165006	-0.207371523657075	6
ENSG00000165060	0.129016219741377	7
ENSG00000165097	0.134954319440348	3
ENSG00000165169	0.175879687218062	3
ENSG00000165233	-0.0354246161870707	6
ENSG00000165246	0.18455925532051	4
ENSG00000165259	-0.239747662678598	7
ENSG00000165288	-0.296695320979668	1
ENSG00000165304	-0.157075585266006	9
ENSG00000165312	0.155163243787265	7
ENSG00000165338	0.0630736569979562	9
ENSG00000165355	0.0361412099992341	2
ENSG00000165410	-0.0947643102697592	3
ENSG00000165417	-0.176238089143342	6
ENSG00000165480	-0.370957476108716	6
ENSG00000165487	-0.0489405336659488	7
ENSG00000165494	-0.119082836011808	6
ENSG00000165629	0.16168318216709	1
ENSG00000165632	0.281751595219422	4
ENSG00000165660	0.0448068251879801	8
ENSG00000165675	0.0803570174038382	7
ENSG00000165678	0.257574641699828	8
ENSG00000165688	-0.666526709389026	2
ENSG00000165733	-0.135612705322056	3
ENSG00000165806	0.240946501284547	4
ENSG00000165819	0.0851861903172334	1
ENSG00000165821	-0.130063902289341	6
ENSG00000165832	-0.133000282630774	7
ENSG00000165891	0.164249707348326	1
ENSG00000165915	0.0900827824568617	6
ENSG00000166004	-0.213455882230991	6
ENSG00000166024	0.19186125696717	1
ENSG00000166025	0.0694103606520289	1
ENSG00000166037	0.229064496445665	3
ENSG00000166068	0.294534465574412	9
ENSG00000166086	0.133659069380482	3
ENSG00000166123	-0.226927055520068	1
ENSG00000166130	-0.312729368536116	5
ENSG00000166135	-0.170232699105323	3
ENSG00000166167	-0.243615566190618	3
ENSG00000166170	-0.715058193769188	5
ENSG00000166181	0.110108489010462	9
ENSG00000166224	-0.183750738174782	6
ENSG00000166266	0.00820071244944604	6
ENSG00000166311	-0.125035977296004	3
ENSG00000166333	0.188992660685281	6
ENSG00000166411	0.432796283502551	2
ENSG00000166579	-0.0538217171636995	9
ENSG00000166619	-0.219829460588143	8
ENSG00000166669	0.0157543883351349	3
ENSG00000166710	-0.647250349038204	5
ENSG00000166734	0.0435531578584151	8
ENSG00000166801	0.0605116747873741	3
ENSG00000166833	0.0389306218117745	6
ENSG00000166848	-0.100876299653496	3
ENSG00000166888	-0.269360509290318	6
ENSG00000166949	0.292083197374858	1
ENSG00000166963	0.222918700249898	7
ENSG00000167081	0.0531057992287142	4
ENSG00000167173	-0.23191670967104	7
ENSG00000167182	-0.0649849844414736	1
ENSG00000167258	0.0714388896828472	6
ENSG00000167272	-0.0933564084186458	8
ENSG00000167280	-0.383533866328708	5
ENSG00000167552	0.0397661187473917	8
ENSG00000167566	-0.277708902240387	3
ENSG00000167720	-0.0271678370783543	9
ENSG00000167740	0.185382924591299	9
ENSG00000167778	-0.0971321230662311	5
ENSG00000167785	0.0376603569097634	9
ENSG00000167862	0.0277899432022276	9
ENSG00000167920	0.181092576667773	9
ENSG00000167978	-0.202966278206091	6
ENSG00000168005	0.0829982102694258	3
ENSG00000168038	0.101573470974339	3
ENSG00000168078	-0.100260861827727	9
ENSG00000168116	-0.112112355579605	1
ENSG00000168140	-0.852283891961088	5
ENSG00000168209	0.0152245488173475	5
ENSG00000168246	0.248556919938725	9
ENSG00000168256	-0.287122097429351	9
ENSG00000168291	0.285811378990732	1
ENSG00000168300	-0.140686811252119	1
ENSG00000168310	-0.0729998695328431	6
ENSG00000168374	0.307931119838052	2
ENSG00000168386	-0.128619125266008	3
ENSG00000168397	-0.182908651857629	6
ENSG00000168438	-0.208200814045272	7
ENSG00000168488	-0.0990284429844619	6
ENSG00000168542	-0.105929835059112	3
ENSG00000168575	-0.128588094026634	3
ENSG00000168818	0.155897517293635	4
ENSG00000168876	-0.49445075890069	3
ENSG00000168884	0.129254912911004	8
ENSG00000168906	-0.855416506716286	5
ENSG00000168916	-0.214359864968289	6
ENSG00000168924	-0.973919969160994	6
ENSG00000168944	0.174220420642476	9
ENSG00000168958	-0.169241936726893	3
ENSG00000169018	0.116396361779098	4
ENSG00000169019	0.385038906152801	9
ENSG00000169020	-0.192824986036433	1
ENSG00000169021	-0.220400424642107	9
ENSG00000169032	-0.0120601629643091	6
ENSG00000169045	-1.33570082431299	5
ENSG00000169100	-0.654655730126389	5
ENSG00000169131	0.0312756693877121	9
ENSG00000169213	0.207051381509817	6
ENSG00000169255	3.12277887307758e-05	1
ENSG00000169398	-0.160094039469434	4
ENSG00000169446	-0.233485281216414	7
ENSG00000169515	-0.170223723668288	7
ENSG00000169519	-0.154012640530799	1
ENSG00000169567	-0.0873115451603337	7
ENSG00000169604	0.198639174844556	3
ENSG00000169621	0.0619839993537725	9
ENSG00000169714	-0.0605608017177739	6
ENSG00000169715	-0.268373087031051	6
ENSG00000169744	-0.123107760630176	1
ENSG00000169764	0.432974434219222	1
ENSG00000169826	-0.20057545641488	3
ENSG00000169855	0.101555280728136	2
ENSG00000169908	0.122149311108093	3
ENSG00000169926	0.44999017153408	6
ENSG00000170035	-0.160525199205023	1
ENSG00000170100	-0.206926688600049	8
ENSG00000170144	-0.0733715180246692	3
ENSG00000170145	0.232896514329305	6
ENSG00000170153	-0.19280624358419	3
ENSG00000170222	0.229194742320776	9
ENSG00000170234	0.206787601720076	3
ENSG00000170242	0.17953196612496	6
ENSG00000170266	-0.0859998839318728	2
ENSG00000170312	0.127066679508067	1
ENSG00000170315	-0.507106104897147	5
ENSG00000170396	0.158472831589303	9
ENSG00000170456	-0.131537625829947	9
ENSG00000170473	0.14357499519955	9
ENSG00000170522	-0.0549504616283338	7
ENSG00000170525	-0.891802275759532	5
ENSG00000170545	-0.365923745974422	6
ENSG00000170561	-0.0795315195671455	5
ENSG00000170632	0.044749048413035	9
ENSG00000170776	-0.0585733811744605	3
ENSG00000170802	0.0367376673244992	9
ENSG00000170836	-0.679671869558786	3
ENSG00000170854	0.377208841839503	3
ENSG00000170921	0.0222338694639327	6
ENSG00000170946	0.0539880176862255	1
ENSG00000171105	0.48926231353873	8
ENSG00000171132	0.327827633593852	7
ENSG00000171163	0.0561501167521764	1
ENSG00000171204	0.106228984455691	3
ENSG00000171307	-0.0161582654077172	3
ENSG00000171314	-0.0709876641423102	9
ENSG00000171408	-0.234206055938091	1
ENSG00000171421	-0.192021465178797	6
ENSG00000171497	-0.0243483812294229	7
ENSG00000171566	-0.15133041741829	1
ENSG00000171603	0.121717637870304	3
ENSG00000171617	-0.062459297984608	2
ENSG00000171763	0.173274189654179	3
ENSG00000171853	-0.0747024144183145	1
ENSG00000171861	0.262596908301604	1
ENSG00000171863	-0.275500739222963	3
ENSG00000171914	0.164029625052492	3
ENSG00000172164	0.0345308025854515	2
ENSG00000172172	0.15953269456898	3
ENSG00000172201	-0.216492712664812	5
ENSG00000172260	0.161366005492875	9
ENSG00000172315	-0.418324853325863	3
ENSG00000172340	-0.0323922936129604	3
ENSG00000172354	0.0170373599370453	3
ENSG00000172379	0.26149986632476	1
ENSG00000172380	-0.175314768980836	5
ENSG00000172469	-0.104208078188404	8
ENSG00000172594	0.222114462116752	8
ENSG00000172661	0.281802402323041	9
ENSG00000172667	0.281814742919847	3
ENSG00000172765	0.108499378113305	8
ENSG00000172840	-0.678492344284486	5
ENSG00000172943	-0.134594175690432	3
ENSG00000172954	0.363158856037179	4
ENSG00000172985	-0.0590669698212686	6
ENSG00000173040	0.235330112060882	9
ENSG00000173120	0.347042611025826	6
ENSG00000173156	-0.425754220373639	3
ENSG00000173226	-0.269128527721361	9
ENSG00000173281	0.191256972493597	4
ENSG00000173456	-0.210573822373823	5
ENSG00000173530	-0.622823262983054	5
ENSG00000173545	-0.188406404309894	2
ENSG00000173559	-0.0789603075951732	3
ENSG00000173588	-0.200091118254459	6
ENSG00000173812	-0.551304801330993	3
ENSG00000173848	0.166818731573907	6
ENSG00000173889	-0.0369998773538015	3
ENSG00000173905	0.0829646857806803	3
ENSG00000173926	0.116077545551484	6
ENSG00000173960	-0.149461463475271	6
ENSG00000174010	-0.351893320350739	5
ENSG00000174021	-0.0521100319418512	2
ENSG00000174032	-0.267323355067366	1
ENSG00000174100	-0.226887324537702	7
ENSG00000174373	-0.101761453558982	6
ENSG00000174405	0.0431251052007809	2
ENSG00000174579	-0.259250443107025	6
ENSG00000174705	-0.112373619571034	1
ENSG00000174839	0.0558333256237987	7
ENSG00000174842	-0.122282168941546	2
ENSG00000174953	-0.0234122049994018	2
ENSG00000175073	0.0620633710992073	8
ENSG00000175130	-1.67767929596467	5
ENSG00000175183	-0.45481802765428	2
ENSG00000175197	-0.555183913631796	5
ENSG00000175203	-0.336958344598159	5
ENSG00000175213	-0.156341605865378	3
ENSG00000175224	0.0538778622694211	3
ENSG00000175390	-0.470248429437044	6
ENSG00000175455	0.130799572641434	9
ENSG00000175470	-0.58440910768135	5
ENSG00000175792	0.273475806953737	6
ENSG00000175854	0.45177303823728	4
ENSG00000175866	-0.286083794368222	5
ENSG00000176018	0.0409267694581848	3
ENSG00000176142	0.0612312283414795	8
ENSG00000176261	0.353993234008088	9
ENSG00000176396	-0.0722653993123703	6
ENSG00000176623	0.390404584716768	7
ENSG00000176845	-0.254901940757349	5
ENSG00000176953	-0.0236732658520051	6
ENSG00000177000	0.0659578500705684	3
ENSG00000177034	0.0223689168347011	3
ENSG00000177054	0.0418662793110144	7
ENSG00000177106	0.0766399273325017	2
ENSG00000177156	-0.202558443281999	4
ENSG00000177189	0.00282216435147601	5
ENSG00000177200	-0.226653168386422	9
ENSG00000177370	-0.359317494344758	9
ENSG00000177383	0.0138205188144329	9
ENSG00000177565	0.101231589885581	9
ENSG00000177600	-1.85722137882508	5
ENSG00000177606	0.140984074879748	6
ENSG00000177888	-0.502958217904615	6
ENSG00000177889	0.0691033357746369	6
ENSG00000177981	-0.101247171349453	9
ENSG00000178031	0.181221883734426	4
ENSG00000178038	0.0648790433034466	4
ENSG00000178105	0.0438151880679989	1
ENSG00000178163	-0.16326442775885	1
ENSG00000178177	0.323673114260388	8
ENSG00000178234	-0.240350083802383	7
ENSG00000178295	-0.104981865398517	3
ENSG00000178440	0.467244192422306	9
ENSG00000178605	1.58432225632204	2
ENSG00000178691	-0.026785672056867	6
ENSG00000178726	-0.0657023716139144	1
ENSG00000178913	-0.0892757035631796	8
ENSG00000178921	-0.211005347039385	9
ENSG00000178950	-0.399162239520688	4
ENSG00000178988	0.117574758249731	3
ENSG00000179051	-0.093745917919031	3
ENSG00000179241	0.281164974078619	2
ENSG00000179271	-0.729320881739674	5
ENSG00000179348	0.0405879751640766	2
ENSG00000179431	0.421046088992089	6
ENSG00000179526	-0.341735361857731	6
ENSG00000179889	-0.0144938161327937	6
ENSG00000180190	0.129756055512975	3
ENSG00000180340	-0.00106057951271705	9
ENSG00000180543	0.0164583840107135	8
ENSG00000180611	0.219187937167274	1
ENSG00000180628	0.0555090630516582	7
ENSG00000180660	-0.177987729611835	6
ENSG00000180667	-0.00855195832278977	1
ENSG00000180801	0.360596693071924	9
ENSG00000180875	0.124339481759209	8
ENSG00000180964	0.0996787609638197	3
ENSG00000181072	-0.0507908580308109	1
ENSG00000181191	0.0425325966099307	3
ENSG00000181381	0.102347230825778	7
ENSG00000181544	0.0889401065538583	3
ENSG00000181555	0.108724114896771	6
ENSG00000181690	0.241914905149203	3
ENSG00000181722	-0.0550145888698244	7
ENSG00000181788	-0.0636024133707575	3
ENSG00000181915	0.00655035849299291	6
ENSG00000181991	-0.0830371922098337	1
ENSG00000182087	-0.567379451351834	3
ENSG00000182141	0.155518621366175	9
ENSG00000182150	-0.0882460317800078	6
ENSG00000182197	0.106434857376148	7
ENSG00000182272	-0.0358895110532504	4
ENSG00000182287	-0.379813196974366	1
ENSG00000182319	0.215989945755866	3
ENSG00000182405	-0.235452152013576	3
ENSG00000182481	-0.0668625541333987	5
ENSG00000182667	0.0521075799296557	7
ENSG00000182670	0.0882100433089741	3
ENSG00000182752	0.113308533548011	7
ENSG00000182827	0.478222044157832	7
ENSG00000182831	0.130022852163546	6
ENSG00000182871	0.127958950627006	1
ENSG00000182903	0.227627758415224	9
ENSG00000183087	-0.142083220704683	6
ENSG00000183291	0.191304266486708	8
ENSG00000183337	-0.444418770738622	5
ENSG00000183439	-0.0908169527220721	4
ENSG00000183475	0.105394524050086	7
ENSG00000183530	-0.182893061451202	9
ENSG00000183576	-0.325007560714644	6
ENSG00000183696	-0.049031172767855	3
ENSG00000183718	0.0608080796565279	5
ENSG00000183722	0.119499951543738	8
ENSG00000183741	-0.130671070511411	1
ENSG00000183808	0.0402439029435168	1
ENSG00000183814	-0.0759079515405436	1
ENSG00000183864	-0.36758706649194	5
ENSG00000183943	0.0662082358722138	2
ENSG00000184110	-0.107082514523323	1
ENSG00000184178	0.116779412446972	5
ENSG00000184203	0.00243347179556294	3
ENSG00000184232	0.134467876359319	3
ENSG00000184347	0.349606471888283	6
ENSG00000184432	-0.10782689802429	3
ENSG00000184602	-0.139216430163264	3
ENSG00000184674	0.107261176669083	6
ENSG00000184675	0.417047272661335	7
ENSG00000184708	-0.142337404937156	9
ENSG00000184863	-0.410927616537034	6
ENSG00000184867	0.290489243781005	7
ENSG00000184886	0.0610399876776539	6
ENSG00000184897	-0.221053503024298	6
ENSG00000184939	-0.1332996544649	9
ENSG00000184983	-0.13878294270196	6
ENSG00000185049	-0.0259158680095308	7
ENSG00000185163	0.134462233639735	4
ENSG00000185532	-0.0878215159128235	6
ENSG00000185551	0.299471306688388	6
ENSG00000185760	0.168739268950523	3
ENSG00000185761	-0.184626589274375	4
ENSG00000185787	0.111146082311514	3
ENSG00000185798	-0.163690723842599	9
ENSG00000185825	-0.831292018002736	4
ENSG00000185869	-0.403993357230367	2
ENSG00000185904	0.386512555150706	9
ENSG00000185947	0.351053736303781	9
ENSG00000185950	0.0524245169866936	6
ENSG00000185973	0.0694265025427082	3
ENSG00000185989	-0.403183119665627	6
ENSG00000186063	-0.017599809571466	2
ENSG00000186073	0.226448477834388	7
ENSG00000186260	-0.0958157307021923	9
ENSG00000186298	-0.198292419129537	2
ENSG00000186350	-0.192858472123394	6
ENSG00000186376	-0.0515507985271409	4
ENSG00000186416	0.418640969489893	1
ENSG00000186468	-0.379515051516748	5
ENSG00000186480	-0.296514990896778	5
ENSG00000186787	0.0692916861981235	1
ENSG00000187079	-0.0725892926841194	6
ENSG00000187109	-0.148801338078035	5
ENSG00000187123	-0.0644399303258426	1
ENSG00000187240	-0.0489407545196208	1
ENSG00000187243	0.261313769982079	9
ENSG00000187325	-0.35498016418984	3
ENSG00000187498	0.310222137914825	7
ENSG00000187514	-0.193438010511549	5
ENSG00000187522	0.176605100961737	6
ENSG00000187678	0.186336556097582	4
ENSG00000187735	0.22257978780901	1
ENSG00000187951	0.129117515302192	9
ENSG00000187954	-0.0485286057125492	6
ENSG00000188026	0.208075048604744	7
ENSG00000188243	0.147933134379834	8
ENSG00000188313	-0.377479821569999	3
ENSG00000188352	-0.0452131049301539	9
ENSG00000188419	0.118719833068543	1
ENSG00000188493	0.0481293852204059	9
ENSG00000188529	-0.132228777870625	6
ENSG00000188641	0.236929454380351	1
ENSG00000188706	0.00518732711445156	4
ENSG00000188725	0.395221734961793	7
ENSG00000188976	-0.459711878086052	5
ENSG00000188994	0.113871684106299	7
ENSG00000189057	0.322231569444513	6
ENSG00000189180	-0.0636649424601096	1
ENSG00000189184	-0.360984208747752	3
ENSG00000189306	-0.0989370033820431	3
ENSG00000189308	-0.118047451848508	6
ENSG00000189403	0.10842555086643	8
ENSG00000196152	-0.12519402561076	4
ENSG00000196177	-0.125539426009543	2
ENSG00000196182	-0.624905384762762	5
ENSG00000196230	0.0707734092198007	1
ENSG00000196247	-0.0595995247177479	9
ENSG00000196262	-0.556206027854141	5
ENSG00000196313	0.0419235992819018	6
ENSG00000196363	-0.497697504889297	6
ENSG00000196365	-0.443751803817107	6
ENSG00000196368	-0.0270280257246108	3
ENSG00000196422	-0.309565804875039	3
ENSG00000196459	-0.0909842522406749	1
ENSG00000196498	0.355236259180714	6
ENSG00000196505	0.2043254036733	1
ENSG00000196517	0.0815222585695637	3
ENSG00000196526	0.0941647590469917	6
ENSG00000196562	-0.033261134658353	8
ENSG00000196569	0.1444999684261	1
ENSG00000196588	0.0741753955907274	4
ENSG00000196670	-0.145327504878261	9
ENSG00000196712	0.194913335760897	3
ENSG00000196715	0.298365278840677	9
ENSG00000196724	-0.177662853132351	6
ENSG00000196739	0.0282306557207708	3
ENSG00000196782	0.335686895391202	7
ENSG00000196843	-0.0445464851558139	6
ENSG00000196924	0.266399048604083	6
ENSG00000196950	-0.43161176818561	2
ENSG00000197006	0.0725838775243269	3
ENSG00000197019	-0.989994110703402	5
ENSG00000197021	0.773516758957247	1
ENSG00000197024	-0.027772245683277	1
ENSG00000197045	0.268148906838647	9
ENSG00000197081	-0.0941588577505849	1
ENSG00000197183	0.136861716418961	1
ENSG00000197296	0.312398855017666	9
ENSG00000197372	0.453180172236133	9
ENSG00000197381	0.190230066267229	3
ENSG00000197415	0.210802767502366	9
ENSG00000197429	-0.380963531524129	6
ENSG00000197448	0.0965719692712951	4
ENSG00000197467	0.0539090579909761	3
ENSG00000197594	-0.212572339151831	2
ENSG00000197601	0.0300113063121032	9
ENSG00000197614	-0.0685499401280344	3
ENSG00000197694	-0.0986641876254318	6
ENSG00000197702	0.186405081804453	6
ENSG00000197747	-0.0252794753341778	1
ENSG00000197756	0.265677613750307	3
ENSG00000197780	-0.224625290836321	8
ENSG00000197798	-0.130409897872285	6
ENSG00000197808	0.150888776274839	9
ENSG00000197852	0.193839061089179	7
ENSG00000197860	-0.161390462942812	8
ENSG00000197885	0.315077792307497	2
ENSG00000197930	0.353543544496911	9
ENSG00000197969	0.214763050706865	1
ENSG00000198026	-0.215462932681599	5
ENSG00000198034	0.129575120404506	5
ENSG00000198060	0.0584538890157175	9
ENSG00000198087	0.089153294063827	3
ENSG00000198142	-0.0150975222619677	7
ENSG00000198205	-0.244056936621052	3
ENSG00000198225	0.117548840911582	9
ENSG00000198231	-0.206545535857334	6
ENSG00000198363	0.144776235681377	6
ENSG00000198382	0.00780403399925543	5
ENSG00000198517	-0.0137868012395854	4
ENSG00000198521	0.0276936814763264	9
ENSG00000198554	-0.0463503625252962	8
ENSG00000198589	0.223555852253443	6
ENSG00000198604	-0.0738396944190743	3
ENSG00000198612	0.035252267496745	9
ENSG00000198646	-0.129894877956973	1
ENSG00000198663	-0.147158111561732	3
ENSG00000198677	0.247053956473841	9
ENSG00000198707	0.0629605771647676	2
ENSG00000198722	-0.109251095526337	7
ENSG00000198752	-0.0650727952760301	6
ENSG00000198783	-0.162482440048906	9
ENSG00000198793	-0.348831165710336	6
ENSG00000198825	0.261753793608671	1
ENSG00000198832	-0.196631927374612	5
ENSG00000198839	0.000722928076197945	9
ENSG00000198846	0.0834884509900569	3
ENSG00000198873	-0.0636240910082051	3
ENSG00000198887	0.162125026815533	3
ENSG00000198959	-0.312462331304767	3
ENSG00000198961	0.257552527413647	1
ENSG00000203805	0.0198381058728589	9
ENSG00000204104	0.112609077135471	9
ENSG00000204152	-0.613515094830736	9
ENSG00000204580	-0.124273911662868	6
ENSG00000204592	0.0439873900168678	5
ENSG00000204767	0.239241328568074	3
ENSG00000205133	0.116084917570944	9
ENSG00000205339	-0.488365426951823	5
ENSG00000205423	-0.164996092805544	2
ENSG00000205476	-0.0289276089087528	2
ENSG00000205664	0.216747226364432	6
ENSG00000205683	-0.0890377853841113	6
ENSG00000205981	0.088607962620206	1
ENSG00000206503	-0.356205453082424	5
ENSG00000206538	0.0453700482815576	3
ENSG00000206560	0.162326801725166	1
ENSG00000211460	0.195097288847086	1
ENSG00000213047	0.145737482390581	8
ENSG00000213923	0.0737823075489913	3
ENSG00000214026	0.0219813953907373	9
ENSG00000218739	0.131483052865061	9
ENSG00000222041	0.390269802648173	8
ENSG00000224531	0.19075618618223	3
ENSG00000224877	-0.00486329254665633	1
ENSG00000225485	0.0652424394154633	7
ENSG00000226784	-0.123181257085358	1
ENSG00000227124	0.0934133607212048	5
ENSG00000227946	0.12253596734388	2
ENSG00000228265	0.0268764694286879	9
ENSG00000229989	0.296092154907032	9
ENSG00000231566	0.336677107839838	1
ENSG00000233608	0.213147753865148	3
ENSG00000233864	0.0784507680381268	3
ENSG00000234444	0.127654833223265	9
ENSG00000234883	0.0317323217287937	1
ENSG00000241127	-0.134423976323274	3
ENSG00000241878	0.139656830890189	3
ENSG00000241973	0.259837865900911	6
ENSG00000242732	-0.415686250378934	5
ENSG00000243156	-0.282993595501309	6
ENSG00000245532	-0.118681222376182	6
ENSG00000246067	0.177193093827829	1
ENSG00000249992	-0.00167810963549267	3
ENSG00000251562	-0.0337903171632029	1
ENSG00000253626	-0.0247571982392213	1
ENSG00000253729	0.335678223792046	1
ENSG00000254535	-0.191115924946607	9
ENSG00000254667	0.228649711509555	7
ENSG00000255302	-0.0484885069118139	1
ENSG00000256043	0.444139157590578	1
ENSG00000256618	0.240192531949649	7
ENSG00000260032	-0.152937242120801	2
ENSG00000260054	-0.0148903050251234	1
ENSG00000260977	-0.125376572534296	1
ENSG00000261567	-0.0446818234300609	4
ENSG00000261609	0.111187812471835	1
ENSG00000261824	0.00425628636539957	9
ENSG00000262601	-0.00593236806944523	1
ENSG00000262837	0.140889530112228	7
ENSG00000264364	-0.603095286685063	5
ENSG00000267100	-0.171409149622312	3
ENSG00000272447	-0.208599551560779	2
ENSG00000273015	0.0998374552645555	2
ENSG00000000003	-0.187330706352333	none
ENSG00000000419	0.280431462633637	none
ENSG00000000457	0.0368842392061378	none
ENSG00000000938	0.128799989470121	none
ENSG00000001460	0.136081628728046	none
ENSG00000001561	-0.0368202103147332	none
ENSG00000001626	-0.200377640140137	none
ENSG00000002016	0.00828614092941947	none
ENSG00000002587	-0.068565543180085	none
ENSG00000002726	-0.13233315451857	none
ENSG00000002745	0.00585885943452774	none
ENSG00000002746	0.221659888585888	none
ENSG00000002834	0.263913290970667	none
ENSG00000002919	0.222850113875851	none
ENSG00000002933	0.0377885141291302	none
ENSG00000003096	0.0277488744494203	none
ENSG00000003400	-0.0315222815768746	none
ENSG00000003402	0.1161999915105	none
[truncated: 10,057 more rows]
