# Supplementary material for: The HSV-1 ICP22 protein selectively impairs histone repositioning upon Pol II transcription downstream of genes
Source: Nat Commun. 2023 Jul 31;14:4591. doi: 10.1038/s41467-023-40217-w (PMC10390501; doi:10.1038/s41467-023-40217-w)
Supplement: Supplementary file 8 — Source Data [file 41467_2023_40217_MOESM8_ESM.zip › SupFig11i.tsv]

gene_id	log2FC	cluster
ENSG00000001167	-0.171822682594062	7
ENSG00000001497	0.0385159218355116	1
ENSG00000001629	0.0950216666456025	4
ENSG00000003056	0.0180290850168704	1
ENSG00000003509	0.172510176886262	8
ENSG00000004399	0.187049610650868	3
ENSG00000004700	0.0911742777164343	8
ENSG00000004766	-0.370630429935696	2
ENSG00000005189	-0.0431347910222686	3
ENSG00000005249	0.100576689174744	6
ENSG00000005469	0.0491500591174423	8
ENSG00000005483	0.340503713561342	7
ENSG00000005486	0.00290220866582841	9
ENSG00000005810	0.113085845397356	6
ENSG00000006042	-0.0548839049687018	9
ENSG00000006530	0.146419450452388	7
ENSG00000006712	-0.547543695416294	8
ENSG00000007341	0.0727642219759886	6
ENSG00000007923	-0.128545521047325	6
ENSG00000007944	-0.919913651899025	3
ENSG00000008083	0.155253982433287	9
ENSG00000008513	0.271793724903704	6
ENSG00000008988	-1.36199663761444	5
ENSG00000009335	0.19633699544698	6
ENSG00000009844	-0.0527331787385262	1
ENSG00000010270	0.270712419298579	9
ENSG00000011114	0.18024582070037	6
ENSG00000011295	0.14356885317996	9
ENSG00000011422	0.163021336406323	7
ENSG00000011426	0.359085093827988	1
ENSG00000011465	0.315862972792798	3
ENSG00000011523	-0.180375617933789	8
ENSG00000011638	-0.211177661868806	6
ENSG00000012822	0.0865443818188231	1
ENSG00000013016	-0.00411261353087042	3
ENSG00000013374	-0.210836658172783	7
ENSG00000013583	-0.0985046119918046	9
ENSG00000014123	0.19865527130687	9
ENSG00000014641	-0.0584259770139238	3
ENSG00000015153	0.076327567056788	9
ENSG00000015171	-0.00971434944062805	3
ENSG00000018510	-0.062874278503684	6
ENSG00000020256	0.114374727574513	4
ENSG00000021574	-0.0701063095728572	6
ENSG00000023171	0.237637570320779	4
ENSG00000023287	-0.132437342223892	3
ENSG00000023909	0.14656323182363	6
ENSG00000024048	-0.00274152423105166	3
ENSG00000024526	0.298417044900366	8
ENSG00000025156	0.0737877445019531	1
ENSG00000026025	1.07326625183841	6
ENSG00000026508	0.472427866341674	4
ENSG00000028116	-0.331695204519759	9
ENSG00000028528	0.241312218996784	6
ENSG00000028839	-0.60888307367982	3
ENSG00000029725	0.148490454340103	8
ENSG00000030582	0.649477549732736	7
ENSG00000031003	0.153436063517434	7
ENSG00000031691	-0.0167392741006071	9
ENSG00000033178	0.311183345002133	2
ENSG00000033627	0.0221017732329374	3
ENSG00000034152	0.0855683670940376	6
ENSG00000034533	0.771763937525036	1
ENSG00000034677	0.184625098949906	8
ENSG00000034713	0.425438436508793	8
ENSG00000035499	-0.0586940019349116	2
ENSG00000037474	0.322428063891631	6
ENSG00000037637	0.0908373156320737	6
ENSG00000038002	-0.293627468087091	3
ENSG00000038219	0.264330974600249	1
ENSG00000039523	0.0807884277935174	3
ENSG00000040531	-1.35362474665072	4
ENSG00000040933	0.0329705630253682	3
ENSG00000042062	-0.00327688306969727	1
ENSG00000042753	0.164455413774383	1
ENSG00000043514	0.256375877583587	9
ENSG00000044459	0.158199533764824	4
ENSG00000047410	0.136460484486518	8
ENSG00000047578	0.15432431346189	7
ENSG00000047621	-0.0824465587745408	8
ENSG00000047849	0.074367818501049	4
ENSG00000048471	0.150500571899527	7
ENSG00000048828	0.319385979206049	6
ENSG00000048991	0.0864481271914024	9
ENSG00000049130	-0.222669192261509	8
ENSG00000049167	0.0789467276788171	9
ENSG00000049323	0.125204469685506	9
ENSG00000049449	0.133496774436777	1
ENSG00000049540	0.352505713096199	3
ENSG00000049618	0.163585230872357	6
ENSG00000049656	-0.116176836245715	4
ENSG00000050405	0.0700512994353208	6
ENSG00000051108	-0.0401260901174241	3
ENSG00000051341	0.207975333880806	9
ENSG00000051382	-0.0357850770990854	7
ENSG00000051620	-0.276614366255782	3
ENSG00000052723	0.309312601462007	2
ENSG00000054277	-0.115918199361489	9
ENSG00000054793	0.190724578762554	1
ENSG00000055044	0.250905495996858	8
ENSG00000055130	0.364794635374068	2
ENSG00000055147	0.136323065678834	8
ENSG00000056050	0.237335554080176	4
ENSG00000056097	0.293115854859477	8
ENSG00000056277	0.115829809662169	3
ENSG00000057019	0.0982663580897485	1
ENSG00000057935	-0.0331580110240088	2
ENSG00000058272	0.222625024308121	1
ENSG00000059758	0.0190806911914374	1
ENSG00000059804	0.506518816564974	3
ENSG00000060339	0.243840019711806	1
ENSG00000060688	0.128715382508022	9
ENSG00000060718	0.165202659927109	9
ENSG00000060749	-0.100428472710985	1
ENSG00000060982	-0.0823599105586939	7
ENSG00000061337	0.205107064231531	7
ENSG00000063660	-0.265126112407111	4
ENSG00000064545	-0.162938957327297	4
ENSG00000064607	0.0284140220496007	1
ENSG00000065491	-0.0170302981628787	1
ENSG00000065534	0.393073284570719	6
ENSG00000065548	-0.295965167356529	3
ENSG00000065559	-0.112994659064143	9
ENSG00000065613	-0.392736991187348	2
ENSG00000065665	-0.00271806008164004	2
ENSG00000065883	0.200837326386764	7
ENSG00000065911	0.172214277942456	2
ENSG00000065923	-0.31213339950565	3
ENSG00000066044	0.0143664876576027	2
ENSG00000066557	-0.0924828105189091	1
ENSG00000066651	-0.252746713541726	1
ENSG00000066827	0.0736185194792848	3
ENSG00000067048	0.575297111304098	5
ENSG00000067113	0.0436715068513839	3
ENSG00000067141	0.0756809810462834	3
ENSG00000067167	0.295311546958331	3
ENSG00000067177	0.150439100631	6
ENSG00000067208	-0.000815706627091065	3
ENSG00000067365	0.204339785539983	3
ENSG00000067829	-0.74003669670029	5
ENSG00000067955	0.113188381626201	6
ENSG00000068305	0.174767433334699	4
ENSG00000068323	0.0910776951629531	8
ENSG00000068383	0.161879530821439	6
ENSG00000068724	0.14234747364342	5
ENSG00000068793	0.247781070713747	7
ENSG00000068912	-0.241660837562739	3
ENSG00000069509	0.00693055026275074	9
ENSG00000069702	0.180636199032641	9
ENSG00000070018	0.274356209896543	8
ENSG00000070047	-0.320296131265021	6
ENSG00000070214	0.154756979150162	6
ENSG00000070367	-0.153856299978527	1
ENSG00000070423	-0.210536929593896	5
ENSG00000070476	-0.230871633966949	2
ENSG00000070756	-0.80726797719169	5
ENSG00000070778	0.0218566527023815	8
ENSG00000070785	-0.192024244769538	5
ENSG00000070950	0.243128331293134	6
ENSG00000071051	0.0608354048264158	9
ENSG00000071243	-0.114557310518895	3
ENSG00000071462	-0.145842564359064	5
ENSG00000071537	0.0777693042002441	6
ENSG00000071794	0.182036214706109	1
ENSG00000072110	0.676794886355276	2
ENSG00000072121	0.0672396117682518	9
ENSG00000072210	-0.122025121914353	9
ENSG00000072274	-0.574225709317426	5
ENSG00000072364	0.310670021851711	6
ENSG00000072506	0.923733044965174	6
ENSG00000072778	-2.24478640752953	6
ENSG00000073756	-0.560229081078551	1
ENSG00000074047	0.197451107190155	7
ENSG00000074181	0.126912565820117	1
ENSG00000074266	0.232157036123392	9
ENSG00000074416	0.271639863268261	3
ENSG00000074696	-0.193611520579638	1
ENSG00000074800	0.559616841498263	1
ENSG00000075151	-0.0497511088307206	9
ENSG00000075188	-0.103904338119702	1
ENSG00000075292	0.00439516370313771	9
ENSG00000075407	0.420719423088055	1
ENSG00000075426	0.186518410846523	7
ENSG00000075539	-0.0781969179154757	6
ENSG00000075618	-2.40765330721789	5
ENSG00000075711	0.063357303334063	6
ENSG00000075856	0.0987609855821162	6
ENSG00000075945	0.0381454751595603	8
ENSG00000076356	0.158180909206231	4
ENSG00000076641	0.220767855442669	3
ENSG00000077150	-0.462048655428589	3
ENSG00000077152	0.426968313083461	9
ENSG00000077232	0.215965888155685	7
ENSG00000077254	0.0550416913502847	8
ENSG00000077380	0.25929730406469	3
ENSG00000077549	0.260440449075131	3
ENSG00000077809	0.0276880393270086	9
ENSG00000078070	-0.255623704311366	1
ENSG00000078124	0.0407038531192489	7
ENSG00000078618	0.16161382161099	9
ENSG00000079102	0.139486716513636	7
ENSG00000079387	0.165982523657682	1
ENSG00000079482	0.28664454713298	7
ENSG00000079691	-0.000771180103885558	7
ENSG00000079785	-0.0461213340903714	3
ENSG00000079999	-0.161052936956524	3
ENSG00000080345	0.214892758526095	9
ENSG00000080503	0.128792221003059	7
ENSG00000080573	-0.0256098888246868	1
ENSG00000080839	0.146280018741232	9
ENSG00000081014	0.10710008631604	9
ENSG00000082258	0.168527399188716	1
ENSG00000082516	-0.165588780514034	9
ENSG00000082641	-0.0722694738223638	1
ENSG00000082701	0.277734109587072	3
ENSG00000083097	0.125924774263159	4
ENSG00000083168	0.371903932137563	9
ENSG00000083520	-0.244088011014168	5
ENSG00000083720	0.0757277719943051	1
ENSG00000083817	0.350925850568027	9
ENSG00000083857	0.437909876401371	4
ENSG00000083896	0.369625364840723	3
ENSG00000084207	-0.827808941362635	8
ENSG00000084636	0.168054625553378	6
ENSG00000084676	0.00478548887206269	8
ENSG00000084733	0.112044602689034	8
ENSG00000085117	0.112451244415255	3
ENSG00000085231	-0.0693028803020691	2
ENSG00000085491	-0.121050776815835	3
ENSG00000085511	-0.0133399318487673	9
ENSG00000085832	0.0719355286831556	2
ENSG00000086061	-2.19202682640843	6
ENSG00000086065	-0.223609322770335	6
ENSG00000086189	-0.399345729571057	1
ENSG00000086619	-1.13380952436365	5
ENSG00000086758	0.282562242346664	4
ENSG00000087008	0.0269870619073963	1
ENSG00000087095	-0.085897654840154	3
ENSG00000087116	0.173130280548302	9
ENSG00000087206	0.226886631028603	7
ENSG00000087263	-0.165271249397255	1
ENSG00000087303	0.225243286668634	7
ENSG00000087586	0.172716300607877	6
ENSG00000087884	0.0837112361684311	2
ENSG00000087995	-0.175925433309843	9
ENSG00000088179	-0.04333186998298	9
ENSG00000088356	-0.778009121354246	9
ENSG00000088387	0.0688059447032869	7
ENSG00000088448	0.182483955874043	6
ENSG00000088451	-0.0903664833613017	7
ENSG00000088832	-0.2266625003091	7
ENSG00000088854	0.0359738963924792	6
ENSG00000089009	0.19536052180284	3
ENSG00000089048	0.00283289265069897	9
ENSG00000089060	0.0102850933004907	3
ENSG00000089094	0.0199810044820562	7
ENSG00000089177	-0.0364253166398162	7
ENSG00000089225	0.300246744077398	4
ENSG00000089234	0.0502818662833585	3
ENSG00000089693	0.182373432370873	2
ENSG00000089737	0.115123476936179	6
ENSG00000090020	-1.3003190641719	3
ENSG00000090432	0.444712075736186	6
ENSG00000090530	-0.206458934836083	1
ENSG00000090621	-0.118217016588958	6
ENSG00000090857	-0.100920279599606	6
ENSG00000090905	0.0358136225278229	3
ENSG00000091140	0.0120335988539084	3
ENSG00000091409	-0.0299333458139162	1
ENSG00000091436	0.043187093391168	8
ENSG00000091483	-0.0667595614288773	9
ENSG00000091651	-0.0922355336563143	9
ENSG00000092020	0.145301229730906	9
ENSG00000092148	0.110497084510625	3
ENSG00000092330	-0.640663472182222	6
ENSG00000092978	0.0855196905220837	2
ENSG00000094880	0.210850545279427	6
ENSG00000094916	-0.00418881943691412	6
ENSG00000095002	0.0933845322424221	6
ENSG00000095303	0.158419639074833	6
ENSG00000095380	-0.424376083917699	6
ENSG00000095564	0.135424811563673	9
ENSG00000095787	0.249036716266577	6
ENSG00000096384	-0.249334485919143	5
ENSG00000096401	0.0271902342258454	6
ENSG00000096717	0.163124964431828	6
ENSG00000096746	0.63631263682655	3
ENSG00000096968	0.140617775673764	9
ENSG00000099139	0.0140719134914213	6
ENSG00000099203	-1.05521800704276	3
ENSG00000099246	0.0669524106052608	1
ENSG00000099284	-0.145511652519061	1
ENSG00000099290	-0.0861935963072037	9
ENSG00000099795	0.213452089946583	3
ENSG00000099977	-0.36809357230798	6
ENSG00000100030	0.226218994928305	8
ENSG00000100068	-0.184772444183442	1
ENSG00000100124	-0.227151318153232	3
ENSG00000100138	0.785792132002817	6
ENSG00000100154	0.0319594540111125	2
ENSG00000100201	0.466305737293048	1
ENSG00000100207	-0.0337587794166026	9
ENSG00000100219	0.907392475403965	9
ENSG00000100241	-0.398827517696578	6
ENSG00000100258	-1.34324524685407	1
ENSG00000100263	-0.267159511325262	9
ENSG00000100280	-0.0245836046369346	7
ENSG00000100294	-0.168341431095817	3
ENSG00000100304	-0.295531636764662	7
ENSG00000100316	-0.429297053608069	5
ENSG00000100320	0.084984072704306	9
ENSG00000100325	0.0184457525366925	3
ENSG00000100345	0.537230708897821	7
ENSG00000100348	-0.487795049088661	6
ENSG00000100360	0.0929551822370762	1
ENSG00000100364	0.0289168411360422	9
ENSG00000100410	-0.264095165745284	5
ENSG00000100425	0.146531306718418	3
ENSG00000100445	-0.648179238432137	6
ENSG00000100503	-0.0316938490662304	9
ENSG00000100523	-0.0852473382929482	1
ENSG00000100554	0.00787319248246272	1
ENSG00000100575	0.205275837884563	2
ENSG00000100600	-0.518790407831622	3
ENSG00000100605	0.0454665207797093	1
ENSG00000100612	0.116574683832668	9
ENSG00000100625	0.13929151215534	7
ENSG00000100629	-0.0315667136807984	1
ENSG00000100632	-0.298488447587162	7
ENSG00000100697	0.206425174168232	7
ENSG00000100796	0.355959900739378	3
ENSG00000100804	0.226988186149218	6
ENSG00000100865	-0.189891239122756	9
ENSG00000100906	-1.95319392877765	5
ENSG00000100991	0.191602074659509	4
ENSG00000100997	0.246798796135753	7
ENSG00000101019	0.0899100202958514	7
ENSG00000101040	0.226116795049885	1
ENSG00000101182	-0.330048387126171	2
ENSG00000101191	0.0414387720692022	6
ENSG00000101216	-0.188881831457873	2
ENSG00000101236	0.110561783425779	3
ENSG00000101266	0.224103398853626	7
ENSG00000101343	-0.00231831341462562	1
ENSG00000101365	-1.77523479090374	6
ENSG00000101384	0.178967672661395	3
ENSG00000101400	-0.101100832853532	6
ENSG00000101407	0.125675010852838	9
ENSG00000101439	-0.115767268102918	3
ENSG00000101474	0.213919515485068	4
ENSG00000101825	0.336875890085174	7
ENSG00000101843	-0.364120629858295	8
ENSG00000101935	-0.0661434612245593	5
ENSG00000101974	0.522329177773648	3
ENSG00000102038	0.0175002197832615	4
ENSG00000102054	0.161758343209945	6
ENSG00000102158	0.0642810312764257	2
ENSG00000102181	0.329014907491851	4
ENSG00000102189	-0.0691866779766731	2
ENSG00000102287	0.0718703645411798	3
ENSG00000102393	-0.491514928380733	5
ENSG00000102572	0.192426605885283	6
ENSG00000102595	0.141672579724904	6
ENSG00000102699	0.00591059817924955	1
ENSG00000102710	-0.110349820329468	6
ENSG00000102753	0.131523192687613	6
ENSG00000102755	0.228841766740421	7
ENSG00000102781	0.0914494707592725	7
ENSG00000102786	-0.902648373129402	5
ENSG00000102804	-0.0320091095488298	7
ENSG00000102893	0.163999254637956	9
ENSG00000102908	-0.0203062770675954	3
ENSG00000102910	0.198460070323653	6
ENSG00000102974	-0.00952371050721452	2
ENSG00000103035	0.39389832094856	1
ENSG00000103047	0.0568622769423317	9
ENSG00000103175	0.129503760251687	9
ENSG00000103194	0.232803316131695	3
ENSG00000103196	-0.768210999530805	4
ENSG00000103222	0.142257252637029	3
ENSG00000103241	-0.809463043950753	6
ENSG00000103274	-0.12285186781638	8
ENSG00000103275	-0.0923193976240203	4
ENSG00000103353	0.303611312774784	7
ENSG00000103429	0.257550263770382	2
ENSG00000103512	-0.292493433564749	9
ENSG00000103647	-0.0153273091673115	9
ENSG00000103653	0.240237245844735	2
ENSG00000103671	-0.128534506265631	6
ENSG00000103769	-0.0437309527808809	9
ENSG00000103888	0.190508340963571	3
ENSG00000104221	0.0932129174192594	3
ENSG00000104228	0.0646229347733137	6
ENSG00000104320	-0.0745730287116898	3
ENSG00000104331	-0.179548257759747	9
ENSG00000104332	0.21367397577996	1
ENSG00000104408	0.124340134268529	1
ENSG00000104419	-1.32466876637531	4
ENSG00000104442	0.643234380359503	7
ENSG00000104447	-0.0445664080587683	8
ENSG00000104497	0.0791932872186169	9
ENSG00000104517	0.297837235970603	3
ENSG00000104695	-0.130678580424657	9
ENSG00000104714	-0.135107559876501	9
ENSG00000104763	-0.157945635754045	9
ENSG00000104812	-0.35601717123038	5
ENSG00000104964	-0.569400780091329	1
ENSG00000104969	0.215904404048117	8
ENSG00000105053	0.0207260492050047	8
ENSG00000105088	-0.119537630804367	1
ENSG00000105186	0.0598824110829201	9
ENSG00000105281	-2.1581977599219	5
ENSG00000105355	-0.0384645567199824	3
ENSG00000105401	-0.527856498053732	6
ENSG00000105426	0.121334814664717	7
ENSG00000105438	0.0814532624507474	9
ENSG00000105556	0.0781828685287187	7
ENSG00000105664	0.530059649025063	6
ENSG00000105701	0.464671188235775	6
ENSG00000105708	0.0380401962887901	9
ENSG00000105819	0.0623167334214483	9
ENSG00000105856	0.170621457650187	4
ENSG00000105866	0.0555793910552193	9
ENSG00000105879	0.144664828041656	8
ENSG00000105926	0.227650074164624	6
ENSG00000105953	-0.049827349718848	4
ENSG00000105971	0.0688627932411901	3
ENSG00000105974	0.0914130178215208	3
ENSG00000105976	0.0426971683911503	6
ENSG00000105993	0.255296312252091	6
ENSG00000106003	-0.928735836978688	5
ENSG00000106052	-0.0147652995362656	7
ENSG00000106105	0.0884150687667862	9
ENSG00000106236	-0.194166349063261	5
ENSG00000106261	-0.0076637674425908	6
ENSG00000106268	0.606942248613268	2
ENSG00000106305	0.127217206785025	9
ENSG00000106346	-0.00622377275695206	7
ENSG00000106366	-0.023387994507849	3
ENSG00000106392	0.0846122427118313	8
ENSG00000106443	0.134993394668152	1
ENSG00000106459	-0.15740078951173	5
ENSG00000106460	-0.0548593108120261	8
ENSG00000106546	-0.175268110693961	8
ENSG00000106591	-0.11207235469115	8
ENSG00000106609	0.440022019529973	3
ENSG00000106624	0.0274786575309829	6
ENSG00000106636	0.0118702238123294	1
ENSG00000106683	-0.0817669456838251	9
ENSG00000106701	0.256179435390393	6
ENSG00000106723	0.175584236527162	1
ENSG00000106799	-0.18762670872714	3
ENSG00000106829	0.335192145949011	3
ENSG00000106976	0.256349975492402	1
ENSG00000106993	-0.0621979623883726	3
ENSG00000107021	0.0274950788559026	5
ENSG00000107036	0.190482660625655	6
ENSG00000107104	0.0237947092704523	6
ENSG00000107140	-0.160663628277568	5
ENSG00000107164	0.281999614628393	9
ENSG00000107175	0.404640209120566	3
ENSG00000107341	-0.021088034916611	3
ENSG00000107625	0.224500702204103	6
ENSG00000107643	0.0175400764459415	6
ENSG00000107651	0.233807503171797	7
ENSG00000107731	-0.0476478635227563	1
ENSG00000107771	0.0971816730555684	1
ENSG00000107779	0.173678152431898	6
ENSG00000107854	-0.0853201379035598	8
ENSG00000107938	0.0991012230998936	7
ENSG00000107968	0.358263719680523	1
ENSG00000108010	0.0706549923186594	6
ENSG00000108021	0.268217636468723	2
ENSG00000108061	0.0225809595096696	7
ENSG00000108175	0.234626492309302	3
ENSG00000108179	-0.369172336878745	1
ENSG00000108239	0.258987196957193	6
ENSG00000108278	-0.0629729716327874	2
ENSG00000108298	-1.28983994479237	3
ENSG00000108384	-0.0763725336154845	1
ENSG00000108406	0.0154337352959539	1
ENSG00000108424	0.460638929962665	6
ENSG00000108448	-0.235121500608076	9
ENSG00000108557	0.00985905098221018	3
ENSG00000108582	0.25254269770589	3
ENSG00000108848	0.128858787954855	3
ENSG00000108963	0.0160250702509776	6
ENSG00000109079	0.348961775484426	6
ENSG00000109089	-0.15324863042364	6
ENSG00000109111	-0.375813589337119	5
ENSG00000109189	-0.110156206072641	1
ENSG00000109220	0.0758272026913594	9
ENSG00000109381	-0.11415912003364	6
ENSG00000109436	0.0959309138713105	9
ENSG00000109452	0.0650279487064451	7
ENSG00000109519	0.126803977015385	3
ENSG00000109576	-0.0136462565837301	4
ENSG00000109606	0.149194890984875	3
ENSG00000109686	0.0184762400956685	6
ENSG00000109814	0.0836353369676975	2
ENSG00000109911	-0.0642669873771357	9
ENSG00000109929	0.055117309610191	8
ENSG00000110092	0.2622348301501	3
ENSG00000110104	0.514645724805146	3
ENSG00000110218	0.333523324650273	3
ENSG00000110237	0.39436057653238	6
ENSG00000110318	-0.154861984888419	6
ENSG00000110395	0.225914147667066	6
ENSG00000110422	-0.00741314572121765	1
ENSG00000110427	0.17120467187445	4
ENSG00000110435	-0.12173203400448	5
ENSG00000110583	-0.49575527289665	9
ENSG00000110696	0.0077402399097415	3
ENSG00000110768	0.11848483053795	1
ENSG00000110851	0.490382022880012	7
ENSG00000110871	-0.588730181049713	6
ENSG00000110880	-0.0269584169588481	5
ENSG00000110958	0.129917223231848	9
ENSG00000111052	-0.0952028932765341	2
ENSG00000111215	0.205987595648974	7
ENSG00000111266	-0.0891953789260844	8
ENSG00000111300	0.210770675925706	6
ENSG00000111361	-0.0840630212081166	1
ENSG00000111412	0.175853847615394	3
ENSG00000111424	0.195064985674838	3
ENSG00000111450	-0.103046084025736	7
ENSG00000111615	-0.440808546800643	1
ENSG00000111647	0.0979404998876092	1
ENSG00000111684	-0.0515183013988074	5
ENSG00000111716	0.169004734325246	9
ENSG00000111731	0.0631126262260426	3
ENSG00000111875	-0.220929181618283	1
ENSG00000111912	-0.27989039101281	3
ENSG00000111962	-0.00374470023746923	6
ENSG00000111981	-0.389248033208665	5
ENSG00000112033	0.139399926233607	9
ENSG00000112062	0.0970659844637526	3
ENSG00000112078	0.161462785147141	9
ENSG00000112081	-1.83860102920963	5
ENSG00000112149	-0.139125220034595	3
ENSG00000112186	0.193870867047489	9
ENSG00000112242	0.321282312416534	3
ENSG00000112245	-0.440609143973051	3
ENSG00000112297	-0.156495148143808	4
ENSG00000112305	0.0748540049069021	7
ENSG00000112306	-1.90731340862241	5
ENSG00000112406	0.15347946136803	7
ENSG00000112531	0.190932409624673	6
ENSG00000112578	-0.514734570763829	6
ENSG00000112584	0.193570887664442	8
ENSG00000112592	-0.0719803736395027	1
ENSG00000112679	0.11309081567374	4
ENSG00000112701	0.280471128023219	5
ENSG00000112742	0.397806288021409	9
ENSG00000112874	0.108641276126644	3
ENSG00000112902	0.150637502216201	5
ENSG00000112972	0.248122283769903	3
ENSG00000112977	0.217117446835018	1
ENSG00000113013	-0.16427635324168	5
ENSG00000113048	0.098188684859538	5
ENSG00000113068	0.157379303047811	6
ENSG00000113083	-0.380486799002861	3
ENSG00000113140	0.124714801666729	6
ENSG00000113163	0.0988118852244594	6
ENSG00000113240	0.37163245830524	9
ENSG00000113273	0.0635863986367925	3
ENSG00000113282	0.286553299844851	3
ENSG00000113360	0.231528832594926	1
ENSG00000113369	0.534676475183484	2
ENSG00000113456	-0.0937511636993615	3
ENSG00000113552	-0.0153040778053197	9
ENSG00000113569	0.236881297999319	2
ENSG00000113578	0.067571429892281	7
ENSG00000113580	-0.12820006363433	8
ENSG00000113594	-0.00194739590489505	6
ENSG00000113595	0.15856686808361	1
ENSG00000113648	0.295114390895193	3
ENSG00000113657	0.223421298419053	4
ENSG00000113712	0.397440251390721	5
ENSG00000113739	-0.0946041266260789	5
ENSG00000113758	0.00658794806540861	5
ENSG00000113851	-0.0123839885845589	8
ENSG00000113916	0.316793847948554	3
ENSG00000114019	1.16033264910802	5
ENSG00000114030	0.111495182212908	6
ENSG00000114374	0.0947723225678594	3
ENSG00000114423	-0.0545847446782017	3
ENSG00000114446	-0.363310831430155	3
ENSG00000114650	0.0995568746528221	7
ENSG00000114698	0.0124109809514464	3
ENSG00000114767	-0.264577976325334	8
ENSG00000114770	-0.490145450808544	3
ENSG00000114850	0.029928637645789	3
ENSG00000114861	0.263183245420779	2
ENSG00000114942	0.00249834198061034	1
ENSG00000114948	0.0659916172506956	9
ENSG00000114956	0.226714595773925	9
ENSG00000115042	0.167480877404909	2
ENSG00000115091	0.553262897351862	3
ENSG00000115107	0.172988540533731	9
ENSG00000115159	-0.0313192978543767	9
ENSG00000115183	0.202595927732116	8
ENSG00000115232	0.197065206884893	1
ENSG00000115295	-0.0368428160622825	3
ENSG00000115306	0.088615967243373	3
ENSG00000115364	0.122079312077942	7
ENSG00000115368	0.0617574659191791	7
ENSG00000115419	-0.147084553094179	2
ENSG00000115421	-0.182744693484931	1
ENSG00000115548	0.16342940192152	7
ENSG00000115648	-0.00272203211706431	7
ENSG00000115661	-1.22108024307972	4
ENSG00000115738	2.19112596011064	6
ENSG00000115756	-0.0138047731319878	5
ENSG00000115827	-0.022487275342167	9
ENSG00000116005	-0.143477521029584	8
ENSG00000116016	-0.113296521086541	3
ENSG00000116062	0.0114621504219287	2
ENSG00000116096	-0.314501104314012	6
ENSG00000116117	0.125606063639875	2
ENSG00000116127	0.0520522800609794	2
ENSG00000116133	0.183324939233424	7
ENSG00000116198	-0.282216522204497	3
ENSG00000116237	-0.494660926543384	1
ENSG00000116285	0.190941901802804	6
ENSG00000116525	0.324125691647652	3
ENSG00000116539	0.038508170679292	6
ENSG00000116641	0.211253104926676	1
ENSG00000116649	-0.291458470227591	5
ENSG00000116670	-0.0239233927742655	5
ENSG00000116685	-0.536604207838404	6
ENSG00000116704	0.145814089846093	3
ENSG00000116729	0.0216304676381089	2
ENSG00000116791	0.194961118586682	8
ENSG00000116809	-0.279776927629948	3
ENSG00000116857	0.0454444238194882	2
ENSG00000116991	0.0896749866982794	1
ENSG00000117020	0.233526365840103	6
ENSG00000117036	-0.115561944372823	8
ENSG00000117118	-0.0193779417763285	5
ENSG00000117155	0.438310106709763	2
ENSG00000117228	0.513595782075036	1
ENSG00000117262	-0.163285137178643	4
ENSG00000117298	0.165178503589917	3
ENSG00000117362	-0.885800692685917	3
ENSG00000117385	-0.0202368119708498	5
ENSG00000117394	0.0975899007993798	6
ENSG00000117395	0.0787381521918467	8
ENSG00000117419	0.0549365546065096	6
ENSG00000117450	0.159689750683524	5
ENSG00000117461	-0.381622956188717	5
ENSG00000117500	-0.1928531198456	7
ENSG00000117519	-0.0396925246845546	9
ENSG00000117525	0.765410231247137	3
ENSG00000117533	0.00522715999420384	9
ENSG00000117543	0.100862634112256	9
ENSG00000117616	0.0674726849966586	5
ENSG00000117632	-0.245102676067113	5
ENSG00000117697	-0.232800205921676	3
ENSG00000117906	-0.140774023891968	2
ENSG00000118007	0.0111992893043108	6
ENSG00000118246	-0.14471307788421	3
ENSG00000118260	0.055842941747375	9
ENSG00000118363	-0.0235966417816444	6
ENSG00000118503	0.0913216037613132	3
ENSG00000118508	0.426322620282547	8
ENSG00000118518	0.217942163114771	3
ENSG00000118564	0.174340458651515	1
ENSG00000118689	0.318072856589489	3
ENSG00000118816	0.357373895919806	5
ENSG00000118873	-0.00382004180481716	2
ENSG00000118900	-0.0233651185550055	3
ENSG00000118922	-0.0512340756957292	6
ENSG00000119013	0.131152781842707	9
ENSG00000119139	0.102424659961916	1
ENSG00000119242	-0.223314936370596	2
ENSG00000119280	0.426050378717405	1
ENSG00000119318	0.708305049802869	6
ENSG00000119328	0.173885955175414	2
ENSG00000119335	-0.0851622616935231	6
ENSG00000119383	0.202474794779468	2
ENSG00000119397	-0.0282903459880186	1
ENSG00000119401	0.15106873570137	3
ENSG00000119408	0.158132005645546	4
ENSG00000119471	-0.0872638655656649	8
ENSG00000119632	-0.984193451425044	1
ENSG00000119682	0.0128706961509956	6
ENSG00000119688	0.277577737291598	7
ENSG00000119729	-0.174395133463909	9
ENSG00000119771	0.0847181398311492	7
ENSG00000119801	-0.338585922442427	3
ENSG00000119844	0.231116295409386	3
ENSG00000119900	-0.743825295913022	2
ENSG00000119922	0.203850985303751	7
ENSG00000120008	0.205619691388441	9
ENSG00000120129	1.06735671061375	5
ENSG00000120137	0.211408327564986	9
ENSG00000120265	0.187032073379812	9
ENSG00000120333	0.345792794827155	3
ENSG00000120509	-1.88966148334713	7
ENSG00000120519	-0.00346096411152911	4
ENSG00000120526	0.0553658661920261	3
ENSG00000120539	0.0735482352683708	3
ENSG00000120549	0.0978822494952736	3
ENSG00000120656	0.155673340102708	5
ENSG00000120662	-0.142822353625644	7
ENSG00000120685	-0.151803224950122	9
ENSG00000120690	0.0167057341380584	6
ENSG00000120694	-0.489323580558587	5
ENSG00000120742	0.0299172916768288	2
ENSG00000120837	0.0426512641056427	3
ENSG00000120885	-0.012052663989097	5
ENSG00000120963	-0.270282571482689	1
ENSG00000121057	-0.190631652707271	3
ENSG00000121297	0.300368583071995	8
ENSG00000121390	0.0630657522421153	5
ENSG00000121440	0.164978442766158	1
ENSG00000121578	0.199136545593561	7
ENSG00000121691	0.277601062713706	7
ENSG00000121769	-0.113515825911565	9
ENSG00000121892	0.171540791419122	3
ENSG00000121904	0.176190959496484	9
ENSG00000121989	0.0693147343049371	3
ENSG00000122042	0.0138163778549509	1
ENSG00000122140	-0.94370743033103	1
ENSG00000122176	-0.682601393072398	5
ENSG00000122203	-1.15666303560865	5
ENSG00000122257	-0.383723353056514	1
ENSG00000122376	0.0935280333161184	1
ENSG00000122417	0.164964603554835	7
ENSG00000122482	0.331556277682626	9
ENSG00000122497	0.156599214948221	6
ENSG00000122507	0.0728965658404481	9
ENSG00000122545	0.0498288968155207	1
ENSG00000122565	-0.370377036391746	8
ENSG00000122674	0.161447048930865	3
ENSG00000122705	0.151867263896293	2
ENSG00000122707	0.0400531980749725	8
ENSG00000122729	0.188067893535392	3
ENSG00000122779	0.128425136807202	9
ENSG00000122786	0.343110226407778	3
ENSG00000122861	0.283077126960074	7
ENSG00000122863	-0.0364216336794649	4
ENSG00000122873	-0.600025418638787	1
ENSG00000122958	-0.198982181329874	6
ENSG00000122965	-0.14631555217368	3
ENSG00000122966	0.268781986829894	1
ENSG00000123066	-0.0607824631614802	3
ENSG00000123130	-0.245472972793527	3
ENSG00000123240	0.0109822091244015	7
ENSG00000123473	0.0714568482547308	2
ENSG00000123505	-0.0474696856121643	5
ENSG00000123562	-0.380940966488317	5
ENSG00000123684	-0.165576632116706	6
ENSG00000123728	0.578275267900538	3
ENSG00000123739	-0.461317785283097	6
ENSG00000123983	-0.163850249000255	6
ENSG00000124145	-1.94520385785857	5
ENSG00000124160	0.109473088036576	6
ENSG00000124177	0.315042005581884	4
ENSG00000124201	0.124826040752575	7
ENSG00000124279	0.0570245318040006	6
ENSG00000124299	0.0339473798119497	7
ENSG00000124356	0.00516988825154316	9
ENSG00000124357	-0.0184861766651556	7
ENSG00000124532	0.0788121943273029	3
ENSG00000124535	-0.015922230478714	6
ENSG00000124562	-0.451848932750299	9
ENSG00000124782	0.0538329837304289	6
ENSG00000124784	-0.0536037135791812	1
ENSG00000124813	0.0578871774526855	7
ENSG00000125247	0.399951281981558	3
ENSG00000125257	0.243365637383021	7
ENSG00000125347	-0.891845956078975	5
ENSG00000125351	-0.348306626600161	1
ENSG00000125354	-0.143310887998263	6
ENSG00000125398	0.657933528017293	1
ENSG00000125484	0.337218210830419	1
ENSG00000125503	-0.335649441906338	5
ENSG00000125629	0.0265667104968863	3
ENSG00000125676	-0.0412815940288298	3
ENSG00000125772	0.0903224534359893	1
ENSG00000125814	0.208496182536302	3
ENSG00000125827	-0.0813236923359672	1
ENSG00000125844	0.2511856113832	6
ENSG00000125848	-0.0950816752769082	1
ENSG00000125863	0.0531939717964904	9
ENSG00000125944	0.33445011526727	9
ENSG00000125977	0.0895014421390122	7
ENSG00000126003	0.191049654518615	6
ENSG00000126012	-0.0960143824419847	6
ENSG00000126067	0.435662613121834	8
ENSG00000126107	-0.0357470696759041	8
ENSG00000126216	0.0184012061796025	1
ENSG00000126458	0.139579132304732	8
ENSG00000126603	-0.123356080543069	8
ENSG00000126653	0.0564983504474022	9
ENSG00000126698	-0.0156815085733238	9
ENSG00000126814	0.696942600637775	3
ENSG00000126821	0.185731421818172	3
ENSG00000126934	0.0202990699779171	9
ENSG00000127124	0.0933727489258072	6
ENSG00000127241	0.481686965809262	1
ENSG00000127452	0.169245045109557	9
ENSG00000127463	-0.19292941054784	6
ENSG00000127507	-0.00155072934653093	9
ENSG00000127527	0.0294242832163439	2
ENSG00000127666	0.0113190116808719	3
ENSG00000127870	-0.0420326129512683	7
ENSG00000127914	-0.0737516516663105	8
ENSG00000127920	-0.182299524682605	1
ENSG00000127947	0.232735056812994	1
ENSG00000127948	-0.167903014426023	6
ENSG00000127955	-0.101745729929894	7
ENSG00000127995	-0.0488071509708654	3
ENSG00000128340	0.503058111877428	9
ENSG00000128342	0.586375625347094	7
ENSG00000128463	-0.612435808964413	3
ENSG00000128534	-0.521793309157283	3
ENSG00000128563	0.059261336741584	6
ENSG00000128585	-0.0578602965275219	6
ENSG00000128590	-0.810005204961185	3
ENSG00000128595	0.585012975092654	4
ENSG00000128607	0.230881439845471	6
ENSG00000128641	-0.0426953142596478	9
ENSG00000128654	-0.270002534772159	8
ENSG00000128708	0.114951703212347	7
ENSG00000128917	-0.324736743801578	5
ENSG00000128944	0.532753180817719	9
ENSG00000129038	0.177403166286476	3
ENSG00000129055	-0.714037500116761	6
ENSG00000129187	0.305469929787646	1
ENSG00000129195	0.368355128553068	6
ENSG00000129235	-2.03496218421231	6
ENSG00000129250	-0.153229501818193	3
ENSG00000129534	0.155331324577105	1
ENSG00000129562	-0.308781908201933	6
ENSG00000129566	-0.111756348285402	2
ENSG00000129680	-0.0989896048812074	6
ENSG00000129810	0.0438524475455729	9
ENSG00000129932	-0.409623440191615	8
ENSG00000130021	0.361186840118967	3
ENSG00000130147	0.300085631612878	1
ENSG00000130165	-0.237511906737792	7
ENSG00000130224	-0.0714174203500403	9
ENSG00000130254	-0.840823461662239	1
ENSG00000130332	-0.0680300960956602	5
ENSG00000130340	0.183014644559711	4
ENSG00000130348	0.0972708281902514	8
ENSG00000130349	0.204279847264529	1
ENSG00000130396	-0.0409121001928741	7
ENSG00000130635	0.00660781222880213	3
ENSG00000130684	0.501282869552565	1
ENSG00000130707	-0.0173699875917388	9
ENSG00000130713	-0.731408454393697	6
ENSG00000130749	-0.0934889923446892	9
ENSG00000130816	0.0779766067916238	1
ENSG00000130935	-0.120786159300802	9
ENSG00000130956	0.029390081726366	4
ENSG00000131016	0.207291696810544	7
ENSG00000131080	0.572303065167393	7
ENSG00000131143	0.470493644491849	9
ENSG00000131238	-0.0257627089373643	8
ENSG00000131263	-0.0258222816613705	3
ENSG00000131269	0.0835271253293126	2
ENSG00000131378	0.0857369046499381	3
ENSG00000131459	-1.13109309093603	5
ENSG00000131558	0.0398648022567348	7
ENSG00000131591	-0.348083749086305	5
ENSG00000131626	-0.0588229599287148	9
ENSG00000131931	0.882973173798265	8
ENSG00000131941	0.0612432160603492	6
ENSG00000132002	-0.135990223043625	5
ENSG00000132005	-0.0171389280659222	6
ENSG00000132128	0.000677774414787591	2
ENSG00000132155	0.16209999294894	3
ENSG00000132300	0.18427215218817	2
ENSG00000132359	0.0717039575333202	9
ENSG00000132383	-0.0202031232786851	7
ENSG00000132386	-0.207492211808132	1
ENSG00000132406	-0.256226149504176	3
ENSG00000132434	-0.0170565194340052	3
ENSG00000132463	0.237738279542063	8
ENSG00000132485	0.0813045000678927	3
ENSG00000132507	0.868452225764947	6
ENSG00000132541	-0.0889753841503843	2
ENSG00000132688	-1.00072290021417	6
ENSG00000132694	0.2089432852386	3
ENSG00000132740	0.0972150828731774	7
ENSG00000132823	-0.0411143469208371	6
ENSG00000132824	0.284995931161523	1
ENSG00000132842	0.202738247317465	7
ENSG00000132912	0.117131044036419	6
ENSG00000132950	0.422639474597693	3
ENSG00000133030	0.283027598088657	9
ENSG00000133056	-0.207670845298648	6
ENSG00000133059	-0.111912170829077	1
ENSG00000133065	-0.327369080648094	2
ENSG00000133107	0.22145695582528	9
ENSG00000133131	-0.480279048941623	6
ENSG00000133250	-0.809494630977445	6
ENSG00000133318	0.191376010200315	6
ENSG00000133398	0.497368018352527	4
ENSG00000133422	-0.0412827976370115	3
ENSG00000133424	0.145228408100372	9
ENSG00000133619	-0.206022840042596	3
ENSG00000133704	0.213678870251172	3
ENSG00000133706	-0.114880757600191	7
ENSG00000133773	-0.084057364594631	9
ENSG00000133858	-0.224769415656296	5
ENSG00000133872	0.554490262418872	3
ENSG00000133935	0.146227005566258	6
ENSG00000134202	-1.60365462876165	2
ENSG00000134248	-0.203748039959412	3
ENSG00000134259	0.234002900598259	3
ENSG00000134294	0.937551994555029	2
ENSG00000134324	0.098222896688029	6
ENSG00000134352	0.077634702960967	7
ENSG00000134452	0.0804608313755125	3
ENSG00000134453	0.0363144047373001	1
ENSG00000134480	0.0334132503295747	3
ENSG00000134574	-0.216488393760431	6
ENSG00000134644	0.199528360702147	6
ENSG00000134684	0.348641307452172	3
ENSG00000134697	0.216588858367687	5
ENSG00000134852	-0.0661363546794704	4
ENSG00000134884	-0.465914798971483	5
ENSG00000134901	0.214723179635075	6
ENSG00000134986	-0.0468960030814434	9
ENSG00000134996	0.0532580211749095	3
ENSG00000135040	0.0923443851935075	1
ENSG00000135046	0.714487251711733	6
ENSG00000135108	0.17626205431218	3
ENSG00000135111	-0.0548043026274189	6
ENSG00000135164	0.124639768835446	1
ENSG00000135269	-0.0150024332912351	3
ENSG00000135272	-0.147414791465944	9
ENSG00000135297	-0.79146968410008	6
ENSG00000135318	0.251772752496592	5
ENSG00000135624	0.308811023640989	3
ENSG00000135749	0.116328474234606	3
ENSG00000135766	-0.0495667106510949	3
ENSG00000135801	0.183184922742312	8
ENSG00000135821	-0.91259426729521	5
ENSG00000135842	-0.0272876877238543	9
ENSG00000135870	-0.0497928493666706	2
ENSG00000135900	-0.302852459289748	3
ENSG00000135932	-0.0237532606869288	3
ENSG00000135940	0.450075854994102	2
ENSG00000135968	0.0186780310621096	1
ENSG00000135972	0.129780136048098	6
ENSG00000135974	-0.567422483844936	3
ENSG00000135976	0.0133128231562427	4
ENSG00000135999	0.0452420171425588	1
ENSG00000136010	0.139279377821941	3
ENSG00000136026	-0.011545379613541	1
ENSG00000136044	0.317212145624275	1
ENSG00000136146	-0.212082524670994	6
ENSG00000136158	-0.086245444585322	1
ENSG00000136161	-0.07526549507153	7
ENSG00000136238	0.347210118312645	2
ENSG00000136244	0.318901190510342	2
ENSG00000136261	-0.511401661009391	5
ENSG00000136381	0.050017963626676	6
ENSG00000136436	0.20076856402465	9
ENSG00000136448	0.00773855313493436	9
ENSG00000136504	0.111781104071087	7
ENSG00000136527	0.452035700525793	6
ENSG00000136536	0.378266362512184	3
ENSG00000136560	0.176767557661707	6
ENSG00000136718	-0.771957840828472	6
ENSG00000136731	0.115276474182569	3
ENSG00000136732	0.137730858097105	4
ENSG00000136738	0.210311245399754	8
ENSG00000136816	0.0900095075688159	9
ENSG00000136824	-0.200935457997148	1
ENSG00000136848	0.0362578306332551	7
ENSG00000136854	-0.209016889480037	3
ENSG00000136867	-0.524027859476805	3
ENSG00000136869	0.469969192752671	3
ENSG00000136870	0.81434353835262	3
ENSG00000136888	-0.236185287100655	4
ENSG00000136937	0.355661548535617	2
ENSG00000136938	0.248897381121281	1
ENSG00000136986	-0.107100741990648	7
ENSG00000137106	0.231547421161471	3
ENSG00000137124	-0.123080107718294	1
ENSG00000137166	0.0390859315545644	3
ENSG00000137200	0.239732637121036	3
ENSG00000137269	0.0153898828537807	3
ENSG00000137309	0.951117119037528	6
ENSG00000137393	0.108712545507457	4
ENSG00000137413	0.217386223127393	3
ENSG00000137563	-0.208222013009138	1
ENSG00000137601	-0.0512911731175734	3
ENSG00000137714	-0.245190777182476	3
ENSG00000137764	0.299760770638591	9
ENSG00000137801	0.408803358849539	2
ENSG00000137821	-0.169996304520366	1
ENSG00000137947	-1.14925501974481	5
ENSG00000137962	-0.11957878171635	3
ENSG00000137992	0.128044384299311	9
ENSG00000138029	0.0760472595949692	6
ENSG00000138032	0.0711722689301035	1
ENSG00000138071	0.328630648663754	4
ENSG00000138166	-1.0294153142458	5
ENSG00000138182	0.389588844398895	2
ENSG00000138231	-1.07344238815797	2
ENSG00000138311	-0.0110478915015686	9
ENSG00000138316	0.094907932293267	9
ENSG00000138326	0.503718105372712	8
ENSG00000138363	0.223077193582634	6
ENSG00000138375	0.144091848266843	6
ENSG00000138386	-0.171317600746905	3
ENSG00000138434	-0.370004179784453	1
ENSG00000138640	-0.0820797381366685	7
ENSG00000138658	0.040426132871133	1
ENSG00000138735	0.271084862739285	1
ENSG00000138738	-0.0604681555934905	1
ENSG00000138750	0.0312741168132775	3
ENSG00000138757	0.11057247721234	6
ENSG00000138760	0.145778742234447	6
ENSG00000138777	0.190974703961593	7
ENSG00000138801	-0.00759406304263022	8
ENSG00000138814	-0.195801476385647	6
ENSG00000138829	0.154125694727268	5
ENSG00000138867	0.354069456393252	9
ENSG00000139131	0.164087045062188	2
ENSG00000139168	-0.185139674532535	9
ENSG00000139174	-0.0210760725821721	1
ENSG00000139218	0.100887586353492	6
ENSG00000139263	0.139283245174236	9
ENSG00000139329	0.156724668614027	1
ENSG00000139370	-0.0540331914573046	3
ENSG00000139433	0.286759661930121	3
ENSG00000139436	0.0135424484915069	4
ENSG00000139505	0.0103108094248755	7
ENSG00000139514	0.270179360532552	3
ENSG00000139517	0.0988059741926063	4
ENSG00000139620	0.348360201319	2
ENSG00000139684	-0.0254248515658482	3
ENSG00000139734	0.0877840501510739	4
ENSG00000139746	-0.00323388797014395	1
ENSG00000139990	0.05293786462031	4
ENSG00000140105	-0.150168958996956	7
ENSG00000140396	0.0778313160208555	3
ENSG00000140403	0.311815771080598	1
ENSG00000140416	0.833633384647666	4
ENSG00000140443	-0.00212420646004641	1
ENSG00000140450	-0.138334627212494	1
ENSG00000140464	0.321645850738	3
ENSG00000140525	0.121737793833946	3
ENSG00000140548	0.0828329217675528	1
ENSG00000140575	0.122645886639392	9
ENSG00000140718	0.139813885239842	9
ENSG00000140740	-0.159044619141912	3
ENSG00000140829	-0.0917853108474544	2
ENSG00000140941	-0.0183656651534804	6
ENSG00000141052	0.222163779697458	7
ENSG00000141179	0.109458211700413	3
ENSG00000141198	-0.0487741041134626	6
ENSG00000141367	0.389853143927538	7
ENSG00000141526	-2.13017590336446	6
ENSG00000141560	0.0275555430505969	1
ENSG00000141562	-1.08576826524941	6
ENSG00000141564	0.0553657343633399	1
ENSG00000141736	0.0262717805341843	1
ENSG00000141753	0.124709811698423	1
ENSG00000141756	0.290978198125447	9
ENSG00000141837	-0.0151238772333491	8
ENSG00000142149	-0.0434740584550805	7
ENSG00000142156	0.205312878927047	3
ENSG00000142166	-0.178418713045867	3
ENSG00000142168	-0.20507235094823	1
ENSG00000142173	0.171418978358277	6
ENSG00000142186	0.266026670352891	6
ENSG00000142507	0.727046477863584	3
ENSG00000142544	-0.282980178298095	7
ENSG00000142627	-1.24703506599055	6
ENSG00000142798	0.166903225395349	3
ENSG00000142856	-0.130859629640762	9
ENSG00000142864	-0.0376030742516319	3
ENSG00000142892	0.156833064964421	9
ENSG00000143067	0.0895282371316627	3
ENSG00000143147	0.202770959768488	6
ENSG00000143162	-0.163821532638107	2
ENSG00000143183	0.0522161836752533	1
ENSG00000143207	0.0914824860447953	8
ENSG00000143322	0.191004241936137	6
ENSG00000143384	2.20462185536472	5
ENSG00000143393	-0.185123053146908	6
ENSG00000143401	0.00362366818409448	3
ENSG00000143442	0.0146257489752062	6
ENSG00000143473	0.104931911802776	1
ENSG00000143486	0.0580443262050596	5
ENSG00000143493	0.0232446508318384	9
ENSG00000143507	0.22359242382242	3
ENSG00000143514	-0.170066534633994	6
ENSG00000143614	0.150142657629039	2
ENSG00000143669	-0.0573951218569009	7
ENSG00000143702	0.263457094335032	1
ENSG00000143727	-0.149438514547547	6
ENSG00000143772	-0.0112848377314206	3
ENSG00000143776	0.0945300894254269	4
ENSG00000143799	0.0525040297379781	7
ENSG00000143924	-0.0298589873852586	6
ENSG00000143947	0.329289284051749	2
ENSG00000143971	0.149334275270469	1
ENSG00000144120	-0.2009563781675	3
ENSG00000144224	0.165271280208965	3
ENSG00000144354	0.184120881091184	9
ENSG00000144357	0.0344725796124274	6
ENSG00000144366	0.0016975597966864	3
ENSG00000144426	0.0533063265461347	2
ENSG00000144455	0.0482786118777807	9
ENSG00000144468	0.133484223245441	7
ENSG00000144476	0.406459829777476	7
ENSG00000144535	0.232502141728512	3
ENSG00000144567	-0.370788872408783	2
ENSG00000144580	0.326743384923662	7
ENSG00000144635	0.252786224852751	7
ENSG00000144655	-0.0328777697417039	3
ENSG00000144711	0.152320647360362	3
ENSG00000144736	0.0761075714310624	3
ENSG00000144749	0.199598839703762	3
ENSG00000144959	-0.0718260337148561	3
ENSG00000145016	-0.0037272009054956	6
ENSG00000145041	0.154129942554926	6
ENSG00000145220	0.255167133012816	1
ENSG00000145247	0.235939167138979	9
ENSG00000145332	-0.0476546201100678	3
ENSG00000145348	0.0289374536225425	4
ENSG00000145414	0.16954269566154	7
ENSG00000145431	0.149572032483873	3
ENSG00000145555	0.284211290119051	2
ENSG00000145592	0.617496273835646	3
ENSG00000145632	-2.7534465206206	4
ENSG00000145687	0.0166138859900156	9
ENSG00000145743	0.0882111349430866	1
ENSG00000145782	0.0409135459306899	3
ENSG00000145817	-0.0038031601313764	3
ENSG00000145919	-0.127194909369832	8
ENSG00000145982	0.138846323817015	2
ENSG00000145996	0.00575467653362827	9
ENSG00000146122	0.353644355199129	7
ENSG00000146197	0.233297344421305	6
ENSG00000146242	0.445215726770673	3
ENSG00000146278	0.156072334930704	5
ENSG00000146373	-0.0792522681835424	6
ENSG00000146592	0.153309658971526	1
ENSG00000146648	-0.0102021231208468	9
ENSG00000146701	0.272419609872142	3
ENSG00000146757	0.0797926061565643	1
ENSG00000146872	0.0629745236003213	8
ENSG00000147027	0.287064420866016	9
ENSG00000147044	0.0970729357612802	2
ENSG00000147123	-0.0539889782108389	3
ENSG00000147124	0.279012805968137	9
ENSG00000147130	0.00196983852542004	8
ENSG00000147164	-1.12730870733583	3
ENSG00000147400	-0.245756766276424	3
ENSG00000147592	-0.0209129513769032	9
ENSG00000147677	-0.235614292057776	2
ENSG00000147687	0.221818363643647	3
ENSG00000147854	0.108184378577782	2
ENSG00000148019	-0.0620320866198605	1
ENSG00000148053	0.0754970745841895	4
ENSG00000148110	0.187145987029072	2
ENSG00000148120	0.0356173365547714	6
ENSG00000148143	0.180156758061067	1
ENSG00000148303	1.37434432494023	5
ENSG00000148339	-0.245056690534775	3
ENSG00000148358	0.126070936563634	7
ENSG00000148450	0.0962977174462802	9
ENSG00000148459	0.138026180321681	1
ENSG00000148516	0.0933972158983524	9
ENSG00000148572	0.0652252749475774	6
ENSG00000148688	-0.17191742062518	3
ENSG00000148700	-0.164626259448615	3
ENSG00000148730	-0.228115638680603	9
ENSG00000148737	0.227163181034282	7
ENSG00000148798	-0.565713809226529	3
ENSG00000148985	-0.0670404119538831	7
ENSG00000149084	0.130663896681419	7
ENSG00000149100	0.519522169223575	8
ENSG00000149177	0.174281150022065	3
ENSG00000149179	0.058746957547005	9
ENSG00000149257	0.646827565552238	3
ENSG00000149273	-0.0914676201254934	5
ENSG00000149289	0.0819384837762508	6
ENSG00000149503	-0.0786495525496969	9
ENSG00000149547	0.126540158254739	6
ENSG00000149600	0.0979002094815289	9
ENSG00000149658	0.0329609432579507	3
ENSG00000149923	-0.651980638279076	6
ENSG00000149925	-0.391721217064179	6
ENSG00000150347	0.0781978696183677	1
ENSG00000150630	-0.0555684160848184	7
ENSG00000150760	0.240141620961069	8
ENSG00000150938	0.423223770346444	6
ENSG00000150961	-0.0171731871942741	3
ENSG00000150977	-0.387175665799728	8
ENSG00000150990	-0.0630563613372077	6
ENSG00000150991	-1.08592321340146	5
ENSG00000151012	-0.184225843267922	3
ENSG00000151065	-0.148538645587002	3
ENSG00000151239	-0.608800433480725	3
ENSG00000151247	0.0935674747653549	1
ENSG00000151276	0.148140308350773	6
ENSG00000151332	-0.352721106927447	1
ENSG00000151348	0.170185317597437	4
ENSG00000151458	0.225358668568607	9
ENSG00000151466	0.0976880917915197	6
ENSG00000151491	-0.131769148367721	8
ENSG00000151552	0.00740189797555439	9
ENSG00000151553	0.0624776308704051	3
ENSG00000151612	0.0113849740229182	8
ENSG00000151693	-0.0109046486228901	3
ENSG00000151702	0.197212506892629	3
ENSG00000151726	0.143828138662663	6
ENSG00000151835	0.159515237809807	6
ENSG00000151849	-0.310144836163024	7
ENSG00000151929	-0.197487889409767	6
ENSG00000152082	0.569464575322903	8
ENSG00000152127	0.227310318754071	6
ENSG00000152133	0.0640042589735876	3
ENSG00000152193	-0.0209362292136865	6
ENSG00000152219	0.287464229253649	2
ENSG00000152359	-0.0120912972100132	3
ENSG00000152382	-0.0278351009787161	7
ENSG00000152413	-0.0508968812411708	9
ENSG00000152464	0.120270341421192	2
ENSG00000152484	0.0924452418249538	9
ENSG00000152620	-0.197516712492975	7
ENSG00000152661	0.370304132712237	9
ENSG00000152700	-0.0764765714467674	3
ENSG00000152795	-1.20741310983431	5
ENSG00000152818	0.172593998293704	1
ENSG00000152990	-0.0523566849715751	1
ENSG00000153006	-0.00696203981623641	8
ENSG00000153046	0.101176109506681	2
ENSG00000153214	0.332427990097179	9
ENSG00000153317	0.137891035801284	6
ENSG00000153560	0.0660159933334612	3
ENSG00000153561	0.166738456690425	8
ENSG00000153575	-0.046467448425508	1
ENSG00000153714	-0.326822818015079	1
ENSG00000153922	0.0593535322317962	5
ENSG00000153944	0.257314572392191	9
ENSG00000154001	0.0740782149127494	2
ENSG00000154114	0.289856670116375	3
ENSG00000154122	0.293176709857235	8
ENSG00000154127	0.109310664137961	8
ENSG00000154174	0.1554464878114	9
ENSG00000154188	0.0245484478830513	9
ENSG00000154229	0.135004907858338	7
ENSG00000154310	0.0960945441056381	1
ENSG00000154319	0.161911912301122	3
ENSG00000154359	0.0344251119771169	4
ENSG00000154380	-0.0971209965586057	6
ENSG00000154429	-0.36361918313251	1
ENSG00000154511	0.0180294690632242	6
ENSG00000154582	-0.842761357198416	5
ENSG00000154727	0.20745599557042	8
ENSG00000154767	0.0513601717456491	6
ENSG00000155090	-0.066940368008361	8
ENSG00000155096	0.14031154817255	1
ENSG00000155130	0.718362045436822	1
ENSG00000155313	-0.0749019751091375	9
ENSG00000155368	0.450936660959171	7
ENSG00000155380	-0.554206369713766	5
ENSG00000155545	-0.0497541971643812	6
ENSG00000155561	-0.0366705313933812	8
ENSG00000155621	0.0795243322679569	1
ENSG00000155636	-0.105872238684405	1
ENSG00000155760	0.108630147234934	5
ENSG00000156026	-0.058055586710496	8
ENSG00000156103	0.126311233429306	8
ENSG00000156256	-0.0310336238830706	2
ENSG00000156411	-0.0422734312687971	3
ENSG00000156482	0.119019832533729	9
ENSG00000156502	-0.334301092595141	3
ENSG00000156535	0.129910689954998	9
ENSG00000156639	0.185647422417792	6
ENSG00000156675	-0.0389883318042517	6
ENSG00000156802	0.165117583408264	1
ENSG00000156804	-0.12140024718619	4
ENSG00000156958	0.13857364369822	9
ENSG00000157216	0.173605559391067	2
ENSG00000157514	0.275042695117223	3
ENSG00000157540	-0.00119895146224954	7
ENSG00000157557	-0.438435895056375	3
ENSG00000157613	0.0913456945736539	7
ENSG00000157625	-0.050185069624254	3
ENSG00000157657	0.197989914259087	9
ENSG00000157827	0.125631985848834	5
ENSG00000157869	0.186267261264336	1
ENSG00000157985	0.0738951579972937	5
ENSG00000158006	0.124694081348949	1
ENSG00000158079	-0.0500223392091565	1
ENSG00000158161	-0.0190571419430187	6
ENSG00000158195	0.135550546188545	3
ENSG00000158246	-0.894913167216047	6
ENSG00000158290	-0.014701067110727	1
ENSG00000158321	0.110404219669308	7
ENSG00000158402	-0.169817925625957	1
ENSG00000158435	0.0519490381482124	9
ENSG00000158470	-0.13236522251409	9
ENSG00000158480	0.210795666966984	9
ENSG00000158545	0.0359823349334102	3
ENSG00000158615	-0.0767579250715663	1
ENSG00000158636	0.0589013003759756	1
ENSG00000159140	-0.229499930112151	6
ENSG00000159167	0.266955943518007	2
ENSG00000159176	0.286893680849683	6
ENSG00000159399	0.28840060242232	3
ENSG00000159445	0.177325759471078	2
ENSG00000159479	0.363028311338413	9
ENSG00000159840	0.000454379008845909	3
ENSG00000159884	1.56687579721196	5
ENSG00000160049	0.183913450771361	4
ENSG00000160194	-0.0954384160064752	7
ENSG00000160199	0.26664052652984	3
ENSG00000160208	0.255472846981392	3
ENSG00000160209	-0.360029213143284	3
ENSG00000160211	-1.53725440598205	6
ENSG00000160299	0.244788058892275	1
ENSG00000160305	0.128977785228456	9
ENSG00000160360	-0.894838742958702	6
ENSG00000160803	-0.0632348346557752	1
ENSG00000160818	-0.479665048504131	6
ENSG00000161526	0.141397037671267	5
ENSG00000161692	-0.0885140704069405	4
ENSG00000161800	0.239134869999049	6
ENSG00000161888	0.282533437743434	2
ENSG00000162341	0.0175759317937483	7
ENSG00000162377	0.11204161374207	2
ENSG00000162402	0.206618324298376	3
ENSG00000162407	-0.0817188812990463	3
ENSG00000162413	-1.1233058292431	5
ENSG00000162434	0.078136092572218	3
ENSG00000162441	0.253581885011287	9
ENSG00000162517	0.0307339841966754	3
ENSG00000162520	0.24825816489892	9
ENSG00000162542	0.00483164076453065	9
ENSG00000162591	-0.153459668575506	5
ENSG00000162601	-0.0847724685780261	3
ENSG00000162604	-0.0932369329755668	1
ENSG00000162613	0.137137788302855	7
ENSG00000162702	0.0166980136745703	8
ENSG00000162714	0.37594110207954	1
ENSG00000162745	-0.0941494284225984	9
ENSG00000162804	0.0451977378497035	6
ENSG00000162851	0.312057949486707	9
ENSG00000162923	0.327195374343294	3
ENSG00000162976	0.0786404608155249	3
ENSG00000163001	0.248691172783161	3
ENSG00000163002	-0.196089549390084	1
ENSG00000163067	0.140725606283485	1
ENSG00000163191	0.00512096093860908	1
ENSG00000163249	-0.389018860842828	6
ENSG00000163312	0.134507477573699	9
ENSG00000163320	0.291009146160451	8
ENSG00000163430	0.83395202643065	4
ENSG00000163431	0.140244233803033	6
ENSG00000163453	0.0859456951326975	3
ENSG00000163468	0.209159385500021	1
ENSG00000163507	-0.00438456959317015	7
ENSG00000163512	0.0972295163815918	8
ENSG00000163545	0.134861827271377	6
ENSG00000163602	0.211507310358775	9
ENSG00000163608	0.193374370859404	8
ENSG00000163625	-0.0338793913462679	1
ENSG00000163637	0.207949773475122	3
ENSG00000163660	0.298786765877833	5
ENSG00000163683	0.146690135802081	3
ENSG00000163781	-0.0139102129837737	6
ENSG00000163807	0.15161154672474	3
ENSG00000163812	0.0109192571615852	3
ENSG00000163866	-0.107202122339496	9
ENSG00000163870	0.0151930262481848	2
ENSG00000163900	-0.0768356540229385	8
ENSG00000163902	-0.17017680814508	6
ENSG00000163930	-0.290355915224627	2
ENSG00000163939	-0.160615908578326	6
ENSG00000163947	0.00453005587141316	9
ENSG00000164040	0.384420773745136	2
ENSG00000164045	0.0474971249746839	3
ENSG00000164073	-0.196540269018678	1
ENSG00000164087	-0.05287307528137	6
ENSG00000164096	0.156337844031902	9
ENSG00000164099	-0.176763684057115	6
ENSG00000164109	0.41517257334495	6
ENSG00000164111	0.0310676036880284	1
ENSG00000164117	-0.29949412689884	1
ENSG00000164122	0.0543569058876814	4
ENSG00000164164	0.0785215940771045	2
ENSG00000164169	-0.0817997335083089	3
ENSG00000164176	0.0986489476100545	9
ENSG00000164211	0.228449142571203	3
ENSG00000164253	0.147171355615598	3
ENSG00000164300	0.264877692853131	7
ENSG00000164307	0.212580850932248	1
ENSG00000164323	-0.387606742746751	2
ENSG00000164327	-0.0127744110803749	2
ENSG00000164331	-0.148548618931228	8
ENSG00000164347	-0.266682613962137	8
ENSG00000164366	0.110064940444943	3
ENSG00000164465	0.173271652934336	9
ENSG00000164587	-0.0216588274465092	6
ENSG00000164654	0.1023511991684	8
ENSG00000164692	0.340143414575005	3
ENSG00000164733	-0.0871166684265557	3
ENSG00000164741	0.0469579943915913	3
ENSG00000164751	0.257838610186493	1
ENSG00000164754	0.209210019079949	1
ENSG00000164761	0.266719303101052	6
ENSG00000164818	-0.113871881902515	8
ENSG00000164904	-0.0410552587088159	3
ENSG00000164919	0.0379077147541832	6
ENSG00000164933	-0.125491333041971	3
ENSG00000164938	0.357569799971733	9
ENSG00000164944	-0.0833912022903694	9
ENSG00000164949	-0.429041884682737	6
ENSG00000164961	0.160203400109206	1
ENSG00000164975	0.33060688653203	1
ENSG00000165006	0.101060159008501	6
ENSG00000165060	0.181200784386799	7
ENSG00000165097	-0.0718853687492671	3
ENSG00000165169	0.332031927843196	3
ENSG00000165233	0.000562568724891651	6
ENSG00000165246	0.0994408800863722	4
ENSG00000165259	0.0462092139444075	7
ENSG00000165288	0.0128618574889116	1
ENSG00000165304	0.0518680522220845	9
ENSG00000165312	-2.39492823913037	7
ENSG00000165338	0.106491053063716	9
ENSG00000165355	-0.226877201171902	2
ENSG00000165410	0.153612391528104	3
ENSG00000165417	-0.0342474599813393	6
ENSG00000165480	-0.537756312676716	6
ENSG00000165487	0.103014552351154	7
ENSG00000165494	0.635051604786296	6
ENSG00000165629	0.244579344389229	1
ENSG00000165632	0.125643541619758	4
ENSG00000165660	-0.295103725975932	8
ENSG00000165675	0.0709402984651382	7
ENSG00000165678	0.608100148868797	8
ENSG00000165688	-0.980225694648303	2
ENSG00000165733	0.26038610671027	3
ENSG00000165806	-0.10156763578541	4
ENSG00000165819	0.117894067657907	1
ENSG00000165821	-0.0886595026418946	6
ENSG00000165832	-0.0634426107972093	7
ENSG00000165891	-0.0862510864925812	1
ENSG00000165915	-1.09119434543518	6
ENSG00000166004	-0.231595400290062	6
ENSG00000166024	0.161214026836459	1
ENSG00000166025	-0.0507998344946826	1
ENSG00000166037	0.0114872145000991	3
ENSG00000166068	0.0123059448882474	9
ENSG00000166086	0.119386033480023	3
ENSG00000166123	-0.238442284219905	1
ENSG00000166130	0.231258508026896	5
ENSG00000166135	0.156950041538526	3
ENSG00000166167	-0.0187612504269344	3
ENSG00000166170	-0.1391610291677	5
ENSG00000166181	-0.351360468018336	9
ENSG00000166224	0.0763892497424708	6
ENSG00000166266	0.0427732244715602	6
ENSG00000166311	0.23161914848079	3
ENSG00000166333	0.756555448573873	6
ENSG00000166411	0.125377724119211	2
ENSG00000166579	0.239675350785494	9
ENSG00000166619	0.162280667865677	8
ENSG00000166669	0.161258215363577	3
ENSG00000166710	0.00883128783872902	5
ENSG00000166734	0.12529584538347	8
ENSG00000166801	0.0957123015507042	3
ENSG00000166833	0.149923787813628	6
ENSG00000166848	0.0226329985562851	3
ENSG00000166888	0.156778936056846	6
ENSG00000166949	-0.0038350558873667	1
ENSG00000166963	0.0898280149017779	7
ENSG00000167081	0.0634249517541558	4
ENSG00000167173	-0.313245877820982	7
ENSG00000167182	0.00502638761266455	1
ENSG00000167258	0.0671502641369691	6
ENSG00000167272	0.439894923271899	8
ENSG00000167280	-1.24466325364741	5
ENSG00000167552	0.0491674151446823	8
ENSG00000167566	-1.08377263587118	3
ENSG00000167720	0.346254062286096	9
ENSG00000167740	-0.155052751255335	9
ENSG00000167778	-0.0132390747725726	5
ENSG00000167785	0.365049048511331	9
ENSG00000167862	0.100765906090449	9
ENSG00000167920	0.268859378778758	9
ENSG00000167978	0.29552086528569	6
ENSG00000168005	0.00419430975300562	3
ENSG00000168038	0.0659533914324657	3
ENSG00000168078	0.292531603083359	9
ENSG00000168116	0.191478228204088	1
ENSG00000168140	-3.45106327082313	5
ENSG00000168246	0.16403853860406	9
ENSG00000168256	0.0918878178480008	9
ENSG00000168291	0.0881345838855995	1
ENSG00000168300	-0.0919798544426486	1
ENSG00000168310	-0.179516144152211	6
ENSG00000168374	0.426173372984867	2
ENSG00000168386	0.103880331273583	3
ENSG00000168397	0.0248678940872827	6
ENSG00000168438	-0.153447375427361	7
ENSG00000168488	0.454873411966878	6
ENSG00000168542	0.558268374237655	3
ENSG00000168575	0.089579943682084	3
ENSG00000168818	0.0234113300438202	4
ENSG00000168876	0.156622650148308	3
ENSG00000168884	-0.322979548602222	8
ENSG00000168906	-0.772566589686921	5
ENSG00000168916	-0.0817452643145752	6
ENSG00000168924	-0.0582250195509559	6
ENSG00000168944	-0.00208572927146945	9
ENSG00000168958	0.109652089060756	3
ENSG00000169018	0.430014956684258	4
ENSG00000169019	0.222834029286604	9
ENSG00000169020	0.667742606445174	1
ENSG00000169021	-0.913912459216055	9
ENSG00000169032	-0.0181738077064749	6
ENSG00000169045	-0.880287697184304	5
ENSG00000169093	-1.54295443069735	2
ENSG00000169131	0.0362388207897257	9
ENSG00000169213	0.0184113577730303	6
ENSG00000169255	-0.0845175502275032	1
ENSG00000169398	0.135980606240559	4
ENSG00000169446	0.144238928435781	7
ENSG00000169515	-0.148149684510248	7
ENSG00000169519	-0.0635095672038905	1
ENSG00000169567	-0.122777929093275	7
ENSG00000169604	0.180968175423635	3
ENSG00000169621	-0.13665442530439	9
ENSG00000169714	0.035695189014888	6
ENSG00000169744	0.119751241449901	1
ENSG00000169764	0.0800835382291226	1
ENSG00000169826	-0.0215761474987109	3
ENSG00000169855	-0.05867227612541	2
ENSG00000169908	-0.285467062494627	3
ENSG00000169926	0.0850193589301069	6
ENSG00000170035	-0.0517567365410889	1
ENSG00000170100	0.407684757040234	8
ENSG00000170144	0.630788325561503	3
ENSG00000170145	-0.118880717209976	6
ENSG00000170153	0.168485914747046	3
ENSG00000170222	0.168657418068165	9
ENSG00000170234	0.459394633966563	3
ENSG00000170242	-0.0423791611379681	6
ENSG00000170266	0.116676031293269	2
ENSG00000170312	-1.22828688695074	1
ENSG00000170396	0.126991965490503	9
ENSG00000170456	-0.151541536748098	9
ENSG00000170473	0.0306989376465018	9
ENSG00000170522	0.229680345677818	7
ENSG00000170525	-0.292039460900904	5
ENSG00000170545	-0.162255409977756	6
ENSG00000170561	-0.0997026969254934	5
ENSG00000170632	0.52108027023885	9
ENSG00000170776	0.213353739196775	3
ENSG00000170802	0.0612850321115461	9
ENSG00000170836	-0.124749263370699	3
ENSG00000170854	-0.0236656426858058	3
ENSG00000170921	0.087813947612038	6
ENSG00000170946	-0.142902409637506	1
ENSG00000171105	-0.120571768833619	8
ENSG00000171132	0.215517058241899	7
ENSG00000171163	0.0884066007975597	1
ENSG00000171204	0.265798001919239	3
ENSG00000171307	-0.382485754940886	3
ENSG00000171314	0.164693749843958	9
ENSG00000171408	-0.0118783768297648	1
ENSG00000171421	-0.770367594444675	6
ENSG00000171497	-0.037464547739318	7
ENSG00000171566	0.0292526466674837	1
ENSG00000171603	0.0672651455498457	3
ENSG00000171617	0.687316116217919	2
ENSG00000171763	0.194672338013031	3
ENSG00000171853	0.0464715029257746	1
ENSG00000171861	0.451002444876922	1
ENSG00000171863	0.125487840462864	3
ENSG00000171914	0.22687279697974	3
ENSG00000172164	0.0520064454697262	2
ENSG00000172172	-0.0177667619668831	3
ENSG00000172201	0.115475867424845	5
ENSG00000172260	0.048171379344275	9
ENSG00000172315	-0.734518813539106	3
ENSG00000172340	0.187115372978211	3
ENSG00000172354	-0.0484621671875318	3
ENSG00000172379	0.330150683771433	1
ENSG00000172380	-0.0413465757639101	5
ENSG00000172469	-0.1409549208306	8
ENSG00000172594	-0.106196208213393	8
ENSG00000172661	0.0420630843351136	9
ENSG00000172667	0.236327317486495	3
ENSG00000172765	0.234761188387297	8
ENSG00000172840	-0.100627925352326	5
ENSG00000172943	-0.0274170835322129	3
ENSG00000172954	-0.0150453918169503	4
ENSG00000172985	0.349022592531539	6
ENSG00000173040	0.0924414478393113	9
ENSG00000173120	0.0542666969316916	6
ENSG00000173156	-0.203648480383679	3
ENSG00000173226	0.112210080050275	9
ENSG00000173281	-0.00842238361502892	4
ENSG00000173456	0.132554095628857	5
ENSG00000173530	-2.42800452949765	5
ENSG00000173545	0.428615541712672	2
ENSG00000173559	-0.853384741515324	3
ENSG00000173588	0.0463056943770161	6
ENSG00000173812	-0.292335821481587	3
ENSG00000173848	-0.0689934183943486	6
ENSG00000173889	0.371522863549649	3
ENSG00000173905	0.0144481048237283	3
ENSG00000173926	0.249379089454741	6
ENSG00000173960	-0.0714791564250544	6
ENSG00000174010	-1.41157332821149	5
ENSG00000174021	-0.712520623547654	2
ENSG00000174032	-0.00986316321224588	1
ENSG00000174100	-0.0190859447650511	7
ENSG00000174373	0.143403397290487	6
ENSG00000174405	-0.69939718283558	2
ENSG00000174579	-0.238472218310573	6
ENSG00000174705	0.0883033334794114	1
ENSG00000174839	-0.189064666051867	7
ENSG00000174842	-0.342824623410472	2
ENSG00000174953	0.126954937882285	2
ENSG00000175073	0.0354918801964212	8
ENSG00000175130	-1.61359540236904	5
ENSG00000175183	-0.0691159794877597	2
ENSG00000175197	-0.418737346788129	5
ENSG00000175203	0.176797906771129	5
ENSG00000175213	0.0139456406144073	3
ENSG00000175224	-0.178527973741641	3
ENSG00000175390	0.27852654122456	6
ENSG00000175455	0.0308662446559305	9
ENSG00000175470	-0.10935780900023	5
ENSG00000175792	-0.0310559496560076	6
ENSG00000175854	-0.128529871432401	4
ENSG00000175866	-2.58819415925589	5
ENSG00000176018	-0.558230555008812	3
ENSG00000176142	0.149886333927144	8
ENSG00000176261	0.117048778735009	9
ENSG00000176623	0.0225192091219944	7
ENSG00000176845	-1.03800587198983	5
ENSG00000176953	0.349648800401953	6
ENSG00000177000	-0.0874552932094002	3
ENSG00000177034	0.245554812077671	3
ENSG00000177054	0.400231516825324	7
ENSG00000177106	-0.0641927911454989	2
ENSG00000177156	0.0246147927697798	4
ENSG00000177189	0.0623446017414643	5
ENSG00000177200	0.0524691010539054	9
ENSG00000177370	-0.00489499927981952	9
ENSG00000177565	0.197499636420038	9
ENSG00000177600	-1.28768815622996	5
ENSG00000177888	-0.445919204374691	6
ENSG00000177889	0.0880848898445817	6
ENSG00000177981	0.00939608067958528	9
ENSG00000178031	0.079669087902795	4
ENSG00000178038	0.0369215706986745	4
ENSG00000178105	-0.0689078938651131	1
ENSG00000178163	0.684697804280058	1
ENSG00000178177	0.102477000484778	8
ENSG00000178234	0.104875773091229	7
ENSG00000178295	-0.0401585876709241	3
ENSG00000178440	0.608213566734257	9
ENSG00000178691	0.164181355865837	6
ENSG00000178726	-0.714298834030767	1
ENSG00000178913	1.60890158467081	8
ENSG00000178921	-0.695925484827993	9
ENSG00000178950	-0.0715293798814092	4
ENSG00000178988	-0.764992111097696	3
ENSG00000179051	0.0880322668338447	3
ENSG00000179241	0.125582122268573	2
ENSG00000179271	-1.63709088488028	5
ENSG00000179348	-0.496570138289526	2
ENSG00000179526	-0.317837876837493	6
ENSG00000179889	0.0457649280717836	6
ENSG00000180190	0.0438949454041849	3
ENSG00000180543	-0.189758561015279	8
ENSG00000180611	0.290022912278769	1
ENSG00000180628	-0.0795804482423918	7
ENSG00000180667	-0.105283436046315	1
ENSG00000180801	0.0394190165599714	9
ENSG00000180875	0.137274714170314	8
ENSG00000181072	-0.0208523536263581	1
ENSG00000181191	-0.12341462001569	3
ENSG00000181381	0.0276577222290175	7
ENSG00000181544	-0.101305837134644	3
ENSG00000181555	0.0948731858293222	6
ENSG00000181690	-0.539497192822832	3
ENSG00000181722	0.00265237505590803	7
ENSG00000181788	0.240689463754616	3
ENSG00000181915	0.546395580845199	6
ENSG00000181991	-0.507242197978072	1
ENSG00000182087	-0.469636969644972	3
ENSG00000182141	0.360425197829036	9
ENSG00000182150	0.0545667572830524	6
ENSG00000182197	0.21492919657178	7
ENSG00000182272	-0.337886218670378	4
ENSG00000182287	0.0121994441818088	1
ENSG00000182319	-0.191473210514967	3
ENSG00000182405	-0.0908259167389737	3
ENSG00000182481	-0.607636560830436	5
ENSG00000182667	0.190338145569402	7
ENSG00000182670	0.0190226917169419	3
ENSG00000182752	0.149176370765714	7
ENSG00000182827	0.0311871780607444	7
ENSG00000182831	-0.164741977619177	6
ENSG00000182871	0.0590376885175605	1
ENSG00000182903	0.565370192678518	9
ENSG00000183087	0.438860956691876	6
ENSG00000183291	0.0478061860730042	8
ENSG00000183337	-0.815786442218667	5
ENSG00000183439	0.289134641361123	4
ENSG00000183475	0.036255688492334	7
ENSG00000183530	0.0448532942807062	9
ENSG00000183576	-0.0311156047036235	6
ENSG00000183696	0.0044281851389191	3
ENSG00000183718	0.286013181784731	5
ENSG00000183722	0.122396318460783	8
ENSG00000183741	0.635828667402748	1
ENSG00000183808	-0.0885724575807801	1
ENSG00000183814	0.183855139691596	1
ENSG00000183864	-1.80513542188394	5
ENSG00000183943	0.220326207906455	2
ENSG00000184110	0.94820687828925	1
ENSG00000184178	0.189550833701431	5
ENSG00000184203	-0.14550679057515	3
ENSG00000184232	-0.0351549251419647	3
ENSG00000184347	0.130817929653174	6
ENSG00000184432	0.123634994347004	3
ENSG00000184602	-0.503009716747161	3
ENSG00000184674	0.167682478837825	6
ENSG00000184675	-0.157669626538274	7
ENSG00000184708	0.321559614256588	9
ENSG00000184863	0.317595519047313	6
ENSG00000184867	-0.322770917090179	7
ENSG00000184886	-0.667491813633842	6
ENSG00000184939	0.283501401067597	9
ENSG00000184983	0.62781242281644	6
ENSG00000185049	0.147466740525331	7
ENSG00000185163	0.482816897583303	4
ENSG00000185532	-0.0306821240555998	6
ENSG00000185551	0.173588365496618	6
ENSG00000185760	-0.048162250567018	3
ENSG00000185761	0.473637572733564	4
ENSG00000185787	0.34185601430689	3
ENSG00000185798	-0.017796248974247	9
ENSG00000185825	-1.5323158623398	4
ENSG00000185869	0.109426262912966	2
ENSG00000185904	0.151043302374772	9
ENSG00000185947	0.285366515749188	9
ENSG00000185950	-0.2291414017785	6
ENSG00000185973	0.171680628958214	3
ENSG00000185989	0.0614741709326847	6
ENSG00000186063	0.362405808103122	2
ENSG00000186073	0.056464485932424	7
ENSG00000186260	0.117400745956766	9
ENSG00000186298	-0.0796890094260195	2
ENSG00000186350	-0.180320124772461	6
ENSG00000186376	0.202802840656548	4
ENSG00000186416	0.103865024371604	1
ENSG00000186468	0.209091620768419	5
ENSG00000186480	0.603530128165477	5
ENSG00000186787	2.46340031105812	1
ENSG00000187079	0.147709032401607	6
ENSG00000187109	-0.313059405665366	5
ENSG00000187123	-0.0680075311615226	1
ENSG00000187240	-0.0222248445839265	1
ENSG00000187325	1.24994137539246	3
ENSG00000187498	0.269129483918689	7
ENSG00000187514	-4.54434952146802	5
ENSG00000187522	0.0686630605991791	6
ENSG00000187678	0.402084998179284	4
ENSG00000187735	-0.0579108098558339	1
ENSG00000187951	0.250518263694399	9
ENSG00000187954	-1.01828761652327	6
ENSG00000188026	0.179616253763968	7
ENSG00000188243	0.250095989808517	8
ENSG00000188313	-0.271878752673002	3
ENSG00000188352	0.00983451788947857	9
ENSG00000188419	0.050694079826562	1
ENSG00000188493	-0.25923864450074	9
ENSG00000188529	-0.267256924427109	6
ENSG00000188641	-0.0778880281159901	1
ENSG00000188706	0.300092112546915	4
ENSG00000188725	1.07427791488596	7
ENSG00000188976	-0.236378978805205	5
ENSG00000188994	0.329830046769753	7
ENSG00000189057	0.340617235324366	6
ENSG00000189180	-0.0301373725672427	1
ENSG00000189184	0.692908287669376	3
ENSG00000189306	-0.828352394406227	3
ENSG00000189308	-0.0932966833001601	6
ENSG00000189403	0.0180930315551247	8
ENSG00000196152	-1.49260686120671	4
ENSG00000196177	-0.282545637219531	2
ENSG00000196182	0.080201815179159	5
ENSG00000196230	1.24051207369679	1
ENSG00000196247	0.408566215961931	9
ENSG00000196262	-2.20608819751464	5
ENSG00000196313	0.16923954738362	6
ENSG00000196363	0.0788664207094802	6
ENSG00000196365	-0.308145015332074	6
ENSG00000196368	-0.687358809934694	3
ENSG00000196422	0.0232459134540916	3
ENSG00000196459	-0.0306930055377372	1
ENSG00000196498	0.158809209375294	6
ENSG00000196505	0.085320491994803	1
ENSG00000196517	0.104441936808877	3
ENSG00000196526	0.217268436081093	6
ENSG00000196562	0.157018814792465	8
ENSG00000196569	0.0394725683843735	1
ENSG00000196588	-0.00268802568891069	4
ENSG00000196670	0.260908634104911	9
ENSG00000196712	0.0633268427073136	3
ENSG00000196715	0.187358267731379	9
ENSG00000196724	0.0745283297406343	6
ENSG00000196739	0.212934854047138	3
ENSG00000196782	0.0709472385101408	7
ENSG00000196843	-0.334313747276634	6
ENSG00000196924	-5.53287329323548	6
ENSG00000196950	-0.0308562950536742	2
ENSG00000197006	0.303220720439901	3
ENSG00000197019	0.68197479504725	5
ENSG00000197021	0.473722594080425	1
ENSG00000197024	0.0618837227175791	1
ENSG00000197045	0.457128286723147	9
ENSG00000197081	-0.0295295586100536	1
ENSG00000197183	-0.070526149990016	1
ENSG00000197296	-0.36843034033601	9
ENSG00000197372	0.0499988626946698	9
ENSG00000197381	0.149848700661216	3
ENSG00000197415	-0.187633645928167	9
ENSG00000197429	-0.0564371675440106	6
ENSG00000197448	0.144013181888175	4
ENSG00000197467	0.236680691220461	3
ENSG00000197594	-0.25346330885264	2
ENSG00000197601	-0.0913196586291232	9
ENSG00000197614	0.261865999027423	3
ENSG00000197694	0.153545659482426	6
ENSG00000197702	-0.00660383166902662	6
ENSG00000197747	0.076367366480656	1
ENSG00000197756	0.00313096794383542	3
ENSG00000197780	-0.0570417607463574	8
ENSG00000197798	0.199174140429662	6
ENSG00000197808	0.362136668921133	9
ENSG00000197852	0.0106677181872352	7
ENSG00000197860	0.107013312397879	8
ENSG00000197885	0.205246572025981	2
ENSG00000197930	-0.30817914710429	9
ENSG00000197969	0.0593286102052251	1
ENSG00000198026	0.0307347127615626	5
ENSG00000198034	-0.449846643153295	5
ENSG00000198060	-0.173257176836825	9
ENSG00000198087	0.0678405723187638	3
ENSG00000198142	2.48351677882283	7
ENSG00000198205	-1.93816941958401	3
ENSG00000198231	0.126744976384496	6
ENSG00000198363	0.305626532110619	6
ENSG00000198382	0.0570102461950867	5
ENSG00000198517	0.0203353184175418	4
ENSG00000198521	0.360074453846341	9
ENSG00000198554	0.106541445268813	8
ENSG00000198589	-0.080923085040964	6
ENSG00000198604	0.19114128722611	3
ENSG00000198612	-0.649124272932744	9
ENSG00000198646	-0.0339436587196007	1
ENSG00000198663	-0.139347237672048	3
ENSG00000198677	0.23533071883066	9
ENSG00000198707	-0.173313374309779	2
ENSG00000198722	0.0347331239273016	7
ENSG00000198752	-0.082535964612283	6
ENSG00000198783	1.91495903829173	9
ENSG00000198793	0.0428677274913062	6
ENSG00000198825	-0.316510447236548	1
ENSG00000198832	-0.205064452694555	5
ENSG00000198839	0.0256487743629252	9
ENSG00000198846	-0.0421291920629496	3
ENSG00000198873	0.0580080731979407	3
ENSG00000198887	0.0256590461409888	3
ENSG00000198959	0.245980760984019	3
ENSG00000198961	0.406713760251905	1
ENSG00000203805	0.196567913965545	9
ENSG00000204104	-0.130294351252716	9
ENSG00000204152	0.00970277232373615	9
ENSG00000204580	-0.347415821778113	6
ENSG00000204592	-0.709468783553983	5
ENSG00000204767	0.284158250896426	3
ENSG00000205133	0.0895020330696227	9
ENSG00000205339	0.280674619588967	5
ENSG00000205423	-0.035424779451276	2
ENSG00000205476	0.109516483111555	2
ENSG00000205664	0.49581467843671	6
ENSG00000205683	0.119003404442058	6
ENSG00000205981	0.323434954025828	1
ENSG00000206503	-0.251967238730119	5
ENSG00000206538	-0.039793298877993	3
ENSG00000206560	0.00382774938663016	1
ENSG00000211460	0.0187262778458239	1
ENSG00000213047	0.186294741303337	8
ENSG00000213923	0.0220185476282248	3
ENSG00000214026	0.0282958094664256	9
ENSG00000218739	0.281826370919746	9
ENSG00000222041	0.266666122276268	8
ENSG00000224531	0.200673059462554	3
ENSG00000225485	-0.0176543794309582	7
ENSG00000226784	-1.23315631073478	1
ENSG00000227124	0.281587202520997	5
ENSG00000228265	-0.435801461066248	9
ENSG00000229989	0.216245928475152	9
ENSG00000233608	-0.170388677359616	3
ENSG00000233864	-0.372526188648103	3
ENSG00000234444	0.445038476728098	9
ENSG00000234883	-0.0674968943216362	1
ENSG00000241127	-0.119317447964925	3
ENSG00000241878	0.00912520310319793	3
ENSG00000241973	0.0465517955844981	6
ENSG00000242732	-1.00669277953939	5
ENSG00000243156	0.016551110173951	6
ENSG00000245532	-0.504326904829755	6
ENSG00000246067	-0.0287978226426565	1
ENSG00000251562	-0.490737340143566	1
ENSG00000253626	0.190682731086	1
ENSG00000253729	0.152991207523809	1
ENSG00000254535	-0.382766417272079	9
ENSG00000254667	-0.876017188186706	7
ENSG00000255302	0.0955802813110567	1
ENSG00000256043	0.282598350621239	1
ENSG00000256618	1.30742791043727	7
ENSG00000260032	0.53188229746119	2
ENSG00000260977	0.131179501380279	1
ENSG00000261609	0.0569187308810947	1
ENSG00000261824	0.075538585851325	9
ENSG00000262601	0.386507931216606	1
ENSG00000262837	0.197901374798996	7
ENSG00000264364	-0.696744467701756	5
ENSG00000267100	0.142232795264307	3
ENSG00000000003	-0.118737408549627	none
ENSG00000000419	-0.152603191624099	none
ENSG00000000457	0.0600631248011175	none
ENSG00000000938	0.0347449863232445	none
ENSG00000001460	-0.201020064228144	none
ENSG00000001561	0.344620171113565	none
ENSG00000001626	0.00243254411033818	none
ENSG00000002016	-0.0562942929441797	none
ENSG00000002587	-0.0627690347401258	none
ENSG00000002726	-0.0620665472625885	none
ENSG00000002745	-0.224963377654239	none
ENSG00000002746	0.000791934782465712	none
ENSG00000002834	0.0747360204802145	none
ENSG00000002919	-0.137411541068903	none
ENSG00000002933	0.453845181054069	none
ENSG00000003096	0.122996676771877	none
ENSG00000003400	0.0439950992463747	none
ENSG00000003402	0.171488688494419	none
ENSG00000003987	0.0809871124603724	none
ENSG00000004059	-0.392440594415393	none
ENSG00000004139	0.373535397830464	none
ENSG00000004455	-0.0825238284954442	none
ENSG00000004776	1.3686696508187	none
ENSG00000004838	-0.545235846878266	none
ENSG00000004846	0.0856184001703658	none
ENSG00000004848	-0.612001030511223	none
ENSG00000004866	0.162502464321494	none
ENSG00000005156	0.0452921142755644	none
ENSG00000005175	0.156538401116297	none
ENSG00000005187	-0.10131687578173	none
ENSG00000005448	-0.716287918318711	none
ENSG00000005513	-0.0331501385435382	none
ENSG00000005812	-0.0416478799440024	none
ENSG00000005844	0.131032584518047	none
ENSG00000005882	0.309562994525507	none
ENSG00000005884	0.274631565114232	none
ENSG00000005893	-0.126326165830922	none
ENSG00000005955	0.229589502779054	none
ENSG00000005981	0.0360470126322754	none
ENSG00000006016	0.10529427582018	none
ENSG00000006074	-0.516925777545411	none
ENSG00000006116	0.00367264297064842	none
ENSG00000006118	-0.480801797616985	none
ENSG00000006125	0.0146397389992231	none
ENSG00000006128	0.127242577775511	none
ENSG00000006194	0.16534578294407	none
ENSG00000006210	0.0246115123354604	none
ENSG00000006282	0.26541968379069	none
ENSG00000006283	-0.029995975726297	none
ENSG00000006377	-0.27236214075095	none
ENSG00000006432	0.0847627207880773	none
ENSG00000006451	-0.265379343608613	none
[truncated: 9,718 more rows]
