# Supplementary material for: The HSV-1 ICP22 protein selectively impairs histone repositioning upon Pol II transcription downstream of genes
Source: Nat Commun. 2023 Jul 31;14:4591. doi: 10.1038/s41467-023-40217-w (PMC10390501; doi:10.1038/s41467-023-40217-w)
Supplement: Supplementary file 8 — Source Data [file 41467_2023_40217_MOESM8_ESM.zip › SupFig11j.tsv]

gene_id	log2FC	cluster
ENSG00000001167	-0.438693415048947	7
ENSG00000001497	-0.0407260848301143	1
ENSG00000001629	0.0364647559646735	4
ENSG00000003056	0.042564705350386	1
ENSG00000003509	-0.11845479404367	8
ENSG00000004399	0.210398774876764	3
ENSG00000004700	0.150244342630224	8
ENSG00000004766	0.0827322223783851	2
ENSG00000005189	-0.0395994722866915	3
ENSG00000005249	-0.0120149170739689	6
ENSG00000005469	-0.10334423438381	8
ENSG00000005483	-0.126708516365096	7
ENSG00000005486	0.0390054230858101	9
ENSG00000005810	-0.0475634621574305	6
ENSG00000006042	0.221381127209509	9
ENSG00000006530	0.0639517277298413	7
ENSG00000006712	-1.08910271020371	8
ENSG00000007341	-0.00851322729293092	6
ENSG00000007923	-0.212863305144765	6
ENSG00000007944	-0.785229964264628	3
ENSG00000008083	0.156658061688012	9
ENSG00000008513	0.0539574644238007	6
ENSG00000008988	-0.41710044629102	5
ENSG00000009335	0.0234281167713462	6
ENSG00000009844	0.143929976960717	1
ENSG00000010270	0.0621867757872952	9
ENSG00000011114	-0.0790577456002351	6
ENSG00000011295	0.240859108606511	9
ENSG00000011422	-0.0383219569400431	7
ENSG00000011426	0.359675941820154	1
ENSG00000011465	0.0876195336674717	3
ENSG00000011523	-0.19543192923266	8
ENSG00000011638	-0.0549217832702665	6
ENSG00000012822	-0.159479979624856	1
ENSG00000013016	0.0680275817278965	3
ENSG00000013374	0.108426128545798	7
ENSG00000013583	0.228813867426633	9
ENSG00000014123	-0.0889397853919328	9
ENSG00000014641	0.0752208407097544	3
ENSG00000015153	0.15796517590004	9
ENSG00000015171	0.148757933466296	3
ENSG00000018510	0.0907519739441337	6
ENSG00000019549	-1.46903033024378	1
ENSG00000020256	0.200857272392845	4
ENSG00000021574	0.0267356670659068	6
ENSG00000023171	0.138727152541469	4
ENSG00000023287	-0.033606267271311	3
ENSG00000023909	0.1621698480455	6
ENSG00000024048	-0.0623960965513751	3
ENSG00000024526	0.363332668461635	8
ENSG00000025156	0.0222100096360721	1
ENSG00000026025	0.310832269245101	6
ENSG00000026508	0.357809362807072	4
ENSG00000028116	-0.138586552158478	9
ENSG00000028528	-0.00933433426754185	6
ENSG00000028839	-0.25646524646506	3
ENSG00000029725	-0.00710341855571831	8
ENSG00000030582	-0.240514346774267	7
ENSG00000031003	0.00223808342652858	7
ENSG00000031691	0.175720725723819	9
ENSG00000033178	0.138502565061088	2
ENSG00000033627	0.242074179575139	3
ENSG00000034152	-0.070838664914709	6
ENSG00000034533	0.386021406146682	1
ENSG00000034677	-0.126799390276766	8
ENSG00000034713	-0.0908208400573492	8
ENSG00000035499	-0.123519904235772	2
ENSG00000037474	-0.0525569298526755	6
ENSG00000037637	0.147953873894904	6
ENSG00000038002	0.244178175142356	3
ENSG00000038219	-0.232952737719505	1
ENSG00000039523	-0.305899295171774	3
ENSG00000040531	-0.695897317629499	4
ENSG00000040933	0.184834538858356	3
ENSG00000042062	0.110378690746964	1
ENSG00000042753	-0.0526614746307489	1
ENSG00000043514	-0.254942254784571	9
ENSG00000044459	0.162769136634774	4
ENSG00000047410	0.177912164650418	8
ENSG00000047578	0.0662462786244484	7
ENSG00000047621	-0.0618460215415974	8
ENSG00000047849	0.0973073374039214	4
ENSG00000048471	0.12393776718	7
ENSG00000048828	0.138221919272231	6
ENSG00000048991	0.0834052081657351	9
ENSG00000049130	-0.160311191995292	8
ENSG00000049167	-0.216878816905379	9
ENSG00000049323	0.166939310326645	9
ENSG00000049449	0.0916698653987752	1
ENSG00000049540	-0.145453068640234	3
ENSG00000049618	0.0977780974472898	6
ENSG00000049656	-0.199542161548052	4
ENSG00000050405	-0.0171556723018254	6
ENSG00000051108	-0.081580507598708	3
ENSG00000051341	0.127214331723477	9
ENSG00000051382	0.000384985679514972	7
ENSG00000051620	0.163402681351004	3
ENSG00000052723	0.211742596369479	2
ENSG00000054277	0.161539367964311	9
ENSG00000054793	0.200400348100261	1
ENSG00000055044	-0.182085141812581	8
ENSG00000055130	-0.00670504232110491	2
ENSG00000055147	0.108339630160767	8
ENSG00000056050	-0.14621829219502	4
ENSG00000056097	0.064848160779558	8
ENSG00000056277	0.155314445303508	3
ENSG00000057019	0.0272858096424025	1
ENSG00000057935	0.00762151278083817	2
ENSG00000058272	0.042709405231299	1
ENSG00000059758	0.0373646503431956	1
ENSG00000059804	-0.230225040219949	3
ENSG00000060339	0.178121083684864	1
ENSG00000060688	-0.00819393488190264	9
ENSG00000060718	-0.0413401862402123	9
ENSG00000060749	-0.0218561164463399	1
ENSG00000060982	-0.0510170720936869	7
ENSG00000061337	0.282325064515368	7
ENSG00000063660	-0.435568758724449	4
ENSG00000064545	0.286941864418409	4
ENSG00000064607	0.0392537797043759	1
ENSG00000065491	0.140104771140299	1
ENSG00000065534	0.270101263491939	6
ENSG00000065548	-0.06559487613188	3
ENSG00000065559	-0.128915331243918	9
ENSG00000065613	0.0287315950324087	2
ENSG00000065665	0.16207376785294	2
ENSG00000065883	0.122967493848021	7
ENSG00000065911	0.171142810475104	2
ENSG00000065923	-0.0369770648794451	3
ENSG00000066044	-0.0644897061857664	2
ENSG00000066557	-0.189212842734392	1
ENSG00000066651	-0.0422957169457028	1
ENSG00000066827	0.221515563904884	3
ENSG00000067048	0.620828733583721	5
ENSG00000067113	-0.0214972026987388	3
ENSG00000067141	0.00395881399199211	3
ENSG00000067167	0.177740516815881	3
ENSG00000067177	0.155546687171077	6
ENSG00000067208	0.0527328819238877	3
ENSG00000067365	0.0723019286334	3
ENSG00000067829	-1.29090915298298	5
ENSG00000067955	-0.124392201300668	6
ENSG00000068305	-0.0472746177786086	4
ENSG00000068323	-0.987251866527184	8
ENSG00000068383	0.182918710281063	6
ENSG00000068724	0.0801458629673491	5
ENSG00000068793	0.0397315282242784	7
ENSG00000068912	0.108558556735804	3
ENSG00000069509	0.0838402823310158	9
ENSG00000069702	0.130834313922302	9
ENSG00000070018	0.117313210371298	8
ENSG00000070047	-0.56858119373714	6
ENSG00000070214	0.127902996799513	6
ENSG00000070367	0.0584469054148473	1
ENSG00000070423	-0.302741508435874	5
ENSG00000070476	0.17516039223661	2
ENSG00000070756	-0.712015611371494	5
ENSG00000070778	0.031751503846332	8
ENSG00000070785	0.0291835166684196	5
ENSG00000070950	0.297777655904492	6
ENSG00000071051	0.0259617386560413	9
ENSG00000071243	-0.134289583439398	3
ENSG00000071462	-0.168237968084296	5
ENSG00000071537	0.357479897539727	6
ENSG00000071794	0.133033188770795	1
ENSG00000072110	0.151337691103966	2
ENSG00000072121	0.0972204165318054	9
ENSG00000072210	-0.15175268249459	9
ENSG00000072274	-0.712537673145306	5
ENSG00000072364	0.121541500997563	6
ENSG00000072506	-0.847159059694299	6
ENSG00000072778	-0.112202716900069	6
ENSG00000073756	0.0934441063283331	1
ENSG00000074047	0.0920490298256733	7
ENSG00000074181	0.167155075315667	1
ENSG00000074266	0.142314470334668	9
ENSG00000074416	0.137435948340633	3
ENSG00000074696	-0.230752448003746	1
ENSG00000074800	-0.386927800106968	1
ENSG00000075151	0.0368339401371469	9
ENSG00000075188	0.196376194184407	1
ENSG00000075292	0.031294208984048	9
ENSG00000075407	-0.0487086829904575	1
ENSG00000075426	-0.0773484459642714	7
ENSG00000075539	0.0280850896545173	6
ENSG00000075618	-4.18305830749176	5
ENSG00000075711	0.165126102765946	6
ENSG00000075856	-0.0495706919777887	6
ENSG00000075945	0.053033602126709	8
ENSG00000076356	0.173416008834476	4
ENSG00000076641	0.0972375255036407	3
ENSG00000077150	-0.262139415122558	3
ENSG00000077152	-0.497857225187979	9
ENSG00000077232	0.0389581521861475	7
ENSG00000077254	0.130608245471387	8
ENSG00000077380	-0.0534566999258661	3
ENSG00000077549	0.102458892019261	3
ENSG00000077809	0.247915347427729	9
ENSG00000078070	-0.0908770912923525	1
ENSG00000078124	0.00922821792516517	7
ENSG00000078618	-0.0249873243380684	9
ENSG00000079102	0.0976288384974205	7
ENSG00000079387	0.0849165060523308	1
ENSG00000079482	0.0640765055169956	7
ENSG00000079691	0.0548633782578184	7
ENSG00000079785	0.11389825030783	3
ENSG00000079999	0.258877331991664	3
ENSG00000080345	0.180809784548485	9
ENSG00000080503	0.0811590321564956	7
ENSG00000080573	0.0615676236525147	1
ENSG00000080839	0.027464664719252	9
ENSG00000081014	0.0504284601360591	9
ENSG00000082258	0.104013053019771	1
ENSG00000082516	0.103040474695674	9
ENSG00000082641	0.239456232978316	1
ENSG00000082701	0.20416284738852	3
ENSG00000083097	0.0155586547294562	4
ENSG00000083168	0.23644536699254	9
ENSG00000083520	-0.497635748698084	5
ENSG00000083720	0.0812989567716783	1
ENSG00000083817	-0.0995034047849003	9
ENSG00000083857	0.141619898917861	4
ENSG00000083896	-0.138382750220196	3
ENSG00000084207	0.285294747221793	8
ENSG00000084636	0.0661931922555224	6
ENSG00000084676	0.0674538903491143	8
ENSG00000084733	0.103727545125814	8
ENSG00000085117	0.171306878915454	3
ENSG00000085231	-0.116359091750544	2
ENSG00000085491	0.00789497238802785	3
ENSG00000085511	-0.032309528956422	9
ENSG00000085832	0.156099894270536	2
ENSG00000086061	-0.906813044501502	6
ENSG00000086065	0.060490729258362	6
ENSG00000086189	0.234886818772531	1
ENSG00000086619	-0.886944201794849	5
ENSG00000086758	0.0599761399344475	4
ENSG00000087008	-0.32848066255911	1
ENSG00000087095	0.0978197488793858	3
ENSG00000087116	0.087305845005501	9
ENSG00000087206	0.0488291811123456	7
ENSG00000087263	0.0365008306665823	1
ENSG00000087303	0.116352960719655	7
ENSG00000087586	0.268989079287166	6
ENSG00000087884	0.00485279974353738	2
ENSG00000087995	-0.0974948797443439	9
ENSG00000088179	0.0167650329863125	9
ENSG00000088356	0.0529878945754218	9
ENSG00000088387	0.0307120740832219	7
ENSG00000088448	0.243010826471466	6
ENSG00000088451	0.168746266900693	7
ENSG00000088832	-0.00121212360774432	7
ENSG00000088854	-0.0617707246327391	6
ENSG00000089009	-0.426891787402594	3
ENSG00000089048	-0.0171954813020807	9
ENSG00000089060	-0.212778641825767	3
ENSG00000089094	-0.071337729693974	7
ENSG00000089177	0.0712370778111613	7
ENSG00000089225	0.17700157537894	4
ENSG00000089234	0.00911671819135365	3
ENSG00000089693	-0.123237232551208	2
ENSG00000089737	-0.290803504948774	6
ENSG00000090020	-0.892956970663595	3
ENSG00000090432	-0.506786732461936	6
ENSG00000090530	0.135343207064387	1
ENSG00000090621	-0.352510758840681	6
ENSG00000090857	0.0795023665582625	6
ENSG00000090905	0.171526494180424	3
ENSG00000091140	0.0917793396832263	3
ENSG00000091409	0.142912613710169	1
ENSG00000091436	0.0370108558901748	8
ENSG00000091483	0.255360623814283	9
ENSG00000091651	0.0343477427838238	9
ENSG00000092020	-0.0920813791113813	9
ENSG00000092148	0.117405481450065	3
ENSG00000092330	0.209250694995139	6
ENSG00000092978	0.136240248673114	2
ENSG00000094880	-0.284074931558839	6
ENSG00000094916	0.063740824737961	6
ENSG00000095002	-0.042714181904474	6
ENSG00000095303	0.344580910004967	6
ENSG00000095380	-0.0879942434423664	6
ENSG00000095564	-0.0743434240434008	9
ENSG00000095787	0.136358249266158	6
ENSG00000096384	0.217766086175998	5
ENSG00000096401	0.245284701810784	6
ENSG00000096717	0.165902494821625	6
ENSG00000096746	-1.0013449213261	3
ENSG00000096968	-0.0046784478492625	9
ENSG00000099139	0.0317473032739429	6
ENSG00000099203	0.326168043023892	3
ENSG00000099246	0.13940838512635	1
ENSG00000099284	-0.0833610108072654	1
ENSG00000099290	-0.330750300122862	9
ENSG00000099795	0.379348574175179	3
ENSG00000099977	-0.207153487795323	6
ENSG00000100030	0.0949768618573022	8
ENSG00000100068	0.0182387475224873	1
ENSG00000100124	-0.583830927279707	3
ENSG00000100138	0.292767345712526	6
ENSG00000100154	0.103323146495132	2
ENSG00000100201	-0.048275982361083	1
ENSG00000100207	0.0289164432210736	9
ENSG00000100219	0.471830760595666	9
ENSG00000100241	-0.358568586965735	6
ENSG00000100258	-0.6333845504137	1
ENSG00000100263	0.0487162493112871	9
ENSG00000100280	0.165369656875213	7
ENSG00000100294	-0.300507215614589	3
ENSG00000100304	-0.0133776753272466	7
ENSG00000100316	-1.37578504402855	5
ENSG00000100320	0.0982763972253127	9
ENSG00000100325	-0.0586148292923058	3
ENSG00000100345	-0.0681265400722321	7
ENSG00000100348	0.0403046515377524	6
ENSG00000100360	-0.077945116829773	1
ENSG00000100364	-0.00279910332398495	9
ENSG00000100410	-0.29015626491246	5
ENSG00000100425	-0.0437185583325071	3
ENSG00000100445	0.1767317240833	6
ENSG00000100503	0.0659164027264275	9
ENSG00000100523	0.17258870043703	1
ENSG00000100554	-0.126373478637111	1
ENSG00000100575	0.383561746594814	2
ENSG00000100600	-0.658385894675736	3
ENSG00000100605	0.0983414742797582	1
ENSG00000100612	0.272981116983971	9
ENSG00000100625	-0.346989681560884	7
ENSG00000100629	-0.0191674901196932	1
ENSG00000100632	-0.158094027819363	7
ENSG00000100697	-0.0453051857055989	7
ENSG00000100796	-0.150116480475374	3
ENSG00000100804	-0.165584918453812	6
ENSG00000100865	-0.00598281177722012	9
ENSG00000100906	-1.10853015094097	5
ENSG00000100991	0.183559607944219	4
ENSG00000100997	0.158812357340839	7
ENSG00000101019	0.0459818104693165	7
ENSG00000101040	0.0901315387889794	1
ENSG00000101182	-0.208443272723123	2
ENSG00000101191	0.0220932758225735	6
ENSG00000101216	-0.371395788615638	2
ENSG00000101236	0.214793225795832	3
ENSG00000101266	0.0928055684011269	7
ENSG00000101343	-0.246423902620058	1
ENSG00000101365	-0.468419142719401	6
ENSG00000101384	0.093503867757079	3
ENSG00000101400	0.0876576403633566	6
ENSG00000101407	0.105280496369755	9
ENSG00000101439	-0.116562922840351	3
ENSG00000101474	-0.318756160253506	4
ENSG00000101825	0.31994682625044	7
ENSG00000101843	0.0800924075560017	8
ENSG00000101935	-0.00331757049933245	5
ENSG00000101974	0.0435663955320005	3
ENSG00000102038	0.0193290503912552	4
ENSG00000102054	-0.0619967746552939	6
ENSG00000102158	0.184742400950074	2
ENSG00000102181	0.177809656520139	4
ENSG00000102189	0.218141699923498	2
ENSG00000102287	-0.269931946557423	3
ENSG00000102393	0.197395048881656	5
ENSG00000102572	0.0801678675841191	6
ENSG00000102595	0.167380323171697	6
ENSG00000102699	0.3202464220298	1
ENSG00000102710	0.18159678535799	6
ENSG00000102753	0.204479525187485	6
ENSG00000102755	0.306279121428351	7
ENSG00000102781	0.0557841264752954	7
ENSG00000102786	-0.873279936997598	5
ENSG00000102804	0.0501650595926015	7
ENSG00000102893	0.0804617437687298	9
ENSG00000102908	0.0144832432730198	3
ENSG00000102910	0.0684638725726921	6
ENSG00000102974	0.0417562273528541	2
ENSG00000103035	0.216324818300442	1
ENSG00000103047	0.0280704100295227	9
ENSG00000103175	0.0511476521726252	9
ENSG00000103194	-0.0642325057893161	3
ENSG00000103196	-0.912609277171215	4
ENSG00000103222	0.0962680191197153	3
ENSG00000103241	-0.0480565825739455	6
ENSG00000103274	-0.0666996505251011	8
ENSG00000103275	-0.0177088740055068	4
ENSG00000103353	-0.0377846875828895	7
ENSG00000103429	-0.0168927294088016	2
ENSG00000103512	-0.0156215602976436	9
ENSG00000103647	0.147256326212702	9
ENSG00000103653	-0.025614688620366	2
ENSG00000103671	-0.0458200696473139	6
ENSG00000103769	0.0990931187296239	9
ENSG00000103888	0.0758801411598264	3
ENSG00000104221	-0.638458941730868	3
ENSG00000104228	0.244250791876316	6
ENSG00000104320	0.0354475740582264	3
ENSG00000104331	-0.020412697032958	9
ENSG00000104332	0.0692797823558179	1
ENSG00000104408	-0.00575725712756054	1
ENSG00000104419	-1.0053872069187	4
ENSG00000104442	-0.0692673995090683	7
ENSG00000104447	0.0688433896856927	8
ENSG00000104497	-0.0327204899331383	9
ENSG00000104517	0.189953829462268	3
ENSG00000104695	-0.320438456629339	9
ENSG00000104714	0.0327158012713823	9
ENSG00000104763	-0.0447316587283692	9
ENSG00000104812	-0.675364691780195	5
ENSG00000104964	-0.443903297833265	1
ENSG00000104969	-0.389534348906557	8
ENSG00000105053	-0.127265700468458	8
ENSG00000105088	-0.207749059424661	1
ENSG00000105186	-0.00346514367711582	9
ENSG00000105281	-1.62509588150371	5
ENSG00000105355	0.114902878241937	3
ENSG00000105401	-0.290000493036815	6
ENSG00000105426	0.0266593264169172	7
ENSG00000105438	0.372491044562893	9
ENSG00000105556	0.0982477404693214	7
ENSG00000105664	-0.792190590095605	6
ENSG00000105701	-0.0391439432346146	6
ENSG00000105708	0.264267344438716	9
ENSG00000105819	-0.0559410116881446	9
ENSG00000105856	-0.241409276368082	4
ENSG00000105866	0.0133947201061206	9
ENSG00000105879	-0.247022175125574	8
ENSG00000105926	-0.115520573683529	6
ENSG00000105953	-0.347236628340731	4
ENSG00000105971	0.0504327959910921	3
ENSG00000105974	0.323424355908482	3
ENSG00000105976	0.0238437579249666	6
ENSG00000105993	0.0540323675792284	6
ENSG00000106003	-0.939641100893132	5
ENSG00000106052	0.0823885147282301	7
ENSG00000106105	-0.190007355748374	9
ENSG00000106236	0.0723799422816247	5
ENSG00000106261	-0.124608298662908	6
ENSG00000106268	-0.413025773128052	2
ENSG00000106305	-0.300967218203135	9
ENSG00000106346	0.0727684577491376	7
ENSG00000106366	0.0366204826506752	3
ENSG00000106392	-0.165443090824376	8
ENSG00000106443	0.10852994912252	1
ENSG00000106459	0.0991945500431096	5
ENSG00000106460	0.32603869694935	8
ENSG00000106546	-0.24743611452264	8
ENSG00000106591	-0.21149053407578	8
ENSG00000106609	-0.047591363152056	3
ENSG00000106624	-0.337525998038987	6
ENSG00000106636	-0.0640482205726676	1
ENSG00000106683	0.319450376547674	9
ENSG00000106701	0.389866714356524	6
ENSG00000106723	0.110711964752252	1
ENSG00000106799	0.12575485173838	3
ENSG00000106829	0.143957557279385	3
ENSG00000106976	0.00708274654677555	1
ENSG00000106993	0.0707743191343578	3
ENSG00000107021	0.440763215350233	5
ENSG00000107036	0.0232190532111798	6
ENSG00000107104	-0.00172735516433253	6
ENSG00000107140	-0.918045632071715	5
ENSG00000107164	-0.0877007191508538	9
ENSG00000107175	0.92364298493579	3
ENSG00000107341	0.226453297371155	3
ENSG00000107625	0.122826867715229	6
ENSG00000107643	0.0389964991462265	6
ENSG00000107651	0.442457344958447	7
ENSG00000107731	-0.0618012345960495	1
ENSG00000107771	0.0625095558785076	1
ENSG00000107779	0.0453183314459051	6
ENSG00000107854	-0.0454053532955806	8
ENSG00000107938	0.200454424447734	7
ENSG00000107968	0.365714324726259	1
ENSG00000108010	0.0805061465680206	6
ENSG00000108021	-0.0560144612592375	2
ENSG00000108061	0.123019163520261	7
ENSG00000108175	0.0650074802125412	3
ENSG00000108179	-1.15003993852927	1
ENSG00000108239	0.0634890591876712	6
ENSG00000108278	0.122840310703436	2
ENSG00000108298	0.42145917315425	3
ENSG00000108384	-0.00503654223044984	1
ENSG00000108406	0.0129828064080125	1
ENSG00000108424	-0.110774870274405	6
ENSG00000108448	0.0335035136382225	9
ENSG00000108557	0.0751583229173807	3
ENSG00000108582	0.0737014232401445	3
ENSG00000108691	-2.29280066908681	1
ENSG00000108848	0.00425373581903385	3
ENSG00000108963	-0.332090428033502	6
ENSG00000109079	0.022159925492792	6
ENSG00000109089	-0.324551151658931	6
ENSG00000109111	-0.338039186603759	5
ENSG00000109189	-0.229644838144202	1
ENSG00000109220	0.0625134994229768	9
ENSG00000109381	0.16423239065025	6
ENSG00000109436	0.105071483988402	9
ENSG00000109452	0.0915183285046779	7
ENSG00000109519	0.489064644299103	3
ENSG00000109576	0.255968705261998	4
ENSG00000109606	0.122013426533879	3
ENSG00000109686	0.0422786506993019	6
ENSG00000109814	0.358480098116482	2
ENSG00000109911	0.0521613310479916	9
ENSG00000109929	-0.000705665949930416	8
ENSG00000110092	0.224617932519402	3
ENSG00000110104	0.121543213305881	3
ENSG00000110218	0.0301873382763008	3
ENSG00000110237	-0.0846199090840687	6
ENSG00000110318	0.0230197320789515	6
ENSG00000110395	-0.173568625327805	6
ENSG00000110422	0.200800599359986	1
ENSG00000110427	0.0422247836137487	4
ENSG00000110435	0.13172993953631	5
ENSG00000110583	-0.414886613559252	9
ENSG00000110696	0.176095744801239	3
ENSG00000110768	0.122383964257095	1
ENSG00000110851	0.163079462739724	7
ENSG00000110871	-0.149955143220994	6
ENSG00000110880	0.0484751389658488	5
ENSG00000110958	0.315278053980152	9
ENSG00000111052	0.0784727156311937	2
ENSG00000111215	0.158871282636283	7
ENSG00000111266	-0.0213400043289631	8
ENSG00000111300	0.00570126997628277	6
ENSG00000111361	0.0409627297159954	1
ENSG00000111412	-0.249132416981859	3
ENSG00000111424	0.119056823876186	3
ENSG00000111450	0.0791415155954734	7
ENSG00000111615	0.511219568361183	1
ENSG00000111647	-0.011406141812829	1
ENSG00000111684	-0.0760333946313416	5
ENSG00000111716	-0.124526091841651	9
ENSG00000111731	0.318310932583495	3
ENSG00000111875	0.159350921159479	1
ENSG00000111912	-0.167223417818177	3
ENSG00000111962	0.0268067286700057	6
ENSG00000111981	-0.536735716183377	5
ENSG00000112033	-0.0926451884042698	9
ENSG00000112062	0.0144900561440941	3
ENSG00000112078	-0.0669969897395161	9
ENSG00000112081	-0.441798284345883	5
ENSG00000112149	-0.318905771017523	3
ENSG00000112186	0.0311757290209547	9
ENSG00000112242	0.154311780700185	3
ENSG00000112245	-0.313903933495676	3
ENSG00000112297	0.0936121341341117	4
ENSG00000112305	0.0749259348867291	7
ENSG00000112306	-1.8740864621789	5
ENSG00000112406	-0.0328388440465179	7
ENSG00000112531	0.123812129946805	6
ENSG00000112578	-0.466500357052472	6
ENSG00000112584	0.0796264394765446	8
ENSG00000112592	-0.0313178523382689	1
ENSG00000112679	0.104084977767457	4
ENSG00000112701	0.0554328351307912	5
ENSG00000112742	0.412075793588349	9
ENSG00000112874	0.466068962489498	3
ENSG00000112902	0.087057273244328	5
ENSG00000112972	0.147877329359403	3
ENSG00000112977	0.167843453745958	1
ENSG00000113013	-0.115264794993876	5
ENSG00000113048	0.0904767889423266	5
ENSG00000113068	-0.141775377021329	6
ENSG00000113083	0.36346715736705	3
ENSG00000113140	0.303428549422076	6
ENSG00000113163	0.0657943611801929	6
ENSG00000113240	0.151537594550997	9
ENSG00000113273	0.171343358091893	3
ENSG00000113282	-0.178456148390698	3
ENSG00000113360	0.0991664883962554	1
ENSG00000113369	0.0554675885318227	2
ENSG00000113456	-0.57830320475168	3
ENSG00000113552	-0.00487946441427813	9
ENSG00000113569	0.0444519537659744	2
ENSG00000113578	0.0849023566123541	7
ENSG00000113580	-0.0443670296148258	8
ENSG00000113594	0.0201087062871655	6
ENSG00000113595	-0.104424644874239	1
ENSG00000113648	-0.0437690984885781	3
ENSG00000113657	0.219321809995913	4
ENSG00000113712	0.0373863807122239	5
ENSG00000113739	-0.305571447929518	5
ENSG00000113758	-0.0341029682457953	5
ENSG00000113851	0.405494215831382	8
ENSG00000113916	-0.279213529984164	3
ENSG00000114019	0.591720446716072	5
ENSG00000114030	-0.119112061689271	6
ENSG00000114374	0.0679797303194871	3
ENSG00000114423	0.0107418807278076	3
ENSG00000114446	-0.0651609926060548	3
ENSG00000114650	0.0765983246547632	7
ENSG00000114698	-0.0461272706742433	3
ENSG00000114767	0.0561812693958662	8
ENSG00000114770	-0.511543348981379	3
ENSG00000114850	0.429382243652306	3
ENSG00000114861	0.170866393549683	2
ENSG00000114942	-0.270629948800354	1
ENSG00000114948	0.0681283440425092	9
ENSG00000114956	0.0193179736363902	9
ENSG00000115042	0.252885524477466	2
ENSG00000115091	0.175185246546771	3
ENSG00000115107	-0.224032163220689	9
ENSG00000115159	0.176986369060371	9
ENSG00000115183	0.165971052402444	8
ENSG00000115232	-0.00640872101657333	1
ENSG00000115295	-0.00300741191423951	3
ENSG00000115306	0.0123885810697154	3
ENSG00000115364	-0.0321842812764192	7
ENSG00000115368	0.0223344162243147	7
ENSG00000115419	0.0309639600358218	2
ENSG00000115421	-0.0305481368192283	1
ENSG00000115548	-0.0917337461609424	7
ENSG00000115648	0.0635360785414941	7
ENSG00000115661	-0.644363911088612	4
ENSG00000115738	0.112417565905031	6
ENSG00000115756	0.000837822081656969	5
ENSG00000115827	-0.0217190925281031	9
ENSG00000116005	-0.061252351500955	8
ENSG00000116016	-0.433412667977738	3
ENSG00000116062	-0.0360042398782759	2
ENSG00000116096	0.606857719889601	6
ENSG00000116117	0.173611531609235	2
ENSG00000116127	0.117210640685723	2
ENSG00000116133	0.047125595602275	7
ENSG00000116198	-0.0601728449886828	3
ENSG00000116237	-0.157594558886267	1
ENSG00000116285	0.0378400873044098	6
ENSG00000116525	0.333978209302619	3
ENSG00000116539	-0.0502302816477719	6
ENSG00000116641	0.166255014874752	1
ENSG00000116649	-1.88470686813657	5
ENSG00000116670	-0.299628193835243	5
ENSG00000116685	-0.408373822748982	6
ENSG00000116704	-0.0376212711831727	3
ENSG00000116729	0.0121049055679581	2
ENSG00000116791	0.235358291982243	8
ENSG00000116809	-0.0699308027385731	3
ENSG00000116857	0.115697435166045	2
ENSG00000116991	0.0253346121788237	1
ENSG00000117020	0.219921284343382	6
ENSG00000117036	-0.101509709543981	8
ENSG00000117118	0.00468698940487329	5
ENSG00000117155	0.228752578921526	2
ENSG00000117228	0.459460898501718	1
ENSG00000117262	0.0929178837781019	4
ENSG00000117298	0.0513770393532797	3
ENSG00000117318	1.12432753426618	6
ENSG00000117362	-0.325887593762219	3
ENSG00000117385	-0.208799758766667	5
ENSG00000117394	-0.162494556473193	6
ENSG00000117395	0.16949745028965	8
ENSG00000117419	0.0817578946158097	6
ENSG00000117450	-0.424244973613221	5
ENSG00000117461	-0.363703844252443	5
ENSG00000117500	-0.0286293501860488	7
ENSG00000117519	0.125006529926432	9
ENSG00000117525	0.190600673470765	3
ENSG00000117533	0.310735931053232	9
ENSG00000117543	0.134668606685942	9
ENSG00000117616	-0.096091788727374	5
ENSG00000117632	-0.512596320869056	5
ENSG00000117697	-0.0214575051809753	3
ENSG00000117906	-0.0798314632927415	2
ENSG00000118007	0.0550735670771993	6
ENSG00000118246	-0.0261630869503483	3
ENSG00000118260	-0.206888748613006	9
ENSG00000118363	0.151719737344659	6
ENSG00000118503	-0.305227863249476	3
ENSG00000118508	-0.150045564239226	8
ENSG00000118518	-0.202704811641999	3
ENSG00000118564	0.159901123610151	1
ENSG00000118689	0.113136346817927	3
ENSG00000118816	-0.113646948280739	5
ENSG00000118873	-0.0513648063948895	2
ENSG00000118900	0.0361629713677874	3
ENSG00000118922	0.0906728779465656	6
ENSG00000119013	-0.160225517850053	9
ENSG00000119139	0.0834961816466046	1
ENSG00000119242	0.322165696445182	2
ENSG00000119280	0.267261934821967	1
ENSG00000119318	0.00164718967715639	6
ENSG00000119328	-0.025517739685724	2
ENSG00000119335	-0.00226500417630096	6
ENSG00000119383	-0.0341132445959712	2
ENSG00000119397	-0.183735316591223	1
ENSG00000119401	-0.346510170543797	3
ENSG00000119408	-0.0215266308068676	4
ENSG00000119471	0.152264024600556	8
ENSG00000119632	0.283311930592352	1
ENSG00000119682	0.0530610063689055	6
ENSG00000119688	0.348565679712245	7
ENSG00000119729	0.183142221644668	9
ENSG00000119771	0.013515405024644	7
ENSG00000119801	0.0703751720843012	3
ENSG00000119844	0.1376839127743	3
ENSG00000119900	-0.218181615464514	2
ENSG00000119922	-0.835790800063404	7
ENSG00000120008	0.133078330556875	9
ENSG00000120129	-0.963062680400875	5
ENSG00000120137	0.275026543154128	9
ENSG00000120265	0.0180567251339159	9
ENSG00000120333	0.672037255731228	3
ENSG00000120509	-0.838183814685517	7
ENSG00000120519	0.0176683935874146	4
ENSG00000120526	0.0955534312716298	3
ENSG00000120539	-0.0142188862597537	3
ENSG00000120549	0.0887855007525103	3
ENSG00000120656	-0.130446898708133	5
ENSG00000120662	-0.00222741011596417	7
ENSG00000120685	0.0792748370780557	9
ENSG00000120690	-0.0131855505474184	6
ENSG00000120694	-0.319092240064206	5
ENSG00000120742	0.25491235907472	2
ENSG00000120837	0.256573477426491	3
ENSG00000120885	-0.170273762399737	5
ENSG00000120963	0.219828280466459	1
ENSG00000121057	-0.156418644777041	3
ENSG00000121297	-0.139298177753089	8
ENSG00000121390	-0.0790670125484517	5
ENSG00000121440	0.128915141970567	1
ENSG00000121578	0.206321809347197	7
ENSG00000121691	0.157419042929157	7
ENSG00000121769	-0.0925919283376066	9
ENSG00000121892	0.0254052508386191	3
ENSG00000121904	0.15830910956377	9
ENSG00000121989	0.0612652170636644	3
ENSG00000122042	-0.0835207128042155	1
ENSG00000122140	-0.256739442754146	1
ENSG00000122176	-0.436021814394887	5
ENSG00000122203	-1.14673029729699	5
ENSG00000122257	-0.307654699337755	1
ENSG00000122376	0.123901177253434	1
ENSG00000122417	0.144517332479809	7
ENSG00000122482	0.0303302726299102	9
ENSG00000122497	0.091778376323191	6
ENSG00000122507	0.0732496439040421	9
ENSG00000122545	-0.126122701353933	1
ENSG00000122565	-0.117373678579004	8
ENSG00000122674	-0.231429298860975	3
ENSG00000122705	-0.0100790403737448	2
ENSG00000122707	0.149100833544798	8
ENSG00000122729	-0.0295878470538065	3
ENSG00000122779	0.058637017176901	9
ENSG00000122786	0.146788013595129	3
ENSG00000122861	0.211477196940776	7
ENSG00000122863	0.13776925673515	4
ENSG00000122873	-0.582106778127948	1
ENSG00000122958	-0.160946317078112	6
ENSG00000122965	-0.205327921288607	3
ENSG00000122966	0.0751910447415786	1
ENSG00000123066	-0.0127306516874113	3
ENSG00000123130	0.00982592203196236	3
ENSG00000123240	0.133176708765617	7
ENSG00000123473	-0.128468758502805	2
ENSG00000123505	-0.103447003586064	5
ENSG00000123562	-1.11835833437379	5
ENSG00000123684	-0.107691487845927	6
ENSG00000123728	-0.0486673998809525	3
ENSG00000123739	-0.405605796068377	6
ENSG00000123983	0.155896702715603	6
ENSG00000124145	-1.51389660205667	5
ENSG00000124160	0.142848285837097	6
ENSG00000124177	0.0520182399745773	4
ENSG00000124201	-0.00198313382012971	7
ENSG00000124279	0.234272922540316	6
ENSG00000124299	-0.0159977519261356	7
ENSG00000124356	0.034820314036944	9
ENSG00000124357	-0.180015282540748	7
ENSG00000124532	0.160478357602856	3
ENSG00000124535	0.0859216996962278	6
ENSG00000124562	0.432757444143733	9
ENSG00000124766	-0.612411092733541	8
ENSG00000124782	0.119738557149647	6
ENSG00000124784	0.0388659778225151	1
ENSG00000124813	0.197251417241385	7
ENSG00000125247	0.287421554287554	3
ENSG00000125257	0.137911379261608	7
ENSG00000125347	-0.218015163807678	5
ENSG00000125351	0.171952997656094	1
ENSG00000125354	-0.062686136778447	6
ENSG00000125398	-1.75049883008862	1
ENSG00000125484	0.395235748886488	1
ENSG00000125503	-0.271290110521588	5
ENSG00000125629	-0.0328251396280656	3
ENSG00000125676	0.138619763905323	3
ENSG00000125772	0.205350562687293	1
ENSG00000125814	0.048140583045421	3
ENSG00000125827	0.03440519861441	1
ENSG00000125844	-0.218613391141486	6
ENSG00000125848	0.0848858133444556	1
ENSG00000125863	0.0901085987228475	9
ENSG00000125944	-0.0713312323372354	9
ENSG00000125977	-0.0313249771051858	7
ENSG00000126003	0.353836629559324	6
ENSG00000126012	0.0255533175932107	6
ENSG00000126067	0.213278520830797	8
ENSG00000126107	0.745427758737628	8
ENSG00000126216	0.0465794813232498	1
ENSG00000126458	-0.163964155210023	8
ENSG00000126603	-0.360671490950102	8
ENSG00000126653	0.0410116711026995	9
ENSG00000126698	0.00658032420325598	9
ENSG00000126814	0.323343072489081	3
ENSG00000126821	0.108469942111315	3
ENSG00000126934	0.198459327214461	9
ENSG00000127124	0.0831962551376629	6
ENSG00000127241	0.199339782780779	1
ENSG00000127452	0.0700292379834628	9
ENSG00000127463	-0.168109747128704	6
ENSG00000127507	-0.209111659512268	9
ENSG00000127527	0.0658788422857597	2
ENSG00000127666	-0.024008916113451	3
ENSG00000127870	-0.114393771991251	7
ENSG00000127914	-0.0252521340627919	8
ENSG00000127920	0.70887701432735	1
ENSG00000127947	0.146981330398555	1
ENSG00000127948	-0.353967269159739	6
ENSG00000127955	-0.0409331642748324	7
ENSG00000127995	0.309475050407919	3
ENSG00000128340	0.188895774356046	9
ENSG00000128342	-0.115602234509765	7
ENSG00000128463	0.0612201830838084	3
ENSG00000128534	0.308210373766268	3
ENSG00000128563	-0.126844974022482	6
ENSG00000128585	0.0710565381585454	6
ENSG00000128590	0.330345491070503	3
ENSG00000128595	0.121925675429013	4
ENSG00000128607	0.245534877136352	6
ENSG00000128641	0.151670417832792	9
ENSG00000128654	0.0265667881291291	8
ENSG00000128708	0.151479050929334	7
ENSG00000128917	-1.04580642765527	5
ENSG00000128944	0.446967015418081	9
ENSG00000129038	0.0970853391455457	3
ENSG00000129055	0.814248176438063	6
ENSG00000129187	0.330322789881264	1
ENSG00000129195	-0.0266346219347247	6
ENSG00000129235	-0.492786459136824	6
ENSG00000129250	-0.135491110276691	3
ENSG00000129534	0.248091570876084	1
ENSG00000129562	-0.0791945760345044	6
ENSG00000129566	0.0573867720209026	2
ENSG00000129680	-0.210833736477505	6
ENSG00000129810	0.273904429824488	9
ENSG00000129932	-0.157993268187164	8
ENSG00000130021	0.129307055308121	3
ENSG00000130147	0.149598972776351	1
ENSG00000130165	-0.434959936009353	7
ENSG00000130224	-0.0541674825825541	9
ENSG00000130254	-0.467914010776401	1
ENSG00000130332	-0.172047363240121	5
ENSG00000130340	0.141788416513383	4
ENSG00000130348	-0.0797031256815883	8
ENSG00000130349	0.344012661382659	1
ENSG00000130396	0.116791692800875	7
ENSG00000130635	-0.0893609338881258	3
ENSG00000130684	0.193373930382709	1
ENSG00000130707	0.155216325003218	9
ENSG00000130713	0.354963128543625	6
ENSG00000130749	-0.171666313897038	9
ENSG00000130816	-0.0359906072674426	1
ENSG00000130935	-0.287696577770611	9
ENSG00000130956	0.0909906580753697	4
ENSG00000131016	-0.0445113453214915	7
ENSG00000131080	0.00667716767694322	7
ENSG00000131143	0.215569239155855	9
ENSG00000131238	-0.0255058904007395	8
ENSG00000131263	0.386208666081986	3
ENSG00000131269	0.196021583185717	2
ENSG00000131378	0.127008309835392	3
ENSG00000131459	-0.927632314276081	5
ENSG00000131558	0.0965127793049118	7
ENSG00000131591	-0.100434179508658	5
ENSG00000131626	-0.0278733413522845	9
ENSG00000131931	-1.24951362162704	8
ENSG00000131941	0.264451646897957	6
ENSG00000132002	-0.447843544204013	5
ENSG00000132005	-0.056392474769953	6
ENSG00000132128	-0.0914689589602334	2
ENSG00000132155	-0.00827181844391546	3
ENSG00000132300	0.158924069073593	2
ENSG00000132359	0.0374701146592294	9
ENSG00000132383	0.0135533264238967	7
ENSG00000132386	0.130697494411591	1
ENSG00000132406	0.285022776709944	3
ENSG00000132434	0.191035883005412	3
ENSG00000132463	0.0806229492867569	8
ENSG00000132485	0.355786714260991	3
ENSG00000132507	-1.02370260709777	6
ENSG00000132541	-0.0981606332780984	2
ENSG00000132688	-1.01462083911011	6
ENSG00000132694	-0.140113523752804	3
ENSG00000132740	0.0552292406319686	7
ENSG00000132823	-0.0293511105161684	6
ENSG00000132824	-0.0219803931474879	1
ENSG00000132842	0.0972923743175513	7
ENSG00000132912	0.0929652270917101	6
ENSG00000132950	-0.100837606458831	3
ENSG00000133030	0.0257784807814529	9
ENSG00000133056	0.00790467436339082	6
ENSG00000133059	0.060082703239866	1
ENSG00000133065	-0.264439537885638	2
ENSG00000133107	0.108194454457122	9
ENSG00000133131	-0.31786365047642	6
ENSG00000133250	-0.148985029513866	6
ENSG00000133318	-0.0188239150428494	6
ENSG00000133398	-0.0718870932607153	4
ENSG00000133422	0.0038585846466439	3
ENSG00000133424	0.0978395448002485	9
ENSG00000133619	0.127394666273348	3
ENSG00000133704	0.122752536316777	3
ENSG00000133706	-0.00942589771065429	7
ENSG00000133773	-0.0795282882007837	9
ENSG00000133858	-0.155438168789179	5
ENSG00000133872	0.222633702711183	3
ENSG00000133935	0.221838422536377	6
ENSG00000134202	-1.01043616262467	2
ENSG00000134248	-0.238169691573636	3
ENSG00000134259	0.188735148394254	3
ENSG00000134294	-0.264533334353008	2
ENSG00000134324	0.082566824682958	6
ENSG00000134352	0.221820785655061	7
ENSG00000134452	-0.0225517455933516	3
ENSG00000134453	0.0417784812874217	1
ENSG00000134480	0.513904671547398	3
ENSG00000134574	-0.210151423346828	6
ENSG00000134644	0.0547590865136097	6
ENSG00000134684	0.110014429429505	3
ENSG00000134697	-0.108155756831434	5
ENSG00000134852	0.0343049432720947	4
ENSG00000134884	0.305134497496158	5
ENSG00000134901	-0.44994755996458	6
ENSG00000134986	0.081401251429201	9
ENSG00000134996	0.178837263884585	3
ENSG00000135040	0.129916362939482	1
ENSG00000135046	0.383639721974722	6
ENSG00000135108	0.0781951389729037	3
ENSG00000135111	0.220043422027498	6
ENSG00000135164	0.0179585132244004	1
ENSG00000135269	0.139391932578465	3
ENSG00000135272	0.0269789006354893	9
ENSG00000135297	-0.75722159507767	6
ENSG00000135318	0.157786966637938	5
ENSG00000135624	0.290314607977979	3
ENSG00000135749	0.198703546038344	3
ENSG00000135766	0.0155732918492891	3
ENSG00000135801	0.0115083454543263	8
ENSG00000135821	-1.08690472818118	5
ENSG00000135842	0.0920254175998731	9
ENSG00000135870	0.140741026404003	2
ENSG00000135900	0.11630372238815	3
ENSG00000135932	0.214826030531465	3
ENSG00000135940	0.138699333511779	2
ENSG00000135968	0.0792583283096999	1
ENSG00000135972	0.0879010748623951	6
ENSG00000135974	0.0705645924661173	3
ENSG00000135976	0.154118170441711	4
ENSG00000135999	0.120515936730911	1
ENSG00000136010	0.200060155087181	3
ENSG00000136026	0.0963698685130348	1
ENSG00000136044	0.122766530172194	1
ENSG00000136146	-0.0227471021845437	6
ENSG00000136158	0.640430278927387	1
ENSG00000136161	0.0321257759362076	7
ENSG00000136238	0.117403830092569	2
ENSG00000136244	0.597999292045202	2
ENSG00000136261	-0.290248547596293	5
ENSG00000136381	-0.0312938733778494	6
ENSG00000136436	-0.155259201912758	9
ENSG00000136448	-0.0110517098391212	9
ENSG00000136504	0.0321662373093294	7
ENSG00000136527	-0.443669795792669	6
ENSG00000136536	0.401064373543023	3
ENSG00000136560	0.048163051237539	6
ENSG00000136718	-0.079101319200525	6
ENSG00000136731	0.184988436711278	3
ENSG00000136732	0.196646351441883	4
ENSG00000136738	0.175226499078652	8
ENSG00000136816	0.106059526621321	9
ENSG00000136824	0.106214093948843	1
ENSG00000136848	0.0803542804415196	7
ENSG00000136854	-0.0623379008594179	3
ENSG00000136867	-0.62408712177973	3
ENSG00000136869	-0.181740765405788	3
ENSG00000136870	0.450459784989474	3
ENSG00000136888	0.0903601138411419	4
ENSG00000136937	0.173481965773489	2
ENSG00000136938	0.0318072005998831	1
ENSG00000136986	0.130169084287092	7
ENSG00000137106	0.00226913572827004	3
ENSG00000137124	-0.00155887892657701	1
ENSG00000137166	0.093983049309795	3
ENSG00000137200	0.158971063878523	3
ENSG00000137269	-0.122354974794193	3
ENSG00000137309	0.332345819780669	6
ENSG00000137393	0.142222646616848	4
ENSG00000137413	-0.0735911646599419	3
ENSG00000137563	-0.0795895384917115	1
ENSG00000137601	-0.112670839627237	3
ENSG00000137714	0.128252144982613	3
ENSG00000137764	0.103083652532278	9
ENSG00000137801	-0.0950793680550623	2
ENSG00000137821	0.116942528523171	1
ENSG00000137947	-0.871814179834838	5
ENSG00000137962	-0.0768103291303289	3
ENSG00000137992	-0.136153694283405	9
ENSG00000138029	0.0955791887878883	6
ENSG00000138032	-0.178975398796094	1
ENSG00000138071	-0.329996198038539	4
ENSG00000138166	-1.33104789744296	5
ENSG00000138182	-0.0907025224465738	2
ENSG00000138231	-0.419631989280261	2
ENSG00000138311	0.0370398424377252	9
ENSG00000138316	-0.0627157189346461	9
ENSG00000138326	-0.0157432247414204	8
ENSG00000138363	0.0798349040844872	6
ENSG00000138375	-0.0156108595059801	6
ENSG00000138386	0.166211580857803	3
ENSG00000138434	-0.197095311061306	1
ENSG00000138640	0.0432395357599349	7
ENSG00000138658	0.0743251797577895	1
ENSG00000138735	0.301098629872122	1
ENSG00000138738	0.0220667523147042	1
ENSG00000138750	0.0579702254429876	3
ENSG00000138757	0.0281086815085239	6
ENSG00000138760	-0.083330752820448	6
ENSG00000138777	0.260278041207669	7
ENSG00000138801	0.0722449863391808	8
ENSG00000138814	0.0777236711704983	6
ENSG00000138829	0.0164673317943359	5
ENSG00000138867	-0.790660369116535	9
ENSG00000139131	-0.0719637177332828	2
ENSG00000139168	-0.0191629694321354	9
ENSG00000139174	0.098927826360236	1
ENSG00000139218	0.0458608315124259	6
ENSG00000139263	0.294717730738318	9
ENSG00000139329	0.246040825179467	1
ENSG00000139370	-0.0251855111638112	3
ENSG00000139433	0.138222074171162	3
ENSG00000139436	-0.00112435202832722	4
ENSG00000139505	-0.0223246510435606	7
ENSG00000139514	0.120860698275721	3
ENSG00000139517	0.0103082083843432	4
ENSG00000139620	0.14872888607223	2
ENSG00000139684	-0.212337448352974	3
ENSG00000139734	0.0577464596232684	4
ENSG00000139746	-0.0220337360018656	1
ENSG00000139990	-0.103042441042341	4
ENSG00000140105	0.107991755602529	7
ENSG00000140396	0.135175280092347	3
ENSG00000140403	0.0222707726037928	1
ENSG00000140416	0.615160927620001	4
ENSG00000140443	0.0463929393410934	1
ENSG00000140450	0.112283417766489	1
ENSG00000140464	-0.110269281945031	3
ENSG00000140525	0.0397946141877246	3
ENSG00000140548	0.14983902758146	1
ENSG00000140575	0.171208139693969	9
ENSG00000140718	0.0930781310446452	9
ENSG00000140740	-0.458561736191323	3
ENSG00000140829	-0.437810316153092	2
ENSG00000140941	-0.134004852891159	6
ENSG00000141052	0.229531693224122	7
ENSG00000141179	0.112000342933156	3
ENSG00000141198	0.222026218108744	6
ENSG00000141367	0.00360943489568731	7
ENSG00000141526	-1.63056489057212	6
ENSG00000141560	-0.206305234790107	1
ENSG00000141562	-1.53497644317155	6
ENSG00000141564	0.0389570207572796	1
ENSG00000141736	-0.12544849184629	1
ENSG00000141753	-0.122887877783423	1
ENSG00000141756	-0.114173296683793	9
ENSG00000141837	0.0679681032129964	8
ENSG00000142149	-0.034166195636388	7
ENSG00000142156	-0.195845847183552	3
ENSG00000142166	0.0229007376649489	3
ENSG00000142168	0.157114082251374	1
ENSG00000142173	-0.287202053354278	6
ENSG00000142186	-0.06438696387973	6
ENSG00000142507	-0.292803857035959	3
ENSG00000142544	0.553219437331934	7
ENSG00000142627	-1.26642186728424	6
ENSG00000142798	-0.100906004441641	3
ENSG00000142856	0.0710559313049216	9
ENSG00000142864	0.181081679019246	3
ENSG00000142892	0.0453178020720845	9
ENSG00000143067	0.223735863592427	3
ENSG00000143147	0.0865053101813046	6
ENSG00000143162	-0.195803269497681	2
ENSG00000143183	0.0141506131437536	1
ENSG00000143207	0.0957064795402105	8
ENSG00000143322	0.0761609470756061	6
ENSG00000143384	-0.0559743428807997	5
ENSG00000143393	0.0873031331668389	6
ENSG00000143401	0.285501410157469	3
ENSG00000143442	0.112012734433781	6
ENSG00000143473	0.0488492522867632	1
ENSG00000143486	-0.370982674542318	5
ENSG00000143493	0.0726139546256305	9
ENSG00000143507	-0.0987882290197777	3
ENSG00000143514	0.0497963392495026	6
ENSG00000143614	0.0390136722627413	2
ENSG00000143669	0.0931924375136637	7
ENSG00000143702	-0.0366506649130979	1
ENSG00000143727	0.494621878316153	6
ENSG00000143772	0.0278947318106597	3
ENSG00000143776	0.275623060592473	4
ENSG00000143799	-0.0528588882088406	7
ENSG00000143924	0.0363878492935109	6
ENSG00000143947	-0.189446892751369	2
ENSG00000143971	0.175896115382431	1
ENSG00000144120	0.358460145486483	3
ENSG00000144224	0.358598357543135	3
ENSG00000144354	-0.0974051034944207	9
ENSG00000144357	0.100909607801316	6
ENSG00000144366	0.0787211203022386	3
ENSG00000144426	0.167349672112605	2
ENSG00000144455	0.00986337230960401	9
ENSG00000144468	0.146810939776496	7
ENSG00000144476	0.18558231440575	7
ENSG00000144535	0.180061126112841	3
ENSG00000144567	-0.591052029360192	2
ENSG00000144580	-0.383530622664913	7
ENSG00000144635	0.608571464916675	7
ENSG00000144655	0.454028281579487	3
ENSG00000144711	0.0172018951372025	3
ENSG00000144736	0.105826114202766	3
ENSG00000144749	0.013757315946539	3
ENSG00000144959	0.266055561563686	3
ENSG00000145016	0.0701519897436278	6
ENSG00000145041	0.0111588172732659	6
ENSG00000145220	-0.0135414169761919	1
ENSG00000145247	0.0655802193659347	9
ENSG00000145332	0.106783075594867	3
ENSG00000145348	0.0949440076339313	4
ENSG00000145414	0.0620653125654703	7
ENSG00000145431	0.135153899400451	3
ENSG00000145555	0.01348055441389	2
ENSG00000145592	-0.0503068115367656	3
ENSG00000145632	0.104324491437524	4
ENSG00000145687	0.128565117805472	9
ENSG00000145743	0.0872617221902355	1
ENSG00000145782	-0.101121580510464	3
ENSG00000145817	0.0805048733126031	3
ENSG00000145919	-0.034214913585139	8
ENSG00000145982	0.151424030827725	2
ENSG00000145996	0.0787967831058571	9
ENSG00000146122	0.154778881738551	7
ENSG00000146197	0.111186001481587	6
ENSG00000146242	1.78079752889485	3
ENSG00000146278	-0.730648573943831	5
ENSG00000146373	0.0560468786209954	6
ENSG00000146592	0.151442146371008	1
ENSG00000146648	0.175954010106676	9
ENSG00000146701	0.0085283225412949	3
ENSG00000146757	0.0471894749857156	1
ENSG00000146872	0.167176936225458	8
ENSG00000147027	0.538592295333017	9
ENSG00000147044	0.0983172780889779	2
ENSG00000147123	-0.148928232327758	3
ENSG00000147124	0.18540061385831	9
ENSG00000147130	0.422047712620663	8
ENSG00000147164	0.886483055588397	3
ENSG00000147400	0.0636594807990526	3
ENSG00000147592	-0.0602096809616535	9
ENSG00000147677	-0.0640585061550931	2
ENSG00000147687	-0.0844915527106309	3
ENSG00000147854	0.241527002534502	2
ENSG00000148019	-0.0920630799777034	1
ENSG00000148053	0.118146511128327	4
ENSG00000148110	-0.0587954573549942	2
ENSG00000148120	0.07331553757334	6
ENSG00000148143	0.0652411483098537	1
ENSG00000148303	-2.33806351135682	5
ENSG00000148339	0.0389793500691187	3
ENSG00000148358	0.0548884912822367	7
ENSG00000148450	-0.0327111164246536	9
ENSG00000148459	-0.204296516347501	1
ENSG00000148516	0.0385143430999101	9
ENSG00000148572	-0.460348846622162	6
ENSG00000148688	-0.173506254031826	3
ENSG00000148700	-0.0397421389303914	3
ENSG00000148730	0.105770947460371	9
ENSG00000148737	0.0748243509632477	7
ENSG00000148798	-0.574206677399738	3
ENSG00000148985	0.0468791432630084	7
ENSG00000149084	-0.00697225841655131	7
ENSG00000149100	-0.0401232140471629	8
ENSG00000149177	0.072060315215367	3
ENSG00000149179	0.0741871809679759	9
ENSG00000149257	-0.047596789819151	3
ENSG00000149273	-0.118334177178832	5
ENSG00000149289	0.232614468319399	6
ENSG00000149503	0.139870427859911	9
ENSG00000149547	0.19662635238999	6
ENSG00000149600	0.1295986657263	9
ENSG00000149658	0.0911765720423204	3
ENSG00000149923	-0.445214642073381	6
ENSG00000149925	-0.128648187816859	6
ENSG00000150347	-0.0290655104179866	1
ENSG00000150630	0.128577905200082	7
ENSG00000150760	0.163831052699898	8
ENSG00000150938	0.315737263335577	6
ENSG00000150961	0.133758451594929	3
ENSG00000150977	0.181598438472686	8
ENSG00000150990	-0.0631084048337337	6
ENSG00000150991	-1.9658102917067	5
ENSG00000151012	-0.0913115225106185	3
ENSG00000151065	-0.06265115422865	3
ENSG00000151239	-0.331209242534901	3
ENSG00000151247	0.136155706279228	1
ENSG00000151276	0.133118155613738	6
ENSG00000151332	-0.169409772058117	1
ENSG00000151348	0.094366291283084	4
ENSG00000151458	-0.080882163616749	9
ENSG00000151466	0.134458346785335	6
ENSG00000151491	-0.0619704228426076	8
ENSG00000151552	0.190311716046386	9
ENSG00000151553	0.0636666802507088	3
ENSG00000151612	0.147263787364637	8
ENSG00000151693	0.0464674001159322	3
ENSG00000151702	0.130461254458861	3
ENSG00000151726	0.0305683371430491	6
ENSG00000151835	0.253108504330606	6
ENSG00000151849	0.217228599519048	7
ENSG00000151929	0.293486641078007	6
ENSG00000152082	-0.160715356503839	8
ENSG00000152127	0.193887412523383	6
ENSG00000152133	-0.337678636602921	3
ENSG00000152193	0.0745737592607845	6
ENSG00000152219	-0.10975709235652	2
ENSG00000152359	0.33294834251163	3
ENSG00000152382	0.00825333195601123	7
ENSG00000152413	0.0448510817198419	9
ENSG00000152464	-0.024743340213885	2
ENSG00000152484	-0.0586169369419619	9
ENSG00000152620	0.292367546089539	7
ENSG00000152661	0.0724163142148865	9
ENSG00000152700	0.0487564945713135	3
ENSG00000152795	-0.744873350427058	5
ENSG00000152818	0.139920743669935	1
ENSG00000152990	0.0146649198189559	1
ENSG00000153006	-0.219427380528323	8
ENSG00000153046	0.0851408026742862	2
ENSG00000153214	0.108279128170873	9
ENSG00000153317	0.126635042305504	6
ENSG00000153560	0.13615654383583	3
ENSG00000153561	-0.160023406055217	8
ENSG00000153575	0.128704259435484	1
ENSG00000153714	-0.138505510601925	1
ENSG00000153922	-0.140612532031331	5
ENSG00000153944	0.13859665438283	9
ENSG00000154001	0.0628278373186253	2
ENSG00000154114	-0.026901338870913	3
ENSG00000154122	0.0887394476249925	8
ENSG00000154127	0.169234267845858	8
ENSG00000154174	-0.0498807665660505	9
ENSG00000154188	0.0424898133608909	9
ENSG00000154229	0.0390798568316993	7
ENSG00000154310	0.041789736520191	1
ENSG00000154319	0.146853930250937	3
ENSG00000154359	0.244397955216372	4
ENSG00000154380	0.0767780653968078	6
ENSG00000154429	0.137531851603998	1
ENSG00000154511	0.0965040857617951	6
ENSG00000154582	-0.535090893228246	5
ENSG00000154727	0.0978684239301709	8
ENSG00000154767	-0.0261604257645249	6
ENSG00000155090	0.310956592661087	8
ENSG00000155096	0.152263487126564	1
ENSG00000155130	0.131290656157951	1
ENSG00000155313	0.0522832956241341	9
ENSG00000155368	0.257853364375019	7
ENSG00000155380	-0.76334676989331	5
ENSG00000155545	0.102157473942019	6
ENSG00000155561	0.0714298120857091	8
ENSG00000155621	0.0226479412506339	1
ENSG00000155636	-0.0606282982371788	1
ENSG00000155760	-1.4739432216449	5
ENSG00000156026	-0.073801669875016	8
ENSG00000156103	0.085615997347002	8
ENSG00000156256	-0.0168793081307646	2
ENSG00000156411	-0.131936023445111	3
ENSG00000156482	-0.160243883596681	9
ENSG00000156502	0.136347276899889	3
ENSG00000156535	0.103794921536312	9
ENSG00000156639	0.0518155353185537	6
ENSG00000156675	-0.0820457266594688	6
ENSG00000156802	0.169841465230901	1
ENSG00000156804	-0.169951876972468	4
ENSG00000156958	0.11686295296799	9
ENSG00000157216	0.145645978353626	2
ENSG00000157514	-0.0956082818143861	3
ENSG00000157540	-0.0839130008990603	7
ENSG00000157557	0.065890467668261	3
ENSG00000157613	0.141053922021526	7
ENSG00000157625	-0.0772878571711142	3
ENSG00000157657	0.0409773468928017	9
ENSG00000157827	0.143769494401706	5
ENSG00000157869	0.117714959823005	1
ENSG00000157985	0.144342657151685	5
ENSG00000158006	-0.0203250077545908	1
ENSG00000158079	0.183326357593586	1
ENSG00000158161	0.120500073947609	6
ENSG00000158195	0.245798616565039	3
ENSG00000158246	-0.269743728374886	6
ENSG00000158290	0.0784056845723533	1
ENSG00000158321	0.0684640449709991	7
ENSG00000158402	0.0559095111195616	1
ENSG00000158435	0.0130659538345262	9
ENSG00000158470	-0.0563800266021156	9
ENSG00000158480	-0.389213922388635	9
ENSG00000158545	-0.151821744410977	3
ENSG00000158615	0.178392376326135	1
ENSG00000158636	0.00755226159584706	1
ENSG00000159140	0.402711896306642	6
ENSG00000159167	-0.602589210247748	2
ENSG00000159176	0.24535080651775	6
ENSG00000159399	0.208116234218506	3
ENSG00000159445	0.159005802155599	2
ENSG00000159479	-0.723913004437726	9
ENSG00000159840	0.0658439764928245	3
ENSG00000159884	1.27593731260224	5
ENSG00000160049	0.163661305581311	4
ENSG00000160194	0.0602502485794573	7
ENSG00000160199	0.0673344136545104	3
ENSG00000160208	0.0939538456868628	3
ENSG00000160209	-0.155167794354363	3
ENSG00000160211	-0.429127167772526	6
ENSG00000160299	0.139242863318904	1
ENSG00000160305	0.146183494935751	9
ENSG00000160360	-0.459593092942813	6
ENSG00000160803	-0.135238800595099	1
ENSG00000160818	0.0436036850655494	6
ENSG00000161526	0.0517100038126556	5
ENSG00000161692	0.127002510252674	4
ENSG00000161800	0.0418487785354845	6
ENSG00000161888	0.656466078634601	2
ENSG00000162244	0.301875148385958	6
ENSG00000162341	0.0879467975743057	7
ENSG00000162377	-0.0697714019291847	2
ENSG00000162402	0.104409692377403	3
ENSG00000162407	0.0912750103546756	3
ENSG00000162413	-1.23297511190342	5
ENSG00000162434	0.0610166441964341	3
ENSG00000162441	0.19562859356169	9
ENSG00000162517	-0.336405258382316	3
ENSG00000162520	0.210166521783632	9
ENSG00000162542	0.0874541119557589	9
ENSG00000162545	1.14147976982944	3
ENSG00000162591	0.0231671400374912	5
ENSG00000162601	-0.00613197785683357	3
ENSG00000162604	0.0303077918208689	1
ENSG00000162613	-0.0711696698399121	7
ENSG00000162702	0.671852752839688	8
ENSG00000162714	-0.126226240863475	1
ENSG00000162745	-0.0195688706229313	9
ENSG00000162804	-0.0790289178558495	6
ENSG00000162851	0.0906503495467807	9
ENSG00000162923	0.291347064350211	3
ENSG00000162976	0.21436004719417	3
ENSG00000163001	0.0961720201416981	3
ENSG00000163002	-0.322886434025914	1
ENSG00000163067	0.119233052792542	1
ENSG00000163191	-0.249002720836917	1
ENSG00000163249	-0.361607124511901	6
ENSG00000163312	-0.135653942623061	9
ENSG00000163320	0.186492207991588	8
ENSG00000163430	-0.0281051595854814	4
ENSG00000163431	0.120182796079968	6
ENSG00000163453	0.199284781032509	3
ENSG00000163468	-0.212898684688297	1
ENSG00000163507	-0.0394634092075138	7
ENSG00000163512	0.353312497698884	8
ENSG00000163545	0.22324280301084	6
ENSG00000163602	0.288243487458179	9
ENSG00000163608	-0.0365374427127443	8
ENSG00000163625	0.0313017382199776	1
ENSG00000163637	0.175744022616231	3
ENSG00000163660	-1.02492469935045	5
ENSG00000163683	0.0878471272849157	3
ENSG00000163781	0.162965944276477	6
ENSG00000163807	0.246703973956038	3
ENSG00000163812	0.0376133188278455	3
ENSG00000163866	-0.0050423637225728	9
ENSG00000163870	0.0458085349534709	2
ENSG00000163900	0.138171996066918	8
ENSG00000163902	-0.13747754922893	6
ENSG00000163930	-0.662300851696063	2
ENSG00000163939	-0.0625306713853995	6
ENSG00000163947	0.0812099915378124	9
ENSG00000164040	0.0405148622634169	2
ENSG00000164045	-0.012492348844179	3
ENSG00000164073	-0.0664703016478686	1
ENSG00000164087	0.0234026149607484	6
ENSG00000164096	0.338201428081328	9
ENSG00000164099	-0.251216576410946	6
ENSG00000164109	0.210831040775524	6
ENSG00000164111	0.185827987835789	1
ENSG00000164117	-0.0234334616325846	1
ENSG00000164122	0.0900526479590531	4
ENSG00000164164	0.0819323870908115	2
ENSG00000164169	0.179250918856621	3
ENSG00000164176	0.0539950471045774	9
ENSG00000164211	0.230984152785481	3
ENSG00000164253	0.065264927740038	3
ENSG00000164300	-0.044696075920419	7
ENSG00000164307	0.0631141118739986	1
ENSG00000164323	-0.081767540488265	2
ENSG00000164327	0.0254340009172951	2
ENSG00000164331	-0.0671965054334625	8
ENSG00000164347	-0.00678899551989229	8
ENSG00000164366	-0.27560615324015	3
ENSG00000164379	0.28188166829315	6
ENSG00000164465	0.171949859060897	9
ENSG00000164587	0.373190481473348	6
ENSG00000164654	0.0211411463435361	8
ENSG00000164692	0.244929053479493	3
ENSG00000164733	-0.371502488207475	3
ENSG00000164741	0.137020187707207	3
ENSG00000164751	-0.0177589176414229	1
ENSG00000164754	0.369921559150341	1
ENSG00000164761	-0.0424239334154848	6
ENSG00000164818	0.152757427174021	8
ENSG00000164904	-0.0349220577404278	3
ENSG00000164919	-0.134302593386304	6
ENSG00000164933	-0.361951610007718	3
ENSG00000164938	-0.142833290059173	9
ENSG00000164944	0.0170380978096754	9
ENSG00000164949	-0.235731028677037	6
ENSG00000164961	0.155911449358584	1
ENSG00000164975	0.296061234259759	1
ENSG00000165006	-0.14452852657875	6
ENSG00000165060	0.00506135016064836	7
ENSG00000165097	0.222066889775048	3
ENSG00000165169	-0.322950297633302	3
ENSG00000165233	-0.0416898623105428	6
ENSG00000165246	0.218991914363378	4
ENSG00000165259	0.101983966744045	7
ENSG00000165288	-0.197015518717596	1
ENSG00000165304	0.120273632245505	9
ENSG00000165312	1.25753157889812	7
ENSG00000165338	0.0638957076522159	9
ENSG00000165355	0.0235428275463139	2
ENSG00000165410	1.97969764741058	3
ENSG00000165417	-0.144005092652225	6
ENSG00000165480	-0.218403233189926	6
ENSG00000165487	0.104844872474557	7
ENSG00000165494	0.38196821618001	6
ENSG00000165629	0.471196327019901	1
ENSG00000165632	0.116650407948078	4
ENSG00000165660	0.0890615668213551	8
ENSG00000165675	0.238087090814254	7
ENSG00000165678	0.0520631890475933	8
ENSG00000165688	-0.13206569475043	2
ENSG00000165733	0.252623413265509	3
ENSG00000165806	0.0568615631768623	4
ENSG00000165819	-0.176240347389387	1
ENSG00000165821	-0.140175610490019	6
ENSG00000165832	0.124501117205937	7
ENSG00000165891	0.00689404481484699	1
ENSG00000165915	-0.189729338228527	6
ENSG00000166004	-0.0961850890203188	6
ENSG00000166024	0.116905463146234	1
ENSG00000166025	0.115694093237631	1
ENSG00000166037	0.431606200668493	3
ENSG00000166068	0.259386089773322	9
ENSG00000166086	-0.0106728917299419	3
ENSG00000166123	0.0087499207535136	1
ENSG00000166130	-0.196327905036992	5
ENSG00000166135	0.0361876966210024	3
ENSG00000166167	0.0349010907069263	3
ENSG00000166170	0.248819864433319	5
ENSG00000166181	0.222800939598705	9
ENSG00000166224	0.0492750838202345	6
ENSG00000166266	0.0590554394334049	6
ENSG00000166311	-1.68200584836673	3
ENSG00000166333	-0.0372171396992499	6
ENSG00000166411	0.00781747462160878	2
ENSG00000166579	0.119569458949716	9
ENSG00000166619	0.148761719923461	8
ENSG00000166669	-0.066871700980166	3
ENSG00000166710	-0.361388548730285	5
ENSG00000166734	0.0870942247981174	8
ENSG00000166801	-0.0894435310531865	3
ENSG00000166833	0.193108629499766	6
ENSG00000166848	-0.00160484628326762	3
ENSG00000166888	0.0483890731904098	6
ENSG00000166949	0.146010108508144	1
ENSG00000166963	-0.0224011703695372	7
ENSG00000167081	0.0945240546367381	4
ENSG00000167173	0.23377461351733	7
ENSG00000167182	-0.134530615957359	1
ENSG00000167258	-0.0817583673918548	6
ENSG00000167272	-1.24811348684696	8
ENSG00000167280	-0.946253454398757	5
ENSG00000167552	-0.254516796741214	8
ENSG00000167566	-0.427770589462291	3
ENSG00000167720	-0.102597892318004	9
ENSG00000167740	-0.0404690752256616	9
ENSG00000167778	-0.25658178523686	5
ENSG00000167785	0.176805287193333	9
ENSG00000167862	-0.179479319950987	9
ENSG00000167920	-0.278627748906257	9
ENSG00000167978	-0.237291789983585	6
ENSG00000168005	0.225195758885228	3
ENSG00000168038	0.0989373818136359	3
ENSG00000168078	0.225621679621833	9
ENSG00000168116	-0.301983404674824	1
ENSG00000168140	-1.09440103495731	5
ENSG00000168209	0.985542341424376	5
ENSG00000168246	-0.122146180153376	9
ENSG00000168256	0.131945749057628	9
ENSG00000168291	0.209751409916404	1
ENSG00000168300	-0.0340420840124514	1
ENSG00000168310	0.155780502168752	6
ENSG00000168374	0.0822981275974608	2
ENSG00000168386	0.0112302800705843	3
ENSG00000168397	0.121558001651865	6
ENSG00000168438	0.121902755651612	7
ENSG00000168488	0.0380725637671671	6
ENSG00000168542	0.418382507208475	3
ENSG00000168575	0.172893270642693	3
ENSG00000168818	0.09573453393095	4
ENSG00000168876	-0.0321124500016742	3
ENSG00000168884	-0.308999255218265	8
ENSG00000168906	-2.16835120089521	5
ENSG00000168916	-0.0291306375681206	6
ENSG00000168924	-0.0895403794363401	6
ENSG00000168944	0.0164152407758054	9
ENSG00000168958	0.0501310272923478	3
ENSG00000169018	0.369342260372955	4
ENSG00000169019	-0.30389359978246	9
ENSG00000169020	-0.239510665172794	1
ENSG00000169021	-0.203378478173493	9
ENSG00000169032	0.0715537064634573	6
ENSG00000169045	-0.474274912724453	5
ENSG00000169093	0.665379329768621	2
ENSG00000169131	0.713569135059355	9
ENSG00000169213	0.199566406648943	6
ENSG00000169255	0.304255037874577	1
ENSG00000169398	0.0608245386164733	4
ENSG00000169446	-0.525271619529673	7
ENSG00000169515	-0.289338294664718	7
ENSG00000169519	0.112083515049252	1
ENSG00000169567	-0.0716519971759732	7
ENSG00000169604	0.151777080624149	3
ENSG00000169621	-0.0350878376749327	9
ENSG00000169714	-0.258554843956992	6
ENSG00000169744	0.0810594707859093	1
ENSG00000169764	0.0525192457813281	1
ENSG00000169826	-0.00193222990107881	3
ENSG00000169855	-0.0310014156659381	2
ENSG00000169908	-0.199929990367214	3
ENSG00000169926	0.0868166199030271	6
ENSG00000170035	0.215368163333677	1
ENSG00000170100	-0.153625947069331	8
ENSG00000170144	0.292570328475375	3
ENSG00000170145	-0.00815808661166945	6
ENSG00000170153	0.130087085070437	3
ENSG00000170222	0.311105787748304	9
ENSG00000170234	0.129279595467206	3
ENSG00000170242	0.0420432564095932	6
ENSG00000170266	0.0276240688188131	2
ENSG00000170312	0.516011445686156	1
ENSG00000170315	-1.61331908044886	5
ENSG00000170396	0.00558832309712883	9
ENSG00000170456	-0.020478763849383	9
ENSG00000170473	0.0680015482733481	9
ENSG00000170522	0.258979367417212	7
ENSG00000170525	-0.403398970817656	5
ENSG00000170545	-0.34772485250998	6
ENSG00000170561	-0.993951103444817	5
ENSG00000170632	-0.114926528583743	9
ENSG00000170776	0.158851680695894	3
ENSG00000170802	0.133167877276971	9
ENSG00000170836	-0.195908114157072	3
ENSG00000170854	-0.083669823994597	3
ENSG00000170921	0.11685929335107	6
ENSG00000170946	-0.0300191227173667	1
ENSG00000171105	-0.0440786884561203	8
ENSG00000171132	0.0893397820881619	7
ENSG00000171163	-0.311630409503513	1
ENSG00000171204	0.285577119853441	3
ENSG00000171307	-0.323082942920893	3
ENSG00000171314	0.286256085815818	9
ENSG00000171408	-0.00607821492870707	1
ENSG00000171421	1.2603461584032	6
ENSG00000171497	-0.057829498191837	7
ENSG00000171566	-0.0198251996116538	1
ENSG00000171603	0.110952251991865	3
ENSG00000171617	0.210892206155173	2
ENSG00000171763	0.0269834685648875	3
ENSG00000171853	0.0828710309374004	1
ENSG00000171861	-0.402064328417775	1
ENSG00000171863	-0.430420204430121	3
ENSG00000171914	0.191687728303868	3
ENSG00000172164	-6.56316375540377e-06	2
ENSG00000172172	-0.0778483932593352	3
ENSG00000172201	-0.548844582903687	5
ENSG00000172260	0.132051462579134	9
ENSG00000172315	-0.620471838563294	3
ENSG00000172340	0.147192199718219	3
ENSG00000172354	-0.775452616131784	3
ENSG00000172379	0.193926239263043	1
ENSG00000172380	0.0837072079232739	5
ENSG00000172469	0.203892932531701	8
ENSG00000172594	-0.192009420525623	8
ENSG00000172661	0.155573993886017	9
ENSG00000172667	-0.090092357764361	3
ENSG00000172765	0.164014927339716	8
ENSG00000172840	-0.181175163576546	5
ENSG00000172943	-0.208538346286204	3
ENSG00000172954	0.121037237684606	4
ENSG00000172985	0.183595172087499	6
ENSG00000173040	0.112320065600335	9
ENSG00000173120	0.188197303842759	6
ENSG00000173156	-0.158459518026798	3
ENSG00000173226	0.288878840334359	9
ENSG00000173281	0.143260189095241	4
ENSG00000173456	-1.43318845203481	5
ENSG00000173530	-2.2098805019155	5
ENSG00000173545	0.0210811768028496	2
ENSG00000173559	0.31934012665221	3
ENSG00000173588	-0.0849329225651401	6
ENSG00000173812	-1.51283135273576	3
ENSG00000173848	0.393521180292419	6
ENSG00000173889	-0.0249989409910377	3
ENSG00000173905	-0.0915869872600995	3
ENSG00000173926	0.108423194195206	6
ENSG00000173960	-0.105648398964286	6
ENSG00000174010	-0.949376615372732	5
ENSG00000174021	0.0285434994330819	2
ENSG00000174032	0.06683277782674	1
ENSG00000174100	-0.28786929033608	7
ENSG00000174373	0.143736968494806	6
ENSG00000174405	-0.54424761408354	2
ENSG00000174579	-0.0919187919026364	6
ENSG00000174705	0.164138891356958	1
ENSG00000174839	-0.00793873040242639	7
ENSG00000174842	-0.0671019491028821	2
ENSG00000174953	0.171584841215322	2
ENSG00000175073	-0.268610886002685	8
ENSG00000175130	-1.15068523723735	5
ENSG00000175183	-0.543821297216565	2
ENSG00000175197	-1.97879579302171	5
ENSG00000175203	-0.161788837312796	5
ENSG00000175213	-0.253464079651192	3
ENSG00000175224	-0.0779684755480038	3
ENSG00000175390	-0.129887980033621	6
ENSG00000175455	0.16958300562143	9
ENSG00000175470	0.179229803520587	5
ENSG00000175792	0.0352571357132474	6
ENSG00000175854	0.325610925157211	4
ENSG00000175866	-1.79652718237672	5
ENSG00000176018	-0.278989925842082	3
ENSG00000176142	0.174241683975121	8
ENSG00000176261	0.0717941865081937	9
ENSG00000176623	0.141970474596739	7
ENSG00000176845	-0.582970435635411	5
ENSG00000176953	-0.0277192504609456	6
ENSG00000177000	-0.352466119916371	3
ENSG00000177034	0.162566187763747	3
ENSG00000177054	0.16015973336048	7
ENSG00000177106	0.243618276686306	2
ENSG00000177156	0.191201495439275	4
ENSG00000177189	0.229782561771124	5
ENSG00000177200	0.129323599761134	9
ENSG00000177370	-0.287106031895569	9
ENSG00000177383	1.76770268921884	9
ENSG00000177565	-0.0392139434477893	9
ENSG00000177600	-1.36972928874297	5
ENSG00000177606	0.453658572436452	6
ENSG00000177888	0.462744061138198	6
ENSG00000177889	-0.0860921395919707	6
ENSG00000177981	-0.106077688307682	9
ENSG00000178031	0.123306759460993	4
ENSG00000178038	-0.0836996057100877	4
ENSG00000178105	0.162192687068922	1
ENSG00000178163	0.516426750106646	1
ENSG00000178177	0.120154599320421	8
ENSG00000178234	0.103503584470769	7
ENSG00000178295	0.306130045085986	3
ENSG00000178440	0.138844440976025	9
ENSG00000178691	0.0839325040749944	6
ENSG00000178726	0.0614221949630208	1
ENSG00000178913	-0.628950107424009	8
ENSG00000178921	0.106252134160775	9
ENSG00000178950	-0.286596365621928	4
ENSG00000178988	1.78929833991301	3
ENSG00000179051	0.134227261590616	3
ENSG00000179241	0.0973986692706425	2
ENSG00000179271	-0.270798052709685	5
ENSG00000179348	-0.0913800198353212	2
ENSG00000179431	1.20478246134777	6
ENSG00000179526	0.148689043225265	6
ENSG00000179889	-0.0275940725774942	6
ENSG00000180190	0.0167224908151501	3
ENSG00000180543	0.774575511312986	8
ENSG00000180611	0.188960863513642	1
ENSG00000180628	0.000164666046470392	7
ENSG00000180667	-0.305873022635306	1
ENSG00000180801	0.0187225913824975	9
ENSG00000180875	0.174637286331736	8
ENSG00000181072	0.161243763167956	1
ENSG00000181191	-0.372247223352572	3
ENSG00000181381	-0.0045866761841705	7
ENSG00000181544	-0.0125429100161221	3
ENSG00000181555	0.0491229213134975	6
ENSG00000181690	-0.020935260733325	3
ENSG00000181722	0.110986566018852	7
ENSG00000181788	-0.270302946026506	3
ENSG00000181915	-0.408628495702827	6
ENSG00000181991	-0.335342989705597	1
ENSG00000182087	-1.29328259384887	3
ENSG00000182141	0.297756643074405	9
ENSG00000182150	0.100882545376469	6
ENSG00000182197	0.19248962623013	7
ENSG00000182272	-0.0882333444434506	4
ENSG00000182287	0.521479839292733	1
ENSG00000182319	0.0538863148277238	3
ENSG00000182405	-2.33806992042031	3
ENSG00000182481	-0.299246665275949	5
ENSG00000182667	0.0976304300859636	7
ENSG00000182670	0.143937734113313	3
ENSG00000182752	0.116683940632445	7
ENSG00000182827	0.263801402671418	7
ENSG00000182831	0.443173852885451	6
ENSG00000182871	0.0452443484785309	1
ENSG00000182903	0.179099625650634	9
ENSG00000183087	-0.0239047314190299	6
ENSG00000183291	0.176902469969904	8
ENSG00000183337	-0.483689500596034	5
ENSG00000183439	0.19865393526458	4
ENSG00000183475	-0.0803417922201488	7
ENSG00000183530	0.011661204615758	9
ENSG00000183576	-0.0492687127924243	6
ENSG00000183696	0.0191321730521245	3
ENSG00000183718	-0.125038165901783	5
ENSG00000183722	0.183319139792413	8
ENSG00000183741	0.312065605858819	1
ENSG00000183808	0.0573819163004417	1
ENSG00000183814	0.152281660608651	1
ENSG00000183864	-1.06154620085074	5
ENSG00000183943	0.148272366653674	2
ENSG00000184110	0.237682368752564	1
ENSG00000184178	0.135268987601994	5
ENSG00000184203	0.00724620960516046	3
ENSG00000184232	-0.289927832377906	3
ENSG00000184347	0.0932378253864195	6
ENSG00000184432	-0.128188011352542	3
ENSG00000184602	-0.327270156981511	3
ENSG00000184674	0.532221921555528	6
ENSG00000184675	0.385309046194092	7
ENSG00000184708	-0.0627785902508645	9
ENSG00000184863	0.0866008429206246	6
ENSG00000184867	-0.18037650447651	7
ENSG00000184886	0.80713716361748	6
ENSG00000184939	0.381614402854268	9
ENSG00000184983	-0.140954870130194	6
ENSG00000185049	-0.17461035910393	7
ENSG00000185163	-0.653030821061659	4
ENSG00000185532	0.016920076088567	6
ENSG00000185551	0.366535715578583	6
ENSG00000185760	0.0230702854539582	3
ENSG00000185761	0.280058584740577	4
ENSG00000185787	0.0190830710825241	3
ENSG00000185798	0.215146952786505	9
ENSG00000185825	-1.45250971244876	4
ENSG00000185869	-0.0111514033806082	2
ENSG00000185904	-0.169006149978935	9
ENSG00000185947	0.290221240610563	9
ENSG00000185950	-0.3886982221085	6
ENSG00000185973	0.180011746771981	3
ENSG00000185989	-0.0238324370738277	6
ENSG00000186063	-0.0116873252277046	2
ENSG00000186073	0.10579187887475	7
ENSG00000186260	0.0931704167528363	9
ENSG00000186298	-0.145975856861594	2
ENSG00000186350	-0.1861797050951	6
ENSG00000186376	0.11524233633344	4
ENSG00000186416	-0.179266735877972	1
ENSG00000186468	-0.145387661648727	5
ENSG00000186480	-0.136879805262225	5
ENSG00000186787	1.07471169540071	1
ENSG00000187079	0.210738515899373	6
ENSG00000187109	0.137734815399135	5
ENSG00000187123	0.0263007801937849	1
ENSG00000187240	0.086268639272683	1
ENSG00000187325	0.0795447680278955	3
ENSG00000187498	0.153873663707312	7
ENSG00000187514	-0.256185330861927	5
ENSG00000187522	0.215567829348442	6
ENSG00000187678	0.65652271850713	4
ENSG00000187735	-0.0359985059382723	1
ENSG00000187951	0.232558928533747	9
ENSG00000187954	-0.512053594788584	6
ENSG00000188026	-0.207563799223916	7
ENSG00000188243	-0.0652178582469574	8
ENSG00000188313	-0.049746144010848	3
ENSG00000188352	0.111806002658346	9
ENSG00000188419	0.175087736901237	1
ENSG00000188493	-0.0571872241802612	9
ENSG00000188529	-0.173608423211071	6
ENSG00000188641	0.127559919860384	1
ENSG00000188706	0.591488982222556	4
ENSG00000188725	0.920677800482545	7
ENSG00000188976	-0.443889402903005	5
ENSG00000188994	-0.101628084058585	7
ENSG00000189057	0.18296509074314	6
ENSG00000189180	0.197638887003813	1
ENSG00000189184	-0.0284779877791962	3
ENSG00000189306	0.262022804998044	3
ENSG00000189308	0.06838967145379	6
ENSG00000189403	-0.0407202900503245	8
ENSG00000196152	-1.2003066005792	4
ENSG00000196177	-0.188676277041355	2
ENSG00000196182	-0.0644957986829766	5
ENSG00000196230	-0.265052598558291	1
ENSG00000196247	0.135302763377304	9
ENSG00000196262	-1.65984068660747	5
ENSG00000196313	0.0533721592678754	6
ENSG00000196363	0.221628598887862	6
ENSG00000196365	-0.0471218831231147	6
ENSG00000196368	-1.34933518265846	3
ENSG00000196422	0.0510433938605851	3
ENSG00000196459	-0.0538857714397118	1
ENSG00000196498	-0.00112753090036955	6
ENSG00000196505	0.146761504002273	1
ENSG00000196517	0.109714026208032	3
ENSG00000196526	0.203137912507561	6
ENSG00000196562	0.15584410048586	8
ENSG00000196569	0.0897435303108523	1
ENSG00000196588	0.126874940130493	4
ENSG00000196670	-0.0989343697539474	9
ENSG00000196712	0.138516140332357	3
ENSG00000196715	0.00771586412901553	9
ENSG00000196724	0.0600837303646185	6
ENSG00000196739	0.0564659719876918	3
ENSG00000196782	0.100662128503725	7
ENSG00000196843	0.0138846213677535	6
ENSG00000196924	-2.28327558402696	6
ENSG00000196950	-0.135726305553666	2
ENSG00000197006	0.0730188790449256	3
ENSG00000197019	-1.69481339557573	5
ENSG00000197021	0.569313656463917	1
ENSG00000197024	0.054790229629284	1
ENSG00000197045	0.291067774767056	9
ENSG00000197081	0.0801504113624858	1
ENSG00000197183	0.14727349659809	1
ENSG00000197296	0.0376106387768769	9
ENSG00000197372	0.158045468867602	9
ENSG00000197381	0.0489493723176819	3
ENSG00000197415	0.0830835994757901	9
ENSG00000197429	-0.168071209052046	6
ENSG00000197448	-0.145146098109424	4
ENSG00000197467	0.0605257011591852	3
ENSG00000197594	-0.0394878929736842	2
ENSG00000197601	0.332397178794101	9
ENSG00000197614	0.302021540915747	3
ENSG00000197694	0.0597565572029231	6
ENSG00000197702	0.0980579051533929	6
ENSG00000197747	-0.485964072294239	1
ENSG00000197756	-0.0761366956942361	3
ENSG00000197780	-0.21149289717491	8
ENSG00000197798	0.21246274148799	6
ENSG00000197808	0.00771471789125534	9
ENSG00000197852	-0.0379677450702466	7
ENSG00000197860	0.0611512546388813	8
ENSG00000197885	0.204042667441962	2
ENSG00000197930	0.201321722198298	9
ENSG00000197969	0.024383485375857	1
ENSG00000198026	-0.335660629983222	5
ENSG00000198034	0.353378411694079	5
ENSG00000198060	0.206799492154599	9
ENSG00000198087	-0.094080165182752	3
ENSG00000198142	1.53301804013493	7
ENSG00000198205	0.43364383181391	3
ENSG00000198231	-0.156178871227564	6
ENSG00000198363	0.147454687366995	6
ENSG00000198382	0.208584570384556	5
ENSG00000198517	0.0199260146333729	4
ENSG00000198521	0.300391489599407	9
ENSG00000198554	0.0141785800855523	8
ENSG00000198589	0.0846632393384219	6
ENSG00000198604	0.218076239673747	3
ENSG00000198612	-0.00610423855184721	9
ENSG00000198646	0.110727718166069	1
ENSG00000198663	-0.155628707370655	3
ENSG00000198677	0.256322999203887	9
ENSG00000198707	-0.0788180109289058	2
ENSG00000198722	0.0863246405503464	7
ENSG00000198752	0.0230105510623025	6
ENSG00000198793	0.0537073067822921	6
ENSG00000198825	0.0615057921685549	1
ENSG00000198832	0.0429474030134811	5
ENSG00000198839	0.0619502709098399	9
ENSG00000198846	0.00835011781437883	3
ENSG00000198873	-0.0169381270231184	3
ENSG00000198887	0.138719093519579	3
ENSG00000198959	0.154753804343701	3
ENSG00000198961	0.31303641289307	1
ENSG00000203805	0.111966412295878	9
ENSG00000204104	0.040714182729212	9
ENSG00000204152	-0.532417283689117	9
ENSG00000204580	-0.128786668739055	6
ENSG00000204592	-0.571784215009747	5
ENSG00000204767	0.205575415967175	3
ENSG00000205133	0.0357252451110677	9
ENSG00000205339	0.00120893302870039	5
ENSG00000205423	-0.148824934377334	2
ENSG00000205476	0.232265900773138	2
ENSG00000205664	0.640248599979986	6
ENSG00000205683	0.101056465060648	6
ENSG00000205981	-0.128775440661297	1
ENSG00000206503	-0.716670648000272	5
ENSG00000206538	0.0319551243174244	3
ENSG00000206560	0.00578661637967428	1
ENSG00000211460	-0.0392088953050199	1
ENSG00000213047	0.156901434237444	8
ENSG00000213923	0.0755282020790618	3
ENSG00000214026	-0.143508938714302	9
ENSG00000218739	0.207415914757524	9
ENSG00000222041	0.176906435407861	8
ENSG00000224531	0.139147721652997	3
ENSG00000224877	-2.82314419592623	1
ENSG00000225485	-0.150339180540654	7
ENSG00000226784	1.11361112296666	1
ENSG00000227124	0.197962104157616	5
ENSG00000228265	-0.299875328995443	9
ENSG00000229989	0.243816352976377	9
ENSG00000231566	-1.61331519952327	1
ENSG00000233608	0.0742429826316742	3
ENSG00000233864	0.460463455510571	3
ENSG00000234444	0.252221381811993	9
ENSG00000234883	0.0248926812615327	1
ENSG00000241127	-0.20888586189593	3
ENSG00000241878	-0.358649734288986	3
ENSG00000241973	-0.0229118926663252	6
ENSG00000242732	-1.45672923143032	5
ENSG00000243156	0.0262669464178213	6
ENSG00000245532	-0.7321877055064	6
ENSG00000246067	0.135020437672891	1
ENSG00000251562	1.46768323525264	1
ENSG00000253626	-0.289691665237397	1
ENSG00000253729	0.164528185304788	1
ENSG00000254535	0.685157182956647	9
ENSG00000254667	-0.17929884769578	7
ENSG00000256043	0.25424133060948	1
ENSG00000256618	-1.10247192924108	7
ENSG00000260032	-0.635355706796424	2
ENSG00000260977	0.124493197834565	1
ENSG00000261567	1.78922882845967	4
ENSG00000261609	-0.0125035226089931	1
ENSG00000261824	0.117781775962134	9
ENSG00000262601	0.0529943218258787	1
ENSG00000262837	0.21863340472526	7
ENSG00000264364	-0.696169694190353	5
ENSG00000267100	-2.32181966391986	3
ENSG00000273015	1.390234328125	2
ENSG00000000003	-0.144920406176927	none
ENSG00000000419	-0.40266617289824	none
ENSG00000000457	-0.256391301330627	none
ENSG00000000938	0.00197580792303523	none
ENSG00000001460	-0.0539493680521563	none
ENSG00000001561	-0.0837393861121578	none
ENSG00000001626	0.0251928194040211	none
ENSG00000002016	-0.179421162051164	none
ENSG00000002587	0.00173060676964571	none
ENSG00000002726	0.0531080289272415	none
ENSG00000002745	0.496131162203547	none
ENSG00000002746	0.105074223440726	none
ENSG00000002834	-0.267999398396483	none
ENSG00000002919	0.228340120864239	none
ENSG00000002933	-0.346538645206439	none
ENSG00000003096	-0.0307205459127362	none
ENSG00000003400	0.0876523605308919	none
ENSG00000003402	0.0534393369678002	none
ENSG00000003987	0.140528973816741	none
ENSG00000004059	0.194145397131186	none
ENSG00000004139	-0.115230877185287	none
ENSG00000004455	0.0804528966995528	none
ENSG00000004776	-0.93368726644742	none
ENSG00000004838	-0.302531590197063	none
ENSG00000004846	0.0684050025581745	none
ENSG00000004848	0.5420423398572	none
ENSG00000004866	0.126628772927245	none
ENSG00000005156	-0.180724106868936	none
ENSG00000005175	-0.120708729786752	none
ENSG00000005187	-0.0216753019879109	none
ENSG00000005448	-0.475111119940045	none
ENSG00000005513	-0.158314352654839	none
ENSG00000005812	0.292388239909609	none
ENSG00000005844	0.0099235822743485	none
ENSG00000005882	0.0978847089386806	none
ENSG00000005884	0.0148168266078283	none
ENSG00000005893	0.0860886305577122	none
ENSG00000005955	0.332150464030794	none
[truncated: 9,872 more rows]
