# Supplementary material for: The HSV-1 ICP22 protein selectively impairs histone repositioning upon Pol II transcription downstream of genes
Source: Nat Commun. 2023 Jul 31;14:4591. doi: 10.1038/s41467-023-40217-w (PMC10390501; doi:10.1038/s41467-023-40217-w)
Supplement: Supplementary file 8 — Source Data [file 41467_2023_40217_MOESM8_ESM.zip › SupFig11k.tsv]

gene_id	log2FC	cluster
ENSG00000001167	0.0215856591346564	7
ENSG00000001497	-0.335716813338912	1
ENSG00000001629	-0.108773143158047	4
ENSG00000003056	0.497747657368174	1
ENSG00000003509	0.319726349162642	8
ENSG00000004399	0.00341846638240469	3
ENSG00000004700	0.706845869917788	8
ENSG00000004766	-0.104652206167749	2
ENSG00000005189	0.634345132633856	3
ENSG00000005249	0.250326507530019	6
ENSG00000005469	-0.114894706945919	8
ENSG00000005483	0.592005701900986	7
ENSG00000005486	-0.0801457493459678	9
ENSG00000005810	0.314840958962497	6
ENSG00000006042	-0.225091313738032	9
ENSG00000006530	0.344952536577091	7
ENSG00000006712	-0.0327825810742674	8
ENSG00000007341	-0.471736866021565	6
ENSG00000007923	0.590462908333921	6
ENSG00000007944	-0.0546011790164957	3
ENSG00000008083	0.300743692064392	9
ENSG00000008513	-0.278358254673117	6
ENSG00000008988	-0.681021055075927	5
ENSG00000009335	0.166780810368043	6
ENSG00000009844	0.138083512759182	1
ENSG00000010270	-0.273481806431258	9
ENSG00000011114	0.16374140033316	6
ENSG00000011295	1.04571780933349	9
ENSG00000011422	-0.0739843196462162	7
ENSG00000011426	-0.146565956474386	1
ENSG00000011465	0.131224562630136	3
ENSG00000011523	1.08030416802865	8
ENSG00000011638	-0.223325732539642	6
ENSG00000012822	-0.367125352314148	1
ENSG00000013016	-0.044571932148137	3
ENSG00000013374	-0.485353232714681	7
ENSG00000013583	0.120030661128227	9
ENSG00000014123	-0.391878735751995	9
ENSG00000014641	-0.0324941439467187	3
ENSG00000015153	0.639238710338048	9
ENSG00000015171	-0.00372495559120976	3
ENSG00000018510	-0.165552482700166	6
ENSG00000019549	0.1800501494659	1
ENSG00000020256	0.071873796785015	4
ENSG00000021574	0.280782240872587	6
ENSG00000023171	-0.266364460085141	4
ENSG00000023287	-0.174311222251749	3
ENSG00000023909	0.318496327815679	6
ENSG00000024048	0.0662007192570594	3
ENSG00000024526	-0.201392940482213	8
ENSG00000025156	0.437726046419039	1
ENSG00000026025	-0.087309180703953	6
ENSG00000026508	0.235592498638589	4
ENSG00000028116	0.588329685083741	9
ENSG00000028528	0.108693475527616	6
ENSG00000028839	0.0740509604279102	3
ENSG00000029725	0.366626635548432	8
ENSG00000030582	-0.225090817827994	7
ENSG00000031003	0.824748830685573	7
ENSG00000031691	-0.447773907529558	9
ENSG00000033178	-0.274343393314945	2
ENSG00000033627	0.0405110817808347	3
ENSG00000034152	-0.202011826920491	6
ENSG00000034533	1.21661087346815	1
ENSG00000034677	0.412029940193528	8
ENSG00000034713	0.496743104191896	8
ENSG00000035499	0.033500384052883	2
ENSG00000037474	-0.374258514068449	6
ENSG00000037637	-0.184558230530395	6
ENSG00000038002	0.130671787965391	3
ENSG00000038219	-0.220257655997122	1
ENSG00000039523	0.375959207382801	3
ENSG00000040531	-0.259569992748925	4
ENSG00000040933	0.155774756480935	3
ENSG00000042062	0.0840129729670877	1
ENSG00000042753	0.547365533572677	1
ENSG00000043514	0.129194714712645	9
ENSG00000044459	-0.191645869700251	4
ENSG00000047410	0.193078177466762	8
ENSG00000047578	-0.357385756144551	7
ENSG00000047621	-0.246781888882264	8
ENSG00000047849	0.771387181597489	4
ENSG00000048471	-0.0307314769244629	7
ENSG00000048828	0.260721898380898	6
ENSG00000048991	0.358125032879554	9
ENSG00000049130	0.133435646254127	8
ENSG00000049167	-0.228134409870693	9
ENSG00000049323	0.15872133480038	9
ENSG00000049449	0.0571368923123038	1
ENSG00000049540	0.116668570065485	3
ENSG00000049618	-0.216922579400492	6
ENSG00000049656	-0.226119466605487	4
ENSG00000050405	0.272596138641241	6
ENSG00000051108	-0.526765798844354	3
ENSG00000051341	0.636798486300065	9
ENSG00000051382	0.828140442077384	7
ENSG00000051620	0.120489031540247	3
ENSG00000052723	0.234744030897658	2
ENSG00000054277	-0.0222703027077102	9
ENSG00000054598	-0.290423531185339	5
ENSG00000054793	-0.20553558423018	1
ENSG00000055044	0.515622733931542	8
ENSG00000055130	0.973003771220282	2
ENSG00000055147	-0.137944993080671	8
ENSG00000056050	0.283027498083558	4
ENSG00000056097	0.298372665130906	8
ENSG00000056277	-0.208238170877889	3
ENSG00000057019	-0.175413437155352	1
ENSG00000057935	0.234155691985365	2
ENSG00000058272	0.207455926909444	1
ENSG00000059758	0.838644979767496	1
ENSG00000059804	0.0580002213464399	3
ENSG00000060339	0.0503295364460352	1
ENSG00000060688	-0.161470054570684	9
ENSG00000060718	0.334072741606094	9
ENSG00000060749	0.0773398265218223	1
ENSG00000060982	0.0684848002528729	7
ENSG00000061337	0.273085755665652	7
ENSG00000063660	-0.243980934375967	4
ENSG00000064545	-0.0940965859829838	4
ENSG00000064607	0.00557342772866556	1
ENSG00000065491	-0.165864095026789	1
ENSG00000065534	0.247110312735835	6
ENSG00000065548	0.434027214706631	3
ENSG00000065559	0.103491025986525	9
ENSG00000065613	-0.160265949398454	2
ENSG00000065665	0.754321217538293	2
ENSG00000065883	0.285942025761838	7
ENSG00000065911	0.0608182458013488	2
ENSG00000065923	0.738221455115182	3
ENSG00000066044	0.587573940513804	2
ENSG00000066557	-0.138486297323939	1
ENSG00000066651	0.174042876206026	1
ENSG00000066827	-0.0479104876917059	3
ENSG00000067048	-1.11869183596967	5
ENSG00000067113	0.623131827135479	3
ENSG00000067141	-0.150132609163785	3
ENSG00000067167	0.118032734819409	3
ENSG00000067177	0.385843524692029	6
ENSG00000067208	-0.228137606614326	3
ENSG00000067365	-0.221946063199766	3
ENSG00000067829	0.131621191455493	5
ENSG00000067955	0.265015170972452	6
ENSG00000068305	0.0826033525813409	4
ENSG00000068323	-0.0866847761641381	8
ENSG00000068383	-0.537012321407088	6
ENSG00000068724	-0.0538766142466971	5
ENSG00000068793	0.705232029337053	7
ENSG00000068912	0.378555235641874	3
ENSG00000069509	0.512636960891885	9
ENSG00000069702	0.324542781740985	9
ENSG00000070018	0.289435111407131	8
ENSG00000070047	-0.47773800328805	6
ENSG00000070214	0.529045348985564	6
ENSG00000070367	-0.381474714681128	1
ENSG00000070423	-0.0141045280173443	5
ENSG00000070476	-0.155266364968492	2
ENSG00000070756	-0.2290364328788	5
ENSG00000070778	0.00182224089816557	8
ENSG00000070785	-0.63296304128242	5
ENSG00000070950	0.89261807061781	6
ENSG00000071051	-0.093847056199759	9
ENSG00000071243	0.665995389894252	3
ENSG00000071462	-0.327953712039439	5
ENSG00000071537	-0.0919676713882385	6
ENSG00000071794	0.513159735220094	1
ENSG00000072110	1.14454210388374	2
ENSG00000072121	-0.195038594330833	9
ENSG00000072210	-0.0513471815725344	9
ENSG00000072274	-0.329770392611068	5
ENSG00000072364	-0.226103120210656	6
ENSG00000072506	0.977868273634439	6
ENSG00000072778	0.351665585968287	6
ENSG00000073756	-0.0983037482010615	1
ENSG00000074047	-0.103914574440476	7
ENSG00000074181	0.045068864993446	1
ENSG00000074266	-0.321644577241695	9
ENSG00000074416	-0.223315127977304	3
ENSG00000074696	0.244946143629278	1
ENSG00000074800	-0.056649025106157	1
ENSG00000075151	0.534224131486934	9
ENSG00000075188	0.271580122403504	1
ENSG00000075292	-0.160782920987489	9
ENSG00000075407	-0.0738318320173959	1
ENSG00000075426	0.270718659676861	7
ENSG00000075539	-0.388127757391737	6
ENSG00000075618	0.318831727556084	5
ENSG00000075711	-0.266647983130511	6
ENSG00000075856	-0.338070491946075	6
ENSG00000075945	-0.0942401688468577	8
ENSG00000076356	-0.227647401813901	4
ENSG00000076641	-0.0402594623469798	3
ENSG00000077150	-0.6430391729974	3
ENSG00000077152	-0.271046107876197	9
ENSG00000077232	0.0326226311831532	7
ENSG00000077254	0.520676267628616	8
ENSG00000077380	0.838750485420296	3
ENSG00000077549	0.217014261524068	3
ENSG00000077809	-0.335440218061133	9
ENSG00000078070	-0.0292768295443365	1
ENSG00000078124	-0.0365681436823845	7
ENSG00000078618	0.325956399490076	9
ENSG00000079102	0.34245414313172	7
ENSG00000079387	-0.140564022677511	1
ENSG00000079482	-0.15893306245148	7
ENSG00000079691	-0.241107961222602	7
ENSG00000079785	-0.299704646876713	3
ENSG00000079999	0.279845163505999	3
ENSG00000080345	0.212430598364712	9
ENSG00000080503	0.164913020713462	7
ENSG00000080573	-0.130523647392423	1
ENSG00000080839	0.205420692773187	9
ENSG00000081014	0.0807481166364322	9
ENSG00000082258	-0.152479746652092	1
ENSG00000082516	0.452613509075053	9
ENSG00000082641	0.546668113663693	1
ENSG00000082701	-0.353824908988393	3
ENSG00000083097	0.423579412416871	4
ENSG00000083168	-0.405701932763445	9
ENSG00000083520	0.62140253224122	5
ENSG00000083720	-0.0278583652668248	1
ENSG00000083817	0.0838592242573186	9
ENSG00000083857	0.345493634925041	4
ENSG00000083896	-0.345563455105336	3
ENSG00000084207	-0.150315108893069	8
ENSG00000084636	0.404525000443962	6
ENSG00000084676	0.0373783112573681	8
ENSG00000084733	-0.20679862711218	8
ENSG00000085117	-0.205347374684349	3
ENSG00000085231	0.0160231102672334	2
ENSG00000085491	-0.32757470935233	3
ENSG00000085511	0.737093221794127	9
ENSG00000085832	-0.32069540772326	2
ENSG00000086061	-0.0923743242092972	6
ENSG00000086065	0.398915954789222	6
ENSG00000086189	0.454180651852136	1
ENSG00000086619	-0.4474177887712	5
ENSG00000086758	-0.125267064718465	4
ENSG00000087008	-0.15209089720506	1
ENSG00000087095	0.456382645165893	3
ENSG00000087116	0.761436514023489	9
ENSG00000087206	-0.144731876700763	7
ENSG00000087263	0.750714970713948	1
ENSG00000087303	-0.0257947853012338	7
ENSG00000087586	-0.183543445419721	6
ENSG00000087884	0.22949087754921	2
ENSG00000087995	0.0110475304977693	9
ENSG00000088179	-0.0345712051809891	9
ENSG00000088356	-0.371870554457103	9
ENSG00000088387	-0.222270084417161	7
ENSG00000088448	-0.102403202903407	6
ENSG00000088451	0.077176561252928	7
ENSG00000088832	0.592876118479441	7
ENSG00000088854	-0.337482414394112	6
ENSG00000089009	-0.340438921265562	3
ENSG00000089048	-0.00646887871154061	9
ENSG00000089060	0.33508635864036	3
ENSG00000089094	1.15131472940245	7
ENSG00000089177	-0.186470806120955	7
ENSG00000089225	0.102483154931647	4
ENSG00000089234	0.0091740399823229	3
ENSG00000089693	0.253724976877651	2
ENSG00000089737	-0.0680001635717322	6
ENSG00000090020	-0.112730663611758	3
ENSG00000090432	-0.355362392552626	6
ENSG00000090530	-0.239788002123933	1
ENSG00000090621	0.179598024790479	6
ENSG00000090857	-0.20728324893201	6
ENSG00000090905	0.222506280649914	3
ENSG00000091140	0.420100473243741	3
ENSG00000091409	0.14717499506978	1
ENSG00000091436	-0.0748584543871092	8
ENSG00000091483	0.314081282109353	9
ENSG00000091651	-0.192865661456297	9
ENSG00000092020	0.75819019762625	9
ENSG00000092148	0.260077640839757	3
ENSG00000092330	0.643775662355878	6
ENSG00000092978	0.0444089748478843	2
ENSG00000094880	0.395980932632467	6
ENSG00000094916	0.0515538043497555	6
ENSG00000095002	-0.18593374321679	6
ENSG00000095303	0.0634599821625758	6
ENSG00000095380	0.199253992059041	6
ENSG00000095564	0.104249020326435	9
ENSG00000095787	-0.121614817812616	6
ENSG00000096384	-0.538195496788015	5
ENSG00000096401	0.00251799509727612	6
ENSG00000096717	1.22369119006906	6
ENSG00000096746	0.361187432911927	3
ENSG00000096968	0.142644406737745	9
ENSG00000099139	-0.218106890871455	6
ENSG00000099203	0.285944078037389	3
ENSG00000099246	0.530893587632699	1
ENSG00000099284	0.116917958576107	1
ENSG00000099290	-0.0182390365394193	9
ENSG00000099795	-0.317926055625841	3
ENSG00000099977	-0.28727870271872	6
ENSG00000100030	-0.250614418517588	8
ENSG00000100068	-0.0613693508290857	1
ENSG00000100124	-0.105830845504102	3
ENSG00000100138	0.688820928964589	6
ENSG00000100154	0.448910903935896	2
ENSG00000100201	-0.0680334738866727	1
ENSG00000100207	-0.126278301740575	9
ENSG00000100219	0.154554679047683	9
ENSG00000100241	0.429147032290536	6
ENSG00000100258	-0.332729972014726	1
ENSG00000100263	-0.0122548719684872	9
ENSG00000100280	-0.0838370960084825	7
ENSG00000100294	-0.270279277942424	3
ENSG00000100304	0.0164838656156857	7
ENSG00000100316	-2.25832419359419	5
ENSG00000100320	-0.00466342676169052	9
ENSG00000100325	0.352135953384403	3
ENSG00000100345	0.179738839195643	7
ENSG00000100348	0.113545284237208	6
ENSG00000100360	-0.49615635728014	1
ENSG00000100364	1.07276559554496	9
ENSG00000100410	0.656922903857356	5
ENSG00000100425	-0.00675179018196629	3
ENSG00000100445	0.100157789097308	6
ENSG00000100503	-0.00840273956370391	9
ENSG00000100523	-0.184765774990045	1
ENSG00000100554	0.478514914123994	1
ENSG00000100575	0.320436398407433	2
ENSG00000100600	0.10282474400125	3
ENSG00000100605	-0.389211014057726	1
ENSG00000100612	0.913006227211095	9
ENSG00000100625	0.482976164341778	7
ENSG00000100629	0.159675123963899	1
ENSG00000100632	0.166361547678952	7
ENSG00000100697	-0.420351402871074	7
ENSG00000100796	-0.110221342276919	3
ENSG00000100804	-0.117298808380736	6
ENSG00000100865	0.0690418354160636	9
ENSG00000100906	-0.114898213449289	5
ENSG00000100991	-0.312037897644434	4
ENSG00000100997	0.792750687019897	7
ENSG00000101019	-0.111652513237464	7
ENSG00000101040	0.129093988306888	1
ENSG00000101182	-0.363714815938732	2
ENSG00000101191	0.311719138964986	6
ENSG00000101216	-0.252184304413493	2
ENSG00000101236	1.14979485341648	3
ENSG00000101266	-0.121528554029956	7
ENSG00000101343	0.771264117541412	1
ENSG00000101365	0.249021624461274	6
ENSG00000101384	0.290718086119597	3
ENSG00000101400	0.199049471524166	6
ENSG00000101407	-0.252574246348982	9
ENSG00000101439	-0.105353065273426	3
ENSG00000101474	-0.0566554994119866	4
ENSG00000101825	-0.0225545729441086	7
ENSG00000101843	-0.226597939883399	8
ENSG00000101935	0.400676554070189	5
ENSG00000101974	-0.357923260623932	3
ENSG00000102038	0.856908964728877	4
ENSG00000102054	0.977120745816117	6
ENSG00000102158	-0.111566779115634	2
ENSG00000102181	0.564297958790219	4
ENSG00000102189	0.4422614861984	2
ENSG00000102287	-0.066639991855317	3
ENSG00000102393	-0.230882162412826	5
ENSG00000102572	0.7686471965364	6
ENSG00000102595	1.19206694171984	6
ENSG00000102699	-0.166632389231924	1
ENSG00000102710	0.63084480328386	6
ENSG00000102753	0.236920419622385	6
ENSG00000102755	0.549620519319989	7
ENSG00000102781	0.34702982762901	7
ENSG00000102786	0.0078460525200056	5
ENSG00000102804	0.0465074243831016	7
ENSG00000102893	0.257871237348681	9
ENSG00000102908	0.762651727221655	3
ENSG00000102910	0.58780712028017	6
ENSG00000102974	-0.487234791124976	2
ENSG00000103035	0.564646021838946	1
ENSG00000103047	0.0556209872745808	9
ENSG00000103175	-0.363895606034872	9
ENSG00000103194	0.246369889630578	3
ENSG00000103196	-0.073087249870721	4
ENSG00000103222	-0.127505795530612	3
ENSG00000103241	-0.0322939454438687	6
ENSG00000103274	-0.405485406588067	8
ENSG00000103275	-0.570651852947122	4
ENSG00000103353	0.753491640476998	7
ENSG00000103429	-0.164543296148383	2
ENSG00000103512	0.777249537668894	9
ENSG00000103647	-0.115032852023026	9
ENSG00000103653	-0.394335325860246	2
ENSG00000103671	0.146963552481579	6
ENSG00000103769	0.296543511278362	9
ENSG00000103888	0.234529086809596	3
ENSG00000104221	0.569960298153311	3
ENSG00000104228	-0.439604568848663	6
ENSG00000104320	0.602953574594767	3
ENSG00000104331	-0.210138442478894	9
ENSG00000104332	0.033714030701964	1
ENSG00000104408	0.153916447469376	1
ENSG00000104419	-0.0347303810094774	4
ENSG00000104442	0.413593180589788	7
ENSG00000104447	0.366927644230668	8
ENSG00000104497	-0.234080940225373	9
ENSG00000104517	0.537652132152028	3
ENSG00000104695	0.326259749151559	9
ENSG00000104714	-0.223015718479947	9
ENSG00000104763	0.447577347125116	9
ENSG00000104812	0.0513882684605311	5
ENSG00000104964	-0.199177334599811	1
ENSG00000104969	-0.0759727260851682	8
ENSG00000105053	-0.299159200496164	8
ENSG00000105088	0.645229173791202	1
ENSG00000105186	-0.268428925608187	9
ENSG00000105281	-1.41391291772231	5
ENSG00000105355	0.592418490801745	3
ENSG00000105401	0.194853403323868	6
ENSG00000105426	0.353838683987824	7
ENSG00000105438	0.15013748346822	9
ENSG00000105556	-0.00889969990051419	7
ENSG00000105664	-0.223814292825147	6
ENSG00000105701	0.683329174487686	6
ENSG00000105708	0.0131957715176872	9
ENSG00000105819	1.5876641069457	9
ENSG00000105856	0.0765728552719983	4
ENSG00000105866	-0.221016554001443	9
ENSG00000105879	-0.322852456741051	8
ENSG00000105926	0.451338906920356	6
ENSG00000105953	0.0578531459449416	4
ENSG00000105971	0.74876237996398	3
ENSG00000105974	0.573916483399496	3
ENSG00000105976	-0.153753372502606	6
ENSG00000105993	-0.0873664812695052	6
ENSG00000106003	-0.903543729842977	5
ENSG00000106052	0.559023732283808	7
ENSG00000106105	0.283933071619833	9
ENSG00000106211	0.288787673715487	6
ENSG00000106236	-0.4725365931626	5
ENSG00000106261	0.432057657489081	6
ENSG00000106268	-0.22779120255367	2
ENSG00000106305	0.812366675244066	9
ENSG00000106346	0.385191219959047	7
ENSG00000106366	0.0386491334883933	3
ENSG00000106392	-0.159141850258825	8
ENSG00000106443	-0.0911408040372801	1
ENSG00000106459	-0.944489764378408	5
ENSG00000106460	-0.134540618662463	8
ENSG00000106546	0.840707841696325	8
ENSG00000106591	-0.201663683375251	8
ENSG00000106609	0.165241415035626	3
ENSG00000106624	0.179380131759172	6
ENSG00000106636	-0.401470457235295	1
ENSG00000106683	-0.0171278215482548	9
ENSG00000106701	0.0608142061077168	6
ENSG00000106723	0.406099895700902	1
ENSG00000106799	-0.25908354220804	3
ENSG00000106829	0.16436345837954	3
ENSG00000106976	0.264848186041459	1
ENSG00000106993	0.400269003157208	3
ENSG00000107021	0.473355653307296	5
ENSG00000107036	0.558319549544784	6
ENSG00000107104	-0.341630513839227	6
ENSG00000107140	-0.248118589721227	5
ENSG00000107164	-0.388103914216784	9
ENSG00000107175	0.199672098483475	3
ENSG00000107341	0.776303467226847	3
ENSG00000107625	0.484690566894642	6
ENSG00000107643	0.485515066549531	6
ENSG00000107651	-0.1671876169586	7
ENSG00000107731	-0.34340371788799	1
ENSG00000107771	0.210690142982745	1
ENSG00000107779	-0.206936183508942	6
ENSG00000107854	-0.140233209466518	8
ENSG00000107938	0.0528945432113759	7
ENSG00000107968	-0.0563285518284792	1
ENSG00000108010	0.22111260993422	6
ENSG00000108021	0.828357179612344	2
ENSG00000108061	0.779340401765827	7
ENSG00000108175	0.0164177638406594	3
ENSG00000108179	0.0620833313872715	1
ENSG00000108239	0.467063085318567	6
ENSG00000108278	0.266797782273374	2
ENSG00000108298	-0.406830342753183	3
ENSG00000108384	-0.309914998512583	1
ENSG00000108406	0.420229491274413	1
ENSG00000108424	-0.274938824054996	6
ENSG00000108448	0.00286001654714441	9
ENSG00000108557	0.491431890439708	3
ENSG00000108582	0.427021032976108	3
ENSG00000108691	0.125382545311104	1
ENSG00000108848	-0.156828491169062	3
ENSG00000108963	-0.0322147019457791	6
ENSG00000109079	0.460949347212544	6
ENSG00000109089	0.226826954769918	6
ENSG00000109111	0.34527808373145	5
ENSG00000109189	-0.106561152108226	1
ENSG00000109220	0.361893646769738	9
ENSG00000109381	-0.0162320625434665	6
ENSG00000109436	-0.332039747082144	9
ENSG00000109452	0.177284791884176	7
ENSG00000109519	0.142258945649717	3
ENSG00000109576	-0.323593507400021	4
ENSG00000109606	-0.00242293684749603	3
ENSG00000109686	-0.0689553704595849	6
ENSG00000109814	-0.0956207238056584	2
ENSG00000109911	-0.665412571099914	9
ENSG00000109929	-0.443433645857687	8
ENSG00000110092	0.1053239935774	3
ENSG00000110104	-0.345662549172751	3
ENSG00000110218	0.792050815690175	3
ENSG00000110237	0.0970975503092033	6
ENSG00000110318	0.264663065150757	6
ENSG00000110395	0.0116600417077815	6
ENSG00000110422	0.522069049634804	1
ENSG00000110427	0.41343288231231	4
ENSG00000110435	0.4788510484244	5
ENSG00000110583	0.291273235495416	9
ENSG00000110696	-0.316994723842301	3
ENSG00000110768	0.37893744437152	1
ENSG00000110851	-0.112536135241855	7
ENSG00000110871	0.392229778005376	6
ENSG00000110880	0.0628629910431383	5
ENSG00000110958	0.584487257989923	9
ENSG00000111052	-0.260171797173693	2
ENSG00000111215	-0.0520351771220803	7
ENSG00000111266	0.066649124486405	8
ENSG00000111300	-0.0369520925708024	6
ENSG00000111361	0.743289319762551	1
ENSG00000111412	-0.159184837264434	3
ENSG00000111424	-0.183210427906979	3
ENSG00000111450	-0.00379777922417318	7
ENSG00000111615	0.276875284828215	1
ENSG00000111647	0.0243137387013839	1
ENSG00000111684	0.0949676719704061	5
ENSG00000111716	-0.0221275097839816	9
ENSG00000111731	-0.169491907407259	3
ENSG00000111875	0.21228416979131	1
ENSG00000111912	-0.138231456509943	3
ENSG00000111962	-0.0219623532829342	6
ENSG00000111981	-0.665272768292321	5
ENSG00000112033	0.186439581996752	9
ENSG00000112062	0.166350827373662	3
ENSG00000112078	0.229104121101229	9
ENSG00000112081	-2.03080041545802	5
ENSG00000112149	-0.383969428822601	3
ENSG00000112186	0.133683528059756	9
ENSG00000112242	-0.23527093659261	3
ENSG00000112245	-0.514602593204312	3
ENSG00000112297	0.0784992004238854	4
ENSG00000112305	-0.110989663270137	7
ENSG00000112306	-1.57049352833051	5
ENSG00000112406	0.125464902192885	7
ENSG00000112531	-0.0606372184069597	6
ENSG00000112578	-0.360488144256347	6
ENSG00000112584	0.0340634908620656	8
ENSG00000112592	-0.126704895374703	1
ENSG00000112679	-0.277822177029761	4
ENSG00000112701	0.354653269429185	5
ENSG00000112742	0.237004311737723	9
ENSG00000112874	-0.179619944097129	3
ENSG00000112902	0.126761689319412	5
ENSG00000112972	-0.404949637494739	3
ENSG00000112977	-0.0422375595497971	1
ENSG00000113013	0.440134879216193	5
ENSG00000113048	1.00810339051646	5
ENSG00000113068	0.187573343152504	6
ENSG00000113083	0.412355879205896	3
ENSG00000113140	-0.205078601351707	6
ENSG00000113163	0.750350428000646	6
ENSG00000113240	-0.26543056124012	9
ENSG00000113273	-0.0157067431601589	3
ENSG00000113282	0.159908349824462	3
ENSG00000113360	0.142101794189089	1
ENSG00000113369	-0.0288406010944702	2
ENSG00000113456	-0.0608002221305466	3
ENSG00000113552	0.850647226132977	9
ENSG00000113569	-0.073671714864828	2
ENSG00000113578	0.0467203666222818	7
ENSG00000113580	0.435953387607074	8
ENSG00000113594	0.0346797252146761	6
ENSG00000113595	0.209695697890258	1
ENSG00000113648	0.124610763591256	3
ENSG00000113657	-0.143578716403404	4
ENSG00000113712	-0.189660937539989	5
ENSG00000113739	-0.347015018868171	5
ENSG00000113758	-0.0279003804622286	5
ENSG00000113851	0.308990047848181	8
ENSG00000113916	-0.205203234887313	3
ENSG00000114019	0.0108290003846138	5
ENSG00000114030	0.300180915270088	6
ENSG00000114374	-0.243550685378582	3
ENSG00000114423	0.186490166801205	3
ENSG00000114446	0.155861578820982	3
ENSG00000114650	0.421349385643401	7
ENSG00000114698	0.112826083595508	3
ENSG00000114767	-0.132270353870279	8
ENSG00000114770	-0.445271218673897	3
ENSG00000114850	-0.155202562377694	3
ENSG00000114861	-0.0117952975854139	2
ENSG00000114942	0.0205884606005237	1
ENSG00000114948	0.0490572000961833	9
ENSG00000114956	-0.135163380132876	9
ENSG00000115042	0.087346501570255	2
ENSG00000115091	0.413012363813075	3
ENSG00000115107	-0.163109749488934	9
ENSG00000115159	-0.122395315525115	9
ENSG00000115183	0.650426361030385	8
ENSG00000115232	0.166214279345719	1
ENSG00000115295	0.24196422062809	3
ENSG00000115306	0.0730705009190331	3
ENSG00000115364	0.207304570141758	7
ENSG00000115368	-0.157402467328355	7
ENSG00000115419	0.794348135100224	2
ENSG00000115421	-0.29018941266299	1
ENSG00000115548	0.480714429442308	7
ENSG00000115648	-0.0661943136756097	7
ENSG00000115661	-0.273383217856489	4
ENSG00000115738	-0.121716610031526	6
ENSG00000115756	-0.304501779633423	5
ENSG00000115827	0.296017475918224	9
ENSG00000116005	0.361885204061846	8
ENSG00000116016	0.00400597420310005	3
ENSG00000116062	1.08546356536309	2
ENSG00000116096	-0.509769902786253	6
ENSG00000116117	-0.0863531052981759	2
ENSG00000116127	-0.228245781173023	2
ENSG00000116133	-0.298077474162369	7
ENSG00000116198	-0.0818599997026759	3
ENSG00000116237	0.293920350818526	1
ENSG00000116285	0.4540152555101	6
ENSG00000116525	0.175033135399023	3
ENSG00000116539	0.579145134013125	6
ENSG00000116641	0.288669984587007	1
ENSG00000116649	-0.957711700301791	5
ENSG00000116670	-0.255639585877267	5
ENSG00000116685	-0.446021875725896	6
ENSG00000116704	0.747353304952232	3
ENSG00000116729	-0.0754461358247642	2
ENSG00000116791	-0.31610048978686	8
ENSG00000116809	1.10953750756819	3
ENSG00000116857	-0.264981218109052	2
ENSG00000116991	-0.076262785997729	1
ENSG00000117020	-0.116194171002641	6
ENSG00000117036	-0.224363268038794	8
ENSG00000117118	-0.0832241523390419	5
ENSG00000117155	0.222291557961713	2
ENSG00000117228	0.300650737562036	1
ENSG00000117262	-0.0170214079298129	4
ENSG00000117298	0.0208417870710532	3
ENSG00000117318	0.181082419593377	6
ENSG00000117362	-0.203064052082447	3
ENSG00000117385	-0.208430605668325	5
ENSG00000117394	-0.140932748234583	6
ENSG00000117395	-0.118981175446196	8
ENSG00000117419	-0.260456138456676	6
ENSG00000117450	-1.02838625858961	5
ENSG00000117461	0.424155173949597	5
ENSG00000117500	0.0557107609667192	7
ENSG00000117519	0.236816567485492	9
ENSG00000117525	0.478798261017115	3
ENSG00000117533	0.260521621533727	9
ENSG00000117543	0.384187720642917	9
ENSG00000117616	-0.877777817867631	5
ENSG00000117632	0.028126159233332	5
ENSG00000117697	0.012872274606018	3
ENSG00000117906	-0.18979747444241	2
ENSG00000118007	0.651691243651997	6
ENSG00000118246	0.278805851504207	3
ENSG00000118260	0.0363257009524312	9
ENSG00000118363	0.342368003810993	6
ENSG00000118503	0.674812227431365	3
ENSG00000118508	-0.0232434681767338	8
ENSG00000118518	0.615324490955115	3
ENSG00000118564	0.651275845792717	1
ENSG00000118689	0.178904863407416	3
ENSG00000118816	0.490820330015777	5
ENSG00000118873	0.60075114120987	2
ENSG00000118900	-0.182176491140016	3
ENSG00000118922	-0.113286189352663	6
ENSG00000119013	0.457717748741614	9
ENSG00000119139	-0.25456187162531	1
ENSG00000119242	-0.0360046816928988	2
ENSG00000119280	0.205418908205829	1
ENSG00000119318	-0.0729614721468843	6
ENSG00000119328	0.685341397790724	2
ENSG00000119335	0.0103025015987636	6
ENSG00000119383	0.308435412385344	2
ENSG00000119397	0.544728017928397	1
ENSG00000119401	0.118118351229036	3
ENSG00000119408	1.2249206979064	4
ENSG00000119471	0.159035897719723	8
ENSG00000119632	0.114520346775641	1
ENSG00000119682	0.0593777351804405	6
ENSG00000119688	-0.151446095359272	7
ENSG00000119729	0.465379232257866	9
ENSG00000119771	0.0821328346277457	7
ENSG00000119801	-0.231454375692632	3
ENSG00000119844	-0.0853171174061868	3
ENSG00000119900	-0.175871395717665	2
ENSG00000119922	0.131607793643995	7
ENSG00000120008	-0.329976763085859	9
ENSG00000120129	-0.451028111924405	5
ENSG00000120137	-0.0914847084194439	9
ENSG00000120265	0.0554961238032712	9
ENSG00000120333	0.40245574764379	3
ENSG00000120509	-0.0491381181614059	7
ENSG00000120519	0.00350012162318919	4
ENSG00000120526	1.00377283922106	3
ENSG00000120539	0.604555088158479	3
ENSG00000120549	-0.151901560980646	3
ENSG00000120656	-0.63754735290802	5
ENSG00000120662	-0.0583082035502699	7
ENSG00000120685	-0.0115480782391144	9
ENSG00000120690	0.182962185642661	6
ENSG00000120694	-0.33581226487803	5
ENSG00000120742	0.0536585182777776	2
ENSG00000120837	0.926495037659007	3
ENSG00000120885	-0.500320478036331	5
ENSG00000120963	0.10797457172211	1
ENSG00000121057	-0.304576968786802	3
ENSG00000121297	-0.0927483701907306	8
ENSG00000121390	0.773515264334802	5
ENSG00000121440	-0.0663553148590947	1
ENSG00000121578	0.233472742196341	7
ENSG00000121691	-0.288662608140111	7
ENSG00000121769	0.659621370970123	9
ENSG00000121892	0.0923329169242174	3
ENSG00000121904	0.0460290676031199	9
ENSG00000121989	0.644688838732309	3
ENSG00000122042	-0.0268795957632747	1
ENSG00000122140	-0.427500249427393	1
ENSG00000122176	-0.921924018368222	5
ENSG00000122203	0.0621112070782079	5
ENSG00000122257	0.329670499505933	1
ENSG00000122376	0.0943887961370907	1
ENSG00000122417	0.0677199841049158	7
ENSG00000122482	0.27827314108521	9
ENSG00000122497	-0.113009231246013	6
ENSG00000122507	0.416818725165101	9
ENSG00000122545	0.446848442235535	1
ENSG00000122565	-0.142052244060293	8
ENSG00000122674	-0.112773265386396	3
ENSG00000122705	0.00837275969500558	2
ENSG00000122707	0.357561245308337	8
ENSG00000122729	0.385155283636853	3
ENSG00000122779	-0.0789977673830705	9
ENSG00000122786	0.260296991289729	3
ENSG00000122861	-0.154573622336324	7
ENSG00000122863	-0.214205002585486	4
ENSG00000122873	-0.0294183339328361	1
ENSG00000122958	-0.00258712760822893	6
ENSG00000122965	-0.323355186274805	3
ENSG00000122966	-0.121724078571029	1
ENSG00000123066	0.091018323825947	3
ENSG00000123130	0.285147777862346	3
ENSG00000123240	0.211559469436913	7
ENSG00000123473	-0.353220291844124	2
ENSG00000123505	-0.558668736214788	5
ENSG00000123562	0.169546489211721	5
ENSG00000123684	-0.104093273724902	6
ENSG00000123728	-0.203044652783947	3
ENSG00000123739	0.193276495563939	6
ENSG00000123983	0.2331180772869	6
ENSG00000124145	-0.246649577730415	5
ENSG00000124160	-0.36953651476668	6
ENSG00000124177	-0.0791477016528782	4
ENSG00000124201	0.199744823897196	7
ENSG00000124279	-0.440222964306034	6
ENSG00000124299	-0.328037620133292	7
ENSG00000124356	-0.157387860425494	9
ENSG00000124357	0.0182383308833267	7
ENSG00000124532	-0.252903380641889	3
ENSG00000124535	0.0856419393468759	6
ENSG00000124562	0.0341160046106288	9
ENSG00000124766	0.273927555096064	8
ENSG00000124782	0.317062452580176	6
ENSG00000124784	-0.0622829178046333	1
ENSG00000124813	0.374061587261222	7
ENSG00000125247	-0.265846014573011	3
ENSG00000125257	0.150196090319764	7
ENSG00000125347	-0.259800589117817	5
ENSG00000125351	0.0731068547931164	1
ENSG00000125354	0.309570383087288	6
ENSG00000125398	-0.148984846136837	1
ENSG00000125484	-0.281071031913389	1
ENSG00000125503	-0.889628008906043	5
ENSG00000125629	-0.165561531430441	3
ENSG00000125676	0.376586387514791	3
ENSG00000125772	-0.0793778030557261	1
ENSG00000125814	0.324568317885022	3
ENSG00000125827	-0.10454161740009	1
ENSG00000125844	0.630554363936632	6
ENSG00000125848	-0.0205830091432334	1
ENSG00000125863	-0.305083969505932	9
ENSG00000125944	0.984020724113952	9
ENSG00000125977	0.508855016025895	7
ENSG00000126003	0.24159541881989	6
ENSG00000126012	0.276460593583921	6
ENSG00000126067	0.216609080100445	8
ENSG00000126107	0.205595468344605	8
ENSG00000126216	-0.18870043059835	1
ENSG00000126458	0.952748892945401	8
ENSG00000126603	0.3988265694868	8
ENSG00000126653	-0.185574032622212	9
ENSG00000126698	0.0203086149606638	9
ENSG00000126814	0.382855126568553	3
ENSG00000126821	-0.0468610278884435	3
ENSG00000126934	0.207527584130949	9
ENSG00000127124	-0.0254698799605531	6
ENSG00000127241	-0.267270171937608	1
ENSG00000127452	0.602484932959198	9
ENSG00000127463	0.719401978840402	6
ENSG00000127507	0.471037272636361	9
ENSG00000127527	-0.0913820457312623	2
ENSG00000127666	0.167204315506145	3
ENSG00000127870	-0.451412193392677	7
ENSG00000127914	0.38665640793053	8
ENSG00000127920	-0.01450154491679	1
ENSG00000127947	1.15383422994129	1
ENSG00000127948	0.811554009052062	6
ENSG00000127955	0.26147237173874	7
ENSG00000127995	0.246277274044931	3
ENSG00000128340	-0.450585636484072	9
ENSG00000128342	-0.0550153537137525	7
ENSG00000128463	0.158278130922161	3
ENSG00000128534	-0.0105690146486076	3
ENSG00000128563	0.468827964781087	6
ENSG00000128585	0.00233842460238637	6
ENSG00000128590	-0.326272451642674	3
ENSG00000128595	-0.017171285600497	4
ENSG00000128607	0.244459452821221	6
ENSG00000128641	0.295858160152021	9
ENSG00000128654	0.211991123118934	8
ENSG00000128708	0.163955383914494	7
ENSG00000128917	-0.683074943708376	5
ENSG00000128944	0.661510164694159	9
ENSG00000129038	0.209633520752435	3
ENSG00000129055	-0.0902365647065063	6
ENSG00000129187	0.277985323607532	1
ENSG00000129195	-0.240187748701259	6
ENSG00000129235	-0.426193985693401	6
ENSG00000129250	-0.138658178577576	3
ENSG00000129534	0.286037894792659	1
ENSG00000129562	-0.0640879720155033	6
ENSG00000129566	0.328396757808758	2
ENSG00000129680	0.325958386129558	6
ENSG00000129810	0.443697085271242	9
ENSG00000129932	-0.104755510676477	8
ENSG00000130021	0.405071336006636	3
ENSG00000130147	0.0666966673598916	1
ENSG00000130165	0.0568388047089093	7
ENSG00000130222	-0.563452282379665	6
ENSG00000130224	0.751519280280263	9
ENSG00000130254	-0.0603178005088175	1
ENSG00000130332	-0.422166426517462	5
ENSG00000130340	-0.0137185815743711	4
ENSG00000130348	-0.0138719516787295	8
ENSG00000130349	0.0978196448772305	1
ENSG00000130396	-0.170057272791557	7
ENSG00000130522	-0.297680623073045	3
ENSG00000130635	-0.0686829617800649	3
ENSG00000130684	0.0685162347383832	1
ENSG00000130707	-0.221907873122834	9
ENSG00000130713	0.451575618482557	6
ENSG00000130749	0.254701465196127	9
ENSG00000130816	1.04149151528691	1
ENSG00000130935	0.341272129633973	9
ENSG00000130956	0.338295605362941	4
ENSG00000131016	0.823581498846566	7
ENSG00000131080	0.397363812714784	7
ENSG00000131143	-0.334358962526167	9
ENSG00000131238	0.929506321065568	8
ENSG00000131263	-0.243339156552604	3
ENSG00000131269	0.597541819037526	2
ENSG00000131378	0.412920832255191	3
ENSG00000131459	0.32550584632589	5
ENSG00000131558	-0.0369291606139525	7
ENSG00000131591	-0.459088646859752	5
ENSG00000131626	0.512861719323249	9
ENSG00000131931	-0.0644073974338405	8
ENSG00000131941	0.577982132972983	6
ENSG00000132002	-0.239549388482795	5
ENSG00000132005	-0.370170576902412	6
ENSG00000132128	0.430592103991368	2
ENSG00000132155	0.803038515363285	3
ENSG00000132300	0.837814368962011	2
ENSG00000132359	-0.13952206114822	9
ENSG00000132383	-0.239259730932963	7
ENSG00000132386	0.531887076416243	1
ENSG00000132406	-0.227708891132064	3
ENSG00000132434	0.395005892792631	3
ENSG00000132463	0.551824998408832	8
ENSG00000132485	-0.5921319862356	3
ENSG00000132507	-0.104664000143281	6
ENSG00000132541	-0.224442562067659	2
ENSG00000132688	-0.498617574277305	6
ENSG00000132694	-0.116702503777861	3
ENSG00000132740	-0.224855007055768	7
ENSG00000132823	0.323658016071819	6
ENSG00000132824	-0.00428428505234506	1
ENSG00000132842	-0.211249568409989	7
ENSG00000132912	0.502035804094223	6
ENSG00000132950	0.802173410738545	3
ENSG00000133030	0.39155794709491	9
ENSG00000133056	0.4004498111694	6
ENSG00000133059	0.0203184524842654	1
ENSG00000133065	-0.16419531791474	2
ENSG00000133107	-0.135931197589372	9
ENSG00000133131	-0.189331474343331	6
ENSG00000133250	-0.0516972520018634	6
ENSG00000133318	0.128134170169395	6
ENSG00000133398	-0.00157024870123741	4
ENSG00000133422	0.224240425112604	3
ENSG00000133424	-0.208355729124076	9
ENSG00000133619	-0.433359386160759	3
ENSG00000133704	0.215148257074812	3
ENSG00000133706	0.147886624022915	7
ENSG00000133773	0.0360666678537897	9
ENSG00000133858	-0.71801789929738	5
ENSG00000133872	0.20707342655346	3
ENSG00000133935	-0.23727224241684	6
ENSG00000134202	-0.994414744331483	2
ENSG00000134248	0.288957257869697	3
ENSG00000134259	-0.103621396707474	3
ENSG00000134294	-0.10845843878389	2
ENSG00000134324	0.0397257217710666	6
ENSG00000134352	-0.0817928167883389	7
ENSG00000134452	0.595900784575891	3
ENSG00000134453	-0.0265924513922894	1
ENSG00000134480	0.800042362557924	3
ENSG00000134574	0.198800235099905	6
ENSG00000134644	0.186319067358204	6
ENSG00000134684	-0.257990696456812	3
ENSG00000134697	0.454702635287091	5
ENSG00000134852	0.486708881662347	4
ENSG00000134884	0.436851022486273	5
ENSG00000134901	0.075844114805076	6
ENSG00000134986	0.0899554740116331	9
ENSG00000134996	0.521761161663201	3
ENSG00000135040	0.400444901105889	1
ENSG00000135046	-0.00077298486139057	6
ENSG00000135108	-0.372417637670595	3
ENSG00000135111	-0.0926661965384073	6
ENSG00000135164	0.420953899904873	1
ENSG00000135269	0.569729247910847	3
ENSG00000135272	0.296840644061649	9
ENSG00000135297	0.570317786671638	6
ENSG00000135318	0.464694107981148	5
ENSG00000135624	-0.310882582167927	3
ENSG00000135749	0.0682287924934042	3
ENSG00000135766	0.65432706737373	3
ENSG00000135801	-0.01369497541982	8
ENSG00000135821	-0.357908695664241	5
ENSG00000135842	0.109620706928112	9
ENSG00000135870	0.0368941502421143	2
ENSG00000135900	0.510410961402639	3
ENSG00000135932	-0.236911959186405	3
ENSG00000135940	0.415521028049547	2
ENSG00000135968	0.0248797838887828	1
ENSG00000135972	0.0152632563836705	6
ENSG00000135974	0.865261692781526	3
ENSG00000135976	0.0393883716223508	4
ENSG00000135999	0.0098979060062812	1
ENSG00000136010	0.665690600577853	3
ENSG00000136026	0.120754826690569	1
ENSG00000136044	0.533824749671478	1
ENSG00000136146	0.466006167064942	6
ENSG00000136158	0.291248904425024	1
ENSG00000136161	0.201830648279428	7
ENSG00000136238	0.735124912451641	2
ENSG00000136244	-0.0894146521534316	2
ENSG00000136261	0.00859888589609584	5
ENSG00000136381	-0.0374182128263651	6
ENSG00000136436	-0.299186480235177	9
ENSG00000136448	0.884951894818623	9
ENSG00000136504	-0.00466910720445097	7
ENSG00000136527	0.24926078901599	6
ENSG00000136536	-0.0262947183236077	3
ENSG00000136560	-0.0378564747491783	6
ENSG00000136718	0.296858898803805	6
ENSG00000136731	-0.102992174487652	3
ENSG00000136732	-0.306321958521163	4
ENSG00000136738	0.321775966527831	8
ENSG00000136816	0.138331519876026	9
ENSG00000136824	-0.151108349374255	1
ENSG00000136848	0.0673544814451294	7
ENSG00000136854	-0.272972396575667	3
ENSG00000136867	0.586256219213146	3
ENSG00000136869	-0.0767997361415836	3
ENSG00000136870	-0.371373664602829	3
ENSG00000136888	0.295348389540501	4
ENSG00000136937	0.274837177022283	2
ENSG00000136938	0.299694636182994	1
ENSG00000136986	-0.205426454857791	7
ENSG00000137106	0.686264424570323	3
ENSG00000137124	-0.288671977284202	1
ENSG00000137166	-0.1835474162663	3
ENSG00000137200	-0.27092316283755	3
ENSG00000137269	0.0543000391210077	3
ENSG00000137309	0.0610501911838178	6
ENSG00000137393	0.0827066186780048	4
ENSG00000137413	-0.257642955570833	3
ENSG00000137563	-0.298931803765277	1
ENSG00000137601	0.37815565444107	3
ENSG00000137714	0.0760662146415639	3
ENSG00000137764	-0.276117874229291	9
ENSG00000137801	0.238588228761851	2
ENSG00000137821	0.315135385423071	1
ENSG00000137947	-0.467933705944114	5
ENSG00000137962	0.20382617511782	3
ENSG00000137992	0.056590143170308	9
ENSG00000138029	-0.126435626455002	6
ENSG00000138032	-0.10493342908134	1
ENSG00000138071	0.000465726832882149	4
ENSG00000138166	-0.418068865440534	5
ENSG00000138182	0.0674813518255919	2
ENSG00000138231	-0.768740881044819	2
ENSG00000138311	-0.139991671613515	9
ENSG00000138316	-0.228151692154265	9
ENSG00000138326	-0.17609986907528	8
ENSG00000138363	0.785733813079242	6
ENSG00000138375	0.969467489964014	6
ENSG00000138386	-0.189995084344073	3
ENSG00000138434	-0.17796233845938	1
ENSG00000138640	0.685459046412968	7
ENSG00000138658	-0.237797780329828	1
ENSG00000138735	0.713435878914724	1
ENSG00000138738	0.184098122854803	1
ENSG00000138750	-0.0750578630590839	3
ENSG00000138757	-0.125315534280135	6
ENSG00000138760	0.40891507564274	6
ENSG00000138777	0.26642517082578	7
ENSG00000138801	0.0501404140698531	8
ENSG00000138814	-0.0180922338129238	6
ENSG00000138829	0.0740194351464677	5
ENSG00000138867	-0.262349212668212	9
ENSG00000139131	0.203390607902274	2
ENSG00000139168	-0.312811337110274	9
ENSG00000139174	0.371019115963121	1
ENSG00000139218	0.733427888096342	6
ENSG00000139263	0.257579628306958	9
ENSG00000139329	0.364557308112996	1
ENSG00000139370	-0.270043783726101	3
ENSG00000139433	0.0237253362767855	3
ENSG00000139436	0.53824826158808	4
ENSG00000139505	-0.111467945155186	7
ENSG00000139514	-0.230236427401811	3
ENSG00000139517	-0.269347272585362	4
ENSG00000139620	-0.354277125295738	2
ENSG00000139684	0.14001397782437	3
ENSG00000139734	-0.166370434642947	4
ENSG00000139746	-0.153767339569237	1
ENSG00000139990	0.217914951874926	4
ENSG00000140105	-0.468419815234657	7
ENSG00000140396	-0.269724845340389	3
ENSG00000140403	0.433744859263044	1
ENSG00000140416	0.240534543283575	4
ENSG00000140443	0.347217241457769	1
ENSG00000140450	-0.264946571738082	1
ENSG00000140464	-0.182286593130901	3
ENSG00000140525	-0.0724742273915964	3
ENSG00000140548	-0.0243886393892148	1
ENSG00000140575	0.594388044170152	9
ENSG00000140718	-0.0715992524556514	9
ENSG00000140740	-0.436300931762702	3
ENSG00000140829	-0.280207418876898	2
ENSG00000140941	0.117200466508622	6
ENSG00000141052	-0.275315637543315	7
ENSG00000141179	-0.0853365254249492	3
ENSG00000141198	0.573159669906184	6
ENSG00000141367	0.632002176111915	7
ENSG00000141526	0.0271774661724276	6
ENSG00000141560	-0.00121854670922568	1
ENSG00000141562	-0.499695537948147	6
ENSG00000141564	-0.0597381708720527	1
ENSG00000141736	-0.136010387417615	1
ENSG00000141753	0.0379764388915155	1
ENSG00000141756	0.0458207095516295	9
ENSG00000141837	0.0593685797426446	8
ENSG00000142149	-0.251189581566567	7
ENSG00000142156	-0.0705456578422712	3
ENSG00000142166	0.4173548521842	3
ENSG00000142168	1.04360451582635	1
ENSG00000142173	0.0181931981422417	6
ENSG00000142186	0.749956564366643	6
ENSG00000142507	0.326909302664791	3
ENSG00000142544	-0.20179278155324	7
ENSG00000142627	-0.220502088703429	6
ENSG00000142798	0.0531985796766355	3
ENSG00000142856	0.294160158164522	9
ENSG00000142864	0.0354386650063369	3
ENSG00000142892	-0.136447255077914	9
ENSG00000143067	-0.193051391307634	3
ENSG00000143147	0.725320008613939	6
ENSG00000143162	-0.485960570432768	2
ENSG00000143183	-0.104168546649378	1
ENSG00000143207	0.557341583028887	8
ENSG00000143322	0.38304513008437	6
ENSG00000143384	0.308606839171054	5
ENSG00000143393	0.402768987712759	6
ENSG00000143401	0.133665697101766	3
ENSG00000143442	-0.038887075350978	6
ENSG00000143473	0.235463596432066	1
ENSG00000143486	-0.417926680572488	5
ENSG00000143493	-0.200887448584316	9
ENSG00000143507	0.295447373996417	3
ENSG00000143514	0.542539463416132	6
ENSG00000143614	-0.177720481747946	2
ENSG00000143669	-0.172575795377017	7
ENSG00000143702	-0.0892714438738429	1
ENSG00000143727	-0.284384008850047	6
ENSG00000143772	-0.213022221285485	3
ENSG00000143776	0.0616041844457286	4
ENSG00000143799	-0.109874242848312	7
ENSG00000143924	1.00625871548531	6
ENSG00000143947	0.949664110182727	2
ENSG00000143971	0.354301269718718	1
ENSG00000144120	-0.383312615646113	3
ENSG00000144224	-0.0227064219487563	3
ENSG00000144354	0.370443111484615	9
ENSG00000144357	-0.22995915556997	6
ENSG00000144366	0.257197425590731	3
ENSG00000144426	0.191090226317813	2
ENSG00000144455	0.356268093035178	9
ENSG00000144468	0.223711840067607	7
ENSG00000144476	-0.203299013008615	7
ENSG00000144535	-0.437602823168326	3
ENSG00000144567	-0.505425869781536	2
ENSG00000144580	0.226545547235542	7
ENSG00000144635	0.625460872950516	7
ENSG00000144655	-0.0264577031139368	3
ENSG00000144711	-0.233964771182984	3
ENSG00000144736	-0.130141274156093	3
ENSG00000144749	0.0612021692486608	3
ENSG00000144959	0.261635171117892	3
ENSG00000145016	-0.242699264948476	6
ENSG00000145041	-0.217268018777347	6
ENSG00000145220	-0.108846295754917	1
ENSG00000145247	0.42550371759294	9
ENSG00000145332	0.336815001749981	3
ENSG00000145348	-0.0835377654076893	4
ENSG00000145414	-0.135218537894667	7
ENSG00000145431	0.214981313566638	3
ENSG00000145555	-0.170045370219518	2
ENSG00000145592	0.0564766597493079	3
ENSG00000145632	-0.691356500181502	4
ENSG00000145687	-0.205911219034848	9
ENSG00000145743	-0.209072801692334	1
ENSG00000145782	-0.295357869622242	3
ENSG00000145817	-0.086364310832342	3
ENSG00000145919	0.236326398144428	8
ENSG00000145982	0.0230553129231577	2
ENSG00000145996	0.101774470607103	9
ENSG00000146122	0.147188927748386	7
ENSG00000146197	0.228649522356087	6
ENSG00000146242	0.43672473408676	3
ENSG00000146278	-0.248537662765193	5
ENSG00000146373	0.420210463931393	6
ENSG00000146592	-0.142748149457611	1
ENSG00000146648	-0.183928216337097	9
ENSG00000146701	0.0530494786045405	3
ENSG00000146757	-0.123027956779594	1
ENSG00000146872	0.544849787461465	8
ENSG00000147027	0.152899417762122	9
ENSG00000147044	0.352761556895788	2
ENSG00000147123	0.530793607512874	3
ENSG00000147124	-0.0477467639659139	9
ENSG00000147130	-0.236091101908293	8
ENSG00000147164	0.170934635965035	3
ENSG00000147400	-0.457223181977697	3
ENSG00000147592	0.337425722713538	9
ENSG00000147677	-0.165709144162028	2
ENSG00000147687	0.0149298147647729	3
ENSG00000147854	0.574626177583935	2
ENSG00000148019	-0.0318182586280216	1
ENSG00000148053	-0.442145768907371	4
ENSG00000148110	-0.187615193378529	2
ENSG00000148120	0.0495720665282944	6
ENSG00000148143	-0.161691772729701	1
ENSG00000148303	0.172338530139129	5
ENSG00000148339	-0.126971205080684	3
ENSG00000148358	-0.172528001788317	7
ENSG00000148450	-0.0842448662884455	9
ENSG00000148459	0.464399134288014	1
ENSG00000148516	0.121025958308366	9
ENSG00000148572	0.704251601047433	6
ENSG00000148688	0.270009975669964	3
ENSG00000148700	-0.17920954050459	3
ENSG00000148730	-0.214130309816867	9
ENSG00000148737	-0.157537202805618	7
ENSG00000148798	-0.375615445542063	3
ENSG00000148985	-0.104577668129179	7
ENSG00000149084	-0.184795335830918	7
ENSG00000149100	0.14518254823521	8
ENSG00000149177	-0.102124827028906	3
ENSG00000149179	0.387352179947752	9
ENSG00000149257	0.030762720049534	3
ENSG00000149273	-0.572729927446359	5
ENSG00000149289	0.0843536128563639	6
ENSG00000149503	-0.115085719321345	9
ENSG00000149547	0.456924183031891	6
ENSG00000149600	-0.0843666866673491	9
ENSG00000149658	-0.690925370168416	3
ENSG00000149923	0.231311986032731	6
ENSG00000149925	0.233110477858768	6
ENSG00000150347	-0.0992011902070103	1
ENSG00000150630	0.566770904636829	7
ENSG00000150760	-0.332768985561595	8
ENSG00000150938	1.18806064360587	6
ENSG00000150961	0.485011463806265	3
ENSG00000150977	-0.100101509345066	8
ENSG00000150990	0.515514188780697	6
ENSG00000150991	-0.217904505311492	5
ENSG00000151012	0.119793614321431	3
ENSG00000151065	-0.350786882993073	3
ENSG00000151239	0.399093966724518	3
ENSG00000151247	0.0214606408181282	1
ENSG00000151276	-0.412866991164691	6
ENSG00000151332	-0.237057219026748	1
ENSG00000151348	0.00827359154978807	4
ENSG00000151458	0.688784750652814	9
ENSG00000151466	0.283950018170315	6
ENSG00000151491	0.197471098779758	8
ENSG00000151552	-0.0677062932773593	9
ENSG00000151553	-0.00980781189356977	3
ENSG00000151612	-0.134007645990311	8
ENSG00000151693	0.757056260247209	3
ENSG00000151702	-0.154233880684046	3
ENSG00000151726	-0.226186777133616	6
ENSG00000151835	0.154516388248294	6
ENSG00000151849	-0.203267590934548	7
ENSG00000151929	-0.144495150646743	6
ENSG00000152082	-0.232644514635933	8
ENSG00000152127	-0.367694556551435	6
ENSG00000152133	0.482763705594519	3
ENSG00000152193	-0.470837869215297	6
ENSG00000152219	-0.221234367263219	2
ENSG00000152359	-0.0405692577618267	3
ENSG00000152382	0.154371267370699	7
ENSG00000152413	-0.0802438624184484	9
ENSG00000152464	0.245264902028314	2
ENSG00000152484	0.241672644480532	9
ENSG00000152620	1.01966951963259	7
ENSG00000152661	-0.0058921055188063	9
ENSG00000152700	0.133217136538364	3
ENSG00000152795	-0.590114615997875	5
ENSG00000152818	0.218900322919873	1
ENSG00000152990	-0.0564214117111781	1
ENSG00000153006	-0.111837614314225	8
ENSG00000153046	-0.196651114076974	2
ENSG00000153214	0.186866729227686	9
ENSG00000153317	0.269934945859374	6
ENSG00000153560	0.866855202221293	3
ENSG00000153561	-0.308474336291637	8
ENSG00000153575	0.528146532056861	1
ENSG00000153714	0.406566252979484	1
ENSG00000153922	-0.529560512318153	5
ENSG00000153944	-0.158079845409413	9
ENSG00000154001	-0.324175322459112	2
ENSG00000154114	-0.242510870589585	3
ENSG00000154122	0.759126694767719	8
ENSG00000154127	0.114891567724673	8
ENSG00000154174	0.436803029858166	9
ENSG00000154188	0.357979950981058	9
ENSG00000154229	-0.231017622342438	7
ENSG00000154310	0.206142328595022	1
ENSG00000154319	0.0469828558181565	3
ENSG00000154359	-0.374121089710318	4
ENSG00000154380	-0.484467541315659	6
ENSG00000154429	0.916468338357269	1
ENSG00000154511	0.306019331371159	6
ENSG00000154582	-0.0134820448640565	5
ENSG00000154727	-0.00722552059150723	8
ENSG00000154767	0.652363480960105	6
ENSG00000155090	-0.0883158215151167	8
ENSG00000155096	0.171930342461357	1
ENSG00000155130	0.261519019623297	1
ENSG00000155313	0.294838997146449	9
ENSG00000155368	-0.312581977860816	7
ENSG00000155380	-0.154098422833938	5
ENSG00000155545	0.179485438442837	6
ENSG00000155561	0.132355242779484	8
ENSG00000155621	-0.0389844633137487	1
ENSG00000155636	-0.118985843858058	1
ENSG00000155760	0.0104553896590798	5
ENSG00000155876	0.802151608516486	1
ENSG00000156026	0.196560693459301	8
ENSG00000156103	0.0414510727039265	8
ENSG00000156256	0.618025303004316	2
ENSG00000156411	-0.155976820350998	3
ENSG00000156482	0.173522104908558	9
ENSG00000156502	-0.148446375064437	3
ENSG00000156535	0.217574617807591	9
ENSG00000156639	0.0300153636395013	6
ENSG00000156675	0.10084260411422	6
ENSG00000156802	0.0770851837442935	1
ENSG00000156804	-0.18488079927886	4
ENSG00000156958	0.0191864411659616	9
ENSG00000157216	0.131304147013476	2
ENSG00000157514	-0.155786365791318	3
ENSG00000157540	0.0288846796737498	7
ENSG00000157557	-0.0478220850682639	3
ENSG00000157613	-0.0889529760479126	7
ENSG00000157625	-0.339699443077594	3
ENSG00000157657	-0.222709096633965	9
ENSG00000157827	0.790568736188572	5
ENSG00000157869	0.0630234821429299	1
ENSG00000157985	-0.71457765632243	5
ENSG00000158006	-0.043784693008661	1
ENSG00000158079	0.391407636635764	1
ENSG00000158161	-0.245059507490016	6
ENSG00000158195	0.0888777713312089	3
ENSG00000158246	-0.0835693543184336	6
ENSG00000158290	0.560930021315981	1
ENSG00000158321	-0.0406589700293075	7
ENSG00000158402	0.0372569188212359	1
ENSG00000158435	0.0898239703134511	9
ENSG00000158470	-0.0805540188086124	9
ENSG00000158480	0.197535227895335	9
ENSG00000158545	0.0094016841451857	3
ENSG00000158615	-0.2989341863295	1
ENSG00000158636	0.252601387954315	1
ENSG00000159140	0.775692163275615	6
ENSG00000159167	-0.070799510760427	2
ENSG00000159176	-0.213569895574449	6
ENSG00000159399	-0.119209525111077	3
ENSG00000159445	-0.215376829835683	2
ENSG00000159479	0.561741444636077	9
ENSG00000159840	-0.00276342049073362	3
ENSG00000159884	-0.745198152554237	5
ENSG00000160049	0.599992253040851	4
ENSG00000160194	-0.0918416128440976	7
ENSG00000160199	-0.18140292140184	3
ENSG00000160208	-0.0921875877014856	3
ENSG00000160209	0.000386784435441433	3
ENSG00000160211	0.0890997696744779	6
ENSG00000160299	0.148582947851764	1
ENSG00000160305	0.277445249357642	9
ENSG00000160360	-0.160802865414243	6
ENSG00000160803	-0.0767190779354795	1
ENSG00000160818	-0.447900568583279	6
ENSG00000161526	-0.237046267005151	5
ENSG00000161692	-0.290041593052272	4
ENSG00000161800	-0.38998877011834	6
ENSG00000161888	0.542732103913282	2
ENSG00000162244	0.0473108052025636	6
ENSG00000162341	-0.0858090387443574	7
ENSG00000162377	0.0562235833993573	2
ENSG00000162402	0.00118419992716475	3
ENSG00000162407	0.0166296404140017	3
ENSG00000162413	-0.725516814367738	5
ENSG00000162434	0.337189594795491	3
ENSG00000162441	0.206682502213669	9
ENSG00000162517	-0.359750109533112	3
ENSG00000162520	0.879860053166787	9
ENSG00000162542	-0.207239833985856	9
ENSG00000162545	-0.145984524563697	3
ENSG00000162591	-0.374286464516055	5
ENSG00000162601	0.041556655588739	3
ENSG00000162604	0.201034774146175	1
ENSG00000162613	0.661017366976092	7
ENSG00000162702	0.40462747050518	8
ENSG00000162714	0.146972139398286	1
ENSG00000162745	0.0369685727030367	9
ENSG00000162804	0.0824054893654078	6
ENSG00000162851	-0.243940348288008	9
ENSG00000162923	0.68591530686378	3
ENSG00000162976	0.696143931601545	3
ENSG00000163001	0.418666722089284	3
ENSG00000163002	-0.0456263389313488	1
ENSG00000163067	-0.116209293162889	1
ENSG00000163191	-0.170121625404172	1
ENSG00000163249	-0.441302493453887	6
ENSG00000163312	-0.0578477945399588	9
ENSG00000163320	0.140327158066591	8
ENSG00000163430	-0.21405221012362	4
ENSG00000163431	0.225461087886782	6
ENSG00000163453	0.737140330828643	3
ENSG00000163468	0.697508392491827	1
ENSG00000163507	-0.259632960438717	7
ENSG00000163512	0.467351475323743	8
ENSG00000163545	0.20848999758118	6
ENSG00000163602	0.0118155141705247	9
ENSG00000163608	0.139355728711122	8
ENSG00000163625	-0.193847050555592	1
ENSG00000163637	-0.0178319153096545	3
ENSG00000163660	-0.12593473809725	5
ENSG00000163683	0.516740204342555	3
ENSG00000163781	0.411590743503655	6
ENSG00000163807	1.01085738434769	3
ENSG00000163812	-0.154821813987269	3
ENSG00000163866	-0.41398821326717	9
ENSG00000163870	-0.237984075491143	2
ENSG00000163900	0.351018609736672	8
ENSG00000163902	-0.0669059879388212	6
ENSG00000163930	-0.315513212266852	2
ENSG00000163939	0.781703825911847	6
ENSG00000163947	0.082811088564359	9
ENSG00000164040	-0.0631572081740826	2
ENSG00000164045	-0.213284869206132	3
ENSG00000164073	0.56773142669552	1
ENSG00000164087	-0.269010897673544	6
ENSG00000164096	0.879467946988398	9
ENSG00000164099	-0.135155245768742	6
ENSG00000164109	-0.0294721264074902	6
ENSG00000164111	0.0726695112908136	1
ENSG00000164117	-0.413954031760999	1
ENSG00000164122	0.140663136374575	4
ENSG00000164164	1.02185313682946	2
ENSG00000164169	-0.123347999989942	3
ENSG00000164176	0.181376964548454	9
ENSG00000164211	0.253099452595927	3
ENSG00000164253	0.0100997720790992	3
ENSG00000164300	-0.119361743880883	7
ENSG00000164307	0.699329655653874	1
ENSG00000164323	-0.228371967717848	2
ENSG00000164327	0.632360979761898	2
ENSG00000164331	0.161435851392239	8
ENSG00000164347	0.42772768058789	8
ENSG00000164366	-0.108583453462109	3
ENSG00000164379	-0.228044183620608	6
ENSG00000164465	0.742677937318829	9
ENSG00000164587	-0.0897907480814916	6
ENSG00000164654	0.121048767694647	8
ENSG00000164692	-0.120044959894347	3
ENSG00000164733	0.682953309902124	3
ENSG00000164741	0.145442703576515	3
ENSG00000164751	-0.121962317845342	1
ENSG00000164754	-0.0870104801143975	1
ENSG00000164761	0.579580659211716	6
ENSG00000164818	0.203002777737151	8
ENSG00000164904	0.7143941396643	3
ENSG00000164919	0.308942629769761	6
ENSG00000164933	0.657076727000475	3
ENSG00000164938	0.000752588272182331	9
ENSG00000164944	0.00931826583275981	9
ENSG00000164949	0.104857255018606	6
ENSG00000164961	1.12809681072452	1
ENSG00000164975	0.932447041610084	1
ENSG00000165006	0.348973868415472	6
ENSG00000165060	0.0984730970614353	7
ENSG00000165097	1.24655910030373	3
ENSG00000165169	-0.273674693916533	3
ENSG00000165233	0.0829202790352012	6
ENSG00000165246	-0.158429174182925	4
ENSG00000165259	0.728257381691004	7
ENSG00000165288	0.00981868681436444	1
ENSG00000165304	0.026879195748009	9
ENSG00000165312	-0.199141288282455	7
ENSG00000165338	-0.0236971604897383	9
ENSG00000165355	0.585365935630156	2
ENSG00000165410	0.600237771920076	3
ENSG00000165417	-0.306498204081752	6
ENSG00000165480	0.081914813840968	6
ENSG00000165487	0.102835071902415	7
ENSG00000165494	0.138014531464286	6
ENSG00000165629	0.0961885967903283	1
ENSG00000165632	-0.278304892788459	4
ENSG00000165660	-0.388293291817957	8
ENSG00000165675	-0.116558365492949	7
ENSG00000165678	-0.337792116860525	8
ENSG00000165688	0.765376762768694	2
ENSG00000165733	-0.542005472581747	3
ENSG00000165806	-0.0198355628477388	4
ENSG00000165819	0.0907069105011136	1
ENSG00000165821	-0.053190297558603	6
ENSG00000165832	0.0381436577654065	7
ENSG00000165891	-0.273757026106554	1
ENSG00000165915	0.000459624233963659	6
ENSG00000166004	0.260090946924156	6
ENSG00000166024	-0.161872512465318	1
ENSG00000166025	0.543376481241405	1
ENSG00000166037	0.563118453703982	3
ENSG00000166068	0.0700853242197362	9
ENSG00000166086	0.54128232984203	3
ENSG00000166123	-0.0308250338581127	1
ENSG00000166130	-0.109392518435673	5
ENSG00000166135	-0.390307128968037	3
ENSG00000166167	-0.146939075872325	3
ENSG00000166170	0.223488745891017	5
ENSG00000166181	0.142794963311259	9
ENSG00000166224	-0.358382181859328	6
ENSG00000166266	0.490631829951781	6
ENSG00000166311	-0.113714796358702	3
ENSG00000166333	0.194138550991949	6
ENSG00000166411	-0.0874273639116328	2
ENSG00000166579	0.445054693990132	9
ENSG00000166619	-0.293221935529408	8
ENSG00000166669	0.116634064732325	3
ENSG00000166710	-0.164650232635612	5
ENSG00000166734	0.136344817796214	8
ENSG00000166801	-0.457422046039588	3
ENSG00000166833	-0.152140616326819	6
ENSG00000166848	-0.430904732370367	3
ENSG00000166888	0.509169005627156	6
ENSG00000166949	0.355115000928873	1
ENSG00000166963	-0.127277464679076	7
ENSG00000167081	-0.374049291352807	4
ENSG00000167173	-0.511253607387095	7
ENSG00000167182	0.184489049944672	1
ENSG00000167258	-0.320150394696335	6
ENSG00000167272	0.402862450539359	8
ENSG00000167280	-0.90687667908913	5
ENSG00000167552	-0.159458737829384	8
ENSG00000167566	-0.200861741263901	3
ENSG00000167720	0.425686697766547	9
ENSG00000167740	0.581984287486581	9
ENSG00000167778	0.338787259104908	5
ENSG00000167785	0.250840447584095	9
ENSG00000167862	0.21716649186395	9
ENSG00000167920	0.136421679936865	9
ENSG00000167978	-0.171306464157584	6
ENSG00000168005	0.0102474806714306	3
ENSG00000168038	0.798679927834583	3
ENSG00000168078	0.389770126395641	9
ENSG00000168116	0.180564929364435	1
ENSG00000168140	0.325227911121382	5
ENSG00000168209	-0.434089869821513	5
ENSG00000168246	0.188874721162002	9
ENSG00000168256	-0.332465951964799	9
ENSG00000168291	0.788013508203056	1
ENSG00000168300	-0.0727571292548281	1
ENSG00000168310	0.168496051502112	6
ENSG00000168374	0.156916529358863	2
ENSG00000168386	-0.130152738730551	3
ENSG00000168397	0.91057030407803	6
ENSG00000168438	-0.222071216841008	7
ENSG00000168488	1.05159519504904	6
ENSG00000168542	0.364426331079154	3
ENSG00000168575	0.811623052217659	3
ENSG00000168818	-0.337723934880645	4
ENSG00000168876	-0.0112896678182959	3
ENSG00000168884	0.312074811953577	8
ENSG00000168906	-0.695430478313708	5
ENSG00000168916	0.201266831530916	6
ENSG00000168924	-1.01439849828638	6
ENSG00000168944	0.0106760373868413	9
ENSG00000168958	-0.0234716614461375	3
ENSG00000169018	0.0113907238988487	4
ENSG00000169019	-0.0918844639652392	9
ENSG00000169020	-0.0935693823211881	1
ENSG00000169021	-0.132890165009536	9
ENSG00000169032	0.0818725783833114	6
ENSG00000169045	-0.950672974459211	5
ENSG00000169100	-0.302465466959248	5
ENSG00000169131	-0.265088885116423	9
ENSG00000169213	0.374768427448128	6
ENSG00000169255	-0.00187471847201698	1
ENSG00000169398	0.491050579120502	4
ENSG00000169446	0.241008079836726	7
ENSG00000169515	-0.138670072159944	7
ENSG00000169519	0.480277414838618	1
ENSG00000169567	-0.310319564532877	7
ENSG00000169604	0.0511931652979581	3
ENSG00000169621	-0.329459826367244	9
ENSG00000169714	0.522921456448487	6
ENSG00000169715	-0.434081259950913	6
ENSG00000169744	-0.0647619381217005	1
ENSG00000169764	0.881079735187493	1
ENSG00000169826	-0.0581190874717886	3
ENSG00000169855	0.45689617933452	2
ENSG00000169908	-0.00811272104813449	3
ENSG00000169926	-0.1868679160786	6
ENSG00000170035	0.396957832793398	1
ENSG00000170100	0.203736953050144	8
ENSG00000170144	0.901353200143139	3
ENSG00000170145	0.770769398648741	6
ENSG00000170153	-0.374331698519851	3
ENSG00000170222	0.20607813688721	9
ENSG00000170234	0.95245343747639	3
ENSG00000170242	0.618875470847762	6
ENSG00000170266	-0.240403080915346	2
ENSG00000170312	0.423649837514403	1
ENSG00000170315	0.21263000355713	5
ENSG00000170396	0.163285515415109	9
ENSG00000170456	-0.230615697435328	9
ENSG00000170473	0.420326070554392	9
ENSG00000170522	0.164448857925701	7
ENSG00000170525	-0.891232798450974	5
ENSG00000170545	0.3924066115207	6
ENSG00000170561	-0.524222054169161	5
ENSG00000170632	0.191566757349976	9
ENSG00000170776	0.228368500978355	3
ENSG00000170802	0.135161376636882	9
ENSG00000170836	-0.0269139298877646	3
ENSG00000170854	0.231883102483725	3
ENSG00000170921	-0.00988866639722638	6
ENSG00000170946	0.540978078715865	1
ENSG00000171105	-0.141829742150158	8
ENSG00000171132	-0.217816205558289	7
ENSG00000171163	0.0158821304500465	1
ENSG00000171204	0.107372470427475	3
ENSG00000171307	1.26664229157187	3
ENSG00000171314	0.499254243514343	9
ENSG00000171408	-0.130741326183637	1
ENSG00000171421	-0.248721132450155	6
ENSG00000171497	0.520444878707028	7
ENSG00000171566	-0.145365631985488	1
ENSG00000171603	0.36874979886481	3
ENSG00000171617	6.53379900561816e-06	2
ENSG00000171763	0.0919902639697715	3
ENSG00000171853	0.5522972216454	1
ENSG00000171861	0.0228828912285462	1
ENSG00000171863	-0.251311853213343	3
ENSG00000171914	0.220180742111041	3
ENSG00000172164	0.617051343370832	2
ENSG00000172172	0.0768193649437733	3
ENSG00000172201	-0.70331739907053	5
ENSG00000172260	-0.056870324592432	9
ENSG00000172315	0.105503176697166	3
ENSG00000172340	0.0296640300313019	3
ENSG00000172354	0.24434253411074	3
ENSG00000172379	0.554667858250729	1
ENSG00000172380	-0.4928323523793	5
ENSG00000172469	-0.0490733711132133	8
ENSG00000172594	-0.123834557374426	8
ENSG00000172661	0.0203737428717858	9
ENSG00000172667	0.319627401609833	3
ENSG00000172765	0.123012066573875	8
ENSG00000172840	-0.663313541386054	5
ENSG00000172943	-0.114241701828952	3
ENSG00000172954	0.36176549006654	4
ENSG00000172985	-0.0785502863722759	6
ENSG00000173040	0.230785943684923	9
ENSG00000173120	0.555563306801221	6
ENSG00000173156	-0.0554816911898403	3
ENSG00000173226	-0.161294410768366	9
ENSG00000173281	0.166006186367385	4
ENSG00000173456	-0.628554876730964	5
ENSG00000173530	-0.419979215661145	5
ENSG00000173545	-0.254158824779775	2
ENSG00000173559	-0.0924852835557617	3
ENSG00000173588	-0.116679279699633	6
ENSG00000173812	-0.412436731129531	3
ENSG00000173848	0.0970970962132454	6
ENSG00000173889	0.182287673593861	3
ENSG00000173905	-0.248428524776905	3
ENSG00000173926	0.0365510577009363	6
ENSG00000173960	0.163992449949871	6
ENSG00000174010	-0.553800022912379	5
ENSG00000174021	0.212900218575261	2
ENSG00000174032	0.235902391874862	1
ENSG00000174100	-0.188207672624449	7
ENSG00000174373	-0.414145429807378	6
ENSG00000174405	-0.197549563821879	2
ENSG00000174579	0.569999384512224	6
ENSG00000174705	-0.0127360607940577	1
ENSG00000174839	0.715264802701653	7
ENSG00000174842	-0.0652814465450109	2
ENSG00000174953	0.232658330530504	2
ENSG00000175073	0.386212024179723	8
ENSG00000175130	-0.449953446985693	5
ENSG00000175183	0.18040232177148	2
ENSG00000175197	-0.473091853215073	5
ENSG00000175203	-0.64174979652427	5
ENSG00000175213	0.0794770226418201	3
ENSG00000175224	0.299126579402426	3
ENSG00000175390	-0.153413266148961	6
ENSG00000175455	0.532395313801714	9
ENSG00000175470	0.131871655648968	5
ENSG00000175792	0.0315348425313214	6
ENSG00000175854	0.662225155145715	4
ENSG00000175866	-0.244394254236029	5
ENSG00000176018	0.119121928491637	3
ENSG00000176142	0.775930836002714	8
ENSG00000176261	0.185076258392083	9
ENSG00000176396	-0.0198019548819349	6
ENSG00000176623	0.356880477116877	7
ENSG00000176845	-0.620929089393792	5
ENSG00000176953	0.0336814147539156	6
ENSG00000177000	-0.415982712964541	3
ENSG00000177034	-0.296231768822173	3
ENSG00000177054	-0.0500278770645817	7
ENSG00000177106	0.180666249182759	2
ENSG00000177156	-0.0283630120375283	4
ENSG00000177189	-0.243753323959306	5
ENSG00000177200	-0.123571170687216	9
ENSG00000177370	0.238166483517153	9
ENSG00000177383	-0.194869967616398	9
ENSG00000177565	0.379586472873022	9
ENSG00000177600	-2.19562517758868	5
ENSG00000177606	0.687906088564216	6
ENSG00000177888	0.663232918897371	6
ENSG00000177889	1.11080719818826	6
ENSG00000177981	0.495150153560485	9
ENSG00000178031	0.0359687635066956	4
ENSG00000178038	0.0462037100487245	4
ENSG00000178105	0.0230213839327784	1
ENSG00000178163	-0.125089109999537	1
ENSG00000178177	0.610833963294499	8
ENSG00000178234	0.710333965936968	7
ENSG00000178295	-0.219119217715076	3
ENSG00000178440	0.404721573448844	9
ENSG00000178605	0.87745696646215	2
ENSG00000178691	0.163508342982647	6
ENSG00000178726	-0.585191843132261	1
ENSG00000178913	0.167451458303416	8
ENSG00000178921	0.131330124149824	9
ENSG00000178950	-0.248787423498291	4
ENSG00000178988	0.0233350329995288	3
ENSG00000179051	-0.419011597943984	3
ENSG00000179241	-0.0790944082861992	2
ENSG00000179271	0.458264095375089	5
ENSG00000179348	-0.0623494142119079	2
ENSG00000179431	0.0201699775397864	6
ENSG00000179526	-0.0568473453893234	6
ENSG00000179889	-0.160512680526537	6
ENSG00000180190	0.441356669760639	3
ENSG00000180340	0.234841096132425	9
ENSG00000180543	-0.0679331252511417	8
ENSG00000180611	0.0288708654784073	1
ENSG00000180628	-0.190815156042744	7
ENSG00000180660	0.337241269127996	6
ENSG00000180667	-0.136217317372644	1
ENSG00000180801	0.659505264756771	9
ENSG00000180875	0.56641569360316	8
ENSG00000180964	-0.317434510294716	3
ENSG00000181072	0.559860505511045	1
ENSG00000181191	-0.421427055776316	3
ENSG00000181381	0.355243259433369	7
ENSG00000181544	0.281146181650455	3
ENSG00000181555	0.0224888078043752	6
ENSG00000181690	-0.105415110759577	3
ENSG00000181722	0.421557913489131	7
ENSG00000181788	0.0736947980515939	3
ENSG00000181915	-0.282652987948899	6
ENSG00000181991	-0.149579118978544	1
ENSG00000182087	-0.23975558962637	3
ENSG00000182141	0.753338689331793	9
ENSG00000182150	-0.262724843696789	6
ENSG00000182197	0.854320293648332	7
ENSG00000182272	-0.010693901208724	4
ENSG00000182287	0.814087824063243	1
ENSG00000182319	0.42208694681415	3
ENSG00000182405	0.366070521052112	3
ENSG00000182481	0.177596347869114	5
ENSG00000182667	-0.32191851160622	7
ENSG00000182670	0.256975848213249	3
ENSG00000182752	0.0923669601172975	7
ENSG00000182827	0.0951356595211508	7
ENSG00000182831	0.0753783722586513	6
ENSG00000182871	0.0527934027364186	1
ENSG00000182903	0.0976097148924687	9
ENSG00000183087	-0.164889073916024	6
ENSG00000183291	0.0912924621346991	8
ENSG00000183337	0.211420773173524	5
ENSG00000183439	-0.303723540990678	4
ENSG00000183475	-0.248717462902525	7
ENSG00000183530	0.108603316454266	9
ENSG00000183576	-0.264344182344721	6
ENSG00000183696	0.0516064367217582	3
ENSG00000183718	0.355253446965898	5
ENSG00000183722	0.0296633533279754	8
ENSG00000183741	-0.474078978078016	1
ENSG00000183808	0.54415356400799	1
ENSG00000183814	-0.169049904665389	1
ENSG00000183864	-0.308850926017808	5
ENSG00000183943	-0.0310459100354035	2
ENSG00000184110	-0.648709838778293	1
ENSG00000184178	-0.280695019535377	5
ENSG00000184203	-0.58839335155701	3
ENSG00000184232	-0.347284379220965	3
ENSG00000184347	-0.0801629545631175	6
ENSG00000184432	-0.0522895960225815	3
ENSG00000184602	0.512002858279198	3
ENSG00000184674	0.0618675093227274	6
ENSG00000184675	-0.0237690011346597	7
ENSG00000184708	1.21764478873363	9
ENSG00000184863	-0.722909084929525	6
ENSG00000184867	0.122407834886174	7
ENSG00000184886	1.73527198136893	6
ENSG00000184897	0.0897362406255627	6
ENSG00000184939	-0.157272284035293	9
ENSG00000184983	0.0630670059513775	6
ENSG00000185049	0.796850933047716	7
ENSG00000185163	0.326693934878287	4
ENSG00000185532	0.00463526619001721	6
ENSG00000185551	0.132103522115791	6
ENSG00000185760	-0.484743765774678	3
ENSG00000185761	-0.279883656976097	4
ENSG00000185787	0.592607777045417	3
ENSG00000185798	-0.0399362749212487	9
ENSG00000185825	-0.0707107588379833	4
ENSG00000185869	1.054835911593	2
ENSG00000185904	0.0606643645756252	9
ENSG00000185947	0.274800076850596	9
ENSG00000185950	-0.0268208454237919	6
ENSG00000185973	0.301864352846075	3
ENSG00000185989	0.437664446552623	6
ENSG00000186063	0.701919009848685	2
ENSG00000186073	0.482980721431862	7
ENSG00000186260	0.0479827825888764	9
ENSG00000186298	-0.0699318954740518	2
ENSG00000186350	-0.259402011396505	6
ENSG00000186376	-0.365644986974635	4
ENSG00000186416	0.0833534801946543	1
ENSG00000186468	-0.00887910212210844	5
ENSG00000186480	-0.466020645098371	5
ENSG00000186787	0.694608602532592	1
ENSG00000187079	-0.35923281799275	6
ENSG00000187109	0.929047269650474	5
ENSG00000187123	-0.091668268040738	1
ENSG00000187240	-0.392375974811367	1
ENSG00000187243	0.0359723611373803	9
ENSG00000187325	0.637036038181311	3
ENSG00000187498	0.156366555427301	7
ENSG00000187514	-0.2738810778257	5
ENSG00000187522	0.554949469107088	6
ENSG00000187678	0.58246323373331	4
ENSG00000187735	0.294248414168137	1
ENSG00000187951	-0.0303860540403853	9
ENSG00000187954	0.751349479956507	6
ENSG00000188026	0.222310344647405	7
ENSG00000188243	0.00970069808606964	8
ENSG00000188313	0.0662741384312073	3
ENSG00000188352	0.389389711821468	9
ENSG00000188419	-0.229653702778284	1
ENSG00000188493	0.890123129711077	9
ENSG00000188529	-0.0888833067677036	6
ENSG00000188641	0.160143683412834	1
ENSG00000188706	-0.0470683146593273	4
ENSG00000188725	0.423964395562153	7
ENSG00000188976	-0.908327819960328	5
ENSG00000188994	-0.344034558201057	7
ENSG00000189057	0.430355218793998	6
ENSG00000189180	-0.0577708819242078	1
ENSG00000189184	0.347731175649737	3
ENSG00000189306	-0.160455239625276	3
ENSG00000189308	0.481174530383167	6
ENSG00000189403	0.106741128458384	8
ENSG00000196152	-0.157920641284029	4
ENSG00000196177	-0.441283575041401	2
ENSG00000196182	0.108931086003786	5
ENSG00000196230	1.27087521826456	1
ENSG00000196247	0.0574763310094635	9
ENSG00000196262	0.277841924982949	5
ENSG00000196313	-0.0495855439311018	6
ENSG00000196363	-0.752327237679444	6
ENSG00000196365	0.573173378279228	6
ENSG00000196368	-0.419098585580388	3
ENSG00000196422	-0.313453149791002	3
ENSG00000196459	0.741990445007628	1
ENSG00000196498	-0.283071781165908	6
ENSG00000196505	0.340768842548384	1
ENSG00000196517	0.643127869825405	3
ENSG00000196526	-0.284688742329288	6
ENSG00000196562	0.701088306764308	8
ENSG00000196569	0.143441535144495	1
ENSG00000196588	0.710944348709906	4
ENSG00000196670	0.163268924825625	9
ENSG00000196712	-0.356337097868768	3
ENSG00000196715	0.093423974796077	9
ENSG00000196724	0.503268844042623	6
ENSG00000196739	-0.261281793233177	3
ENSG00000196782	0.215811840938169	7
ENSG00000196843	-0.262887664492739	6
ENSG00000196924	-0.401413892654306	6
ENSG00000196950	0.0557436517001134	2
ENSG00000197006	-0.331661893302118	3
ENSG00000197019	-1.20556594337024	5
ENSG00000197021	0.281310507975976	1
ENSG00000197024	0.0459700327752609	1
ENSG00000197045	0.400072969676022	9
ENSG00000197081	-0.226250908034832	1
ENSG00000197183	0.885812813325103	1
ENSG00000197296	-0.197559567006087	9
ENSG00000197372	0.0866110080800562	9
ENSG00000197381	-0.0834602135502759	3
ENSG00000197415	0.00800660049192958	9
ENSG00000197429	0.087763189494005	6
ENSG00000197448	0.0490035004792558	4
ENSG00000197467	-0.208358944404386	3
ENSG00000197594	-0.179160844643815	2
ENSG00000197601	-0.12281068263742	9
ENSG00000197614	0.0885325755871997	3
ENSG00000197694	0.539004894534405	6
ENSG00000197702	0.496349525038373	6
ENSG00000197747	-0.226823597581144	1
ENSG00000197756	-0.142733417482474	3
ENSG00000197780	-0.00808681240865201	8
ENSG00000197798	0.720392008108846	6
ENSG00000197808	0.496555405072046	9
ENSG00000197852	0.943873950073999	7
ENSG00000197860	0.0144417186078298	8
ENSG00000197885	0.446996366257737	2
ENSG00000197930	0.215437727593712	9
ENSG00000197969	-0.238538136992829	1
ENSG00000198026	0.0148540794157069	5
ENSG00000198034	-0.0519526005672148	5
ENSG00000198060	0.00639667526532602	9
ENSG00000198087	-0.210700154086143	3
ENSG00000198142	-0.130762230976857	7
ENSG00000198205	-0.0609445502734188	3
ENSG00000198225	0.347946817579622	9
ENSG00000198231	0.426569978624535	6
ENSG00000198363	0.0641559577980873	6
ENSG00000198382	-0.459344102949609	5
ENSG00000198517	0.367187776553193	4
ENSG00000198521	0.0709740403134324	9
ENSG00000198554	-0.0329926164386143	8
ENSG00000198589	0.696495156448577	6
ENSG00000198604	0.543024378034096	3
ENSG00000198612	0.121546935857427	9
ENSG00000198646	-0.359010905887595	1
ENSG00000198663	-0.210674102859651	3
ENSG00000198677	0.0595987525131965	9
ENSG00000198707	-0.377492447064402	2
ENSG00000198722	-0.241645456397245	7
ENSG00000198752	-0.487581270072044	6
ENSG00000198783	0.0520063214068608	9
ENSG00000198793	0.100880828053674	6
ENSG00000198825	0.588470428750233	1
ENSG00000198832	0.453402440355078	5
ENSG00000198839	-0.207609454567826	9
ENSG00000198846	0.285696795851168	3
ENSG00000198873	-0.222302421185578	3
ENSG00000198887	0.217548504864037	3
ENSG00000198959	0.195161407985168	3
ENSG00000198961	0.134670009809487	1
ENSG00000203805	-0.0271956296918661	9
ENSG00000204104	-0.0894151997711352	9
ENSG00000204152	0.578875760233388	9
ENSG00000204580	-0.11978937710509	6
ENSG00000204592	0.271631295368542	5
ENSG00000204767	-0.00432543738885163	3
ENSG00000205133	0.288912675979632	9
ENSG00000205339	0.25125975520466	5
ENSG00000205423	-0.0200992890942558	2
ENSG00000205476	0.490120636104087	2
ENSG00000205664	-0.280334758526176	6
ENSG00000205683	0.285541932158612	6
ENSG00000205981	0.797604179228847	1
ENSG00000206503	-0.768231255510312	5
ENSG00000206538	-0.147879139658096	3
ENSG00000206560	0.635176225063337	1
ENSG00000211460	-0.143337628832783	1
ENSG00000213047	-0.1289034673238	8
ENSG00000213923	-0.144218715588966	3
ENSG00000214026	-0.46767805824483	9
ENSG00000218739	0.820489749967365	9
ENSG00000222041	0.433056921108312	8
ENSG00000224531	0.0160322127517587	3
ENSG00000224877	0.324877072428928	1
ENSG00000225485	-0.061568003285618	7
ENSG00000226784	0.153860792815605	1
ENSG00000227124	0.292981250374365	5
ENSG00000227946	0.331069416992097	2
ENSG00000228265	-0.181419935508138	9
ENSG00000229989	0.235390133901606	9
ENSG00000231566	0.765343261168918	1
ENSG00000233608	0.102584302648029	3
ENSG00000233864	0.830295624483389	3
ENSG00000234444	0.223202344421142	9
ENSG00000234883	0.481464780377923	1
ENSG00000241127	0.258259148919264	3
ENSG00000241878	0.674616134771343	3
ENSG00000241973	-0.181606230444106	6
ENSG00000242732	-0.530840895563885	5
ENSG00000243156	-0.0448210629404595	6
ENSG00000245532	0.277463324100043	6
ENSG00000246067	0.0145420335341009	1
ENSG00000249992	0.0199100121837874	3
ENSG00000251562	0.15888159041441	1
ENSG00000253626	-0.207881185705258	1
ENSG00000253729	0.433786303043378	1
ENSG00000254535	0.382893673396311	9
ENSG00000254667	0.299912236308281	7
ENSG00000255302	0.321278294662852	1
ENSG00000256043	-0.00119924460760388	1
ENSG00000256618	0.043539428966525	7
ENSG00000260032	-0.138851242404298	2
ENSG00000260054	0.1151725247335	1
ENSG00000260977	0.282587924294312	1
ENSG00000261567	-0.00381664858478795	4
ENSG00000261609	0.0189208430118209	1
ENSG00000261824	0.345426294664906	9
ENSG00000262601	0.321517066348934	1
ENSG00000262837	-0.176958891429966	7
ENSG00000264364	-0.78217923811323	5
ENSG00000267100	0.30701610588749	3
ENSG00000272447	0.109138153635525	2
ENSG00000273015	0.200421560092817	2
ENSG00000000003	-0.0350191406936465	none
ENSG00000000419	0.779248778137968	none
ENSG00000000457	0.206175916241038	none
ENSG00000000938	-0.261929946527972	none
ENSG00000001460	-0.429304807138387	none
ENSG00000001561	-0.327293269729284	none
ENSG00000001626	-0.221583387279733	none
ENSG00000002016	0.649595326271815	none
ENSG00000002587	0.0938228785339611	none
ENSG00000002726	-0.55089487173983	none
ENSG00000002745	0.217358978234869	none
ENSG00000002746	0.0195433499361684	none
ENSG00000002834	0.222170926076369	none
ENSG00000002919	-0.296773517246124	none
ENSG00000002933	-0.340373355012478	none
ENSG00000003096	0.226060312267685	none
ENSG00000003400	0.0254622585478916	none
ENSG00000003402	0.0679096059571774	none
[truncated: 10,056 more rows]
