# Supplementary material for: The HSV-1 ICP22 protein selectively impairs histone repositioning upon Pol II transcription downstream of genes
Source: Nat Commun. 2023 Jul 31;14:4591. doi: 10.1038/s41467-023-40217-w (PMC10390501; doi:10.1038/s41467-023-40217-w)
Supplement: Supplementary file 8 — Source Data [file 41467_2023_40217_MOESM8_ESM.zip › SupFig11l.tsv]

gene_id	log2FC	cluster
ENSG00000001167	-0.275830293390151	7
ENSG00000001497	0.081928537431933	1
ENSG00000001629	0.050560488140077	4
ENSG00000003056	-0.154862579720267	1
ENSG00000003509	-0.112504011470223	8
ENSG00000004399	0.123371047201746	3
ENSG00000004700	-0.0913222020677928	8
ENSG00000004766	-0.0173623692265712	2
ENSG00000005189	-0.0447192862135131	3
ENSG00000005249	-0.441723806924159	6
ENSG00000005469	0.0172475155687995	8
ENSG00000005483	0.099810757150447	7
ENSG00000005486	0.00620586890746333	9
ENSG00000005810	-0.14107802090369	6
ENSG00000006042	0.619353318011086	9
ENSG00000006530	0.0736003341364367	7
ENSG00000006712	-0.850859241767666	8
ENSG00000007341	0.394870543213192	6
ENSG00000007923	-0.546481222939154	6
ENSG00000007944	-0.147807953082181	3
ENSG00000008083	0.0999704802277246	9
ENSG00000008513	0.307207440941067	6
ENSG00000008988	-0.921361235133809	5
ENSG00000009335	0.210930074779012	6
ENSG00000009844	0.224817509421375	1
ENSG00000010270	0.340695884650429	9
ENSG00000011114	-0.0347416341600516	6
ENSG00000011295	0.00869443402214737	9
ENSG00000011422	0.110641764499815	7
ENSG00000011426	0.0160401745389935	1
ENSG00000011465	-0.0164467888599117	3
ENSG00000011523	0.00233319673455333	8
ENSG00000011638	-0.0874083899570745	6
ENSG00000012822	-0.152116443511667	1
ENSG00000013016	0.0645671998982594	3
ENSG00000013374	-0.104952327720978	7
ENSG00000013583	0.317631567864088	9
ENSG00000014123	-0.0206216872573608	9
ENSG00000014641	0.489976734001218	3
ENSG00000015153	-0.0977632374676814	9
ENSG00000015171	-0.166102569193089	3
ENSG00000018510	0.281110880364964	6
ENSG00000019549	0.270695936210605	1
ENSG00000020256	0.182098060462453	4
ENSG00000021574	-0.0367865759523873	6
ENSG00000023171	0.426609666814695	4
ENSG00000023287	-0.110097505864922	3
ENSG00000023909	-0.216991814448576	6
ENSG00000024048	-0.320300152054124	3
ENSG00000024526	0.255613220773354	8
ENSG00000025156	-0.232906954740699	1
ENSG00000026025	0.370695526668347	6
ENSG00000026508	0.445924534032614	4
ENSG00000028116	-0.0125633084227469	9
ENSG00000028528	-0.239599986423983	6
ENSG00000028839	0.186670217673071	3
ENSG00000029725	-0.0900131675279652	8
ENSG00000030582	-0.137064337854662	7
ENSG00000031003	0.0680194307015853	7
ENSG00000031691	0.342827773579554	9
ENSG00000033178	-0.269008658038354	2
ENSG00000033627	0.208427653265879	3
ENSG00000034152	0.0922723768375533	6
ENSG00000034533	-0.279476909191274	1
ENSG00000034677	0.153065038857922	8
ENSG00000034713	-0.247816351836312	8
ENSG00000035499	-0.0431629252916755	2
ENSG00000037474	-0.345648259547242	6
ENSG00000037637	0.0464385375794516	6
ENSG00000038002	0.278555693847955	3
ENSG00000038219	0.436244324000998	1
ENSG00000039523	-0.107615448203974	3
ENSG00000040531	-1.50893362029883	4
ENSG00000040933	-0.0878411081484378	3
ENSG00000042062	-0.0373628317402711	1
ENSG00000042753	-0.263138717772522	1
ENSG00000043514	0.0944256472071263	9
ENSG00000044459	0.426612764744894	4
ENSG00000047410	0.503349037329593	8
ENSG00000047578	-0.0801066631534221	7
ENSG00000047621	-0.0756327065217516	8
ENSG00000047849	-0.108292891707249	4
ENSG00000048471	0.377652731578322	7
ENSG00000048828	-0.0582800307623296	6
ENSG00000048991	0.0660412542712111	9
ENSG00000049130	0.229703031177587	8
ENSG00000049167	0.231592979930755	9
ENSG00000049323	0.42094106509422	9
ENSG00000049449	0.287422074715199	1
ENSG00000049540	-0.339237650422895	3
ENSG00000049618	-0.116808249083852	6
ENSG00000049656	0.34902682774935	4
ENSG00000050405	-0.279419344633714	6
ENSG00000051108	-0.510318304216022	3
ENSG00000051341	0.274358665045047	9
ENSG00000051382	-0.0929016329946371	7
ENSG00000051620	0.0317614953153712	3
ENSG00000052723	-0.0473263667648695	2
ENSG00000054277	0.16559023013258	9
ENSG00000054598	-0.0660442448710789	5
ENSG00000054793	0.19440711444704	1
ENSG00000055044	-0.151270520655315	8
ENSG00000055130	0.0407703997292116	2
ENSG00000055147	0.193782000106449	8
ENSG00000056050	-0.0531403810279643	4
ENSG00000056097	0.246372131372943	8
ENSG00000056277	-0.0912978890255983	3
ENSG00000057019	0.285082530416989	1
ENSG00000057935	-0.0291792333351941	2
ENSG00000058272	0.199046938340392	1
ENSG00000059758	0.0717407571843113	1
ENSG00000059804	-0.0411125621983328	3
ENSG00000060339	-0.130227543143814	1
ENSG00000060688	0.0550832113032933	9
ENSG00000060718	0.491670816006267	9
ENSG00000060749	0.637971554786302	1
ENSG00000060982	0.192711135344545	7
ENSG00000061337	0.15741976962279	7
ENSG00000063660	0.16395196017693	4
ENSG00000064545	-0.0481494362203341	4
ENSG00000064607	0.118366763198671	1
ENSG00000065491	-0.0561773334931042	1
ENSG00000065534	0.0480115585012985	6
ENSG00000065548	0.0960833946551233	3
ENSG00000065559	-0.152686668225207	9
ENSG00000065613	0.166228214711179	2
ENSG00000065665	-0.0291869069085856	2
ENSG00000065883	0.104460683262256	7
ENSG00000065911	0.0592230003755644	2
ENSG00000065923	-0.0830483852984904	3
ENSG00000066044	-0.203063980648547	2
ENSG00000066557	-0.253007937695157	1
ENSG00000066651	0.316331981756918	1
ENSG00000066827	0.281691765329016	3
ENSG00000067048	0.0519789052689731	5
ENSG00000067113	-0.166470575462278	3
ENSG00000067141	-0.113642996221434	3
ENSG00000067167	0.0324396347568955	3
ENSG00000067177	0.0355670944811602	6
ENSG00000067208	0.455562572746882	3
ENSG00000067365	-0.058101503022966	3
ENSG00000067829	-1.05600813821968	5
ENSG00000067955	-0.0681975777479908	6
ENSG00000068305	-0.0975468322254083	4
ENSG00000068323	0.250595433716074	8
ENSG00000068383	0.306963047080276	6
ENSG00000068724	0.159164455791473	5
ENSG00000068793	-0.000809132557733985	7
ENSG00000068912	0.116766223600078	3
ENSG00000069509	0.347465092522551	9
ENSG00000069702	0.222942068948904	9
ENSG00000070018	-0.0307826990353708	8
ENSG00000070047	-1.22452696276459	6
ENSG00000070214	0.122410129565373	6
ENSG00000070367	-0.0372988666632315	1
ENSG00000070423	-0.811574165433626	5
ENSG00000070476	-0.0545849373630629	2
ENSG00000070756	-0.582310548285987	5
ENSG00000070778	0.410045634848056	8
ENSG00000070785	-0.416235232689657	5
ENSG00000070950	0.122687090732963	6
ENSG00000071051	0.327755596957447	9
ENSG00000071243	-0.0318200847924729	3
ENSG00000071462	-1.26587739204222	5
ENSG00000071537	-0.0826581957687147	6
ENSG00000071794	-0.197282222778063	1
ENSG00000072110	0.098084598437439	2
ENSG00000072121	0.453992776481508	9
ENSG00000072210	0.285190803997369	9
ENSG00000072274	0.0313331024489116	5
ENSG00000072364	-0.288187578090159	6
ENSG00000072506	0.0412790036574555	6
ENSG00000072778	-0.683074057329578	6
ENSG00000073756	0.162070858417956	1
ENSG00000074047	0.349053473367889	7
ENSG00000074181	-0.00442498985225284	1
ENSG00000074266	0.157195715265978	9
ENSG00000074416	0.0670647942658396	3
ENSG00000074696	-0.0936462554595714	1
ENSG00000074800	-0.303933923276405	1
ENSG00000075151	-0.0580805750527829	9
ENSG00000075188	-0.0848506781702116	1
ENSG00000075292	0.209334410941988	9
ENSG00000075407	0.139460878627617	1
ENSG00000075426	0.292502466384868	7
ENSG00000075539	0.472523952701204	6
ENSG00000075618	-0.916433495932548	5
ENSG00000075711	-0.00561631162990937	6
ENSG00000075856	-0.146548641151349	6
ENSG00000075945	0.0684752851218917	8
ENSG00000076356	0.385316985565993	4
ENSG00000076641	0.0566583988140511	3
ENSG00000077150	-0.91403954553151	3
ENSG00000077152	0.245442947466013	9
ENSG00000077232	0.408021206797455	7
ENSG00000077254	-0.127632144540949	8
ENSG00000077380	0.0374381673640891	3
ENSG00000077549	-0.0770971744209792	3
ENSG00000077809	0.509455014105342	9
ENSG00000078070	-0.16283363321735	1
ENSG00000078124	0.1816267230282	7
ENSG00000078618	0.00176252831844479	9
ENSG00000079102	-0.171635888935799	7
ENSG00000079387	0.102312912377186	1
ENSG00000079482	0.00934326828988722	7
ENSG00000079691	0.290311040935866	7
ENSG00000079785	0.151843455912126	3
ENSG00000079999	-0.147084049770625	3
ENSG00000080345	0.183828743857754	9
ENSG00000080503	0.276896350092186	7
ENSG00000080573	0.270517942704329	1
ENSG00000080839	0.142211455042469	9
ENSG00000081014	0.198258901170564	9
ENSG00000082258	0.058839159346868	1
ENSG00000082516	0.0262235166564403	9
ENSG00000082641	-0.174661558526429	1
ENSG00000082701	-0.488659893454193	3
ENSG00000083097	-0.137590889161243	4
ENSG00000083168	0.269239807953403	9
ENSG00000083520	-0.712659955609434	5
ENSG00000083720	0.478669946248305	1
ENSG00000083817	-0.0184041902583574	9
ENSG00000083857	0.00613483313910684	4
ENSG00000083896	0.0870832731992346	3
ENSG00000084207	-0.286030015565477	8
ENSG00000084636	0.0141272685023783	6
ENSG00000084676	0.0475572354763594	8
ENSG00000084733	0.168658852484529	8
ENSG00000085117	0.448919599416596	3
ENSG00000085231	-0.106449896096154	2
ENSG00000085491	0.0750079300802725	3
ENSG00000085511	-0.0465729300115958	9
ENSG00000085832	-0.13842348966429	2
ENSG00000086061	-0.739399431636566	6
ENSG00000086065	-0.152106008443617	6
ENSG00000086189	-0.301616432163823	1
ENSG00000086619	-0.777370687227787	5
ENSG00000086758	0.42427870852471	4
ENSG00000087008	-0.150434315589017	1
ENSG00000087095	0.0517720402297985	3
ENSG00000087116	0.259300846147652	9
ENSG00000087206	0.219972661338805	7
ENSG00000087263	-0.173451833220912	1
ENSG00000087303	-0.254350364449949	7
ENSG00000087586	0.0229243310670485	6
ENSG00000087884	0.00122846819528175	2
ENSG00000087995	-0.00279849132551461	9
ENSG00000088179	0.853829042929228	9
ENSG00000088356	0.00604527671167265	9
ENSG00000088387	-0.0307863268176462	7
ENSG00000088448	0.40676902949719	6
ENSG00000088451	0.0099199739607413	7
ENSG00000088832	0.0361552528764261	7
ENSG00000088854	-0.525161561054157	6
ENSG00000089009	0.0449863465467537	3
ENSG00000089048	0.0218923190411129	9
ENSG00000089060	-0.153432556459774	3
ENSG00000089094	-0.0817796959767647	7
ENSG00000089177	0.139079351855251	7
ENSG00000089225	0.156228740166707	4
ENSG00000089234	-0.152207354151506	3
ENSG00000089693	-0.27106405377623	2
ENSG00000089737	-0.614247463732761	6
ENSG00000090020	-0.310195390409289	3
ENSG00000090432	0.0144142789684392	6
ENSG00000090530	-0.257682393933109	1
ENSG00000090621	-0.912058154307929	6
ENSG00000090857	0.413950427896106	6
ENSG00000090905	0.0645386276341055	3
ENSG00000091140	-0.179462976808359	3
ENSG00000091409	0.285495326098276	1
ENSG00000091436	0.466860334594913	8
ENSG00000091483	0.0278614113412878	9
ENSG00000091651	-0.0134901510411588	9
ENSG00000092020	-0.108962928176889	9
ENSG00000092148	0.0280030463204032	3
ENSG00000092330	-0.315425307716914	6
ENSG00000092978	-0.0282117084770131	2
ENSG00000094880	-0.0157700982475225	6
ENSG00000094916	-0.0495196980547106	6
ENSG00000095002	0.445857411494893	6
ENSG00000095303	0.37838391323196	6
ENSG00000095380	-0.223640540158099	6
ENSG00000095564	-0.0258675376305849	9
ENSG00000095787	0.0359713262141756	6
ENSG00000096384	-1.71870687881518	5
ENSG00000096401	-0.227126703749143	6
ENSG00000096717	0.0123682228053485	6
ENSG00000096746	-0.645295746010384	3
ENSG00000096968	-0.253064257467678	9
ENSG00000099139	0.214244654435547	6
ENSG00000099203	-0.587401725756921	3
ENSG00000099246	0.141441984322918	1
ENSG00000099284	-0.166840982584215	1
ENSG00000099290	-0.671169283589693	9
ENSG00000099795	0.0214834124340456	3
ENSG00000099977	-0.707394586633983	6
ENSG00000100030	0.491522830067801	8
ENSG00000100068	0.240708260120473	1
ENSG00000100124	-0.725874979022121	3
ENSG00000100138	-0.0757759172634401	6
ENSG00000100154	0.267932432740868	2
ENSG00000100201	-0.342159787068206	1
ENSG00000100207	0.00880629268729252	9
ENSG00000100219	0.108611032716381	9
ENSG00000100241	-0.485561237181349	6
ENSG00000100258	-0.446742794265484	1
ENSG00000100263	-0.00425857958492728	9
ENSG00000100280	-0.121001954035154	7
ENSG00000100294	-0.0910451158286628	3
ENSG00000100304	-0.149104470259541	7
ENSG00000100316	-2.93543683033021	5
ENSG00000100320	0.166149375003193	9
ENSG00000100325	-0.202208083999125	3
ENSG00000100345	0.155642512212113	7
ENSG00000100348	-0.00847648289961188	6
ENSG00000100360	0.753167621613173	1
ENSG00000100364	-0.00415495131786585	9
ENSG00000100410	-1.69662785826916	5
ENSG00000100425	0.287091186779954	3
ENSG00000100445	-0.173777087610427	6
ENSG00000100503	-0.120675280278023	9
ENSG00000100523	-0.0638250501352736	1
ENSG00000100554	0.039957613429846	1
ENSG00000100575	0.177408626296612	2
ENSG00000100600	-0.326559789171982	3
ENSG00000100605	-0.379057593429366	1
ENSG00000100612	-0.0461805513198311	9
ENSG00000100625	0.205928221868081	7
ENSG00000100629	0.107964189889101	1
ENSG00000100632	-0.0987725035554003	7
ENSG00000100697	0.0412318257744018	7
ENSG00000100796	0.0692532609255373	3
ENSG00000100804	0.295622544099467	6
ENSG00000100865	-0.0686878481031181	9
ENSG00000100906	-1.52142944110372	5
ENSG00000100991	-0.333174499784561	4
ENSG00000100997	-0.124832864131382	7
ENSG00000101019	-0.248079927257852	7
ENSG00000101040	0.00470246247982069	1
ENSG00000101182	-0.449533816236159	2
ENSG00000101191	-0.12120298827354	6
ENSG00000101216	-0.645821649446061	2
ENSG00000101236	-0.127247662751925	3
ENSG00000101266	0.0116107509360547	7
ENSG00000101343	-0.0156902379856581	1
ENSG00000101365	-0.540797154350589	6
ENSG00000101384	0.209208895893838	3
ENSG00000101400	-0.129921207896169	6
ENSG00000101407	0.24677864098299	9
ENSG00000101439	-0.252382729173799	3
ENSG00000101474	-0.0846746526652135	4
ENSG00000101825	0.643934154880554	7
ENSG00000101843	0.391331521155544	8
ENSG00000101935	-0.254100408608014	5
ENSG00000101974	0.674324702329867	3
ENSG00000102038	0.251923359121293	4
ENSG00000102054	0.089996149347608	6
ENSG00000102158	-0.326259370028695	2
ENSG00000102181	0.0601237560773995	4
ENSG00000102189	-0.0585624490611037	2
ENSG00000102287	-0.359487583311562	3
ENSG00000102393	-1.16877555576721	5
ENSG00000102572	-0.0560453887671121	6
ENSG00000102595	-0.156842965298401	6
ENSG00000102699	0.0438017263953431	1
ENSG00000102710	0.0153177968317658	6
ENSG00000102753	0.092548703889112	6
ENSG00000102755	0.0703912343055506	7
ENSG00000102781	0.0283543922607926	7
ENSG00000102786	-0.280616713140273	5
ENSG00000102804	0.171493814360636	7
ENSG00000102893	0.314908984968199	9
ENSG00000102908	-0.934512295342969	3
ENSG00000102910	0.0957644827577177	6
ENSG00000102974	-0.19515481019801	2
ENSG00000103035	-0.0453663649778067	1
ENSG00000103047	-0.0652555160657864	9
ENSG00000103175	-0.0481259715723514	9
ENSG00000103194	0.272616311998833	3
ENSG00000103196	0.466189999929207	4
ENSG00000103222	-0.0621891121155922	3
ENSG00000103241	-0.143824924228796	6
ENSG00000103274	-0.0003411543840084	8
ENSG00000103275	-0.235268395370955	4
ENSG00000103353	-0.0795096440533303	7
ENSG00000103429	-0.107451411853276	2
ENSG00000103512	-0.164389168142232	9
ENSG00000103647	-0.0196539801674658	9
ENSG00000103653	-0.16421017799712	2
ENSG00000103671	-0.242596745152737	6
ENSG00000103769	0.0930921313973869	9
ENSG00000103888	0.0144313349277227	3
ENSG00000104221	-0.323259349737495	3
ENSG00000104228	0.0151908826596507	6
ENSG00000104320	-0.155868035999833	3
ENSG00000104331	0.297803306177135	9
ENSG00000104332	0.33933857692862	1
ENSG00000104408	0.232246717749393	1
ENSG00000104419	0.132373422089755	4
ENSG00000104442	-0.0267118599183643	7
ENSG00000104447	0.246606314317398	8
ENSG00000104497	0.330806224693873	9
ENSG00000104517	0.132930734237928	3
ENSG00000104695	-0.0708466538718057	9
ENSG00000104714	0.118809149716197	9
ENSG00000104763	0.280212410175502	9
ENSG00000104812	-0.844941613074657	5
ENSG00000104964	0.036767547944348	1
ENSG00000104969	-0.179025397691028	8
ENSG00000105053	-0.216437358816398	8
ENSG00000105088	-0.613128725571506	1
ENSG00000105186	0.0853842708886147	9
ENSG00000105281	-2.01262576029096	5
ENSG00000105355	-0.225158116130623	3
ENSG00000105401	-0.624182770353399	6
ENSG00000105426	-0.235707605120972	7
ENSG00000105438	-0.0656195886730145	9
ENSG00000105556	-0.186418696268355	7
ENSG00000105664	-0.206131707508449	6
ENSG00000105701	0.0955855025017931	6
ENSG00000105708	0.108752415987163	9
ENSG00000105819	-0.0322211746220103	9
ENSG00000105856	-0.132807733787304	4
ENSG00000105866	0.506297793533469	9
ENSG00000105879	-0.20825831700431	8
ENSG00000105926	-0.249231414965212	6
ENSG00000105953	0.0302194495931849	4
ENSG00000105971	-0.665343776413617	3
ENSG00000105974	0.449156700512902	3
ENSG00000105976	0.055070612223535	6
ENSG00000105993	-0.38064992648559	6
ENSG00000106003	-1.93607152277449	5
ENSG00000106052	0.00553852881099846	7
ENSG00000106105	0.280356719533263	9
ENSG00000106211	-0.0179043591191261	6
ENSG00000106236	-0.00759027574352549	5
ENSG00000106261	-0.15038782602086	6
ENSG00000106268	-0.415201713491043	2
ENSG00000106305	-0.0486180068634554	9
ENSG00000106346	-0.0492673865659508	7
ENSG00000106366	-0.235094236823013	3
ENSG00000106392	0.450467928699923	8
ENSG00000106443	0.399042729213699	1
ENSG00000106459	0.476735536560954	5
ENSG00000106460	0.311662271423065	8
ENSG00000106546	0.218073456943741	8
ENSG00000106591	0.423765154242202	8
ENSG00000106609	-0.0523258030335394	3
ENSG00000106624	-0.126316579213728	6
ENSG00000106636	-0.230746273888036	1
ENSG00000106683	0.323485228060528	9
ENSG00000106701	0.127440011656474	6
ENSG00000106723	0.340714660266647	1
ENSG00000106799	0.151030379959984	3
ENSG00000106829	0.163842214453438	3
ENSG00000106976	-0.291909380790668	1
ENSG00000106993	0.10056137403881	3
ENSG00000107021	-1.31362881190168	5
ENSG00000107036	-0.19500954724326	6
ENSG00000107104	-0.254377560504394	6
ENSG00000107140	0.0777005416665213	5
ENSG00000107164	0.0631843585564174	9
ENSG00000107175	-0.377600632430462	3
ENSG00000107341	-0.00966288251694475	3
ENSG00000107625	-0.161944094563409	6
ENSG00000107643	-0.303753465163668	6
ENSG00000107651	0.386467103988657	7
ENSG00000107731	-0.287829062463755	1
ENSG00000107771	0.490653098291087	1
ENSG00000107779	0.28536032487056	6
ENSG00000107854	-0.281164288819732	8
ENSG00000107938	0.0464701448837967	7
ENSG00000107968	0.280419686917085	1
ENSG00000108010	-0.199682377813422	6
ENSG00000108021	0.0431476702530839	2
ENSG00000108061	-0.0191108055334839	7
ENSG00000108175	-0.00689898334869333	3
ENSG00000108179	-0.467206541395479	1
ENSG00000108239	0.149163230148753	6
ENSG00000108278	-0.413284144452915	2
ENSG00000108298	-0.333614877416987	3
ENSG00000108384	0.0169046405278134	1
ENSG00000108406	-0.0770981529899815	1
ENSG00000108424	-0.275024747466092	6
ENSG00000108448	0.144908854184514	9
ENSG00000108557	-0.262095964621123	3
ENSG00000108582	-0.0446324175457706	3
ENSG00000108691	0.593638077209767	1
ENSG00000108848	0.111760709364722	3
ENSG00000108963	-0.478420752719747	6
ENSG00000109079	-0.235955369714355	6
ENSG00000109089	0.093943062394699	6
ENSG00000109111	-1.19822245482249	5
ENSG00000109189	-0.187842606842014	1
ENSG00000109220	0.144726657196297	9
ENSG00000109381	-0.0805380899985061	6
ENSG00000109436	0.584997537054236	9
ENSG00000109452	0.162926417098153	7
ENSG00000109519	-0.27640681173922	3
ENSG00000109576	0.24232185168473	4
ENSG00000109606	-0.168801191682223	3
ENSG00000109686	-0.140651589125127	6
ENSG00000109814	0.0364479617567238	2
ENSG00000109911	0.196291676887286	9
ENSG00000109929	0.261703032701173	8
ENSG00000110092	-0.373424625526937	3
ENSG00000110104	-0.366023258903201	3
ENSG00000110218	0.219455693604815	3
ENSG00000110237	-0.722529464298386	6
ENSG00000110318	0.242627646651425	6
ENSG00000110395	-0.360425066732246	6
ENSG00000110422	0.106499794553257	1
ENSG00000110427	0.198327146048062	4
ENSG00000110435	0.150602339121861	5
ENSG00000110583	-0.0552679999460102	9
ENSG00000110696	0.173657072294497	3
ENSG00000110768	0.128627997140762	1
ENSG00000110851	0.143701315440211	7
ENSG00000110871	-0.492152605786354	6
ENSG00000110880	-0.371602014572683	5
ENSG00000110958	-0.291539305014429	9
ENSG00000111052	0.0756552080844785	2
ENSG00000111215	0.35162114745303	7
ENSG00000111266	0.0240956029151314	8
ENSG00000111300	-0.0707099670625409	6
ENSG00000111361	-0.0511062132467432	1
ENSG00000111412	-0.00818158023036251	3
ENSG00000111424	0.0506815755551813	3
ENSG00000111450	-0.0940119795151649	7
ENSG00000111615	-0.260044513304573	1
ENSG00000111647	0.263454340766168	1
ENSG00000111684	-0.420410830769344	5
ENSG00000111716	0.486192518600918	9
ENSG00000111731	0.18746816169944	3
ENSG00000111875	0.0461725576197437	1
ENSG00000111912	-0.0472219447557028	3
ENSG00000111962	0.326152137866595	6
ENSG00000111981	-0.287919601128543	5
ENSG00000112033	-0.112104459334115	9
ENSG00000112062	0.0546157444652986	3
ENSG00000112078	-0.119806741659477	9
ENSG00000112081	-3.18123844300216	5
ENSG00000112149	0.024931999231058	3
ENSG00000112186	-0.0465081442402607	9
ENSG00000112242	-0.0622202113326809	3
ENSG00000112245	-0.471474719097238	3
ENSG00000112297	0.201380683987341	4
ENSG00000112305	0.219680351339665	7
ENSG00000112306	-1.79644723681698	5
ENSG00000112406	0.165905131458617	7
ENSG00000112531	0.206769983386833	6
ENSG00000112578	-0.376589095228536	6
ENSG00000112584	0.47491261635604	8
ENSG00000112592	-0.197286534846508	1
ENSG00000112679	-0.0380908932266561	4
ENSG00000112701	-0.17638685597571	5
ENSG00000112742	0.237666065587564	9
ENSG00000112874	-0.142917006437449	3
ENSG00000112902	0.328111625477764	5
ENSG00000112972	-0.0541316517290484	3
ENSG00000112977	0.223166837717505	1
ENSG00000113013	-0.326267587599288	5
ENSG00000113048	0.129260059636938	5
ENSG00000113068	-0.0575725164983064	6
ENSG00000113083	-0.0664574292242192	3
ENSG00000113140	0.469601859337631	6
ENSG00000113163	-0.338323410034911	6
ENSG00000113240	0.219062574125276	9
ENSG00000113273	0.219139975627704	3
ENSG00000113282	0.310234807123776	3
ENSG00000113360	0.266563401772087	1
ENSG00000113369	-0.229564031004267	2
ENSG00000113456	-0.0472858998951085	3
ENSG00000113552	-0.168484534819368	9
ENSG00000113569	0.0543497541953292	2
ENSG00000113578	0.169229766480951	7
ENSG00000113580	0.436886112943892	8
ENSG00000113594	-0.0557508920703716	6
ENSG00000113595	-0.32743789876805	1
ENSG00000113648	-0.0486823272209552	3
ENSG00000113657	0.0759153482479432	4
ENSG00000113712	0.281539005820793	5
ENSG00000113739	0.0974126054972194	5
ENSG00000113758	-0.324487409480042	5
ENSG00000113851	-0.119154087023794	8
ENSG00000113916	0.0194994574203547	3
ENSG00000114019	-0.429618150352097	5
ENSG00000114030	-0.339772925291431	6
ENSG00000114374	-0.507886575054859	3
ENSG00000114423	-0.126425428969178	3
ENSG00000114446	0.0962388757390151	3
ENSG00000114650	-0.174987414840925	7
ENSG00000114698	-0.323949975230663	3
ENSG00000114767	-0.143791130945794	8
ENSG00000114770	-0.570015026490543	3
ENSG00000114850	0.320024825093119	3
ENSG00000114861	0.108758806887632	2
ENSG00000114942	-0.073752891381563	1
ENSG00000114948	0.60606173293559	9
ENSG00000114956	0.176849056307943	9
ENSG00000115042	0.300531778853104	2
ENSG00000115091	-0.0657463086248558	3
ENSG00000115107	0.332343298496274	9
ENSG00000115159	0.350831226890786	9
ENSG00000115183	0.0155342206111482	8
ENSG00000115232	0.0908955051640699	1
ENSG00000115295	0.117806637332316	3
ENSG00000115306	0.384345897899134	3
ENSG00000115364	-0.0196751926070658	7
ENSG00000115368	-0.107822461857852	7
ENSG00000115419	-0.14446698613188	2
ENSG00000115421	0.26393429357465	1
ENSG00000115548	0.0573885958844249	7
ENSG00000115648	0.0572588731133044	7
ENSG00000115661	-0.416855830485586	4
ENSG00000115738	0.102556741153915	6
ENSG00000115756	-1.00077625079292	5
ENSG00000115827	0.0868970291656477	9
ENSG00000116005	-0.222616232905519	8
ENSG00000116016	-0.304145057861419	3
ENSG00000116062	-0.0461670635996199	2
ENSG00000116096	0.268360758058383	6
ENSG00000116117	0.310029387467646	2
ENSG00000116127	0.217244555149853	2
ENSG00000116133	-0.128460267876901	7
ENSG00000116198	-0.307864351015193	3
ENSG00000116237	-0.254015969093048	1
ENSG00000116285	-0.537821369674354	6
ENSG00000116525	-0.30777298857407	3
ENSG00000116539	-0.420313897847337	6
ENSG00000116641	0.216832689356474	1
ENSG00000116649	-0.676503521110919	5
ENSG00000116670	-0.391301675616173	5
ENSG00000116685	-0.858441593349234	6
ENSG00000116704	-0.157444706937793	3
ENSG00000116729	0.0409009751076418	2
ENSG00000116791	0.0522263893839292	8
ENSG00000116809	-0.289411588295026	3
ENSG00000116857	-0.0340519012909024	2
ENSG00000116991	0.180928285207869	1
ENSG00000117020	-0.0681159544117761	6
ENSG00000117036	-0.126737279306865	8
ENSG00000117118	-0.263343757216514	5
ENSG00000117155	0.2039674668612	2
ENSG00000117228	0.189548739487839	1
ENSG00000117262	0.242305683430429	4
ENSG00000117298	0.013889952651156	3
ENSG00000117318	0.0926621880678737	6
ENSG00000117362	-0.421287699323705	3
ENSG00000117385	-0.174196691374894	5
ENSG00000117394	0.0164865733172045	6
ENSG00000117395	-0.0761536708065281	8
ENSG00000117419	-0.0499783743276997	6
ENSG00000117450	-2.11370657762142	5
ENSG00000117461	-0.334031954296765	5
ENSG00000117500	-0.148611183269291	7
ENSG00000117519	0.259160407147371	9
ENSG00000117525	0.0673002284001362	3
ENSG00000117533	0.407616640203878	9
ENSG00000117543	-0.0373941938630803	9
ENSG00000117616	-2.17066790209694	5
ENSG00000117632	-0.481702138353893	5
ENSG00000117697	-0.00891021788931316	3
ENSG00000117906	0.162812959045572	2
ENSG00000118007	-0.0612384385757565	6
ENSG00000118246	0.211753269164595	3
ENSG00000118260	-0.379609497537399	9
ENSG00000118363	-0.139904686109492	6
ENSG00000118503	0.215371147542921	3
ENSG00000118508	-0.00556768578869886	8
ENSG00000118518	-0.000196794789948585	3
ENSG00000118564	0.220714031794162	1
ENSG00000118689	0.343386394714277	3
ENSG00000118816	-0.355263715217361	5
ENSG00000118873	-0.059461445286444	2
ENSG00000118900	-0.212071446677051	3
ENSG00000118922	0.272600589106763	6
ENSG00000119013	-0.010704746108233	9
ENSG00000119139	-0.0509347121602288	1
ENSG00000119242	0.488460863611236	2
ENSG00000119280	0.356088287234622	1
ENSG00000119318	-0.16882657586912	6
ENSG00000119328	-0.112527097497641	2
ENSG00000119335	-0.126327574689765	6
ENSG00000119383	-0.396874081011815	2
ENSG00000119397	-0.0592307553434413	1
ENSG00000119401	0.0241781116223922	3
ENSG00000119408	0.317993407147776	4
ENSG00000119471	-0.0846120723097536	8
ENSG00000119632	0.023184521147407	1
ENSG00000119682	0.0135075637741247	6
ENSG00000119688	0.106224507865085	7
ENSG00000119729	0.138231319815552	9
ENSG00000119771	0.050870677630732	7
ENSG00000119801	0.137325122540855	3
ENSG00000119844	0.250508490566938	3
ENSG00000119900	-0.228219219570278	2
ENSG00000119922	0.502149286468317	7
ENSG00000120008	-0.177705008762859	9
ENSG00000120129	-0.394721173925871	5
ENSG00000120137	0.207963666281411	9
ENSG00000120265	-0.0540206028024751	9
ENSG00000120333	-0.0877565010918188	3
ENSG00000120509	0.107051450225646	7
ENSG00000120519	0.5010584599509	4
ENSG00000120526	-0.0252611314894586	3
ENSG00000120539	-0.15512950332722	3
ENSG00000120549	0.358446427491561	3
ENSG00000120656	-3.18275775214231	5
ENSG00000120662	0.0197006118392585	7
ENSG00000120685	-0.00430620356794542	9
ENSG00000120690	0.181091540621442	6
ENSG00000120694	-0.600738280344143	5
ENSG00000120742	0.252332520868201	2
ENSG00000120837	-0.24780958505751	3
ENSG00000120885	-0.0349698554450192	5
ENSG00000120963	0.128455608222013	1
ENSG00000121057	-0.0812607932817913	3
ENSG00000121297	0.259589106759424	8
ENSG00000121390	-0.563873542314227	5
ENSG00000121440	0.453369148129398	1
ENSG00000121578	0.295114662088216	7
ENSG00000121691	0.095271876478448	7
ENSG00000121769	0.102148773763924	9
ENSG00000121892	-0.085911901786288	3
ENSG00000121904	0.0337876280052592	9
ENSG00000121989	-0.125695761684529	3
ENSG00000122042	0.427121466083241	1
ENSG00000122140	-0.0601045813564781	1
ENSG00000122176	-0.564636624607656	5
ENSG00000122203	-0.632466235825292	5
ENSG00000122257	0.0528659171274169	1
ENSG00000122376	-0.00808773677115467	1
ENSG00000122417	0.0371774129448711	7
ENSG00000122482	-0.122660396842788	9
ENSG00000122497	-0.2050385052542	6
ENSG00000122507	0.488046812436067	9
ENSG00000122545	-0.0458598302755881	1
ENSG00000122565	0.138205075798649	8
ENSG00000122674	-0.177013161512678	3
ENSG00000122705	0.367337912649027	2
ENSG00000122707	-0.007101423508308	8
ENSG00000122729	-0.161414006043971	3
ENSG00000122779	0.18865745300297	9
ENSG00000122786	0.133228395840268	3
ENSG00000122861	0.464919280500174	7
ENSG00000122863	0.0439631696939068	4
ENSG00000122873	0.284157593385712	1
ENSG00000122958	-0.227036486661388	6
ENSG00000122965	-0.0648960022683368	3
ENSG00000122966	-0.0135014937566267	1
ENSG00000123066	0.045003095516004	3
ENSG00000123130	-0.0226162547592513	3
ENSG00000123240	-0.0550933744867233	7
ENSG00000123473	0.140309079922695	2
ENSG00000123505	-1.55097091385425	5
ENSG00000123562	0.0124066750027114	5
ENSG00000123684	0.0981975020506764	6
ENSG00000123728	0.0460651607841302	3
ENSG00000123739	-0.181232916223213	6
ENSG00000123983	0.666875091430613	6
ENSG00000124145	-1.19644278083403	5
ENSG00000124160	0.334586901833922	6
ENSG00000124177	-0.0733928499520676	4
ENSG00000124201	-0.146549258726824	7
ENSG00000124279	0.250099513300142	6
ENSG00000124299	0.00616575105781891	7
ENSG00000124356	0.0470662448271538	9
ENSG00000124357	-0.115236454873555	7
ENSG00000124532	0.0623050537052533	3
ENSG00000124535	0.129845137632503	6
ENSG00000124562	0.0649026117463664	9
ENSG00000124766	0.0983355087018421	8
ENSG00000124782	0.40958164571487	6
ENSG00000124784	0.239531854128387	1
ENSG00000124813	0.941454553345607	7
ENSG00000125247	0.515833144375559	3
ENSG00000125257	0.217179608722027	7
ENSG00000125347	-0.908726869133314	5
ENSG00000125351	-0.0344414604941695	1
ENSG00000125354	-0.194885473745291	6
ENSG00000125398	0.533696486860318	1
ENSG00000125484	-0.0190481579166233	1
ENSG00000125503	-0.512895820158261	5
ENSG00000125629	0.108956290260251	3
ENSG00000125676	0.432042139696383	3
ENSG00000125772	0.138441556141676	1
ENSG00000125814	-0.170373581636487	3
ENSG00000125827	0.317187502995576	1
ENSG00000125844	0.0488652608020816	6
ENSG00000125848	0.115590397909836	1
ENSG00000125863	0.351310670124465	9
ENSG00000125944	0.00482551974381857	9
ENSG00000125977	-0.102612566112918	7
ENSG00000126003	-0.0586634182958593	6
ENSG00000126012	0.253337226087094	6
ENSG00000126067	0.134035706367435	8
ENSG00000126107	-0.183628084400161	8
ENSG00000126216	-0.0290933258987126	1
ENSG00000126458	-0.411847656932869	8
ENSG00000126603	-0.443811424171055	8
ENSG00000126653	0.194749605713343	9
ENSG00000126698	-0.231111509477417	9
ENSG00000126814	0.341052428813084	3
ENSG00000126821	-0.0127465304370155	3
ENSG00000126934	0.168097484319087	9
ENSG00000127124	-0.252796643503171	6
ENSG00000127241	0.622086506131946	1
ENSG00000127452	-0.115954991360332	9
ENSG00000127463	-0.0426158742719232	6
ENSG00000127507	0.0987630900139713	9
ENSG00000127527	-0.107311441396486	2
ENSG00000127666	-0.28625482669186	3
ENSG00000127870	0.514432002198282	7
ENSG00000127914	-0.119642453696674	8
ENSG00000127920	0.098115975322104	1
ENSG00000127947	-0.0899874196948322	1
ENSG00000127948	-0.322132787605001	6
ENSG00000127955	-0.388633164727604	7
ENSG00000127995	0.0509193029450377	3
ENSG00000128340	0.447626099819213	9
ENSG00000128342	-0.250255574026569	7
ENSG00000128463	-0.166592521949073	3
ENSG00000128534	0.147309272280081	3
ENSG00000128563	-0.431817208980029	6
ENSG00000128585	-0.216494575828588	6
ENSG00000128590	0.151254711225577	3
ENSG00000128595	0.319432845338265	4
ENSG00000128607	-0.139626891446414	6
ENSG00000128641	0.604414987352796	9
ENSG00000128654	0.243984339630201	8
ENSG00000128708	0.0174370656629364	7
ENSG00000128917	-1.16396524070342	5
ENSG00000128944	-0.119992417156729	9
ENSG00000129038	-0.21647596983621	3
ENSG00000129055	-0.0806397130998988	6
ENSG00000129187	0.212439680033974	1
ENSG00000129195	-0.454537732154545	6
ENSG00000129235	-0.491921073944363	6
ENSG00000129250	-0.163113678456775	3
ENSG00000129534	-0.0254575407321251	1
ENSG00000129562	0.213860451414815	6
ENSG00000129566	-0.209633220520804	2
ENSG00000129680	-0.367639012734488	6
ENSG00000129810	0.113484065430704	9
ENSG00000129932	-0.352803808006922	8
ENSG00000130021	0.360746934157504	3
ENSG00000130147	-0.0929402098537575	1
ENSG00000130165	-0.475634906723881	7
ENSG00000130222	-0.625432217910239	6
ENSG00000130224	0.189937148978876	9
ENSG00000130254	-0.92231926440865	1
ENSG00000130332	-0.139507626804252	5
ENSG00000130340	0.00278013349652665	4
ENSG00000130348	0.413526136763422	8
ENSG00000130349	0.24309845072177	1
ENSG00000130396	0.035506681562635	7
ENSG00000130522	-0.537507509929339	3
ENSG00000130635	-0.271115378030752	3
ENSG00000130684	0.204427637075865	1
ENSG00000130707	0.0863574000551253	9
ENSG00000130713	-0.164829860083488	6
ENSG00000130749	-0.365282242567017	9
ENSG00000130816	-0.387786248945517	1
ENSG00000130935	-0.054386592111624	9
ENSG00000130956	-0.0512341508784963	4
ENSG00000131016	0.178189595097285	7
ENSG00000131080	0.242971358307511	7
ENSG00000131143	-0.201512048693345	9
ENSG00000131238	0.100661065891369	8
ENSG00000131263	0.0839878274240463	3
ENSG00000131269	0.244771093080102	2
ENSG00000131378	-0.0471397002210818	3
ENSG00000131459	-0.171556555483658	5
ENSG00000131558	0.362202015866894	7
ENSG00000131591	-0.203648564046331	5
ENSG00000131626	0.0474650217548268	9
ENSG00000131931	0.124335748405217	8
ENSG00000131941	0.0486670973047977	6
ENSG00000132002	-0.942621884105708	5
ENSG00000132005	-0.10336342798256	6
ENSG00000132128	-0.148990519350502	2
ENSG00000132155	0.00809015886413085	3
ENSG00000132300	-0.837306393005673	2
ENSG00000132359	-0.265222903887825	9
ENSG00000132383	-0.21914861648399	7
ENSG00000132386	-0.124866367860353	1
ENSG00000132406	0.129530039716511	3
ENSG00000132434	0.0895707088679769	3
ENSG00000132463	0.0596182441112477	8
ENSG00000132485	-0.276029897487236	3
ENSG00000132507	-0.569485326223638	6
ENSG00000132541	-0.36799985360534	2
ENSG00000132688	0.0698581269095969	6
ENSG00000132694	-0.200389500106883	3
ENSG00000132740	-0.138238252447503	7
ENSG00000132823	0.0766699784001039	6
ENSG00000132824	-0.272490409846415	1
ENSG00000132842	0.432290434840905	7
ENSG00000132912	-0.0673466774591352	6
ENSG00000132950	-0.290567035836696	3
ENSG00000133030	-0.303284722582136	9
ENSG00000133056	-0.615719300214242	6
ENSG00000133059	-0.227422508333602	1
ENSG00000133065	-0.0133369327754699	2
ENSG00000133107	0.296588458568161	9
ENSG00000133131	0.494610584526101	6
ENSG00000133250	-0.731315670403127	6
ENSG00000133318	-0.410768186483837	6
ENSG00000133398	-0.0347059728855121	4
ENSG00000133422	0.0371179165160052	3
ENSG00000133424	0.307444759994583	9
ENSG00000133619	-0.142225331824549	3
ENSG00000133704	0.201139936351727	3
ENSG00000133706	0.247345020720041	7
ENSG00000133773	0.511920514360697	9
ENSG00000133858	-0.145550033859274	5
ENSG00000133872	0.260012872627343	3
ENSG00000133935	0.294691060486831	6
ENSG00000134202	-0.347707196050867	2
ENSG00000134248	-0.0327604383014774	3
ENSG00000134259	0.239518068460045	3
ENSG00000134294	0.25809147829745	2
ENSG00000134324	0.508193853899864	6
ENSG00000134352	0.296545965551357	7
ENSG00000134452	-0.186551035317908	3
ENSG00000134453	0.0590333842054459	1
ENSG00000134480	-0.205622585812137	3
ENSG00000134574	-0.307385002112909	6
ENSG00000134644	-0.0591277294394455	6
ENSG00000134684	-0.221459520598475	3
ENSG00000134697	-0.446902422413233	5
ENSG00000134852	-0.112414220570856	4
ENSG00000134884	-0.202485736883915	5
ENSG00000134901	-0.00395939790655535	6
ENSG00000134986	0.167503558499687	9
ENSG00000134996	-0.0823024291653332	3
ENSG00000135040	-0.146080275097724	1
ENSG00000135046	0.0365881259737064	6
ENSG00000135108	-0.236301244217548	3
ENSG00000135111	0.198756032019337	6
ENSG00000135164	-0.231448066908691	1
ENSG00000135269	0.280120635117325	3
ENSG00000135272	0.107857189736121	9
ENSG00000135297	-1.92121252430252	6
ENSG00000135318	-0.414419120461617	5
ENSG00000135624	-0.420055653773891	3
ENSG00000135749	0.0349181096497914	3
ENSG00000135766	-0.0960543534284371	3
ENSG00000135801	0.154866391078466	8
ENSG00000135821	-0.678920411263438	5
ENSG00000135842	0.118020730082105	9
ENSG00000135870	0.194117202413549	2
ENSG00000135900	-0.141504667272899	3
ENSG00000135932	-0.0602612035983311	3
ENSG00000135940	-0.185923042683968	2
ENSG00000135968	0.252814653166832	1
ENSG00000135972	0.64484749610285	6
ENSG00000135974	-0.142970132205105	3
ENSG00000135976	0.496858855080106	4
ENSG00000135999	0.438993545544666	1
ENSG00000136010	0.165955102061101	3
ENSG00000136026	-0.0496525693482033	1
ENSG00000136044	0.169039168751929	1
ENSG00000136146	-0.131585733873449	6
ENSG00000136158	0.177492153829293	1
ENSG00000136161	-0.0842011175825535	7
ENSG00000136238	-0.690467988132666	2
ENSG00000136244	-0.00958013467389537	2
ENSG00000136261	-0.412793008311423	5
ENSG00000136381	-0.128504108785171	6
ENSG00000136436	-0.219128344658988	9
ENSG00000136448	-0.249246158888379	9
ENSG00000136504	0.00598764798963375	7
ENSG00000136527	-0.724505449995322	6
ENSG00000136536	-0.242270581976227	3
ENSG00000136560	0.300837080676074	6
ENSG00000136718	-0.242191535766658	6
ENSG00000136731	0.123921923632835	3
ENSG00000136732	0.145072905970715	4
ENSG00000136738	-0.136849772462629	8
ENSG00000136816	-0.217468677990821	9
ENSG00000136824	0.355003633155806	1
ENSG00000136848	0.26457620349377	7
ENSG00000136854	-0.270239475929439	3
ENSG00000136867	0.0165631933105156	3
ENSG00000136869	0.466635052392413	3
ENSG00000136870	0.395677832192172	3
ENSG00000136888	-0.105042202925456	4
ENSG00000136937	-0.104430174200118	2
ENSG00000136938	0.206802764662596	1
ENSG00000136986	0.489774540269144	7
ENSG00000137106	-0.336016446315599	3
ENSG00000137124	0.173678386404253	1
ENSG00000137166	0.516011332973669	3
ENSG00000137200	-0.268668835589707	3
ENSG00000137269	-0.181420926843513	3
ENSG00000137309	0.0449157319023933	6
ENSG00000137393	0.369771939878297	4
ENSG00000137413	-0.0866559381145113	3
ENSG00000137563	0.24505303668161	1
ENSG00000137601	0.361595650792388	3
ENSG00000137714	0.268860368019668	3
ENSG00000137764	0.168946740319053	9
ENSG00000137801	-0.0673165431020979	2
ENSG00000137821	0.0896367347746696	1
ENSG00000137947	-1.02718562133898	5
ENSG00000137962	0.409121520702496	3
ENSG00000137992	0.316424709884728	9
ENSG00000138029	0.0791042493800632	6
ENSG00000138032	0.514506107313475	1
ENSG00000138071	0.303041678283762	4
ENSG00000138166	-2.02569173313817	5
ENSG00000138182	0.220983627240828	2
ENSG00000138231	-0.533363882509735	2
ENSG00000138311	0.0280993224963822	9
ENSG00000138316	0.610462928464598	9
ENSG00000138326	-0.20980204204569	8
ENSG00000138363	0.128054417891799	6
ENSG00000138375	-0.258099684068228	6
ENSG00000138386	0.153754616852866	3
ENSG00000138434	-0.103063355550921	1
ENSG00000138640	-0.132972529430508	7
ENSG00000138658	0.0898764502056684	1
ENSG00000138735	0.0659439909207524	1
ENSG00000138738	0.0778277797773739	1
ENSG00000138750	-0.0314271504199289	3
ENSG00000138757	0.129038542084675	6
ENSG00000138760	-0.144500273417592	6
ENSG00000138777	0.295858512959341	7
ENSG00000138801	0.354835711998859	8
ENSG00000138814	0.33140355169351	6
ENSG00000138829	0.0919323755145498	5
ENSG00000138867	-0.214822084701859	9
ENSG00000139131	-0.028151235667672	2
ENSG00000139168	0.0321732534033414	9
ENSG00000139174	0.0200610017805738	1
ENSG00000139218	0.0600225917550052	6
ENSG00000139263	-0.101378062326172	9
ENSG00000139329	0.105040271904611	1
ENSG00000139370	-0.104197703528536	3
ENSG00000139433	0.228701621196724	3
ENSG00000139436	-0.0357158846391321	4
ENSG00000139505	-0.045695544853297	7
ENSG00000139514	0.159752483640074	3
ENSG00000139517	0.360327720457766	4
ENSG00000139620	-0.338655384031321	2
ENSG00000139684	0.210460965715702	3
ENSG00000139734	0.278481617053016	4
ENSG00000139746	0.0877469623879368	1
ENSG00000139990	0.0641672744602669	4
ENSG00000140105	-0.385382776616077	7
ENSG00000140396	0.121420740178431	3
ENSG00000140403	-0.152131794159514	1
ENSG00000140416	0.624193224376798	4
ENSG00000140443	0.101529105922419	1
ENSG00000140450	0.0124463071476325	1
ENSG00000140464	0.177742130221327	3
ENSG00000140525	-0.254224082326697	3
ENSG00000140548	-0.312473417625079	1
ENSG00000140575	0.00950718417656496	9
ENSG00000140718	0.610159886915293	9
ENSG00000140740	-0.471754008873454	3
ENSG00000140829	-0.257634111438362	2
ENSG00000140941	-0.716616306498122	6
ENSG00000141052	0.405374825943498	7
ENSG00000141179	0.203885343725306	3
ENSG00000141198	-0.016846108042296	6
ENSG00000141367	0.0710298314332446	7
ENSG00000141526	-0.824717558613379	6
ENSG00000141560	0.0445746285677617	1
ENSG00000141562	-0.260135346728707	6
ENSG00000141564	-0.332553180385134	1
ENSG00000141736	-0.432864796381294	1
ENSG00000141753	-0.0632984340038972	1
ENSG00000141756	-0.206058958658972	9
ENSG00000141837	0.172845439144335	8
ENSG00000142149	0.453623015854021	7
ENSG00000142156	0.00375805320106753	3
ENSG00000142166	0.246266944664471	3
ENSG00000142168	-0.111925852314384	1
ENSG00000142173	-0.213795760522338	6
ENSG00000142186	-0.594339360372657	6
ENSG00000142507	-0.0594715130092223	3
ENSG00000142544	0.0331234321962751	7
ENSG00000142627	-0.4180889851289	6
ENSG00000142798	-0.0771738858297523	3
ENSG00000142856	-0.198697943476455	9
ENSG00000142864	-0.514112729323704	3
ENSG00000142892	0.0797771064728851	9
ENSG00000143067	0.0132913445287605	3
ENSG00000143147	-0.0872256224470444	6
ENSG00000143162	0.444263002232029	2
ENSG00000143183	0.168346200825788	1
ENSG00000143207	0.216932836634085	8
ENSG00000143322	-0.367444236641161	6
ENSG00000143384	-1.59529187573911	5
ENSG00000143393	-0.604493596980901	6
ENSG00000143401	0.14038401105901	3
ENSG00000143442	-0.447446770958069	6
ENSG00000143473	0.298929752076486	1
ENSG00000143486	0.0772925686375047	5
ENSG00000143493	0.224898089776006	9
ENSG00000143507	0.171010235220004	3
ENSG00000143514	-0.193568107225385	6
ENSG00000143614	0.0447252806675975	2
ENSG00000143669	0.298748740814697	7
ENSG00000143702	0.371263632435488	1
ENSG00000143727	0.0751411701857629	6
ENSG00000143772	0.418635406357113	3
ENSG00000143776	0.0371729788480357	4
ENSG00000143799	0.083408028900522	7
ENSG00000143924	-0.00142204426968928	6
ENSG00000143947	-0.344059487575151	2
ENSG00000143971	0.0389991597804378	1
ENSG00000144120	-0.34623228925848	3
ENSG00000144224	0.402154912842765	3
ENSG00000144354	0.361876194434852	9
ENSG00000144357	0.339778339096833	6
ENSG00000144366	-0.420629257309524	3
ENSG00000144426	-0.457516288191928	2
ENSG00000144455	-0.140585495431144	9
ENSG00000144468	0.343957801579427	7
ENSG00000144476	0.169348849770321	7
ENSG00000144535	0.662416015878944	3
ENSG00000144567	-0.593835245140698	2
ENSG00000144580	-0.144706185027533	7
ENSG00000144635	0.0380458327918508	7
ENSG00000144655	-0.142139126209605	3
ENSG00000144711	0.270187897981149	3
ENSG00000144736	0.0757904986006029	3
ENSG00000144749	0.332225958103847	3
ENSG00000144959	0.172899274369429	3
ENSG00000145016	0.291417736021429	6
ENSG00000145041	-0.767148030090384	6
ENSG00000145220	-0.0686075858115451	1
ENSG00000145247	-0.095695144701648	9
ENSG00000145332	0.161699846169281	3
ENSG00000145348	0.50590001525303	4
ENSG00000145414	0.375560843103196	7
ENSG00000145431	0.0797488676711763	3
ENSG00000145555	0.0271962731336385	2
ENSG00000145592	-0.263644573581538	3
ENSG00000145632	-2.02744556120444	4
ENSG00000145687	0.108259215161673	9
ENSG00000145743	0.060315973802413	1
ENSG00000145782	0.304230028359875	3
ENSG00000145817	0.26736374488576	3
ENSG00000145919	0.128192732138597	8
ENSG00000145982	-0.0422660671832503	2
ENSG00000145996	0.12202501201237	9
ENSG00000146122	-0.194729503152441	7
ENSG00000146197	0.0786634745535163	6
ENSG00000146242	0.0796172295797268	3
ENSG00000146278	-0.877755460481382	5
ENSG00000146373	-0.030892056373922	6
ENSG00000146592	0.389712243990967	1
ENSG00000146648	0.266934532268268	9
ENSG00000146701	0.427355224056684	3
ENSG00000146757	0.191491379543748	1
ENSG00000146872	-0.33735277688166	8
ENSG00000147027	0.456690124002226	9
ENSG00000147044	-0.138203057235854	2
ENSG00000147123	-0.0306471589904173	3
ENSG00000147124	0.193471675388775	9
ENSG00000147130	0.268009669410539	8
ENSG00000147164	0.0862546323096438	3
ENSG00000147400	-0.135325754309566	3
ENSG00000147592	0.065120187521499	9
ENSG00000147677	0.251102399167006	2
ENSG00000147687	0.282424219260639	3
ENSG00000147854	0.289587226454169	2
ENSG00000148019	0.108836838263158	1
ENSG00000148053	0.366032637774773	4
ENSG00000148110	-0.0693682965364814	2
ENSG00000148120	-0.0551176063062976	6
ENSG00000148143	0.320895792925717	1
ENSG00000148303	-1.97103178195967	5
ENSG00000148339	-0.207659422263883	3
ENSG00000148358	0.105166760983008	7
ENSG00000148450	0.199411590277835	9
ENSG00000148459	0.0544300605152701	1
ENSG00000148516	0.394871162124267	9
ENSG00000148572	-0.000415216355191679	6
ENSG00000148688	0.11977586528841	3
ENSG00000148700	0.339572392064926	3
ENSG00000148730	0.00436081221567378	9
ENSG00000148737	0.239306881308286	7
ENSG00000148798	-0.353693153653997	3
ENSG00000148985	-0.121791247665919	7
ENSG00000149084	0.264298480068636	7
ENSG00000149100	0.497186279267618	8
ENSG00000149177	0.170895635731683	3
ENSG00000149179	-0.34558148360832	9
ENSG00000149257	-0.368204326760899	3
ENSG00000149273	-0.5920836126372	5
ENSG00000149289	0.132447361883615	6
ENSG00000149503	0.242000915703751	9
ENSG00000149547	0.0436178143305254	6
ENSG00000149600	0.0905802254860724	9
ENSG00000149658	-0.188050607573832	3
ENSG00000149923	-0.474735959367148	6
ENSG00000149925	-1.16923590457867	6
ENSG00000150347	0.182285317611888	1
ENSG00000150630	-0.0951933000927976	7
ENSG00000150760	-0.0020956222803914	8
ENSG00000150938	-0.147742720828105	6
ENSG00000150961	-0.151050848021643	3
ENSG00000150977	-0.157630264135703	8
ENSG00000150990	-0.130111293661512	6
ENSG00000150991	-0.930331432753308	5
ENSG00000151012	0.111046255697015	3
ENSG00000151065	0.0413138612012676	3
ENSG00000151239	-0.170765893018869	3
ENSG00000151247	-0.18028487278965	1
ENSG00000151276	0.00747421466089439	6
ENSG00000151332	0.0578349317363043	1
ENSG00000151348	0.0716715264275633	4
ENSG00000151458	-0.090038093045177	9
ENSG00000151466	0.230356507888224	6
ENSG00000151491	0.275912203598386	8
ENSG00000151552	0.106108767533611	9
ENSG00000151553	0.13090761138362	3
ENSG00000151612	0.135130584641852	8
ENSG00000151693	-0.00924984631504302	3
ENSG00000151702	0.276369737183762	3
ENSG00000151726	0.429013093370532	6
ENSG00000151835	0.34608861802723	6
ENSG00000151849	0.505005230134518	7
ENSG00000151929	0.106305580117338	6
ENSG00000152082	0.228767430014091	8
ENSG00000152127	0.374062741209568	6
ENSG00000152133	0.00174691799889323	3
ENSG00000152193	0.41646202077319	6
ENSG00000152219	-0.0139795276304839	2
ENSG00000152359	0.391892727231221	3
ENSG00000152382	-0.0834081360349903	7
ENSG00000152413	0.351271453384363	9
ENSG00000152464	0.245361733992289	2
ENSG00000152484	0.228479535393522	9
ENSG00000152620	0.174237083505526	7
ENSG00000152661	0.0280311638703149	9
ENSG00000152700	-0.104242629595186	3
ENSG00000152795	-0.884689020285529	5
ENSG00000152818	0.109091424544232	1
ENSG00000152990	0.061445383306562	1
ENSG00000153006	0.323501211847714	8
ENSG00000153046	0.235747539106818	2
ENSG00000153214	-0.238411532387781	9
ENSG00000153317	0.0427835985693191	6
ENSG00000153560	-0.143580547305144	3
ENSG00000153561	0.0327759272795384	8
ENSG00000153575	0.00624696779700777	1
ENSG00000153714	0.0539855954373372	1
ENSG00000153922	-0.0923967910375525	5
ENSG00000153944	0.307697741599981	9
ENSG00000154001	0.21172628069249	2
ENSG00000154114	-0.0102251944636633	3
ENSG00000154122	0.158819491193363	8
ENSG00000154127	0.318811367835471	8
ENSG00000154174	-0.209544450225512	9
ENSG00000154188	0.12697254041906	9
ENSG00000154229	0.0725232560274833	7
ENSG00000154310	0.356530507861695	1
ENSG00000154319	0.545897637560484	3
ENSG00000154359	-0.13523025870951	4
ENSG00000154380	0.35702968544425	6
ENSG00000154429	-0.0552893250468248	1
ENSG00000154511	-0.262646420902277	6
ENSG00000154582	-0.114593066312701	5
ENSG00000154727	0.331084936086091	8
ENSG00000154767	-0.201468337112188	6
ENSG00000155090	0.196269341830391	8
ENSG00000155096	-0.247035379826862	1
ENSG00000155130	0.053169452841523	1
ENSG00000155313	0.180032159259546	9
ENSG00000155368	0.0124245553696231	7
ENSG00000155380	-1.11215520915815	5
ENSG00000155545	-0.228182094849345	6
ENSG00000155561	0.164696360261058	8
ENSG00000155621	0.148258915033965	1
ENSG00000155636	-0.0284112834896486	1
ENSG00000155760	-0.195142890655673	5
ENSG00000155876	0.00126809882948998	1
ENSG00000156026	-0.0475486566797007	8
ENSG00000156103	0.0256181709160155	8
ENSG00000156256	-0.298780436997779	2
ENSG00000156411	0.105876908444578	3
ENSG00000156482	0.117416222143734	9
ENSG00000156502	0.0829302615762036	3
ENSG00000156535	0.117882217967358	9
ENSG00000156639	0.145786949709764	6
ENSG00000156675	-0.398579040716662	6
ENSG00000156802	0.286629785752341	1
ENSG00000156804	0.349554912741695	4
ENSG00000156958	-0.00642611449939078	9
ENSG00000157216	-0.221828886368574	2
ENSG00000157514	0.367257915168524	3
ENSG00000157540	0.0232052845377811	7
ENSG00000157557	0.188333274830969	3
ENSG00000157613	-0.237728136364754	7
ENSG00000157625	0.658793770829729	3
ENSG00000157657	0.260460558152385	9
ENSG00000157827	-0.552985452284961	5
ENSG00000157869	0.21389059560785	1
ENSG00000157985	-0.0791093447861001	5
ENSG00000158006	0.5082290264496	1
ENSG00000158079	0.513163853856037	1
ENSG00000158161	-0.152492456241159	6
ENSG00000158195	-0.231183355636596	3
ENSG00000158246	-0.847357191639236	6
ENSG00000158290	0.000776749740751107	1
ENSG00000158321	0.178581136467777	7
ENSG00000158402	-0.0186194339954601	1
ENSG00000158435	0.0234461562377088	9
ENSG00000158470	0.256569281468966	9
ENSG00000158480	-0.243490858966651	9
ENSG00000158545	-0.141102959558938	3
ENSG00000158615	-0.540106679285209	1
ENSG00000158636	0.351111188520569	1
ENSG00000159140	-0.138594998924558	6
ENSG00000159167	0.153597429868973	2
ENSG00000159176	-0.324657290882627	6
ENSG00000159399	-0.00554109503546654	3
ENSG00000159445	-0.0970231390943376	2
ENSG00000159479	-0.140637994737638	9
ENSG00000159840	-0.0756664969013268	3
ENSG00000159884	-1.26306563268681	5
ENSG00000160049	-0.0995618276304983	4
ENSG00000160194	0.250932125092871	7
ENSG00000160199	-0.16158157163338	3
ENSG00000160208	0.116694857535653	3
ENSG00000160209	-0.313931360169277	3
ENSG00000160211	-0.348294614217728	6
ENSG00000160299	-0.13717197092623	1
ENSG00000160305	0.150784318828831	9
ENSG00000160360	-1.13807599576067	6
ENSG00000160803	-0.113001624893767	1
ENSG00000160818	-0.134297848678815	6
ENSG00000161526	-0.806151635105704	5
ENSG00000161692	-0.0555280325453554	4
ENSG00000161800	0.285374809678131	6
ENSG00000161888	-0.286547323858758	2
ENSG00000162244	-0.537002811653619	6
ENSG00000162341	0.271127529324877	7
ENSG00000162377	0.0739197592084501	2
ENSG00000162402	0.261147752251743	3
ENSG00000162407	0.177822312722032	3
ENSG00000162413	-2.54925184630683	5
ENSG00000162434	0.0589512269657707	3
ENSG00000162441	-0.0341970569545798	9
ENSG00000162517	0.331629033968913	3
ENSG00000162520	-0.103197860375238	9
ENSG00000162542	-0.191099399296589	9
ENSG00000162545	0.202274162502888	3
ENSG00000162591	-0.190336556636938	5
ENSG00000162601	0.143753757433794	3
ENSG00000162604	0.158776304106921	1
ENSG00000162613	-0.15392918802637	7
ENSG00000162702	0.0128301828779795	8
ENSG00000162714	0.432453016366582	1
ENSG00000162745	0.124492582468225	9
ENSG00000162804	-0.11265421198539	6
ENSG00000162851	0.0421070874551628	9
ENSG00000162923	-0.2897769680032	3
ENSG00000162976	0.12112519217706	3
ENSG00000163001	-0.136286723699845	3
ENSG00000163002	-0.122048016754665	1
ENSG00000163067	0.0630764743659982	1
ENSG00000163191	0.177848483475584	1
ENSG00000163249	0.22734053423445	6
ENSG00000163312	0.168643787923507	9
ENSG00000163320	-0.0440476708470856	8
ENSG00000163430	0.293578655969369	4
ENSG00000163431	-0.184182644019052	6
ENSG00000163453	-0.101605802390073	3
ENSG00000163468	-0.217334776129464	1
ENSG00000163507	0.037272420882388	7
ENSG00000163512	0.0600349500168326	8
ENSG00000163545	-0.0356082481912371	6
ENSG00000163602	0.129273251249043	9
ENSG00000163608	0.0661211204439639	8
ENSG00000163625	-0.0070787223625047	1
ENSG00000163637	0.345113794819685	3
ENSG00000163660	-1.52582308699529	5
ENSG00000163683	-0.148701435231759	3
ENSG00000163781	-0.322595370532504	6
ENSG00000163807	0.0957777744421683	3
ENSG00000163812	-0.117998359683069	3
ENSG00000163866	0.050855720351577	9
ENSG00000163870	-0.143041087541181	2
ENSG00000163900	-0.0860603701193585	8
ENSG00000163902	-0.0181978077193648	6
ENSG00000163930	-0.30844445731225	2
ENSG00000163939	-0.738334952153541	6
ENSG00000163947	0.323696955363482	9
ENSG00000164040	0.777182290562818	2
ENSG00000164045	-0.218928389731896	3
ENSG00000164073	0.179338203548692	1
ENSG00000164087	-0.286348918437711	6
ENSG00000164096	0.0933094390638551	9
ENSG00000164099	-0.0728925486578374	6
ENSG00000164109	-0.034054004899805	6
ENSG00000164111	0.083436081559197	1
ENSG00000164117	-0.269023568014604	1
ENSG00000164122	0.429867902532379	4
ENSG00000164164	-0.183574198936824	2
ENSG00000164169	-0.133068632612752	3
ENSG00000164176	0.243850903740595	9
ENSG00000164211	-0.292622124776788	3
ENSG00000164253	-0.344617663741728	3
ENSG00000164300	0.696991870617736	7
ENSG00000164307	0.0538941216784911	1
ENSG00000164323	-0.208756732268998	2
ENSG00000164327	0.0522883542412728	2
ENSG00000164331	-0.254354451041056	8
ENSG00000164347	-0.159106610309108	8
ENSG00000164366	0.035593096172438	3
ENSG00000164379	0.0372791610668103	6
ENSG00000164465	-0.0775224392572784	9
ENSG00000164587	-0.175411558443445	6
ENSG00000164654	-0.0146714976790352	8
ENSG00000164692	0.494880432881405	3
ENSG00000164733	0.115027340124463	3
ENSG00000164741	0.241416630732334	3
ENSG00000164751	-0.136507214257543	1
ENSG00000164754	0.130448202238886	1
ENSG00000164761	0.454346725046022	6
ENSG00000164818	0.323459444989962	8
ENSG00000164904	0.243886316645951	3
ENSG00000164919	-0.0757526448825099	6
ENSG00000164933	-0.283888585450727	3
ENSG00000164938	0.190627908535141	9
ENSG00000164944	0.0381530762807189	9
ENSG00000164949	0.394862426407259	6
ENSG00000164961	-0.0700570642182351	1
ENSG00000164975	0.0834208810845229	1
ENSG00000165006	0.0252113240734184	6
ENSG00000165060	0.0122969584638925	7
ENSG00000165097	0.027193609568784	3
ENSG00000165169	-0.394487817077671	3
ENSG00000165233	-0.37674627593397	6
ENSG00000165246	0.425324705040743	4
ENSG00000165259	0.0818217653790551	7
ENSG00000165288	-0.011078827871902	1
ENSG00000165304	0.252794757051671	9
ENSG00000165312	0.367751370827669	7
ENSG00000165338	-0.00983498068568913	9
ENSG00000165355	0.273043459998833	2
ENSG00000165410	0.178087246733262	3
ENSG00000165417	0.094739345632116	6
ENSG00000165480	-1.17798760696557	6
ENSG00000165487	0.408744798444278	7
ENSG00000165494	-0.0706696301579741	6
ENSG00000165629	0.117074493843879	1
ENSG00000165632	0.371260789273958	4
ENSG00000165660	-0.0339652451100635	8
ENSG00000165675	0.32393504697445	7
ENSG00000165678	0.0552490016540854	8
ENSG00000165688	-0.612501385764717	2
ENSG00000165733	0.131643905718011	3
ENSG00000165806	0.00225967565260428	4
ENSG00000165819	-0.348736480555333	1
ENSG00000165821	-0.249413580884763	6
ENSG00000165832	0.174378237971476	7
ENSG00000165891	0.367430327055701	1
ENSG00000165915	-0.341384591575534	6
ENSG00000166004	-0.858071725384405	6
ENSG00000166024	-0.10963938139621	1
ENSG00000166025	-0.110478294526383	1
ENSG00000166037	-0.252832083429886	3
ENSG00000166068	0.54848462691819	9
ENSG00000166086	-0.0321511211255456	3
ENSG00000166123	-0.225402445337255	1
ENSG00000166130	-0.630641338663752	5
ENSG00000166135	-0.0428096082941293	3
ENSG00000166167	-0.235935229991735	3
ENSG00000166170	-0.217633110165112	5
ENSG00000166181	0.324185606765595	9
ENSG00000166224	0.328165409753094	6
ENSG00000166266	-0.144195923119934	6
ENSG00000166311	-0.0606730496904396	3
ENSG00000166333	-0.33579419741412	6
ENSG00000166411	0.159413575959516	2
ENSG00000166579	0.135833796377439	9
ENSG00000166619	0.0838746905444743	8
ENSG00000166669	0.0147383038494597	3
ENSG00000166710	-0.699915278597886	5
ENSG00000166734	-0.173782671651505	8
ENSG00000166801	0.486837090583854	3
ENSG00000166833	0.114964636973021	6
ENSG00000166848	0.38134625426284	3
ENSG00000166888	-0.462115721034475	6
ENSG00000166949	0.0213224973776703	1
ENSG00000166963	0.27435440740864	7
ENSG00000167081	-0.275389462494255	4
ENSG00000167173	-0.315575522032258	7
ENSG00000167182	-0.225922944262124	1
ENSG00000167258	0.0690436030309941	6
ENSG00000167272	-0.150017181559283	8
ENSG00000167280	-0.972568972799981	5
ENSG00000167552	-0.440681533109691	8
ENSG00000167566	-0.58254052782028	3
ENSG00000167720	-0.0803986706903594	9
ENSG00000167740	-0.0149309247796085	9
ENSG00000167778	-0.229784199305437	5
ENSG00000167785	0.188002186616172	9
ENSG00000167862	-0.0979538253931704	9
ENSG00000167920	0.145068619557221	9
ENSG00000167978	-0.652954617856991	6
ENSG00000168005	-0.283266259219577	3
ENSG00000168038	-0.211569016580816	3
ENSG00000168078	0.155791461825293	9
ENSG00000168116	-0.303566601525166	1
ENSG00000168140	-1.24604958759815	5
ENSG00000168209	-0.499647805041273	5
ENSG00000168246	0.100325957058196	9
ENSG00000168256	-0.251105618898207	9
ENSG00000168291	-0.0313584089001637	1
ENSG00000168300	0.177252567907028	1
ENSG00000168310	0.281294054213342	6
ENSG00000168374	-0.434204524353799	2
ENSG00000168386	0.129926049643821	3
ENSG00000168397	-0.270162816462041	6
ENSG00000168438	0.00806044498633472	7
ENSG00000168488	-0.378413229605077	6
ENSG00000168542	-0.0805895444125424	3
ENSG00000168575	-0.105233328749455	3
ENSG00000168818	0.253014360813888	4
ENSG00000168876	-0.214140134287611	3
ENSG00000168884	0.166132504419723	8
ENSG00000168906	-1.79199799415017	5
ENSG00000168916	0.257545507667913	6
ENSG00000168924	-1.32545769673351	6
ENSG00000168944	0.124102742319766	9
ENSG00000168958	-0.0951816723920226	3
ENSG00000169018	-0.172868945039325	4
ENSG00000169019	0.0325628035592453	9
ENSG00000169020	0.0220882839406843	1
ENSG00000169021	0.130869103946212	9
ENSG00000169032	-0.676425204116484	6
ENSG00000169045	-2.49808128812143	5
ENSG00000169093	-4.76245053828747	2
ENSG00000169100	-1.0863890963499	5
ENSG00000169131	0.040512687021236	9
ENSG00000169213	0.167290283364504	6
ENSG00000169255	0.0481096746058658	1
ENSG00000169398	0.133349465876059	4
ENSG00000169446	0.169985447478381	7
ENSG00000169515	-0.0808854704898853	7
ENSG00000169519	-0.0719391542090168	1
ENSG00000169567	0.285422242850534	7
ENSG00000169604	0.265369299094157	3
ENSG00000169621	0.306001717731313	9
ENSG00000169714	-0.290910181517577	6
ENSG00000169715	0.274679093391113	6
ENSG00000169744	0.268712105157211	1
ENSG00000169764	0.231304149305724	1
ENSG00000169826	0.0960701355103001	3
ENSG00000169855	0.113358626848898	2
ENSG00000169908	0.219126656821333	3
ENSG00000169926	-0.0474122092005238	6
ENSG00000170035	0.163405406574718	1
ENSG00000170100	-0.194348565909198	8
ENSG00000170144	-0.379097203784094	3
ENSG00000170145	0.016270032206955	6
ENSG00000170153	-0.00276111849312535	3
ENSG00000170222	-0.126980081471889	9
ENSG00000170234	0.0918126180579159	3
ENSG00000170242	-0.0366387836771323	6
ENSG00000170266	-0.132146129084583	2
ENSG00000170312	0.140485813759938	1
ENSG00000170315	-1.42682239424714	5
ENSG00000170396	0.49120634567012	9
ENSG00000170456	0.174032584595667	9
ENSG00000170473	0.102154574231249	9
ENSG00000170522	0.618510689675555	7
ENSG00000170525	-1.71403911729704	5
ENSG00000170545	0.00272951923040838	6
ENSG00000170561	-0.546999098026473	5
ENSG00000170632	0.360291128154537	9
ENSG00000170776	-0.100361757240977	3
ENSG00000170802	0.0561717540765415	9
ENSG00000170836	-0.476534072621707	3
ENSG00000170854	0.077082915826169	3
ENSG00000170921	-0.319804723563728	6
ENSG00000170946	0.0198539842455403	1
ENSG00000171105	-0.22266965941014	8
ENSG00000171132	0.233042697372384	7
ENSG00000171163	-0.0297402286291996	1
ENSG00000171204	-0.213639266854897	3
ENSG00000171307	-0.136681440679868	3
ENSG00000171314	-0.106117276050226	9
ENSG00000171408	0.425877315142699	1
ENSG00000171421	0.0677323616923387	6
ENSG00000171497	-0.0223859393941193	7
ENSG00000171566	0.203602279804141	1
ENSG00000171603	-0.055389777751496	3
ENSG00000171617	0.0508680742696195	2
ENSG00000171763	0.288223911279041	3
ENSG00000171853	0.0562869038917546	1
ENSG00000171861	-0.322687605865062	1
ENSG00000171863	-0.682000240557993	3
ENSG00000171914	0.342928200361578	3
ENSG00000172164	0.137766269737028	2
ENSG00000172172	0.0545952925627581	3
ENSG00000172201	-0.123378216436362	5
ENSG00000172260	0.201366183391375	9
ENSG00000172315	-0.159713106262591	3
ENSG00000172340	0.267757947144643	3
ENSG00000172354	-0.636390987229889	3
ENSG00000172379	0.419463112646396	1
ENSG00000172380	-1.3842772875657	5
ENSG00000172469	-0.00459069456451165	8
ENSG00000172594	-0.221983885757438	8
ENSG00000172661	-0.0850861875350217	9
ENSG00000172667	-0.06387878726339	3
ENSG00000172765	0.312822551232386	8
ENSG00000172840	-0.332133656177362	5
ENSG00000172943	0.0563627982492072	3
ENSG00000172954	0.55281960245691	4
ENSG00000172985	-0.0331069047424196	6
ENSG00000173040	0.28968972168058	9
ENSG00000173120	-0.497494898150851	6
ENSG00000173156	-0.325103462189864	3
ENSG00000173226	0.108589446951214	9
ENSG00000173281	0.34284476043416	4
ENSG00000173456	-0.262030104094583	5
ENSG00000173530	-0.875790318335024	5
ENSG00000173545	-0.115329371247455	2
ENSG00000173559	-0.0841105896512485	3
ENSG00000173588	0.0750489243713938	6
ENSG00000173812	-1.926307524222	3
ENSG00000173848	-0.313805284476221	6
ENSG00000173889	0.0330408030937671	3
ENSG00000173905	0.273033281557962	3
ENSG00000173926	0.11547152628473	6
ENSG00000173960	-0.163676075108833	6
ENSG00000174010	-1.20532628761124	5
ENSG00000174021	-0.0505167568121023	2
ENSG00000174032	-0.232008473826608	1
ENSG00000174100	-0.239890502146186	7
ENSG00000174373	-0.186857208170181	6
ENSG00000174405	0.101454314228202	2
ENSG00000174579	-0.0977665925499545	6
ENSG00000174705	0.0796243130720949	1
ENSG00000174839	0.0363297048590994	7
ENSG00000174842	0.260140003925739	2
ENSG00000174953	0.049644862001122	2
ENSG00000175073	-0.08143970487426	8
ENSG00000175130	-2.84128140334536	5
ENSG00000175183	-0.591246503561921	2
ENSG00000175197	-1.5648963064272	5
ENSG00000175203	-1.54784906885834	5
ENSG00000175213	-0.283023962432882	3
ENSG00000175224	-0.337275664563432	3
ENSG00000175390	0.504296760507148	6
ENSG00000175455	-0.0119750961110247	9
ENSG00000175470	-1.043351893748	5
ENSG00000175792	-0.448051249630825	6
ENSG00000175854	-0.240888541380262	4
ENSG00000175866	-0.521693086109881	5
ENSG00000176018	-0.0293216017840501	3
ENSG00000176142	-0.0671537052789467	8
ENSG00000176261	-0.040724528804408	9
ENSG00000176396	-0.0771788461603251	6
ENSG00000176623	0.00237231965685952	7
ENSG00000176845	-0.337599782402157	5
ENSG00000176953	-0.438394264711859	6
ENSG00000177000	0.0774660313505241	3
ENSG00000177034	-0.057698333213902	3
ENSG00000177054	0.196157655833374	7
ENSG00000177106	-0.337333992717998	2
ENSG00000177156	-0.502979788127272	4
ENSG00000177189	-0.488096773142942	5
ENSG00000177200	0.389088345618456	9
ENSG00000177370	-0.456083694503915	9
ENSG00000177383	-0.0825105584330462	9
ENSG00000177565	0.369733349004547	9
ENSG00000177600	-3.22787262846832	5
ENSG00000177606	0.350480856349954	6
ENSG00000177888	-0.0411010787331099	6
ENSG00000177889	-0.199953301840872	6
ENSG00000177981	0.00744999342305274	9
ENSG00000178031	0.336551345709841	4
ENSG00000178038	-0.280455302486814	4
ENSG00000178105	0.168462844362248	1
ENSG00000178163	-0.275725693958477	1
ENSG00000178177	0.205724756270946	8
ENSG00000178234	-0.0438019580301701	7
ENSG00000178295	0.118092968501677	3
ENSG00000178440	-0.078216850599378	9
ENSG00000178605	-0.0264408619517144	2
ENSG00000178691	-0.0503624261695377	6
ENSG00000178726	0.0836635700258087	1
ENSG00000178913	0.392861179891559	8
ENSG00000178921	-0.101865806140891	9
ENSG00000178950	-0.00327319467788505	4
ENSG00000178988	-0.218679743888198	3
ENSG00000179051	0.0180512490482317	3
ENSG00000179241	0.291561769810164	2
ENSG00000179271	-1.55964424651538	5
ENSG00000179348	-0.0763402334004353	2
ENSG00000179431	0.151684730079873	6
ENSG00000179526	-0.601203816212363	6
ENSG00000179889	-0.408815031145516	6
ENSG00000180190	0.0124326064803517	3
ENSG00000180340	-0.126070513082237	9
ENSG00000180543	0.309170217877988	8
ENSG00000180611	0.163029244552122	1
ENSG00000180628	-0.101761390922666	7
ENSG00000180660	0.262453089449544	6
ENSG00000180667	0.401595171645393	1
ENSG00000180801	-0.163770424216449	9
ENSG00000180875	0.196236761993709	8
ENSG00000180964	-0.0356893510002856	3
ENSG00000181072	0.265357217921057	1
ENSG00000181191	0.120398994645118	3
ENSG00000181381	0.219073186750724	7
ENSG00000181544	-0.0386523804554498	3
ENSG00000181555	-0.10539982850562	6
ENSG00000181690	0.252491052551844	3
ENSG00000181722	0.198500616313631	7
ENSG00000181788	0.146953413084362	3
ENSG00000181915	-0.255616487676966	6
ENSG00000181991	0.0255767174474895	1
ENSG00000182087	-1.05287849820541	3
ENSG00000182141	0.312312306842392	9
ENSG00000182150	0.0524793834312103	6
ENSG00000182197	0.00629661772830333	7
ENSG00000182272	-0.0950808840930311	4
ENSG00000182287	-0.0497607864961537	1
ENSG00000182319	-0.149215992990254	3
ENSG00000182405	0.243376955126785	3
ENSG00000182481	-0.0619557027598662	5
ENSG00000182667	0.114289403800821	7
ENSG00000182670	-0.190519129052602	3
ENSG00000182752	0.0620142401962152	7
ENSG00000182827	0.00951082209080177	7
ENSG00000182831	-0.198620135678183	6
ENSG00000182871	-0.0337052182108468	1
ENSG00000182903	0.22720785743068	9
ENSG00000183087	-0.575491957150148	6
ENSG00000183291	0.16888410347968	8
ENSG00000183337	-0.548459139852539	5
ENSG00000183439	0.203559207889892	4
ENSG00000183475	0.569610773998804	7
ENSG00000183530	0.129231037755171	9
ENSG00000183576	-0.0824768376791849	6
ENSG00000183696	-0.200542498225148	3
ENSG00000183718	-0.977127069491845	5
ENSG00000183722	0.256452785403711	8
ENSG00000183741	-0.397828510449664	1
ENSG00000183808	-0.206777657724608	1
ENSG00000183814	-0.040375716833767	1
ENSG00000183864	-1.06662929093441	5
ENSG00000183943	-0.344187447037466	2
ENSG00000184110	-0.243550875898047	1
ENSG00000184178	0.00911856583416974	5
ENSG00000184203	0.122775274038487	3
ENSG00000184232	0.0829204113788831	3
ENSG00000184347	0.33827848322297	6
ENSG00000184432	-0.259220058934229	3
ENSG00000184602	-0.0784320541717372	3
ENSG00000184674	0.173974078669207	6
ENSG00000184675	0.122030448533792	7
ENSG00000184708	-0.0460834604732823	9
ENSG00000184863	0.125624838351666	6
ENSG00000184867	0.173739488840351	7
ENSG00000184886	-0.0887817377663979	6
ENSG00000184897	-0.0375780597000677	6
ENSG00000184939	0.581723555831855	9
ENSG00000184983	-0.471864366224583	6
ENSG00000185049	0.0706769500675262	7
ENSG00000185163	-0.0403685222651194	4
ENSG00000185532	0.0481421616323451	6
ENSG00000185551	-0.535837097610664	6
ENSG00000185760	-0.477703401582446	3
ENSG00000185761	0.508858028394455	4
ENSG00000185787	0.0154786083527327	3
ENSG00000185798	-0.0994498911161487	9
ENSG00000185825	-3.57159238202545	4
ENSG00000185869	0.122101043730698	2
ENSG00000185904	0.293381852655266	9
ENSG00000185947	0.321481699024378	9
ENSG00000185950	0.203889594881155	6
ENSG00000185973	0.149288808367352	3
ENSG00000185989	-0.436368261143193	6
ENSG00000186063	0.109586529327423	2
ENSG00000186073	0.544227070554893	7
ENSG00000186260	0.164302479435243	9
ENSG00000186298	-0.516682471073334	2
ENSG00000186350	-0.236243724555477	6
ENSG00000186376	-0.531376125036454	4
ENSG00000186416	-0.221776136704517	1
ENSG00000186468	-0.848876080585202	5
ENSG00000186480	-0.253051385107564	5
ENSG00000186787	-0.258497047203301	1
ENSG00000187079	0.378678701044556	6
ENSG00000187109	-0.562159828038246	5
ENSG00000187123	0.393090525679725	1
ENSG00000187240	-0.00687965282545921	1
ENSG00000187243	0.342449745848946	9
ENSG00000187325	-0.0483764793409757	3
ENSG00000187498	-0.116867641739667	7
ENSG00000187514	-0.67630052891485	5
ENSG00000187522	0.0301433361842953	6
ENSG00000187678	0.103205586774968	4
ENSG00000187735	0.0757263364470247	1
ENSG00000187951	0.688177769750688	9
ENSG00000187954	-0.748991163949183	6
ENSG00000188026	-0.0421339272884447	7
ENSG00000188243	-0.0642106336082227	8
ENSG00000188313	-0.0953062514493859	3
ENSG00000188352	-0.113794645923439	9
ENSG00000188419	0.0317363791288839	1
ENSG00000188493	-0.212012274029732	9
ENSG00000188529	-0.559887157659528	6
ENSG00000188641	0.0606896338227482	1
ENSG00000188706	-0.0654177030741742	4
ENSG00000188725	0.243856051627431	7
ENSG00000188976	-1.32519697834313	5
ENSG00000188994	0.141198562465954	7
ENSG00000189057	0.0487719703995855	6
ENSG00000189180	0.0497940198386676	1
ENSG00000189184	0.255710099792449	3
ENSG00000189306	-0.134412871594567	3
ENSG00000189308	-0.457094394043523	6
ENSG00000189403	0.148128812331164	8
ENSG00000196152	-0.820449380197346	4
ENSG00000196177	0.402717420427922	2
ENSG00000196182	-0.784454957152194	5
ENSG00000196230	-0.320189225154789	1
ENSG00000196247	0.186728637635444	9
ENSG00000196262	-1.07997323995616	5
ENSG00000196313	-0.115549680126531	6
ENSG00000196363	-0.0398479317208533	6
ENSG00000196365	-0.286950111689798	6
ENSG00000196368	0.340886204178627	3
ENSG00000196422	-0.24275780619496	3
ENSG00000196459	0.0179800940482767	1
ENSG00000196498	0.118989724694736	6
ENSG00000196505	-0.00915965626614541	1
ENSG00000196517	-0.528616521174427	3
ENSG00000196526	-0.110913218929537	6
ENSG00000196562	0.0899188576542023	8
ENSG00000196569	0.147883448182193	1
ENSG00000196588	-0.255193126402263	4
ENSG00000196670	0.0436280996600519	9
ENSG00000196712	0.223744037302466	3
ENSG00000196715	-0.0730628690394933	9
ENSG00000196724	-0.12116305410739	6
ENSG00000196739	-0.118063143674747	3
ENSG00000196782	0.459775866910584	7
ENSG00000196843	0.145366795983842	6
ENSG00000196924	-0.649866469051328	6
ENSG00000196950	-0.181038391164821	2
ENSG00000197006	0.0394193847237621	3
ENSG00000197019	-0.945179121147703	5
ENSG00000197021	-0.105646818914623	1
ENSG00000197024	-0.033231179816373	1
ENSG00000197045	0.270897198769904	9
ENSG00000197081	-0.165424883704425	1
ENSG00000197183	0.0697917747158628	1
ENSG00000197296	-0.116921129645335	9
ENSG00000197372	0.0988704616807728	9
ENSG00000197381	0.437758997851554	3
ENSG00000197415	0.123168141112147	9
ENSG00000197429	-0.0673129938901311	6
ENSG00000197448	-0.0281417219093078	4
ENSG00000197467	0.121874792639302	3
ENSG00000197594	-0.038987549962594	2
ENSG00000197601	0.455286165928856	9
ENSG00000197614	0.0366815321757473	3
ENSG00000197694	-0.0358546369456526	6
ENSG00000197702	0.284554404665944	6
ENSG00000197747	0.148969235140599	1
ENSG00000197756	0.12247931561202	3
ENSG00000197780	-0.289138955161141	8
ENSG00000197798	-0.178802149831972	6
ENSG00000197808	0.0488748849548593	9
ENSG00000197852	-0.0278304743191545	7
ENSG00000197860	0.0503520497268886	8
ENSG00000197885	-0.0790889281739283	2
ENSG00000197930	0.285652566250346	9
ENSG00000197969	0.136818793444451	1
ENSG00000198026	-0.479224661300455	5
ENSG00000198034	-0.129029816658482	5
ENSG00000198060	0.31581957030752	9
ENSG00000198087	0.0787492587719707	3
ENSG00000198142	0.0508651347157611	7
ENSG00000198205	-0.0588306235527992	3
ENSG00000198225	0.104206606656985	9
ENSG00000198231	-0.521906192490539	6
ENSG00000198363	0.214553354679514	6
ENSG00000198382	0.206149365799755	5
ENSG00000198517	-0.0233473804175473	4
ENSG00000198521	0.16133385530056	9
ENSG00000198554	-0.0267455996946232	8
ENSG00000198589	-0.33808152682693	6
ENSG00000198604	0.18892401728842	3
ENSG00000198612	0.0269567860592978	9
ENSG00000198646	0.0359952715183044	1
ENSG00000198663	0.381241772165649	3
ENSG00000198677	0.243710619071849	9
ENSG00000198707	-0.212373125279988	2
ENSG00000198722	0.330416481009313	7
ENSG00000198752	-0.168473374429162	6
ENSG00000198783	0.0232554552331042	9
ENSG00000198793	-0.224906578033507	6
ENSG00000198825	-0.00809533647687541	1
ENSG00000198832	-1.30100038816791	5
ENSG00000198839	0.206203370279954	9
ENSG00000198846	-0.0475091656416295	3
ENSG00000198873	0.116928220530309	3
ENSG00000198887	-0.0993915107936952	3
ENSG00000198959	0.507163226621714	3
ENSG00000198961	0.00928978427554942	1
ENSG00000203805	-0.0589198370207819	9
ENSG00000204104	0.0630551800685999	9
ENSG00000204152	-0.0870059980480261	9
ENSG00000204580	-0.190812116701548	6
ENSG00000204592	-0.286458388868327	5
ENSG00000204767	-0.013731099842947	3
ENSG00000205133	0.0871258682665645	9
ENSG00000205339	-0.525954272875479	5
ENSG00000205423	-0.0676159980369561	2
ENSG00000205476	-0.376656965166428	2
ENSG00000205664	0.0635486418831394	6
ENSG00000205683	0.428455546909726	6
ENSG00000205981	-0.108367309525281	1
ENSG00000206503	-0.631132252338348	5
ENSG00000206538	0.284307523362118	3
ENSG00000206560	0.282106765626649	1
ENSG00000211460	0.50714290573144	1
ENSG00000213047	0.00313696515712842	8
ENSG00000213923	-0.049989810876171	3
ENSG00000214026	0.327935565495545	9
ENSG00000218739	-0.141901364192478	9
ENSG00000222041	-0.0066526458672	8
ENSG00000224531	0.0557868622076854	3
ENSG00000224877	-0.71189509605985	1
ENSG00000225485	0.277372968309994	7
ENSG00000226784	-0.0208119281796286	1
ENSG00000227124	0.148079469143433	5
ENSG00000227946	-0.0492476538127966	2
ENSG00000228265	0.357070058152044	9
ENSG00000229989	0.523898613072347	9
ENSG00000231566	-0.213990427026703	1
ENSG00000233608	-0.151024902785296	3
ENSG00000233864	-0.0529535960106882	3
ENSG00000234444	0.131673386602343	9
ENSG00000234883	-0.0788899711892372	1
ENSG00000241127	-0.277129307195982	3
ENSG00000241878	-0.177045584590625	3
ENSG00000241973	-0.327935526279077	6
ENSG00000242732	-0.333646427608023	5
ENSG00000243156	-0.222307971451136	6
ENSG00000245532	-0.457690165309736	6
ENSG00000246067	-0.42932256508789	1
ENSG00000249992	0.106810723806938	3
ENSG00000251562	-0.374727836287654	1
ENSG00000253626	0.0362253171171474	1
ENSG00000253729	-0.00985603322734187	1
ENSG00000254535	-0.0792080893011477	9
ENSG00000254667	-0.00968061094432252	7
ENSG00000255302	0.0147346311977425	1
ENSG00000256043	0.310625064391007	1
ENSG00000256618	0.440064597640449	7
ENSG00000260032	-0.0384696117382917	2
ENSG00000260054	0.0827600871263396	1
ENSG00000260977	0.516166066808384	1
ENSG00000261567	-0.153107874374146	4
ENSG00000261609	0.305480313204755	1
ENSG00000261824	0.0704085395147729	9
ENSG00000262601	0.232276855681204	1
ENSG00000262837	0.0366784846537327	7
ENSG00000264364	-1.07291062540956	5
ENSG00000267100	-0.296494565410997	3
ENSG00000272447	0.0251468567415702	2
ENSG00000273015	0.112527792314812	2
ENSG00000000003	-0.0494814847933911	none
ENSG00000000419	-0.819700210578357	none
ENSG00000000457	-0.0396691183415663	none
ENSG00000000938	-0.192342612315782	none
ENSG00000001460	0.112933788979394	none
ENSG00000001561	0.267199214710334	none
ENSG00000001626	0.192525300217913	none
ENSG00000002016	-0.562444450218195	none
ENSG00000002587	0.0647010119072396	none
ENSG00000002726	0.264533311515017	none
ENSG00000002745	-0.0895468956024433	none
ENSG00000002746	-0.0365390770424673	none
ENSG00000002834	-0.133724645601235	none
ENSG00000002919	-0.259081379271584	none
ENSG00000002933	0.0719307056455075	none
ENSG00000003096	0.107663469184146	none
ENSG00000003400	0.398639051651321	none
[truncated: 10,050 more rows]
