# Supplementary material for: The HSV-1 ICP22 protein selectively impairs histone repositioning upon Pol II transcription downstream of genes
Source: Nat Commun. 2023 Jul 31;14:4591. doi: 10.1038/s41467-023-40217-w (PMC10390501; doi:10.1038/s41467-023-40217-w)
Supplement: Supplementary file 8 — Source Data [file 41467_2023_40217_MOESM8_ESM.zip › SupFig11m.tsv]

gene_id	log2FC	cluster
ENSG00000001167	0.931690369292522	7
ENSG00000001497	0.343824528718673	1
ENSG00000001629	0.489764617571636	4
ENSG00000003056	0.392942040293424	1
ENSG00000003509	0.778962772890698	8
ENSG00000004399	0.465945738632594	3
ENSG00000004700	0.790667880934284	8
ENSG00000004766	0.345385930357383	2
ENSG00000005189	0.455809579871686	3
ENSG00000005249	0.273213701254819	6
ENSG00000005469	0.325489176141798	8
ENSG00000005483	0.569528127156476	7
ENSG00000005486	0.0254179491678958	9
ENSG00000005810	0.574009524836376	6
ENSG00000006042	0.306188388812833	9
ENSG00000006530	0.535322447008011	7
ENSG00000006712	-0.137279216436301	8
ENSG00000007341	0.600700772054169	6
ENSG00000007923	0.455646775574343	6
ENSG00000007944	-0.970337815902822	3
ENSG00000008083	0.11937013186476	9
ENSG00000008513	0.642098244873853	6
ENSG00000008988	1.24109176570997	5
ENSG00000009335	0.643300231283443	6
ENSG00000009844	0.473329354942571	1
ENSG00000010270	0.560319436318822	9
ENSG00000011114	0.690963114787049	6
ENSG00000011295	0.750399506596524	9
ENSG00000011422	0.777284953953258	7
ENSG00000011426	0.669260558703748	1
ENSG00000011465	0.793313366593236	3
ENSG00000011523	0.271997087819821	8
ENSG00000011638	0.449018311319399	6
ENSG00000012822	0.123233127408722	1
ENSG00000013016	0.0527305890817595	3
ENSG00000013374	0.338726704866346	7
ENSG00000013583	0.421340455051006	9
ENSG00000014123	0.394286979699028	9
ENSG00000014641	0.410620783867323	3
ENSG00000015153	0.44105605140328	9
ENSG00000015171	0.483893107876505	3
ENSG00000018510	0.281734008466086	6
ENSG00000019549	1.04861284578991	1
ENSG00000020256	0.188212964676541	4
ENSG00000021574	0.399217238466109	6
ENSG00000023171	0.246173770220174	4
ENSG00000023287	0.363033164354165	3
ENSG00000023909	0.315321437485364	6
ENSG00000024048	0.627689299030502	3
ENSG00000024526	0.0731277749216651	8
ENSG00000025156	0.661625361000412	1
ENSG00000026025	1.34717887735899	6
ENSG00000026508	0.971320039208722	4
ENSG00000028116	0.172158974757988	9
ENSG00000028528	0.524188007499969	6
ENSG00000028839	0.580538723675029	3
ENSG00000029725	0.32982037561744	8
ENSG00000030582	0.13450862954743	7
ENSG00000031003	0.310269471725786	7
ENSG00000031691	0.783920252843425	9
ENSG00000033178	0.409847144052668	2
ENSG00000033627	0.569994672242935	3
ENSG00000034152	-0.0342708932263344	6
ENSG00000034533	0.789378161592106	1
ENSG00000034677	-0.24549218825956	8
ENSG00000034713	0.123507903530542	8
ENSG00000035499	0.352144664991585	2
ENSG00000037474	0.716553375483683	6
ENSG00000037637	0.689387771028128	6
ENSG00000038002	-0.0200630041052081	3
ENSG00000038219	0.410409112259242	1
ENSG00000039523	0.202802922049634	3
ENSG00000040531	-0.604940878692553	4
ENSG00000040933	0.318283667641742	3
ENSG00000042062	-0.127166686614228	1
ENSG00000042753	1.13558756680095	1
ENSG00000043514	0.335871170690068	9
ENSG00000044459	0.557455772696177	4
ENSG00000047410	0.936606484379264	8
ENSG00000047578	0.182116017983849	7
ENSG00000047621	0.577563463565809	8
ENSG00000047849	0.727116405877458	4
ENSG00000048471	0.126286697746176	7
ENSG00000048828	0.754667678730203	6
ENSG00000048991	0.540045209075256	9
ENSG00000049130	0.433207978977423	8
ENSG00000049167	0.204791695889574	9
ENSG00000049323	0.281013947432273	9
ENSG00000049449	-0.333743317414532	1
ENSG00000049540	-0.179385192743302	3
ENSG00000049618	0.462284065499622	6
ENSG00000049656	0.300952176930491	4
ENSG00000050405	0.39952457964162	6
ENSG00000051108	0.76015873712261	3
ENSG00000051341	0.711090122093445	9
ENSG00000051382	0.393183018655332	7
ENSG00000051620	0.43823754241214	3
ENSG00000052723	0.452355203574407	2
ENSG00000054277	0.0943111989013828	9
ENSG00000054598	-0.950564893869811	5
ENSG00000054793	0.100914449495084	1
ENSG00000055044	0.545041102540532	8
ENSG00000055130	0.759579960358745	2
ENSG00000055147	0.594072952212291	8
ENSG00000056050	0.510676291804426	4
ENSG00000056097	0.73741264026639	8
ENSG00000056277	0.707227893691626	3
ENSG00000057019	0.536353803678903	1
ENSG00000057935	0.0209074586953298	2
ENSG00000058272	0.742589443278592	1
ENSG00000059758	0.534295853901392	1
ENSG00000059804	0.455322191537874	3
ENSG00000060339	0.577686744641395	1
ENSG00000060688	0.353001768613133	9
ENSG00000060718	0.142090855923726	9
ENSG00000060749	0.253767734579326	1
ENSG00000060982	0.440178802475558	7
ENSG00000061337	0.329369583669255	7
ENSG00000063660	0.434018757539225	4
ENSG00000064545	-0.00428859259961548	4
ENSG00000064607	0.659010301856722	1
ENSG00000065491	0.496626149667398	1
ENSG00000065534	0.80646875672652	6
ENSG00000065548	0.708057814042791	3
ENSG00000065559	0.309324170437467	9
ENSG00000065613	0.368623639432654	2
ENSG00000065665	0.54850495204622	2
ENSG00000065883	0.649551377206392	7
ENSG00000065911	0.875675682395141	2
ENSG00000065923	0.194169332845986	3
ENSG00000066044	0.302341467592487	2
ENSG00000066557	0.337120130773518	1
ENSG00000066651	0.171887962063725	1
ENSG00000066827	0.0716426950340392	3
ENSG00000067048	0.705971366998848	5
ENSG00000067113	0.236301788333888	3
ENSG00000067141	-0.0827742936508052	3
ENSG00000067167	0.83338123358268	3
ENSG00000067177	-0.0149564670087252	6
ENSG00000067208	0.241903711285779	3
ENSG00000067365	0.817662872378798	3
ENSG00000067829	0.87737721933376	5
ENSG00000067955	0.955283539275359	6
ENSG00000068305	0.07938918594513	4
ENSG00000068323	0.167021857845896	8
ENSG00000068383	0.170481296306655	6
ENSG00000068724	0.301395968583435	5
ENSG00000068793	0.563680164212669	7
ENSG00000068912	0.305728033284125	3
ENSG00000069509	0.895467336846574	9
ENSG00000069702	0.245549561622003	9
ENSG00000070018	0.695848200166211	8
ENSG00000070047	0.162902107294059	6
ENSG00000070214	0.290984561172687	6
ENSG00000070367	0.714502743970023	1
ENSG00000070423	-0.628859212316243	5
ENSG00000070476	0.619456137588278	2
ENSG00000070756	0.505136664221538	5
ENSG00000070778	0.695668169451899	8
ENSG00000070785	0.23862701796132	5
ENSG00000070950	0.490412999171683	6
ENSG00000071051	0.275735406937687	9
ENSG00000071243	0.532431391152639	3
ENSG00000071462	0.240325739635251	5
ENSG00000071537	0.475749841019994	6
ENSG00000071794	0.618775471941668	1
ENSG00000072110	0.98559555494385	2
ENSG00000072121	0.0940794420654017	9
ENSG00000072210	0.08531230884531	9
ENSG00000072274	-0.532884013260314	5
ENSG00000072364	0.822079287995664	6
ENSG00000072506	-0.762410546903233	6
ENSG00000072778	1.50694701318184	6
ENSG00000073756	0.377212314095755	1
ENSG00000074047	0.281082612299323	7
ENSG00000074181	-0.0946444960756932	1
ENSG00000074266	0.921478688708348	9
ENSG00000074416	0.413432368647532	3
ENSG00000074696	0.367857644365259	1
ENSG00000074800	0.486974611254891	1
ENSG00000075151	0.440036548917437	9
ENSG00000075188	0.949861964878455	1
ENSG00000075292	0.181963932129288	9
ENSG00000075407	0.826853421568741	1
ENSG00000075426	0.620186164204156	7
ENSG00000075539	0.425266002833297	6
ENSG00000075618	-3.07982954186034	5
ENSG00000075711	0.649818790056676	6
ENSG00000075856	0.895925685739267	6
ENSG00000075945	0.211173031659832	8
ENSG00000076356	0.0551679698867807	4
ENSG00000076641	0.284087112434407	3
ENSG00000077150	-0.032380887994556	3
ENSG00000077152	0.727107398947216	9
ENSG00000077232	0.468587228318915	7
ENSG00000077254	0.206622983602333	8
ENSG00000077380	0.490149604754481	3
ENSG00000077549	0.649923813853814	3
ENSG00000077809	0.990259577144687	9
ENSG00000078070	0.0595529746104835	1
ENSG00000078124	0.251336712050136	7
ENSG00000078618	0.617578311243377	9
ENSG00000079102	0.404531967677753	7
ENSG00000079387	0.413581499144275	1
ENSG00000079482	0.260881510681432	7
ENSG00000079691	0.250350024191046	7
ENSG00000079785	0.92562743149472	3
ENSG00000079999	1.04708341371349	3
ENSG00000080345	0.935630986996078	9
ENSG00000080503	0.505609665238805	7
ENSG00000080573	0.513568852870425	1
ENSG00000080839	0.594156620778882	9
ENSG00000081014	0.729381549434018	9
ENSG00000082258	0.517116574755046	1
ENSG00000082516	0.64779500664792	9
ENSG00000082641	0.420994998939266	1
ENSG00000082701	0.783158530834676	3
ENSG00000083097	0.358165325811769	4
ENSG00000083168	0.522028927277205	9
ENSG00000083520	0.438855493980321	5
ENSG00000083720	0.475068303054927	1
ENSG00000083817	0.727670644542856	9
ENSG00000083857	1.10386839693748	4
ENSG00000083896	0.678454793968849	3
ENSG00000084207	0.139655996748319	8
ENSG00000084636	0.43481474629407	6
ENSG00000084676	0.236044593925311	8
ENSG00000084733	0.524488515114056	8
ENSG00000085117	0.0692827190452723	3
ENSG00000085231	0.353792367388678	2
ENSG00000085491	0.674539345918456	3
ENSG00000085511	0.239696304657433	9
ENSG00000085832	0.622510410862992	2
ENSG00000086061	0.257672894567499	6
ENSG00000086065	0.847242101299954	6
ENSG00000086189	0.529435738019976	1
ENSG00000086619	-0.743880784319693	5
ENSG00000086758	0.922900554844628	4
ENSG00000087008	0.124076180346061	1
ENSG00000087095	0.653960381788408	3
ENSG00000087116	0.342068414743723	9
ENSG00000087206	0.360427074971897	7
ENSG00000087263	0.759755743327232	1
ENSG00000087303	0.633185462101234	7
ENSG00000087586	0.510738641088216	6
ENSG00000087884	0.387192153436304	2
ENSG00000087995	0.665798480988685	9
ENSG00000088179	0.386803389736017	9
ENSG00000088356	1.21022872177884	9
ENSG00000088387	0.128935197572612	7
ENSG00000088448	0.357482967761891	6
ENSG00000088451	0.96672480434619	7
ENSG00000088832	0.200709456129528	7
ENSG00000088854	0.404864229994218	6
ENSG00000089009	0.0928779997800633	3
ENSG00000089048	0.657150992364027	9
ENSG00000089060	-0.0583371069583851	3
ENSG00000089094	0.429495648681489	7
ENSG00000089177	0.098441197869155	7
ENSG00000089225	0.481423138416327	4
ENSG00000089234	0.584742794356009	3
ENSG00000089693	0.296939664675857	2
ENSG00000089737	0.623170748370514	6
ENSG00000090020	-0.565306073665805	3
ENSG00000090432	-0.489831358157339	6
ENSG00000090530	0.094102549460044	1
ENSG00000090621	0.748606013849169	6
ENSG00000090857	0.303262825016737	6
ENSG00000090905	0.663020682183299	3
ENSG00000091140	0.476116825386724	3
ENSG00000091409	0.361915016471862	1
ENSG00000091436	0.631218177642079	8
ENSG00000091483	0.45976454156737	9
ENSG00000091651	-0.358425356575464	9
ENSG00000092020	0.659081865366974	9
ENSG00000092148	0.900569865103473	3
ENSG00000092330	1.44845526825588	6
ENSG00000092978	0.467471119194241	2
ENSG00000094880	0.581973169829073	6
ENSG00000094916	0.467230791385547	6
ENSG00000095002	-0.0447199993024675	6
ENSG00000095303	0.791531214555186	6
ENSG00000095380	0.439828838053729	6
ENSG00000095564	0.429898247818481	9
ENSG00000095787	0.964654953145068	6
ENSG00000096384	0.382349366643287	5
ENSG00000096401	0.639259295928459	6
ENSG00000096717	0.904013888922865	6
ENSG00000096746	0.850477248223365	3
ENSG00000096968	0.623723649617179	9
ENSG00000099139	-0.184227036703199	6
ENSG00000099203	1.51106096612108	3
ENSG00000099246	0.175169482285992	1
ENSG00000099284	-0.0745722565484882	1
ENSG00000099290	0.272430300252275	9
ENSG00000099795	-0.182019971612331	3
ENSG00000099977	0.553811947251547	6
ENSG00000100030	0.570202814693691	8
ENSG00000100068	0.309760490105449	1
ENSG00000100124	0.487070422480545	3
ENSG00000100138	0.655141058979498	6
ENSG00000100154	0.0894826396556713	2
ENSG00000100201	0.26057859673159	1
ENSG00000100207	-0.109656032633174	9
ENSG00000100219	0.50062243379384	9
ENSG00000100241	0.205949223218912	6
ENSG00000100258	-0.126867527618824	1
ENSG00000100263	-0.186614453915503	9
ENSG00000100280	-0.0777946541144568	7
ENSG00000100294	0.238546076853855	3
ENSG00000100304	0.251375681585003	7
ENSG00000100316	-1.53088714591802	5
ENSG00000100320	0.524931434419694	9
ENSG00000100325	0.489614299178175	3
ENSG00000100345	0.92162721917686	7
ENSG00000100348	0.912950360893993	6
ENSG00000100360	0.0939729809167752	1
ENSG00000100364	0.185474907225181	9
ENSG00000100410	0.251604788165205	5
ENSG00000100425	0.469071206417487	3
ENSG00000100445	0.78570048976739	6
ENSG00000100503	0.47041083440907	9
ENSG00000100523	0.328219519349871	1
ENSG00000100554	0.652902134568447	1
ENSG00000100575	0.693693813339774	2
ENSG00000100600	-0.125035889325135	3
ENSG00000100605	-0.106970854144261	1
ENSG00000100612	0.530762983916002	9
ENSG00000100625	0.30924183142653	7
ENSG00000100629	0.273436059273911	1
ENSG00000100632	0.857170402345393	7
ENSG00000100697	0.835700846053384	7
ENSG00000100796	1.09527435905961	3
ENSG00000100804	0.265421979314701	6
ENSG00000100865	0.501909829033209	9
ENSG00000100906	0.134512490920596	5
ENSG00000100991	0.679548395351182	4
ENSG00000100997	0.136463124653846	7
ENSG00000101019	0.448127639650004	7
ENSG00000101040	0.595274133058497	1
ENSG00000101182	0.991494882737532	2
ENSG00000101191	0.590552722143369	6
ENSG00000101216	-0.138631901450131	2
ENSG00000101236	0.431439498956412	3
ENSG00000101266	0.582821271823582	7
ENSG00000101343	0.527985203355755	1
ENSG00000101365	-0.164594685793446	6
ENSG00000101384	0.233674517849284	3
ENSG00000101400	0.334882643520249	6
ENSG00000101407	0.26110217902395	9
ENSG00000101439	0.409740032863495	3
ENSG00000101474	0.473956445755936	4
ENSG00000101825	0.319953056069629	7
ENSG00000101843	-0.277565496469091	8
ENSG00000101935	0.0734485670256731	5
ENSG00000101974	0.500896692038361	3
ENSG00000102038	0.934434982977416	4
ENSG00000102054	0.729664644064285	6
ENSG00000102158	0.826759118324159	2
ENSG00000102181	0.404188612504304	4
ENSG00000102189	0.511007191154125	2
ENSG00000102287	0.0508633822947364	3
ENSG00000102393	0.516531919721137	5
ENSG00000102572	0.588074844345776	6
ENSG00000102595	0.502890818870789	6
ENSG00000102699	0.489688034248328	1
ENSG00000102710	0.773743732979033	6
ENSG00000102753	0.528796394828019	6
ENSG00000102755	0.673900069067324	7
ENSG00000102781	0.345502446546759	7
ENSG00000102786	-0.0215213408729254	5
ENSG00000102804	0.637049397612099	7
ENSG00000102893	0.471541454807343	9
ENSG00000102908	0.780294965321716	3
ENSG00000102910	0.635824255328925	6
ENSG00000102974	0.589071212227262	2
ENSG00000103035	1.55892503751176	1
ENSG00000103047	0.477031220243475	9
ENSG00000103175	0.0382608904967428	9
ENSG00000103194	0.523574510127985	3
ENSG00000103196	-0.973258198636875	4
ENSG00000103222	0.52006245211917	3
ENSG00000103241	-1.72069836024347	6
ENSG00000103274	0.212776406137244	8
ENSG00000103275	0.0387977114580798	4
ENSG00000103353	0.51581095794534	7
ENSG00000103429	0.144347744296513	2
ENSG00000103512	0.94228052145571	9
ENSG00000103647	-0.014326793731644	9
ENSG00000103653	0.815515456765339	2
ENSG00000103671	0.554998744726584	6
ENSG00000103769	0.0831145494593612	9
ENSG00000103888	0.210583765436592	3
ENSG00000104221	0.226440297530463	3
ENSG00000104228	0.857645168234002	6
ENSG00000104320	0.205915038506698	3
ENSG00000104331	0.472237709403877	9
ENSG00000104332	0.204705195585793	1
ENSG00000104408	-0.197372404945826	1
ENSG00000104419	-1.1772763476265	4
ENSG00000104442	0.599404738962552	7
ENSG00000104447	0.180675786360708	8
ENSG00000104497	0.420129076368242	9
ENSG00000104517	0.589639861089766	3
ENSG00000104695	0.580257274495795	9
ENSG00000104714	0.0108924905979379	9
ENSG00000104763	0.387692487258037	9
ENSG00000104812	-0.285063923865023	5
ENSG00000104964	0.333941593901547	1
ENSG00000104969	0.388646978170571	8
ENSG00000105053	0.555896930268052	8
ENSG00000105088	-0.214840493493362	1
ENSG00000105186	0.232672774940084	9
ENSG00000105281	-0.384009849504554	5
ENSG00000105355	0.803041870476178	3
ENSG00000105401	-0.322302968143033	6
ENSG00000105426	-0.0200181423148444	7
ENSG00000105438	1.52420588753222	9
ENSG00000105556	0.593151809097627	7
ENSG00000105664	-0.862272158322058	6
ENSG00000105701	0.73857705034971	6
ENSG00000105708	0.636911654446664	9
ENSG00000105819	0.701510030867569	9
ENSG00000105856	0.527209737173638	4
ENSG00000105866	0.341664678674133	9
ENSG00000105879	0.845307669899425	8
ENSG00000105926	0.179987046083499	6
ENSG00000105953	0.326716624614311	4
ENSG00000105971	0.366641407545603	3
ENSG00000105974	0.39355776057897	3
ENSG00000105976	0.676416516758643	6
ENSG00000105993	0.559402398789888	6
ENSG00000106003	-0.761351959278523	5
ENSG00000106052	0.725419434501969	7
ENSG00000106105	0.536550377644841	9
ENSG00000106236	-0.843630028003694	5
ENSG00000106261	0.411485470197946	6
ENSG00000106268	0.328654418148947	2
ENSG00000106305	1.59057163557256	9
ENSG00000106346	1.03293646704845	7
ENSG00000106366	0.346567905156114	3
ENSG00000106392	0.30166759719023	8
ENSG00000106443	0.436747367144464	1
ENSG00000106459	0.43293113281275	5
ENSG00000106460	0.157743073780842	8
ENSG00000106546	0.542851106955055	8
ENSG00000106591	0.112304457046817	8
ENSG00000106609	0.488455876720075	3
ENSG00000106624	1.10506974123385	6
ENSG00000106636	0.231354732227106	1
ENSG00000106683	0.278222385196278	9
ENSG00000106701	0.596562280815885	6
ENSG00000106723	0.886087658021459	1
ENSG00000106799	0.265726360510164	3
ENSG00000106829	0.557072398026573	3
ENSG00000106976	0.161321145840888	1
ENSG00000106993	0.537793387623656	3
ENSG00000107021	0.324451982407573	5
ENSG00000107036	0.608997100182841	6
ENSG00000107104	-0.249738670157615	6
ENSG00000107140	0.962666983115067	5
ENSG00000107164	0.442458578516964	9
ENSG00000107175	0.935763705257707	3
ENSG00000107341	0.616373727348928	3
ENSG00000107625	0.648333985153173	6
ENSG00000107643	0.514146320134272	6
ENSG00000107651	0.739189653295037	7
ENSG00000107731	0.0402802995408332	1
ENSG00000107771	0.439290124695073	1
ENSG00000107779	0.490105048690132	6
ENSG00000107854	0.45040951039348	8
ENSG00000107938	0.507852738772866	7
ENSG00000107968	0.163308787705982	1
ENSG00000108010	0.860731545052513	6
ENSG00000108021	0.576355356431199	2
ENSG00000108061	0.681029559703767	7
ENSG00000108175	0.418712275208182	3
ENSG00000108179	0.00263700283756123	1
ENSG00000108239	0.548751111546339	6
ENSG00000108278	0.432635912202974	2
ENSG00000108298	2.08396182693371	3
ENSG00000108384	0.603031665776561	1
ENSG00000108406	0.489665131490229	1
ENSG00000108424	0.834830036182908	6
ENSG00000108448	-0.0643660553089109	9
ENSG00000108557	0.498717406323571	3
ENSG00000108582	0.398660565023742	3
ENSG00000108691	2.09290819256737	1
ENSG00000108848	0.889584628473519	3
ENSG00000108963	0.167585613610952	6
ENSG00000109079	0.601960880743811	6
ENSG00000109089	0.630033000915987	6
ENSG00000109111	0.111486078937595	5
ENSG00000109189	0.352269784943067	1
ENSG00000109220	0.704029865310615	9
ENSG00000109381	0.386611196374103	6
ENSG00000109436	0.282891854115248	9
ENSG00000109452	0.256086062257214	7
ENSG00000109519	1.41606988632012	3
ENSG00000109576	0.0122213283387404	4
ENSG00000109606	0.794922770683079	3
ENSG00000109686	0.244871243176927	6
ENSG00000109814	1.02353910795771	2
ENSG00000109911	0.283769953327578	9
ENSG00000109929	1.0924711149777	8
ENSG00000110092	0.25974579557225	3
ENSG00000110104	-0.258183375828031	3
ENSG00000110218	0.267567604525227	3
ENSG00000110237	0.640389965380899	6
ENSG00000110318	0.352218770309957	6
ENSG00000110395	0.468694808197611	6
ENSG00000110422	0.35467918901248	1
ENSG00000110427	0.348760145670255	4
ENSG00000110435	0.465665878616474	5
ENSG00000110583	0.214978099117233	9
ENSG00000110696	-0.150640421543435	3
ENSG00000110768	0.709552631922401	1
ENSG00000110851	0.906194719542064	7
ENSG00000110871	0.415332698523834	6
ENSG00000110880	0.999963301529181	5
ENSG00000110958	0.797554624415593	9
ENSG00000111052	-0.122838973174536	2
ENSG00000111215	0.505660112346794	7
ENSG00000111266	0.143599652884974	8
ENSG00000111300	0.741383790262989	6
ENSG00000111361	0.0709963224676658	1
ENSG00000111412	0.30711553384627	3
ENSG00000111424	-0.163567338691912	3
ENSG00000111450	0.294345675182214	7
ENSG00000111615	0.876409565237317	1
ENSG00000111647	0.419301675468297	1
ENSG00000111684	0.424158450408038	5
ENSG00000111716	-0.165352041170392	9
ENSG00000111731	0.595769727792786	3
ENSG00000111875	0.728970752999933	1
ENSG00000111912	0.106046523467361	3
ENSG00000111962	0.142004938970895	6
ENSG00000111981	-1.25770203759264	5
ENSG00000112033	0.445336618231194	9
ENSG00000112062	0.629465374743287	3
ENSG00000112078	0.78285314434919	9
ENSG00000112081	-0.547931997927717	5
ENSG00000112149	-0.316146544699622	3
ENSG00000112186	0.640402896629398	9
ENSG00000112242	0.469810449686471	3
ENSG00000112245	-0.416838360241804	3
ENSG00000112297	0.556206404073768	4
ENSG00000112305	0.427905698684785	7
ENSG00000112306	-1.02142314082124	5
ENSG00000112406	0.280707995327933	7
ENSG00000112531	0.726168463517515	6
ENSG00000112578	0.0990756968298762	6
ENSG00000112584	0.0178217960541587	8
ENSG00000112592	0.395779241211354	1
ENSG00000112679	0.142413316385279	4
ENSG00000112701	0.584261165183113	5
ENSG00000112742	0.77308309818326	9
ENSG00000112874	0.101799037106986	3
ENSG00000112902	0.37748467198464	5
ENSG00000112972	0.67318425692769	3
ENSG00000112977	0.577890905728246	1
ENSG00000113013	0.505623832391245	5
ENSG00000113048	0.124064756479607	5
ENSG00000113068	0.328725592835454	6
ENSG00000113083	0.158271466833333	3
ENSG00000113140	1.40695513174489	6
ENSG00000113163	0.518174312351449	6
ENSG00000113240	-0.0423756722062053	9
ENSG00000113273	0.151865766078407	3
ENSG00000113282	0.536131183261726	3
ENSG00000113360	0.750019556699545	1
ENSG00000113369	0.228745205768044	2
ENSG00000113456	0.870847383754355	3
ENSG00000113552	0.427976136976823	9
ENSG00000113569	0.78562839107824	2
ENSG00000113578	0.225877153118407	7
ENSG00000113580	0.28983368286239	8
ENSG00000113594	0.108024975937243	6
ENSG00000113595	0.322932414432688	1
ENSG00000113648	0.547638542704314	3
ENSG00000113657	0.412536578532672	4
ENSG00000113712	0.914251276273666	5
ENSG00000113739	-0.0740565274734676	5
ENSG00000113758	0.375429066484639	5
ENSG00000113851	0.718752237679956	8
ENSG00000113916	0.206537282137903	3
ENSG00000114019	0.152411704086095	5
ENSG00000114030	0.678332251953204	6
ENSG00000114374	0.843864211546026	3
ENSG00000114423	0.523612502032062	3
ENSG00000114446	0.142508495393495	3
ENSG00000114650	0.483610485851427	7
ENSG00000114698	0.387772344427803	3
ENSG00000114767	0.608191410385235	8
ENSG00000114770	-0.208843732205076	3
ENSG00000114850	1.13841193118779	3
ENSG00000114861	0.386429897707134	2
ENSG00000114942	2.34143270584072	1
ENSG00000114948	-0.169530352726735	9
ENSG00000114956	0.437034676069372	9
ENSG00000115042	0.077566563768976	2
ENSG00000115091	0.891015464761844	3
ENSG00000115107	0.0581121565864716	9
ENSG00000115159	0.379751289770266	9
ENSG00000115183	0.327130960668986	8
ENSG00000115232	0.310168190876272	1
ENSG00000115295	0.389121523052587	3
ENSG00000115306	0.42971459170463	3
ENSG00000115364	0.629480779250738	7
ENSG00000115368	0.109560240490163	7
ENSG00000115419	0.701955455696929	2
ENSG00000115421	0.331012503770045	1
ENSG00000115548	0.765271177308027	7
ENSG00000115648	0.117484031270657	7
ENSG00000115661	-1.19247021033054	4
ENSG00000115738	1.13449597996777	6
ENSG00000115756	0.145747912481439	5
ENSG00000115827	0.86417097034658	9
ENSG00000116005	0.25719772281385	8
ENSG00000116016	-0.0127703421406839	3
ENSG00000116062	-0.142419909451488	2
ENSG00000116096	0.00991212000645503	6
ENSG00000116117	0.326724001475143	2
ENSG00000116127	0.376170799957848	2
ENSG00000116133	0.333335947747014	7
ENSG00000116198	0.462922901869953	3
ENSG00000116237	0.36801221994951	1
ENSG00000116285	0.882369100934343	6
ENSG00000116525	0.0261868947060011	3
ENSG00000116539	0.488460783183332	6
ENSG00000116641	0.62992849842136	1
ENSG00000116649	0.143188138107964	5
ENSG00000116670	-0.213193540632887	5
ENSG00000116685	0.874442278098019	6
ENSG00000116704	0.589552404454838	3
ENSG00000116729	-0.0558121967248669	2
ENSG00000116791	0.367396681208349	8
ENSG00000116809	0.386955989337143	3
ENSG00000116857	-0.0449708991496095	2
ENSG00000116991	0.239678626237555	1
ENSG00000117020	0.575057364980561	6
ENSG00000117036	1.15102658416063	8
ENSG00000117118	0.684617135217598	5
ENSG00000117155	0.307361953185359	2
ENSG00000117228	1.13482357246768	1
ENSG00000117262	0.544378316390047	4
ENSG00000117298	0.404175511900172	3
ENSG00000117362	1.19048589564977	3
ENSG00000117385	0.44291208063517	5
ENSG00000117394	0.481732757540867	6
ENSG00000117395	0.0352832562734395	8
ENSG00000117419	0.170378834785951	6
ENSG00000117450	0.378124112641095	5
ENSG00000117461	-0.0523060852862523	5
ENSG00000117500	0.176285437433202	7
ENSG00000117519	0.576192996599865	9
ENSG00000117525	1.26352725345138	3
ENSG00000117533	0.263363838875792	9
ENSG00000117543	0.587362454921257	9
ENSG00000117616	0.00872534660678271	5
ENSG00000117632	0.416726063234284	5
ENSG00000117697	0.551158098931179	3
ENSG00000117906	0.403526286554762	2
ENSG00000118007	0.492662212344629	6
ENSG00000118246	0.601299531481603	3
ENSG00000118260	0.913469007496257	9
ENSG00000118363	0.416432375655676	6
ENSG00000118503	-0.0554756421424848	3
ENSG00000118508	0.344005169633752	8
ENSG00000118518	0.553415211981179	3
ENSG00000118564	0.387915650854996	1
ENSG00000118689	0.371647612493543	3
ENSG00000118816	0.856496815251885	5
ENSG00000118873	0.502609830098509	2
ENSG00000118900	0.400979389951504	3
ENSG00000118922	0.323974803510844	6
ENSG00000119013	0.802339088234464	9
ENSG00000119139	0.27148513128149	1
ENSG00000119242	0.128032963644966	2
ENSG00000119280	0.801577861504052	1
ENSG00000119318	0.671127313474729	6
ENSG00000119328	1.08237592886344	2
ENSG00000119335	0.818665002480995	6
ENSG00000119383	0.703146124062784	2
ENSG00000119397	0.470864122075695	1
ENSG00000119401	1.06959357497298	3
ENSG00000119408	0.788082186953004	4
ENSG00000119471	0.278958136720208	8
ENSG00000119632	1.52814950124998	1
ENSG00000119682	0.390313525699237	6
ENSG00000119688	-0.0661790649722142	7
ENSG00000119729	0.445944637077997	9
ENSG00000119771	-0.016595098013689	7
ENSG00000119801	0.893471232636072	3
ENSG00000119844	0.343735093215484	3
ENSG00000119900	0.416402976878609	2
ENSG00000119922	-0.3410994808863	7
ENSG00000120008	0.613456471314952	9
ENSG00000120129	-0.00796605090519613	5
ENSG00000120137	0.947258290176273	9
ENSG00000120265	0.767504462578821	9
ENSG00000120333	0.536122527669521	3
ENSG00000120509	1.29088986066627	7
ENSG00000120519	0.162846730153315	4
ENSG00000120526	0.769600367104621	3
ENSG00000120539	0.487137187629607	3
ENSG00000120549	-0.0295116657824829	3
ENSG00000120656	-0.0771756919600281	5
ENSG00000120662	0.323914236517896	7
ENSG00000120685	0.852755755213869	9
ENSG00000120690	0.632702660058258	6
ENSG00000120694	0.811942385807545	5
ENSG00000120742	0.543169095687865	2
ENSG00000120837	0.528047296646758	3
ENSG00000120885	-0.0408234585451408	5
ENSG00000120963	0.673775081259799	1
ENSG00000121057	0.0452564827403808	3
ENSG00000121297	0.360359054032773	8
ENSG00000121390	0.686955331509373	5
ENSG00000121440	0.205458812556228	1
ENSG00000121578	0.657908582287916	7
ENSG00000121691	0.414489306447748	7
ENSG00000121769	0.0927021465720799	9
ENSG00000121892	0.727251371635193	3
ENSG00000121904	0.110320369717579	9
ENSG00000121989	0.229877876620001	3
ENSG00000122042	0.369915461615066	1
ENSG00000122140	0.139645735484549	1
ENSG00000122176	-0.599883353845172	5
ENSG00000122203	-0.417364577570127	5
ENSG00000122257	0.63484591559893	1
ENSG00000122376	0.492088360691335	1
ENSG00000122417	0.479100899631408	7
ENSG00000122482	0.783622561147802	9
ENSG00000122497	0.154601603370944	6
ENSG00000122507	0.282562598217161	9
ENSG00000122545	0.689664276513936	1
ENSG00000122565	1.33861002802004	8
ENSG00000122674	0.522830159676613	3
ENSG00000122705	0.185015400721272	2
ENSG00000122707	0.788977879271581	8
ENSG00000122729	0.443885277454724	3
ENSG00000122779	0.588399630451785	9
ENSG00000122786	0.651692444792005	3
ENSG00000122861	0.889553643006964	7
ENSG00000122863	0.632184495864525	4
ENSG00000122873	0.697381234102546	1
ENSG00000122958	0.537893249838375	6
ENSG00000122965	-0.0484486663573309	3
ENSG00000122966	0.545001375056323	1
ENSG00000123066	0.541548716520488	3
ENSG00000123130	0.270494753277502	3
ENSG00000123240	0.634273680456191	7
ENSG00000123473	0.798542220263547	2
ENSG00000123505	0.380655543846151	5
ENSG00000123562	1.03958890605879	5
ENSG00000123684	0.492640281384788	6
ENSG00000123728	1.2406691339874	3
ENSG00000123739	0.346678483282956	6
ENSG00000123983	0.857635914933905	6
ENSG00000124145	-1.05651852587741	5
ENSG00000124160	0.213721097872053	6
ENSG00000124177	0.5717025610508	4
ENSG00000124201	0.795651495714708	7
ENSG00000124279	0.108606329698684	6
ENSG00000124299	0.110709768836071	7
ENSG00000124356	-0.193406290393186	9
ENSG00000124357	0.833228830217041	7
ENSG00000124532	0.542822937194409	3
ENSG00000124535	0.627875843701189	6
ENSG00000124562	0.545165162959559	9
ENSG00000124782	0.648095735814023	6
ENSG00000124784	0.961781536537774	1
ENSG00000124813	0.172094826860329	7
ENSG00000125247	0.468546035358211	3
ENSG00000125257	0.413330053383981	7
ENSG00000125347	0.111319239186312	5
ENSG00000125351	0.732761006361267	1
ENSG00000125354	0.269136385008869	6
ENSG00000125398	3.39289622582342	1
ENSG00000125484	0.4900081507951	1
ENSG00000125503	1.01252413284453	5
ENSG00000125629	0.264855933837074	3
ENSG00000125676	0.997951776698021	3
ENSG00000125772	0.623899835398164	1
ENSG00000125814	0.651777405738331	3
ENSG00000125827	0.398384864121582	1
ENSG00000125844	0.772972846028905	6
ENSG00000125848	0.156710111156751	1
ENSG00000125863	0.229746799198057	9
ENSG00000125944	1.05689508015737	9
ENSG00000125977	1.22559811886409	7
ENSG00000126003	0.364857553000557	6
ENSG00000126012	0.541158806610788	6
ENSG00000126067	0.686048900751329	8
ENSG00000126107	0.133252342492768	8
ENSG00000126216	0.561260731728444	1
ENSG00000126458	1.78436651805653	8
ENSG00000126603	0.0308176445682061	8
ENSG00000126653	0.654513512058938	9
ENSG00000126698	0.39726490003597	9
ENSG00000126814	0.411236374825552	3
ENSG00000126821	0.804345340610561	3
ENSG00000126934	0.547139250869326	9
ENSG00000127124	-0.0744117624334239	6
ENSG00000127241	0.347224894379472	1
ENSG00000127452	0.272683652582832	9
ENSG00000127463	0.705598472006348	6
ENSG00000127507	-0.237169459596431	9
ENSG00000127527	0.21204413816443	2
ENSG00000127666	0.566854968445743	3
ENSG00000127870	-0.143415723492322	7
ENSG00000127914	0.44847078309571	8
ENSG00000127920	0.189029834248855	1
ENSG00000127947	0.743030739314858	1
ENSG00000127948	0.109604611620459	6
ENSG00000127955	0.398781775169191	7
ENSG00000127995	0.206653548626099	3
ENSG00000128340	0.0673084197231745	9
ENSG00000128342	0.2373608607479	7
ENSG00000128463	0.257577120207911	3
ENSG00000128534	1.06094040987989	3
ENSG00000128563	0.725697684075428	6
ENSG00000128585	0.127582496969128	6
ENSG00000128590	-0.419529999605282	3
ENSG00000128595	0.760361206506295	4
ENSG00000128607	0.29447394845751	6
ENSG00000128641	0.612413556612691	9
ENSG00000128654	0.520824121575195	8
ENSG00000128708	0.854056698408936	7
ENSG00000128917	-0.759401672609021	5
ENSG00000128944	0.952580325525228	9
ENSG00000129038	0.314222790732908	3
ENSG00000129055	0.64999985021522	6
ENSG00000129187	0.729546449051635	1
ENSG00000129195	0.554514556468648	6
ENSG00000129235	-0.0216165342139587	6
ENSG00000129250	0.856570168607063	3
ENSG00000129534	0.582139305626198	1
ENSG00000129562	0.848942787607806	6
ENSG00000129566	0.364915385020971	2
ENSG00000129680	0.463014480059921	6
ENSG00000129810	0.612302830817374	9
ENSG00000129932	-0.0113655025179497	8
ENSG00000130021	-0.0490570379915107	3
ENSG00000130147	0.812005743309373	1
ENSG00000130165	0.0765261970764236	7
ENSG00000130222	1.93629845683222	6
ENSG00000130224	0.255453482146075	9
ENSG00000130254	0.538395198739337	1
ENSG00000130332	0.290573768070399	5
ENSG00000130340	0.663640205537266	4
ENSG00000130348	0.371926614342567	8
ENSG00000130349	1.11918871945869	1
ENSG00000130396	0.35782663526519	7
ENSG00000130635	0.423894078285229	3
ENSG00000130684	0.728379638687716	1
ENSG00000130707	-0.133354619467715	9
ENSG00000130713	0.172880854823815	6
ENSG00000130749	0.319812732888723	9
ENSG00000130816	0.498023503174848	1
ENSG00000130935	0.858443361040442	9
ENSG00000130956	0.455277442541065	4
ENSG00000131016	0.308444403004207	7
ENSG00000131080	0.453486506605944	7
ENSG00000131143	0.513768662498342	9
ENSG00000131238	0.621315684445869	8
ENSG00000131263	1.0908545576416	3
ENSG00000131269	0.549501410832691	2
ENSG00000131378	0.407667526133042	3
ENSG00000131459	-1.01749918666775	5
ENSG00000131558	0.281120231496888	7
ENSG00000131591	-0.0909858268382054	5
ENSG00000131626	0.38966220592033	9
ENSG00000131931	1.14377965932799	8
ENSG00000131941	0.295974719579604	6
ENSG00000132002	0.00215674373307512	5
ENSG00000132005	0.0736528280181995	6
ENSG00000132128	0.735679912678499	2
ENSG00000132155	0.845333651577854	3
ENSG00000132300	0.827965824804205	2
ENSG00000132359	-0.0430414637044593	9
ENSG00000132383	0.338218713453826	7
ENSG00000132386	-0.0364827088634502	1
ENSG00000132406	0.451123512794201	3
ENSG00000132434	0.321816843597422	3
ENSG00000132463	1.00403788046232	8
ENSG00000132485	0.145811627988833	3
ENSG00000132507	1.20215434175099	6
ENSG00000132541	0.547691061896391	2
ENSG00000132688	0.339768527575116	6
ENSG00000132694	0.477787107549238	3
ENSG00000132740	0.298633514902453	7
ENSG00000132823	0.464521913466189	6
ENSG00000132824	0.761700257226486	1
ENSG00000132842	0.429293211844036	7
ENSG00000132912	0.681034085463054	6
ENSG00000132950	0.94622000144585	3
ENSG00000133030	0.368390507450494	9
ENSG00000133056	0.0861089149911272	6
ENSG00000133059	0.244668874579936	1
ENSG00000133065	0.493224025587363	2
ENSG00000133107	0.407828785661419	9
ENSG00000133131	-0.299895019041018	6
ENSG00000133250	-0.761981436460713	6
ENSG00000133318	0.420280867863801	6
ENSG00000133398	0.337481592977816	4
ENSG00000133422	0.54508281562806	3
ENSG00000133424	0.0375142580230638	9
ENSG00000133619	-0.140173732652488	3
ENSG00000133704	0.717548739567758	3
ENSG00000133706	0.719085140142999	7
ENSG00000133773	0.138085245813528	9
ENSG00000133858	0.700963479406222	5
ENSG00000133872	0.672680232113303	3
ENSG00000133935	0.485194913770759	6
ENSG00000134202	-1.28227290080835	2
ENSG00000134248	0.684471120411354	3
ENSG00000134259	0.5891314079837	3
ENSG00000134294	1.04750862417814	2
ENSG00000134324	-0.0785677763909814	6
ENSG00000134352	0.571346109140193	7
ENSG00000134452	0.598077961979791	3
ENSG00000134453	0.465107376455651	1
ENSG00000134480	1.06143096839858	3
ENSG00000134574	0.76528275547666	6
ENSG00000134644	0.960908610064075	6
ENSG00000134684	0.987331613329899	3
ENSG00000134697	0.586851354772061	5
ENSG00000134852	0.438387560729211	4
ENSG00000134884	0.506310672463131	5
ENSG00000134901	0.151674338753256	6
ENSG00000134986	0.0766850646558398	9
ENSG00000134996	0.353002946170512	3
ENSG00000135040	0.753527947134966	1
ENSG00000135046	0.38249934854982	6
ENSG00000135108	0.6420053881254	3
ENSG00000135111	0.823256975093968	6
ENSG00000135164	0.889691627649293	1
ENSG00000135269	-0.047009080666147	3
ENSG00000135272	0.537355029638828	9
ENSG00000135297	0.0169830199029926	6
ENSG00000135318	0.595724748319458	5
ENSG00000135624	0.428803929271703	3
ENSG00000135749	0.196044699526964	3
ENSG00000135766	0.129846359320904	3
ENSG00000135801	0.743841652517745	8
ENSG00000135821	-0.442326322632049	5
ENSG00000135842	0.320074310118054	9
ENSG00000135870	0.622287597421536	2
ENSG00000135900	0.0545316050427613	3
ENSG00000135932	0.537514680725072	3
ENSG00000135940	-0.0291141466481041	2
ENSG00000135968	0.378349221727443	1
ENSG00000135972	0.567713083535896	6
ENSG00000135974	0.703612471879788	3
ENSG00000135976	0.49407543112883	4
ENSG00000135999	0.64355019661615	1
ENSG00000136010	0.375072040014281	3
ENSG00000136026	-0.0347074249906249	1
ENSG00000136044	0.970899141903144	1
ENSG00000136146	0.531310285190531	6
ENSG00000136158	-0.682469604052937	1
ENSG00000136161	0.314143992628604	7
ENSG00000136238	1.01972303358286	2
ENSG00000136244	0.542471575441789	2
ENSG00000136261	0.533387766841389	5
ENSG00000136381	0.442292394313846	6
ENSG00000136436	0.537585522958652	9
ENSG00000136448	0.329264650827952	9
ENSG00000136504	0.605590695576525	7
ENSG00000136527	0.752390927388465	6
ENSG00000136536	0.834538043443105	3
ENSG00000136560	0.319392090413794	6
ENSG00000136718	0.939731842834911	6
ENSG00000136731	0.570998120062311	3
ENSG00000136732	0.0864983492503123	4
ENSG00000136738	0.694829511095259	8
ENSG00000136816	0.722337373462386	9
ENSG00000136824	0.439530750345416	1
ENSG00000136848	-0.0588548073118424	7
ENSG00000136854	0.0797601673750771	3
ENSG00000136867	0.0489240672632417	3
ENSG00000136869	0.00437028145514853	3
ENSG00000136870	0.862284902122261	3
ENSG00000136888	0.753538436339076	4
ENSG00000136937	0.790616881587113	2
ENSG00000136938	-0.0230052493787633	1
ENSG00000136986	0.985653937069651	7
ENSG00000137106	0.457214734702675	3
ENSG00000137124	-0.255711905896305	1
ENSG00000137166	0.132599928855382	3
ENSG00000137200	0.400353872304409	3
ENSG00000137269	0.103935395432359	3
ENSG00000137309	0.417955961979788	6
ENSG00000137393	0.191590264056327	4
ENSG00000137413	0.19726374193639	3
ENSG00000137563	0.405176275458018	1
ENSG00000137601	0.24959819937588	3
ENSG00000137714	0.00843865992747598	3
ENSG00000137764	0.225902664214979	9
ENSG00000137801	1.25232117267375	2
ENSG00000137821	0.239851557685364	1
ENSG00000137947	-0.346052895574187	5
ENSG00000137962	0.274515258849219	3
ENSG00000137992	0.478753298750326	9
ENSG00000138029	0.530808872177711	6
ENSG00000138032	0.171648421928587	1
ENSG00000138071	0.278405868274251	4
ENSG00000138166	-0.054183123451521	5
ENSG00000138182	0.856245385902342	2
ENSG00000138231	0.0621822637534199	2
ENSG00000138311	-0.0163286713166502	9
ENSG00000138316	-0.118628206222326	9
ENSG00000138326	0.263661801384833	8
ENSG00000138363	0.655813815918871	6
ENSG00000138375	0.487148057710314	6
ENSG00000138386	0.400224230479607	3
ENSG00000138434	0.153508613842523	1
ENSG00000138640	0.144902183580214	7
ENSG00000138658	0.23068980109207	1
ENSG00000138735	0.573554271232355	1
ENSG00000138738	0.407941282217336	1
ENSG00000138750	0.911158198047295	3
ENSG00000138757	0.525497188769185	6
ENSG00000138760	0.400196615083783	6
ENSG00000138777	0.353836025568323	7
ENSG00000138801	0.281150573209505	8
ENSG00000138814	0.369637647142688	6
ENSG00000138829	0.317308104570222	5
ENSG00000138867	0.223227735908935	9
ENSG00000139131	1.09826809175927	2
ENSG00000139168	0.745559278802947	9
ENSG00000139174	0.143281249074832	1
ENSG00000139218	0.751007433947549	6
ENSG00000139263	0.245319200972958	9
ENSG00000139329	0.117573989172541	1
ENSG00000139370	0.202696852395179	3
ENSG00000139433	0.296598531678165	3
ENSG00000139436	0.735986065709014	4
ENSG00000139505	0.326054157258858	7
ENSG00000139514	0.751995439880113	3
ENSG00000139517	0.438311552423594	4
ENSG00000139620	0.644484424520803	2
ENSG00000139684	1.03680849871032	3
ENSG00000139734	0.511637021637202	4
ENSG00000139746	0.523314450399064	1
ENSG00000139990	0.460054170573006	4
ENSG00000140105	0.465177997884202	7
ENSG00000140396	0.336872631240386	3
ENSG00000140403	-0.059625814787725	1
ENSG00000140416	0.882860024017761	4
ENSG00000140443	0.436669331274695	1
ENSG00000140450	-0.143416306526023	1
ENSG00000140464	0.436176627005888	3
ENSG00000140525	0.677555210731363	3
ENSG00000140548	0.211986877793859	1
ENSG00000140575	0.595296898170495	9
ENSG00000140718	0.337837554423884	9
ENSG00000140740	0.687415740666143	3
ENSG00000140829	0.478865560449441	2
ENSG00000140941	0.234420499904755	6
ENSG00000141052	0.183782919715826	7
ENSG00000141179	-0.110531905632021	3
ENSG00000141198	0.438051212040374	6
ENSG00000141367	0.655931469902341	7
ENSG00000141526	-0.204825473004501	6
ENSG00000141560	0.466956969346817	1
ENSG00000141562	-0.258158664324623	6
ENSG00000141564	0.211888358490402	1
ENSG00000141736	0.225581173856906	1
ENSG00000141753	0.57070661194231	1
ENSG00000141756	1.28361090338666	9
ENSG00000141837	-0.229770043360263	8
ENSG00000142149	-0.152945289778923	7
ENSG00000142156	0.906932484171881	3
ENSG00000142166	0.719315585250541	3
ENSG00000142168	0.720615644447939	1
ENSG00000142173	0.755291040567566	6
ENSG00000142186	0.777510957448772	6
ENSG00000142507	0.287155877311633	3
ENSG00000142544	0.380775652695551	7
ENSG00000142627	-0.0393241538827211	6
ENSG00000142798	0.735862817583507	3
ENSG00000142856	0.396050142524645	9
ENSG00000142864	1.56894400075716	3
ENSG00000142892	0.271440431958663	9
ENSG00000143067	-0.0536298095187239	3
ENSG00000143147	0.204801188994395	6
ENSG00000143162	-0.319300399905427	2
ENSG00000143183	0.213989414865676	1
ENSG00000143207	0.700428358328136	8
ENSG00000143322	0.53904177094345	6
ENSG00000143384	0.28828411561516	5
ENSG00000143393	0.678862368295921	6
ENSG00000143401	0.544107244872604	3
ENSG00000143442	0.477449954025034	6
ENSG00000143473	-0.0202294430195519	1
ENSG00000143486	-0.116377953616835	5
ENSG00000143493	0.601383155901916	9
ENSG00000143507	0.769694576298084	3
ENSG00000143514	0.504167575068669	6
ENSG00000143614	0.467984817435766	2
ENSG00000143669	0.382418434256614	7
ENSG00000143702	0.730323273728954	1
ENSG00000143727	0.135208493014052	6
ENSG00000143772	0.059777086499128	3
ENSG00000143776	0.70657272774251	4
ENSG00000143799	0.137763796177643	7
ENSG00000143924	0.519935237320211	6
ENSG00000143947	0.712111774791499	2
ENSG00000143971	2.0837445759748	1
ENSG00000144120	-0.0402607892049665	3
ENSG00000144224	0.906164802127297	3
ENSG00000144354	0.3936930130007	9
ENSG00000144357	0.507573980305891	6
ENSG00000144366	0.369882547111555	3
ENSG00000144426	0.449201935053497	2
ENSG00000144455	0.142425177315122	9
ENSG00000144468	0.334058094504812	7
ENSG00000144476	-0.183701889004371	7
ENSG00000144535	0.282863313698751	3
ENSG00000144567	-0.487116687834303	2
ENSG00000144580	0.684234768231438	7
ENSG00000144635	0.595330503735054	7
ENSG00000144655	0.00725193205089301	3
ENSG00000144711	-0.331235547139506	3
ENSG00000144736	0.221875181639285	3
ENSG00000144749	-0.0119444885498775	3
ENSG00000144959	0.651772575133782	3
ENSG00000145016	0.577686120081772	6
ENSG00000145041	0.649953595816161	6
ENSG00000145220	0.305922409807729	1
ENSG00000145247	-0.0665492266322696	9
ENSG00000145332	0.347500207588687	3
ENSG00000145348	0.431947728888115	4
ENSG00000145414	0.365985514169186	7
ENSG00000145431	0.38819130195143	3
ENSG00000145555	0.641269578895833	2
ENSG00000145592	0.639754867105529	3
ENSG00000145632	0.375789670500704	4
ENSG00000145687	0.324500110921898	9
ENSG00000145743	0.265035179864197	1
ENSG00000145782	1.41177107988267	3
ENSG00000145817	1.35573839423012	3
ENSG00000145919	0.907905498915052	8
ENSG00000145982	0.285804833028818	2
ENSG00000145996	0.24926836239603	9
ENSG00000146122	-0.030158177695704	7
ENSG00000146197	0.426940674026973	6
ENSG00000146242	0.535538378410028	3
ENSG00000146278	0.0024244258491705	5
ENSG00000146373	0.585860571443417	6
ENSG00000146592	0.00862553803371358	1
ENSG00000146648	0.0526009847853447	9
ENSG00000146701	0.528925041423576	3
ENSG00000146757	1.09976046535718	1
ENSG00000146872	0.490997767902574	8
ENSG00000147027	0.06326604396114	9
ENSG00000147044	0.350342599018225	2
ENSG00000147123	0.858858384972807	3
ENSG00000147124	0.510843343122889	9
ENSG00000147130	0.820476961177916	8
ENSG00000147164	0.933738296471239	3
ENSG00000147400	0.732081741000197	3
ENSG00000147592	0.634906408922947	9
ENSG00000147677	0.235795801690035	2
ENSG00000147687	0.708769912558283	3
ENSG00000147854	0.851511254664608	2
ENSG00000148019	0.738767183613193	1
ENSG00000148053	-0.148711457292251	4
ENSG00000148110	0.312184050361239	2
ENSG00000148120	0.28070654441655	6
ENSG00000148143	0.358089175794465	1
ENSG00000148303	1.48450192540637	5
ENSG00000148339	0.885776103493645	3
ENSG00000148358	0.397630848541586	7
ENSG00000148450	0.202888010661686	9
ENSG00000148459	0.720886022645103	1
ENSG00000148516	0.661127748315022	9
ENSG00000148572	0.256593745045392	6
ENSG00000148688	0.670074115959611	3
ENSG00000148700	0.20635763383114	3
ENSG00000148730	0.372830597438143	9
ENSG00000148737	0.369992222119185	7
ENSG00000148798	-0.710850817920783	3
ENSG00000148985	0.030218438909468	7
ENSG00000149084	-0.0693528114544507	7
ENSG00000149100	0.34942755161325	8
ENSG00000149177	0.280853299857982	3
ENSG00000149179	0.249897564412847	9
ENSG00000149257	0.970141423279081	3
ENSG00000149273	-0.155614758965548	5
ENSG00000149289	0.526681500490115	6
ENSG00000149503	0.453954528734802	9
ENSG00000149547	0.39234392833782	6
ENSG00000149600	0.945405746715464	9
ENSG00000149658	0.394633276637991	3
ENSG00000149923	0.464400635388503	6
ENSG00000149925	1.10041734772875	6
ENSG00000150347	0.45450663958451	1
ENSG00000150630	0.720264120145372	7
ENSG00000150760	0.471790129957798	8
ENSG00000150938	0.954859010570843	6
ENSG00000150961	0.995546461958802	3
ENSG00000150977	0.225317394502177	8
ENSG00000150990	0.523520283364282	6
ENSG00000150991	-0.212065255080427	5
ENSG00000151012	0.369888240283072	3
ENSG00000151065	0.196964682071235	3
ENSG00000151239	-0.223390381244574	3
ENSG00000151247	0.762171420106434	1
ENSG00000151276	0.244530871524174	6
ENSG00000151332	0.28692909107638	1
ENSG00000151348	0.408271451844004	4
ENSG00000151458	0.781809272596365	9
ENSG00000151466	0.436335393843059	6
ENSG00000151491	0.221816627752162	8
ENSG00000151552	0.189243158262468	9
ENSG00000151553	0.0429844368977137	3
ENSG00000151612	0.330631111015112	8
ENSG00000151693	0.426783123945113	3
ENSG00000151702	0.350924633277908	3
ENSG00000151726	0.0851551149719278	6
ENSG00000151835	0.756266652195879	6
ENSG00000151849	0.457444724902044	7
ENSG00000151929	0.653201082559385	6
ENSG00000152082	0.507486470647087	8
ENSG00000152127	0.295105250086356	6
ENSG00000152133	1.24813000599935	3
ENSG00000152193	0.735980829247167	6
ENSG00000152219	0.529747061440824	2
ENSG00000152359	0.19362812536728	3
ENSG00000152382	0.556833501231196	7
ENSG00000152413	0.101452769881164	9
ENSG00000152464	0.232085316221922	2
ENSG00000152484	0.53022170946754	9
ENSG00000152620	0.404369116563905	7
ENSG00000152661	0.0454754132416526	9
ENSG00000152700	0.408048227158007	3
ENSG00000152795	-0.761062172600373	5
ENSG00000152818	0.561996409992209	1
ENSG00000152990	0.18738757286182	1
ENSG00000153006	0.333315255569001	8
ENSG00000153046	0.0749053912082335	2
ENSG00000153214	0.782963637359452	9
ENSG00000153317	0.646181047775485	6
ENSG00000153560	0.751822579435699	3
ENSG00000153561	0.326336459449195	8
ENSG00000153575	0.446622871560273	1
ENSG00000153714	0.0486446050204368	1
ENSG00000153922	0.811865527485515	5
ENSG00000153944	0.196824711005248	9
ENSG00000154001	0.407777415021037	2
ENSG00000154114	0.189504841111648	3
ENSG00000154122	0.20274202644572	8
ENSG00000154127	0.52860430692149	8
ENSG00000154174	0.420281605395863	9
ENSG00000154188	0.219106153364122	9
ENSG00000154229	0.341486047264764	7
ENSG00000154310	-0.0106943577215647	1
ENSG00000154319	-0.146527423525353	3
ENSG00000154359	0.416514065588067	4
ENSG00000154380	0.380687157907273	6
ENSG00000154429	0.750054897236026	1
ENSG00000154511	0.22121816259658	6
ENSG00000154582	-0.0316271300566818	5
ENSG00000154727	0.836853149144914	8
ENSG00000154767	0.298026525782405	6
ENSG00000155090	0.363214297252583	8
ENSG00000155096	0.296153187613807	1
ENSG00000155130	0.932300782261826	1
ENSG00000155313	0.3811551219799	9
ENSG00000155368	1.06652639709543	7
ENSG00000155380	-0.0661484768348565	5
ENSG00000155545	0.0129182140013543	6
ENSG00000155561	0.428470976230339	8
ENSG00000155621	0.442518119796931	1
ENSG00000155636	0.677016308066966	1
ENSG00000155760	1.3063174571293	5
ENSG00000156026	0.441451748763085	8
ENSG00000156103	0.214255880235807	8
ENSG00000156256	0.944920305779385	2
ENSG00000156411	0.157933696811098	3
ENSG00000156482	0.411438865425418	9
ENSG00000156502	0.30143914617426	3
ENSG00000156535	0.429739812018642	9
ENSG00000156639	0.613923662214185	6
ENSG00000156675	0.210814139957154	6
ENSG00000156802	0.738375666852605	1
ENSG00000156804	0.140106824269153	4
ENSG00000156958	0.332604948564576	9
ENSG00000157216	0.332538903747429	2
ENSG00000157514	-0.437202465885899	3
ENSG00000157540	0.820121378225192	7
ENSG00000157557	0.284631023054941	3
ENSG00000157613	0.535434387137971	7
ENSG00000157625	-0.259805267229623	3
ENSG00000157657	0.332947799743287	9
ENSG00000157827	0.201414130336708	5
ENSG00000157869	0.303624077048953	1
ENSG00000157985	0.107273849295613	5
ENSG00000158006	0.237102616713165	1
ENSG00000158079	0.166809308557511	1
ENSG00000158161	0.748077023114654	6
ENSG00000158195	0.610149155994496	3
ENSG00000158246	-0.678706141214161	6
ENSG00000158290	1.3032668230592	1
ENSG00000158321	-0.128430352498318	7
ENSG00000158402	0.512835679553725	1
ENSG00000158435	0.335708966133333	9
ENSG00000158470	0.687432226845454	9
ENSG00000158480	0.0776475504380247	9
ENSG00000158545	0.468098121080499	3
ENSG00000158615	0.669588959002204	1
ENSG00000158636	0.467565674724982	1
ENSG00000159140	0.192334101154922	6
ENSG00000159167	-0.165995361713208	2
ENSG00000159176	0.796805718138324	6
ENSG00000159399	0.376384336651518	3
ENSG00000159445	0.414667723281656	2
ENSG00000159479	1.29375745909482	9
ENSG00000159840	0.820365577388362	3
ENSG00000159884	1.40982033987266	5
ENSG00000160049	0.920413367322918	4
ENSG00000160194	0.219859074995873	7
ENSG00000160199	0.63335986627823	3
ENSG00000160208	0.60037464544579	3
ENSG00000160209	0.55032234399643	3
ENSG00000160211	0.677579914054751	6
ENSG00000160299	0.464448689472056	1
ENSG00000160305	0.5347729374631	9
ENSG00000160360	0.120854462304869	6
ENSG00000160803	0.468594136925128	1
ENSG00000160818	-0.501023561762807	6
ENSG00000161526	0.555192809162896	5
ENSG00000161692	0.481751353636667	4
ENSG00000161800	0.352407932278241	6
ENSG00000161888	0.890685676283926	2
ENSG00000162341	-0.216016627667105	7
ENSG00000162377	0.494387144830545	2
ENSG00000162402	0.510217467322227	3
ENSG00000162407	0.0819897642452735	3
ENSG00000162413	-0.183294610566474	5
ENSG00000162434	0.334486461838727	3
ENSG00000162441	0.348832360491504	9
ENSG00000162517	0.767548779480595	3
ENSG00000162520	1.13971120879339	9
ENSG00000162542	0.108752297580411	9
ENSG00000162545	0.972820847949799	3
ENSG00000162591	-0.372778874785842	5
ENSG00000162601	0.693715775481581	3
ENSG00000162604	0.868422699746903	1
ENSG00000162613	0.2841027274966	7
ENSG00000162702	1.61524979474866	8
ENSG00000162714	0.650492249140072	1
ENSG00000162745	0.109292226265237	9
ENSG00000162804	-0.114901830832281	6
ENSG00000162851	0.528209665004928	9
ENSG00000162923	0.844666462566157	3
ENSG00000162976	0.151716707206013	3
ENSG00000163001	0.427973037016493	3
ENSG00000163002	0.605688357899111	1
ENSG00000163067	0.597606149699754	1
ENSG00000163191	-0.224166569831773	1
ENSG00000163249	0.137808812268868	6
ENSG00000163312	0.72238511037454	9
ENSG00000163320	0.61151754919914	8
ENSG00000163430	1.11522189596705	4
ENSG00000163431	0.384135376062933	6
ENSG00000163453	0.379542538743775	3
ENSG00000163468	-0.125255139568561	1
ENSG00000163507	0.903958653166367	7
ENSG00000163512	0.731142789761017	8
ENSG00000163545	0.729402333739518	6
ENSG00000163602	0.394450046427092	9
ENSG00000163608	1.15515436490923	8
ENSG00000163625	0.606131134402265	1
ENSG00000163637	0.19491725668608	3
ENSG00000163660	0.582799654999517	5
ENSG00000163683	0.409871446360964	3
ENSG00000163781	0.748367749921664	6
ENSG00000163807	0.638502279626113	3
ENSG00000163812	0.155488803488523	3
ENSG00000163866	-0.288508681778316	9
ENSG00000163870	-0.179325302491376	2
ENSG00000163900	0.197864624477262	8
ENSG00000163902	-0.0541648233132665	6
ENSG00000163930	0.597823678665814	2
ENSG00000163939	0.449403112971061	6
ENSG00000163947	-0.0884474937694569	9
ENSG00000164040	1.1627259147367	2
ENSG00000164045	0.390368541165158	3
ENSG00000164073	0.645276592074949	1
ENSG00000164087	0.347012204299493	6
ENSG00000164096	0.236071268466003	9
ENSG00000164099	0.00865160521640535	6
ENSG00000164109	0.038219549180253	6
ENSG00000164111	0.835714229887793	1
ENSG00000164117	0.237311952149035	1
ENSG00000164122	0.457192441320483	4
ENSG00000164164	0.901154387375031	2
ENSG00000164169	0.417891644738876	3
ENSG00000164176	0.141100114153829	9
ENSG00000164211	0.395659944415845	3
ENSG00000164253	-0.150036934146347	3
ENSG00000164300	0.234298781565585	7
ENSG00000164307	0.344745799907177	1
ENSG00000164323	0.482142472179121	2
ENSG00000164327	0.616095284320254	2
ENSG00000164331	0.0697049129986357	8
ENSG00000164347	0.571826174483146	8
ENSG00000164366	0.0789438678285704	3
ENSG00000164379	-1.27015103450211	6
ENSG00000164465	0.496065345577979	9
ENSG00000164587	0.900199671455285	6
ENSG00000164654	0.707234572235823	8
ENSG00000164692	1.02456938138899	3
ENSG00000164733	0.434825157582803	3
ENSG00000164741	0.386078301095029	3
ENSG00000164751	-0.0781989062989875	1
ENSG00000164754	1.00473647733256	1
ENSG00000164761	0.5717063162451	6
ENSG00000164818	0.47852658301658	8
ENSG00000164904	0.356594106553417	3
ENSG00000164919	-0.22019572661404	6
ENSG00000164933	0.523657127636083	3
ENSG00000164938	0.414508782915816	9
ENSG00000164944	0.371157887721975	9
ENSG00000164949	-0.164405103058162	6
ENSG00000164961	0.488193472830074	1
ENSG00000164975	0.893235496017974	1
ENSG00000165006	0.688417324883767	6
ENSG00000165060	0.180369418255135	7
ENSG00000165097	0.0562912716763339	3
ENSG00000165169	-0.0802778549683692	3
ENSG00000165233	0.364785282284959	6
ENSG00000165246	0.336662441494443	4
ENSG00000165259	0.373972789385481	7
ENSG00000165288	0.519675839382746	1
ENSG00000165304	0.594306985756548	9
ENSG00000165312	-0.470964731603693	7
ENSG00000165338	0.325580880257676	9
ENSG00000165355	0.619847672165832	2
ENSG00000165410	-0.492974086443191	3
ENSG00000165417	0.440215652546073	6
ENSG00000165480	-0.0470868503899629	6
ENSG00000165487	0.614369140997092	7
ENSG00000165494	0.825134850163052	6
ENSG00000165629	1.08379841672344	1
ENSG00000165632	0.263187148915138	4
ENSG00000165660	0.539277004177716	8
ENSG00000165675	0.425270726098128	7
ENSG00000165678	1.49767957620861	8
ENSG00000165688	0.380310484691112	2
ENSG00000165733	0.697665241732075	3
ENSG00000165806	0.431804871402552	4
ENSG00000165819	1.1177692368485	1
ENSG00000165821	-0.354924110001245	6
ENSG00000165832	0.599299803118715	7
ENSG00000165891	0.666385990666722	1
ENSG00000165915	1.31024604308512	6
ENSG00000166004	0.51881361165392	6
ENSG00000166024	0.476934848587122	1
ENSG00000166025	0.18783824355125	1
ENSG00000166037	0.537530693644547	3
ENSG00000166068	0.676201090202477	9
ENSG00000166086	0.421461993330244	3
ENSG00000166123	0.222801696974554	1
ENSG00000166130	0.582965805443654	5
ENSG00000166135	0.185750491915543	3
ENSG00000166167	0.160818558350417	3
ENSG00000166170	1.65730054875608	5
ENSG00000166181	0.618751760532581	9
ENSG00000166224	0.367498998155498	6
ENSG00000166266	0.526142222398388	6
ENSG00000166311	-0.693756289339758	3
ENSG00000166333	1.12817170048782	6
ENSG00000166411	0.144862443701607	2
ENSG00000166579	-0.0615285852630677	9
ENSG00000166619	0.0574999737483676	8
ENSG00000166669	0.129921394164141	3
ENSG00000166710	0.0867585135663135	5
ENSG00000166734	0.418563544297404	8
ENSG00000166801	0.583675420075429	3
ENSG00000166833	-0.0986154063165833	6
ENSG00000166848	-0.0999444358665597	3
ENSG00000166888	0.127560885285319	6
ENSG00000166949	0.670743108219912	1
ENSG00000166963	0.380687389984939	7
ENSG00000167081	0.722969712888802	4
ENSG00000167173	-0.451073879604115	7
ENSG00000167182	0.42094441548854	1
ENSG00000167258	0.387216266845984	6
ENSG00000167272	0.508030560831952	8
ENSG00000167280	-0.666295781760065	5
ENSG00000167552	1.54355156362899	8
ENSG00000167566	0.270042223952272	3
ENSG00000167720	0.648745712742508	9
ENSG00000167740	0.470135833064955	9
ENSG00000167778	0.587281098476105	5
ENSG00000167785	0.362617243217803	9
ENSG00000167862	0.142285182839992	9
ENSG00000167920	0.0578749377687884	9
ENSG00000167978	1.08964324693383	6
ENSG00000168005	0.31495820216196	3
ENSG00000168038	0.0473026897092385	3
ENSG00000168078	0.970246599394372	9
ENSG00000168116	-0.0916390527440789	1
ENSG00000168140	1.10848785340228	5
ENSG00000168209	0.535194707512093	5
ENSG00000168246	0.35821096635128	9
ENSG00000168256	0.156580276746634	9
ENSG00000168291	0.155546050840417	1
ENSG00000168300	0.212626895090033	1
ENSG00000168310	0.334159876602047	6
ENSG00000168374	0.907748597903459	2
ENSG00000168386	0.25873852875857	3
ENSG00000168397	0.119487766339249	6
ENSG00000168438	0.390532156541971	7
ENSG00000168488	0.944371881187907	6
ENSG00000168542	0.981481301364028	3
ENSG00000168575	0.621366846033197	3
ENSG00000168818	0.491522641608483	4
ENSG00000168876	-0.114129002024954	3
ENSG00000168884	1.36411114402946	8
ENSG00000168906	1.67524119268812	5
ENSG00000168916	0.0516445403039689	6
ENSG00000168924	-0.0705386451624429	6
ENSG00000168944	0.488404385505949	9
ENSG00000168958	0.545023688936126	3
ENSG00000169018	0.836506275687115	4
ENSG00000169019	0.181672552900729	9
ENSG00000169020	3.91757291396844	1
ENSG00000169021	0.246107613235148	9
ENSG00000169032	0.412959411587385	6
ENSG00000169045	0.0381792401908906	5
ENSG00000169093	1.09288650169917	2
ENSG00000169131	1.05277823527832	9
ENSG00000169213	0.360871947508834	6
ENSG00000169255	0.259908362506424	1
ENSG00000169398	0.614015934568118	4
ENSG00000169446	-0.00237141489806107	7
ENSG00000169515	-1.25935620395516	7
ENSG00000169519	0.319249125574454	1
ENSG00000169567	0.496000945672011	7
ENSG00000169604	0.35012949493812	3
ENSG00000169621	0.00765660886494998	9
ENSG00000169714	0.336677130073179	6
ENSG00000169715	-0.957133641540383	6
ENSG00000169744	0.196390436575391	1
ENSG00000169764	0.819911406130436	1
ENSG00000169826	0.724539504815474	3
ENSG00000169855	0.0470593545104811	2
ENSG00000169908	0.655935381931615	3
ENSG00000169926	0.056048869239807	6
ENSG00000170035	0.431510991367161	1
ENSG00000170100	0.377301476875213	8
ENSG00000170144	0.753981063591544	3
ENSG00000170145	0.273796745347547	6
ENSG00000170153	0.126872476646768	3
ENSG00000170222	1.0028242180886	9
ENSG00000170234	0.820328604042279	3
ENSG00000170242	0.675804196625587	6
ENSG00000170266	0.632163660795415	2
ENSG00000170312	0.77686536912875	1
ENSG00000170396	0.334917700421793	9
ENSG00000170456	0.195551849797431	9
ENSG00000170473	0.815229635049378	9
ENSG00000170522	0.143922225811194	7
ENSG00000170525	0.0166110031160122	5
ENSG00000170545	0.797751788478318	6
ENSG00000170561	0.559050805644463	5
ENSG00000170632	0.900252985924731	9
ENSG00000170776	0.589731811844133	3
ENSG00000170802	0.710835144735524	9
ENSG00000170836	0.544289427328928	3
ENSG00000170854	0.325545101718021	3
ENSG00000170921	0.584605624354945	6
ENSG00000170946	0.026986183356786	1
ENSG00000171105	-0.0249617141041947	8
ENSG00000171132	0.118041031041417	7
ENSG00000171163	1.53726121613565	1
ENSG00000171204	0.626144758333179	3
ENSG00000171307	0.204827793455417	3
ENSG00000171314	-0.536980390827537	9
ENSG00000171408	0.198436239247073	1
ENSG00000171421	-0.0766036534119513	6
ENSG00000171497	0.206696156072171	7
ENSG00000171566	0.548663262035697	1
ENSG00000171603	0.470711825758857	3
ENSG00000171617	0.364656200510918	2
ENSG00000171763	0.924673840479718	3
ENSG00000171853	0.346970267657035	1
ENSG00000171861	1.04724068112005	1
ENSG00000171863	-0.075274489922283	3
ENSG00000171914	0.193525903315778	3
ENSG00000172164	0.230222564946595	2
ENSG00000172172	0.728018178103912	3
ENSG00000172201	-0.911325980583995	5
ENSG00000172260	0.215384661704595	9
ENSG00000172315	0.577456776600406	3
ENSG00000172340	0.514400176481096	3
ENSG00000172354	1.0577347104702	3
ENSG00000172379	0.167114226856503	1
ENSG00000172380	0.414539586421339	5
ENSG00000172469	0.591576946468701	8
ENSG00000172594	-0.00957506345310326	8
ENSG00000172661	0.413254401988223	9
ENSG00000172667	0.759576529618946	3
ENSG00000172765	0.274975399203487	8
ENSG00000172840	0.16533357320934	5
ENSG00000172943	0.563687642989965	3
ENSG00000172954	0.439230179851137	4
ENSG00000172985	0.0721910354158582	6
ENSG00000173040	0.22659926226612	9
ENSG00000173120	0.687443363049836	6
ENSG00000173156	0.26720352098394	3
ENSG00000173226	0.299558355428905	9
ENSG00000173281	0.402385053867842	4
ENSG00000173456	0.997416268879026	5
ENSG00000173530	-1.06412799584392	5
ENSG00000173545	-0.0465941514940179	2
ENSG00000173559	1.08524485183755	3
ENSG00000173588	0.325396512007543	6
ENSG00000173812	2.46375796167113	3
ENSG00000173848	0.352328883742685	6
ENSG00000173889	0.868638780956489	3
ENSG00000173905	0.471670562023959	3
ENSG00000173926	0.0331044634533073	6
ENSG00000173960	0.613128064521221	6
ENSG00000174010	-0.0492133341155197	5
ENSG00000174021	0.705119849945023	2
ENSG00000174032	0.323273666541996	1
ENSG00000174100	0.811106345076435	7
ENSG00000174373	0.447131328288647	6
ENSG00000174405	0.327666579843022	2
ENSG00000174579	0.829398579664688	6
ENSG00000174705	0.390337740849615	1
ENSG00000174839	0.547876386889212	7
ENSG00000174842	0.640765053484436	2
ENSG00000174953	0.697619536630561	2
ENSG00000175073	0.195167225243696	8
ENSG00000175130	-2.15520116567047	5
ENSG00000175183	0.0466037078379678	2
ENSG00000175197	-0.687520851587983	5
ENSG00000175203	0.432630127519508	5
ENSG00000175213	0.0805392808012441	3
ENSG00000175224	0.456098188189901	3
ENSG00000175390	0.660576160263402	6
ENSG00000175455	0.633510442405342	9
ENSG00000175470	0.724171107309754	5
ENSG00000175792	0.129335083274311	6
ENSG00000175854	0.278605425281997	4
ENSG00000175866	-1.10083436978206	5
ENSG00000176018	0.380640919227567	3
ENSG00000176142	0.880040875074759	8
ENSG00000176261	0.489937696395831	9
ENSG00000176396	2.16591074477581	6
ENSG00000176623	0.360712853104138	7
ENSG00000176845	-0.0424724936492776	5
ENSG00000176953	1.23750349185074	6
ENSG00000177000	0.22686056353895	3
ENSG00000177034	0.830478548390632	3
ENSG00000177054	0.457305527891046	7
ENSG00000177106	0.442108049712494	2
ENSG00000177156	0.545510641239763	4
ENSG00000177189	0.543862994158568	5
ENSG00000177200	0.612173443061571	9
ENSG00000177370	1.06986763070328	9
ENSG00000177565	0.579747881429515	9
ENSG00000177600	0.408107843207975	5
ENSG00000177606	0.234148405484466	6
ENSG00000177888	0.564302130500638	6
ENSG00000177889	0.835725865754782	6
ENSG00000177981	-0.30656179513824	9
ENSG00000178031	0.234540308368786	4
ENSG00000178038	-0.464365674945975	4
ENSG00000178105	0.292899687594341	1
ENSG00000178163	0.808284599100718	1
ENSG00000178177	0.564350124970108	8
ENSG00000178234	0.29601438383382	7
ENSG00000178295	0.181184825910039	3
ENSG00000178440	0.674987970446248	9
ENSG00000178691	0.248339817176658	6
ENSG00000178726	-0.800072517333835	1
ENSG00000178921	0.167818579633055	9
ENSG00000178950	0.254983745580135	4
ENSG00000178988	3.91758392642117	3
ENSG00000179051	0.600231692094529	3
ENSG00000179241	0.0190940042760046	2
ENSG00000179271	0.593889228313497	5
ENSG00000179348	-0.515218470721955	2
ENSG00000179526	1.18941515501627	6
ENSG00000179889	0.188021971616675	6
ENSG00000180190	0.292481790204705	3
ENSG00000180543	1.12738981722409	8
ENSG00000180611	0.442670144711958	1
ENSG00000180628	0.316556702010302	7
ENSG00000180667	1.05139662196784	1
ENSG00000180801	0.803625608400088	9
ENSG00000180875	0.0932084308953508	8
ENSG00000181072	0.163937867464857	1
ENSG00000181191	0.195560132086224	3
ENSG00000181381	0.327197295597796	7
ENSG00000181544	0.673276745566447	3
ENSG00000181555	0.682104037161053	6
ENSG00000181690	0.0245080475848882	3
ENSG00000181722	0.231463477218718	7
ENSG00000181788	0.815373626635478	3
ENSG00000181915	1.28461669947331	6
ENSG00000181991	0.18111297207841	1
ENSG00000182087	0.394277640060062	3
ENSG00000182141	0.825316227562076	9
ENSG00000182150	0.456860178091332	6
ENSG00000182197	0.752133451199022	7
ENSG00000182272	-0.208347012682032	4
ENSG00000182287	0.1009431475043	1
ENSG00000182319	0.774013120254603	3
ENSG00000182405	1.49382894180833	3
ENSG00000182481	0.715566432428349	5
ENSG00000182667	-0.165300930142829	7
ENSG00000182670	0.736037564567426	3
ENSG00000182752	0.176089343400048	7
ENSG00000182827	0.36180835652474	7
ENSG00000182831	0.987187986137501	6
ENSG00000182871	0.115460179239318	1
ENSG00000182903	0.914525895027695	9
ENSG00000183087	0.563926150927868	6
ENSG00000183291	0.557581738601321	8
ENSG00000183337	-0.379430637256839	5
ENSG00000183439	-0.0650919261331372	4
ENSG00000183475	0.260391006404787	7
ENSG00000183530	0.63286107409625	9
ENSG00000183576	0.361448653016562	6
ENSG00000183696	0.260457617421731	3
ENSG00000183718	1.00023625991203	5
ENSG00000183722	0.268743617342154	8
ENSG00000183741	0.0554683975787696	1
ENSG00000183808	0.992441537995959	1
ENSG00000183814	0.429808365518555	1
ENSG00000183864	0.600617505779717	5
ENSG00000183943	0.50128040922857	2
ENSG00000184110	-1.51720633182144	1
ENSG00000184178	0.358683657784971	5
ENSG00000184203	1.12439288129442	3
ENSG00000184232	-0.0683394374821903	3
ENSG00000184347	-0.0973075580872941	6
ENSG00000184432	0.60369302538799	3
ENSG00000184602	0.463676131751589	3
ENSG00000184674	0.967330332962605	6
ENSG00000184675	-0.021373226584956	7
ENSG00000184708	0.556406266919628	9
ENSG00000184863	0.534045806775476	6
ENSG00000184867	-0.565399441120791	7
ENSG00000184886	1.52853394088884	6
ENSG00000184939	0.236734873308153	9
ENSG00000184983	0.421681036669572	6
ENSG00000185049	-0.0966034652923964	7
ENSG00000185163	0.218047637927887	4
ENSG00000185532	0.105585051486212	6
ENSG00000185551	0.750165886611085	6
ENSG00000185760	-0.0557484137211795	3
ENSG00000185761	-0.228729216290893	4
ENSG00000185787	-0.0722145096729492	3
ENSG00000185798	0.347380451680325	9
ENSG00000185825	-0.293600246039889	4
ENSG00000185869	0.835601792601306	2
ENSG00000185904	0.324664501699121	9
ENSG00000185947	0.542474564098245	9
ENSG00000185950	-0.423176590131459	6
ENSG00000185973	0.432463773652699	3
ENSG00000185989	0.489127591204734	6
ENSG00000186063	0.597150065777324	2
ENSG00000186073	0.318535797155902	7
ENSG00000186260	0.361027951079917	9
ENSG00000186298	0.5456961359656	2
ENSG00000186350	-0.165969884745678	6
ENSG00000186376	0.16512712926579	4
ENSG00000186416	0.553288339296148	1
ENSG00000186468	0.330268532450503	5
ENSG00000186480	0.412518470929961	5
ENSG00000186787	4.33401985122705	1
ENSG00000187079	0.694086228519407	6
ENSG00000187109	0.694410399993909	5
ENSG00000187123	0.0926978806548438	1
ENSG00000187240	0.296029898291907	1
ENSG00000187325	1.63949922703853	3
ENSG00000187498	0.668208838933871	7
ENSG00000187514	-2.92761230885136	5
ENSG00000187522	0.439515057413454	6
ENSG00000187678	0.121619100621556	4
ENSG00000187735	0.579290810160135	1
ENSG00000187951	0.347067787975735	9
ENSG00000187954	0.410012700304509	6
ENSG00000188026	0.683616520762105	7
ENSG00000188243	0.188712178469038	8
ENSG00000188313	0.064997334109684	3
ENSG00000188352	0.312500249074981	9
ENSG00000188419	0.557645613456646	1
ENSG00000188493	0.232118059276025	9
ENSG00000188529	0.64513012390806	6
ENSG00000188641	0.319407126649332	1
ENSG00000188706	-0.0298284161742017	4
ENSG00000188725	0.543268316742917	7
ENSG00000188976	0.0538909957195585	5
ENSG00000188994	0.716462624069969	7
ENSG00000189057	0.232572757586959	6
ENSG00000189180	0.738929504526287	1
ENSG00000189184	0.223450541473969	3
ENSG00000189306	0.657135944061942	3
ENSG00000189308	0.866527559817247	6
ENSG00000189403	0.0591741886959916	8
ENSG00000196152	-0.0350081020840157	4
ENSG00000196177	-0.123590652578257	2
ENSG00000196182	0.506284397253304	5
ENSG00000196230	1.29336890842234	1
ENSG00000196247	0.675073253107564	9
ENSG00000196262	-1.0046977391342	5
ENSG00000196313	0.846065872087846	6
ENSG00000196363	-0.033097052957727	6
ENSG00000196365	0.390984697956158	6
ENSG00000196368	-0.160168153069348	3
ENSG00000196422	-0.15477200057375	3
ENSG00000196459	0.853984672574689	1
ENSG00000196498	0.33799380409797	6
ENSG00000196505	0.626496742554725	1
ENSG00000196517	-0.0527123635234307	3
ENSG00000196526	0.637319296936577	6
ENSG00000196562	-0.0616010572109251	8
ENSG00000196569	0.280729556635781	1
ENSG00000196588	0.564808160882906	4
ENSG00000196670	0.414324497967381	9
ENSG00000196712	0.560863937443886	3
ENSG00000196715	0.646935308137931	9
ENSG00000196724	0.594759229802173	6
ENSG00000196739	0.298585485984396	3
ENSG00000196782	-0.0129819733845931	7
ENSG00000196843	0.641864992230561	6
ENSG00000196924	-1.78300616933116	6
ENSG00000196950	0.0701721536853726	2
ENSG00000197006	0.410681389392049	3
ENSG00000197019	-0.512124492301066	5
ENSG00000197021	1.42841008553888	1
ENSG00000197024	0.947640419468089	1
ENSG00000197045	1.14236452135813	9
ENSG00000197081	0.277428740896946	1
ENSG00000197183	-0.141846908591878	1
ENSG00000197296	0.133580264972303	9
ENSG00000197372	0.101546849771902	9
ENSG00000197381	0.131539469238203	3
ENSG00000197415	0.317473376045201	9
ENSG00000197429	0.575463918660872	6
ENSG00000197448	0.111136812692991	4
ENSG00000197467	0.0948003595154163	3
ENSG00000197594	0.0147389776606097	2
ENSG00000197601	0.635869548011741	9
ENSG00000197614	-0.139176006445337	3
ENSG00000197694	0.434924520405613	6
ENSG00000197702	0.569309105499243	6
ENSG00000197747	0.649996816671036	1
ENSG00000197756	0.080338476684691	3
ENSG00000197780	0.6828392663367	8
ENSG00000197798	0.473587377620645	6
ENSG00000197808	0.855903700842409	9
ENSG00000197852	0.434151456878442	7
ENSG00000197860	0.585927798996841	8
ENSG00000197885	0.310845166292347	2
ENSG00000197930	0.472321406575159	9
ENSG00000197969	0.489831779737739	1
ENSG00000198026	0.638109467214764	5
ENSG00000198034	0.292011085349546	5
ENSG00000198060	0.572440563582402	9
ENSG00000198087	0.363930725128528	3
ENSG00000198142	1.77760114900939	7
ENSG00000198205	1.0600523764086	3
ENSG00000198231	0.325615079166643	6
ENSG00000198363	0.79202319284058	6
ENSG00000198382	0.321525045267074	5
ENSG00000198517	0.72242005854122	4
ENSG00000198521	0.903381494703875	9
ENSG00000198554	0.354562336109412	8
ENSG00000198589	0.334172634273555	6
ENSG00000198604	0.772838968124717	3
ENSG00000198612	-0.0250304920638128	9
ENSG00000198646	0.181676462298668	1
ENSG00000198663	0.362895577423205	3
ENSG00000198677	0.759652463780252	9
ENSG00000198707	0.572259836221219	2
ENSG00000198722	0.065753133780097	7
ENSG00000198752	0.442074981423107	6
ENSG00000198793	0.465518692555915	6
ENSG00000198825	0.28026305979983	1
ENSG00000198832	-0.116101301159925	5
ENSG00000198839	0.49140355757941	9
ENSG00000198846	0.384738071175641	3
ENSG00000198873	0.13068186407782	3
ENSG00000198887	0.794478631155399	3
ENSG00000198959	0.586993446143927	3
ENSG00000198961	0.845683081086749	1
ENSG00000203805	0.2078582518071	9
ENSG00000204104	0.224996257149677	9
ENSG00000204152	3.08035730906547	9
ENSG00000204580	0.0335587665578002	6
ENSG00000204592	0.421566864177356	5
ENSG00000204767	0.251921193144236	3
ENSG00000205133	0.0048995285959322	9
ENSG00000205339	0.967366450471074	5
ENSG00000205423	0.719916575180328	2
ENSG00000205476	-0.0324473066745768	2
ENSG00000205664	0.86631928350958	6
ENSG00000205683	0.257817932737014	6
ENSG00000205981	0.670064720913751	1
ENSG00000206503	-0.62862509245795	5
ENSG00000206538	0.610539009426254	3
ENSG00000206560	0.474722394167079	1
ENSG00000211460	-0.0751755884368534	1
ENSG00000213047	0.393221142766902	8
ENSG00000213923	0.215318989338916	3
ENSG00000214026	-0.575558440141759	9
ENSG00000218739	0.361293998667221	9
ENSG00000222041	0.649871825831145	8
ENSG00000224531	0.479257960312205	3
ENSG00000224877	4.10261227888463	1
ENSG00000225485	0.700013732242891	7
ENSG00000227124	0.589848290639811	5
ENSG00000228265	-0.403209963236508	9
ENSG00000229989	0.373513967578712	9
ENSG00000233608	0.676438085491427	3
ENSG00000233864	0.767290129622338	3
ENSG00000234444	0.577214594466582	9
ENSG00000234883	0.270234218179449	1
ENSG00000241127	0.378663876495716	3
ENSG00000241878	0.439696649125007	3
ENSG00000241973	0.354358526244767	6
ENSG00000242732	-0.0351852714223205	5
ENSG00000243156	0.187913344482212	6
ENSG00000245532	0.0347152398714368	6
ENSG00000246067	0.197601430825832	1
ENSG00000251562	-0.620109055190385	1
ENSG00000253626	-0.143206378259128	1
ENSG00000253729	0.757679832352317	1
ENSG00000254535	0.27829382985394	9
ENSG00000254667	0.643221234941779	7
ENSG00000256043	0.0686780029946559	1
ENSG00000260032	0.433029262148443	2
ENSG00000260977	0.718195620679811	1
ENSG00000261567	-1.02688046289544	4
ENSG00000261609	0.281590342780238	1
ENSG00000261824	0.369003053156622	9
ENSG00000262601	0.271246161730394	1
ENSG00000262837	-1.77090812832641	7
ENSG00000264364	-0.527447747043812	5
ENSG00000267100	0.134500033841284	3
ENSG00000000003	0.0340501335699872	none
ENSG00000000419	0.488394940064906	none
ENSG00000000457	0.521767776502252	none
ENSG00000000938	-0.0978077337002853	none
ENSG00000001460	0.0521077703150128	none
ENSG00000001561	-0.209130736319431	none
ENSG00000001626	-0.21389146621406	none
ENSG00000002016	0.164404816554669	none
ENSG00000002587	0.32211894517468	none
ENSG00000002726	-0.454705973189123	none
ENSG00000002745	0.173663375887314	none
ENSG00000002746	-0.148572456750887	none
ENSG00000002834	0.495539317891459	none
ENSG00000002919	0.381408713860066	none
ENSG00000002933	-0.530742322733882	none
ENSG00000003096	0.0866535056683939	none
ENSG00000003400	-0.140661319956182	none
ENSG00000003402	-0.0185534966763931	none
ENSG00000003987	-0.114647462169528	none
ENSG00000004059	0.0884511524835958	none
ENSG00000004139	0.372810431512616	none
ENSG00000004455	-0.0470194459968424	none
ENSG00000004776	0.997686014311472	none
ENSG00000004838	0.362334460909867	none
ENSG00000004846	0.136359179881303	none
ENSG00000004848	-0.764820034502527	none
ENSG00000004866	0.310433606742964	none
ENSG00000005156	0.224746074620569	none
ENSG00000005175	0.939026461841021	none
ENSG00000005187	-0.15822185130171	none
ENSG00000005448	0.081490567559502	none
ENSG00000005513	-1.03824237501057	none
ENSG00000005812	0.459864785702028	none
ENSG00000005844	-0.146517417794749	none
ENSG00000005882	-0.161378468998737	none
ENSG00000005884	0.780812268569851	none
ENSG00000005893	0.965487965249316	none
ENSG00000005955	1.18151533481925	none
ENSG00000005981	-0.329982029503191	none
ENSG00000006016	-0.308398800811872	none
ENSG00000006074	-0.762651277680434	none
ENSG00000006116	0.0743850940323212	none
ENSG00000006118	0.760779566999337	none
ENSG00000006125	0.663498194224225	none
ENSG00000006128	-0.104279223673342	none
[truncated: 9,852 more rows]
