# Supplementary material for: The HSV-1 ICP22 protein selectively impairs histone repositioning upon Pol II transcription downstream of genes
Source: Nat Commun. 2023 Jul 31;14:4591. doi: 10.1038/s41467-023-40217-w (PMC10390501; doi:10.1038/s41467-023-40217-w)
Supplement: Supplementary file 8 — Source Data [file 41467_2023_40217_MOESM8_ESM.zip › SupFig11n.tsv]

gene_id	log2FC	cluster
ENSG00000001167	-0.138442838833952	7
ENSG00000001497	-0.203140860663544	1
ENSG00000001629	-0.0247235248333415	4
ENSG00000003056	-0.175983326623555	1
ENSG00000003509	-0.220519007254692	8
ENSG00000004399	-0.212024776205441	3
ENSG00000004700	-0.0406952265852002	8
ENSG00000004766	-0.180605217423152	2
ENSG00000005189	-0.14627781489296	3
ENSG00000005249	0.180721019208786	6
ENSG00000005469	-0.000586491543201177	8
ENSG00000005483	-0.0927501088495916	7
ENSG00000005486	-0.0447869411827371	9
ENSG00000005810	0.0324038590632805	6
ENSG00000006042	-0.127025516275933	9
ENSG00000006530	0.128546809064664	7
ENSG00000006712	-0.918770724109894	8
ENSG00000007341	0.0433035095304859	6
ENSG00000007923	-0.148485108797245	6
ENSG00000007944	-1.02464212257325	3
ENSG00000008083	0.278693915744011	9
ENSG00000008513	-0.0689969282754149	6
ENSG00000008988	-1.98644719949781	5
ENSG00000009335	0.0195398772149521	6
ENSG00000009844	0.0412570786519975	1
ENSG00000010270	-0.0285375619924626	9
ENSG00000011114	0.124836267323594	6
ENSG00000011295	-0.168295034861065	9
ENSG00000011422	-0.0341507514385469	7
ENSG00000011426	0.023993720147569	1
ENSG00000011465	-0.00507682953852448	3
ENSG00000011523	-0.595797398720703	8
ENSG00000011638	-0.105480483279416	6
ENSG00000012822	-0.13172942734967	1
ENSG00000013016	-0.118859276356103	3
ENSG00000013374	-0.122330036665935	7
ENSG00000013583	-0.107502998112562	9
ENSG00000014123	-0.0559495995816606	9
ENSG00000014641	-0.0655895249518469	3
ENSG00000015153	0.0912863500237771	9
ENSG00000015171	0.100245888173129	3
ENSG00000018510	0.0502784185137631	6
ENSG00000019549	-1.55059604946793	1
ENSG00000020256	0.0312199261075356	4
ENSG00000021574	0.0939633891901236	6
ENSG00000023171	0.0504280068893322	4
ENSG00000023287	-0.00726634706419634	3
ENSG00000023909	0.0617877840436558	6
ENSG00000024048	-0.103646008893584	3
ENSG00000024526	0.20887517990992	8
ENSG00000025156	-0.0374553736058509	1
ENSG00000026025	-2.47110859902134	6
ENSG00000026508	0.00265781050612448	4
ENSG00000028116	0.00611805382816674	9
ENSG00000028528	0.0383342262382855	6
ENSG00000028839	-0.0125089573491329	3
ENSG00000029725	0.0898294364540567	8
ENSG00000030582	-0.475517942263895	7
ENSG00000031003	0.050541607389341	7
ENSG00000031691	-0.0115789424558588	9
ENSG00000033178	0.00193976502955509	2
ENSG00000033627	-0.0626028661787466	3
ENSG00000034152	-0.748546205994496	6
ENSG00000034533	0.141340289671329	1
ENSG00000034677	-0.07236266262754	8
ENSG00000034713	-0.167392795883865	8
ENSG00000035499	0.199540257246767	2
ENSG00000037474	0.00964159686900824	6
ENSG00000037637	0.00344325342814345	6
ENSG00000038002	-0.0423765147414833	3
ENSG00000038219	-0.0886583534708387	1
ENSG00000039523	-0.617509579530269	3
ENSG00000040531	-1.63606085719777	4
ENSG00000040933	0.0268245079607846	3
ENSG00000042062	-0.0325442739166552	1
ENSG00000042753	-0.157779622383332	1
ENSG00000043514	0.135285214056718	9
ENSG00000044459	0.300967203630137	4
ENSG00000047410	0.0171906229052005	8
ENSG00000047578	0.0759170422230895	7
ENSG00000047621	-0.0705610495771249	8
ENSG00000047849	0.00128027623566973	4
ENSG00000048471	0.226346081474574	7
ENSG00000048828	0.113196711041313	6
ENSG00000048991	0.0409256163523576	9
ENSG00000049130	-0.258673997135185	8
ENSG00000049167	-0.00121092172549192	9
ENSG00000049323	0.146454277985916	9
ENSG00000049449	0.16592828479822	1
ENSG00000049540	-0.148126878270588	3
ENSG00000049618	0.157512316407555	6
ENSG00000049656	-0.293999636953259	4
ENSG00000050405	-0.341780496014871	6
ENSG00000051108	-0.422803537195013	3
ENSG00000051341	0.0843783849516932	9
ENSG00000051382	0.0703841934553048	7
ENSG00000051620	-0.191908981868928	3
ENSG00000052723	-0.0210861895659824	2
ENSG00000054277	-0.0395647341696512	9
ENSG00000054598	-1.61234820115066	5
ENSG00000054793	0.00890158869346567	1
ENSG00000055044	-0.301616103339128	8
ENSG00000055130	0.157173106265995	2
ENSG00000055147	0.0197322688158556	8
ENSG00000056050	-0.114312365857376	4
ENSG00000056097	0.0865740281188764	8
ENSG00000056277	0.0768003057838439	3
ENSG00000057019	0.00523991979872406	1
ENSG00000057935	0.0398489858383489	2
ENSG00000058272	-0.00383216624189888	1
ENSG00000059758	0.14399719683808	1
ENSG00000059804	0.0301521591401175	3
ENSG00000060339	0.0723338395564257	1
ENSG00000060688	-0.00319568133034031	9
ENSG00000060718	0.0149292040320251	9
ENSG00000060749	0.0979585281630038	1
ENSG00000060982	0.0345230588012902	7
ENSG00000061337	0.0270388805506058	7
ENSG00000063660	-0.668845761694564	4
ENSG00000064545	-0.0787214195809963	4
ENSG00000064607	-0.217407652137541	1
ENSG00000065491	0.0502825642593462	1
ENSG00000065534	0.0554563235361088	6
ENSG00000065548	0.0516339490841737	3
ENSG00000065559	-0.0467270215590068	9
ENSG00000065613	0.00831163402899593	2
ENSG00000065665	0.0669605448393614	2
ENSG00000065883	0.145119242677959	7
ENSG00000065911	0.0353152045460221	2
ENSG00000065923	-0.0259898006253755	3
ENSG00000066044	-0.179598461364614	2
ENSG00000066557	-0.139263289444714	1
ENSG00000066651	-0.0776398625350503	1
ENSG00000066827	0.265571937513248	3
ENSG00000067048	-0.122003375506888	5
ENSG00000067113	0.0516525074509744	3
ENSG00000067141	0.0970380514939819	3
ENSG00000067167	-0.0273795517325281	3
ENSG00000067177	0.174128712286333	6
ENSG00000067208	0.120945665294405	3
ENSG00000067365	-0.160716238067243	3
ENSG00000067829	-0.598579422254749	5
ENSG00000067955	-0.0348438396552769	6
ENSG00000068305	0.263313375318876	4
ENSG00000068323	-0.675017055924392	8
ENSG00000068383	-0.0568666689379754	6
ENSG00000068724	-0.0474639337644056	5
ENSG00000068793	0.0244717741974097	7
ENSG00000068912	-0.0294815488317774	3
ENSG00000069509	0.166048580732435	9
ENSG00000069702	0.246187857001946	9
ENSG00000070018	0.224667922203809	8
ENSG00000070047	-1.13312433243572	6
ENSG00000070214	0.0857021058806735	6
ENSG00000070367	0.0299409746920761	1
ENSG00000070423	-0.660622363779155	5
ENSG00000070476	0.0108439790062417	2
ENSG00000070756	-1.74648968801859	5
ENSG00000070778	-0.176982884449146	8
ENSG00000070785	-0.259175569077895	5
ENSG00000070950	0.146886937278388	6
ENSG00000071051	0.18729750027483	9
ENSG00000071243	0.0201052717718549	3
ENSG00000071462	-0.865177146397484	5
ENSG00000071537	0.0156568293802666	6
ENSG00000071794	-0.141385623959549	1
ENSG00000072110	0.0569741418799653	2
ENSG00000072121	-0.0622181501756042	9
ENSG00000072210	0.0967692280695258	9
ENSG00000072274	-1.35954638175043	5
ENSG00000072364	0.168333715982613	6
ENSG00000072506	-0.396846457126775	6
ENSG00000072778	-1.17172114267019	6
ENSG00000073756	-0.323191078970055	1
ENSG00000074047	-0.096538607089703	7
ENSG00000074181	-0.261200580613703	1
ENSG00000074266	0.0181399409625448	9
ENSG00000074416	0.0367300692317857	3
ENSG00000074696	-0.00358597586646604	1
ENSG00000074800	-0.275662052137268	1
ENSG00000075151	0.0126027242351994	9
ENSG00000075188	0.0364167058277799	1
ENSG00000075292	-0.106749834443384	9
ENSG00000075407	0.1928208449477	1
ENSG00000075426	-0.128446092369433	7
ENSG00000075539	0.0486429593935099	6
ENSG00000075618	-4.36376330037042	5
ENSG00000075711	0.0518038096616361	6
ENSG00000075856	0.00847987751196301	6
ENSG00000075945	0.112989501827375	8
ENSG00000076356	0.068288164821225	4
ENSG00000076641	0.21064577434331	3
ENSG00000077150	-0.969322241471545	3
ENSG00000077152	0.066452982491632	9
ENSG00000077232	0.0271375966102692	7
ENSG00000077254	-0.0853246839586626	8
ENSG00000077380	-0.118609258230015	3
ENSG00000077549	-0.0220321987750474	3
ENSG00000077809	0.141192256872727	9
ENSG00000078070	-0.0103123801435511	1
ENSG00000078124	0.222203453259406	7
ENSG00000078618	-0.0394360608334036	9
ENSG00000079102	0.187493518142854	7
ENSG00000079387	0.0690817994545478	1
ENSG00000079482	0.195116003654534	7
ENSG00000079691	0.229895834269502	7
ENSG00000079785	0.0909248652716369	3
ENSG00000079999	-0.0863320760193451	3
ENSG00000080345	0.130629950638731	9
ENSG00000080503	0.0527485640386327	7
ENSG00000080573	-0.209534538163084	1
ENSG00000080839	0.0461565545729678	9
ENSG00000081014	0.0114257968528014	9
ENSG00000082258	-0.0359016142607172	1
ENSG00000082516	-0.100454741469724	9
ENSG00000082641	-0.638038820851207	1
ENSG00000082701	0.247175770262748	3
ENSG00000083097	-0.0823896766120609	4
ENSG00000083168	0.201117406244263	9
ENSG00000083520	-0.664276310697276	5
ENSG00000083720	0.142241147952413	1
ENSG00000083817	0.00999060680926987	9
ENSG00000083857	-0.00516856375220474	4
ENSG00000083896	-0.0937460256342959	3
ENSG00000084207	-0.647304866382513	8
ENSG00000084636	-0.190429448774974	6
ENSG00000084676	0.109856116918465	8
ENSG00000084733	-0.0387564415290758	8
ENSG00000085117	-0.0683805007240866	3
ENSG00000085231	-0.15573906537872	2
ENSG00000085491	0.0768254082442098	3
ENSG00000085511	0.0168985462173894	9
ENSG00000085832	0.0584234352857352	2
ENSG00000086061	-2.56077291870813	6
ENSG00000086065	-0.287051038434269	6
ENSG00000086189	-0.204976393974376	1
ENSG00000086619	-0.115155827887702	5
ENSG00000086758	-0.0122302365821504	4
ENSG00000087008	-0.211493867479823	1
ENSG00000087095	-0.0339052530639579	3
ENSG00000087116	-0.0873475181413779	9
ENSG00000087206	0.118791511426524	7
ENSG00000087263	0.00124217843401654	1
ENSG00000087303	-0.219208068432116	7
ENSG00000087586	0.185580883687325	6
ENSG00000087884	0.0387702054980632	2
ENSG00000087995	0.125742162628052	9
ENSG00000088179	0.264400891489092	9
ENSG00000088356	-0.0192940979488314	9
ENSG00000088387	0.242871330210462	7
ENSG00000088448	0.120155537505114	6
ENSG00000088451	-0.154818310621227	7
ENSG00000088832	-0.0505387969242961	7
ENSG00000088854	-0.119578623262819	6
ENSG00000089009	-0.327180178274162	3
ENSG00000089048	-0.0244595275383936	9
ENSG00000089060	-0.175802514667812	3
ENSG00000089094	0.0300232244365244	7
ENSG00000089177	0.25443142071228	7
ENSG00000089225	0.0711549940369513	4
ENSG00000089234	0.00504892924038795	3
ENSG00000089693	-0.275199017679939	2
ENSG00000089737	-0.0584556551734631	6
ENSG00000090020	-2.13088854245799	3
ENSG00000090432	-0.0380261016311276	6
ENSG00000090530	-0.253745941548311	1
ENSG00000090621	-1.04237754816147	6
ENSG00000090857	-0.0550637101196918	6
ENSG00000090905	0.0170180421137687	3
ENSG00000091140	-0.0667600100960805	3
ENSG00000091409	0.0359474752462213	1
ENSG00000091436	0.0578916996447748	8
ENSG00000091483	-0.0848132066436653	9
ENSG00000091651	0.00790907390057963	9
ENSG00000092020	-0.158800812539155	9
ENSG00000092148	-0.0655119455340316	3
ENSG00000092330	-0.0170758319064717	6
ENSG00000092978	0.0730504886843098	2
ENSG00000094880	-0.257813642451367	6
ENSG00000094916	-0.059402544563557	6
ENSG00000095002	0.0295887564901689	6
ENSG00000095303	-0.0138340167323219	6
ENSG00000095380	-0.496348159080036	6
ENSG00000095564	-0.0649412505214399	9
ENSG00000095787	-0.0612448127898332	6
ENSG00000096384	-1.80572506649475	5
ENSG00000096401	0.0148528465054242	6
ENSG00000096717	-0.05900145853325	6
ENSG00000096746	-0.649162711002376	3
ENSG00000096968	0.0666704252869385	9
ENSG00000099139	0.139714708646048	6
ENSG00000099203	-0.529623991543514	3
ENSG00000099246	-0.0687942811872426	1
ENSG00000099284	0.0871675692742202	1
ENSG00000099290	-0.103496998918399	9
ENSG00000099795	-0.179458078840468	3
ENSG00000099977	-0.617940410295822	6
ENSG00000100030	0.0989383369662722	8
ENSG00000100068	0.0512774252534231	1
ENSG00000100124	-0.674635997725602	3
ENSG00000100138	-0.0148794567638951	6
ENSG00000100154	0.217983018603556	2
ENSG00000100201	-0.147848324638312	1
ENSG00000100207	0.101832116807049	9
ENSG00000100219	-0.228428351962098	9
ENSG00000100241	-0.615714242868425	6
ENSG00000100258	-0.40742194159436	1
ENSG00000100263	-0.478498554785001	9
ENSG00000100280	-0.108793133053688	7
ENSG00000100294	-0.246754446004258	3
ENSG00000100304	-0.206863426386352	7
ENSG00000100316	-3.25751678187693	5
ENSG00000100320	0.0694439554707501	9
ENSG00000100325	-0.167652581219693	3
ENSG00000100345	-0.237330811398432	7
ENSG00000100348	-0.355942059674414	6
ENSG00000100360	-0.14811448448062	1
ENSG00000100364	-0.197044718709232	9
ENSG00000100410	-0.530605301054758	5
ENSG00000100425	-0.036187229163773	3
ENSG00000100445	-0.0773373050135107	6
ENSG00000100503	-0.0741358618246411	9
ENSG00000100523	0.216022755825284	1
ENSG00000100554	-0.193070370543431	1
ENSG00000100575	0.0367292692088118	2
ENSG00000100600	-0.441887306963642	3
ENSG00000100605	0.171256398867086	1
ENSG00000100612	-0.17549125488705	9
ENSG00000100625	-0.327959844781914	7
ENSG00000100629	0.172779144486661	1
ENSG00000100632	-0.134407519579398	7
ENSG00000100697	0.0249322154797199	7
ENSG00000100796	-0.180218829439339	3
ENSG00000100804	-0.213647561724897	6
ENSG00000100865	-0.0245972018436826	9
ENSG00000100906	-2.16976356647238	5
ENSG00000100991	-0.0404113643943325	4
ENSG00000100997	0.0934907255633863	7
ENSG00000101019	0.0973996133136829	7
ENSG00000101040	0.0634028022092081	1
ENSG00000101182	-0.254581309255993	2
ENSG00000101191	-0.151614633691954	6
ENSG00000101216	-0.170655944603915	2
ENSG00000101236	0.197691924105541	3
ENSG00000101266	0.207561574159453	7
ENSG00000101343	-0.0752904609130081	1
ENSG00000101365	-0.786932045571559	6
ENSG00000101384	-0.318171108972209	3
ENSG00000101400	0.0364762231500317	6
ENSG00000101407	0.12808822243032	9
ENSG00000101439	-0.630506634547058	3
ENSG00000101474	0.0660074011684501	4
ENSG00000101825	0.0776308064719448	7
ENSG00000101843	0.11377512356318	8
ENSG00000101935	0.084738236372434	5
ENSG00000101974	0.119219217543397	3
ENSG00000102038	-0.0479791354361165	4
ENSG00000102054	-0.0189379631570901	6
ENSG00000102158	-0.0532460363480625	2
ENSG00000102181	0.0917288029541963	4
ENSG00000102189	-0.0338708153650982	2
ENSG00000102287	-0.211678799431953	3
ENSG00000102393	-1.06925387379435	5
ENSG00000102572	0.102299496075321	6
ENSG00000102595	-0.00190208401506331	6
ENSG00000102699	0.0696689560525544	1
ENSG00000102710	-0.123835369240663	6
ENSG00000102753	0.174171608043543	6
ENSG00000102755	-0.210672891956338	7
ENSG00000102781	0.0478126903072867	7
ENSG00000102786	-1.4202923732119	5
ENSG00000102804	-0.037373884930231	7
ENSG00000102893	0.116516701396245	9
ENSG00000102908	-0.359258459673395	3
ENSG00000102910	0.0140850432356363	6
ENSG00000102974	-0.0573471222671228	2
ENSG00000103035	0.270117094657618	1
ENSG00000103047	0.0832153257797275	9
ENSG00000103175	-0.207418970703182	9
ENSG00000103194	0.171658604200392	3
ENSG00000103196	-1.13080898874012	4
ENSG00000103222	0.0154829948273887	3
ENSG00000103241	-0.582022805515756	6
ENSG00000103274	-0.0540756613695441	8
ENSG00000103275	-0.572948219281455	4
ENSG00000103353	0.0550950638844858	7
ENSG00000103429	-0.0291912707134687	2
ENSG00000103512	0.134623219584561	9
ENSG00000103647	0.0630278434890217	9
ENSG00000103653	-0.225756950491284	2
ENSG00000103671	-0.121417888083129	6
ENSG00000103769	-0.00298491843146397	9
ENSG00000103888	-0.00619858770238941	3
ENSG00000104221	-0.331888959692212	3
ENSG00000104228	-0.110658448275507	6
ENSG00000104320	-0.0518629683930567	3
ENSG00000104331	-0.0482589719739679	9
ENSG00000104332	0.415977587353129	1
ENSG00000104408	0.00933942701860962	1
ENSG00000104419	-1.22937547176294	4
ENSG00000104442	0.0542405583462056	7
ENSG00000104447	0.0818857935139488	8
ENSG00000104497	-0.0221689635517333	9
ENSG00000104517	0.143319808337138	3
ENSG00000104695	-0.378708441512327	9
ENSG00000104714	0.0266335911969608	9
ENSG00000104763	0.264151409938479	9
ENSG00000104812	-1.57928161102107	5
ENSG00000104964	-0.454901788292092	1
ENSG00000104969	-0.206355308001881	8
ENSG00000105053	-0.288419520707707	8
ENSG00000105088	0.0584838523519289	1
ENSG00000105186	-0.0606313558850631	9
ENSG00000105281	-3.23111576304145	5
ENSG00000105355	-0.127252479047418	3
ENSG00000105401	-0.733255572632415	6
ENSG00000105426	0.0888985966354064	7
ENSG00000105438	-0.299567632937955	9
ENSG00000105556	-0.243745287686928	7
ENSG00000105664	0.786065175722862	6
ENSG00000105701	-0.1939533197451	6
ENSG00000105708	0.0615969131664281	9
ENSG00000105819	-0.0548667606566216	9
ENSG00000105856	-0.34593050498187	4
ENSG00000105866	0.367065520296216	9
ENSG00000105879	-0.028638939747079	8
ENSG00000105926	0.268624431124696	6
ENSG00000105953	-0.285759441412861	4
ENSG00000105971	0.119494773462868	3
ENSG00000105974	-0.624762874775547	3
ENSG00000105976	-0.097708051165226	6
ENSG00000105993	-0.157066626075443	6
ENSG00000106003	-2.18965817290924	5
ENSG00000106052	-0.0906530549059874	7
ENSG00000106105	-0.0446951961847279	9
ENSG00000106211	-4.57773099163628	6
ENSG00000106236	0.0802573369839656	5
ENSG00000106261	-0.193354890521356	6
ENSG00000106268	0.347368218319521	2
ENSG00000106305	-0.156889341340503	9
ENSG00000106346	0.0661325275146967	7
ENSG00000106366	-1.7808225504627	3
ENSG00000106392	0.243585260798352	8
ENSG00000106443	0.0788185427327483	1
ENSG00000106459	0.0818360717089848	5
ENSG00000106460	0.00436685777799084	8
ENSG00000106546	-0.33948032658135	8
ENSG00000106591	-0.292832468688679	8
ENSG00000106609	-0.0659073604545036	3
ENSG00000106624	-0.544496355618149	6
ENSG00000106636	0.0033177592547247	1
ENSG00000106683	-0.215290613710374	9
ENSG00000106701	0.118552741723602	6
ENSG00000106723	0.111448891142537	1
ENSG00000106799	0.100008604730681	3
ENSG00000106829	-0.0167676876318102	3
ENSG00000106976	-0.0771347378611613	1
ENSG00000106993	-0.129228944178006	3
ENSG00000107021	-0.212994907838923	5
ENSG00000107036	-0.0509895299505835	6
ENSG00000107104	0.0483317385728106	6
ENSG00000107140	-0.364172585062921	5
ENSG00000107164	-0.0435879668390476	9
ENSG00000107175	-0.354788902805701	3
ENSG00000107341	0.0192588489513338	3
ENSG00000107625	0.0828062408023935	6
ENSG00000107643	0.0384552034484399	6
ENSG00000107651	-0.0034320656359424	7
ENSG00000107731	-0.104772416796775	1
ENSG00000107771	0.00312256724406429	1
ENSG00000107779	0.130082763889967	6
ENSG00000107854	-0.0600868414040815	8
ENSG00000107938	0.0068679489286862	7
ENSG00000107968	-0.121911072452205	1
ENSG00000108010	0.109861056001394	6
ENSG00000108021	-0.165118471459671	2
ENSG00000108061	0.0343204556509301	7
ENSG00000108175	-0.159591906393664	3
ENSG00000108179	-1.52148939133439	1
ENSG00000108239	0.407665239350497	6
ENSG00000108278	-0.395383181193752	2
ENSG00000108298	-0.815125523653582	3
ENSG00000108384	-0.15390468902255	1
ENSG00000108406	0.0655072797817686	1
ENSG00000108424	0.00102309201850174	6
ENSG00000108448	0.0150912340623657	9
ENSG00000108557	-0.348052564720792	3
ENSG00000108582	0.247821664924155	3
ENSG00000108691	-0.590251376050337	1
ENSG00000108848	-0.0556653876438727	3
ENSG00000108963	-0.241368283201722	6
ENSG00000109079	-0.517927871123902	6
ENSG00000109089	-0.301628276410646	6
ENSG00000109111	-0.6715541807409	5
ENSG00000109189	0.232419384744593	1
ENSG00000109220	0.116877222261519	9
ENSG00000109381	-0.0398536767663959	6
ENSG00000109436	0.130564818754825	9
ENSG00000109452	0.109477859790049	7
ENSG00000109519	-0.00799621398308677	3
ENSG00000109576	0.0972014443330862	4
ENSG00000109606	0.0131824910649368	3
ENSG00000109686	-0.169947114156555	6
ENSG00000109814	-0.403585618053198	2
ENSG00000109911	0.121851368657	9
ENSG00000109929	-0.0718075847826915	8
ENSG00000110092	-1.37796627036164	3
ENSG00000110104	-0.014997139566235	3
ENSG00000110218	0.321970126706514	3
ENSG00000110237	-0.311568250699963	6
ENSG00000110318	0.248950848622965	6
ENSG00000110395	0.0223231207617403	6
ENSG00000110422	0.0652385060626032	1
ENSG00000110427	0.0301067138039614	4
ENSG00000110435	0.110447625210971	5
ENSG00000110583	-0.108393864083026	9
ENSG00000110696	0.172993968606408	3
ENSG00000110768	-0.00263303375439433	1
ENSG00000110851	-0.0321164881430923	7
ENSG00000110871	-0.424143633970392	6
ENSG00000110880	-0.0762864950729124	5
ENSG00000110958	-0.067926599962587	9
ENSG00000111052	0.103072486542652	2
ENSG00000111215	0.213090944663848	7
ENSG00000111266	0.0789559929219728	8
ENSG00000111300	0.0145062677820061	6
ENSG00000111361	-0.419516397477207	1
ENSG00000111412	-0.0190831924592677	3
ENSG00000111424	-0.0597835991129311	3
ENSG00000111450	0.0357706477077917	7
ENSG00000111615	-0.182701454866548	1
ENSG00000111647	0.0914102570249068	1
ENSG00000111684	-0.201826172171641	5
ENSG00000111716	0.131454672597524	9
ENSG00000111731	-0.10371325670674	3
ENSG00000111875	-0.0333764028736885	1
ENSG00000111912	-0.11496424912676	3
ENSG00000111962	0.180918464263088	6
ENSG00000111981	-0.592832291707362	5
ENSG00000112033	-0.25249204716631	9
ENSG00000112062	0.0114472513051617	3
ENSG00000112078	-0.13964087681446	9
ENSG00000112081	-3.62069044262192	5
ENSG00000112149	0.522092996130079	3
ENSG00000112186	-0.00335276235522034	9
ENSG00000112242	0.0950797983974179	3
ENSG00000112245	-0.401381613549192	3
ENSG00000112297	-0.0701783037648867	4
ENSG00000112305	0.219809850719483	7
ENSG00000112306	-3.5155473669105	5
ENSG00000112406	0.220269005383401	7
ENSG00000112531	0.203989054793167	6
ENSG00000112578	0.0115039710026528	6
ENSG00000112584	-0.0378136783151324	8
ENSG00000112592	-0.200742866036966	1
ENSG00000112679	0.122821496583948	4
ENSG00000112701	0.0322931410136975	5
ENSG00000112742	0.217721468283006	9
ENSG00000112874	0.129195503260461	3
ENSG00000112902	0.0578818447226284	5
ENSG00000112972	0.0443851802639525	3
ENSG00000112977	0.00971471774526451	1
ENSG00000113013	-0.202695634973902	5
ENSG00000113048	0.0342371593844026	5
ENSG00000113068	-0.0640577050616929	6
ENSG00000113083	-0.547391391233489	3
ENSG00000113140	-0.265477006229133	6
ENSG00000113163	0.158794542570338	6
ENSG00000113240	0.0226938566792991	9
ENSG00000113273	0.094364482891535	3
ENSG00000113282	0.119784172773621	3
ENSG00000113360	0.0745388921064481	1
ENSG00000113369	-0.1608686163232	2
ENSG00000113456	-0.0252026327537309	3
ENSG00000113552	-0.0543689314440283	9
ENSG00000113569	0.0257241456893519	2
ENSG00000113578	0.0407410785545066	7
ENSG00000113580	-0.272718087027497	8
ENSG00000113594	0.194482090306987	6
ENSG00000113595	-0.284713679460612	1
ENSG00000113648	0.0831302049471393	3
ENSG00000113657	0.209203017578013	4
ENSG00000113712	-0.369628818621527	5
ENSG00000113739	-1.05059910485035	5
ENSG00000113758	-0.413492735615902	5
ENSG00000113851	0.0790093292363707	8
ENSG00000113916	-0.173969474734015	3
ENSG00000114019	-1.17109176727368	5
ENSG00000114030	-0.0101710511086194	6
ENSG00000114374	-0.180377144215191	3
ENSG00000114423	0.0178106467634436	3
ENSG00000114446	-0.0143580082570256	3
ENSG00000114650	-0.0645323883283434	7
ENSG00000114698	0.340277202077783	3
ENSG00000114767	-0.316619942983223	8
ENSG00000114770	-0.668068108479801	3
ENSG00000114850	-0.0435278534531044	3
ENSG00000114861	0.138138835623644	2
ENSG00000114942	-0.710062086590831	1
ENSG00000114948	0.0836617438471393	9
ENSG00000114956	-0.0102344893155776	9
ENSG00000115042	0.024963876407477	2
ENSG00000115091	-0.0173038087261101	3
ENSG00000115107	-0.0497750073310943	9
ENSG00000115159	0.1722237985942	9
ENSG00000115183	0.0244384141272242	8
ENSG00000115232	0.0822026337831582	1
ENSG00000115295	0.0243220234513209	3
ENSG00000115306	0.0707451669860599	3
ENSG00000115364	0.0676405493772329	7
ENSG00000115368	-0.0690048654811782	7
ENSG00000115419	-0.499507096632277	2
ENSG00000115421	-0.104037639879226	1
ENSG00000115548	0.0184806074348613	7
ENSG00000115648	-0.031978648930968	7
ENSG00000115661	-2.69914512774616	4
ENSG00000115738	-1.14075458378511	6
ENSG00000115756	-0.129188542066303	5
ENSG00000115827	-0.12563481316799	9
ENSG00000116005	-0.291229819984378	8
ENSG00000116016	-0.568161670872068	3
ENSG00000116062	-0.168492654114574	2
ENSG00000116096	-0.350705672689288	6
ENSG00000116117	0.22420387945209	2
ENSG00000116127	0.164395440861691	2
ENSG00000116133	-0.133577653828574	7
ENSG00000116198	-0.263212646496516	3
ENSG00000116237	-0.10134049766245	1
ENSG00000116285	-0.422804053063849	6
ENSG00000116525	-0.0711352485421323	3
ENSG00000116539	0.0140094655258547	6
ENSG00000116641	0.0542012861731179	1
ENSG00000116649	-0.832158328175735	5
ENSG00000116670	-0.317094011477738	5
ENSG00000116685	-0.945844430013435	6
ENSG00000116704	0.0861615390008874	3
ENSG00000116729	0.13496480877166	2
ENSG00000116791	0.0457479443239968	8
ENSG00000116809	-0.39427259889414	3
ENSG00000116857	-0.025603671532195	2
ENSG00000116991	0.23536561598365	1
ENSG00000117020	0.192031861558957	6
ENSG00000117036	-0.00328392425199744	8
ENSG00000117118	-0.0505507987837414	5
ENSG00000117155	0.110042597237408	2
ENSG00000117228	0.029728057170381	1
ENSG00000117262	-0.0867356132081139	4
ENSG00000117298	-0.0373745480708442	3
ENSG00000117318	0.104360978956464	6
ENSG00000117362	-0.51867191393286	3
ENSG00000117385	-0.285488276630259	5
ENSG00000117394	-0.381472119201236	6
ENSG00000117395	0.0856056891409715	8
ENSG00000117419	-0.0089825033656036	6
ENSG00000117450	-2.0515696411949	5
ENSG00000117461	-0.490993884464599	5
ENSG00000117500	-0.201364667832018	7
ENSG00000117519	-0.282886965070023	9
ENSG00000117525	0.0131017211895682	3
ENSG00000117533	0.0902602592023345	9
ENSG00000117543	-0.0419734175751459	9
ENSG00000117616	-0.230346780840091	5
ENSG00000117632	-0.650815640397843	5
ENSG00000117697	-0.00765702845181133	3
ENSG00000117906	-0.224248810673492	2
ENSG00000118007	0.0378427827403096	6
ENSG00000118246	-0.0714449363086378	3
ENSG00000118260	0.105635230630899	9
ENSG00000118363	-0.151850417826898	6
ENSG00000118503	-0.405438306186019	3
ENSG00000118508	-0.491925967656051	8
ENSG00000118518	-0.0190165803796704	3
ENSG00000118564	-0.162527411847778	1
ENSG00000118689	0.0762807976959835	3
ENSG00000118816	-1.14237990901725	5
ENSG00000118873	-0.00357141291613594	2
ENSG00000118900	-0.246436979467049	3
ENSG00000118922	0.058980456937989	6
ENSG00000119013	-0.132824640056661	9
ENSG00000119139	0.120602643046102	1
ENSG00000119242	-0.0742219411943945	2
ENSG00000119280	0.138814695600435	1
ENSG00000119318	0.215672628969745	6
ENSG00000119328	-0.00205430832144075	2
ENSG00000119335	-0.0875597252887457	6
ENSG00000119383	-0.0764504655115192	2
ENSG00000119397	0.0171202801522797	1
ENSG00000119401	-0.266010354369418	3
ENSG00000119408	-0.258665103184289	4
ENSG00000119471	0.0389693418601591	8
ENSG00000119632	0.685565322871217	1
ENSG00000119682	0.0095105141357171	6
ENSG00000119688	-0.0939354416969833	7
ENSG00000119729	-0.185448025957384	9
ENSG00000119771	-0.00435649628549236	7
ENSG00000119801	-0.433309875372385	3
ENSG00000119844	-0.068480596782477	3
ENSG00000119900	-0.738194110198576	2
ENSG00000119922	0.894391036085871	7
ENSG00000120008	0.0323898262998647	9
ENSG00000120129	-3.73327085985482	5
ENSG00000120137	0.109867467168469	9
ENSG00000120265	0.120302245911658	9
ENSG00000120333	-0.0555392930700405	3
ENSG00000120509	-0.331928085428982	7
ENSG00000120519	0.100460152574609	4
ENSG00000120526	-0.0360318361127913	3
ENSG00000120539	-0.128518852551449	3
ENSG00000120549	0.230450158703707	3
ENSG00000120656	-0.144549159516235	5
ENSG00000120662	-0.16369420822699	7
ENSG00000120685	0.0161239965628755	9
ENSG00000120690	-0.136477023833833	6
ENSG00000120694	-0.643659674753687	5
ENSG00000120742	-0.0438972322938905	2
ENSG00000120837	-0.209333105789279	3
ENSG00000120885	0.0793896257783209	5
ENSG00000120963	-0.0222893924325621	1
ENSG00000121057	-0.0353786548308182	3
ENSG00000121297	0.044531124802595	8
ENSG00000121390	-0.340966965461855	5
ENSG00000121440	0.0400260677521101	1
ENSG00000121578	-0.141023942469029	7
ENSG00000121691	0.0493176971370034	7
ENSG00000121769	0.0766513218108495	9
ENSG00000121892	0.0473074546080463	3
ENSG00000121904	0.129600548558746	9
ENSG00000121989	0.396986842999855	3
ENSG00000122042	0.157484083946925	1
ENSG00000122140	-0.31552530614847	1
ENSG00000122176	-0.426146438630909	5
ENSG00000122203	-2.2817426131723	5
ENSG00000122257	-0.617970294075869	1
ENSG00000122376	0.0939419365001809	1
ENSG00000122417	-0.0415909307379779	7
ENSG00000122482	-0.0647774689519214	9
ENSG00000122497	-0.182626338199066	6
ENSG00000122507	0.323599462097586	9
ENSG00000122545	-0.128670168851927	1
ENSG00000122565	-0.455117426044542	8
ENSG00000122674	0.0921672634046516	3
ENSG00000122705	-0.104786257966319	2
ENSG00000122707	-0.0394597738399524	8
ENSG00000122729	-0.15470941038087	3
ENSG00000122779	0.161027611781493	9
ENSG00000122786	-0.119257602137588	3
ENSG00000122861	-0.293012253277422	7
ENSG00000122863	-0.134085611368913	4
ENSG00000122873	-0.270960448360455	1
ENSG00000122958	0.0551411802197268	6
ENSG00000122965	-0.0588921265938039	3
ENSG00000122966	0.19030522137222	1
ENSG00000123066	0.074793653515384	3
ENSG00000123130	-0.0933857232447976	3
ENSG00000123240	0.0766629236637833	7
ENSG00000123473	-0.00323513203656193	2
ENSG00000123505	-0.896613473889996	5
ENSG00000123562	-0.909726958405821	5
ENSG00000123684	0.0364039483231687	6
ENSG00000123728	-0.338816994966129	3
ENSG00000123739	-0.0437608827314605	6
ENSG00000123983	0.0318943903728222	6
ENSG00000124145	-2.77379170220792	5
ENSG00000124160	0.107761045155762	6
ENSG00000124177	0.127459225643381	4
ENSG00000124201	-0.299862382261502	7
ENSG00000124279	0.186447544318779	6
ENSG00000124299	-0.0676360987645837	7
ENSG00000124356	-0.0456689270441859	9
ENSG00000124357	-0.0680466348610325	7
ENSG00000124532	-0.103580547429131	3
ENSG00000124535	0.142239399834146	6
ENSG00000124562	0.076080990105481	9
ENSG00000124782	0.157385258032277	6
ENSG00000124784	0.0522171635029742	1
ENSG00000124813	0.187556150532396	7
ENSG00000125247	0.16662015335203	3
ENSG00000125257	0.157263064849489	7
ENSG00000125347	-1.39881255062648	5
ENSG00000125351	-0.0195617763710608	1
ENSG00000125354	0.00667960078410954	6
ENSG00000125398	-1.06752157529991	1
ENSG00000125484	0.106619839963283	1
ENSG00000125503	-0.813591276192623	5
ENSG00000125629	-0.152586875372399	3
ENSG00000125676	-0.00629539817853614	3
ENSG00000125772	0.039853328917675	1
ENSG00000125814	-0.123082322958886	3
ENSG00000125827	-0.0680172626343085	1
ENSG00000125844	-0.506686024619879	6
ENSG00000125848	-0.254709236463274	1
ENSG00000125863	-0.178346581529204	9
ENSG00000125944	-0.286691997195029	9
ENSG00000125977	-0.202830799375599	7
ENSG00000126003	0.000768762829524036	6
ENSG00000126012	-0.324255211056207	6
ENSG00000126067	0.0844032951360602	8
ENSG00000126107	-0.277617680927193	8
ENSG00000126216	0.173171682440413	1
ENSG00000126458	-1.26131889745346	8
ENSG00000126603	-0.440176431463831	8
ENSG00000126653	0.00901707864742868	9
ENSG00000126698	-0.101984942344689	9
ENSG00000126814	0.0632932077911978	3
ENSG00000126821	0.099245480928164	3
ENSG00000126934	-0.263527646584722	9
ENSG00000127124	0.186792666573668	6
ENSG00000127241	-0.0725158874227859	1
ENSG00000127452	-0.258886855997346	9
ENSG00000127463	-0.195963122118103	6
ENSG00000127507	-0.00427466682629082	9
ENSG00000127527	-0.0577852582561438	2
ENSG00000127666	-0.385603361458188	3
ENSG00000127870	0.0487620498827018	7
ENSG00000127914	-0.0740343623385028	8
ENSG00000127920	-0.342094632885994	1
ENSG00000127947	-0.100850241504981	1
ENSG00000127948	-0.532806629343025	6
ENSG00000127955	0.084823928304548	7
ENSG00000127995	-0.015608615128289	3
ENSG00000128340	-0.0665151223857399	9
ENSG00000128342	0.0114779446749519	7
ENSG00000128463	-0.214828741243662	3
ENSG00000128534	-0.416192741519369	3
ENSG00000128563	-0.0187898840813949	6
ENSG00000128585	0.0710865810900645	6
ENSG00000128590	-0.220164393431285	3
ENSG00000128595	-0.0105813614904066	4
ENSG00000128607	0.167496523095732	6
ENSG00000128641	-0.048708536119836	9
ENSG00000128654	0.0540780632154886	8
ENSG00000128708	0.0610614570393121	7
ENSG00000128917	-1.2746628382523	5
ENSG00000128944	-0.00146649531271647	9
ENSG00000129038	-0.133669152259289	3
ENSG00000129055	-0.569545720220945	6
ENSG00000129187	0.0776520747878781	1
ENSG00000129195	-0.459368854137923	6
ENSG00000129235	-0.684874065850914	6
ENSG00000129250	-0.18608942037412	3
ENSG00000129534	0.0814677396737605	1
ENSG00000129562	-0.290966603110317	6
ENSG00000129566	-0.213694607410391	2
ENSG00000129680	-0.0906674120802873	6
ENSG00000129810	0.13513579871722	9
ENSG00000129932	-0.482513532658013	8
ENSG00000130021	0.161217002133102	3
ENSG00000130147	-0.00220982664419437	1
ENSG00000130165	-0.257482726504607	7
ENSG00000130224	0.220735105149947	9
ENSG00000130254	-1.01049286131714	1
ENSG00000130332	-0.832227399633873	5
ENSG00000130340	0.130885023951638	4
ENSG00000130348	0.0291784499680313	8
ENSG00000130349	0.00974205188358061	1
ENSG00000130396	0.119981127842509	7
ENSG00000130635	-0.46727302712693	3
ENSG00000130684	0.104472975088004	1
ENSG00000130707	0.158137555953421	9
ENSG00000130713	-0.332524360619428	6
ENSG00000130749	-0.191082347297752	9
ENSG00000130816	-0.0584218099951079	1
ENSG00000130935	-0.100347483959673	9
ENSG00000130956	-0.147811805607119	4
ENSG00000131016	-0.00777619868376852	7
ENSG00000131080	0.12339112571592	7
ENSG00000131143	-0.0931175596365745	9
ENSG00000131238	-0.0759633495856313	8
ENSG00000131263	0.0728574193549667	3
ENSG00000131269	0.170268926350319	2
ENSG00000131378	-0.0502889782489641	3
ENSG00000131459	-1.11173552253283	5
ENSG00000131558	0.221775159030249	7
ENSG00000131591	-0.509034099093017	5
ENSG00000131626	0.0921992194154017	9
ENSG00000131931	-0.123311199159969	8
ENSG00000131941	0.189251106564699	6
ENSG00000132002	-1.0764992244129	5
ENSG00000132005	-0.0463173945766172	6
ENSG00000132128	-0.0377276203970348	2
ENSG00000132155	0.108426600633183	3
ENSG00000132300	-0.202629823875011	2
ENSG00000132359	-0.0670189256160018	9
ENSG00000132383	0.0245238697409198	7
ENSG00000132386	-0.0912471412707243	1
ENSG00000132406	-0.0458593315046391	3
ENSG00000132434	0.157945290929443	3
ENSG00000132463	0.102971165786211	8
ENSG00000132485	-0.147613428056597	3
ENSG00000132507	-0.265303216904662	6
ENSG00000132541	-0.205243716772492	2
ENSG00000132688	-1.06101640963048	6
ENSG00000132694	0.0510926945660068	3
ENSG00000132740	-0.100134771356705	7
ENSG00000132823	0.27707934168269	6
ENSG00000132824	-0.130769352521545	1
ENSG00000132842	0.0631409546918156	7
ENSG00000132912	0.0638107055935989	6
ENSG00000132950	-0.196431177554803	3
ENSG00000133030	-0.0948205053856648	9
ENSG00000133056	-0.0842872162760137	6
ENSG00000133059	0.0268760786070487	1
ENSG00000133065	-0.808742214572211	2
ENSG00000133107	0.0692916934471009	9
ENSG00000133131	-0.816115675198865	6
ENSG00000133250	-0.243103215499756	6
ENSG00000133318	0.271972242910966	6
ENSG00000133398	0.129283322334218	4
ENSG00000133422	-0.0913018795483506	3
ENSG00000133424	0.290296888941004	9
ENSG00000133619	-0.208377760872857	3
ENSG00000133704	0.0453249922726012	3
ENSG00000133706	-0.0481695949531716	7
ENSG00000133773	0.12158952525973	9
ENSG00000133858	-0.462801658066314	5
ENSG00000133872	-0.00448060118274067	3
ENSG00000133935	-0.0290112665899229	6
ENSG00000134202	-0.718051743975698	2
ENSG00000134248	-0.246756239305992	3
ENSG00000134259	-0.0100512587085223	3
ENSG00000134294	-0.969216897394498	2
ENSG00000134324	0.106366297314408	6
ENSG00000134352	-0.0155635910712952	7
ENSG00000134452	-0.0487471554278763	3
ENSG00000134453	-0.0308190943567034	1
ENSG00000134480	-0.394073112243476	3
ENSG00000134574	-0.506190958010991	6
ENSG00000134644	0.00544575334204125	6
ENSG00000134684	-0.222393971731446	3
ENSG00000134697	0.0265299963853146	5
ENSG00000134852	-0.254958943044689	4
ENSG00000134884	-0.00625900959708989	5
ENSG00000134901	0.0740110384691752	6
ENSG00000134986	0.132040320905865	9
ENSG00000134996	0.0615359246872277	3
ENSG00000135040	-0.00906432474372356	1
ENSG00000135046	0.131614578022818	6
ENSG00000135108	0.0458892886187762	3
ENSG00000135111	-1.9491429309682	6
ENSG00000135164	-0.0598244381022174	1
ENSG00000135269	-0.106537539056754	3
ENSG00000135272	-0.0725525255767381	9
ENSG00000135297	-1.14384514359551	6
ENSG00000135318	-0.193246947715307	5
ENSG00000135624	-0.257452858173346	3
ENSG00000135749	0.127143008737579	3
ENSG00000135766	0.0485464426852253	3
ENSG00000135801	0.164073915680715	8
ENSG00000135821	-2.20372948736031	5
ENSG00000135842	0.166116374968187	9
ENSG00000135870	0.0205286325431358	2
ENSG00000135900	-0.513250574551469	3
ENSG00000135932	-0.00579040419900266	3
ENSG00000135940	-0.169212532452893	2
ENSG00000135968	-0.180688544156346	1
ENSG00000135972	0.278977753717577	6
ENSG00000135974	-0.36392224765865	3
ENSG00000135976	0.101017007353553	4
ENSG00000135999	0.236516405672352	1
ENSG00000136010	-0.0758818261733563	3
ENSG00000136026	0.019242306347011	1
ENSG00000136044	-0.058788830350375	1
ENSG00000136146	-0.149101945097593	6
ENSG00000136158	-1.22977510091995	1
ENSG00000136161	0.0498774961841066	7
ENSG00000136238	0.0281383880303302	2
ENSG00000136244	-1.253960385526	2
ENSG00000136261	-0.526466756633503	5
ENSG00000136381	-0.0334803348744053	6
ENSG00000136436	-0.101861937947318	9
ENSG00000136448	-0.199436888082682	9
ENSG00000136504	0.080055434735849	7
ENSG00000136527	-0.238732283159328	6
ENSG00000136536	-0.332586862919677	3
ENSG00000136560	0.0447477337204064	6
ENSG00000136718	-0.194467626237074	6
ENSG00000136731	-0.102475585816326	3
ENSG00000136732	0.163503686863025	4
ENSG00000136738	0.202176473143362	8
ENSG00000136816	-0.218815595160647	9
ENSG00000136824	0.18263513794081	1
ENSG00000136848	0.0535772726342867	7
ENSG00000136854	-0.0888981445435044	3
ENSG00000136867	-0.321717628963476	3
ENSG00000136869	0.131312229754723	3
ENSG00000136870	0.27852637307678	3
ENSG00000136888	-0.145666801471339	4
ENSG00000136937	0.164739080382698	2
ENSG00000136938	0.10698093735379	1
ENSG00000136986	0.037220183826719	7
ENSG00000137106	-0.191861781769809	3
ENSG00000137124	0.157332846982362	1
ENSG00000137166	-0.053675506018533	3
ENSG00000137200	0.0322984806272928	3
ENSG00000137269	0.20557058927546	3
ENSG00000137309	-0.51047174629051	6
ENSG00000137393	0.154912451985853	4
ENSG00000137413	-0.102222919523331	3
ENSG00000137563	0.283998569217027	1
ENSG00000137601	0.0502260120335971	3
ENSG00000137714	0.0497573317736749	3
ENSG00000137764	0.156392838945159	9
ENSG00000137801	-1.59412807516276	2
ENSG00000137821	0.039886595528301	1
ENSG00000137947	-1.1695560516062	5
ENSG00000137962	-0.0450807618470589	3
ENSG00000137992	-0.0454345685764096	9
ENSG00000138029	0.029086523333374	6
ENSG00000138032	-0.0577933028263673	1
ENSG00000138071	-0.486666960014995	4
ENSG00000138166	-2.77888080255281	5
ENSG00000138182	0.176354855700145	2
ENSG00000138231	-0.790687800538593	2
ENSG00000138311	0.180088252888803	9
ENSG00000138316	0.272410094647557	9
ENSG00000138326	-0.607475685723314	8
ENSG00000138363	0.00815641447098591	6
ENSG00000138375	0.0398476180224195	6
ENSG00000138386	-0.052879429749887	3
ENSG00000138434	-0.188515400478414	1
ENSG00000138640	0.0633848654234501	7
ENSG00000138658	0.087559109569698	1
ENSG00000138735	0.0378671261073862	1
ENSG00000138738	0.0808857791402852	1
ENSG00000138750	-0.0520828846864938	3
ENSG00000138757	-0.132746476132555	6
ENSG00000138760	-0.083192466606874	6
ENSG00000138777	0.0855499870191977	7
ENSG00000138801	0.0384779235156355	8
ENSG00000138814	0.0986747683556555	6
ENSG00000138829	-0.11791535119617	5
ENSG00000138867	-0.447763068233242	9
ENSG00000139131	-0.445907040584901	2
ENSG00000139168	-0.0299667349822431	9
ENSG00000139174	-0.0463605642698343	1
ENSG00000139218	-0.0140167634598433	6
ENSG00000139263	-0.0565378464829879	9
ENSG00000139329	-0.499681809563987	1
ENSG00000139370	0.00468596378732015	3
ENSG00000139433	-0.0804256987494456	3
ENSG00000139436	-0.106000206882769	4
ENSG00000139505	0.117450169982168	7
ENSG00000139514	-0.0057157134946336	3
ENSG00000139517	0.215576198092397	4
ENSG00000139620	-0.104667149162687	2
ENSG00000139684	-0.00916994517850196	3
ENSG00000139734	-0.0153181681743936	4
ENSG00000139746	-0.111201236846706	1
ENSG00000139990	0.0466222762055329	4
ENSG00000140105	-0.227777674601243	7
ENSG00000140396	0.126157985304325	3
ENSG00000140403	0.188436351713546	1
ENSG00000140416	0.0185768793922607	4
ENSG00000140443	0.044292864476354	1
ENSG00000140450	-0.15969724136968	1
ENSG00000140464	0.0422157446307085	3
ENSG00000140525	0.0601929437245735	3
ENSG00000140548	-0.0323806841902041	1
ENSG00000140575	0.0273136705227308	9
ENSG00000140718	0.276555308133506	9
ENSG00000140740	-0.572432513491104	3
ENSG00000140829	-0.299905959662993	2
ENSG00000140941	-0.252918825719175	6
ENSG00000141052	-0.140434971404289	7
ENSG00000141179	0.16257638315719	3
ENSG00000141198	0.0573717477879912	6
ENSG00000141367	-0.0339749866003869	7
ENSG00000141526	-2.94645895064078	6
ENSG00000141560	0.0586348953691095	1
ENSG00000141562	-1.84252828069246	6
ENSG00000141564	0.00203058893975538	1
ENSG00000141736	-0.126562308955797	1
ENSG00000141753	-0.279691360228687	1
ENSG00000141756	-0.368250694171863	9
ENSG00000141837	0.158031553454533	8
ENSG00000142149	0.192241895992694	7
ENSG00000142156	-0.986332088837732	3
ENSG00000142166	-0.121921428546676	3
ENSG00000142168	-0.858710480134788	1
ENSG00000142173	-0.520774060632793	6
ENSG00000142186	-0.671737371536655	6
ENSG00000142507	-0.3525978150325	3
ENSG00000142544	-0.345631691581933	7
ENSG00000142627	-2.5582648804387	6
ENSG00000142798	-0.391920002717792	3
ENSG00000142856	0.00345604991659721	9
ENSG00000142864	-0.19958950253667	3
ENSG00000142892	0.113180388985715	9
ENSG00000143067	0.00839241367483848	3
ENSG00000143147	-0.0557755423226409	6
ENSG00000143162	0.282628234574296	2
ENSG00000143183	-0.00899823079283067	1
ENSG00000143207	0.11036291370966	8
ENSG00000143322	-0.0509608669821693	6
ENSG00000143384	-1.29295725439574	5
ENSG00000143393	-0.377311151168822	6
ENSG00000143401	0.0908794522989042	3
ENSG00000143442	-0.069607901993592	6
ENSG00000143473	0.29011874089336	1
ENSG00000143486	-0.129272624467572	5
ENSG00000143493	-0.00713701992898075	9
ENSG00000143507	-0.237826585844833	3
ENSG00000143514	0.0655181246100309	6
ENSG00000143614	0.100644019700422	2
ENSG00000143669	-0.147315195745139	7
ENSG00000143702	0.0417869790191046	1
ENSG00000143727	0.232934343333554	6
ENSG00000143772	0.199291280529941	3
ENSG00000143776	0.0228907550331294	4
ENSG00000143799	0.0842200722459031	7
ENSG00000143924	0.0268171383680634	6
ENSG00000143947	-0.713767132134906	2
ENSG00000143971	-0.549122544670889	1
ENSG00000144120	-0.0446285881343749	3
ENSG00000144224	-0.00570055063338645	3
ENSG00000144354	0.21917170737829	9
ENSG00000144357	0.0553613847158964	6
ENSG00000144366	0.117234331472519	3
ENSG00000144426	-0.105657328112236	2
ENSG00000144455	0.214080941386627	9
ENSG00000144468	0.184566702856425	7
ENSG00000144476	0.1616752116202	7
ENSG00000144535	0.219602930513344	3
ENSG00000144567	-0.539886441626836	2
ENSG00000144580	-0.0957669441329702	7
ENSG00000144635	0.0450054940532599	7
ENSG00000144655	-0.347623101859927	3
ENSG00000144711	-0.00267044318059576	3
ENSG00000144736	0.108451209481162	3
ENSG00000144749	0.0235693229587156	3
ENSG00000144959	0.0595583439324947	3
ENSG00000145016	-0.0516010510964433	6
ENSG00000145041	0.0120855462581568	6
ENSG00000145220	-0.0963787469556356	1
ENSG00000145247	-0.0932489019523669	9
ENSG00000145332	0.123043125829905	3
ENSG00000145348	0.147834760072573	4
ENSG00000145414	0.0814214901070425	7
ENSG00000145431	0.104796520198838	3
ENSG00000145555	0.0937673346160001	2
ENSG00000145592	-0.806000467440167	3
ENSG00000145632	-2.939172764228	4
ENSG00000145687	0.194379497522164	9
ENSG00000145743	0.179804556179324	1
ENSG00000145782	-0.26305568401666	3
ENSG00000145817	-0.256791186757928	3
ENSG00000145919	-0.0251001174792899	8
ENSG00000145982	0.280292212438425	2
ENSG00000145996	0.199520358059713	9
ENSG00000146122	0.130975678356516	7
ENSG00000146197	-0.419968228909692	6
ENSG00000146242	-0.415599811723276	3
ENSG00000146278	-2.63000918183818	5
ENSG00000146373	-0.046285335346346	6
ENSG00000146592	0.236312288518483	1
ENSG00000146648	0.0876186592477606	9
ENSG00000146701	-0.0755563347117049	3
ENSG00000146757	0.198902438252037	1
ENSG00000146872	0.056491372087184	8
ENSG00000147027	-0.286154893707204	9
ENSG00000147044	0.17513872321364	2
ENSG00000147123	-0.735933956929757	3
ENSG00000147124	0.0465915944424642	9
ENSG00000147130	-0.0208914200521068	8
ENSG00000147164	-0.00752623178104985	3
ENSG00000147400	0.00853719637781689	3
ENSG00000147592	-0.155342131136038	9
ENSG00000147677	0.0134362249600987	2
ENSG00000147687	-0.0962541673811958	3
ENSG00000147854	0.0856415437103072	2
ENSG00000148019	0.0535449182143933	1
ENSG00000148053	0.271744969500044	4
ENSG00000148110	0.159599399700734	2
ENSG00000148120	-0.109824340996457	6
ENSG00000148143	0.139140321298632	1
ENSG00000148303	-1.38646206828723	5
ENSG00000148339	-0.51110623882176	3
ENSG00000148358	-0.07554514599316	7
ENSG00000148450	-0.0247287936600269	9
ENSG00000148459	-0.177825073642534	1
ENSG00000148516	0.196899852304771	9
ENSG00000148572	-0.231593708858562	6
ENSG00000148688	0.00507456948321284	3
ENSG00000148700	0.102955222403848	3
ENSG00000148730	-0.0326805551266871	9
ENSG00000148737	0.353865838715161	7
ENSG00000148798	-0.364182984727232	3
ENSG00000148985	-0.177812407713031	7
ENSG00000149084	0.127090049716625	7
ENSG00000149100	0.044621772665255	8
ENSG00000149177	0.120414827744285	3
ENSG00000149179	0.150142936786142	9
ENSG00000149257	-0.605841518209517	3
ENSG00000149273	-0.764606475385089	5
ENSG00000149289	-0.0369428371915992	6
ENSG00000149503	-0.00163115418523109	9
ENSG00000149547	-0.063446231802677	6
ENSG00000149600	0.0479284685313682	9
ENSG00000149658	-0.321538434959918	3
ENSG00000149923	-1.12259925271542	6
ENSG00000149925	-0.577436289117469	6
ENSG00000150347	-0.248964177720021	1
ENSG00000150630	-0.316074750773939	7
ENSG00000150760	0.128136010235032	8
ENSG00000150938	-0.421322822682831	6
ENSG00000150961	-0.0620070380930316	3
ENSG00000150977	-0.00210179975082949	8
ENSG00000150990	-0.218344662207218	6
ENSG00000150991	-4.09282685698214	5
ENSG00000151012	-0.135071509950354	3
ENSG00000151065	-0.0765038420494421	3
ENSG00000151239	-0.415741794008185	3
ENSG00000151247	0.229092516419318	1
ENSG00000151276	0.220342633307111	6
ENSG00000151332	-0.206519186856018	1
ENSG00000151348	0.192650663380373	4
ENSG00000151458	-0.0360571123407933	9
ENSG00000151466	0.172642536885527	6
ENSG00000151491	-0.0598090286099351	8
ENSG00000151552	0.178278581078799	9
ENSG00000151553	0.00179771479201747	3
ENSG00000151612	0.0600230878255502	8
ENSG00000151693	0.023361643139915	3
ENSG00000151702	0.0457217659701721	3
ENSG00000151726	0.205533985450431	6
ENSG00000151835	0.122362625495179	6
ENSG00000151849	0.0744750893991903	7
ENSG00000151929	-0.342174765698571	6
ENSG00000152082	-0.0962417697522653	8
ENSG00000152127	0.27959200990433	6
ENSG00000152133	-0.0951343557060362	3
ENSG00000152193	0.203360837770881	6
ENSG00000152219	-0.00204576002034657	2
ENSG00000152359	0.0152234764521145	3
ENSG00000152382	0.10546914530688	7
ENSG00000152413	0.174319861208073	9
ENSG00000152464	0.0825236385091776	2
ENSG00000152484	0.148369772168165	9
ENSG00000152620	-0.0904845995810201	7
ENSG00000152661	-0.330988844546236	9
ENSG00000152700	-0.0804250097965211	3
ENSG00000152795	-2.09747410219046	5
ENSG00000152818	0.109679771188925	1
ENSG00000152990	0.109615553845237	1
ENSG00000153006	-0.0442491325649662	8
ENSG00000153046	0.0179768897443185	2
ENSG00000153214	-0.234300704740665	9
ENSG00000153317	0.0794147406999416	6
ENSG00000153560	0.0203796502362743	3
ENSG00000153561	0.0189318590364236	8
ENSG00000153575	0.0989818251335401	1
ENSG00000153714	-0.0610477082391463	1
ENSG00000153922	-0.24468327847564	5
ENSG00000153944	0.114224371051722	9
ENSG00000154001	0.07847702532201	2
ENSG00000154114	0.000964069705909882	3
ENSG00000154122	0.0705556225531323	8
ENSG00000154127	0.0209972873706988	8
ENSG00000154174	-0.0362166154584854	9
ENSG00000154188	0.113979958326989	9
ENSG00000154229	0.0820930104943203	7
ENSG00000154310	0.105409601847597	1
ENSG00000154319	0.265113684676035	3
ENSG00000154359	-0.107678029386331	4
ENSG00000154380	-0.0230291431007779	6
ENSG00000154429	0.015863029534429	1
ENSG00000154511	-0.022840353195055	6
ENSG00000154582	-0.549814006770767	5
ENSG00000154727	-0.0645166249860871	8
ENSG00000154767	-0.176778227917948	6
ENSG00000155090	-0.197851203717442	8
ENSG00000155096	-0.0172893872973584	1
ENSG00000155130	-1.27922622115238	1
ENSG00000155313	0.0833770733802408	9
ENSG00000155368	0.0213853559131523	7
ENSG00000155380	-1.07896941211458	5
ENSG00000155545	0.000132223569879464	6
ENSG00000155561	-0.0161690754020631	8
ENSG00000155621	-0.0409873357151597	1
ENSG00000155636	-0.154848860981299	1
ENSG00000155760	-2.4513390655723	5
ENSG00000155876	-1.99341110631169	1
ENSG00000156026	0.0351668654326622	8
ENSG00000156103	0.222065393149754	8
ENSG00000156256	-0.0421262975006885	2
ENSG00000156411	-0.0605072544933885	3
ENSG00000156482	-0.342848694929395	9
ENSG00000156502	-0.242779917329505	3
ENSG00000156535	0.143658848350072	9
ENSG00000156639	0.232374221035243	6
ENSG00000156675	0.36760211086054	6
ENSG00000156802	0.0715058766798297	1
ENSG00000156804	0.245245834926939	4
ENSG00000156958	0.179481560450138	9
ENSG00000157216	0.0399885092166353	2
ENSG00000157514	0.129851234575139	3
ENSG00000157540	0.0984408700096439	7
ENSG00000157557	-0.945381459941213	3
ENSG00000157613	-0.229145573897107	7
ENSG00000157625	0.0401718918902083	3
ENSG00000157657	0.0654440144081158	9
ENSG00000157827	0.0712343160070838	5
ENSG00000157869	0.297684151849014	1
ENSG00000157985	0.164340920989536	5
ENSG00000158006	0.0329928924685119	1
ENSG00000158079	0.154467349651296	1
ENSG00000158161	0.00665774776036265	6
ENSG00000158195	0.0752692428075152	3
ENSG00000158246	-1.10660682849279	6
ENSG00000158290	-0.147024000307974	1
ENSG00000158321	0.218104785550827	7
ENSG00000158402	0.0558811837907923	1
ENSG00000158435	0.156203893016153	9
ENSG00000158470	0.0502206215113579	9
ENSG00000158480	-0.377885106033772	9
ENSG00000158545	-0.171173261153087	3
ENSG00000158615	-0.658837704494082	1
ENSG00000158636	-0.111675636771313	1
ENSG00000159140	-0.449935717562527	6
ENSG00000159167	-0.113149274373497	2
ENSG00000159176	-0.470632482551309	6
ENSG00000159399	0.121053663605892	3
ENSG00000159445	0.0356009479132027	2
ENSG00000159479	-0.0235336962346045	9
ENSG00000159840	-0.792391393462033	3
ENSG00000159884	-0.310838509612786	5
ENSG00000160049	-0.119038634034315	4
ENSG00000160194	-0.187984347758541	7
ENSG00000160199	-0.0153861520941979	3
ENSG00000160208	0.0113990822843515	3
ENSG00000160209	-0.412567395727982	3
ENSG00000160211	-1.29766845702709	6
ENSG00000160299	-0.0724849247109698	1
ENSG00000160305	-0.0875567475779747	9
ENSG00000160360	-0.824113040686384	6
ENSG00000160803	-0.231447518619902	1
ENSG00000160818	-0.198938988082866	6
ENSG00000161526	-0.331845004318392	5
ENSG00000161692	-0.133289739322195	4
ENSG00000161800	-0.0694242272961638	6
ENSG00000161888	0.0183079047230503	2
ENSG00000162244	-1.29425800702974	6
ENSG00000162341	-0.302443635682533	7
ENSG00000162377	-0.249685735434609	2
ENSG00000162402	0.0607900526059723	3
ENSG00000162407	0.192864741117611	3
ENSG00000162413	-2.91280280986552	5
ENSG00000162434	0.0497975523820659	3
ENSG00000162441	-0.0912062836320756	9
ENSG00000162517	-0.0899504447027845	3
ENSG00000162520	-0.193081642619787	9
ENSG00000162542	0.0892314395618345	9
ENSG00000162545	-1.95929564288129	3
ENSG00000162591	-0.621381703232854	5
ENSG00000162601	0.0294557103057523	3
ENSG00000162604	-0.140986870685924	1
ENSG00000162613	-0.398475034649006	7
ENSG00000162702	-0.236717276136688	8
ENSG00000162714	0.0489589204608087	1
ENSG00000162745	0.248977897089713	9
ENSG00000162804	0.0488129681118612	6
ENSG00000162851	0.0593266952373319	9
ENSG00000162923	-0.330521722007953	3
ENSG00000162976	-0.102534347704837	3
ENSG00000163001	-0.0278362916334378	3
ENSG00000163002	0.185098353856353	1
ENSG00000163067	0.0295050390343416	1
ENSG00000163191	-0.0453815511512137	1
ENSG00000163249	-0.450861444723427	6
ENSG00000163312	-0.0720412510786609	9
ENSG00000163320	0.0840514014834585	8
ENSG00000163430	-0.61527978939023	4
ENSG00000163431	-0.337863992733427	6
ENSG00000163453	-0.377298374145492	3
ENSG00000163468	-0.195727776956561	1
ENSG00000163507	0.105575304609892	7
ENSG00000163512	-0.111671432152763	8
ENSG00000163545	-0.221291480685287	6
ENSG00000163602	0.380710518124467	9
ENSG00000163608	-0.0664914790847113	8
ENSG00000163625	0.0497168146278046	1
ENSG00000163637	0.0949658602545641	3
ENSG00000163660	-1.02218489161355	5
ENSG00000163683	-0.120720118293398	3
ENSG00000163781	-0.0104266143822662	6
ENSG00000163807	-0.0351306945609401	3
ENSG00000163812	0.0580232210577798	3
ENSG00000163866	-0.0954850761813499	9
ENSG00000163870	-0.362849033942162	2
ENSG00000163900	-0.301055743105483	8
ENSG00000163902	0.0153712431717014	6
ENSG00000163930	-0.0494903809760809	2
ENSG00000163939	-0.145045425296248	6
ENSG00000163947	0.210861272430471	9
ENSG00000164040	-0.110627240376529	2
ENSG00000164045	0.124971553072912	3
ENSG00000164073	-0.206608103840207	1
ENSG00000164087	-0.0446948320172732	6
ENSG00000164096	0.0574435114030934	9
ENSG00000164099	-0.403848316155409	6
ENSG00000164109	-0.360724079028957	6
ENSG00000164111	-0.196468542609114	1
ENSG00000164117	-0.0166992455819781	1
ENSG00000164122	0.071526687028459	4
ENSG00000164164	-0.0580682014067278	2
ENSG00000164169	-0.0554987991779188	3
ENSG00000164176	0.186325914719844	9
ENSG00000164211	-0.366310808016869	3
ENSG00000164253	0.123554544683283	3
ENSG00000164300	0.201009093000891	7
ENSG00000164307	0.00806402597254064	1
ENSG00000164323	-0.254478156558665	2
ENSG00000164327	-0.0394081460244395	2
ENSG00000164331	-0.356517171397486	8
ENSG00000164347	-0.172373616672086	8
ENSG00000164366	0.00723376270518543	3
ENSG00000164465	-0.203429808787245	9
ENSG00000164587	-0.212166569870906	6
ENSG00000164654	-0.0424737477777146	8
ENSG00000164692	-0.263478952571594	3
ENSG00000164733	-0.284164844241288	3
ENSG00000164741	0.111693826981437	3
ENSG00000164751	-0.214481278430067	1
ENSG00000164754	0.0772965194118181	1
ENSG00000164761	-0.0969940951308052	6
ENSG00000164818	-0.224009066480418	8
ENSG00000164904	-0.0317841002925913	3
ENSG00000164919	-0.0337685778662506	6
ENSG00000164933	-0.313532766425098	3
ENSG00000164938	-0.150977878740086	9
ENSG00000164944	-0.100090025816008	9
ENSG00000164949	-0.738670073796816	6
ENSG00000164961	-0.0320139422253525	1
ENSG00000164975	0.0768121640303859	1
ENSG00000165006	0.00845170115552348	6
ENSG00000165060	0.0370972801872574	7
ENSG00000165097	-0.127992426833148	3
ENSG00000165169	-0.571487729231727	3
ENSG00000165233	-0.142388195840391	6
ENSG00000165246	0.126300605930685	4
ENSG00000165259	0.188551044681632	7
ENSG00000165288	0.0379516773387089	1
ENSG00000165304	0.123858524440875	9
ENSG00000165312	-1.77880263824195	7
ENSG00000165338	0.0835914873428175	9
ENSG00000165355	0.103866673435141	2
ENSG00000165410	-0.66410324743114	3
ENSG00000165417	-0.0475685713891384	6
ENSG00000165480	-0.557702761392444	6
ENSG00000165487	0.178387683056781	7
ENSG00000165494	-0.224286960742582	6
ENSG00000165629	0.193519561432237	1
ENSG00000165632	0.260691924412268	4
ENSG00000165660	0.0146575485811982	8
ENSG00000165675	0.156437268787099	7
ENSG00000165678	0.0412206591718497	8
ENSG00000165688	-0.652657232232983	2
ENSG00000165733	0.112397117814409	3
ENSG00000165806	0.0204295392361787	4
ENSG00000165819	-0.181374002506854	1
ENSG00000165821	0.156513532890364	6
ENSG00000165832	0.0678265429342198	7
ENSG00000165891	0.0917005454556016	1
ENSG00000165915	-0.951012400556907	6
ENSG00000166004	-0.491443561845469	6
ENSG00000166024	0.105042429463293	1
ENSG00000166025	0.00439874467645176	1
ENSG00000166037	0.0464603117594684	3
ENSG00000166068	0.0128486705367849	9
ENSG00000166086	0.0780666688604496	3
ENSG00000166123	-0.401055601467506	1
ENSG00000166130	-0.138709894978808	5
ENSG00000166135	-0.066641194893581	3
ENSG00000166167	0.118651515210974	3
ENSG00000166170	-0.18398298584835	5
ENSG00000166181	-0.24297669507765	9
ENSG00000166224	-0.0339610416571712	6
ENSG00000166266	0.0446835966959536	6
ENSG00000166311	-0.376820313336745	3
ENSG00000166333	-0.332345621441291	6
ENSG00000166411	0.0187045468956428	2
ENSG00000166579	0.0346386809722306	9
ENSG00000166619	-0.182508333242848	8
ENSG00000166669	-0.0601244608500639	3
ENSG00000166710	-1.02862619177934	5
ENSG00000166734	0.109271453318401	8
ENSG00000166801	0.124882636036812	3
ENSG00000166833	0.169004107342448	6
ENSG00000166848	0.10059232190455	3
ENSG00000166888	-0.443820957685642	6
ENSG00000166949	-0.170507119887849	1
ENSG00000166963	-0.132770746352528	7
ENSG00000167081	0.210424735494028	4
ENSG00000167173	-0.287561075165681	7
ENSG00000167182	-0.10603347421996	1
ENSG00000167258	-0.18201659016117	6
ENSG00000167272	-0.437187745002239	8
ENSG00000167280	-1.80519410664864	5
ENSG00000167552	-0.426735806288622	8
ENSG00000167566	-1.33841344289833	3
ENSG00000167720	-0.158351469266354	9
ENSG00000167740	-0.118324521164646	9
ENSG00000167778	-0.255526654618084	5
ENSG00000167785	0.0751167867890826	9
ENSG00000167862	0.0837994624078449	9
ENSG00000167920	0.19198854435448	9
ENSG00000167978	-0.223817620888278	6
ENSG00000168005	-0.461081801632641	3
ENSG00000168038	0.270218022157442	3
ENSG00000168078	0.0700414514796711	9
ENSG00000168116	-0.602276810652331	1
ENSG00000168140	-3.22417976570722	5
ENSG00000168209	-1.6584421674011	5
ENSG00000168246	0.0917605071371655	9
ENSG00000168256	-0.257171404771329	9
ENSG00000168291	-0.0433060943573516	1
ENSG00000168300	0.0429928199107623	1
ENSG00000168310	0.0645796341395871	6
ENSG00000168374	-0.58181988444789	2
ENSG00000168386	0.08396437497045	3
ENSG00000168397	-0.29373249374665	6
ENSG00000168438	-0.0682563857708392	7
ENSG00000168488	-0.464613852992831	6
ENSG00000168542	0.0442921863613646	3
ENSG00000168575	-0.040445525204356	3
ENSG00000168818	0.106328193899716	4
ENSG00000168876	-0.420735765459613	3
ENSG00000168884	-0.314617957051652	8
ENSG00000168906	-2.08004716688098	5
ENSG00000168916	0.204734018901467	6
ENSG00000168924	-0.273550061412582	6
ENSG00000168944	0.0021054161671068	9
ENSG00000168958	0.129162172280531	3
ENSG00000169018	-0.29445927161117	4
ENSG00000169019	-0.00962806060987632	9
ENSG00000169020	-1.23839214094763	1
ENSG00000169021	0.0893926067513273	9
ENSG00000169032	-0.00424485281781873	6
ENSG00000169045	-2.69027804949038	5
ENSG00000169093	-0.266724650847391	2
ENSG00000169100	-4.2492444821394	5
ENSG00000169131	-0.0394863948850933	9
ENSG00000169213	0.111541706860197	6
ENSG00000169255	0.141219412854221	1
ENSG00000169398	0.129512235747433	4
ENSG00000169446	-0.346846614857068	7
ENSG00000169515	0.0885534637164161	7
ENSG00000169519	0.0929608773078942	1
ENSG00000169567	0.197425581970031	7
ENSG00000169604	0.066054035861083	3
ENSG00000169621	0.0529903924014496	9
ENSG00000169714	0.0235625167761267	6
ENSG00000169744	0.23576315843858	1
ENSG00000169764	-0.0575541986050374	1
ENSG00000169826	0.194839909784988	3
ENSG00000169855	0.101006808602336	2
ENSG00000169908	-0.202159717502601	3
ENSG00000169926	0.20332467045954	6
ENSG00000170035	-0.067962049488874	1
ENSG00000170100	-0.0981623560297865	8
ENSG00000170144	-0.295210743282008	3
ENSG00000170145	-0.291572205314418	6
ENSG00000170153	0.094277640223986	3
ENSG00000170222	0.0695316077151724	9
ENSG00000170234	0.0808494418823137	3
ENSG00000170242	-0.0307515590869883	6
ENSG00000170266	0.121264615358859	2
ENSG00000170312	-0.127955799052296	1
ENSG00000170315	-2.74874963931416	5
ENSG00000170396	0.201384769443187	9
ENSG00000170456	-0.00935815225225827	9
ENSG00000170473	-0.385258425446181	9
ENSG00000170522	0.172170201742328	7
ENSG00000170525	-1.2822552504284	5
ENSG00000170545	-0.24918808776007	6
ENSG00000170561	-1.73054723942353	5
ENSG00000170632	0.0923463179335548	9
ENSG00000170776	0.125674706605353	3
ENSG00000170802	0.0422620561085232	9
ENSG00000170836	0.0176223358238852	3
ENSG00000170854	-0.0172049787691863	3
ENSG00000170921	0.155882085330569	6
ENSG00000170946	0.222933705431553	1
ENSG00000171105	0.0875718274304915	8
ENSG00000171132	0.342150908101371	7
ENSG00000171163	-0.0841585452519019	1
ENSG00000171204	-0.056168433598868	3
ENSG00000171307	-0.0720748604639493	3
ENSG00000171314	-0.150227155865578	9
ENSG00000171408	0.251098006102079	1
ENSG00000171421	-0.661059223168878	6
ENSG00000171497	-0.0709431292980045	7
ENSG00000171566	0.034385568035418	1
ENSG00000171603	0.0441197233975861	3
ENSG00000171617	-0.155169571258333	2
ENSG00000171763	-0.159683551098523	3
ENSG00000171853	-0.119215636860499	1
ENSG00000171861	-0.124508488414861	1
ENSG00000171863	-1.19442002509768	3
ENSG00000171914	0.1290436117544	3
ENSG00000172164	0.250167055075924	2
ENSG00000172172	0.00692669696796787	3
ENSG00000172201	-4.81306554421001	5
ENSG00000172260	0.218764883286373	9
ENSG00000172315	-0.157776613752086	3
ENSG00000172340	0.0910301383093916	3
ENSG00000172354	-1.063001894401	3
ENSG00000172379	0.105470476476833	1
ENSG00000172380	-0.103640970022096	5
ENSG00000172469	0.0330204887506687	8
ENSG00000172594	-0.0142349455252912	8
ENSG00000172661	-0.00815147013605963	9
ENSG00000172667	-0.122311653707109	3
ENSG00000172765	0.158859187206387	8
ENSG00000172840	-0.0320982448878721	5
ENSG00000172943	-0.249354282693442	3
ENSG00000172954	0.221972543726404	4
ENSG00000172985	0.175152252575373	6
ENSG00000173040	-0.0222321152379847	9
ENSG00000173120	-0.0137390758882206	6
ENSG00000173156	-0.0900060127455186	3
ENSG00000173226	0.110184518912863	9
ENSG00000173281	-0.0452799143539425	4
ENSG00000173456	-0.793496577457819	5
ENSG00000173530	-3.76320849704256	5
ENSG00000173545	-0.444314562028118	2
ENSG00000173559	-1.65271593751282	3
ENSG00000173588	0.134917269996094	6
ENSG00000173812	-2.7763007126392	3
ENSG00000173848	-0.0276993879154132	6
ENSG00000173889	0.0173147535616319	3
ENSG00000173905	0.244938757506458	3
ENSG00000173926	0.267682969321734	6
ENSG00000173960	0.063480552290047	6
ENSG00000174010	-1.86006675625572	5
ENSG00000174021	-0.0568312732418572	2
ENSG00000174032	-0.0816566963114107	1
ENSG00000174100	-0.124578653138197	7
ENSG00000174373	0.152097907146623	6
ENSG00000174405	0.0533571486688548	2
ENSG00000174579	-0.0823390754261712	6
ENSG00000174705	-0.0892669043396966	1
ENSG00000174839	-0.04655317804186	7
ENSG00000174842	-0.244332394361302	2
ENSG00000174953	0.0625739810053371	2
ENSG00000175073	-0.40707152083694	8
ENSG00000175130	-3.71111024198016	5
ENSG00000175183	-0.650219460778716	2
ENSG00000175197	-3.61806692206078	5
ENSG00000175203	-0.0273183354689066	5
ENSG00000175213	-0.778575575792069	3
ENSG00000175224	-0.194246330222888	3
ENSG00000175390	-0.21456248785214	6
ENSG00000175455	0.0207281868617745	9
ENSG00000175470	-0.159362407776394	5
ENSG00000175792	-0.0353329978990285	6
ENSG00000175854	-0.267284355033952	4
ENSG00000175866	-2.44281815374457	5
ENSG00000176018	-0.164532400156748	3
ENSG00000176142	0.0386192881716167	8
ENSG00000176261	-0.0105075668989494	9
ENSG00000176396	-0.737134034167711	6
ENSG00000176623	-0.143268502755871	7
ENSG00000176845	-1.34653286865872	5
ENSG00000176953	-0.118238522025219	6
ENSG00000177000	-0.430083300107074	3
ENSG00000177034	0.058591197233459	3
ENSG00000177054	0.0299240907065456	7
ENSG00000177106	-0.562738447753002	2
ENSG00000177156	-0.16592770506064	4
ENSG00000177189	-0.0671963417277199	5
ENSG00000177200	-0.0490445187616019	9
ENSG00000177370	-0.569942931395179	9
ENSG00000177383	0.46962140453155	9
ENSG00000177565	0.164153536954492	9
ENSG00000177600	-1.83452153873897	5
ENSG00000177606	-1.61008744118801	6
ENSG00000177888	-0.286695620123224	6
ENSG00000177889	-0.0219534661412672	6
ENSG00000177981	0.160724077940438	9
ENSG00000178031	0.180745243428747	4
ENSG00000178038	-0.279409883732705	4
ENSG00000178105	0.163921111397673	1
ENSG00000178163	0.142305271003374	1
ENSG00000178177	0.140879685111442	8
ENSG00000178234	0.0895046415661584	7
ENSG00000178295	-0.12896767057174	3
ENSG00000178440	-0.130566889934716	9
ENSG00000178605	0.0277364823040179	2
ENSG00000178691	0.00087050624596028	6
ENSG00000178726	0.0743527465112374	1
ENSG00000178913	-0.369913580842359	8
ENSG00000178921	-0.0783995753346357	9
ENSG00000178950	-0.31807215577894	4
ENSG00000178988	-1.04636556219051	3
ENSG00000179051	-0.0775514028808089	3
ENSG00000179241	0.294530016609052	2
ENSG00000179271	-2.18290236598641	5
ENSG00000179348	-1.33677044911656	2
ENSG00000179431	-1.14053162644267	6
ENSG00000179526	-1.30201781373973	6
ENSG00000179889	-0.0786288513620324	6
ENSG00000180190	0.490225672726305	3
ENSG00000180543	-0.231069952580472	8
ENSG00000180611	0.12394323879131	1
ENSG00000180628	0.144459534266586	7
ENSG00000180660	-0.83995548775119	6
ENSG00000180667	-0.242692516635956	1
ENSG00000180801	-0.202723432509983	9
ENSG00000180875	0.13537297017032	8
ENSG00000180964	0.204566152950842	3
ENSG00000181072	-0.164432601059811	1
ENSG00000181191	-0.0777029932054528	3
ENSG00000181381	-0.0479283942659856	7
ENSG00000181544	-0.349533362559154	3
ENSG00000181555	0.0343884133100088	6
ENSG00000181690	-0.168134821085912	3
ENSG00000181722	0.153355045167919	7
ENSG00000181788	-0.188343436036117	3
ENSG00000181915	-0.6993727021228	6
ENSG00000181991	-0.320145109518095	1
ENSG00000182087	-1.75209146737496	3
ENSG00000182141	0.245489956516996	9
ENSG00000182150	0.0869009401935312	6
ENSG00000182197	-0.0734112139953711	7
ENSG00000182272	-0.463005081939378	4
ENSG00000182287	-0.210739516313348	1
ENSG00000182319	-0.41533642980544	3
ENSG00000182405	0.072304397266984	3
ENSG00000182481	-0.547049463623969	5
ENSG00000182667	0.259193246338589	7
ENSG00000182670	-0.019110146155313	3
ENSG00000182752	0.0439172371976107	7
ENSG00000182827	0.0141983279791637	7
ENSG00000182831	-0.150957442661211	6
ENSG00000182871	-0.131209849289959	1
ENSG00000182903	0.0403855844195402	9
ENSG00000183087	-0.491153871345404	6
ENSG00000183291	0.0563295373003172	8
ENSG00000183337	-1.62075863109243	5
ENSG00000183439	0.125491318165658	4
ENSG00000183475	0.116834570009346	7
ENSG00000183530	-0.0174241452302721	9
ENSG00000183576	-0.00146634017755446	6
ENSG00000183696	-0.685458272097591	3
ENSG00000183718	-0.287035740596602	5
ENSG00000183722	0.256223998314939	8
ENSG00000183741	-0.222213108578156	1
ENSG00000183808	-0.301662892916334	1
ENSG00000183814	0.0636023951214594	1
ENSG00000183864	-2.61136262865546	5
ENSG00000183943	0.164383089414864	2
ENSG00000184110	-0.135396093195972	1
ENSG00000184178	0.177149554203512	5
ENSG00000184203	0.217468238405298	3
ENSG00000184232	-0.184297441119926	3
ENSG00000184347	0.257231855140581	6
ENSG00000184432	-0.0521266766052844	3
ENSG00000184602	-0.370992481374895	3
ENSG00000184674	-0.571138259734988	6
ENSG00000184675	0.00304779659041404	7
ENSG00000184708	0.00612688235908128	9
ENSG00000184863	0.136414797835007	6
ENSG00000184867	-0.79328218613999	7
ENSG00000184886	0.00496864115001712	6
ENSG00000184939	0.11146687398615	9
ENSG00000184983	-1.38246202691941	6
ENSG00000185049	-0.150054840126053	7
ENSG00000185163	0.0254310500164285	4
ENSG00000185532	0.239287099137384	6
ENSG00000185551	-1.84414994075193	6
ENSG00000185760	0.168037247635103	3
ENSG00000185761	-1.30382797638817	4
ENSG00000185787	0.0880886284381672	3
ENSG00000185798	-0.257073538251769	9
ENSG00000185825	-2.35718194172541	4
ENSG00000185869	0.0981831644826716	2
ENSG00000185904	-0.228683930175888	9
ENSG00000185947	0.253721922419514	9
ENSG00000185950	-0.600060161227063	6
ENSG00000185973	0.180875019079907	3
ENSG00000185989	-0.310376422205433	6
ENSG00000186063	0.074487069302522	2
ENSG00000186073	0.125833062277857	7
ENSG00000186260	0.0785277163837207	9
ENSG00000186298	-0.0294571693344668	2
ENSG00000186350	-0.380273050207114	6
ENSG00000186376	0.242451993588755	4
ENSG00000186416	-0.160144889373904	1
ENSG00000186468	-1.14038324662415	5
ENSG00000186480	-0.509988591605858	5
ENSG00000186787	-0.0627707551163706	1
ENSG00000187079	0.0713058994394923	6
ENSG00000187109	-0.31625562267314	5
ENSG00000187123	-0.00992178783184608	1
ENSG00000187240	0.0829994801042194	1
ENSG00000187243	-0.565679658499068	9
ENSG00000187325	-0.476770294319076	3
ENSG00000187498	0.0111868022877757	7
ENSG00000187514	-3.93900564982939	5
ENSG00000187522	-0.0537079226958802	6
ENSG00000187678	-0.303910857252706	4
ENSG00000187735	0.0294186010170217	1
ENSG00000187951	0.173755743607425	9
ENSG00000187954	-0.563065687645285	6
ENSG00000188026	-0.156688034210598	7
ENSG00000188243	0.104159356716996	8
ENSG00000188313	-0.0188646517241805	3
ENSG00000188352	0.0297059726157097	9
ENSG00000188419	0.0705902189509378	1
ENSG00000188493	-0.25894145613378	9
ENSG00000188529	-0.406188123484334	6
ENSG00000188641	0.189788201032253	1
ENSG00000188706	-0.0407886984830836	4
ENSG00000188725	-0.0508887437912323	7
ENSG00000188976	-1.03020645294474	5
ENSG00000188994	0.0848750694743221	7
ENSG00000189057	0.0907961613299267	6
ENSG00000189180	0.00102651459368327	1
ENSG00000189184	-0.909096531773388	3
ENSG00000189306	-0.515868334305427	3
ENSG00000189308	-0.110070182462787	6
ENSG00000189403	-0.0420517996008479	8
ENSG00000196152	-1.80164037490341	4
ENSG00000196177	-0.10093708991133	2
ENSG00000196182	-0.252751088437346	5
ENSG00000196230	-1.50787133420555	1
ENSG00000196247	0.19361311561861	9
ENSG00000196262	-2.64892722608576	5
ENSG00000196313	-0.318440511918416	6
ENSG00000196363	-0.140941377732186	6
ENSG00000196365	-0.983465933704419	6
ENSG00000196368	-0.115450360544315	3
ENSG00000196422	-0.406387960057582	3
ENSG00000196459	-0.0330936516528669	1
ENSG00000196498	-0.288067620003191	6
ENSG00000196505	0.0395324926577463	1
ENSG00000196517	-0.031228268079724	3
ENSG00000196526	0.0673353061473426	6
ENSG00000196562	0.127743714940009	8
ENSG00000196569	0.146550630967932	1
ENSG00000196588	-0.0138519175018544	4
ENSG00000196670	0.185870070356974	9
ENSG00000196712	0.0244688454418625	3
ENSG00000196715	0.173305027531731	9
ENSG00000196724	0.0859081760583938	6
ENSG00000196739	-0.332260584837978	3
ENSG00000196782	0.256578162669381	7
ENSG00000196843	-0.223845816331499	6
ENSG00000196924	-5.47923440367938	6
ENSG00000196950	-0.15206911699488	2
ENSG00000197006	0.103419682161325	3
ENSG00000197019	-3.0207362721919	5
ENSG00000197021	-0.435983900234079	1
ENSG00000197024	-0.0968110296313734	1
ENSG00000197045	0.0509396372524924	9
ENSG00000197081	-0.0418479587914943	1
ENSG00000197183	-0.154343168414067	1
ENSG00000197296	-0.097925785495391	9
ENSG00000197372	0.237190164387825	9
ENSG00000197381	0.0121097540684621	3
ENSG00000197415	0.0163715392570802	9
ENSG00000197429	-0.0578546867359588	6
ENSG00000197448	-0.156598404655541	4
ENSG00000197467	-0.0241548849773127	3
ENSG00000197594	-0.199856518114585	2
ENSG00000197601	0.105478325033471	9
ENSG00000197614	0.271801016479943	3
ENSG00000197694	-0.00542613383233968	6
ENSG00000197702	0.0839267243785909	6
ENSG00000197747	-0.0737981834534941	1
ENSG00000197756	-0.228129487419544	3
ENSG00000197780	-0.0830818895207914	8
ENSG00000197798	-0.0346501009438207	6
ENSG00000197808	0.062955289683097	9
ENSG00000197852	-0.103089631231578	7
ENSG00000197860	-0.0438981016223024	8
ENSG00000197885	0.0614265607298028	2
ENSG00000197930	0.061498246439092	9
ENSG00000197969	0.000210616111561904	1
ENSG00000198026	-0.629274748701979	5
ENSG00000198034	-1.0195701014174	5
ENSG00000198060	0.064869595874737	9
ENSG00000198087	0.154576298849669	3
ENSG00000198142	-0.216779365409681	7
ENSG00000198205	0.531417990964715	3
ENSG00000198231	-0.090119776767442	6
ENSG00000198363	-0.0255476567644375	6
ENSG00000198382	0.226960954188867	5
ENSG00000198517	-0.571299029609683	4
ENSG00000198521	0.203385856220442	9
ENSG00000198554	0.0581575767315557	8
ENSG00000198589	0.172201148212079	6
ENSG00000198604	-0.118924784695388	3
ENSG00000198612	-0.593066483864339	9
ENSG00000198646	-0.185371543983888	1
ENSG00000198663	-0.0673429025577472	3
ENSG00000198677	0.0462474259315167	9
ENSG00000198707	-0.111244070561195	2
ENSG00000198722	0.203656310876641	7
ENSG00000198752	-0.0740795405031634	6
ENSG00000198783	-2.25343212624988	9
ENSG00000198793	-0.0755901832718623	6
ENSG00000198825	-0.0147070408493439	1
ENSG00000198832	-0.417842886497142	5
ENSG00000198839	0.170659006455858	9
ENSG00000198846	0.112373913128749	3
ENSG00000198873	0.166840748537833	3
ENSG00000198887	-0.0518264846691129	3
ENSG00000198959	-0.422929359487015	3
ENSG00000198961	-0.0121836051620099	1
ENSG00000203805	-0.0446818705946987	9
ENSG00000204104	0.0527780497155534	9
ENSG00000204152	-0.269690559539019	9
ENSG00000204580	-0.374374157946435	6
ENSG00000204592	-1.25643324215061	5
ENSG00000204767	-0.0590908604410491	3
ENSG00000205133	0.233675088437826	9
ENSG00000205339	-0.0280478867399143	5
ENSG00000205423	-0.202058211900661	2
ENSG00000205476	-0.195394625166359	2
ENSG00000205664	-0.246082032847069	6
ENSG00000205683	0.160630080661656	6
ENSG00000205981	-1.11139951419793	1
ENSG00000206503	-1.3493644244822	5
ENSG00000206538	-0.488413624818394	3
ENSG00000206560	-0.0785398706745744	1
ENSG00000211460	-0.0087006542838388	1
ENSG00000213047	0.133369806548091	8
ENSG00000213923	-0.197556444965842	3
ENSG00000214026	-0.316131949710957	9
ENSG00000218739	0.00567018330091384	9
ENSG00000222041	0.0314348773932408	8
ENSG00000224531	0.17367420150461	3
ENSG00000224877	-0.617703346917037	1
ENSG00000225485	-0.406905360415057	7
ENSG00000226784	-1.30118061899282	1
ENSG00000227124	0.302098367394978	5
ENSG00000228265	-0.333096775256039	9
ENSG00000229989	-0.101913663699293	9
ENSG00000231566	-1.70202267806502	1
ENSG00000233608	-0.717017092067979	3
ENSG00000233864	-0.290908890524108	3
ENSG00000234444	0.139645935668781	9
ENSG00000234883	-0.362196520954175	1
ENSG00000241127	0.0277646713636478	3
ENSG00000241878	-0.241605617291797	3
ENSG00000241973	-0.0624416612010786	6
ENSG00000242732	-3.56888233257974	5
ENSG00000243156	0.0578984895175995	6
ENSG00000245532	-3.26298998359921	6
ENSG00000246067	-0.125266906460762	1
ENSG00000251562	-2.03903915097228	1
ENSG00000253626	-0.546133703387435	1
ENSG00000253729	0.0925848819072302	1
ENSG00000254535	-0.0725837968040784	9
ENSG00000254667	-0.0403135908912734	7
ENSG00000255302	-1.59841900539725	1
ENSG00000256043	0.269028106125626	1
ENSG00000260032	-0.626102643838457	2
ENSG00000260054	-0.603532268723906	1
ENSG00000260977	0.0691252020374741	1
ENSG00000261567	-0.723354888334611	4
ENSG00000261609	0.114955536065801	1
ENSG00000261824	0.279824416169987	9
ENSG00000262601	0.160457866316088	1
ENSG00000262837	-0.346254225801376	7
ENSG00000264364	-1.73092944377444	5
ENSG00000267100	-0.586362310612191	3
ENSG00000000003	0.0609522681573874	none
ENSG00000000419	-0.693646843759685	none
ENSG00000000457	-0.107253530326339	none
ENSG00000000938	-0.0954820705441932	none
ENSG00000001460	-0.0396248585910682	none
ENSG00000001561	0.175424346104927	none
ENSG00000001626	0.181759509963899	none
ENSG00000002016	-0.188000685554561	none
ENSG00000002587	0.233552590465907	none
ENSG00000002726	-0.192022913997277	none
ENSG00000002745	-0.272827131242399	none
ENSG00000002746	0.0996007075044124	none
ENSG00000002834	-1.18755296882026	none
ENSG00000002919	-0.172421435557483	none
ENSG00000002933	-0.0266865277407194	none
ENSG00000003096	-0.110129058371241	none
ENSG00000003400	-0.0170076908069812	none
ENSG00000003402	-0.187529849900488	none
ENSG00000003987	0.204124248581867	none
ENSG00000004059	-0.643591695975708	none
ENSG00000004139	-0.218613362369893	none
ENSG00000004455	0.0548799499900373	none
ENSG00000004776	-0.906140128398347	none
ENSG00000004838	-0.527243024708305	none
ENSG00000004846	0.121641329430709	none
ENSG00000004848	0.0733884155073888	none
ENSG00000004866	0.123987300892797	none
ENSG00000005156	-0.134343280787359	none
ENSG00000005175	-0.00305494293531459	none
ENSG00000005187	0.0796889177762819	none
[truncated: 9,686 more rows]
