# Supplementary material for: The HSV-1 ICP22 protein selectively impairs histone repositioning upon Pol II transcription downstream of genes
Source: Nat Commun. 2023 Jul 31;14:4591. doi: 10.1038/s41467-023-40217-w (PMC10390501; doi:10.1038/s41467-023-40217-w)
Supplement: Supplementary file 8 — Source Data [file 41467_2023_40217_MOESM8_ESM.zip › SupFig12a.tsv]

bins	labels	Mock_PAA	WT str. F + PAA	Delta_ICP22_PAA
B1	-3kb	0.00297617832891137	0.0028108926772004	0.00295591264751939
B2		0.00280385980322892	0.00280674262907598	0.00282357900879727
B3		0.00274546080715374	0.00267917570722952	0.00276075369068289
B4		0.00277801118183461	0.00258905869800145	0.00270147991762603
B5		0.00262251150223831	0.00237883814854974	0.00251650417939273
B6		0.00243430598536083	0.00220543974090492	0.00245561840796191
B7		0.00229936719071876	0.00204850163276998	0.00233135124537676
B8		0.00210835830084747	0.00187381781571536	0.002101982212264
B9		0.00190966341072542	0.00160709600233387	0.00189020487073782
B10		0.00161643937519509	0.00135064936629818	0.0016080034377221
B11		0.00138115990191026	0.00113014113064586	0.00123326940701138
B12		0.00107083288416839	0.000810820897305536	0.000922158763863051
B13	TSS	0.00113284535665837	0.000765625181698904	0.000918774985025023
B14		0.00137920257571629	0.000889021303511809	0.00106097262650867
B15		0.00146094245814811	0.000971925155021268	0.0011604493819374
B16		0.00157658831521896	0.00108258942174268	0.00128546061743283
B17		0.00174021771833814	0.00126735635637852	0.00143863723006871
B18		0.001777581872217	0.00136289630419266	0.00159892153880661
B19		0.00190277169914669	0.00150761615613818	0.00174378199473552
B20		0.00204005172500038	0.00168505857296805	0.00185071941341682
B21		0.00211861287237203	0.001824715350556	0.00197609131025569
B22		0.00220072048777222	0.00191436238759793	0.00217770492569897
B23		0.00228235803845629	0.00201491509606585	0.00222777078277048
B24		0.00234421029659636	0.00209029266605703	0.00228074173288332
B25	3kb	0.00243859249574285	0.002309040860345	0.00237444914374196
B26	TSS	0.00250565498670167	0.00247079645576759	0.00245514883814374
B27	3kb	0.00253620070530604	0.002507345320927	0.00250784330576484
B28	TSS	0.00260374932828796	0.00250724575982321	0.00252655620304549
B29	3kb	0.0026170917456807	0.00251086589482119	0.0025738779930567
B30	TSS	0.00267454540447774	0.00259154473786938	0.00256967942486093
B31	3kb	0.00265378453964824	0.00260437030128795	0.00264833591150938
B32	TSS	0.00262311259779174	0.00265334133607253	0.00265552613775767
B33	3kb	0.00261632138191864	0.00266352095674913	0.00262086156396176
B34	20%	0.00266679225650325	0.00261397318528877	0.00267997612485093
B35	40%	0.00266149020644036	0.00260902833008176	0.00270763039417237
B36	60%	0.00267006412684573	0.00262728471209649	0.0026742657323059
B37	80%	0.00265805988341136	0.002694648702316	0.00271243635204604
B38	-5kb	0.00266420764960188	0.0026941758388766	0.00266731894078606
B39	TTS	0.00269912760309939	0.00272376320491666	0.0026760889453555
B40	5kb	0.00267210869243314	0.00273807025172263	0.00272744339630957
B41	10kb	0.00267918435254931	0.00274170407266317	0.00272576117897383
B42		0.0027019948750007	0.00268817501207385	0.00273390634569186
B43	15kb	0.00263990417916372	0.00264223123401425	0.00278382363476067
B44	20kb	0.00266972170144066	0.00269991818774318	0.00275672154545022
B45	25kb	0.00259701942197283	0.00273228393184492	0.002688110990449
B46	30kb	0.00266117858284448	0.00276114237756302	0.00271633132871244
B47	35kb	0.00271985318934673	0.00275625615258706	0.00267511087143067
B48	40kb	0.00270528769857351	0.00278182276288646	0.00266400044356961
B49	45kb	0.00271490188643427	0.00274461627335767	0.00276776192192517
B50	50kb	0.00271061240148576	0.00275509454857429	0.00272698531325745
B51	55kb	0.00266792956203286	0.00272143088792558	0.00273569207808265
B52	60kb	0.00263386144511879	0.00272884970959382	0.0027221855460721
B53	65kb	0.00268165280697406	0.00275664888998152	0.0027322733801584
B54	70kb	0.00267992252165218	0.00276106755426118	0.00274587363655815
B55	75kb	0.0026890941979927	0.00279531212568447	0.00274545589818016
B56	80kb	0.00273659298088972	0.00275258127508208	0.00272803113911878
B57	85kb	0.00273486718070617	0.0027933602006308	0.00276706160782639
B58	90kb	0.00270843307870519	0.00287266367062463	0.00274214252840937
B59	95kb	0.00271016551153161	0.0028459019938402	0.00284193208781174
B60	-5kb	0.00278859912424399	0.00275097696512631	0.00284416344189385
B61	TTS	0.00271215173327699	0.00279325733723526	0.00278530408368188
B62	5kb	0.00271768321096351	0.00277314712015233	0.00276437311595535
B63	10kb	0.00275829048918597	0.00277616794996908	0.0027682738600468
B64	15kb	0.0027146498141068	0.00274641715745148	0.0027634949071581
B65	20kb	0.00273932838276748	0.00281355333503176	0.00274292229493115
B66	25kb	0.00269835269108673	0.00273748317512768	0.00274293519288211
B67	30kb	0.00269983405180488	0.00281330732995128	0.00274818453653531
B68	35kb	0.00275405172609854	0.0028714614082146	0.00275607126368334
B69	40kb	0.00274599700400725	0.00288530263241618	0.00277697127829004
B70	45kb	0.00274928199719787	0.00282525144132533	0.00279035585493491
B71	50kb	0.00280104059797178	0.00287698291752015	0.00280364252313354
B72	55kb	0.00281196411131184	0.00283943824501124	0.00282065251132366
B73	60kb	0.00277168906674547	0.00287364545993157	0.00285612228011285
B74	65kb	0.00280420900198834	0.00292074701607427	0.00283324239156794
B75		0.00273204902626443	0.00280919980829256	0.00275726702018499
B76	70kb	0.00277192702451384	0.00287735317612055	0.00281584180241185
B77	75kb	0.00277303209334654	0.00288910397998883	0.00279324282544672
B78	80kb	0.00280228408511467	0.00288626569771993	0.00282283119890371
B79	85kb	0.00279964229850126	0.00289247815140879	0.00285509565016962
B80	90kb	0.00275206002698214	0.00292136524241768	0.0028012273055191
B81	95kb	0.00275220010215448	0.00290707630744354	0.00278611671165263
B82	-5kb	0.00280226365391694	0.00289302062106679	0.00284018413326194
B83	TTS	0.0027789391208254	0.00285348368755909	0.002803924380775
B84	5kb	0.00281997380054662	0.00284448907799538	0.00285566312966555
B85	10kb	0.00278195787918997	0.002850605404264	0.00277863065780909
B86	15kb	0.00274224670024069	0.00291919973565925	0.00280025849371457
B87	20kb	0.00282266154715651	0.00285719123697209	0.00286604044815095
B88	25kb	0.00285447456546571	0.00290470814823704	0.00290384167188577
B89	30kb	0.00282717514297508	0.00283653237205383	0.00290280749292169
B90	35kb	0.00286418981020513	0.00286952404327882	0.00290500003364163
B91	40kb	0.00279640580126503	0.00291726532540654	0.00287364234300332
B92	45kb	0.00285503954314994	0.00293591314293116	0.00290334385141866
B93	50kb	0.00283529925477406	0.0029150913089901	0.00293041266715311
B94	55kb	0.00283524307696715	0.0029713819777181	0.00288990049159174
B95	60kb	0.00288769912688018	0.00286988763889692	0.00294123899640453
B96	65kb	0.00285195664541362	0.00291743791145697	0.00294729685947265
B97	70kb	0.00280283097056362	0.00294460618187022	0.00290746725261341
B98	75kb	0.00278089813860232	0.0029525336608737	0.00291226361909625
B99	80kb	0.00285017887888574	0.00294585030294083	0.00290976412304969
B100	85kb	0.00285377769742227	0.00292223565486119	0.00293911682915231
B101	90kb	0.00287267099206359	0.00296124652259587	0.00294900688266048
B102	95kb	0.00288085471378097	0.0030089698954047	0.00294254006632596
B103	-5kb	0.00282657535946859	0.00302704978747067	0.00293706023342156
B104	TTS	0.00286081638647775	0.00297188042053016	0.00292848480962039
B105	5kb	0.00286556999405254	0.00296690283988879	0.0029383231893173
B106	10kb	0.0028483820583247	0.00290899603528607	0.00299693459268795
B107	15kb	0.00285788105300718	0.00292146836225131	0.00301842965470546
B108		0.00284333567210773	0.00289996386006271	0.00298337377331872
B109	20kb	0.00292029753437771	0.00297095086198165	0.00297350247333042
B110	25kb	0.00288632903320042	0.00290848560944201	0.00292734599872043
B111	30kb	0.00285953900427347	0.00290584740823325	0.00296379816731859
B112	35kb	0.00288546319950522	0.00298254860634981	0.00301485063118186
B113	40kb	0.00292012818053849	0.00295964184100213	0.00293629458986043
B114	45kb	0.0029216889779377	0.00295965648460416	0.00299314527579019
B115	50kb	0.00294269960040112	0.00298508940519136	0.00304387169981937
B116	55kb	0.00294749269131617	0.00304218209745691	0.00304090194508237
B117	60kb	0.00290445143639769	0.00296325008625404	0.00297659953585307
B118	65kb	0.00295785508628538	0.00299581838654725	0.00296768837273499
B119	70kb	0.00293055925911135	0.00303987055185457	0.00299707950588146
B120	75kb	0.00293906902483842	0.00306480987436284	0.00308985393508915
B121	80kb	0.0030170778048128	0.00305300080869976	0.00306735979024351
B122	85kb	0.00299891719895646	0.00306075506656057	0.00312834704474371
B123	90kb	0.00300845427250977	0.0030627895609751	0.00315846279606831
B124	95kb	0.00306817245518903	0.00308619610960799	0.00317673533575176
B125	-5kb	0.00311113777635049	0.00312110090778542	0.00308206880778235
B126		0.00303638597129922	0.00311050442056534	0.00311655279208797
B127		0.00307378833304282	0.00314544946244188	0.00315340854521698
B128		0.00313973795558065	0.00317367937463218	0.0032052798291119
B129		0.00306142021514306	0.00311935471272438	0.00314683835193684
B130		0.00301399948305778	0.00313116920366544	0.00315767543751552
B131		0.00306904292337886	0.00320548940266185	0.00301887769101628
B132		0.00300112918603038	0.00312206983773503	0.00302150436397859
B133		0.00293124880730592	0.00319639790480036	0.00304350616673043
B134		0.0027361884831235	0.00301753735411543	0.00278369755693529
B135	TTS	0.00286221401701356	0.00308599584787318	0.0029832577927686
B136		0.00304639887592497	0.00319011053433569	0.00320950449119658
B137		0.00306023943111754	0.00323340911540376	0.00322743398877686
B138		0.00305175129514535	0.00319739783595175	0.00323551425001708
B139		0.00309510632142049	0.00324978298716594	0.00325940308189691
B140		0.00307642122274687	0.00324624581406155	0.00328902654109043
B141		0.00308552553291244	0.00320166876471978	0.00325936577454872
B142		0.00313958634899155	0.00330013459470526	0.00331438030796706
B143		0.00318790514879775	0.00325813578950191	0.00327509690348128
B144		0.0031158579618435	0.0032521460151317	0.00330584844687718
B145	5kb	0.00311509616940337	0.00320865886510777	0.00327793377851055
B146		0.00314046526214591	0.00318345278118591	0.00321995891728891
B147		0.00315743255083425	0.0032290030352769	0.00325724729203065
B148		0.00324117970759988	0.0032857735159518	0.00327047712670107
B149		0.00322692269525676	0.00325712430145669	0.00328924938232865
B150		0.0032696541717457	0.00322866133534969	0.00335413539186385
B151		0.00322856034137859	0.00320036624145802	0.00328521388152407
B152		0.00324072118946407	0.00320912522757179	0.00325829017139237
B153		0.00322436202324088	0.00325777013512047	0.00324453252892982
B154		0.00317252361996265	0.00330281738480616	0.00323149610248769
B155	10kb	0.00320303279040913	0.00325537119897466	0.00330290430136492
B156		0.0032181485123659	0.00319814343132456	0.00320806315579803
B157		0.00319405737883471	0.00322043281219291	0.00320611676833807
B158		0.00324863450654255	0.00317253331982909	0.00325881569965583
B159		0.0032490791980449	0.00322789623082796	0.00320890389117439
B160		0.00317060964504796	0.00315125501600909	0.00320902569831356
B161		0.00318417366556651	0.00310932969540849	0.00317609820964639
B162		0.00315822106512768	0.00317841809448295	0.00321634045164985
B163		0.00323513251875332	0.00314520437338643	0.0032469969672346
B164		0.00322274342706909	0.00316261519952744	0.00315904761605787
B165	15kb	0.00320189604501375	0.00315370970777232	0.00317806030067523
B166		0.00317185324592788	0.00311122848468567	0.00318410964114088
B167		0.00321647825785828	0.00316457273313947	0.0031984497473961
B168		0.00324546759635993	0.00322053700384027	0.00322406245964632
B169		0.00323310005675339	0.0031837118068076	0.00320850314705179
B170		0.00319767245752141	0.0031931406355965	0.0032393922995733
B171		0.00318834684621697	0.00316055260937925	0.003218470839844
B172		0.00327621162127436	0.00318234045318575	0.00319670317168473
B173		0.00321440614515292	0.00323132033265746	0.00314924218562834
B174		0.00320025890518995	0.00320331692925843	0.00315912263881852
B175	20kb	0.00320392118449834	0.00319099689342585	0.00316054674764063
B176		0.00317508414049316	0.00317512260009005	0.00314170289623923
B177		0.00321816894769045	0.00314523638487053	0.00315361357445429
B178		0.00320511835429587	0.00316002374107058	0.00316439162756208
B179		0.00320051668166453	0.00310810540967144	0.00317902001089093
B180		0.00324205368035608	0.00311043762132255	0.00320581397109198
B181		0.00324282236143172	0.00314192017012254	0.0032145458786318
B182		0.00324426946933336	0.00314319307843688	0.00318744132556255
B183		0.00322732473451706	0.00322310366006778	0.0032057556952091
B184		0.0031488171857886	0.00309324144479142	0.00315351097597749
B185	25kb	0.00315462914705525	0.0031513145934396	0.00319458545992669
B186		0.00314093398201212	0.00309175153760285	0.00311731831002374
B187		0.00316304365125062	0.00313933421055279	0.00315689421250996
B188		0.00316589770818031	0.00311961180886786	0.00315307525786263
B189		0.00320329236591275	0.00310428899691562	0.00317659820065886
B190		0.00326072752347417	0.00314834635522256	0.00314153687373874
B191		0.00317964561585268	0.00314134462493461	0.00315529027142648
B192		0.00319929680386882	0.00321066653204587	0.00324935042424588
B193		0.00319731529888274	0.00312971215736471	0.00316969390677958
B194		0.0031803164053077	0.00318397312461986	0.00313113340269252
B195	30kb	0.00323092663784094	0.00320393960415822	0.00319136224312303
B196		0.00321041957278699	0.00318478273777874	0.00316263658935866
B197		0.00322534986565841	0.00319541514027099	0.00320017107601648
B198		0.00319980287108917	0.00316320914786557	0.00318178377888877
B199		0.00322560532591585	0.00317371375886432	0.00316188661675806
B200		0.00321884456148984	0.00316751782138811	0.00321122194762346
B201		0.00322521609508201	0.00310430951077621	0.00322148727245435
B202		0.00316931250473737	0.00317226390419525	0.00316486280149943
B203		0.00315725713466224	0.00311418575672345	0.00317102999170757
B204		0.00321960615533044	0.00314384602261737	0.00319184371493197
B205	35kb	0.00316935483240036	0.00308606394359214	0.00313290815197865
B206		0.0031946905127778	0.00314574139020956	0.00313916001474618
B207		0.0032411999001196	0.00321688951140614	0.0031926100853068
B208		0.00324343106080746	0.00317629337994564	0.00318262740947668
B209		0.00324161518095845	0.00317131455599638	0.00316851196126286
B210		0.00321124168634697	0.00316664031463796	0.0031746754491221
B211		0.00326706221450629	0.00330085040757715	0.00321200547467209
B212		0.00325843185105526	0.00321021371266251	0.00323549851463822
B213		0.00323020641429164	0.00322753945361831	0.00321222000628597
B214		0.00320574191058005	0.00313139832896334	0.00314853038460504
B215	40kb	0.00320996516413614	0.00318944482399267	0.00314703096237151
B216		0.00317398453838308	0.00315925852650292	0.00319497809918397
B217		0.00319570778797858	0.00312728687711178	0.00312531901468954
B218		0.00324591722359653	0.00317260565399372	0.00317500062751605
B219		0.00321997887856848	0.00312108888268357	0.00322554614013424
B220		0.00324759006916623	0.00313333607658087	0.0032025295674262
B221		0.0032000595959055	0.00317468990390789	0.00317738732765572
B222		0.00326352704188891	0.0031420042796973	0.00320113831123825
B223		0.00324644431499353	0.00319537892376577	0.00320718776915686
B224		0.00323019625898467	0.00318847485292354	0.00314545707617883
B225	45kb	0.00320771863661337	0.00317570649185423	0.00322493526718691
B226		0.0032047720795225	0.00320790344779187	0.0031832610533604
B227		0.00319006013261312	0.00324245779861682	0.00321784516604025
B228		0.0031246035708461	0.00320346359582317	0.00313853664409014
B229		0.00317969183788519	0.00316655927181062	0.0031984972159701
B230		0.00316906972879927	0.00313789339086214	0.00316781563970688
B231		0.00319452177108444	0.00317792293012497	0.00313884299508051
B232		0.00317330203242011	0.00312370228027638	0.00319522414100077
B233		0.00314902659140213	0.00314778083063458	0.00315966871691058
B234		0.00318673631953553	0.00318345157406139	0.00318241744052452
B235	50kb	0.0032285287024696	0.00318145598435871	0.00316476496528405
B236		0.00313201977594933	0.00316612923052266	0.00320181866054974
B237		0.00312661098999174	0.00318523719228802	0.0031523441678138
B238		0.00318782354346835	0.00320476987929569	0.00315590282634256
B239		0.0031996708936281	0.00327200521475684	0.00322160540211798
B240		0.00320506875807345	0.00320342624780877	0.00321432388272676
B241		0.00321378111560707	0.00317156852860892	0.00320849658555973
B242		0.00323201032977633	0.00322907243485505	0.00321502148202362
B243		0.00319853591794687	0.00324271044810969	0.00319505909965394
B244		0.00320598454593377	0.00320542043343318	0.00315635054094721
B245	55kb	0.00327055732409371	0.00323182801323761	0.00320717754873415
B246		0.00324610568408266	0.00323225231261058	0.00323307543761557
B247		0.00324846857913637	0.00320547097379936	0.00316358122259782
B248		0.00322728375290684	0.00324365184683093	0.00319612310925883
B249		0.00323809386825333	0.00322469035168684	0.00321522908940761
B250		0.00324199892993857	0.00324087006484565	0.0032152282357432
B251		0.00326099455158446	0.00317855870707985	0.00321401067315419
B252		0.00322819151200791	0.00321920366355486	0.00313913651295007
B253		0.00322487637643319	0.00325358164272585	0.00316356878563921
B254		0.00325432761321118	0.0031925495495256	0.00321088719108353
B255	60kb	0.00321517537531899	0.00321723779970216	0.00316873109744677
B256		0.003216733777245	0.00324372283833202	0.00317728859734647
B257		0.00319101258135805	0.00323514596407227	0.00322534581521082
B258		0.00315790456737822	0.00326271282096008	0.00319703350538603
B259		0.00326240059476653	0.00323923985129098	0.00319631373393843
B260		0.00325327326244346	0.00320750325345514	0.0032199696722913
B261		0.00323345664509437	0.00323857797382134	0.00308320278310585
B262		0.00326616590049219	0.00324235437532954	0.00318873903594421
B263		0.00323828893165034	0.00324997526238311	0.00323512705197179
B264		0.00321729126255938	0.00323170253822816	0.00318819004502574
B265	65kb	0.00328344139945558	0.00331594144652815	0.00325512301038793
B266		0.0033107262074433	0.00327213754238395	0.00321036494435297
B267		0.00320769900475932	0.00323500791359924	0.00319679230576656
B268		0.0031979900137625	0.00326588910443376	0.00318635456507713
B269		0.00329368338296048	0.0032954685046219	0.00322710888362312
B270		0.00324262416874344	0.00326943029644961	0.0031952798797776
B271		0.00320717331819249	0.00323601917759006	0.00318191308224292
B272		0.00323692355363835	0.00326258081989666	0.00319131048791678
B273		0.00323138218498375	0.00330546564309422	0.00323671805535648
B274		0.00320029159619885	0.00324437512134263	0.00311142413997097
B275	70kb	0.00322486029554354	0.00323575167896122	0.00318731686401276
B276		0.00321820196158831	0.00317677440449041	0.00318518374655468
B277		0.00321790739342721	0.00322619464870842	0.00318402178362011
B278		0.00328643196975672	0.00326283270896276	0.00321520567102365
B279		0.00321893162343414	0.00325169380851926	0.00316092548934539
B280		0.00326117843532299	0.00321157286329859	0.00320749485307839
B281		0.00321310489785821	0.00322720415372543	0.00326854211396478
B282		0.00325429475140035	0.00328401731012977	0.00322728229624136
B283		0.00322144521354806	0.00315232243701311	0.00321816481635572
B284		0.0032939833547513	0.00327083493206535	0.00327968671237789
B285	75kb	0.00327695219348926	0.00331889959738291	0.00319226809365501
B286		0.00326010805547539	0.00330975416886783	0.00324974929017961
B287		0.00327826702542883	0.0032680923263882	0.0032095406308528
B288		0.0032387335278636	0.00321405432234475	0.00316557027793595
B289		0.00319782800978843	0.00329834987838274	0.00323798082568912
B290		0.00331648811657786	0.00327016349482875	0.00323290918485822
B291		0.0032675165128257	0.00330424105215751	0.00331688072442671
B292		0.00323120006567946	0.00333472092256889	0.00322291954641136
B293		0.00326726937309328	0.00328345333450083	0.00322641049088102
B294		0.00327648518840147	0.00323079548443861	0.00326778622812058
B295	80kb	0.00329680763523229	0.00327005435825442	0.00326160166655163
B296		0.00323686341087039	0.00326034385829715	0.00318220944169499
B297		0.00328863508370775	0.00327645414020192	0.00326963097267856
B298		0.00327146171037809	0.00328307668453876	0.00327648956939756
B299		0.00329785492829937	0.00330988799710271	0.00327561782635837
B300		0.00334825611760722	0.00327840873777692	0.00324944619429179
B301		0.00323548845613531	0.00326507313091166	0.00323179832284704
B302		0.00324459794198565	0.0033190326845718	0.00315912618468557
B303		0.00322284851820242	0.00324811995983756	0.00312605971446333
B304		0.00327352362394848	0.00325556177467857	0.00320413210063277
B305	85kb	0.00326444788293196	0.00326222008912852	0.00317606835325163
B306		0.0032217166998729	0.0032298650657168	0.00321559939845926
B307		0.0032473298487542	0.0032344572241657	0.0032195201442518
B308		0.00341883300898457	0.00340913011640148	0.00343314075317483
B309		0.00322726039281643	0.00318542539105541	0.00317762064960028
B310		0.00327521510370936	0.00329555703488591	0.00315682482892419
B311		0.00328089750930929	0.00332584743295755	0.00327622063063667
B312		0.00334560478008843	0.00329631539011045	0.00326134032839269
B313		0.00330470606126674	0.00331282793916556	0.0032199808274584
B314		0.00326105811306021	0.00334319013883035	0.00322277669912331
B315	90kb	0.00325732717282883	0.00324706750038169	0.00321609873415603
B316		0.00319795534234509	0.00328422525126317	0.00319883444930382
B317		0.00322640981648562	0.00328290229028657	0.00325225045598141
B318		0.00320738891896608	0.00325811940967074	0.00321616204834594
B319		0.00329259725896677	0.00333747852721381	0.00324033118100425
B320		0.00321492980141475	0.00334097334847834	0.00321456145599594
B321		0.00327862375104603	0.00335041581276066	0.00324688520745175
B322		0.00329752654093593	0.00329063139086299	0.00324173937640643
B323		0.00324413646819255	0.00326762290490453	0.00319136294715231
B324		0.00324307333125152	0.00327146792691437	0.00324514855256014
B325	95kb	0.00326100393240489	0.00326538672775265	0.00318702256521645
B326		0.00323985304957301	0.00328436199939329	0.00321307747386683
B327		0.00330529843551103	0.0032841896425097	0.00322403206119747
B328		0.00318188244673994	0.00323996219677512	0.00320666060827399
B329		0.00323123806627996	0.0032467400004674	0.00317264965247898
B330		0.00327170880342285	0.00331626391523755	0.00320682594868643
B331		0.0032414232392734	0.00329588332057793	0.00328514740556579
B332		0.00325488006476992	0.00330629757511972	0.00325863242791459
B333		0.00326722287767259	0.00331038463397797	0.00318986968836732
B334	100kb	0.00325030011639534	0.00326175057099905	0.00323638679725237
