# Supplementary material for: The HSV-1 ICP22 protein selectively impairs histone repositioning upon Pol II transcription downstream of genes
Source: Nat Commun. 2023 Jul 31;14:4591. doi: 10.1038/s41467-023-40217-w (PMC10390501; doi:10.1038/s41467-023-40217-w)
Supplement: Supplementary file 8 — Source Data [file 41467_2023_40217_MOESM8_ESM.zip › SupFig12b.tsv]

bins	labels	Mock	WT str. 17	pvalues
B1	-3kb	0.00326434551701114	0.00296311158561123	1.00062996657857e-07
B2		0.00312427409800422	0.00342483907997504	0.00176656966373768
B3		0.00274489382400462	0.00301867136050016	0.00682917215682691
B4		0.00279860038502846	0.00273038992845399	0.000241781541872967
B5		0.00279592504528922	0.00267699783709482	1.79876033306491e-06
B6		0.00249862208531864	0.00260068468391055	6.79645336190358e-05
B7		0.00220907137336277	0.00226691804671434	0.000247442112028874
B8		0.00196136545800511	0.00219558730389913	0.092397765420536
B9		0.00172845629848391	0.00187971520305274	0.177231311054137
B10		0.00173534008898756	0.00150618729406788	3.57132344531475e-08
B11		0.00130765350757452	0.0012946563847599	4.97546904711971e-06
B12		0.00114095768833954	0.00119187663758082	0.178041688493611
B13	TSS	0.00128743157064668	0.00106963134465568	3.93703057211214e-06
B14		0.00135690260147372	0.00104818637930017	5.73569156504326e-05
B15		0.00161883418837532	0.000930972717623034	6.64315076926215e-15
B16		0.00166281171378002	0.00117813480522589	9.00539398140168e-09
B17		0.00158873190836835	0.00133727140197542	7.23071273435542e-08
B18		0.00177885867382169	0.00155335367783391	3.83311849664329e-07
B19		0.00196942694910103	0.00181757398296255	3.52717600160563e-06
B20		0.00191036619158917	0.00180340886962507	1.67217121589545e-05
B21		0.00187065324316935	0.00170685074731162	0.000508047099281771
B22		0.00206031227675902	0.00200787012267894	0.000324777481460746
B23		0.00217170846215991	0.00212819878185449	0.000193892651089358
B24		0.00223050515330292	0.0021948357954204	0.0051994868267512
B25	3kb	0.00252258596794675	0.00267189678913975	0.0201988165331019
B26		0.00261656059889897	0.00254332301835676	0.000335685024992649
B27		0.00259403580229727	0.00283004992600453	0.0119345020407283
B28		0.00280377488352628	0.0026042000435247	3.60669349879172e-06
B29		0.00282739373739386	0.00260316637615664	6.58565722058027e-06
B30		0.00261606545219632	0.00256588896271895	0.000131122890445297
B31		0.00259147350918653	0.00271665292510143	2.56337369810292e-05
B32		0.00248660919951168	0.0027114034089439	0.130116979406731
B33		0.00242351439120686	0.00250284267829177	0.00219919180856337
B34		0.00255570988951344	0.00226044577457527	3.10925574037757e-08
B35		0.00259903851241284	0.00230113717757332	7.33692391336115e-07
B36		0.00259564339549761	0.0025435591090947	1.16582324617778e-05
B37		0.00281899693988767	0.002641272414451	3.35374176953253e-08
B38		0.00268065383258371	0.0027221220347725	2.08701307647537e-05
B39		0.00275064606635149	0.00251507658680749	1.02492969566649e-07
B40		0.00282140853949378	0.00246182517648535	1.10849580656025e-08
B41		0.00285681140476189	0.00255700746317463	1.22417660413854e-07
B42		0.0027175779283215	0.00241220399727666	6.5638745763697e-09
B43		0.00262632024221816	0.00273145322388375	5.28535010722972e-05
B44		0.0025508986808709	0.0025323349935282	0.000797634080725772
B45	20%	0.00245677376769416	0.00240147009061518	0.000869938912096206
B46		0.00238806802850711	0.00253720861756658	0.0821212028768496
B47		0.00253024995906959	0.0024831056725968	0.00191227545406011
B48		0.00266035349711831	0.00272432527128959	0.668772714597505
B49		0.00260377616870213	0.00279016953446586	0.0419424813487544
B50		0.00264411759560946	0.00255627535436781	1.1505472636683e-05
B51		0.00270046168264754	0.00262140722295263	0.00130924297349853
B52		0.00275378862506137	0.00233334867089067	5.91100142267154e-09
B53		0.0026608103264168	0.00278074024168161	0.00291772022292328
B54		0.00254974648886905	0.0029758337174384	0.117073291775971
B55		0.00253388403516871	0.00277886631587715	0.000157449475403386
B56		0.00249873406399646	0.0027432996113547	0.0160472237494963
B57		0.00262420187902297	0.00276662853531233	0.00569193224371255
B58		0.00283564362663971	0.00258666195588567	1.21680869332466e-06
B59		0.00288324561793933	0.00265062588831391	0.000477917748941962
B60		0.00274606085913089	0.00257908332561005	0.00200694830508123
B61		0.0026620581895933	0.0026801043716443	0.000378261878169953
B62		0.0025626784506473	0.00310589567350332	1
B63		0.00279261126755716	0.00280291482254386	0.00935663188040207
B64		0.00265879783700827	0.00270292103446889	0.0209792622330352
B65	40%	0.00269163675701249	0.00256657296944782	0.00758559700004276
B66		0.00270811502899719	0.00303490105028258	0.163876570719691
B67		0.00288027060770688	0.00286504193964917	0.000215669179684695
B68		0.00263184562364332	0.00301827525243075	0.802482800310554
B69		0.00267924672813452	0.00296749238957161	0.115377080250688
B70		0.00268645962744909	0.00276970363483408	0.0159773239616361
B71		0.00241592247129003	0.00291634709713944	0.725564899522926
B72		0.00272276129767134	0.00290838847763091	0.00307415854258652
B73		0.00297763868103308	0.00305544094465866	8.20682378185243e-05
B74		0.00304838183006809	0.00264306610551209	9.85430131449401e-07
B75		0.00289857979286822	0.00244643542426358	2.88988558656504e-08
B76		0.00270145395365609	0.00259461098736674	0.00140826967819226
B77		0.00266301045620863	0.00262969610543103	0.0141297011201618
B78		0.00280085083389289	0.00269599460579003	2.54442192567941e-06
B79		0.00294625348260694	0.00245428090830614	1.32773230420254e-10
B80		0.00292077903607036	0.00258749340027327	6.62457218270741e-07
B81		0.002695743705864	0.00252470001987643	3.68459497817937e-07
B82		0.00254407372101029	0.00271172650675762	0.00236561281083068
B83		0.00252067790513425	0.00275143655225933	0.210630725444583
B84		0.00274553390449441	0.00276621197782981	0.0103606144772945
B85	60%	0.00292735581019956	0.00258832643888166	7.4180160116899e-07
B86		0.00313171884156828	0.00265317616302024	1.93756381154964e-10
B87		0.00285659147615869	0.00256968634820092	8.96517826182853e-06
B88		0.00279151822587343	0.00270221442000038	6.34665285811268e-05
B89		0.00284173086579021	0.00287225612696657	1.67222635937624e-05
B90		0.00285084175035049	0.00293090738842307	0.000112775606082192
B91		0.00264140436991345	0.00277446585040349	0.00360333891885036
B92		0.00270330664987548	0.00277783479396843	0.00312924990507954
B93		0.00272989538681464	0.00255734209499097	9.25039642920392e-05
B94		0.00286609510596424	0.00268871911443545	2.66385980118071e-05
B95		0.00292267226832928	0.00273107263152194	1.76388314715223e-06
B96		0.00297594097739169	0.00270353010754473	5.64569753395396e-08
B97		0.00283847293599731	0.00280551834969569	3.13113541478091e-06
B98		0.00258523046586263	0.00252387969741043	1.35613804677129e-05
B99		0.00273937566205349	0.00287000531652971	0.000985708572943056
B100		0.00268239351334003	0.0027618232118376	0.00570429417525397
B101		0.00283127954297294	0.00278537522850359	0.000125126265850682
B102		0.00273232514357777	0.0026614009350819	0.000143442161469477
B103		0.00282924146780582	0.00279094153500722	0.0630675451356111
B104		0.0027507748175498	0.00288826793913621	0.00171983741627573
B105	80%	0.00269736233900601	0.00288413238250511	0.00647961158750093
B106		0.00273481906460301	0.00275074122623672	0.00950826807650568
B107		0.00274035458889849	0.00255275339692661	6.89615488197488e-05
B108		0.0025840923038699	0.00258312942960476	9.76402040067438e-05
B109		0.00269819472231717	0.00258241301937811	0.000286259149264783
B110		0.00291787323332588	0.00265121020841452	1.16983430283721e-07
B111		0.00270688838837022	0.00257103102541187	6.58002524451478e-05
B112		0.00261703392138764	0.00261739079087249	0.000104533211291811
B113		0.00269510383177842	0.00283951642030645	0.00796213449899382
B114		0.00279776958430344	0.00286744663646112	0.00130219200436641
B115		0.00309128420680174	0.00294597087254844	0.000432252021439939
B116		0.00303083165116028	0.00259714533671489	2.13308537117488e-07
B117		0.00304707986329528	0.00276598456300897	4.87744023534538e-05
B118		0.00298350688880467	0.00275063015940585	1.30870787971425e-05
B119		0.00297964297563386	0.00274845447118413	5.61207796929823e-05
B120		0.00308808382758227	0.00291029554747258	8.76117091662436e-06
B121		0.00278017431212708	0.00301400569206249	0.132719301679157
B122		0.00298600576355697	0.00278056600609054	6.67414282116247e-07
B123		0.00318811027722179	0.00292322252632761	1.2533681092144e-05
B124		0.00312129880664547	0.00296050060345207	5.884644235288e-05
B125	-5kb	0.00321296036325877	0.00291243848847839	4.33821913042051e-09
B126		0.00310811229891335	0.00290705103211486	3.39608672031385e-08
B127		0.00310826790199508	0.00287718160772008	4.08896395117114e-10
B128		0.00297817765389457	0.00269253348271786	1.87439397753291e-09
B129		0.00309904873177282	0.00264690460266051	1.76463736944801e-10
B130		0.00308527264890799	0.0027651844835435	3.56996215229394e-11
B131		0.00322048010203938	0.00298673878304209	2.56476838581486e-10
B132		0.00314885581611675	0.002672663775372	4.75340616426925e-13
B133		0.00314060777722582	0.00256603950911754	1.79051413019592e-12
B134		0.00287248759610104	0.0026465969379517	3.22477025085985e-09
B135	TTS	0.00269744233888818	0.00265326950930716	2.14952018183614e-07
B136		0.00304031786498658	0.00266799382276202	2.94826059485038e-13
B137		0.00303570570203727	0.00261545096606863	7.37496739135614e-13
B138		0.0030479306932756	0.00246103137472395	4.47716399744546e-16
B139		0.00292840117246429	0.00256390679395275	1.35133601369281e-08
B140		0.00309345274934927	0.00275533921591755	2.63786984750223e-12
B141		0.00327562398504422	0.00289186584385794	1.27735099049128e-12
B142		0.00315542540402921	0.00273633670737271	1.45530720758109e-10
B143		0.00305849904009007	0.00256348465172674	6.92708413756334e-12
B144		0.0030822801483233	0.00253075141003685	2.59452290042513e-14
B145	5kb	0.00317494592317344	0.00260422026168295	1.58520267231298e-12
B146		0.00303344456554146	0.00267571746546555	9.61834721355982e-10
B147		0.00317355324527561	0.00272983639371257	2.9999748552544e-12
B148		0.00330616969590754	0.00264763924900015	1.11744054222184e-16
B149		0.00341731510632832	0.00255274364318049	1.95634478006956e-16
B150		0.0030483816474438	0.00264440848476831	1.77785974263081e-10
B151		0.00326254454299174	0.00247293783324299	7.91428098503053e-19
B152		0.00312084593466491	0.00254630736265784	9.54117048831946e-14
B153		0.00321924308245014	0.00282957996625197	5.09110590222961e-12
B154		0.00322494555989142	0.00258529717816143	4.5601708875545e-15
B155	10kb	0.00338963369743158	0.00260217443417221	1.57932292470292e-13
B156		0.00307732845161298	0.00266196140095157	3.87506289884681e-15
B157		0.00295605975474261	0.00264663958711505	7.5795780643389e-12
B158		0.00331201235299999	0.00271192852815239	2.31288619055951e-15
B159		0.00308930141754635	0.00273928902405066	2.94003648476856e-12
B160		0.00339326785836458	0.0025546228111618	1.49264856778395e-18
B161		0.00339017536738437	0.00263165183884869	3.31391799919462e-16
B162		0.00341547951990325	0.00295916293072404	1.48713584490218e-13
B163		0.0032697141887234	0.00282116065776886	1.62183619895673e-14
B164		0.00330635606682116	0.0027303559963186	2.73899056637099e-15
B165	15kb	0.00340323390836443	0.00287289324686918	2.82528193666831e-12
B166		0.00336010878614891	0.00259863676168533	1.89707941017422e-17
B167		0.0034540537164054	0.00289450386347292	5.49302426818437e-14
B168		0.00341046480382554	0.0027433075897714	7.07383938355097e-16
B169		0.00325107042437898	0.00289922921550261	1.70818210703421e-10
B170		0.0031754546597297	0.00284130869020488	2.692327165628e-14
B171		0.00328831024320742	0.00290378954758805	5.33044507994374e-16
B172		0.0031299034542217	0.00281305053590984	8.27630325003055e-11
B173		0.00325651845194672	0.00286039255166244	9.51541509563728e-12
B174		0.00325894349553964	0.00286200183728354	2.51505996100192e-15
B175	20kb	0.00328614734041947	0.00281317147463527	3.8493206200136e-14
B176		0.00328776206111788	0.00283852809564874	2.13570564686669e-14
B177		0.00345671812274698	0.00295223612557426	4.96973331387753e-14
B178		0.00354397140741208	0.0031765189136193	9.31533824098809e-13
B179		0.00352264111728433	0.00321908860142469	1.35209286496107e-10
B180		0.00324980116038682	0.00305711281768967	1.07200646939044e-10
B181		0.00317639940229066	0.00316437679135986	7.82657463440027e-09
B182		0.00327101158664956	0.00308625755065678	8.23689844674398e-11
B183		0.00334261163722016	0.0031441404876519	1.54663582662103e-11
B184		0.00340867124941765	0.00287137938095731	1.85111411989914e-16
B185	25kb	0.0033631337193092	0.00303896297115504	6.90527238582484e-13
B186		0.00331334319742729	0.00290424105258672	1.04811687040744e-12
B187		0.00310807812982067	0.00296603986753944	2.12160361671215e-11
B188		0.00322937196270578	0.00295253539322717	2.76460450065748e-10
B189		0.00335268965102295	0.00305344220651791	8.60676364582953e-13
B190		0.00327258483514612	0.00291858497957597	1.23230040984256e-11
B191		0.00329147672140799	0.00302971881546014	2.84026035054475e-12
B192		0.00329371491581304	0.00306963799327175	8.65880736936484e-10
B193		0.00301410939494658	0.00331753393152095	0.000138945069482948
B194		0.00326835472812144	0.00302774342925034	1.00497583898909e-10
B195	30kb	0.00334353808030861	0.00314528687475446	4.60398197733444e-11
B196		0.00321823680544107	0.00311914755243127	1.42069333731057e-10
B197		0.00311557417432064	0.00341508679681458	9.51138439866581e-05
B198		0.00307532687491347	0.00309851308819516	2.06245912248087e-07
B199		0.00338761334504121	0.0031646300723465	1.61511820477912e-10
B200		0.00327790169288438	0.00320403693010102	1.4978154244457e-09
B201		0.003360491972907	0.00337096436238804	3.16075456927774e-09
B202		0.0031326867472425	0.00306154671814893	9.33259547885454e-10
B203		0.00339781928173492	0.0031010523145458	3.32485492413937e-15
B204		0.00328674389623834	0.00304755629338219	3.18137464718344e-11
B205	35kb	0.00327011700370422	0.00288998163109286	1.47353397547608e-10
B206		0.00303423586812342	0.00297478093557647	2.02883981228215e-07
B207		0.00318173207587658	0.00286427204492607	1.59464439414868e-11
B208		0.00318923992050887	0.00305021298283802	2.42389729915826e-09
B209		0.00323407265383892	0.00333502380259042	3.6209249658584e-07
B210		0.00338858630941576	0.00319829557613305	1.44671210995653e-11
B211		0.00330058651246094	0.00315232909470655	2.97831787808566e-11
B212		0.00305301531944533	0.00331506551112886	3.37078154991752e-06
B213		0.00308174446941785	0.00313057449377902	6.20391950063535e-06
B214		0.00326125501241876	0.00335686463148026	5.47323260242394e-09
B215	40kb	0.00327769286877883	0.00316467973733225	1.61511820477912e-10
B216		0.00319021807007142	0.00341452550643567	3.90526926179714e-05
B217		0.00332124439915815	0.00321747604841814	1.89155082244089e-08
B218		0.00335442384836113	0.00321383719170216	5.48925426138123e-08
B219		0.00319703682273064	0.00327358381389687	2.95895789366035e-08
B220		0.00316452600878988	0.00337459357549326	3.17705132083466e-07
B221		0.00337992048182377	0.00341756865009353	8.93169928259506e-10
B222		0.00337058344444514	0.0035288903879097	1.97884193170021e-07
B223		0.00335060119733739	0.00325241346802112	1.97316643220782e-09
B224		0.00344068383882921	0.00337057180067316	1.12514253242537e-10
B225	45kb	0.00338210007710841	0.00361479142681703	2.06405245028254e-06
B226		0.00297555998007597	0.00310025051840891	2.3499368392054e-06
B227		0.00318401235625005	0.00338945628244905	5.72626574216829e-07
B228		0.00323484192572352	0.00351281049871281	3.30656534663762e-06
B229		0.00321881617996785	0.0033622808270303	9.71711245619219e-07
B230		0.00338859943062767	0.00345522939744757	8.94265640541251e-08
B231		0.00350212891721084	0.00323995954165461	9.12075132285968e-11
B232		0.00331707865253054	0.00346667006809293	7.82612486763833e-06
B233		0.0032745313496145	0.00331808258431899	3.48824859724842e-09
B234		0.00324494928276331	0.00353599997179092	6.08774790497619e-06
B235	50kb	0.00335116864525404	0.00310739996776061	5.43244795015169e-09
B236		0.00327122827441114	0.00374284089004595	0.0304274349501601
B237		0.00315856861202553	0.00343315646720869	1.26268480472319e-05
B238		0.00324674339507291	0.00344863888932153	1.17977156373013e-05
B239		0.00313670203725785	0.00335379432744916	6.12526410780511e-08
B240		0.00326779798609801	0.00328434009359078	2.00498056327638e-08
B241		0.00321871365331531	0.0033307041381472	7.68812690396295e-07
B242		0.0032700504007487	0.00348625647739676	2.76764686206605e-06
B243		0.00312611736082982	0.00364915120857232	0.0280487402443172
B244		0.00327998707958804	0.0035165962447693	1.64446455086682e-06
B245	55kb	0.00340688022598299	0.00341157269620915	1.44272925177513e-08
B246		0.00315949655165305	0.00320762791467184	1.65540131109785e-06
B247		0.00329101679312524	0.00364923470488858	4.09492541248357e-05
B248		0.00320895273890715	0.00345264391549581	1.06723445949256e-05
B249		0.00318932380688123	0.00356974709188757	0.00151353122525198
B250		0.00335373039490177	0.00340072467469199	1.55628811681692e-07
B251		0.00322988457775904	0.00345677983002814	1.42936891265459e-05
B252		0.00313955152398921	0.00343536316204851	0.000119601522872407
B253		0.00304429018955055	0.00338180808668159	0.000255062279818712
B254		0.00351799682289011	0.00349929870053085	1.46546199931426e-08
B255	60kb	0.00314018502887202	0.00375515258470265	0.582823689529695
B256		0.00315495844009444	0.00341940298720009	1.22910709328865e-05
B257		0.00316982369134231	0.00338459652184039	6.13886065815747e-06
B258		0.00323103357985833	0.00337776502234605	1.54612785301634e-06
B259		0.00330847600786624	0.00324674115855088	2.10296942918173e-10
B260		0.00333530604344155	0.00364635286828358	0.000302104658109546
B261		0.00345298688448877	0.00357699845710774	1.2895502805973e-07
B262		0.00311626269637656	0.00352981633008551	0.000496065596071311
B263		0.00310945184998987	0.00336745608054015	2.36765351913356e-06
B264		0.00328467890300239	0.00348488798817007	1.72252350455382e-06
B265	65kb	0.00304532991318003	0.00369147141640481	0.0813756175340173
B266		0.00329288970817755	0.00321480668757235	7.26852372086244e-08
B267		0.00334193457326946	0.00341699539845439	6.76445786721003e-07
B268		0.00305531411704944	0.00333772668074873	0.000834448226550208
B269		0.00324556445549589	0.00353077294115146	4.13671396085854e-06
B270		0.00324228135887465	0.00347457930073447	9.27421097845567e-05
B271		0.00306123929080699	0.00361497564194482	0.0103065492608134
B272		0.00321450542299204	0.00359172888534629	0.000126570830217416
B273		0.00314674014840704	0.00347103483595387	0.00120047105358622
B274		0.00333472743862471	0.00320205687655281	2.6854613475392e-11
B275	70kb	0.00317668713021542	0.00337114020762553	1.66782303066618e-05
B276		0.00318854970290213	0.00346297765521116	1.78460056541754e-05
B277		0.00313184966166441	0.0035224045032819	7.79856824214602e-05
B278		0.00336101209424886	0.00352197767349334	1.39031626619174e-07
B279		0.00320934845362605	0.00354870652201894	0.00158656268406996
B280		0.00322460366721502	0.00355142680710421	7.09487006799207e-05
B281		0.00346686887993344	0.00353223659260243	2.36310266734536e-07
B282		0.00331363423078513	0.00340625461449118	0.000186680751419651
B283		0.00313303883353041	0.00326510713698745	3.45199177075372e-06
B284		0.00324601600382692	0.00356547011569218	5.68452922147259e-05
B285	75kb	0.00298538950277289	0.00348039789384157	0.0204304927510331
B286		0.00307949361849461	0.00338549263007902	0.000643057297736251
B287		0.00322079265075502	0.00352973351129587	0.00325320025734112
B288		0.00339003994162572	0.0035226826555275	1.67151999716587e-05
B289		0.00333368352981109	0.00368263703413429	0.000950647939186487
B290		0.00312698183975708	0.0035678969644611	0.00825219307696989
B291		0.00308136412608513	0.00358887130823926	0.0282463009959393
B292		0.00321005996058862	0.00362574617909175	0.00215426634231169
B293		0.00320182185911429	0.00368274462365365	0.00457068671048188
B294		0.00310769274727954	0.00347452162057137	0.000474920735402035
B295	80kb	0.00307394805008669	0.00368625512946837	0.0540286800653179
B296		0.00300757896497392	0.00369669320438654	0.135297403725762
B297		0.00328265343015753	0.00390618682015033	0.00784734432688691
B298		0.00345706647000468	0.0037065626545176	7.4993700985012e-05
B299		0.00332648995473565	0.00381194821014143	0.0132066338462544
B300		0.00331998125860809	0.00380768454502658	6.88784026798364e-05
B301		0.00333933565306117	0.00394573425268638	0.00189100217870904
B302		0.00324449480337669	0.00361607428644667	0.000133302974349623
B303		0.00329620992301292	0.00375527932613922	0.00649626501811974
B304		0.00311319294213539	0.00372606615889219	0.130522185153678
B305	85kb	0.00315483144402587	0.00372158230703464	0.073285262119215
B306		0.00335172869540868	0.00359241856402113	6.37651802814639e-05
B307		0.0032896413255942	0.00381322008024518	0.00861129611213817
B308		0.00330550646274898	0.00365670890236755	0.00158656268406996
B309		0.00329551860769445	0.00356381597910569	1.66595521778394e-06
B310		0.00326892289599466	0.00355322985821251	1.64446455086682e-06
B311		0.00319110277182789	0.00385460575272776	0.283908380472325
B312		0.00329096617760764	0.00338198985108366	1.10635889399346e-06
B313		0.00325311980871298	0.00370828659633976	0.0010706821447405
B314		0.00299764344561589	0.00370449215034925	0.0354765010710255
B315	90kb	0.00326861747542146	0.00345568856171531	1.83821581524256e-07
B316		0.00301915044997393	0.00393093808674895	0.971442915883017
B317		0.00305594165261596	0.00346700790930349	0.0470597657781246
B318		0.00310914908332019	0.00381612118703966	0.0343929389142524
B319		0.00317089832478971	0.00362072420761155	0.00725447123987609
B320		0.00299139979864135	0.00353989371329519	0.409044288948939
B321		0.00301425477893067	0.00372314279133392	0.14468985488493
B322		0.00333801932678515	0.00397560657010701	0.000607983045581662
B323		0.00330332281581687	0.00377386093722675	0.00325320532022497
B324		0.00310405288556209	0.00359012036519187	5.20667554523251e-05
B325	95kb	0.00321090668938945	0.00358214023679705	7.09485505032234e-05
B326		0.00321930758862414	0.0037023680438349	0.00196143572410204
B327		0.00319998880706619	0.00383587968289814	0.0206826538295314
B328		0.00321927135721943	0.00381941136207234	0.00653932015396256
B329		0.00318577128645956	0.00363322375488011	0.000135885543784662
B330		0.00317347491008057	0.0038092503012182	0.00262261766329061
B331		0.00303514124860009	0.00359727119262098	0.0303929002946585
B332		0.00315300539466947	0.00385568610824022	0.130530746189429
B333		0.00331404012312543	0.0037823021239877	0.000144800222818705
B334	100kb	0.00313200394472731	0.00387367573529317	0.508611083304485
