# Supplementary material for: The HSV-1 ICP22 protein selectively impairs histone repositioning upon Pol II transcription downstream of genes
Source: Nat Commun. 2023 Jul 31;14:4591. doi: 10.1038/s41467-023-40217-w (PMC10390501; doi:10.1038/s41467-023-40217-w)
Supplement: Supplementary file 8 — Source Data [file 41467_2023_40217_MOESM8_ESM.zip › SupFig12c.tsv]

bins	labels	Mock	WT str. 17	pvalues
B1	-3kb	0.00296311158561123	0.00325309883389958	3.20046787664148e-07
B2		0.00342483907997504	0.00293951667561723	0.0398272104257157
B3		0.00301867136050016	0.00286295116166819	1.46568603647166e-05
B4		0.00273038992845399	0.0027131227057034	0.000957975264030473
B5		0.00267699783709482	0.00263339033657561	0.00010895040811138
B6		0.00260068468391055	0.00254498102110144	0.000133859301944962
B7		0.00226691804671434	0.00206793659217485	0.0156030926230602
B8		0.00219558730389913	0.0021689359312883	9.67477997969081e-05
B9		0.00187971520305274	0.00182803654707482	0.179518520978692
B10		0.00150618729406788	0.00159236802844044	0.000295607885702228
B11		0.0012946563847599	0.00132709906101373	0.00235580614219644
B12		0.00119187663758082	0.00109182912475378	1
B13	TSS	0.00106963134465568	0.00104219261151754	0.109546901020949
B14		0.00104818637930017	0.0010159984091136	0.250997286927893
B15		0.000930972717623034	0.00122723841547417	1.35412442540599e-05
B16		0.00117813480522589	0.00122398904731547	0.0113891360942918
B17		0.00133727140197542	0.00139312006187001	0.0217584656002328
B18		0.00155335367783391	0.00174234068005225	0.000186867143429445
B19		0.00181757398296255	0.00160014127044139	0.292680630296374
B20		0.00180340886962507	0.00179172709769619	0.00235592761119008
B21		0.00170685074731162	0.00194981504525936	5.18853511104565e-07
B22		0.00200787012267894	0.00219556143447667	1.6939356933388e-05
B23		0.00212819878185449	0.00226033472931612	2.3897680525769e-07
B24		0.0021948357954204	0.00246512081870563	2.68177636192617e-06
B25	3kb	0.00267189678913975	0.00246674085438841	0.00921010234642262
B26		0.00254332301835676	0.00251420448546966	0.000100726757441079
B27		0.00283004992600453	0.00258069157514244	0.0127267226263108
B28		0.0026042000435247	0.00259989817070823	0.000308257696101948
B29		0.00260316637615664	0.00268563734372019	1.69023560564328e-05
B30		0.00256588896271895	0.00254248857463201	0.00652893328429039
B31		0.00271665292510143	0.00264729156160266	0.00528033427263945
B32		0.0027114034089439	0.00255201338535332	0.0136548275588671
B33		0.00250284267829177	0.00265335191142821	0.000992381547869903
B34		0.00226044577457527	0.00270393355511775	2.63122109896462e-09
B35		0.00230113717757332	0.00274868003824959	2.39695508482185e-07
B36		0.0025435591090947	0.00266735833879811	5.47858138982232e-07
B37		0.002641272414451	0.00256756235842794	0.000181777300915561
B38		0.0027221220347725	0.00250184605692538	0.00144247589075018
B39		0.00251507658680749	0.00267135907794215	1.03168992318817e-07
B40		0.00246182517648535	0.00267978895984461	2.53527464740368e-06
B41		0.00255700746317463	0.00261328628283475	0.00217837873180109
B42		0.00241220399727666	0.00256158305897379	4.03171201549278e-06
B43		0.00273145322388375	0.00256439665289436	0.00188205475941735
B44		0.0025323349935282	0.00260959605191211	9.79294029868532e-05
B45	20%	0.00240147009061518	0.00273372985743256	7.94762290879586e-07
B46		0.00253720861756658	0.00279132819867714	3.20258633950121e-06
B47		0.0024831056725968	0.00261461405599803	4.65940619478287e-05
B48		0.00272432527128959	0.00280631092135318	3.57280927025465e-05
B49		0.00279016953446586	0.00303998927997786	4.23821275492059e-06
B50		0.00255627535436781	0.00302544263210804	1.73026493865801e-07
B51		0.00262140722295263	0.00299758385151967	7.26222094576445e-08
B52		0.00233334867089067	0.00265197250877829	5.2821633128792e-05
B53		0.00278074024168161	0.00275265590012422	0.00195398652703497
B54		0.0029758337174384	0.00274446922529793	0.00591220307362635
B55		0.00277886631587715	0.00290792321931137	4.80728446893654e-06
B56		0.0027432996113547	0.00264947376363726	0.0135708354572621
B57		0.00276662853531233	0.00277807519225945	9.06675332876914e-05
B58		0.00258666195588567	0.00276105090702534	8.03453731949443e-07
B59		0.00265062588831391	0.00254824846244355	0.0153566749197089
B60		0.00257908332561005	0.00258601442156776	0.00087767786448381
B61		0.0026801043716443	0.0025629659688912	0.0161968440031683
B62		0.00310589567350332	0.00267869953103758	1
B63		0.00280291482254386	0.00262725931809347	0.00365531365498072
B64		0.00270292103446889	0.00240199463443137	0.324042968759038
B65	40%	0.00256657296944782	0.00265638803448304	0.000156982281268568
B66		0.00303490105028258	0.00273165300380614	0.0226082964658535
B67		0.00286504193964917	0.00298613732471282	2.08162948482636e-06
B68		0.00301827525243075	0.00292452252128927	0.00365987024184578
B69		0.00296749238957161	0.00296891136501988	0.000652273964562306
B70		0.00276970363483408	0.00281661962922558	5.30866735059993e-06
B71		0.00291634709713944	0.002844120957418	3.8875785118561e-05
B72		0.00290838847763091	0.00276088479947457	0.00222251165578865
B73		0.00305544094465866	0.00289714534682785	0.0124959740835426
B74		0.00264306610551209	0.00318827356068368	2.07556313236968e-08
B75		0.00244643542426358	0.00298288371956792	1.88986288756334e-08
B76		0.00259461098736674	0.00284067154364298	3.80719652322802e-06
B77		0.00262969610543103	0.00304832432041153	5.0129980688456e-08
B78		0.00269599460579003	0.00301465505696414	1.91817001711793e-06
B79		0.00245428090830614	0.00294799652384458	1.17904762957014e-07
B80		0.00258749340027327	0.00292246415923892	3.87212924967566e-07
B81		0.00252470001987643	0.0027944678614105	8.59643019949246e-07
B82		0.00271172650675762	0.00274836239198267	0.0011564096865781
B83		0.00275143655225933	0.00282370795647392	3.62054028284755e-05
B84		0.00276621197782981	0.00277991981477242	0.00213395336857822
B85	60%	0.00258832643888166	0.00263455675822533	0.00102228581915471
B86		0.00265317616302024	0.00303720305690805	1.91623448477278e-07
B87		0.00256968634820092	0.00281748691694165	9.3515249346304e-09
B88		0.00270221442000038	0.00280646918174149	1.53094692816593e-05
B89		0.00287225612696657	0.00295175461142374	7.58605771265368e-05
B90		0.00293090738842307	0.0026840206133546	0.00969736664347867
B91		0.00277446585040349	0.00273539787045622	3.62055800668032e-05
B92		0.00277783479396843	0.00283387455590924	2.77152320964898e-05
B93		0.00255734209499097	0.0028520603478818	2.66204126222119e-10
B94		0.00268871911443545	0.00272582879136768	0.000585266105302909
B95		0.00273107263152194	0.00299459032597409	8.49111850892302e-08
B96		0.00270353010754473	0.0031313079647251	8.80989108610453e-08
B97		0.00280551834969569	0.00306827295907834	5.15237944555309e-09
B98		0.00252387969741043	0.00283610620791026	7.54712428190315e-08
B99		0.00287000531652971	0.00295093497951303	3.95724854930447e-05
B100		0.0027618232118376	0.00305638362773369	2.42356404498933e-07
B101		0.00278537522850359	0.00299227351462315	1.02998615553159e-07
B102		0.0026614009350819	0.00297207774918447	1.92045054819904e-06
B103		0.00279094153500722	0.00276360529984252	0.000968632490253873
B104		0.00288826793913621	0.00300955355777971	3.03397337918018e-06
B105	80%	0.00288413238250511	0.00289788198240915	5.10045796934421e-05
B106		0.00275074122623672	0.00298856026104139	8.66721856829123e-06
B107		0.00255275339692661	0.00285103035342115	2.16988571363085e-06
B108		0.00258312942960476	0.00273087810535405	2.93288128911934e-05
B109		0.00258241301937811	0.00281707018090838	7.67207360043852e-06
B110		0.00265121020841452	0.00288216817876907	7.28030790730089e-07
B111		0.00257103102541187	0.00295973182443384	3.01683697318621e-08
B112		0.00261739079087249	0.00284420418201043	3.96697077050634e-06
B113		0.00283951642030645	0.00303985451400706	1.28866173039735e-06
B114		0.00286744663646112	0.00292171467172939	0.000761778218231619
B115		0.00294597087254844	0.00289941577879865	0.00791943290010817
B116		0.00259714533671489	0.00280384053716095	3.49242840597364e-06
B117		0.00276598456300897	0.00295186629643189	5.66956748701496e-08
B118		0.00275063015940585	0.00289213023519536	6.33496175932895e-07
B119		0.00274845447118413	0.00283401758439738	9.97475032616187e-06
B120		0.00291029554747258	0.00300415626442913	3.6330597869032e-06
B121		0.00301400569206249	0.00289651629305392	0.00104654983157568
B122		0.00278056600609054	0.00292363175307624	8.07567752906884e-05
B123		0.00292322252632761	0.00311422289611152	1.96054434764139e-06
B124		0.00296050060345207	0.0032955020331418	4.9055899381738e-08
B125	-5kb	0.00291243848847839	0.00319594231948212	4.33142827913861e-12
B126		0.00290705103211486	0.00322563795397857	1.18141573509783e-11
B127		0.00287718160772008	0.00308401085651176	1.93515084211981e-12
B128		0.00269253348271786	0.00313455344097054	1.96881268293402e-12
B129		0.00264690460266051	0.00309594160311531	3.13136073502107e-12
B130		0.0027651844835435	0.00319604739025958	9.632197904937e-14
B131		0.00298673878304209	0.00308812111702824	9.12078796572592e-11
B132		0.002672663775372	0.00314555513184148	8.80067836581002e-14
B133		0.00256603950911754	0.00319708410457263	1.33416145499839e-16
B134		0.0026465969379517	0.00300011444712941	1.73796794457518e-11
B135	TTS	0.00265326950930716	0.0030021292047866	8.16414954755285e-13
B136		0.00266799382276202	0.00317916099518104	2.44973557188109e-16
B137		0.00261545096606863	0.00339446745752918	7.35696207600676e-17
B138		0.00246103137472395	0.00336643311973902	3.24773616892043e-19
B139		0.00256390679395275	0.00319717984284318	1.54834106498652e-15
B140		0.00275533921591755	0.00332994491843319	2.18392273617813e-15
B141		0.00289186584385794	0.00319972525412523	4.40478065972523e-12
B142		0.00273633670737271	0.00336791071515384	1.23314344032512e-16
B143		0.00256348465172674	0.00311491167318908	5.20160434486295e-15
B144		0.00253075141003685	0.00315722484126747	1.12218342033367e-17
B145	5kb	0.00260422026168295	0.00327805277648061	4.85719837281315e-15
B146		0.00267571746546555	0.00322595487422384	7.08637804822626e-15
B147		0.00272983639371257	0.00328239985668188	8.88514488571127e-16
B148		0.00264763924900015	0.00309406737270581	9.75844538230525e-12
B149		0.00255274364318049	0.00318931234590378	6.87079032404121e-16
B150		0.00264440848476831	0.00311113433820073	3.17160614870264e-14
B151		0.00247293783324299	0.00313090525520932	1.40184310129256e-17
B152		0.00254630736265784	0.00290810768282183	1.9840929983699e-13
B153		0.00282957996625197	0.00316678901017415	5.43884494992401e-13
B154		0.00258529717816143	0.0030574191620978	2.36886883702106e-10
B155	10kb	0.00260217443417221	0.00299821625745733	6.03552477351134e-11
B156		0.00266196140095157	0.00308248403848799	2.15329819121787e-12
B157		0.00264663958711505	0.00318796668822906	1.51906977764548e-15
B158		0.00271192852815239	0.00313767780238455	1.51011413501526e-13
B159		0.00273928902405066	0.00311914485117024	3.1716230311635e-14
B160		0.0025546228111618	0.00320794484340565	8.44425467772654e-14
B161		0.00263165183884869	0.00308302668596214	4.83792829540185e-13
B162		0.00295916293072404	0.00307678294694754	4.79627541220999e-11
B163		0.00282116065776886	0.00326034129966981	1.49221615358764e-14
B164		0.0027303559963186	0.00326443430000476	8.2273131919826e-17
B165	15kb	0.00287289324686918	0.00322573199047529	1.23689550887057e-10
B166		0.00259863676168533	0.00321922000547452	8.0777804963755e-15
B167		0.00289450386347292	0.00331740801135215	5.49302426818437e-14
B168		0.0027433075897714	0.00332600418190666	4.96290309696262e-15
B169		0.00289922921550261	0.00297399511273356	6.33995060474966e-11
B170		0.00284130869020488	0.00326030122757989	4.51111151153737e-14
B171		0.00290378954758805	0.00321002196955155	5.60172613976807e-11
B172		0.00281305053590984	0.00315966262988293	6.58728068172869e-14
B173		0.00286039255166244	0.00316555221087171	2.0468285205411e-13
B174		0.00286200183728354	0.00317847121060204	3.82304977293804e-14
B175	20kb	0.00281317147463527	0.00311388044917667	1.11151760902277e-12
B176		0.00283852809564874	0.00329399163785879	2.39577628587238e-13
B177		0.00295223612557426	0.00335151632406728	3.16513707565261e-13
B178		0.0031765189136193	0.0035220876725296	4.16344228223858e-16
B179		0.00321908860142469	0.00350491492006357	3.80494292682669e-11
B180		0.00305711281768967	0.00323690744108943	3.54066439222136e-11
B181		0.00316437679135986	0.00320623632103278	1.60975149891117e-08
B182		0.00308625755065678	0.00306706067221519	2.95091603294006e-10
B183		0.0031441404876519	0.00323579977597057	4.14806118638609e-12
B184		0.00287137938095731	0.00299230724900975	6.57851288115578e-08
B185	25kb	0.00303896297115504	0.00303924637412609	1.01198243648143e-08
B186		0.00290424105258672	0.00323552234440602	2.91780040785216e-12
B187		0.00296603986753944	0.00320338926810445	7.25857024944471e-10
B188		0.00295253539322717	0.00316457509264658	1.31223807457435e-08
B189		0.00305344220651791	0.00325920952402254	5.03751058713596e-11
B190		0.00291858497957597	0.00349078238281998	2.00248067261747e-15
B191		0.00302971881546014	0.00339440190568105	5.93114473980199e-12
B192		0.00306963799327175	0.00310806570850333	4.29535447820493e-07
B193		0.00331753393152095	0.00317243395382774	1.28712012846186e-07
B194		0.00302774342925034	0.00308931564473191	1.81407431556408e-08
B195	30kb	0.00314528687475446	0.0031237463817422	1.72072034425574e-08
B196		0.00311914755243127	0.00329321421376638	1.52100881895486e-11
B197		0.00341508679681458	0.00322078971025445	3.50179830843724e-05
B198		0.00309851308819516	0.0030484904665208	3.82063666146468e-07
B199		0.0031646300723465	0.00325184152387086	1.91169014317193e-07
B200		0.00320403693010102	0.00319121665171071	2.07921793210373e-08
B201		0.00337096436238804	0.00311499105351798	1.80885985494822e-07
B202		0.00306154671814893	0.00280324966706306	1.81062519658915e-06
B203		0.0031010523145458	0.0032094081739267	1.09814268250197e-08
B204		0.00304755629338219	0.00320108391979987	1.7459844905927e-09
B205	35kb	0.00288998163109286	0.00312996029616692	7.1303851517584e-08
B206		0.00297478093557647	0.00291481598135529	9.63948440791641e-07
B207		0.00286427204492607	0.00316936698767967	1.27674511811765e-11
B208		0.00305021298283802	0.00304392778521484	1.15203071877474e-08
B209		0.00333502380259042	0.00335528454935267	5.23675003899217e-09
B210		0.00319829557613305	0.00333102680683634	5.27235979286655e-12
B211		0.00315232909470655	0.00336261827255274	3.6045599383891e-10
B212		0.00331506551112886	0.00318320337407835	2.30169947898474e-08
B213		0.00313057449377902	0.00317259945129362	7.37267472671614e-08
B214		0.00335686463148026	0.00318440911506131	1.71676423824661e-07
B215	40kb	0.00316467973733225	0.00333991936900421	8.71294237542639e-12
B216		0.00341452550643567	0.00320853590646878	3.40116341104786e-05
B217		0.00321747604841814	0.00325958935416501	1.58046726016396e-09
B218		0.00321383719170216	0.00299132112374337	4.57680432159292e-05
B219		0.00327358381389687	0.00319104529195057	1.74735020154963e-07
B220		0.00337459357549326	0.00311220790565666	2.96452814081067e-06
B221		0.00341756865009353	0.00309237107563266	4.43577411535961e-06
B222		0.0035288903879097	0.00317967394751518	0.000337357662463383
B223		0.00325241346802112	0.00325486918732155	1.10632236446461e-08
B224		0.00337057180067316	0.00332902354833674	1.20530149364703e-09
B225	45kb	0.00361479142681703	0.00333517566962576	2.76070667572997e-07
B226		0.00310025051840891	0.00332651096759088	1.26732054434106e-10
B227		0.00338945628244905	0.00327008051009444	1.79212644101616e-10
B228		0.00351281049871281	0.00334417055087234	4.77392516420264e-07
B229		0.0033622808270303	0.00314246830201299	0.000116746211460548
B230		0.00345522939744757	0.00307639017116804	0.000203105083658381
B231		0.00323995954165461	0.00315811283672873	6.56212988974274e-09
B232		0.00346667006809293	0.00330341216423634	1.68121364820158e-07
B233		0.00331808258431899	0.00326887470113289	2.9877434129901e-08
B234		0.00353599997179092	0.00320005400190623	1.55628341337472e-07
B235	50kb	0.00310739996776061	0.00323773053470032	5.03807666844436e-10
B236		0.00374284089004595	0.00323828200836623	0.00240217357740166
B237		0.00343315646720869	0.00342380568891511	1.60094771951121e-08
B238		0.00344863888932153	0.00330083076418952	2.3145352600859e-07
B239		0.00335379432744916	0.00319143871442937	2.83857661029811e-08
B240		0.00328434009359078	0.00330873896537811	7.4535592889757e-09
B241		0.0033307041381472	0.00316012099571325	2.50048946947911e-07
B242		0.00348625647739676	0.00345732397671807	1.13964153335284e-08
B243		0.00364915120857232	0.00329565940409339	7.22196088704874e-05
B244		0.0035165962447693	0.00325377686618118	1.5185846727441e-06
B245	55kb	0.00341157269620915	0.00342207878444984	2.08315469018604e-09
B246		0.00320762791467184	0.00316074108714637	3.67084106169588e-07
B247		0.00364923470488858	0.00320553679734507	0.000663129484386711
B248		0.00345264391549581	0.00321920697565309	1.76873028759892e-06
B249		0.00356974709188757	0.00319476539663931	0.000635189006837834
B250		0.00340072467469199	0.0033060555110159	1.00159529513821e-09
B251		0.00345677983002814	0.00320561510845175	6.53130494683419e-05
B252		0.00343536316204851	0.0033473602507178	1.01335459313614e-06
B253		0.00338180808668159	0.00313380545973348	3.0502300913528e-06
B254		0.00349929870053085	0.00323454187491922	1.15983264287271e-06
B255	60kb	0.00375515258470265	0.00329163139186904	0.000139830659988935
B256		0.00341940298720009	0.00322221164423224	3.53731528365379e-06
B257		0.00338459652184039	0.00291895232656167	0.0108519950740037
B258		0.00337776502234605	0.00311547039530435	0.000206882379431004
B259		0.00324674115855088	0.00312156565811003	1.76367796639996e-06
B260		0.00364635286828358	0.00310389491178737	0.0033805729520833
B261		0.00357699845710774	0.00336219259842248	9.83506004298547e-09
B262		0.00352981633008551	0.00310823474272634	1.87468832818522e-05
B263		0.00336745608054015	0.00327687569986922	2.28899560047254e-08
B264		0.00348488798817007	0.00305747663193722	3.14472677601735e-05
B265	65kb	0.00369147141640481	0.00324775164983404	0.00375874354779109
B266		0.00321480668757235	0.00328553785063135	5.12635336156392e-07
B267		0.00341699539845439	0.00326657085462928	6.01794939340436e-06
B268		0.00333772668074873	0.0030535377380641	0.000241854030727763
B269		0.00353077294115146	0.00322054772310349	1.33213321911279e-05
B270		0.00347457930073447	0.00314866409807529	3.9479026128736e-06
B271		0.00361497564194482	0.00303140932981521	0.00328658739053354
B272		0.00359172888534629	0.00335810777187189	9.82429006949674e-08
B273		0.00347103483595387	0.00317865101399425	7.79855184349311e-05
B274		0.00320205687655281	0.00312330007605525	4.38632940699148e-09
B275	70kb	0.00337114020762553	0.00298168587812458	0.000496065596071311
B276		0.00346297765521116	0.00320527661637364	1.61680135115938e-06
B277		0.0035224045032819	0.00329451793438071	1.18346173351045e-05
B278		0.00352197767349334	0.00329141888029672	0.000225196708383391
B279		0.00354870652201894	0.00312007433045098	0.00960763878519507
B280		0.00355142680710421	0.00330033003808583	1.49853326073522e-06
B281		0.00353223659260243	0.00330552776732522	1.01139975909394e-06
B282		0.00340625461449118	0.00325831456894436	1.34886821527626e-05
B283		0.00326510713698745	0.00317641001532862	2.49695445238966e-06
B284		0.00356547011569218	0.00326593496710634	5.91022830795138e-08
B285	75kb	0.00348039789384157	0.00309225104323323	4.81668440258469e-05
B286		0.00338549263007902	0.00307836456041936	0.000202497280231651
B287		0.00352973351129587	0.00325297942289758	0.000233702386010468
B288		0.0035226826555275	0.00340634481523426	4.19320687359078e-09
B289		0.00368263703413429	0.0031172479853361	0.000562022986041641
B290		0.0035678969644611	0.00320320628159779	0.000382208872968677
B291		0.00358887130823926	0.00323237744662274	5.23790814794685e-05
B292		0.00362574617909175	0.00334827853465338	0.00155342090517514
B293		0.00368274462365365	0.00333698839518441	0.000164791791595801
B294		0.00347452162057137	0.00317475416378197	0.000101920397812143
B295	80kb	0.00368625512946837	0.00326465284493022	0.000121705669379846
B296		0.00369669320438654	0.00320864324842551	0.000404672364457216
B297		0.00390618682015033	0.003403862286641	0.000318876709846186
B298		0.0037065626545176	0.00346514825366354	3.27508672126029e-06
B299		0.00381194821014143	0.00330901298359064	0.00271889545941852
B300		0.00380768454502658	0.0030184505785547	0.594082776202654
B301		0.00394573425268638	0.00328856701454419	0.000861132862303154
B302		0.00361607428644667	0.00322448220582503	7.66168249666698e-05
B303		0.00375527932613922	0.00315940609906649	0.0343683993742975
B304		0.00372606615889219	0.00328285831426285	0.000151653058181667
B305	85kb	0.00372158230703464	0.0033266456081785	8.07946329907263e-05
B306		0.00359241856402113	0.00317520536759217	2.8287069202887e-05
B307		0.00381322008024518	0.00322295921438065	0.00866840572466402
B308		0.00365670890236755	0.00325139921938863	9.69367671503729e-05
B309		0.00356381597910569	0.00340195592354504	1.45042487701591e-07
B310		0.00355322985821251	0.00343161199694167	1.70803015624034e-08
B311		0.00385460575272776	0.00314196384386755	0.489236832126025
B312		0.00338198985108366	0.003125776549537	1.08838430940584e-07
B313		0.00370828659633976	0.00309632037351398	0.104465057827306
B314		0.00370449215034925	0.0032839993823319	3.6731362498241e-05
B315	90kb	0.00345568856171531	0.00311309921205445	1.99406244377676e-05
B316		0.00393093808674895	0.00316396409017562	0.625787641188108
B317		0.00346700790930349	0.0031142951741336	0.000159766733714419
B318		0.00381612118703966	0.00315086443072701	0.0136814866288148
B319		0.00362072420761155	0.00312857836938649	0.00159894306508604
B320		0.00353989371329519	0.00323282788143167	3.19048326480264e-06
B321		0.00372314279133392	0.00301739950075192	0.0402551222433754
B322		0.00397560657010701	0.00319751929574277	0.00554503149351805
B323		0.00377386093722675	0.00316247457830124	0.00155446281264075
B324		0.00359012036519187	0.00305369316819776	0.000125155553410871
B325	95kb	0.00358214023679705	0.00301250805633463	0.0305320524227168
B326		0.0037023680438349	0.00304702344599833	0.0216004337512158
B327		0.00383587968289814	0.00323774240997136	0.0597927818322893
B328		0.00381941136207234	0.00325569991215881	0.00456811710624766
B329		0.00363322375488011	0.00312612809801867	6.56340855644693e-05
B330		0.0038092503012182	0.00344053544509999	2.41813326096988e-05
B331		0.00359727119262098	0.0028596341923315	0.0534899487823537
B332		0.00385568610824022	0.00313200157559235	0.00105919581405787
B333		0.0037823021239877	0.00327939454841813	9.45929930688572e-08
B334	100kb	0.00387367573529317	0.00321547094218001	0.000163294954240014
