# Supplementary material for: The HSV-1 ICP22 protein selectively impairs histone repositioning upon Pol II transcription downstream of genes
Source: Nat Commun. 2023 Jul 31;14:4591. doi: 10.1038/s41467-023-40217-w (PMC10390501; doi:10.1038/s41467-023-40217-w)
Supplement: Supplementary file 8 — Source Data [file 41467_2023_40217_MOESM8_ESM.zip › SupFig12d.tsv]

bins	labels	Mock	WT str. 17	pvalues
B1	-3kb	0.00326434551701114	0.00325309883389958	1
B2		0.00312427409800422	0.00293951667561723	1
B3		0.00274489382400462	0.00286295116166819	1
B4		0.00279860038502846	0.0027131227057034	1
B5		0.00279592504528922	0.00263339033657561	1
B6		0.00249862208531864	0.00254498102110144	1
B7		0.00220907137336277	0.00206793659217485	1
B8		0.00196136545800511	0.0021689359312883	1
B9		0.00172845629848391	0.00182803654707482	1
B10		0.00173534008898756	0.00159236802844044	1
B11		0.00130765350757452	0.00132709906101373	1
B12		0.00114095768833954	0.00109182912475378	1
B13	TSS	0.00128743157064668	0.00104219261151754	1
B14		0.00135690260147372	0.0010159984091136	1
B15		0.00161883418837532	0.00122723841547417	0.242006674385218
B16		0.00166281171378002	0.00122398904731547	1
B17		0.00158873190836835	0.00139312006187001	1
B18		0.00177885867382169	0.00174234068005225	1
B19		0.00196942694910103	0.00160014127044139	1
B20		0.00191036619158917	0.00179172709769619	1
B21		0.00187065324316935	0.00194981504525936	1
B22		0.00206031227675902	0.00219556143447667	1
B23		0.00217170846215991	0.00226033472931612	1
B24		0.00223050515330292	0.00246512081870563	1
B25	3kb	0.00252258596794675	0.00246674085438841	1
B26		0.00261656059889897	0.00251420448546966	1
B27		0.00259403580229727	0.00258069157514244	1
B28		0.00280377488352628	0.00259989817070823	1
B29		0.00282739373739386	0.00268563734372019	1
B30		0.00261606545219632	0.00254248857463201	1
B31		0.00259147350918653	0.00264729156160266	1
B32		0.00248660919951168	0.00255201338535332	1
B33		0.00242351439120686	0.00265335191142821	1
B34		0.00255570988951344	0.00270393355511775	1
B35		0.00259903851241284	0.00274868003824959	1
B36		0.00259564339549761	0.00266735833879811	1
B37		0.00281899693988767	0.00256756235842794	1
B38		0.00268065383258371	0.00250184605692538	1
B39		0.00275064606635149	0.00267135907794215	1
B40		0.00282140853949378	0.00267978895984461	1
B41		0.00285681140476189	0.00261328628283475	1
B42		0.0027175779283215	0.00256158305897379	1
B43		0.00262632024221816	0.00256439665289436	1
B44		0.0025508986808709	0.00260959605191211	1
B45	20%	0.00245677376769416	0.00273372985743256	1
B46		0.00238806802850711	0.00279132819867714	1
B47		0.00253024995906959	0.00261461405599803	1
B48		0.00266035349711831	0.00280631092135318	1
B49		0.00260377616870213	0.00303998927997786	1
B50		0.00264411759560946	0.00302544263210804	1
B51		0.00270046168264754	0.00299758385151967	1
B52		0.00275378862506137	0.00265197250877829	1
B53		0.0026608103264168	0.00275265590012422	1
B54		0.00254974648886905	0.00274446922529793	1
B55		0.00253388403516871	0.00290792321931137	1
B56		0.00249873406399646	0.00264947376363726	1
B57		0.00262420187902297	0.00277807519225945	1
B58		0.00283564362663971	0.00276105090702534	1
B59		0.00288324561793933	0.00254824846244355	1
B60		0.00274606085913089	0.00258601442156776	1
B61		0.0026620581895933	0.0025629659688912	1
B62		0.0025626784506473	0.00267869953103758	1
B63		0.00279261126755716	0.00262725931809347	1
B64		0.00265879783700827	0.00240199463443137	1
B65	40%	0.00269163675701249	0.00265638803448304	1
B66		0.00270811502899719	0.00273165300380614	1
B67		0.00288027060770688	0.00298613732471282	1
B68		0.00263184562364332	0.00292452252128927	1
B69		0.00267924672813452	0.00296891136501988	1
B70		0.00268645962744909	0.00281661962922558	1
B71		0.00241592247129003	0.002844120957418	0.914708909175695
B72		0.00272276129767134	0.00276088479947457	1
B73		0.00297763868103308	0.00289714534682785	1
B74		0.00304838183006809	0.00318827356068368	1
B75		0.00289857979286822	0.00298288371956792	1
B76		0.00270145395365609	0.00284067154364298	1
B77		0.00266301045620863	0.00304832432041153	1
B78		0.00280085083389289	0.00301465505696414	1
B79		0.00294625348260694	0.00294799652384458	1
B80		0.00292077903607036	0.00292246415923892	1
B81		0.002695743705864	0.0027944678614105	1
B82		0.00254407372101029	0.00274836239198267	1
B83		0.00252067790513425	0.00282370795647392	1
B84		0.00274553390449441	0.00277991981477242	1
B85	60%	0.00292735581019956	0.00263455675822533	1
B86		0.00313171884156828	0.00303720305690805	1
B87		0.00285659147615869	0.00281748691694165	1
B88		0.00279151822587343	0.00280646918174149	1
B89		0.00284173086579021	0.00295175461142374	1
B90		0.00285084175035049	0.0026840206133546	1
B91		0.00264140436991345	0.00273539787045622	1
B92		0.00270330664987548	0.00283387455590924	1
B93		0.00272989538681464	0.0028520603478818	1
B94		0.00286609510596424	0.00272582879136768	1
B95		0.00292267226832928	0.00299459032597409	1
B96		0.00297594097739169	0.0031313079647251	1
B97		0.00283847293599731	0.00306827295907834	1
B98		0.00258523046586263	0.00283610620791026	1
B99		0.00273937566205349	0.00295093497951303	1
B100		0.00268239351334003	0.00305638362773369	1
B101		0.00283127954297294	0.00299227351462315	1
B102		0.00273232514357777	0.00297207774918447	1
B103		0.00282924146780582	0.00276360529984252	1
B104		0.0027507748175498	0.00300955355777971	1
B105	80%	0.00269736233900601	0.00289788198240915	1
B106		0.00273481906460301	0.00298856026104139	1
B107		0.00274035458889849	0.00285103035342115	1
B108		0.0025840923038699	0.00273087810535405	1
B109		0.00269819472231717	0.00281707018090838	1
B110		0.00291787323332588	0.00288216817876907	1
B111		0.00270688838837022	0.00295973182443384	1
B112		0.00261703392138764	0.00284420418201043	1
B113		0.00269510383177842	0.00303985451400706	1
B114		0.00279776958430344	0.00292171467172939	1
B115		0.00309128420680174	0.00289941577879865	1
B116		0.00303083165116028	0.00280384053716095	1
B117		0.00304707986329528	0.00295186629643189	1
B118		0.00298350688880467	0.00289213023519536	1
B119		0.00297964297563386	0.00283401758439738	1
B120		0.00308808382758227	0.00300415626442913	1
B121		0.00278017431212708	0.00289651629305392	1
B122		0.00298600576355697	0.00292363175307624	1
B123		0.00318811027722179	0.00311422289611152	1
B124		0.00312129880664547	0.0032955020331418	1
B125	-5kb	0.00321296036325877	0.00319594231948212	1
B126		0.00310811229891335	0.00322563795397857	1
B127		0.00310826790199508	0.00308401085651176	1
B128		0.00297817765389457	0.00313455344097054	1
B129		0.00309904873177282	0.00309594160311531	1
B130		0.00308527264890799	0.00319604739025958	1
B131		0.00322048010203938	0.00308812111702824	1
B132		0.00314885581611675	0.00314555513184148	1
B133		0.00314060777722582	0.00319708410457263	1
B134		0.00287248759610104	0.00300011444712941	1
B135	TTS	0.00269744233888818	0.0030021292047866	1
B136		0.00304031786498658	0.00317916099518104	1
B137		0.00303570570203727	0.00339446745752918	1
B138		0.0030479306932756	0.00336643311973902	1
B139		0.00292840117246429	0.00319717984284318	1
B140		0.00309345274934927	0.00332994491843319	1
B141		0.00327562398504422	0.00319972525412523	1
B142		0.00315542540402921	0.00336791071515384	1
B143		0.00305849904009007	0.00311491167318908	1
B144		0.0030822801483233	0.00315722484126747	1
B145	5kb	0.00317494592317344	0.00327805277648061	1
B146		0.00303344456554146	0.00322595487422384	1
B147		0.00317355324527561	0.00328239985668188	1
B148		0.00330616969590754	0.00309406737270581	1
B149		0.00341731510632832	0.00318931234590378	1
B150		0.0030483816474438	0.00311113433820073	1
B151		0.00326254454299174	0.00313090525520932	1
B152		0.00312084593466491	0.00290810768282183	1
B153		0.00321924308245014	0.00316678901017415	1
B154		0.00322494555989142	0.0030574191620978	1
B155	10kb	0.00338963369743158	0.00299821625745733	1
B156		0.00307732845161298	0.00308248403848799	1
B157		0.00295605975474261	0.00318796668822906	1
B158		0.00331201235299999	0.00313767780238455	1
B159		0.00308930141754635	0.00311914485117024	1
B160		0.00339326785836458	0.00320794484340565	1
B161		0.00339017536738437	0.00308302668596214	1
B162		0.00341547951990325	0.00307678294694754	1
B163		0.0032697141887234	0.00326034129966981	1
B164		0.00330635606682116	0.00326443430000476	1
B165	15kb	0.00340323390836443	0.00322573199047529	1
B166		0.00336010878614891	0.00321922000547452	1
B167		0.0034540537164054	0.00331740801135215	1
B168		0.00341046480382554	0.00332600418190666	1
B169		0.00325107042437898	0.00297399511273356	1
B170		0.0031754546597297	0.00326030122757989	1
B171		0.00328831024320742	0.00321002196955155	1
B172		0.0031299034542217	0.00315966262988293	1
B173		0.00325651845194672	0.00316555221087171	1
B174		0.00325894349553964	0.00317847121060204	1
B175	20kb	0.00328614734041947	0.00311388044917667	1
B176		0.00328776206111788	0.00329399163785879	1
B177		0.00345671812274698	0.00335151632406728	1
B178		0.00354397140741208	0.0035220876725296	1
B179		0.00352264111728433	0.00350491492006357	1
B180		0.00324980116038682	0.00323690744108943	1
B181		0.00317639940229066	0.00320623632103278	1
B182		0.00327101158664956	0.00306706067221519	1
B183		0.00334261163722016	0.00323579977597057	1
B184		0.00340867124941765	0.00299230724900975	1
B185	25kb	0.0033631337193092	0.00303924637412609	1
B186		0.00331334319742729	0.00323552234440602	1
B187		0.00310807812982067	0.00320338926810445	1
B188		0.00322937196270578	0.00316457509264658	1
B189		0.00335268965102295	0.00325920952402254	1
B190		0.00327258483514612	0.00349078238281998	1
B191		0.00329147672140799	0.00339440190568105	1
B192		0.00329371491581304	0.00310806570850333	1
B193		0.00301410939494658	0.00317243395382774	1
B194		0.00326835472812144	0.00308931564473191	1
B195	30kb	0.00334353808030861	0.0031237463817422	1
B196		0.00321823680544107	0.00329321421376638	1
B197		0.00311557417432064	0.00322078971025445	1
B198		0.00307532687491347	0.0030484904665208	1
B199		0.00338761334504121	0.00325184152387086	1
B200		0.00327790169288438	0.00319121665171071	1
B201		0.003360491972907	0.00311499105351798	1
B202		0.0031326867472425	0.00280324966706306	1
B203		0.00339781928173492	0.0032094081739267	1
B204		0.00328674389623834	0.00320108391979987	1
B205	35kb	0.00327011700370422	0.00312996029616692	1
B206		0.00303423586812342	0.00291481598135529	1
B207		0.00318173207587658	0.00316936698767967	1
B208		0.00318923992050887	0.00304392778521484	1
B209		0.00323407265383892	0.00335528454935267	1
B210		0.00338858630941576	0.00333102680683634	1
B211		0.00330058651246094	0.00336261827255274	1
B212		0.00305301531944533	0.00318320337407835	1
B213		0.00308174446941785	0.00317259945129362	1
B214		0.00326125501241876	0.00318440911506131	1
B215	40kb	0.00327769286877883	0.00333991936900421	1
B216		0.00319021807007142	0.00320853590646878	1
B217		0.00332124439915815	0.00325958935416501	1
B218		0.00335442384836113	0.00299132112374337	1
B219		0.00319703682273064	0.00319104529195057	1
B220		0.00316452600878988	0.00311220790565666	1
B221		0.00337992048182377	0.00309237107563266	1
B222		0.00337058344444514	0.00317967394751518	1
B223		0.00335060119733739	0.00325486918732155	1
B224		0.00344068383882921	0.00332902354833674	1
B225	45kb	0.00338210007710841	0.00333517566962576	1
B226		0.00297555998007597	0.00332651096759088	1
B227		0.00318401235625005	0.00327008051009444	1
B228		0.00323484192572352	0.00334417055087234	1
B229		0.00321881617996785	0.00314246830201299	1
B230		0.00338859943062767	0.00307639017116804	1
B231		0.00350212891721084	0.00315811283672873	1
B232		0.00331707865253054	0.00330341216423634	1
B233		0.0032745313496145	0.00326887470113289	1
B234		0.00324494928276331	0.00320005400190623	1
B235	50kb	0.00335116864525404	0.00323773053470032	1
B236		0.00327122827441114	0.00323828200836623	1
B237		0.00315856861202553	0.00342380568891511	1
B238		0.00324674339507291	0.00330083076418952	1
B239		0.00313670203725785	0.00319143871442937	1
B240		0.00326779798609801	0.00330873896537811	1
B241		0.00321871365331531	0.00316012099571325	1
B242		0.0032700504007487	0.00345732397671807	1
B243		0.00312611736082982	0.00329565940409339	1
B244		0.00327998707958804	0.00325377686618118	1
B245	55kb	0.00340688022598299	0.00342207878444984	1
B246		0.00315949655165305	0.00316074108714637	1
B247		0.00329101679312524	0.00320553679734507	1
B248		0.00320895273890715	0.00321920697565309	1
B249		0.00318932380688123	0.00319476539663931	1
B250		0.00335373039490177	0.0033060555110159	1
B251		0.00322988457775904	0.00320561510845175	1
B252		0.00313955152398921	0.0033473602507178	1
B253		0.00304429018955055	0.00313380545973348	1
B254		0.00351799682289011	0.00323454187491922	1
B255	60kb	0.00314018502887202	0.00329163139186904	1
B256		0.00315495844009444	0.00322221164423224	1
B257		0.00316982369134231	0.00291895232656167	1
B258		0.00323103357985833	0.00311547039530435	1
B259		0.00330847600786624	0.00312156565811003	1
B260		0.00333530604344155	0.00310389491178737	1
B261		0.00345298688448877	0.00336219259842248	1
B262		0.00311626269637656	0.00310823474272634	1
B263		0.00310945184998987	0.00327687569986922	1
B264		0.00328467890300239	0.00305747663193722	1
B265	65kb	0.00304532991318003	0.00324775164983404	1
B266		0.00329288970817755	0.00328553785063135	1
B267		0.00334193457326946	0.00326657085462928	1
B268		0.00305531411704944	0.0030535377380641	1
B269		0.00324556445549589	0.00322054772310349	1
B270		0.00324228135887465	0.00314866409807529	1
B271		0.00306123929080699	0.00303140932981521	1
B272		0.00321450542299204	0.00335810777187189	1
B273		0.00314674014840704	0.00317865101399425	1
B274		0.00333472743862471	0.00312330007605525	1
B275	70kb	0.00317668713021542	0.00298168587812458	1
B276		0.00318854970290213	0.00320527661637364	1
B277		0.00313184966166441	0.00329451793438071	1
B278		0.00336101209424886	0.00329141888029672	1
B279		0.00320934845362605	0.00312007433045098	1
B280		0.00322460366721502	0.00330033003808583	1
B281		0.00346686887993344	0.00330552776732522	1
B282		0.00331363423078513	0.00325831456894436	1
B283		0.00313303883353041	0.00317641001532862	1
B284		0.00324601600382692	0.00326593496710634	1
B285	75kb	0.00298538950277289	0.00309225104323323	1
B286		0.00307949361849461	0.00307836456041936	1
B287		0.00322079265075502	0.00325297942289758	1
B288		0.00339003994162572	0.00340634481523426	1
B289		0.00333368352981109	0.0031172479853361	1
B290		0.00312698183975708	0.00320320628159779	1
B291		0.00308136412608513	0.00323237744662274	1
B292		0.00321005996058862	0.00334827853465338	1
B293		0.00320182185911429	0.00333698839518441	1
B294		0.00310769274727954	0.00317475416378197	1
B295	80kb	0.00307394805008669	0.00326465284493022	1
B296		0.00300757896497392	0.00320864324842551	1
B297		0.00328265343015753	0.003403862286641	1
B298		0.00345706647000468	0.00346514825366354	1
B299		0.00332648995473565	0.00330901298359064	1
B300		0.00331998125860809	0.0030184505785547	1
B301		0.00333933565306117	0.00328856701454419	1
B302		0.00324449480337669	0.00322448220582503	1
B303		0.00329620992301292	0.00315940609906649	1
B304		0.00311319294213539	0.00328285831426285	1
B305	85kb	0.00315483144402587	0.0033266456081785	1
B306		0.00335172869540868	0.00317520536759217	1
B307		0.0032896413255942	0.00322295921438065	1
B308		0.00330550646274898	0.00325139921938863	1
B309		0.00329551860769445	0.00340195592354504	1
B310		0.00326892289599466	0.00343161199694167	1
B311		0.00319110277182789	0.00314196384386755	1
B312		0.00329096617760764	0.003125776549537	1
B313		0.00325311980871298	0.00309632037351398	1
B314		0.00299764344561589	0.0032839993823319	1
B315	90kb	0.00326861747542146	0.00311309921205445	1
B316		0.00301915044997393	0.00316396409017562	1
B317		0.00305594165261596	0.0031142951741336	1
B318		0.00310914908332019	0.00315086443072701	1
B319		0.00317089832478971	0.00312857836938649	1
B320		0.00299139979864135	0.00323282788143167	1
B321		0.00301425477893067	0.00301739950075192	1
B322		0.00333801932678515	0.00319751929574277	1
B323		0.00330332281581687	0.00316247457830124	1
B324		0.00310405288556209	0.00305369316819776	1
B325	95kb	0.00321090668938945	0.00301250805633463	1
B326		0.00321930758862414	0.00304702344599833	1
B327		0.00319998880706619	0.00323774240997136	1
B328		0.00321927135721943	0.00325569991215881	1
B329		0.00318577128645956	0.00312612809801867	1
B330		0.00317347491008057	0.00344053544509999	1
B331		0.00303514124860009	0.0028596341923315	1
B332		0.00315300539466947	0.00313200157559235	1
B333		0.00331404012312543	0.00327939454841813	1
B334	100kb	0.00313200394472731	0.00321547094218001	1
