# Supplementary material for: The HSV-1 ICP22 protein selectively impairs histone repositioning upon Pol II transcription downstream of genes
Source: Nat Commun. 2023 Jul 31;14:4591. doi: 10.1038/s41467-023-40217-w (PMC10390501; doi:10.1038/s41467-023-40217-w)
Supplement: Supplementary file 8 — Source Data [file 41467_2023_40217_MOESM8_ESM.zip › SupFig12e.tsv]

gene_id	log2FC	cluster
ENSG00000001167	-0.145261526548721	7
ENSG00000001497	0.03253303831327	1
ENSG00000001629	0.0540845432961532	4
ENSG00000003056	0.104109574430196	1
ENSG00000003509	-0.149363198012804	8
ENSG00000004399	0.0564392159762289	3
ENSG00000004700	-0.462059706423522	8
ENSG00000004766	-0.0370236705805697	2
ENSG00000005189	-0.389073624133345	3
ENSG00000005249	-0.82413370243018	6
ENSG00000005469	-0.258058862091669	8
ENSG00000005483	-0.074834859071808	7
ENSG00000005486	0.475924590247756	9
ENSG00000005810	-0.348514679354231	6
ENSG00000006042	0.485238789052012	9
ENSG00000006530	0.0870801834216846	7
ENSG00000006712	0.312764792263667	8
ENSG00000007341	0.129618801264029	6
ENSG00000007923	0.323460169046467	6
ENSG00000007944	-0.305252348587619	3
ENSG00000008083	0.01263344514353	9
ENSG00000008513	0.275019076498775	6
ENSG00000008988	-0.896508720200947	5
ENSG00000009335	0.42693039403425	6
ENSG00000009844	-0.289617820568075	1
ENSG00000010270	0.307893800018853	9
ENSG00000011114	0.0141032851598303	6
ENSG00000011295	0.00198628750506458	9
ENSG00000011422	-0.087709676864532	7
ENSG00000011426	0.230013420969142	1
ENSG00000011465	-0.949517171716138	3
ENSG00000011523	-0.140678346101114	8
ENSG00000011638	-0.00711698069424123	6
ENSG00000012822	0.300626035501979	1
ENSG00000013016	0.0699164766286483	3
ENSG00000013374	0.503366403608215	7
ENSG00000013583	0.156266415187744	9
ENSG00000014123	-0.32624347466741	9
ENSG00000014641	0.0267016324748496	3
ENSG00000015153	-0.368425182814482	9
ENSG00000015171	-0.200877206156023	3
ENSG00000018510	-0.127606553880954	6
ENSG00000019549	0.0658037190805509	1
ENSG00000020256	0.294652277723349	4
ENSG00000021574	-0.0429753135604221	6
ENSG00000023171	0.207309218908389	4
ENSG00000023287	-0.391220801269106	3
ENSG00000023909	-0.0587477245654294	6
ENSG00000024048	0.335367479118748	3
ENSG00000024526	-0.0705628219149773	8
ENSG00000025156	-0.423773827947605	1
ENSG00000026025	-0.31937557362341	6
ENSG00000026508	0.0821282315323076	4
ENSG00000028116	-0.100892025285558	9
ENSG00000028528	0.0398125393307917	6
ENSG00000028839	-0.116961398659889	3
ENSG00000029725	-0.0794947558766415	8
ENSG00000030582	0.425159533453287	7
ENSG00000031003	-0.163077135085545	7
ENSG00000031691	-0.283476578574037	9
ENSG00000033178	-0.150624181475745	2
ENSG00000033627	-0.0689000494941899	3
ENSG00000034152	0.240386902898611	6
ENSG00000034533	-0.307707055731043	1
ENSG00000034677	-0.143810354328839	8
ENSG00000034713	0.0589923428393366	8
ENSG00000035499	-0.0166643022937504	2
ENSG00000037474	-0.123088106552367	6
ENSG00000037637	0.312984063215379	6
ENSG00000038002	-0.0750836429042734	3
ENSG00000038219	0.162264517528008	1
ENSG00000039523	-0.140189265093556	3
ENSG00000040531	0.092616473516359	4
ENSG00000040933	-0.0121432721963327	3
ENSG00000042062	0.168310486336566	1
ENSG00000042753	0.250791338754191	1
ENSG00000043514	0.412837119416342	9
ENSG00000044459	0.086071922117704	4
ENSG00000047410	-0.358161819657307	8
ENSG00000047578	0.487489695103657	7
ENSG00000047621	-0.184103229931758	8
ENSG00000047849	0.372418520621165	4
ENSG00000048471	0.496522909325487	7
ENSG00000048828	-0.104450561288632	6
ENSG00000048991	-0.0458197659280586	9
ENSG00000049130	-0.367790985239661	8
ENSG00000049167	-0.216298339981622	9
ENSG00000049323	0.0131504038086893	9
ENSG00000049449	-0.0591693741998676	1
ENSG00000049540	0.346253540451599	3
ENSG00000049618	0.0944284039935193	6
ENSG00000049656	0.151616193914921	4
ENSG00000050405	0.0913337262920871	6
ENSG00000051108	-0.0866677457531497	3
ENSG00000051341	-0.0282884504272699	9
ENSG00000051382	-0.0758486120463708	7
ENSG00000051620	-0.235110292678633	3
ENSG00000052723	-0.0227573360912302	2
ENSG00000054277	-0.0954263919712741	9
ENSG00000054598	0.0371923763656149	5
ENSG00000054793	0.160860549135383	1
ENSG00000055044	0.113970481280861	8
ENSG00000055130	0.266137559230885	2
ENSG00000055147	0.136809969800645	8
ENSG00000056050	-0.119749371055845	4
ENSG00000056097	-0.0122209517216222	8
ENSG00000056277	0.167989093725399	3
ENSG00000057019	-0.0827135044881637	1
ENSG00000057935	0.592309179331379	2
ENSG00000058272	-0.0871126026491899	1
ENSG00000059758	0.241731979808477	1
ENSG00000059804	-0.175812029703119	3
ENSG00000060339	-0.0929509810066289	1
ENSG00000060688	-0.210077872360083	9
ENSG00000060718	-0.01249741133895	9
ENSG00000060749	-0.205087257956835	1
ENSG00000060982	-0.145371344078484	7
ENSG00000061337	0.424835447549021	7
ENSG00000063660	0.206437821434901	4
ENSG00000064545	0.216421300301633	4
ENSG00000064607	0.281516432820943	1
ENSG00000065491	-0.00286729228975595	1
ENSG00000065534	-0.0623014117309195	6
ENSG00000065548	-0.293565885510859	3
ENSG00000065559	-0.13512331250295	9
ENSG00000065613	0.243544568537931	2
ENSG00000065665	-0.0323450384824697	2
ENSG00000065883	-0.274079639304979	7
ENSG00000065911	0.0825304429648018	2
ENSG00000065923	0.255382802163938	3
ENSG00000066044	0.439632492273163	2
ENSG00000066557	-0.536829450836082	1
ENSG00000066651	-0.0388814316974362	1
ENSG00000066827	-0.0741320688867804	3
ENSG00000067048	-0.641322298514215	5
ENSG00000067113	-0.556184269456174	3
ENSG00000067141	0.296970958652105	3
ENSG00000067167	-0.0981236771716928	3
ENSG00000067177	-0.144911522141604	6
ENSG00000067208	-0.162945574754393	3
ENSG00000067365	0.169050564387354	3
ENSG00000067829	0.271404232921039	5
ENSG00000067955	-0.165790195894665	6
ENSG00000068305	0.147197497689356	4
ENSG00000068323	-0.0130112210205001	8
ENSG00000068383	0.416779303304113	6
ENSG00000068724	-0.0854937727069267	5
ENSG00000068793	0.198004374177431	7
ENSG00000068912	0.275180098010059	3
ENSG00000069509	-0.28884986397137	9
ENSG00000069702	-0.100164070266527	9
ENSG00000070018	0.0363037065462423	8
ENSG00000070047	0.0170926226412741	6
ENSG00000070214	-0.140669672024912	6
ENSG00000070367	-0.154313770994533	1
ENSG00000070423	0.00839279619869587	5
ENSG00000070476	0.0313050741595708	2
ENSG00000070756	-0.348860430232866	5
ENSG00000070778	0.337249388551877	8
ENSG00000070785	-0.381024737144615	5
ENSG00000070950	0.179096376898395	6
ENSG00000071051	0.2608409588995	9
ENSG00000071243	-0.380104945924899	3
ENSG00000071462	-0.274276502101173	5
ENSG00000071537	0.0614687150071988	6
ENSG00000071794	-0.268412724816976	1
ENSG00000072110	0.554832903131693	2
ENSG00000072121	-0.142585625887201	9
ENSG00000072210	0.0340403635584864	9
ENSG00000072274	-0.395269828431965	5
ENSG00000072364	0.0283675609476913	6
ENSG00000072506	0.236188160957538	6
ENSG00000072778	-0.168374526411781	6
ENSG00000073756	-0.146763005484623	1
ENSG00000074047	-0.139224636915242	7
ENSG00000074181	0.135547626726947	1
ENSG00000074266	-0.0819173890388283	9
ENSG00000074416	0.276926906196366	3
ENSG00000074696	0.0616660282584751	1
ENSG00000074800	0.13411843723269	1
ENSG00000075151	0.0384319809774635	9
ENSG00000075188	-0.180309121932058	1
ENSG00000075292	0.0345591261762116	9
ENSG00000075407	-0.227356723946898	1
ENSG00000075426	0.211970280609489	7
ENSG00000075539	-0.232870008803706	6
ENSG00000075618	-0.193414451797594	5
ENSG00000075711	0.126978142155987	6
ENSG00000075856	-0.39064554423889	6
ENSG00000075945	0.232419155003014	8
ENSG00000076356	0.199357089302458	4
ENSG00000076641	0.16394410131244	3
ENSG00000077150	-0.29606227932054	3
ENSG00000077152	0.0855005117168345	9
ENSG00000077232	0.0226977240577544	7
ENSG00000077254	-0.248696670504708	8
ENSG00000077380	-0.116996357829493	3
ENSG00000077549	0.351127248682102	3
ENSG00000077809	1.35049509299043	9
ENSG00000078070	-0.0395192789223907	1
ENSG00000078124	-0.335966113712843	7
ENSG00000078618	0.00133915396312861	9
ENSG00000079102	-0.220136883261625	7
ENSG00000079387	-0.00181950760871891	1
ENSG00000079482	0.0886247768634562	7
ENSG00000079691	-0.00790759828842325	7
ENSG00000079785	0.289222838547517	3
ENSG00000079999	0.366638488507611	3
ENSG00000080345	0.376114438836656	9
ENSG00000080503	-0.0241917315246662	7
ENSG00000080573	0.154803653977192	1
ENSG00000080839	0.198713903233489	9
ENSG00000081014	0.058072887221204	9
ENSG00000082258	-0.0379199640986254	1
ENSG00000082516	0.0358249539177301	9
ENSG00000082641	0.128905407305357	1
ENSG00000082701	0.285801307619297	3
ENSG00000083097	-0.398522529523995	4
ENSG00000083168	0.357900093200594	9
ENSG00000083520	-0.288873830034043	5
ENSG00000083720	0.212981563808402	1
ENSG00000083817	0.0234179739581055	9
ENSG00000083857	0.298338873609504	4
ENSG00000083896	0.048576637123339	3
ENSG00000084207	0.055665494553522	8
ENSG00000084636	0.369273423757601	6
ENSG00000084676	0.183446174046957	8
ENSG00000084733	0.225832436288915	8
ENSG00000085117	0.0849271053577103	3
ENSG00000085231	-0.124672169215161	2
ENSG00000085491	0.307722612871557	3
ENSG00000085511	-0.0268163148097225	9
ENSG00000085832	0.0730514439125265	2
ENSG00000086061	-0.41643483313662	6
ENSG00000086065	-0.400597480318838	6
ENSG00000086189	-0.372249860298916	1
ENSG00000086619	-0.842319451853981	5
ENSG00000086758	0.0884631875874915	4
ENSG00000087008	0.0629793871595208	1
ENSG00000087095	-0.218324492334114	3
ENSG00000087116	0.619062433138875	9
ENSG00000087206	0.346973336284474	7
ENSG00000087263	-0.277525503218819	1
ENSG00000087303	-0.0731638417849199	7
ENSG00000087586	0.19877945696657	6
ENSG00000087884	-0.239413278859166	2
ENSG00000087995	0.359713830523509	9
ENSG00000088179	0.0489757713222505	9
ENSG00000088356	0.400650143046405	9
ENSG00000088387	0.323274467409204	7
ENSG00000088448	0.210510838522549	6
ENSG00000088451	-0.25198106643212	7
ENSG00000088832	-0.051032977673336	7
ENSG00000088854	0.359274678426708	6
ENSG00000089009	-0.147060710294098	3
ENSG00000089048	-0.0284515574941903	9
ENSG00000089060	0.425816389141786	3
ENSG00000089094	0.190065308921852	7
ENSG00000089177	0.295166793845493	7
ENSG00000089225	0.0757636865746878	4
ENSG00000089234	0.0354908599815519	3
ENSG00000089693	0.141600901679103	2
ENSG00000089737	0.0708541264995832	6
ENSG00000090020	0.200871633126362	3
ENSG00000090432	0.0183825309531842	6
ENSG00000090530	0.286546918872277	1
ENSG00000090621	-0.138807915421894	6
ENSG00000090857	1.02110066140168	6
ENSG00000090905	-0.11916862611652	3
ENSG00000091140	0.122221023544936	3
ENSG00000091409	0.159004764980809	1
ENSG00000091436	0.114105678853422	8
ENSG00000091483	-0.233123776821293	9
ENSG00000091651	0.134621013978463	9
ENSG00000092020	-0.0628961871740758	9
ENSG00000092148	0.00919771316697692	3
ENSG00000092330	0.0780243543978025	6
ENSG00000092978	-0.0807923868823165	2
ENSG00000094880	-0.117356468288422	6
ENSG00000094916	0.0575184557064166	6
ENSG00000095002	0.167761186536164	6
ENSG00000095303	0.198323118788058	6
ENSG00000095380	0.144182339195064	6
ENSG00000095564	-0.259041116878371	9
ENSG00000095787	0.117053806663191	6
ENSG00000096384	-0.385803155175389	5
ENSG00000096401	-0.0422480422756974	6
ENSG00000096717	0.0621582383738205	6
ENSG00000096746	-0.360885338821648	3
ENSG00000096968	-0.0947313014763928	9
ENSG00000099139	-0.462675095092714	6
ENSG00000099203	0.105401145539551	3
ENSG00000099246	-0.251191903915141	1
ENSG00000099284	-0.0179635530023979	1
ENSG00000099290	0.0770665978608895	9
ENSG00000099795	0.434755660875234	3
ENSG00000099977	0.447006891901655	6
ENSG00000100030	0.331858192124844	8
ENSG00000100068	0.452094601066233	1
ENSG00000100124	-0.183923468013358	3
ENSG00000100138	0.37772216721459	6
ENSG00000100154	-0.176317421419964	2
ENSG00000100201	0.109266525401515	1
ENSG00000100207	0.474947707339407	9
ENSG00000100219	0.0112709620610704	9
ENSG00000100241	0.507104332047974	6
ENSG00000100258	0.675777793067989	1
ENSG00000100263	0.414268649267102	9
ENSG00000100280	-0.022770197181582	7
ENSG00000100294	0.06240309304871	3
ENSG00000100304	0.183324038145794	7
ENSG00000100316	-1.55152422929681	5
ENSG00000100320	0.324842850957621	9
ENSG00000100325	0.142446668627836	3
ENSG00000100345	0.488998871359231	7
ENSG00000100348	0.328740395598585	6
ENSG00000100360	0.416414837168169	1
ENSG00000100364	-0.123925458948901	9
ENSG00000100410	-0.498340846144186	5
ENSG00000100425	0.444698732202793	3
ENSG00000100445	0.0741058236950327	6
ENSG00000100503	-0.141346462192839	9
ENSG00000100523	-0.11740599145877	1
ENSG00000100554	-0.355329597698745	1
ENSG00000100575	0.179612732140454	2
ENSG00000100600	0.0603053575868805	3
ENSG00000100605	0.536261225149015	1
ENSG00000100612	-0.194323115667658	9
ENSG00000100625	0.216751724112913	7
ENSG00000100629	-0.0725107117841312	1
ENSG00000100632	0.142170582151007	7
ENSG00000100697	0.0309781353126762	7
ENSG00000100796	0.078339240904391	3
ENSG00000100804	-0.297082204604931	6
ENSG00000100865	-0.0523602374329158	9
ENSG00000100906	-0.503950123690058	5
ENSG00000100991	0.346331943998725	4
ENSG00000100997	0.612367269235505	7
ENSG00000101019	0.0152544111153394	7
ENSG00000101040	0.0484255416042148	1
ENSG00000101182	-0.0425116031634653	2
ENSG00000101191	0.355585409224184	6
ENSG00000101216	-0.0350175310835742	2
ENSG00000101236	0.661740809845838	3
ENSG00000101266	0.113343988499231	7
ENSG00000101343	-0.223611251285632	1
ENSG00000101365	0.0731192762273422	6
ENSG00000101384	-0.164696838832452	3
ENSG00000101400	0.109880043747523	6
ENSG00000101407	0.266781775926223	9
ENSG00000101439	0.0938020395902168	3
ENSG00000101474	0.360871580922272	4
ENSG00000101825	0.214330496518776	7
ENSG00000101843	0.0848784988311217	8
ENSG00000101935	-0.0227515164757206	5
ENSG00000101974	0.00663529526297925	3
ENSG00000102038	0.562950748619652	4
ENSG00000102054	0.0776467072637579	6
ENSG00000102158	0.0140600839424515	2
ENSG00000102181	0.341909328395868	4
ENSG00000102189	-0.236565913246123	2
ENSG00000102287	-0.0559473791574836	3
ENSG00000102393	-0.206624659526839	5
ENSG00000102572	0.553431790413021	6
ENSG00000102595	0.11838726257971	6
ENSG00000102699	0.0959649843084438	1
ENSG00000102710	-0.202627511927309	6
ENSG00000102753	0.560891616150932	6
ENSG00000102755	-0.111101627073885	7
ENSG00000102781	0.037539136496781	7
ENSG00000102786	-0.247326540365105	5
ENSG00000102804	0.0940778860595771	7
ENSG00000102893	0.149860099104581	9
ENSG00000102908	0.00584030203130233	3
ENSG00000102910	-0.489057355738247	6
ENSG00000102974	-0.164930910578175	2
ENSG00000103035	0.219394628888369	1
ENSG00000103047	0.125780366693803	9
ENSG00000103175	0.385206326587259	9
ENSG00000103194	0.0201945506076186	3
ENSG00000103196	0.206403986313939	4
ENSG00000103222	0.224710176709395	3
ENSG00000103241	0.10438340516502	6
ENSG00000103274	0.386040997248291	8
ENSG00000103275	0.287583661636438	4
ENSG00000103353	0.280103606891735	7
ENSG00000103429	0.101739340276532	2
ENSG00000103512	1.08673010091488	9
ENSG00000103647	0.489549004186959	9
ENSG00000103653	0.283370995613564	2
ENSG00000103671	-0.0620387233487474	6
ENSG00000103769	0.198951848118478	9
ENSG00000103888	0.0552559091621361	3
ENSG00000104221	0.14195870817898	3
ENSG00000104228	0.305648695006812	6
ENSG00000104320	-0.284117794016254	3
ENSG00000104331	-0.0169047178931928	9
ENSG00000104332	0.0119842795330883	1
ENSG00000104408	-0.193399912218511	1
ENSG00000104419	-0.163602019367661	4
ENSG00000104442	0.180010066627247	7
ENSG00000104447	-0.100955767807573	8
ENSG00000104497	-0.221527037389124	9
ENSG00000104517	-0.213031909024005	3
ENSG00000104695	-0.16734172834848	9
ENSG00000104714	0.186371750511805	9
ENSG00000104763	-0.0650222061343629	9
ENSG00000104812	-0.00999920915336597	5
ENSG00000104964	0.323995180281336	1
ENSG00000104969	0.402217702351671	8
ENSG00000105053	0.24653803202148	8
ENSG00000105088	0.136133561143124	1
ENSG00000105186	0.0516127112509707	9
ENSG00000105281	-1.42669506883485	5
ENSG00000105355	0.399530485662292	3
ENSG00000105401	-0.0876786766840902	6
ENSG00000105426	0.426988780474951	7
ENSG00000105438	0.484153973730571	9
ENSG00000105556	0.844749723643693	7
ENSG00000105664	0.0706109007013878	6
ENSG00000105701	0.212671041730307	6
ENSG00000105708	0.483515831667269	9
ENSG00000105819	-0.195026707691477	9
ENSG00000105856	-0.344045384023149	4
ENSG00000105866	0.14345008525387	9
ENSG00000105879	-0.322383688077277	8
ENSG00000105926	0.207020230080874	6
ENSG00000105953	0.270441558477586	4
ENSG00000105971	0.0671588541333578	3
ENSG00000105974	-0.433260968301073	3
ENSG00000105976	-0.355084705861981	6
ENSG00000105993	0.396243606474374	6
ENSG00000106003	-0.809420587128135	5
ENSG00000106052	0.194534793460566	7
ENSG00000106105	0.404233882995757	9
ENSG00000106211	0.0311202451098954	6
ENSG00000106236	0.0407985713055622	5
ENSG00000106261	0.168180835854855	6
ENSG00000106268	0.0159523940448018	2
ENSG00000106305	0.218162581862995	9
ENSG00000106346	0.183595784217625	7
ENSG00000106366	0.134916133321931	3
ENSG00000106392	-0.123340553158379	8
ENSG00000106443	-0.336720538265505	1
ENSG00000106459	0.201518248733921	5
ENSG00000106460	-0.256428133180552	8
ENSG00000106546	-0.0778217602496705	8
ENSG00000106591	-0.0442516183273614	8
ENSG00000106609	0.588861958343472	3
ENSG00000106624	0.0316633533806662	6
ENSG00000106636	0.0952976509641536	1
ENSG00000106683	0.213687332467457	9
ENSG00000106701	-0.0913734373399273	6
ENSG00000106723	0.216104080925264	1
ENSG00000106799	-0.0901302191651139	3
ENSG00000106829	0.150102579112672	3
ENSG00000106976	0.424268683648817	1
ENSG00000106993	-0.0716664930763365	3
ENSG00000107021	0.0155646785698636	5
ENSG00000107036	-0.258168102548871	6
ENSG00000107104	0.122956520240617	6
ENSG00000107140	0.25173483724502	5
ENSG00000107164	0.307853524416873	9
ENSG00000107175	0.0964537506954624	3
ENSG00000107341	0.190333189533017	3
ENSG00000107625	0.39669942826376	6
ENSG00000107643	0.598444778432402	6
ENSG00000107651	-0.031451411354501	7
ENSG00000107731	0.123123827938426	1
ENSG00000107771	-0.116731547749053	1
ENSG00000107779	0.423357583576004	6
ENSG00000107854	-0.2244194786654	8
ENSG00000107938	0.249913269348847	7
ENSG00000107968	-0.1606297056126	1
ENSG00000108010	-0.0709686277067709	6
ENSG00000108021	-0.170158889960122	2
ENSG00000108061	0.0243911304604975	7
ENSG00000108175	-0.217873752605253	3
ENSG00000108179	0.0422953130290634	1
ENSG00000108239	-0.236918899048254	6
ENSG00000108278	0.367002803491665	2
ENSG00000108298	0.0846643103137215	3
ENSG00000108384	-0.063452245596188	1
ENSG00000108406	-0.355879165316907	1
ENSG00000108424	0.0303064903865511	6
ENSG00000108448	0.287058059544949	9
ENSG00000108557	0.255229070777746	3
ENSG00000108582	-0.436860486246133	3
ENSG00000108691	-0.0671903885732249	1
ENSG00000108848	0.00720964138692932	3
ENSG00000108963	-0.145421621482292	6
ENSG00000109079	0.417337522717113	6
ENSG00000109089	0.0503461639105329	6
ENSG00000109111	-0.0403717122985301	5
ENSG00000109189	0.123666931227276	1
ENSG00000109220	-0.0476152981156881	9
ENSG00000109381	-0.010462729659262	6
ENSG00000109436	-0.00961495134156755	9
ENSG00000109452	-0.0664393860727167	7
ENSG00000109519	0.0950393521837585	3
ENSG00000109576	-0.0191171461348903	4
ENSG00000109606	-0.279094156917957	3
ENSG00000109686	0.157217106899447	6
ENSG00000109814	0.256734866997864	2
ENSG00000109911	-0.153127640196685	9
ENSG00000109929	0.159383328459664	8
ENSG00000110092	0.0232113770357525	3
ENSG00000110104	0.274541262505768	3
ENSG00000110218	0.323504294182151	3
ENSG00000110237	-0.0975513378952821	6
ENSG00000110318	-0.106610766823175	6
ENSG00000110395	-0.0536829698535916	6
ENSG00000110422	-0.150326750208532	1
ENSG00000110427	-0.296102424084856	4
ENSG00000110435	-0.124457844284499	5
ENSG00000110583	0.493215525286875	9
ENSG00000110696	-0.00102378960264121	3
ENSG00000110768	0.00353392247775127	1
ENSG00000110851	0.25859339470263	7
ENSG00000110871	-0.0656841546243645	6
ENSG00000110880	0.29350595500221	5
ENSG00000110958	0.106990906266921	9
ENSG00000111052	-0.142261087116202	2
ENSG00000111215	-0.202699412262763	7
ENSG00000111266	-0.183826039017338	8
ENSG00000111300	-0.147441176691596	6
ENSG00000111361	-0.182393162143098	1
ENSG00000111412	-0.115584062022861	3
ENSG00000111424	-0.154026653546882	3
ENSG00000111450	0.326560278267291	7
ENSG00000111615	-0.314653342436355	1
ENSG00000111647	-0.11432708046271	1
ENSG00000111684	0.0397327543292018	5
ENSG00000111716	-0.095723356079617	9
ENSG00000111731	0.0355471809954468	3
ENSG00000111875	-0.219502512854674	1
ENSG00000111912	-0.642971841795355	3
ENSG00000111962	-0.468855972052729	6
ENSG00000111981	-0.286561382213372	5
ENSG00000112033	0.306418005732494	9
ENSG00000112062	0.26389967568308	3
ENSG00000112078	0.107993151938473	9
ENSG00000112081	-1.9697805726671	5
ENSG00000112149	0.232056523766106	3
ENSG00000112186	0.112917476258193	9
ENSG00000112242	0.384632032962056	3
ENSG00000112245	-0.158309105488583	3
ENSG00000112297	0.149360577835078	4
ENSG00000112305	0.0964867293795233	7
ENSG00000112306	-1.63953079545802	5
ENSG00000112406	0.160202224857046	7
ENSG00000112531	0.10592256251138	6
ENSG00000112578	-0.0917885613442666	6
ENSG00000112584	0.160789346829453	8
ENSG00000112592	0.00893092106375938	1
ENSG00000112679	0.330991749449345	4
ENSG00000112701	-0.0802123020987418	5
ENSG00000112742	0.0851704800210779	9
ENSG00000112874	-0.35764220242195	3
ENSG00000112902	-0.218808758839458	5
ENSG00000112972	-0.0674223602333348	3
ENSG00000112977	0.280457256460228	1
ENSG00000113013	-0.293983837477031	5
ENSG00000113048	0.101781673916712	5
ENSG00000113068	0.0087268806005286	6
ENSG00000113083	-0.447073106703529	3
ENSG00000113140	0.262763301221634	6
ENSG00000113163	-0.270531444656247	6
ENSG00000113240	0.0127576352945135	9
ENSG00000113273	0.274433615491178	3
ENSG00000113282	-0.18367797941303	3
ENSG00000113360	-0.076913692224674	1
ENSG00000113369	-0.0102309259145712	2
ENSG00000113456	0.0395132956411097	3
ENSG00000113552	-0.217088700206061	9
ENSG00000113569	0.135824752643054	2
ENSG00000113578	0.328232905507933	7
ENSG00000113580	-0.278126724219084	8
ENSG00000113594	0.0516884298423566	6
ENSG00000113595	-0.147566532289684	1
ENSG00000113648	0.0928300833930816	3
ENSG00000113657	-0.0181843395718383	4
ENSG00000113712	-0.35303783399111	5
ENSG00000113739	0.0815316217751112	5
ENSG00000113758	0.0311645868296248	5
ENSG00000113851	-0.0783608186373554	8
ENSG00000113916	-0.16428878016686	3
ENSG00000114019	-0.218034531941656	5
ENSG00000114030	-0.236636395739625	6
ENSG00000114374	-0.295648216337962	3
ENSG00000114423	-0.150163241287917	3
ENSG00000114446	-0.15392004067047	3
ENSG00000114650	0.209065302433813	7
ENSG00000114698	-0.536408499843711	3
ENSG00000114767	0.104937650211805	8
ENSG00000114770	-0.133638902489811	3
ENSG00000114850	-0.18337549503622	3
ENSG00000114861	-0.18795161187251	2
ENSG00000114942	0.0516603740147778	1
ENSG00000114948	-0.176410783367303	9
ENSG00000114956	0.158134758322446	9
ENSG00000115042	0.63442825682876	2
ENSG00000115091	0.46524949026112	3
ENSG00000115107	0.336071489552597	9
ENSG00000115159	-0.0190279015613415	9
ENSG00000115183	-0.260922766608692	8
ENSG00000115232	-0.170059533805629	1
ENSG00000115295	0.0234898673028474	3
ENSG00000115306	0.0926483407424432	3
ENSG00000115364	-0.314442097572236	7
ENSG00000115368	-0.182764862436822	7
ENSG00000115419	0.0910243287457821	2
ENSG00000115421	0.337683980442684	1
ENSG00000115548	-0.0385877624454028	7
ENSG00000115648	0.0577306020877129	7
ENSG00000115661	-0.174300964658273	4
ENSG00000115738	-0.188297226175709	6
ENSG00000115756	-0.705577711436306	5
ENSG00000115827	0.215050956439854	9
ENSG00000116005	-0.294239852106571	8
ENSG00000116016	-0.0251650475945324	3
ENSG00000116062	-0.214894948288765	2
ENSG00000116096	-0.120830712532835	6
ENSG00000116117	0.189400442945467	2
ENSG00000116127	0.112938001375143	2
ENSG00000116133	0.284765612219271	7
ENSG00000116198	0.134954000691477	3
ENSG00000116237	-0.0791428597848689	1
ENSG00000116285	0.24489821440785	6
ENSG00000116525	0.135335240142531	3
ENSG00000116539	0.209067763030508	6
ENSG00000116641	0.0138781413439126	1
ENSG00000116649	-0.156566855616803	5
ENSG00000116670	-0.0890354282732953	5
ENSG00000116685	-0.222161709748134	6
ENSG00000116704	-0.295187435376	3
ENSG00000116729	0.236729673885099	2
ENSG00000116791	-0.0912685398384866	8
ENSG00000116809	-0.0215655334562856	3
ENSG00000116857	0.0707098754777971	2
ENSG00000116991	0.318500051934948	1
ENSG00000117020	-0.111996688790012	6
ENSG00000117036	0.335425449155991	8
ENSG00000117118	0.149895254164049	5
ENSG00000117155	-0.179864816711212	2
ENSG00000117228	-0.154272817818043	1
ENSG00000117262	0.42157181911801	4
ENSG00000117298	-0.148470635023025	3
ENSG00000117318	-0.0239497134112895	6
ENSG00000117362	0.102355693509914	3
ENSG00000117385	-0.172704672552983	5
ENSG00000117394	-0.0723533729880697	6
ENSG00000117395	-0.0854393970307921	8
ENSG00000117419	-0.0915023384668926	6
ENSG00000117450	-1.12131615165672	5
ENSG00000117461	-0.186904129001551	5
ENSG00000117500	-0.227447469902659	7
ENSG00000117519	0.0859597740342118	9
ENSG00000117525	-0.384605858892553	3
ENSG00000117533	0.169635057114493	9
ENSG00000117543	-0.157337693832168	9
ENSG00000117616	-1.53276846157138	5
ENSG00000117632	-0.272365591162608	5
ENSG00000117697	-0.479911491508933	3
ENSG00000117906	-0.347683844476479	2
ENSG00000118007	0.042454907908549	6
ENSG00000118246	-0.102774990902255	3
ENSG00000118260	-0.0585825307889011	9
ENSG00000118363	-0.101593598137036	6
ENSG00000118503	-0.160835425720679	3
ENSG00000118508	-0.0953022005272006	8
ENSG00000118518	-0.21694523610803	3
ENSG00000118564	0.0194040516940099	1
ENSG00000118689	0.116173721570524	3
ENSG00000118816	-0.238818685170472	5
ENSG00000118873	0.170451998854248	2
ENSG00000118900	0.430388608510392	3
ENSG00000118922	-0.134776468108512	6
ENSG00000119013	0.171079344541957	9
ENSG00000119139	-0.262086684648251	1
ENSG00000119242	-0.150356416506344	2
ENSG00000119280	0.311866782804162	1
ENSG00000119318	0.245929147573577	6
ENSG00000119328	-0.241084553798344	2
ENSG00000119335	0.184130281044969	6
ENSG00000119383	0.197162443352563	2
ENSG00000119397	-0.467248775371546	1
ENSG00000119401	0.206698554559067	3
ENSG00000119408	0.530666915290244	4
ENSG00000119471	0.196838645242056	8
ENSG00000119632	0.235382163027058	1
ENSG00000119682	-0.0527563188457193	6
ENSG00000119688	0.30490983965857	7
ENSG00000119729	-0.0688368672376368	9
ENSG00000119771	0.260017479969997	7
ENSG00000119801	0.0887855283596373	3
ENSG00000119844	0.15290024039363	3
ENSG00000119900	-0.64216402428734	2
ENSG00000119922	-0.17056282478489	7
ENSG00000120008	0.353446460613857	9
ENSG00000120129	-0.222881999984299	5
ENSG00000120137	0.239245260662875	9
ENSG00000120265	-0.150698261617919	9
ENSG00000120333	-0.342509312708101	3
ENSG00000120509	0.382453967724746	7
ENSG00000120519	0.0734392738851241	4
ENSG00000120526	0.0126011905137653	3
ENSG00000120539	0.124426556380421	3
ENSG00000120549	0.183145791916788	3
ENSG00000120656	-1.41443697194767	5
ENSG00000120662	-0.17406137572448	7
ENSG00000120685	-0.0467023559197292	9
ENSG00000120690	-0.427563889874562	6
ENSG00000120694	-0.0683944788810511	5
ENSG00000120742	-0.416144513269412	2
ENSG00000120837	-0.412204014256221	3
ENSG00000120885	-0.00578533338476381	5
ENSG00000120963	-0.139355233865905	1
ENSG00000121057	0.095145213009533	3
ENSG00000121297	0.218710440320754	8
ENSG00000121390	0.162482206235934	5
ENSG00000121440	0.078688693162808	1
ENSG00000121578	-0.117734326048866	7
ENSG00000121691	0.261068607671369	7
ENSG00000121769	-0.0941849739360086	9
ENSG00000121892	0.120827160268625	3
ENSG00000121904	0.0803874062836954	9
ENSG00000121989	-0.390122984551807	3
ENSG00000122042	0.170846390868633	1
ENSG00000122140	0.253845866912799	1
ENSG00000122176	-0.822112696042001	5
ENSG00000122203	-0.165737383928573	5
ENSG00000122257	-0.0279567575738416	1
ENSG00000122376	0.0323370069481265	1
ENSG00000122417	-0.00758310479814688	7
ENSG00000122482	-0.0675849439252197	9
ENSG00000122497	0.256004102224469	6
ENSG00000122507	0.147432296186901	9
ENSG00000122545	0.381886231804156	1
ENSG00000122565	0.131532271666743	8
ENSG00000122674	0.0568532799062318	3
ENSG00000122705	0.185647068337153	2
ENSG00000122707	0.0748412455527785	8
ENSG00000122729	-0.124740485544388	3
ENSG00000122779	0.286109680626614	9
ENSG00000122786	0.0637384665639047	3
ENSG00000122861	0.119500708345382	7
ENSG00000122863	0.248736641045121	4
ENSG00000122873	-0.420692512768678	1
ENSG00000122958	-0.183459737762609	6
ENSG00000122965	0.240241364063146	3
ENSG00000122966	-0.0441262347315101	1
ENSG00000123066	0.0633993600500747	3
ENSG00000123130	-0.00431616652257285	3
ENSG00000123240	0.257817867363726	7
ENSG00000123473	0.15031189686884	2
ENSG00000123505	-0.678261150288896	5
ENSG00000123562	-0.265259652778947	5
ENSG00000123684	0.0959213156130748	6
ENSG00000123728	-0.0963454000468881	3
ENSG00000123739	-0.0831561494369597	6
ENSG00000123983	-0.10261702023985	6
ENSG00000124145	0.0655337817332736	5
ENSG00000124160	0.470521902036612	6
ENSG00000124177	0.176443525550107	4
ENSG00000124201	0.261866148967307	7
ENSG00000124279	-0.280985254397761	6
ENSG00000124299	-0.116665553568148	7
ENSG00000124356	0.231289761428247	9
ENSG00000124357	0.525520788206391	7
ENSG00000124532	-0.0957322697803293	3
ENSG00000124535	0.20419530330459	6
ENSG00000124562	-0.127972283617601	9
ENSG00000124766	0.018903437403068	8
ENSG00000124782	0.19440921729845	6
ENSG00000124784	0.150438592383165	1
ENSG00000124813	0.182468420982638	7
ENSG00000125247	0.0495546642326097	3
ENSG00000125257	0.0369539929390229	7
ENSG00000125347	-0.447911235833032	5
ENSG00000125351	0.338226195250966	1
ENSG00000125354	-0.11543596336208	6
ENSG00000125398	0.377644738930304	1
ENSG00000125484	0.0941314689386429	1
ENSG00000125503	-0.10652401246433	5
ENSG00000125629	-0.11367578294295	3
ENSG00000125676	-0.100554408349625	3
ENSG00000125772	-0.0086466157616063	1
ENSG00000125814	-0.301769155764131	3
ENSG00000125827	-0.19769300911851	1
ENSG00000125844	-0.29031057915651	6
ENSG00000125848	-0.287143637112213	1
ENSG00000125863	-0.189526869559169	9
ENSG00000125944	-0.218564056646386	9
ENSG00000125977	0.218218575080645	7
ENSG00000126003	0.379158584631929	6
ENSG00000126012	-0.0601466501586361	6
ENSG00000126067	0.417571529676884	8
ENSG00000126107	-0.0909232179387571	8
ENSG00000126216	0.051120646471967	1
ENSG00000126458	0.295105321698543	8
ENSG00000126603	0.418800347686514	8
ENSG00000126653	-0.036344391108065	9
ENSG00000126698	-0.0763447605816154	9
ENSG00000126814	-0.296101353487235	3
ENSG00000126821	0.0653091296234143	3
ENSG00000126934	0.012937162178101	9
ENSG00000127124	0.132980359906899	6
ENSG00000127241	0.208648524581304	1
ENSG00000127452	0.147798393203919	9
ENSG00000127463	-0.0809964637016627	6
ENSG00000127507	0.334515737633167	9
ENSG00000127527	-0.234303652627804	2
ENSG00000127666	0.106456772398645	3
ENSG00000127870	0.0388626625006413	7
ENSG00000127914	-0.582954444918372	8
ENSG00000127920	-0.381955800061509	1
ENSG00000127947	0.134718260236779	1
ENSG00000127948	0.398887085048387	6
ENSG00000127955	-0.488886674885806	7
ENSG00000127995	-0.194139260576331	3
ENSG00000128340	0.368884458197604	9
ENSG00000128342	0.0567146279325236	7
ENSG00000128463	-0.429674217608194	3
ENSG00000128534	-0.634180686476593	3
ENSG00000128563	0.31588386350158	6
ENSG00000128585	0.0435020260879044	6
ENSG00000128590	-0.165398067026401	3
ENSG00000128595	-0.15198270821285	4
ENSG00000128607	-0.249185933247564	6
ENSG00000128641	0.282924273392988	9
ENSG00000128654	-0.173859355696465	8
ENSG00000128708	-0.129622631766632	7
ENSG00000128917	-0.643424996124159	5
ENSG00000128944	0.0743764275380871	9
ENSG00000129038	0.0684146489947506	3
ENSG00000129055	-0.244323403265657	6
ENSG00000129187	0.22231000826919	1
ENSG00000129195	0.304225091682994	6
ENSG00000129235	-0.321923154179664	6
ENSG00000129250	0.428885659867643	3
ENSG00000129534	-0.534545316220511	1
ENSG00000129562	-0.0125760740250001	6
ENSG00000129566	-0.08694417762701	2
ENSG00000129680	0.377048723572417	6
ENSG00000129810	-0.101969363171325	9
ENSG00000129932	0.0174825598767589	8
ENSG00000130021	-0.284470588069018	3
ENSG00000130147	0.499256977889341	1
ENSG00000130165	0.430817786902322	7
ENSG00000130222	0.259001982894267	6
ENSG00000130224	-0.0684244448324655	9
ENSG00000130254	0.202260934179723	1
ENSG00000130332	-0.235431883563708	5
ENSG00000130340	0.144965992018286	4
ENSG00000130348	-0.151981324919315	8
ENSG00000130349	0.355727030381242	1
ENSG00000130396	0.16409818493761	7
ENSG00000130522	0.389193879846716	3
ENSG00000130635	0.664550634462376	3
ENSG00000130684	-0.0485235815151366	1
ENSG00000130707	0.196747200136197	9
ENSG00000130713	-0.279278998609533	6
ENSG00000130749	0.190679768558012	9
ENSG00000130816	0.17470217480995	1
ENSG00000130935	0.215716470574588	9
ENSG00000130956	-0.088223335584198	4
ENSG00000131016	0.06361682631619	7
ENSG00000131080	0.433173140796879	7
ENSG00000131143	0.417302002535287	9
ENSG00000131238	0.337500336739125	8
ENSG00000131263	-0.263279178642813	3
ENSG00000131269	0.109703339583978	2
ENSG00000131378	0.032152093278387	3
ENSG00000131459	-0.0280981540862208	5
ENSG00000131558	0.0637770126146832	7
ENSG00000131591	-0.00378479054495722	5
ENSG00000131626	0.243493839859116	9
ENSG00000131931	0.353249281625866	8
ENSG00000131941	0.248283938171454	6
ENSG00000132002	-0.368877147580672	5
ENSG00000132005	0.0760887039739698	6
ENSG00000132128	-0.00952658991334212	2
ENSG00000132155	0.200118584612753	3
ENSG00000132300	-0.422435441269508	2
ENSG00000132359	-0.068780317659881	9
ENSG00000132383	0.355233602854676	7
ENSG00000132386	-0.135615787724144	1
ENSG00000132406	0.209142114855448	3
ENSG00000132434	-0.10210618288206	3
ENSG00000132463	-0.40101745813864	8
ENSG00000132485	-0.470685263977914	3
ENSG00000132507	0.491285117557026	6
ENSG00000132541	-0.115185859399788	2
ENSG00000132688	-0.0358696144249949	6
ENSG00000132694	0.22688444842502	3
ENSG00000132740	0.475917320864682	7
ENSG00000132823	0.188940982493741	6
ENSG00000132824	0.144599352122852	1
ENSG00000132842	0.0990808112392055	7
ENSG00000132912	-0.165111468826739	6
ENSG00000132950	0.257876722893205	3
ENSG00000133030	0.281021484905662	9
ENSG00000133056	-0.502383453321374	6
ENSG00000133059	-0.054783011487692	1
ENSG00000133065	-0.415599747516601	2
ENSG00000133107	-0.343803341519003	9
ENSG00000133131	-0.439133814779339	6
ENSG00000133250	0.217984463895471	6
ENSG00000133318	0.145443234173624	6
ENSG00000133398	0.251023543880762	4
ENSG00000133422	-0.18083259259587	3
ENSG00000133424	-0.141255318357023	9
ENSG00000133619	0.369636357680139	3
ENSG00000133704	0.0405123113223275	3
ENSG00000133706	0.0140861616376473	7
ENSG00000133773	0.0539539641865999	9
ENSG00000133858	-0.373983688710269	5
ENSG00000133872	-0.154837502048251	3
ENSG00000133935	0.190104710574314	6
ENSG00000134202	-0.440434562936218	2
ENSG00000134248	-0.0497947672500228	3
ENSG00000134259	0.224922421345336	3
ENSG00000134294	-0.450900116231295	2
ENSG00000134324	0.270534976045036	6
ENSG00000134352	0.135684086338935	7
ENSG00000134452	0.280865919265783	3
ENSG00000134453	-0.109980993068603	1
ENSG00000134480	-0.140107007045629	3
ENSG00000134574	0.190105422301958	6
ENSG00000134644	-0.0476640225384668	6
ENSG00000134684	0.106572035286285	3
ENSG00000134697	-0.0679671038394022	5
ENSG00000134852	0.0507764345895487	4
ENSG00000134884	-0.679007818543486	5
ENSG00000134901	-0.170686698201291	6
ENSG00000134986	0.0403742440506206	9
ENSG00000134996	-0.189629727342937	3
ENSG00000135040	0.334360505671169	1
ENSG00000135046	-0.357332498142329	6
ENSG00000135108	0.105770005538583	3
ENSG00000135111	0.00616207380725755	6
ENSG00000135164	0.23880777064958	1
ENSG00000135269	0.0976507401397713	3
ENSG00000135272	-0.161450297140836	9
ENSG00000135297	-0.326480254065667	6
ENSG00000135318	-0.658524546390963	5
ENSG00000135624	-0.0342813719159404	3
ENSG00000135749	-0.00747032127479316	3
ENSG00000135766	-0.28686147246273	3
ENSG00000135801	0.249224658615026	8
ENSG00000135821	-0.276092765703063	5
ENSG00000135842	-0.222218623348598	9
ENSG00000135870	-0.0923278494017402	2
ENSG00000135900	0.0263832726511932	3
ENSG00000135932	0.26682434108042	3
ENSG00000135940	-0.0628953008172763	2
ENSG00000135968	0.304458567254463	1
ENSG00000135972	-0.143912019019726	6
ENSG00000135974	0.156703150951752	3
ENSG00000135976	0.253264949856015	4
ENSG00000135999	-0.13995243438187	1
ENSG00000136010	-0.0643977058100966	3
ENSG00000136026	0.0332739483034288	1
ENSG00000136044	-0.283701707859855	1
ENSG00000136146	-0.29700555376854	6
ENSG00000136158	-0.20457224945742	1
ENSG00000136161	-0.212152645705399	7
ENSG00000136238	0.322412751780239	2
ENSG00000136244	-0.301627207469066	2
ENSG00000136261	-0.417499827251715	5
ENSG00000136381	-0.130898374051051	6
ENSG00000136436	-0.225009961322924	9
ENSG00000136448	0.449526077806428	9
ENSG00000136504	0.321843105340095	7
ENSG00000136527	-0.334327441663436	6
ENSG00000136536	-0.392324054400108	3
ENSG00000136560	-0.32185613507668	6
ENSG00000136718	0.0307014566349622	6
ENSG00000136731	0.26460036980687	3
ENSG00000136732	0.0736555243431232	4
ENSG00000136738	-0.330982843325474	8
ENSG00000136816	0.397764468360414	9
ENSG00000136824	-0.125294620347346	1
ENSG00000136848	0.526101453944997	7
ENSG00000136854	0.339789776719162	3
ENSG00000136867	-0.281665080541866	3
ENSG00000136869	-0.0899614004409121	3
ENSG00000136870	-0.177860030552467	3
ENSG00000136888	0.246156616442697	4
ENSG00000136937	-0.157076801344056	2
ENSG00000136938	0.166632667986247	1
ENSG00000136986	0.320823136896218	7
ENSG00000137106	-0.0621008692665401	3
ENSG00000137124	0.430630006660735	1
ENSG00000137166	-0.0131791659061039	3
ENSG00000137200	-0.102760954955907	3
ENSG00000137269	-0.34288521001818	3
ENSG00000137309	0.086358306612248	6
ENSG00000137393	0.053982875018861	4
ENSG00000137413	0.00406771392502044	3
ENSG00000137563	0.0586744523127913	1
ENSG00000137601	-0.0865878722171674	3
ENSG00000137714	-0.136991468823453	3
ENSG00000137764	0.239061295012886	9
ENSG00000137801	-0.601344710303432	2
ENSG00000137821	-0.339860971316216	1
ENSG00000137947	-0.660863335666377	5
ENSG00000137962	0.13933079369183	3
ENSG00000137992	-0.0460911232122984	9
ENSG00000138029	0.156855018876818	6
ENSG00000138032	-0.0694921046780009	1
ENSG00000138071	0.0505215191116588	4
ENSG00000138166	-0.469202058105297	5
ENSG00000138182	-0.174748191880709	2
ENSG00000138231	-0.529460024085067	2
ENSG00000138311	0.150646836993707	9
ENSG00000138316	0.278670920379111	9
ENSG00000138326	0.424155046826621	8
ENSG00000138363	-0.0794048521312481	6
ENSG00000138375	0.0531460745359536	6
ENSG00000138386	-0.317342862572727	3
ENSG00000138434	-0.391230507304454	1
ENSG00000138640	-0.255523563855153	7
ENSG00000138658	-0.0500216507172256	1
ENSG00000138735	-0.142258590932463	1
ENSG00000138738	0.0487566899404515	1
ENSG00000138750	-0.165306323271145	3
ENSG00000138757	-0.244539204771871	6
ENSG00000138760	-0.0484567971995794	6
ENSG00000138777	-0.230338828410767	7
ENSG00000138801	-0.109524803182429	8
ENSG00000138814	-0.11510375331267	6
ENSG00000138829	0.233792104559295	5
ENSG00000138867	-0.0210760685327565	9
ENSG00000139131	0.0795022085217725	2
ENSG00000139168	0.0438340045523868	9
ENSG00000139174	0.0264885498690724	1
ENSG00000139218	0.127612874226282	6
ENSG00000139263	0.104032547065784	9
ENSG00000139329	-0.540783508153214	1
ENSG00000139370	0.323647110593887	3
ENSG00000139433	0.116373317476986	3
ENSG00000139436	0.513877809162955	4
ENSG00000139505	-0.13049876188455	7
ENSG00000139514	0.248135574530242	3
ENSG00000139517	0.299358623527308	4
ENSG00000139620	-0.267041660368007	2
ENSG00000139684	-0.0139314470643009	3
ENSG00000139734	-0.107186670584593	4
ENSG00000139746	-0.0108819183777704	1
ENSG00000139990	0.138872580665068	4
ENSG00000140105	0.314709545589236	7
ENSG00000140396	0.0649318529730358	3
ENSG00000140403	-0.0730751144759781	1
ENSG00000140416	-0.143823467257729	4
ENSG00000140443	-0.0404031806133801	1
ENSG00000140450	-0.18179528055565	1
ENSG00000140464	0.164266321373509	3
ENSG00000140525	0.264782799124153	3
ENSG00000140548	0.613004681366905	1
ENSG00000140575	0.0650007750651888	9
ENSG00000140718	0.0889226474826463	9
ENSG00000140740	-0.563205773389656	3
ENSG00000140829	0.232774572706428	2
ENSG00000140941	0.164665330411371	6
ENSG00000141052	0.137409550672844	7
ENSG00000141179	-0.29537534139619	3
ENSG00000141198	-0.160745199661001	6
ENSG00000141367	-0.0514061741294585	7
ENSG00000141526	0.00647940708144039	6
ENSG00000141560	0.0908309261729416	1
ENSG00000141562	-0.500848157710593	6
ENSG00000141564	-0.0670651269829063	1
ENSG00000141736	-0.231781129711156	1
ENSG00000141753	0.313288783301539	1
ENSG00000141756	0.402123913051273	9
ENSG00000141837	0.246341956475634	8
ENSG00000142149	0.134720212537548	7
ENSG00000142156	0.124848372313688	3
ENSG00000142166	-0.220988739304034	3
ENSG00000142168	0.0286654784425061	1
ENSG00000142173	0.309711203790293	6
ENSG00000142186	0.134506765532224	6
ENSG00000142507	0.201837346326427	3
ENSG00000142544	0.265151449559774	7
ENSG00000142627	-0.0238151492629067	6
ENSG00000142798	0.394791805381266	3
ENSG00000142856	-0.234271936303892	9
ENSG00000142864	-0.407669066845447	3
ENSG00000142892	-0.0976075846684736	9
ENSG00000143067	-0.13414914903565	3
ENSG00000143147	-0.361961351023043	6
ENSG00000143162	0.280953548455531	2
ENSG00000143183	0.00491026284309554	1
ENSG00000143207	0.238700661719138	8
ENSG00000143322	0.202126116238007	6
ENSG00000143384	-0.363322945551924	5
ENSG00000143393	-0.154863107762169	6
ENSG00000143401	0.0546200777740713	3
ENSG00000143442	-0.241104985478545	6
ENSG00000143473	0.427939870039714	1
ENSG00000143486	-0.0683910546663661	5
ENSG00000143493	0.0558392517587674	9
ENSG00000143507	-0.406293489102887	3
ENSG00000143514	0.103831135433079	6
ENSG00000143614	-0.306336882578683	2
ENSG00000143669	0.10720791630956	7
ENSG00000143702	0.377833358726525	1
ENSG00000143727	-0.087098102067088	6
ENSG00000143772	0.28762447717555	3
ENSG00000143776	0.205198300820762	4
ENSG00000143799	0.374651840052394	7
ENSG00000143924	-0.20439742818071	6
ENSG00000143947	-0.245098442027999	2
ENSG00000143971	0.0178492867234876	1
ENSG00000144120	0.189094964881124	3
ENSG00000144224	0.170649879179867	3
ENSG00000144354	0.106581760909517	9
ENSG00000144357	-0.168861876105747	6
ENSG00000144366	-0.426175685717365	3
ENSG00000144426	-0.0534641368236238	2
ENSG00000144455	0.182923465184036	9
ENSG00000144468	0.339788617833287	7
ENSG00000144476	0.669139633300602	7
ENSG00000144535	0.451876476451415	3
ENSG00000144567	-0.42047844184479	2
ENSG00000144580	0.14775086574938	7
ENSG00000144635	-0.312725149648464	7
ENSG00000144655	0.0982973674809307	3
ENSG00000144711	0.315517599718948	3
ENSG00000144736	0.189791139546895	3
ENSG00000144749	-0.144317371880789	3
ENSG00000144959	-0.166473489812058	3
ENSG00000145016	0.381285046806611	6
ENSG00000145041	0.19928272205092	6
ENSG00000145220	0.2634788763544	1
ENSG00000145247	0.195907288247803	9
ENSG00000145332	-0.142775651154871	3
ENSG00000145348	0.0814348589898484	4
ENSG00000145414	0.144582035349137	7
ENSG00000145431	-0.331212212332047	3
ENSG00000145555	0.287977480940341	2
ENSG00000145592	-0.126955130076489	3
ENSG00000145632	-0.968030270727521	4
ENSG00000145687	-0.141858501503561	9
ENSG00000145743	0.00350770332358741	1
ENSG00000145782	-0.195192259475488	3
ENSG00000145817	-0.395241200816678	3
ENSG00000145919	0.159946277426146	8
ENSG00000145982	0.390588067774698	2
ENSG00000145996	-0.0236331986419936	9
ENSG00000146122	0.0570466251827422	7
ENSG00000146197	-0.27972095379874	6
ENSG00000146242	-0.155667071809093	3
ENSG00000146278	-1.09867123205241	5
ENSG00000146373	-0.361371844827482	6
ENSG00000146592	0.289890787879174	1
ENSG00000146648	0.25090770417338	9
ENSG00000146701	-0.103537110269503	3
ENSG00000146757	-0.096168008302554	1
ENSG00000146872	0.172750841660162	8
ENSG00000147027	-0.00636295044593206	9
ENSG00000147044	0.133922478868939	2
ENSG00000147123	-0.157402229096179	3
ENSG00000147124	-0.113022197004392	9
ENSG00000147130	0.517703522561451	8
ENSG00000147164	0.0324727664995036	3
ENSG00000147400	-0.158297054890413	3
ENSG00000147592	0.0596404056183755	9
ENSG00000147677	-0.113770650633881	2
ENSG00000147687	-0.0777294034487615	3
ENSG00000147854	0.542544492931164	2
ENSG00000148019	0.0795850884302952	1
ENSG00000148053	0.104368218196108	4
ENSG00000148110	0.175010256958926	2
ENSG00000148120	0.245544514358236	6
ENSG00000148143	-0.137398045202583	1
ENSG00000148303	-0.646901619799432	5
ENSG00000148339	0.074937378533927	3
ENSG00000148358	0.159773771215991	7
ENSG00000148450	0.139057390250773	9
ENSG00000148459	-0.369904180169115	1
ENSG00000148516	0.136223053152237	9
ENSG00000148572	-0.0186550486180458	6
ENSG00000148688	0.0131095270898378	3
ENSG00000148700	-0.111264545893625	3
ENSG00000148730	0.0340210755640476	9
ENSG00000148737	0.0815494895506065	7
ENSG00000148798	0.0289933935077261	3
ENSG00000148985	-0.113719834997133	7
ENSG00000149084	-0.0780618818995601	7
ENSG00000149100	-0.00419514990667187	8
ENSG00000149177	0.233638491906778	3
ENSG00000149179	0.199677988206443	9
ENSG00000149257	0.262169592605286	3
ENSG00000149273	-0.121626368552833	5
ENSG00000149289	-0.0315701460903711	6
ENSG00000149503	-0.0614156200898651	9
ENSG00000149547	-0.0900847053650728	6
ENSG00000149600	0.356339429538319	9
ENSG00000149658	0.289952794724113	3
ENSG00000149923	0.156471060853699	6
ENSG00000149925	0.0751610212720416	6
ENSG00000150347	-0.153346032000776	1
ENSG00000150630	-0.114041553374052	7
ENSG00000150760	0.511396607821812	8
ENSG00000150938	-0.242517251077618	6
ENSG00000150961	-0.289631817132105	3
ENSG00000150977	0.280485039072278	8
ENSG00000150990	0.0930573582834144	6
ENSG00000150991	-0.544747714800489	5
ENSG00000151012	0.0391655405716804	3
ENSG00000151065	0.0431470778382336	3
ENSG00000151239	-0.50791361257739	3
ENSG00000151247	-0.42802603167938	1
ENSG00000151276	0.201818954732445	6
ENSG00000151332	-0.466473612644953	1
ENSG00000151348	0.145132905989663	4
ENSG00000151458	-0.294258873289015	9
ENSG00000151466	0.143140340771918	6
ENSG00000151491	-0.100746964304238	8
ENSG00000151552	-0.170471224088928	9
ENSG00000151553	-0.389793279728711	3
ENSG00000151612	0.019047352939886	8
ENSG00000151693	0.0467277530731273	3
ENSG00000151702	0.123200515390548	3
ENSG00000151726	0.11407828712475	6
ENSG00000151835	-0.209839395699923	6
ENSG00000151849	-0.48254924767845	7
ENSG00000151929	0.0795303385425748	6
ENSG00000152082	-0.111699799630943	8
ENSG00000152127	-0.0126969147640061	6
ENSG00000152133	0.00874284088140441	3
ENSG00000152193	-0.321149780357933	6
ENSG00000152219	-0.173301939264307	2
ENSG00000152359	-0.230460177576992	3
ENSG00000152382	-0.0822674320807085	7
ENSG00000152413	-0.179511070058166	9
ENSG00000152464	-0.363172405436221	2
ENSG00000152484	0.145657551240545	9
ENSG00000152620	0.0602975520372349	7
ENSG00000152661	-0.243136042701258	9
ENSG00000152700	-0.0852968464089728	3
ENSG00000152795	-0.487137047428268	5
ENSG00000152818	-0.162882989063439	1
ENSG00000152990	-0.18362793634074	1
ENSG00000153006	-0.0122052553457259	8
ENSG00000153046	0.425773530720894	2
ENSG00000153214	0.0406791659204624	9
ENSG00000153317	0.363668148697688	6
ENSG00000153560	-0.00346140118027309	3
ENSG00000153561	0.381728356375048	8
ENSG00000153575	0.0825462513106464	1
ENSG00000153714	-0.344335031525644	1
ENSG00000153922	-0.441222707735196	5
ENSG00000153944	0.232429402769923	9
ENSG00000154001	-0.0447570767186754	2
ENSG00000154114	0.014890046045853	3
ENSG00000154122	-0.207541223957347	8
ENSG00000154127	0.321760000877159	8
ENSG00000154174	-0.166923022828142	9
ENSG00000154188	-0.0367914622031635	9
ENSG00000154229	0.235915224425213	7
ENSG00000154310	-0.241898564827064	1
ENSG00000154319	-0.0355406672428974	3
ENSG00000154359	0.204223365218843	4
ENSG00000154380	0.232722696000596	6
ENSG00000154429	-0.2556556560104	1
ENSG00000154511	-0.314982226136578	6
ENSG00000154582	-0.420536988753848	5
ENSG00000154727	-0.202461030163732	8
ENSG00000154767	0.302717884480256	6
ENSG00000155090	0.00795235954838486	8
ENSG00000155096	0.341768162035299	1
ENSG00000155130	-0.0383877855571693	1
ENSG00000155313	0.0794259757929031	9
ENSG00000155368	-0.153931819645889	7
ENSG00000155380	-0.558621112516378	5
ENSG00000155545	-0.265995795662539	6
ENSG00000155561	0.223976031104388	8
ENSG00000155621	-0.0691251396176502	1
ENSG00000155636	-0.0445714265569827	1
ENSG00000155760	-0.267265594873421	5
ENSG00000155876	-0.555552527517905	1
ENSG00000156026	-0.0718561113174728	8
ENSG00000156103	-0.0203632935176375	8
ENSG00000156256	-0.188866856302503	2
ENSG00000156411	0.103392833502665	3
ENSG00000156482	0.206145092526817	9
ENSG00000156502	-0.461299765789022	3
ENSG00000156535	0.309691396299684	9
ENSG00000156639	0.568008776077655	6
ENSG00000156675	0.139601703693285	6
ENSG00000156802	-0.227165157372333	1
ENSG00000156804	-0.170162734301387	4
ENSG00000156958	-0.470699788588969	9
ENSG00000157216	0.0962577284663554	2
ENSG00000157514	0.0298045821970935	3
ENSG00000157540	0.151576967576689	7
ENSG00000157557	0.00538259485287927	3
ENSG00000157613	0.0205322341917502	7
ENSG00000157625	0.0321685467320011	3
ENSG00000157657	0.381431430654764	9
ENSG00000157827	-0.624682567100362	5
ENSG00000157869	-0.219385969678247	1
ENSG00000157985	-0.336092358147841	5
ENSG00000158006	0.346073668545553	1
ENSG00000158079	0.276674158575054	1
ENSG00000158161	0.286109900352104	6
ENSG00000158195	0.0768894790072615	3
ENSG00000158246	-0.108241323417469	6
ENSG00000158290	-0.269891715063969	1
ENSG00000158321	0.279084365932347	7
ENSG00000158402	0.0242459223842931	1
ENSG00000158435	0.187177132296086	9
ENSG00000158470	0.319696226489378	9
ENSG00000158480	0.111898154812091	9
ENSG00000158545	0.310791163844866	3
ENSG00000158615	0.12223346437778	1
ENSG00000158636	-0.345923852517278	1
ENSG00000159140	-0.181403596444085	6
ENSG00000159167	0.108007324822019	2
ENSG00000159176	-0.297262954534892	6
ENSG00000159399	-0.00125802057145423	3
ENSG00000159445	-0.14323840901879	2
ENSG00000159479	-0.0380001059136841	9
ENSG00000159840	0.422272018395443	3
ENSG00000159884	-0.674206067449924	5
ENSG00000160049	0.106693594202824	4
ENSG00000160194	0.318768982332963	7
ENSG00000160199	0.345179553699356	3
ENSG00000160208	0.460144823450202	3
ENSG00000160209	-0.072350911725014	3
ENSG00000160211	-0.0788563114313304	6
ENSG00000160299	0.17996656024037	1
ENSG00000160305	0.289438090881481	9
ENSG00000160360	0.10502967326397	6
ENSG00000160803	0.0497563892947575	1
ENSG00000160818	-0.152695271839933	6
ENSG00000161526	0.0283520929910506	5
ENSG00000161692	0.0374595416162605	4
ENSG00000161800	0.501144833788029	6
ENSG00000161888	0.258389542805015	2
ENSG00000162244	0.0348067467684718	6
ENSG00000162341	0.12180187977118	7
ENSG00000162377	-0.209517039973357	2
ENSG00000162402	0.325317800203662	3
ENSG00000162407	-0.113150406612363	3
ENSG00000162413	-0.622491273173119	5
ENSG00000162434	-0.139632879280107	3
ENSG00000162441	0.201360381588992	9
ENSG00000162517	0.337398104642282	3
ENSG00000162520	0.101476717828273	9
ENSG00000162542	0.153939452331887	9
ENSG00000162545	0.157417262033528	3
ENSG00000162591	-0.0203687612406307	5
ENSG00000162601	0.0699313641064365	3
ENSG00000162604	-0.0547522810401723	1
ENSG00000162613	-0.270937131365471	7
ENSG00000162702	-0.351778929320988	8
ENSG00000162714	0.428514379448008	1
ENSG00000162745	0.0585852581016585	9
ENSG00000162804	0.138750208610073	6
ENSG00000162851	0.422056717496393	9
ENSG00000162923	-0.00163993449372355	3
ENSG00000162976	-0.627548300115304	3
ENSG00000163001	-0.102587224536971	3
ENSG00000163002	-0.012693446074047	1
ENSG00000163067	0.167948395027088	1
ENSG00000163191	0.0285002237238203	1
ENSG00000163249	-0.333078826855891	6
ENSG00000163312	0.113627414570715	9
ENSG00000163320	-0.220274259273057	8
ENSG00000163430	0.112050605064802	4
ENSG00000163431	-0.0845248412435269	6
ENSG00000163453	-0.343049496031285	3
ENSG00000163468	0.250218181809216	1
ENSG00000163507	-0.0855597245875302	7
ENSG00000163512	-0.158631577370374	8
ENSG00000163545	0.101407083157267	6
ENSG00000163602	0.117798855034135	9
ENSG00000163608	-0.205864452813904	8
ENSG00000163625	-0.0259171334895403	1
ENSG00000163637	0.0190014596330028	3
ENSG00000163660	-0.309387056606211	5
ENSG00000163683	-0.168067929553412	3
ENSG00000163781	-0.470114230519403	6
ENSG00000163807	0.0650815456760616	3
ENSG00000163812	-0.224276965458113	3
ENSG00000163866	0.177188651417517	9
ENSG00000163870	0.283970827927318	2
ENSG00000163900	-0.0975645821799044	8
ENSG00000163902	0.285805889013309	6
ENSG00000163930	0.072719896524238	2
ENSG00000163939	0.140292999892824	6
ENSG00000163947	-0.00302689859502075	9
ENSG00000164040	-0.014961254557059	2
ENSG00000164045	0.255236542530168	3
ENSG00000164073	-0.159638133875087	1
ENSG00000164087	0.276693458420923	6
ENSG00000164096	0.251816560113803	9
ENSG00000164099	-0.35334720606121	6
ENSG00000164109	-0.360688349047879	6
ENSG00000164111	-0.0162277479633294	1
ENSG00000164117	-0.256756119352061	1
ENSG00000164122	-0.072329804212096	4
ENSG00000164164	-0.295381267164787	2
ENSG00000164169	-0.248494105458238	3
ENSG00000164176	-0.0855283963898533	9
ENSG00000164211	-0.286771172220953	3
ENSG00000164253	-0.0486731519428475	3
ENSG00000164300	0.292682841576793	7
ENSG00000164307	-0.0547736229501627	1
ENSG00000164323	-0.34003424919752	2
ENSG00000164327	0.106869909435154	2
ENSG00000164331	-0.236890852327076	8
ENSG00000164347	0.0354348015872271	8
ENSG00000164366	0.510752040524661	3
ENSG00000164379	0.0213228234073484	6
ENSG00000164465	-0.078358740662674	9
ENSG00000164587	0.440720336896937	6
ENSG00000164654	-0.239583278992934	8
ENSG00000164692	-0.0678001448331789	3
ENSG00000164733	0.022626378455765	3
ENSG00000164741	0.0539765802354642	3
ENSG00000164751	-0.225028220994644	1
ENSG00000164754	0.221359489001939	1
ENSG00000164761	-0.28264962803869	6
ENSG00000164818	0.521782243231875	8
ENSG00000164904	0.329124573986046	3
ENSG00000164919	0.0658730816392276	6
ENSG00000164933	-0.00130047414105471	3
ENSG00000164938	-0.00628714297988577	9
ENSG00000164944	-0.104093582626499	9
ENSG00000164949	-0.00185708196290848	6
ENSG00000164961	-0.232807005814532	1
ENSG00000164975	-0.230875709908969	1
ENSG00000165006	-0.0990037912919371	6
ENSG00000165060	0.000213227080061381	7
ENSG00000165097	-0.0557791118913709	3
ENSG00000165169	-0.153804002971935	3
ENSG00000165233	0.380191869062578	6
ENSG00000165246	-0.0392127971909418	4
ENSG00000165259	-0.234372875133184	7
ENSG00000165288	0.212454201165849	1
ENSG00000165304	0.115374887338098	9
ENSG00000165312	0.121700170004472	7
ENSG00000165338	0.187908593802641	9
ENSG00000165355	0.0257607464668128	2
ENSG00000165410	0.0277331673009593	3
ENSG00000165417	-0.380663431531162	6
ENSG00000165480	-0.484145423195763	6
ENSG00000165487	-0.105068525286423	7
ENSG00000165494	-0.438783175924719	6
ENSG00000165629	0.0857433469894692	1
ENSG00000165632	0.077361402065811	4
ENSG00000165660	0.19302934788647	8
ENSG00000165675	-0.00677392851298762	7
ENSG00000165678	0.178057126211293	8
ENSG00000165688	0.0478539733390586	2
ENSG00000165733	0.0897445352058238	3
ENSG00000165806	0.380090629843826	4
ENSG00000165819	-0.151782328750703	1
ENSG00000165821	-0.0549661083300509	6
ENSG00000165832	-0.287643347985887	7
ENSG00000165891	0.027865631341777	1
ENSG00000165915	0.441956022584227	6
ENSG00000166004	-0.392324710548092	6
ENSG00000166024	0.225920446224073	1
ENSG00000166025	-0.006700663188541	1
ENSG00000166037	-0.350190818625184	3
ENSG00000166068	0.129342088839042	9
ENSG00000166086	0.148638874894883	3
ENSG00000166123	-0.155469565123272	1
ENSG00000166130	-0.0702168621949738	5
ENSG00000166135	0.143284489569043	3
ENSG00000166167	0.00408384952608186	3
ENSG00000166170	0.474859837199349	5
ENSG00000166181	-0.176800524947471	9
ENSG00000166224	0.29005361410761	6
ENSG00000166266	0.142288202265355	6
ENSG00000166311	0.405433704171768	3
ENSG00000166333	0.250977552234726	6
ENSG00000166411	0.0463339156519405	2
ENSG00000166579	0.117960684271342	9
ENSG00000166619	0.294313225656035	8
ENSG00000166669	-0.00287157825556508	3
ENSG00000166710	-0.546652478019407	5
ENSG00000166734	0.083120946812546	8
ENSG00000166801	-0.112212669301149	3
ENSG00000166833	0.158698192526706	6
ENSG00000166848	-0.0986917892535231	3
ENSG00000166888	-0.284352696317085	6
ENSG00000166949	-0.215143812341121	1
ENSG00000166963	-0.00591830212945582	7
ENSG00000167081	0.201421520808228	4
ENSG00000167173	0.443440402043389	7
ENSG00000167182	0.0962608795478015	1
ENSG00000167258	-0.0361729530805451	6
ENSG00000167272	0.0575016527244278	8
ENSG00000167280	-0.508772631671422	5
ENSG00000167552	0.12861254746861	8
ENSG00000167566	-0.319721406796952	3
ENSG00000167720	0.260768798029271	9
ENSG00000167740	0.00550934514060063	9
ENSG00000167778	-0.0162816109760846	5
ENSG00000167785	0.475550163786667	9
ENSG00000167862	0.262560786291569	9
ENSG00000167920	-0.0377679599740409	9
ENSG00000167978	-0.031062109359576	6
ENSG00000168005	-0.205562406398525	3
ENSG00000168038	-0.0933002267217644	3
ENSG00000168078	-0.349479335087085	9
ENSG00000168116	-0.199809678743778	1
ENSG00000168140	-0.5561892350149	5
ENSG00000168209	-0.351327175244969	5
ENSG00000168246	0.183353281178317	9
ENSG00000168256	0.16466051802749	9
ENSG00000168291	0.254013346457277	1
ENSG00000168300	-0.102118002390065	1
ENSG00000168310	-0.0861739159506389	6
ENSG00000168374	-0.0592674286336491	2
ENSG00000168386	-0.0547688283034663	3
ENSG00000168397	0.153640126418366	6
ENSG00000168438	0.164359659719332	7
ENSG00000168488	0.32874457485172	6
ENSG00000168542	-0.410232668405999	3
ENSG00000168575	-0.000192605708337426	3
ENSG00000168818	0.333947429063455	4
ENSG00000168876	-0.368049778053012	3
ENSG00000168884	0.17292641826025	8
ENSG00000168906	-0.441503081008696	5
ENSG00000168916	-0.696828932026922	6
ENSG00000168924	-0.129156094736816	6
ENSG00000168944	-0.0815767342150727	9
ENSG00000168958	-0.363886282130209	3
ENSG00000169018	0.34169222092399	4
ENSG00000169019	-0.189976481570198	9
ENSG00000169020	0.537525220601513	1
ENSG00000169021	0.345324820591474	9
ENSG00000169032	-0.193540464596815	6
ENSG00000169045	-1.29724921422151	5
ENSG00000169093	-2.05574608810063	2
ENSG00000169100	-0.602423122934954	5
ENSG00000169131	0.517028298733375	9
ENSG00000169213	0.23663102945579	6
ENSG00000169255	-0.0302112161380713	1
ENSG00000169398	-0.0503008334749427	4
ENSG00000169446	0.044242670571555	7
ENSG00000169515	0.327417352353218	7
ENSG00000169519	-0.453601029499881	1
ENSG00000169567	0.0364223205663484	7
ENSG00000169604	0.100647728884061	3
ENSG00000169621	0.0111893995053068	9
ENSG00000169714	-0.0928913239355494	6
ENSG00000169715	0.107139495254578	6
ENSG00000169744	-0.0798449536417974	1
ENSG00000169764	-0.0539173749503697	1
ENSG00000169826	-0.027089607142614	3
ENSG00000169855	-0.0564739142151145	2
ENSG00000169908	-0.269459211849238	3
ENSG00000169926	-0.0400452216955995	6
ENSG00000170035	-0.418079058820383	1
ENSG00000170100	0.120371760238272	8
ENSG00000170144	0.122727794033352	3
ENSG00000170145	-0.016219626789591	6
ENSG00000170153	-0.127608962813029	3
ENSG00000170222	0.0698301134888653	9
ENSG00000170234	-0.194507278571014	3
ENSG00000170242	-0.0151804073449801	6
ENSG00000170266	0.0179930740659784	2
ENSG00000170312	-0.105827655957138	1
ENSG00000170315	-0.492507482979322	5
ENSG00000170396	0.0231947851058219	9
ENSG00000170456	0.193559408379665	9
ENSG00000170473	-0.0493810689987589	9
ENSG00000170522	-0.135315245157114	7
ENSG00000170525	-0.989243794384516	5
ENSG00000170545	0.0820040246427133	6
ENSG00000170561	0.0398851867596032	5
ENSG00000170632	0.0525848250203989	9
ENSG00000170776	0.261617584791718	3
ENSG00000170802	-0.0400142680724387	9
ENSG00000170836	-0.366048162525925	3
ENSG00000170854	-0.0508423969554182	3
ENSG00000170921	0.199431911567504	6
ENSG00000170946	-0.406065333517581	1
ENSG00000171105	0.187905422123691	8
ENSG00000171132	0.338231603181048	7
ENSG00000171163	0.0789042928331933	1
ENSG00000171204	-0.465962727615636	3
ENSG00000171307	0.276617808809215	3
ENSG00000171314	0.0946831455360803	9
ENSG00000171408	0.0967234924029763	1
ENSG00000171421	0.466780601976007	6
ENSG00000171497	-0.138365849759707	7
ENSG00000171566	-0.0633184006312401	1
ENSG00000171603	0.000844019485616368	3
ENSG00000171617	-0.218512375215667	2
ENSG00000171763	0.116714817955914	3
ENSG00000171853	0.346560745075658	1
ENSG00000171861	0.501463583787791	1
ENSG00000171863	-0.100674998373763	3
ENSG00000171914	-0.11021976235904	3
ENSG00000172164	-0.476925742917681	2
ENSG00000172172	-0.247760295100963	3
ENSG00000172201	-0.597515690316886	5
ENSG00000172260	-0.0721246697944776	9
ENSG00000172315	-0.280023978274605	3
ENSG00000172340	-0.0861703275329191	3
ENSG00000172354	0.21096887556549	3
ENSG00000172379	-0.167401371368047	1
ENSG00000172380	-0.921383386580714	5
ENSG00000172469	-0.188945069132231	8
ENSG00000172594	-0.00198472435544512	8
ENSG00000172661	0.338517819373791	9
ENSG00000172667	0.30098347803814	3
ENSG00000172765	0.305952727055545	8
ENSG00000172840	-0.14770822293669	5
ENSG00000172943	0.176408168262668	3
ENSG00000172954	0.191792214776531	4
ENSG00000172985	0.220394984274682	6
ENSG00000173040	0.103515425870803	9
ENSG00000173120	0.316655071743726	6
ENSG00000173156	0.112836078536936	3
ENSG00000173226	-0.0684938792797925	9
ENSG00000173281	0.0620788771877431	4
ENSG00000173456	0.229183232041145	5
ENSG00000173530	-0.462779219090837	5
ENSG00000173545	-0.0526576583175056	2
ENSG00000173559	-0.433003714604695	3
ENSG00000173588	0.084179552219231	6
ENSG00000173812	-0.0914818953723809	3
ENSG00000173848	0.220723447943638	6
ENSG00000173889	0.224032604169792	3
ENSG00000173905	-0.262425773003583	3
ENSG00000173926	0.089465243340338	6
ENSG00000173960	0.0633074593568087	6
ENSG00000174010	-0.660421370876031	5
ENSG00000174021	-0.41393976703745	2
ENSG00000174032	-0.189582123079472	1
ENSG00000174100	0.132848120729262	7
ENSG00000174373	0.152510408225888	6
ENSG00000174405	-0.145786606587297	2
ENSG00000174579	-0.198043039257816	6
ENSG00000174705	0.16307071337084	1
ENSG00000174839	0.225261032354449	7
ENSG00000174842	-0.455067705420489	2
ENSG00000174953	-0.156251459282911	2
ENSG00000175073	-0.437604316724658	8
ENSG00000175130	-1.06929555585516	5
ENSG00000175183	-0.780784601370349	2
ENSG00000175197	-0.713452460070491	5
ENSG00000175203	-0.716521771826685	5
ENSG00000175213	0.225647842178788	3
ENSG00000175224	0.278490230068748	3
ENSG00000175390	0.132958876519766	6
ENSG00000175455	-0.0382256810665778	9
ENSG00000175470	-0.698277862415034	5
ENSG00000175792	-0.043382278782842	6
ENSG00000175854	0.257920894330885	4
ENSG00000175866	0.360693613049846	5
ENSG00000176018	-0.238821603390007	3
ENSG00000176142	0.236043324518282	8
ENSG00000176261	-0.00941743233548316	9
ENSG00000176396	0.00310396281463007	6
ENSG00000176623	-0.150036916668665	7
ENSG00000176845	0.344489982082717	5
ENSG00000176953	-0.00654615868555124	6
ENSG00000177000	0.537121365893166	3
ENSG00000177034	0.144461938151534	3
ENSG00000177054	0.196211817550423	7
ENSG00000177106	0.16800428538219	2
ENSG00000177156	0.218576916287843	4
ENSG00000177189	-0.4670867511963	5
ENSG00000177200	0.2058435495881	9
ENSG00000177370	0.381797913918377	9
ENSG00000177383	0.0420372976593194	9
ENSG00000177565	0.0268062457549671	9
ENSG00000177600	-1.45418894854641	5
ENSG00000177606	-0.301317369125282	6
ENSG00000177888	-0.392691559149846	6
ENSG00000177889	0.220400792572448	6
ENSG00000177981	0.350085726342406	9
ENSG00000178031	0.286324427301248	4
ENSG00000178038	0.21188433001991	4
ENSG00000178105	0.116190845479948	1
ENSG00000178163	-0.157046031486966	1
ENSG00000178177	-0.0502177408699301	8
ENSG00000178234	0.456423692861553	7
ENSG00000178295	0.110814974337437	3
ENSG00000178440	0.217085190016447	9
ENSG00000178605	-0.617385670807136	2
ENSG00000178691	-0.244768396779762	6
ENSG00000178726	0.0138900455609729	1
ENSG00000178913	0.126100972252501	8
ENSG00000178921	0.221466539718118	9
ENSG00000178950	0.201638317843278	4
ENSG00000178988	0.022841665540018	3
ENSG00000179051	0.0792052056806127	3
ENSG00000179241	0.0289119530954219	2
ENSG00000179271	-1.15695696407896	5
ENSG00000179348	0.10740869504771	2
ENSG00000179431	0.0693846928492161	6
ENSG00000179526	0.268520251981536	6
ENSG00000179889	0.0997480665639278	6
ENSG00000180190	0.0701674703431524	3
ENSG00000180340	0.0285692428088495	9
ENSG00000180543	-0.0501660869080424	8
ENSG00000180611	-0.139668078044628	1
ENSG00000180628	0.147755817410056	7
ENSG00000180660	0.0274166935885406	6
ENSG00000180667	-0.026680261476829	1
ENSG00000180801	-0.297390502430732	9
ENSG00000180875	0.0699943151079096	8
ENSG00000180964	0.255418463417222	3
ENSG00000181072	-0.311577251857951	1
ENSG00000181191	-0.0103996902144301	3
ENSG00000181381	0.0112032800173671	7
ENSG00000181544	-0.180671489698617	3
ENSG00000181555	0.390663514522447	6
ENSG00000181690	0.109766188651398	3
ENSG00000181722	-0.0409539453034036	7
ENSG00000181788	0.0819622108178286	3
ENSG00000181915	-0.0857168435621816	6
ENSG00000181991	0.242493109761547	1
ENSG00000182087	0.254149563265257	3
ENSG00000182141	0.394033089103215	9
ENSG00000182150	0.13677674876014	6
ENSG00000182197	0.075675084680155	7
ENSG00000182272	0.301638164701607	4
ENSG00000182287	0.30943586520878	1
ENSG00000182319	0.116684563190513	3
ENSG00000182405	-0.0701568068553648	3
ENSG00000182481	0.146604272486954	5
ENSG00000182667	0.151151782737182	7
ENSG00000182670	0.147753806975124	3
ENSG00000182752	0.114105081897574	7
ENSG00000182827	0.155321285032973	7
ENSG00000182831	0.0646707949797905	6
ENSG00000182871	0.0855788537606472	1
ENSG00000182903	0.540566998558167	9
ENSG00000183087	0.565674382793324	6
ENSG00000183291	-0.137573326385105	8
ENSG00000183337	0.0508052047338528	5
ENSG00000183439	0.0618453540038226	4
ENSG00000183475	0.479106622856532	7
ENSG00000183530	0.206621612588115	9
ENSG00000183576	0.176782305820216	6
ENSG00000183696	-0.256022005662487	3
ENSG00000183718	-0.0602358565867995	5
ENSG00000183722	0.120292431925265	8
ENSG00000183741	0.000869032807513302	1
ENSG00000183808	-0.457058058508156	1
ENSG00000183814	-0.0125529027651966	1
ENSG00000183864	-0.423362532364874	5
ENSG00000183943	0.156621772586754	2
ENSG00000184110	0.451818133965404	1
ENSG00000184178	-0.0752500318262609	5
ENSG00000184203	0.0313327746066579	3
ENSG00000184232	0.382370770667399	3
ENSG00000184347	0.135405994706027	6
ENSG00000184432	0.186153716570792	3
ENSG00000184602	-0.148657763263526	3
ENSG00000184674	0.13104267055258	6
ENSG00000184675	-0.00730412459261612	7
ENSG00000184708	0.162244978012078	9
ENSG00000184863	-0.0275718403575863	6
ENSG00000184867	0.107516662711756	7
ENSG00000184886	-0.118269539865262	6
ENSG00000184897	0.0813855838439159	6
ENSG00000184939	0.450958258420766	9
ENSG00000184983	0.10651283556811	6
ENSG00000185049	0.218636433493221	7
ENSG00000185163	0.226286856761117	4
ENSG00000185532	-0.404145771107199	6
ENSG00000185551	0.25953137776194	6
ENSG00000185760	0.0905934792247572	3
ENSG00000185761	0.23306969257485	4
ENSG00000185787	0.372079630030785	3
ENSG00000185798	-0.00147519523509568	9
ENSG00000185825	-0.719405850579269	4
ENSG00000185869	-0.159099504237926	2
ENSG00000185904	-0.0122143971553023	9
ENSG00000185947	0.216851483721338	9
ENSG00000185950	0.260753984075062	6
ENSG00000185973	0.398326170229767	3
ENSG00000185989	-0.352182274423244	6
ENSG00000186063	-0.601301086574599	2
ENSG00000186073	-0.201270364863477	7
ENSG00000186260	0.0717136756872044	9
ENSG00000186298	0.154311100528709	2
ENSG00000186350	0.0973676006353956	6
ENSG00000186376	0.0910759854108928	4
ENSG00000186416	-0.122091865359454	1
ENSG00000186468	-0.340732729958948	5
ENSG00000186480	0.0607443124312638	5
ENSG00000186787	0.00339887519333703	1
ENSG00000187079	-0.247637281067411	6
ENSG00000187109	-0.277295122178985	5
ENSG00000187123	-0.0118537390216619	1
ENSG00000187240	-0.248442915748884	1
ENSG00000187243	0.17698935721812	9
ENSG00000187325	-0.367906233862322	3
ENSG00000187498	-0.0025134819279681	7
ENSG00000187514	-0.329866504825773	5
ENSG00000187522	-0.0861599979216388	6
ENSG00000187678	0.201631087567794	4
ENSG00000187735	-0.128863550006676	1
ENSG00000187951	0.226686533991281	9
ENSG00000187954	0.429767459360429	6
ENSG00000188026	0.278157761002941	7
ENSG00000188243	0.0118400803364515	8
ENSG00000188313	-0.228934398937087	3
ENSG00000188352	-0.470404383656933	9
ENSG00000188419	-0.173272768552825	1
ENSG00000188493	0.107874047490375	9
ENSG00000188529	-0.287753259292889	6
ENSG00000188641	-0.425324486060051	1
ENSG00000188706	0.0472179270801232	4
ENSG00000188725	-0.224610692513747	7
ENSG00000188976	-0.0945494586903092	5
ENSG00000188994	0.0505569692464662	7
ENSG00000189057	0.218550232955511	6
ENSG00000189180	-0.0146823062236564	1
ENSG00000189184	0.00308997921063861	3
ENSG00000189306	0.142280541719682	3
ENSG00000189308	-0.724205263436258	6
ENSG00000189403	0.0323192432866373	8
ENSG00000196152	-0.0138211920148304	4
ENSG00000196177	-0.0902151415269848	2
ENSG00000196182	-0.118941125892839	5
ENSG00000196230	-0.201152271561807	1
ENSG00000196247	-0.025720159387583	9
ENSG00000196262	-1.19888560515865	5
ENSG00000196313	0.25167318261531	6
ENSG00000196363	0.207594058206794	6
ENSG00000196365	0.257721317304647	6
ENSG00000196368	-0.119162369955673	3
ENSG00000196422	0.462708178630594	3
ENSG00000196459	-0.11903801441753	1
ENSG00000196498	0.406583455834365	6
ENSG00000196505	0.167636815604944	1
ENSG00000196517	0.293371910176405	3
ENSG00000196526	0.393780815067749	6
ENSG00000196562	0.174978646215583	8
ENSG00000196569	-0.0612993248711845	1
ENSG00000196588	0.300137348164451	4
ENSG00000196670	0.172237611777416	9
ENSG00000196712	0.035728460405444	3
ENSG00000196715	0.456612064108217	9
ENSG00000196724	0.202555069967006	6
ENSG00000196739	0.34944594562177	3
ENSG00000196782	0.317189956815983	7
ENSG00000196843	0.240103722873217	6
ENSG00000196924	-0.22208145848337	6
ENSG00000196950	-0.241486732043448	2
ENSG00000197006	-0.0159533270020747	3
ENSG00000197019	-1.03956645410299	5
ENSG00000197021	-0.245335169532326	1
ENSG00000197024	0.0862241114741755	1
ENSG00000197045	-0.0170109085685649	9
ENSG00000197081	-0.275914672391249	1
ENSG00000197183	0.492469187330445	1
ENSG00000197296	0.269362967130415	9
ENSG00000197372	0.0574426740265288	9
ENSG00000197381	0.119715894420177	3
ENSG00000197415	-0.232342862807101	9
ENSG00000197429	-0.301367277222204	6
ENSG00000197448	0.00647834707561885	4
ENSG00000197467	0.183720029767431	3
ENSG00000197594	-0.168994751491994	2
ENSG00000197601	-0.00581347638830288	9
ENSG00000197614	0.070436349661722	3
ENSG00000197694	0.385908746552967	6
ENSG00000197702	0.325602205083534	6
ENSG00000197747	-0.0410333002752923	1
ENSG00000197756	0.221117758026308	3
ENSG00000197780	0.161662725267611	8
ENSG00000197798	-0.0235301999283002	6
ENSG00000197808	0.202994977309077	9
ENSG00000197852	-0.157085789469966	7
ENSG00000197860	-0.446974317434907	8
ENSG00000197885	0.272261078983087	2
ENSG00000197930	-0.384706753908384	9
ENSG00000197969	0.172735321180249	1
ENSG00000198026	0.0380958664074053	5
ENSG00000198034	-0.266326227474631	5
ENSG00000198060	-0.00336690677698588	9
ENSG00000198087	-0.14441942462014	3
ENSG00000198142	0.0299669704787649	7
ENSG00000198205	-0.338995216552538	3
ENSG00000198225	0.0674022140167485	9
ENSG00000198231	0.360506517490598	6
ENSG00000198363	0.117184330974015	6
ENSG00000198382	0.038505635439385	5
ENSG00000198517	0.38806743287546	4
ENSG00000198521	0.203430338164992	9
ENSG00000198554	0.102544594994606	8
ENSG00000198589	0.22503392602615	6
ENSG00000198604	0.0450156149241746	3
ENSG00000198612	-0.0980215768359106	9
ENSG00000198646	0.078060782503986	1
ENSG00000198663	-0.034965603009547	3
ENSG00000198677	0.00885709402881598	9
ENSG00000198707	-0.384376684766734	2
ENSG00000198722	-0.105236592419759	7
ENSG00000198752	0.483446276888166	6
ENSG00000198783	0.0663249536877236	9
ENSG00000198793	0.253930301369459	6
ENSG00000198825	-0.189902178813193	1
ENSG00000198832	0.0998917972880412	5
ENSG00000198839	-0.257635962005904	9
ENSG00000198846	-0.387405499852454	3
ENSG00000198873	0.224259385698461	3
ENSG00000198887	-0.112517526956784	3
ENSG00000198959	-0.334371416808474	3
ENSG00000198961	0.0236466815220632	1
ENSG00000203805	0.144167234234846	9
ENSG00000204104	-0.0232587497001128	9
ENSG00000204152	0.223813196257989	9
ENSG00000204580	0.271448961053442	6
ENSG00000204592	-0.299598107908879	5
ENSG00000204767	0.0175574467852018	3
ENSG00000205133	-0.482966254887481	9
ENSG00000205339	-0.135198743263906	5
ENSG00000205423	0.0448624878793972	2
ENSG00000205476	-0.108847516682055	2
ENSG00000205664	0.0121151685368167	6
ENSG00000205683	0.142223527378827	6
ENSG00000205981	-0.495123419089907	1
ENSG00000206503	-0.584766212805997	5
ENSG00000206538	-0.062039671679318	3
ENSG00000206560	0.310976034655217	1
ENSG00000211460	0.0556829939037577	1
ENSG00000213047	0.0177450298989752	8
ENSG00000213923	0.291806739571262	3
ENSG00000214026	0.423659365311202	9
ENSG00000218739	-0.255350522336372	9
ENSG00000222041	0.000589450109690598	8
ENSG00000224531	0.0657381404139375	3
ENSG00000224877	0.122825979760809	1
ENSG00000225485	0.37618218352113	7
ENSG00000226784	-0.415443757846188	1
ENSG00000227124	-0.0540660644250413	5
ENSG00000227946	-0.15559476523694	2
ENSG00000228265	0.237462062954327	9
ENSG00000229989	-0.255026944661846	9
ENSG00000231566	-0.125334218210665	1
ENSG00000233608	-0.426508752281655	3
ENSG00000233864	-0.277450417056845	3
ENSG00000234444	0.0998524983287046	9
ENSG00000234883	-0.152076062062855	1
ENSG00000241127	-0.582083492481304	3
ENSG00000241878	0.22242438572007	3
ENSG00000241973	0.785100534716985	6
ENSG00000242732	-0.189851843142366	5
ENSG00000243156	-0.0173760255376762	6
ENSG00000245532	0.0333929814483751	6
ENSG00000246067	-0.160837797468048	1
ENSG00000249992	-0.21013298462495	3
ENSG00000251562	0.0934552548600103	1
ENSG00000253626	0.228843909897233	1
ENSG00000253729	0.298730129832133	1
ENSG00000254535	-0.341275518390873	9
ENSG00000254667	-0.00923132700447461	7
ENSG00000255302	-0.419016011216474	1
ENSG00000256043	-0.265551194928663	1
ENSG00000256618	0.0985740016137998	7
ENSG00000260032	-0.0685098609094225	2
ENSG00000260054	0.283740480081958	1
ENSG00000260977	-0.24036988057618	1
ENSG00000261567	0.173993034826197	4
ENSG00000261609	0.284942332954292	1
ENSG00000261824	-0.00191979610638054	9
ENSG00000262601	0.0395572343899895	1
ENSG00000262837	0.38494327015861	7
ENSG00000264364	-0.761719523529335	5
ENSG00000267100	-0.0912613999821393	3
ENSG00000272447	-0.131031085037311	2
ENSG00000273015	-0.185751201275816	2
ENSG00000000003	0.154178453016489	none
ENSG00000000419	-0.441880608124826	none
ENSG00000000457	-0.0981913428937561	none
ENSG00000000938	0.0210427424259382	none
ENSG00000001460	0.159903806092553	none
ENSG00000001561	-4.60419045334263e-05	none
ENSG00000001626	-0.0762316247142365	none
ENSG00000002016	-0.189844602122588	none
ENSG00000002587	0.135261999468693	none
ENSG00000002726	-0.0560441991607155	none
ENSG00000002745	-0.498934491571452	none
ENSG00000002746	-0.594769980334362	none
ENSG00000002834	0.149697924621193	none
ENSG00000002919	-0.217139040080193	none
ENSG00000002933	0.294871578524605	none
ENSG00000003096	0.219173742248059	none
ENSG00000003400	-0.18133136481355	none
[truncated: 10,065 more rows]
