# Supplementary material for: The HSV-1 ICP22 protein selectively impairs histone repositioning upon Pol II transcription downstream of genes
Source: Nat Commun. 2023 Jul 31;14:4591. doi: 10.1038/s41467-023-40217-w (PMC10390501; doi:10.1038/s41467-023-40217-w)
Supplement: Supplementary file 8 — Source Data [file 41467_2023_40217_MOESM8_ESM.zip › SupFig12f.tsv]

gene_id	log2FC	cluster
ENSG00000001167	-0.149386040645811	7
ENSG00000001497	-0.257291007723692	1
ENSG00000001629	0.128129952616755	4
ENSG00000003056	-0.102477217829437	1
ENSG00000003509	-0.439638580631272	8
ENSG00000004399	0.428074937921202	3
ENSG00000004700	-0.970069527262213	8
ENSG00000004766	-0.240439891617564	2
ENSG00000005189	0.0114685917361634	3
ENSG00000005249	-0.718754947467851	6
ENSG00000005469	-0.463825196675368	8
ENSG00000005483	-0.200453593016634	7
ENSG00000005486	0.631143663591215	9
ENSG00000005810	-0.330499387608526	6
ENSG00000006042	0.378100688221757	9
ENSG00000006530	-0.106095479534379	7
ENSG00000006712	0.712513814706792	8
ENSG00000007341	0.209619212615693	6
ENSG00000007923	0.621846275015391	6
ENSG00000007944	-0.200990755679788	3
ENSG00000008083	0.0483837342166413	9
ENSG00000008513	0.375059991612893	6
ENSG00000008988	-0.148863847299218	5
ENSG00000009335	0.67599884181182	6
ENSG00000009844	-0.672765761354105	1
ENSG00000010270	-0.234750197278708	9
ENSG00000011114	0.344275648804946	6
ENSG00000011295	-0.118339160544429	9
ENSG00000011422	0.273101456738627	7
ENSG00000011426	-0.0127932906547922	1
ENSG00000011465	-1.06829593173833	3
ENSG00000011523	-0.012201995893494	8
ENSG00000011638	-0.321039392707328	6
ENSG00000012822	0.507213485345699	1
ENSG00000013016	0.112727996840535	3
ENSG00000013374	0.707638827499013	7
ENSG00000013583	0.304031569090181	9
ENSG00000014123	-0.612635877188122	9
ENSG00000014641	-0.318565771174595	3
ENSG00000015153	-0.399532809993282	9
ENSG00000015171	-0.0433455671860395	3
ENSG00000018510	-0.409269998188489	6
ENSG00000019549	0.162757936847375	1
ENSG00000020256	0.381470080939054	4
ENSG00000021574	-0.313997944011987	6
ENSG00000023171	0.0659996252863217	4
ENSG00000023287	-0.577969035031657	3
ENSG00000023909	-0.159401767028892	6
ENSG00000024048	0.492892883310982	3
ENSG00000024526	-0.365513134296892	8
ENSG00000025156	-0.605916050453193	1
ENSG00000026025	0.00197471963263369	6
ENSG00000026508	0.294696709902945	4
ENSG00000028116	-0.30604133065087	9
ENSG00000028528	0.307218944361848	6
ENSG00000028839	-0.204686994205828	3
ENSG00000029725	0.0631122994743327	8
ENSG00000030582	0.591017636126476	7
ENSG00000031003	-0.318082088934797	7
ENSG00000031691	-0.465775801689902	9
ENSG00000033178	-0.386633282456243	2
ENSG00000033627	0.0182257303271835	3
ENSG00000034152	0.302152430575089	6
ENSG00000034533	-0.452672835276902	1
ENSG00000034677	-0.152288976783274	8
ENSG00000034713	0.0846251927057922	8
ENSG00000035499	-0.248248676341494	2
ENSG00000037474	-0.0863633395685359	6
ENSG00000037637	0.770421798416365	6
ENSG00000038002	-0.365284836167222	3
ENSG00000038219	-0.202191403578489	1
ENSG00000039523	0.273540948250244	3
ENSG00000040531	0.826841539218757	4
ENSG00000040933	-0.398805137518275	3
ENSG00000042062	0.311364303480805	1
ENSG00000042753	0.501427803657171	1
ENSG00000043514	0.469560682368651	9
ENSG00000044459	-0.117048699870964	4
ENSG00000047410	-0.206789168293531	8
ENSG00000047578	0.830644059248625	7
ENSG00000047621	-0.418135984500317	8
ENSG00000047849	0.562585524370811	4
ENSG00000048471	0.43746767999857	7
ENSG00000048828	0.304167470153852	6
ENSG00000048991	-0.0867261193286103	9
ENSG00000049130	-0.440975434136659	8
ENSG00000049167	-0.365714663414523	9
ENSG00000049323	0.105825612571913	9
ENSG00000049449	-0.288861167653301	1
ENSG00000049540	0.659541595640405	3
ENSG00000049618	0.377529355098865	6
ENSG00000049656	0.296245017029688	4
ENSG00000050405	0.0814756027739935	6
ENSG00000051108	0.483757140572637	3
ENSG00000051341	-0.373964005992402	9
ENSG00000051382	-0.280330643011267	7
ENSG00000051620	-0.389572698155405	3
ENSG00000052723	-0.228170377820479	2
ENSG00000054277	-0.307298076921105	9
ENSG00000054598	0.346407761107031	5
ENSG00000054793	0.289999231885168	1
ENSG00000055044	0.221200634666728	8
ENSG00000055130	0.189221787414299	2
ENSG00000055147	0.138780295284817	8
ENSG00000056050	-0.604725199384885	4
ENSG00000056097	-0.268472110298383	8
ENSG00000056277	0.480084220719713	3
ENSG00000057019	-0.183858602715206	1
ENSG00000057935	0.651297789426859	2
ENSG00000058272	-0.121111971975273	1
ENSG00000059758	0.118798052214107	1
ENSG00000059804	-0.0685500516049625	3
ENSG00000060339	-0.0910803492096894	1
ENSG00000060688	-0.0133104217723605	9
ENSG00000060718	-0.380651054128282	9
ENSG00000060749	-0.368271575352473	1
ENSG00000060982	-0.0762280626507709	7
ENSG00000061337	0.165176246706456	7
ENSG00000063660	0.343379023785291	4
ENSG00000064545	0.62998250139767	4
ENSG00000064607	0.475362900580603	1
ENSG00000065491	-0.0270984787320092	1
ENSG00000065534	-0.115199020511943	6
ENSG00000065548	-0.498441083878649	3
ENSG00000065559	-0.378965149358532	9
ENSG00000065613	0.423285073768617	2
ENSG00000065665	0.0680652326269321	2
ENSG00000065883	-0.286465763102178	7
ENSG00000065911	0.364027728352484	2
ENSG00000065923	-0.081137583338268	3
ENSG00000066044	0.963792031494032	2
ENSG00000066557	-0.661869879820619	1
ENSG00000066651	-0.215335240018334	1
ENSG00000066827	0.164685805037231	3
ENSG00000067048	-0.221810683313271	5
ENSG00000067113	-0.741034830320901	3
ENSG00000067141	0.510221759247337	3
ENSG00000067167	-0.249301844498203	3
ENSG00000067177	-0.203809983850204	6
ENSG00000067208	-0.579767111165358	3
ENSG00000067365	0.0967873469529959	3
ENSG00000067829	0.749535352636082	5
ENSG00000067955	0.299139304990171	6
ENSG00000068305	0.119154814517107	4
ENSG00000068323	0.395447905531429	8
ENSG00000068383	0.837968727351487	6
ENSG00000068724	0.417890576178747	5
ENSG00000068793	0.0363430896572278	7
ENSG00000068912	0.248170937540111	3
ENSG00000069509	-0.262979340127126	9
ENSG00000069702	-0.100375743533937	9
ENSG00000070018	-0.225772198177717	8
ENSG00000070047	0.571607404532216	6
ENSG00000070214	-0.00819500214334426	6
ENSG00000070367	-0.467854155143339	1
ENSG00000070423	0.773794498358729	5
ENSG00000070476	0.412130513380995	2
ENSG00000070756	0.129218997107617	5
ENSG00000070778	-0.0199921304843758	8
ENSG00000070785	0.392809378534316	5
ENSG00000070950	0.334568459936761	6
ENSG00000071051	0.117621361758538	9
ENSG00000071243	-0.577922141803921	3
ENSG00000071462	0.54100090559961	5
ENSG00000071537	0.143966635885792	6
ENSG00000071794	0.0649493140946662	1
ENSG00000072110	0.467109924697213	2
ENSG00000072121	-0.351179681134105	9
ENSG00000072210	-0.0482438578294187	9
ENSG00000072274	0.0593495310321644	5
ENSG00000072364	-0.133047025225797	6
ENSG00000072506	0.424031719495479	6
ENSG00000072778	0.255304879888603	6
ENSG00000073756	-0.533675223338469	1
ENSG00000074047	-0.18502808377912	7
ENSG00000074181	0.105724806919334	1
ENSG00000074266	-0.150645075901857	9
ENSG00000074416	0.727940888993001	3
ENSG00000074696	-0.0696045238835439	1
ENSG00000074800	0.478424694025606	1
ENSG00000075151	0.128634252004969	9
ENSG00000075188	-0.543838236073493	1
ENSG00000075292	-0.125418671750849	9
ENSG00000075407	-0.569426250324594	1
ENSG00000075426	0.295667653278325	7
ENSG00000075539	-0.287928870999187	6
ENSG00000075618	0.625450246750577	5
ENSG00000075711	0.707245964398047	6
ENSG00000075856	0.0136344102401959	6
ENSG00000075945	-0.200706042288143	8
ENSG00000076356	0.150974694064713	4
ENSG00000076641	0.00366493454903794	3
ENSG00000077150	0.720845153576155	3
ENSG00000077152	0.225735086096116	9
ENSG00000077232	-0.658952661571182	7
ENSG00000077254	-0.228424562678852	8
ENSG00000077380	-0.100887706122746	3
ENSG00000077549	0.74743361167613	3
ENSG00000077809	1.51678142561819	9
ENSG00000078070	-0.108704861772384	1
ENSG00000078124	-0.239138217793117	7
ENSG00000078618	-0.360411753667453	9
ENSG00000079102	-0.444583062902296	7
ENSG00000079387	0.434486225080421	1
ENSG00000079482	-0.178414717212449	7
ENSG00000079691	-0.245086916457669	7
ENSG00000079785	0.42536060095997	3
ENSG00000079999	0.641135177836049	3
ENSG00000080345	-0.0905388199747427	9
ENSG00000080503	-0.314089991339139	7
ENSG00000080573	0.397639854953736	1
ENSG00000080839	0.096605509758073	9
ENSG00000081014	-0.25005855610341	9
ENSG00000082258	-0.1039864834867	1
ENSG00000082516	0.0235076552227348	9
ENSG00000082641	0.194612719730969	1
ENSG00000082701	0.296040059626606	3
ENSG00000083097	-0.31976557835229	4
ENSG00000083168	0.0946730108925998	9
ENSG00000083520	-0.527910291154894	5
ENSG00000083720	-0.406566786763349	1
ENSG00000083817	0.119015152672183	9
ENSG00000083857	0.124121541447971	4
ENSG00000083896	-0.644185502559466	3
ENSG00000084207	0.263969260134062	8
ENSG00000084636	0.575831322057106	6
ENSG00000084676	0.142613504556353	8
ENSG00000084733	-0.0446407560470721	8
ENSG00000085117	-0.0998385265230816	3
ENSG00000085231	0.141533317248408	2
ENSG00000085491	0.163818534155273	3
ENSG00000085511	-0.206389913997293	9
ENSG00000085832	0.169610910192425	2
ENSG00000086061	-0.39888603766743	6
ENSG00000086065	-0.168137593456836	6
ENSG00000086189	-0.380627436066487	1
ENSG00000086619	-0.452162818303732	5
ENSG00000086758	0.0949507268825314	4
ENSG00000087008	0.525902185357235	1
ENSG00000087095	0.125999167958017	3
ENSG00000087116	0.169830799761597	9
ENSG00000087206	0.453738638245317	7
ENSG00000087263	-0.369385993540981	1
ENSG00000087303	-0.276387225731633	7
ENSG00000087586	0.102557352625348	6
ENSG00000087884	-0.360273387977077	2
ENSG00000087995	0.429006215047593	9
ENSG00000088179	-0.0682712883541852	9
ENSG00000088356	0.294548865729905	9
ENSG00000088387	0.297864463711749	7
ENSG00000088448	0.125716669725863	6
ENSG00000088451	-0.041561086426293	7
ENSG00000088832	-0.270765115654654	7
ENSG00000088854	0.876827917241678	6
ENSG00000089009	0.124121258143948	3
ENSG00000089048	-0.446017818056175	9
ENSG00000089060	0.589964464642645	3
ENSG00000089094	0.0228112996894812	7
ENSG00000089177	0.103022397474952	7
ENSG00000089225	-0.0178193259790917	4
ENSG00000089234	0.448628341915607	3
ENSG00000089693	0.391993931958928	2
ENSG00000089737	0.444184216030917	6
ENSG00000090020	0.202616084699963	3
ENSG00000090432	0.255593215802756	6
ENSG00000090530	0.0636984771101522	1
ENSG00000090621	0.376779935291374	6
ENSG00000090857	1.05857256568864	6
ENSG00000090905	0.283559679736793	3
ENSG00000091140	0.285600047343221	3
ENSG00000091409	0.0437925753022367	1
ENSG00000091436	-0.0139894904895339	8
ENSG00000091483	-0.548930600462357	9
ENSG00000091651	-0.0451173674723983	9
ENSG00000092020	-0.250879150568778	9
ENSG00000092148	-0.134107051487834	3
ENSG00000092330	0.424229104839035	6
ENSG00000092978	-0.599571398218537	2
ENSG00000094880	-0.0732774671014638	6
ENSG00000094916	0.246333903648868	6
ENSG00000095002	0.165755565860597	6
ENSG00000095303	0.206997985027622	6
ENSG00000095380	0.300183699054345	6
ENSG00000095564	-0.385617220608122	9
ENSG00000095787	0.0606626324451782	6
ENSG00000096384	0.490355758715469	5
ENSG00000096401	-0.0927442960812781	6
ENSG00000096717	-0.378104549717099	6
ENSG00000096746	0.0318921118733801	3
ENSG00000096968	-0.380334556104053	9
ENSG00000099139	-0.39466060946078	6
ENSG00000099203	0.66753240980435	3
ENSG00000099246	-0.312455358470345	1
ENSG00000099284	0.266320781410196	1
ENSG00000099290	0.608498163905429	9
ENSG00000099795	0.776957988241585	3
ENSG00000099977	0.58094879721198	6
ENSG00000100030	0.667427661265548	8
ENSG00000100068	0.598296530202559	1
ENSG00000100124	0.835341026524794	3
ENSG00000100138	0.573588900925491	6
ENSG00000100154	-0.24055950850487	2
ENSG00000100201	0.558728950499674	1
ENSG00000100207	0.71962447405823	9
ENSG00000100219	0.199345625818628	9
ENSG00000100241	0.733480901209777	6
ENSG00000100258	0.787756978690229	1
ENSG00000100263	0.693981652255036	9
ENSG00000100280	0.486964834752885	7
ENSG00000100294	0.285847598336097	3
ENSG00000100304	0.644967978933471	7
ENSG00000100316	0.83686919792233	5
ENSG00000100320	0.218997319505461	9
ENSG00000100325	0.49859917125015	3
ENSG00000100345	0.722670135598236	7
ENSG00000100348	0.66971974239957	6
ENSG00000100360	0.516280907426128	1
ENSG00000100364	-0.119860062096445	9
ENSG00000100410	0.307150126377922	5
ENSG00000100425	0.732537079420714	3
ENSG00000100445	0.269360260537292	6
ENSG00000100503	-0.225767819664634	9
ENSG00000100523	-0.0346209914761746	1
ENSG00000100554	-0.356539735636882	1
ENSG00000100575	-0.50482319051183	2
ENSG00000100600	0.32429842903002	3
ENSG00000100605	0.757326795988363	1
ENSG00000100612	-0.577313124970702	9
ENSG00000100625	-0.255158656039793	7
ENSG00000100629	-0.086923305081582	1
ENSG00000100632	0.233043020089086	7
ENSG00000100697	-0.115221492258207	7
ENSG00000100796	-0.135021223412453	3
ENSG00000100804	-0.216556511846708	6
ENSG00000100865	-0.0493632507501902	9
ENSG00000100906	0.211724259780778	5
ENSG00000100991	0.865424509846035	4
ENSG00000100997	0.829729219107171	7
ENSG00000101019	0.622699568313752	7
ENSG00000101040	0.143081846078937	1
ENSG00000101182	0.424454216056293	2
ENSG00000101191	0.804615861904777	6
ENSG00000101216	0.45866741041798	2
ENSG00000101236	0.513867804079568	3
ENSG00000101266	-0.127192389898341	7
ENSG00000101343	-0.27156910903414	1
ENSG00000101365	0.154761417471033	6
ENSG00000101384	-0.152742591121736	3
ENSG00000101400	0.229593398681193	6
ENSG00000101407	0.197601020547097	9
ENSG00000101439	-0.0812401185334524	3
ENSG00000101474	0.382787071091822	4
ENSG00000101825	0.0322136859678847	7
ENSG00000101843	-0.280181453014741	8
ENSG00000101935	-0.212741863078338	5
ENSG00000101974	-0.370585653807663	3
ENSG00000102038	0.201063544471483	4
ENSG00000102054	0.316390165376153	6
ENSG00000102158	-0.343389666545717	2
ENSG00000102181	0.534672190525939	4
ENSG00000102189	-0.422274108102946	2
ENSG00000102287	-0.305824614867234	3
ENSG00000102393	-0.0855837748688656	5
ENSG00000102572	0.960967604085798	6
ENSG00000102595	-0.000278348128100975	6
ENSG00000102699	-0.415518034416473	1
ENSG00000102710	-0.253821607993382	6
ENSG00000102753	0.0876938114477144	6
ENSG00000102755	-0.255170050936098	7
ENSG00000102781	-0.111448755343452	7
ENSG00000102786	-0.0408083054229381	5
ENSG00000102804	0.210256315437582	7
ENSG00000102893	0.163710938451829	9
ENSG00000102908	0.294952130135805	3
ENSG00000102910	-0.41387683401806	6
ENSG00000102974	0.701233389453307	2
ENSG00000103035	0.391527582908069	1
ENSG00000103047	0.284273649422001	9
ENSG00000103175	0.426688869219363	9
ENSG00000103194	0.38476598163744	3
ENSG00000103196	0.64523641646244	4
ENSG00000103222	0.529466608070826	3
ENSG00000103241	0.463069637881867	6
ENSG00000103274	0.127634420440592	8
ENSG00000103275	0.833993730732689	4
ENSG00000103353	0.300374255450536	7
ENSG00000103429	0.284076384643557	2
ENSG00000103512	1.19042345102531	9
ENSG00000103647	0.208470931437871	9
ENSG00000103653	0.663274313032375	2
ENSG00000103671	-0.0149021351949519	6
ENSG00000103769	0.234629963437707	9
ENSG00000103888	0.193748486580744	3
ENSG00000104221	0.428243813987384	3
ENSG00000104228	0.219696283315265	6
ENSG00000104320	-0.412717042192991	3
ENSG00000104331	-0.08291099227668	9
ENSG00000104332	0.137875173421874	1
ENSG00000104408	-0.842386705563713	1
ENSG00000104419	0.184119839268247	4
ENSG00000104442	0.0658285587778897	7
ENSG00000104447	-0.875194763765685	8
ENSG00000104497	-0.34945593134389	9
ENSG00000104517	-0.0501171844409381	3
ENSG00000104695	-0.197185338745626	9
ENSG00000104714	0.167359175962415	9
ENSG00000104763	-0.249262515130912	9
ENSG00000104812	0.62383021952797	5
ENSG00000104964	0.716346224109303	1
ENSG00000104969	0.804946341477879	8
ENSG00000105053	0.338922440737824	8
ENSG00000105088	0.359056198969785	1
ENSG00000105186	0.0483828571355631	9
ENSG00000105281	0.341357690959387	5
ENSG00000105355	0.540529970248117	3
ENSG00000105401	0.45649400623392	6
ENSG00000105426	0.906480195684646	7
ENSG00000105438	0.595744005946303	9
ENSG00000105556	0.999226425999217	7
ENSG00000105664	0.859377468713853	6
ENSG00000105701	0.605338958126282	6
ENSG00000105708	0.376312939810424	9
ENSG00000105819	-0.180866739546545	9
ENSG00000105856	-0.418628791595598	4
ENSG00000105866	-0.288379385127945	9
ENSG00000105879	-0.548397270968054	8
ENSG00000105926	0.295058708310871	6
ENSG00000105953	0.441618521505718	4
ENSG00000105971	-0.457236665266549	3
ENSG00000105974	-0.316048586399463	3
ENSG00000105976	-0.229914556066231	6
ENSG00000105993	0.686417834551883	6
ENSG00000106003	0.579698182639584	5
ENSG00000106052	0.195173247572627	7
ENSG00000106105	0.492836799878352	9
ENSG00000106211	0.663992009037247	6
ENSG00000106236	0.107032327691846	5
ENSG00000106261	0.461714283249829	6
ENSG00000106268	0.756171957128151	2
ENSG00000106305	0.0738853149900871	9
ENSG00000106346	0.694066818302384	7
ENSG00000106366	0.329423838663118	3
ENSG00000106392	-0.446751610984724	8
ENSG00000106443	-0.649287132750237	1
ENSG00000106459	0.7087886356856	5
ENSG00000106460	-0.818304402496447	8
ENSG00000106546	-0.165262083199896	8
ENSG00000106591	-0.110116802200855	8
ENSG00000106609	0.628902305795735	3
ENSG00000106624	0.339846220535571	6
ENSG00000106636	0.780575522521447	1
ENSG00000106683	0.178679525723171	9
ENSG00000106701	-0.37096786229952	6
ENSG00000106723	0.240444071886569	1
ENSG00000106799	-0.000162927408172776	3
ENSG00000106829	-0.0938316153619715	3
ENSG00000106976	0.785695309993468	1
ENSG00000106993	-0.0156226005747966	3
ENSG00000107021	0.598431616202648	5
ENSG00000107036	-0.358368044306034	6
ENSG00000107104	-0.128615362353038	6
ENSG00000107140	0.235079371035308	5
ENSG00000107164	0.421297459215733	9
ENSG00000107175	0.305944912601722	3
ENSG00000107341	0.409791910076599	3
ENSG00000107625	0.128343567041356	6
ENSG00000107643	0.771280900521226	6
ENSG00000107651	-0.0417740053912009	7
ENSG00000107731	0.396758701807213	1
ENSG00000107771	-0.327257318886998	1
ENSG00000107779	0.600629759633597	6
ENSG00000107854	-0.295568884469372	8
ENSG00000107938	0.473961123378331	7
ENSG00000107968	-0.0357241571062734	1
ENSG00000108010	0.273863807051068	6
ENSG00000108021	-0.0099326856859916	2
ENSG00000108061	-0.463471824835222	7
ENSG00000108175	-0.146362225771855	3
ENSG00000108179	0.0660525682253959	1
ENSG00000108239	-0.116622858294142	6
ENSG00000108278	0.597849088422868	2
ENSG00000108298	0.483797042370187	3
ENSG00000108384	-0.121400752146684	1
ENSG00000108406	-0.30145393445911	1
ENSG00000108424	0.3605167246693	6
ENSG00000108448	0.24948303471474	9
ENSG00000108557	0.761769776725814	3
ENSG00000108582	-0.523685295044729	3
ENSG00000108691	-0.432277443420266	1
ENSG00000108848	0.249824221917164	3
ENSG00000108963	0.841022218509389	6
ENSG00000109079	0.356700331387879	6
ENSG00000109089	0.275601684811126	6
ENSG00000109111	0.0932193528072396	5
ENSG00000109189	-0.222660726530091	1
ENSG00000109220	-0.276405396345234	9
ENSG00000109381	0.020922620014632	6
ENSG00000109436	-0.21422972617255	9
ENSG00000109452	-0.589893317529928	7
ENSG00000109519	0.261198245225137	3
ENSG00000109576	-0.0263981167551812	4
ENSG00000109606	0.122674935860726	3
ENSG00000109686	0.152700896426824	6
ENSG00000109814	0.450104839771516	2
ENSG00000109911	-0.28382468433747	9
ENSG00000109929	-0.1199256905321	8
ENSG00000110092	0.628813704192525	3
ENSG00000110104	0.54629682808253	3
ENSG00000110218	0.34263741819284	3
ENSG00000110237	0.720834128981376	6
ENSG00000110318	0.0234611423054428	6
ENSG00000110395	0.359926853145365	6
ENSG00000110422	-0.248510057011586	1
ENSG00000110427	-0.119437299153549	4
ENSG00000110435	-0.145029040119053	5
ENSG00000110583	0.667719308282052	9
ENSG00000110696	-0.0566263514722569	3
ENSG00000110768	0.257738267233494	1
ENSG00000110851	-0.00377170051262492	7
ENSG00000110871	0.266433288990383	6
ENSG00000110880	0.786196523950947	5
ENSG00000110958	0.22105432208387	9
ENSG00000111052	-0.242472256461731	2
ENSG00000111215	-0.794116286762783	7
ENSG00000111266	-0.0414579790289773	8
ENSG00000111300	-0.203909648437049	6
ENSG00000111361	-0.0636163414289299	1
ENSG00000111412	0.12583613645554	3
ENSG00000111424	0.182161856650009	3
ENSG00000111450	0.243214372816392	7
ENSG00000111615	-0.353958817363918	1
ENSG00000111647	-0.13771858066779	1
ENSG00000111684	0.517496755210422	5
ENSG00000111716	-0.426853588533572	9
ENSG00000111731	-0.402466743346747	3
ENSG00000111875	-0.218954701148959	1
ENSG00000111912	-0.500065456996091	3
ENSG00000111962	-0.348295813011598	6
ENSG00000111981	-0.0593534330694597	5
ENSG00000112033	0.410846372827693	9
ENSG00000112062	0.511167804984303	3
ENSG00000112078	-0.0596631541820385	9
ENSG00000112081	-0.0253053354979061	5
ENSG00000112149	0.209744815001638	3
ENSG00000112186	-0.272418964705832	9
ENSG00000112242	0.14103324363113	3
ENSG00000112245	-0.199019855850333	3
ENSG00000112297	0.141784476468175	4
ENSG00000112305	-0.417508754682255	7
ENSG00000112306	-0.293706240858162	5
ENSG00000112406	-0.229807824588686	7
ENSG00000112531	0.0942502448486459	6
ENSG00000112578	0.0439870457616585	6
ENSG00000112584	0.2547709370822	8
ENSG00000112592	-0.333705966022606	1
ENSG00000112679	0.388122227282828	4
ENSG00000112701	-0.187485139341455	5
ENSG00000112742	-0.386367045740661	9
ENSG00000112874	-0.927178049811231	3
ENSG00000112902	-0.424990226952683	5
ENSG00000112972	-0.227928659867179	3
ENSG00000112977	0.412891042484536	1
ENSG00000113013	0.114378059820871	5
ENSG00000113048	0.00438435176321243	5
ENSG00000113068	0.234521054668058	6
ENSG00000113083	-0.46859077869668	3
ENSG00000113140	0.281651119902437	6
ENSG00000113163	0.0360229945224833	6
ENSG00000113240	0.490352759252168	9
ENSG00000113273	0.230521364818146	3
ENSG00000113282	-0.0442848028327104	3
ENSG00000113360	-0.1421348815778	1
ENSG00000113369	-0.135296427872708	2
ENSG00000113456	-0.249428714837795	3
ENSG00000113552	-0.345141357503472	9
ENSG00000113569	-0.0429570805288837	2
ENSG00000113578	0.169209095162426	7
ENSG00000113580	-0.343539116692526	8
ENSG00000113594	-0.099816385154174	6
ENSG00000113595	-0.637698667768031	1
ENSG00000113648	0.239892354931581	3
ENSG00000113657	-0.331356502547044	4
ENSG00000113712	0.17213969789359	5
ENSG00000113739	0.536822621480951	5
ENSG00000113758	0.591584470663601	5
ENSG00000113851	-0.385768857922356	8
ENSG00000113916	0.0343502992042717	3
ENSG00000114019	0.264922709527982	5
ENSG00000114030	-0.217782851630967	6
ENSG00000114374	-0.29187729066668	3
ENSG00000114423	-0.375552361562658	3
ENSG00000114446	-0.323319829334269	3
ENSG00000114650	0.439819434966342	7
ENSG00000114698	-0.50287073993375	3
ENSG00000114767	0.107765409154832	8
ENSG00000114770	0.435420094987941	3
ENSG00000114850	-0.194374332351838	3
ENSG00000114861	-0.285938093415392	2
ENSG00000114942	0.116844284419778	1
ENSG00000114948	-0.415473604615979	9
ENSG00000114956	0.267328768129542	9
ENSG00000115042	0.205652566810135	2
ENSG00000115091	0.153021013871469	3
ENSG00000115107	0.183898943755422	9
ENSG00000115159	-0.115348238439099	9
ENSG00000115183	-0.480375353641591	8
ENSG00000115232	-0.405344398031434	1
ENSG00000115295	-0.046515384612487	3
ENSG00000115306	0.0320406254977119	3
ENSG00000115364	-0.544465853087127	7
ENSG00000115368	-0.51385666578014	7
ENSG00000115419	0.0533537568494073	2
ENSG00000115421	0.29905649052331	1
ENSG00000115548	-0.451048467896456	7
ENSG00000115648	0.435198850007179	7
ENSG00000115661	0.158409176257416	4
ENSG00000115738	-0.0437980921611565	6
ENSG00000115756	0.121194581253542	5
ENSG00000115827	-0.273104547313169	9
ENSG00000116005	-0.0230207288779391	8
ENSG00000116016	0.118613278087689	3
ENSG00000116062	-0.285712292034601	2
ENSG00000116096	0.0472625527424211	6
ENSG00000116117	0.145979761404005	2
ENSG00000116127	-0.226757863723237	2
ENSG00000116133	0.242316427347446	7
ENSG00000116198	0.506513026791284	3
ENSG00000116237	0.309407622511435	1
ENSG00000116285	0.242072806202343	6
ENSG00000116525	0.275566447166665	3
ENSG00000116539	0.580145163946164	6
ENSG00000116641	-0.176193569612543	1
ENSG00000116649	0.396003105442791	5
ENSG00000116670	0.387066563585136	5
ENSG00000116685	0.401488028927661	6
ENSG00000116704	-0.555500009120729	3
ENSG00000116729	-0.441999207615227	2
ENSG00000116791	-0.436177105480032	8
ENSG00000116809	0.197707512118168	3
ENSG00000116857	0.241759518079939	2
ENSG00000116991	0.173833613680235	1
ENSG00000117020	0.055873272522575	6
ENSG00000117036	0.54429736479613	8
ENSG00000117118	0.579883387332329	5
ENSG00000117155	-0.109945450139874	2
ENSG00000117228	-0.204009569005021	1
ENSG00000117262	0.0885297222880371	4
ENSG00000117298	0.170248806404952	3
ENSG00000117318	0.333600240662604	6
ENSG00000117362	0.355364941306849	3
ENSG00000117385	0.260333275451486	5
ENSG00000117394	-0.319338573577779	6
ENSG00000117395	0.049230484759344	8
ENSG00000117419	-0.083993985888432	6
ENSG00000117450	0.136607933246768	5
ENSG00000117461	0.34183918647864	5
ENSG00000117500	-0.347615899343609	7
ENSG00000117519	0.187706571398246	9
ENSG00000117525	-0.283184807095464	3
ENSG00000117533	0.0248083219832907	9
ENSG00000117543	-0.582800423149625	9
ENSG00000117616	-0.00316983830722978	5
ENSG00000117632	0.368237927289246	5
ENSG00000117697	-0.370724414524803	3
ENSG00000117906	-0.173138231446239	2
ENSG00000118007	-0.245462533372507	6
ENSG00000118246	-0.234728678425981	3
ENSG00000118260	0.113803026961923	9
ENSG00000118363	-0.0227782057599992	6
ENSG00000118503	-0.299015120436655	3
ENSG00000118508	-0.542761434196951	8
ENSG00000118518	-0.62410803164132	3
ENSG00000118564	-0.207887804247229	1
ENSG00000118689	0.0772712209533842	3
ENSG00000118816	-0.106744323073643	5
ENSG00000118873	0.0178850083242221	2
ENSG00000118900	0.604402457781676	3
ENSG00000118922	-0.449985435947802	6
ENSG00000119013	0.0770788097764323	9
ENSG00000119139	-0.129318051998161	1
ENSG00000119242	0.397291576020508	2
ENSG00000119280	0.197312080191903	1
ENSG00000119318	0.243397834360606	6
ENSG00000119328	-0.534102385453988	2
ENSG00000119335	0.723379057245185	6
ENSG00000119383	0.700584224103296	2
ENSG00000119397	-0.714820173259174	1
ENSG00000119401	0.250477876193925	3
ENSG00000119408	0.357433052273729	4
ENSG00000119471	-0.219506546950405	8
ENSG00000119632	0.257344422218951	1
ENSG00000119682	0.348196137965602	6
ENSG00000119688	0.388476608830102	7
ENSG00000119729	-0.600381360583672	9
ENSG00000119771	-0.0529454684549374	7
ENSG00000119801	0.0396169247355803	3
ENSG00000119844	0.248957345543666	3
ENSG00000119900	-0.492132424550352	2
ENSG00000119922	-0.413225643591517	7
ENSG00000120008	0.341842188997912	9
ENSG00000120129	0.291718302190885	5
ENSG00000120137	0.116774392435285	9
ENSG00000120265	-0.138577361158004	9
ENSG00000120333	-0.508685633037127	3
ENSG00000120509	0.379515001633288	7
ENSG00000120519	0.0739940579599399	4
ENSG00000120526	-0.342341325000858	3
ENSG00000120539	-0.0780104594051806	3
ENSG00000120549	0.26829771382084	3
ENSG00000120656	0.191490061935412	5
ENSG00000120662	-0.227150040325567	7
ENSG00000120685	-0.12586139812004	9
ENSG00000120690	-0.496214135948025	6
ENSG00000120694	-0.0382087796964719	5
ENSG00000120742	-0.423404445139019	2
ENSG00000120837	-0.483351976798852	3
ENSG00000120885	0.359169584835953	5
ENSG00000120963	-0.106140552510146	1
ENSG00000121057	0.297373538621492	3
ENSG00000121297	0.315608412878436	8
ENSG00000121390	-0.0584295199862718	5
ENSG00000121440	-0.36519457516099	1
ENSG00000121578	0.1835491119651	7
ENSG00000121691	-0.10518940470879	7
ENSG00000121769	0.032826912200109	9
ENSG00000121892	0.437003060282105	3
ENSG00000121904	-0.146098308847857	9
ENSG00000121989	-0.540420295660795	3
ENSG00000122042	0.275734275239129	1
ENSG00000122140	0.57006803935182	1
ENSG00000122176	0.163982210058751	5
ENSG00000122203	-0.0533973606518149	5
ENSG00000122257	-0.170565257207259	1
ENSG00000122376	0.0636237012088511	1
ENSG00000122417	-0.205175154864825	7
ENSG00000122482	-0.425312374592028	9
ENSG00000122497	0.435558995221611	6
ENSG00000122507	-0.362854350195925	9
ENSG00000122545	0.177594788039562	1
ENSG00000122565	-0.0630050944387402	8
ENSG00000122674	0.0628045685752064	3
ENSG00000122705	0.442924699994071	2
ENSG00000122707	0.543531708060812	8
ENSG00000122729	-0.359196200373371	3
ENSG00000122779	-0.261687984538776	9
ENSG00000122786	0.0822912302014	3
ENSG00000122861	0.291670657982163	7
ENSG00000122863	0.506731473728234	4
ENSG00000122873	-0.571696836339412	1
ENSG00000122958	-0.219527402871021	6
ENSG00000122965	0.383051180507684	3
ENSG00000122966	0.138313338417322	1
ENSG00000123066	0.0946630934069084	3
ENSG00000123130	0.0841796074303996	3
ENSG00000123240	-0.107948006126075	7
ENSG00000123473	0.0576331566691045	2
ENSG00000123505	-0.156981993715071	5
ENSG00000123562	-0.36097328895842	5
ENSG00000123684	0.128031342535358	6
ENSG00000123728	-0.0675170250049356	3
ENSG00000123739	-0.436543311974097	6
ENSG00000123983	0.0247398610114871	6
ENSG00000124145	0.549865425805392	5
ENSG00000124160	0.491273995660005	6
ENSG00000124177	0.270727477931286	4
ENSG00000124201	0.687462872223085	7
ENSG00000124279	-0.304985867769253	6
ENSG00000124299	-0.169794068955283	7
ENSG00000124356	0.190982187418529	9
ENSG00000124357	0.565936151692568	7
ENSG00000124532	-0.318069868118882	3
ENSG00000124535	0.193003079840178	6
ENSG00000124562	0.0231646340134567	9
ENSG00000124766	-0.34168331433878	8
ENSG00000124782	0.193528753561221	6
ENSG00000124784	-0.0360598434747593	1
ENSG00000124813	-0.0199204503376162	7
ENSG00000125247	0.0581006207932537	3
ENSG00000125257	-0.401797663983874	7
ENSG00000125347	0.263577388199166	5
ENSG00000125351	0.408680546710438	1
ENSG00000125354	0.118494296092633	6
ENSG00000125398	0.16239450358444	1
ENSG00000125484	0.0169416856076244	1
ENSG00000125503	0.684134123342724	5
ENSG00000125629	-0.131551344357956	3
ENSG00000125676	-0.139316151516003	3
ENSG00000125772	0.0320014021878508	1
ENSG00000125814	-0.334528314283314	3
ENSG00000125827	-0.214837409093696	1
ENSG00000125844	-0.318416593939485	6
ENSG00000125848	-0.764473244339281	1
ENSG00000125863	-0.444244349012587	9
ENSG00000125944	-0.452095872025801	9
ENSG00000125977	0.466970668910937	7
ENSG00000126003	0.448178969124117	6
ENSG00000126012	0.00511554699937085	6
ENSG00000126067	0.775767593680846	8
ENSG00000126107	0.0955158129408217	8
ENSG00000126216	-0.116322100917104	1
ENSG00000126458	0.661329006496037	8
ENSG00000126603	0.690755513478383	8
ENSG00000126653	0.0614876358276518	9
ENSG00000126698	0.176805193294168	9
ENSG00000126814	-0.632723420544506	3
ENSG00000126821	-0.29105999697676	3
ENSG00000126934	0.559299323531702	9
ENSG00000127124	0.370085828858357	6
ENSG00000127241	0.0580643337577111	1
ENSG00000127452	0.532086208799027	9
ENSG00000127463	-0.0370384035123189	6
ENSG00000127507	0.119095778145317	9
ENSG00000127527	0.389559226015525	2
ENSG00000127666	0.559370455040159	3
ENSG00000127870	-0.318136620438451	7
ENSG00000127914	-0.700679483810459	8
ENSG00000127920	-0.288456059606456	1
ENSG00000127947	0.0942640315291995	1
ENSG00000127948	0.709484459887511	6
ENSG00000127955	-0.821437062085039	7
ENSG00000127995	-0.30613249381621	3
ENSG00000128340	0.662543378914266	9
ENSG00000128342	0.259330136215648	7
ENSG00000128463	-0.366383554832093	3
ENSG00000128534	-0.973171824054855	3
ENSG00000128563	0.841289802950268	6
ENSG00000128585	0.278582924704382	6
ENSG00000128590	-0.158785493778227	3
ENSG00000128595	0.28932065266598	4
ENSG00000128607	0.187461982032492	6
ENSG00000128641	-0.307759122334159	9
ENSG00000128654	-0.6005562032173	8
ENSG00000128708	-0.133596278216737	7
ENSG00000128917	0.324771229421768	5
ENSG00000128944	0.233557954120567	9
ENSG00000129038	0.504983066464606	3
ENSG00000129055	-0.144437824588986	6
ENSG00000129187	0.214413679131478	1
ENSG00000129195	0.678800798884724	6
ENSG00000129235	-0.122005590409311	6
ENSG00000129250	0.719863883885603	3
ENSG00000129534	-0.880866752831569	1
ENSG00000129562	0.294428944451616	6
ENSG00000129566	-0.0283732797921548	2
ENSG00000129680	-0.143067286318323	6
ENSG00000129810	-0.300440493763709	9
ENSG00000129932	0.728949134601489	8
ENSG00000130021	-0.260423900471106	3
ENSG00000130147	0.518841691693758	1
ENSG00000130165	0.666304830998503	7
ENSG00000130222	0.29362963946453	6
ENSG00000130224	-0.343002172585316	9
ENSG00000130254	0.562238120733091	1
ENSG00000130332	0.738378467458136	5
ENSG00000130340	0.295530754365207	4
ENSG00000130348	-0.322913601673782	8
ENSG00000130349	0.167836275171311	1
ENSG00000130396	0.240856493141657	7
ENSG00000130522	0.892624886479964	3
ENSG00000130635	0.766005548308197	3
ENSG00000130684	-0.186466967045862	1
ENSG00000130707	0.384921411726642	9
ENSG00000130713	-0.0729461202840321	6
ENSG00000130749	1.0001145602308	9
ENSG00000130816	0.770973577226055	1
ENSG00000130935	0.580762284991839	9
ENSG00000130956	0.201418627239636	4
ENSG00000131016	-0.142522856787025	7
ENSG00000131080	-0.101240692529672	7
ENSG00000131143	0.609137030589662	9
ENSG00000131238	0.0424059138944653	8
ENSG00000131263	-0.0721986134836912	3
ENSG00000131269	-0.401035380075877	2
ENSG00000131378	-0.268153909214682	3
ENSG00000131459	0.267864896634905	5
ENSG00000131558	-0.0648098185555451	7
ENSG00000131591	0.667037421991336	5
ENSG00000131626	0.232261991325158	9
ENSG00000131931	0.144008525871301	8
ENSG00000131941	0.222116014929478	6
ENSG00000132002	0.272097949245292	5
ENSG00000132005	0.256188165618473	6
ENSG00000132128	0.300234985514892	2
ENSG00000132155	0.308758798715968	3
ENSG00000132300	-0.188239899743561	2
ENSG00000132359	-0.291777688864065	9
ENSG00000132383	0.648228169345225	7
ENSG00000132386	0.185763134721404	1
ENSG00000132406	-0.0431388914566575	3
ENSG00000132434	0.153417148935177	3
ENSG00000132463	-0.461858014862904	8
ENSG00000132485	-0.485706874335663	3
ENSG00000132507	0.934001954717604	6
ENSG00000132541	-0.237588275180489	2
ENSG00000132688	0.464592671700293	6
ENSG00000132694	0.519227042230738	3
ENSG00000132740	0.566022382936013	7
ENSG00000132823	0.243756623635462	6
ENSG00000132824	0.395630686864112	1
ENSG00000132842	-0.0990665302894474	7
ENSG00000132912	-0.0968388342016388	6
ENSG00000132950	0.373347810717397	3
ENSG00000133030	0.323328245561571	9
ENSG00000133056	-0.230893102010897	6
ENSG00000133059	-0.100452862592036	1
ENSG00000133065	-0.0878323056092135	2
ENSG00000133107	-0.626331909460857	9
ENSG00000133131	-0.861256623312406	6
ENSG00000133250	0.768942290696658	6
ENSG00000133318	0.436966533044225	6
ENSG00000133398	0.291004541325788	4
ENSG00000133422	-0.267425031465309	3
ENSG00000133424	-0.468577540283365	9
ENSG00000133619	0.453185413143047	3
ENSG00000133704	-0.323649117249357	3
ENSG00000133706	-0.365657188658328	7
ENSG00000133773	-0.19236494561397	9
ENSG00000133858	-0.425975140001746	5
ENSG00000133872	0.0270258722145625	3
ENSG00000133935	0.331392314261194	6
ENSG00000134202	-0.0080901031110476	2
ENSG00000134248	-0.0580394101188503	3
ENSG00000134259	0.010079324774283	3
ENSG00000134294	-0.606872007257527	2
ENSG00000134324	0.0914104832946402	6
ENSG00000134352	0.269338040243554	7
ENSG00000134452	0.423189753788202	3
ENSG00000134453	0.212337031882278	1
ENSG00000134480	-0.730142962340744	3
ENSG00000134574	0.575697075093797	6
ENSG00000134644	0.522135609942329	6
ENSG00000134684	0.454534258352084	3
ENSG00000134697	0.27434582503535	5
ENSG00000134852	-0.0130839791522689	4
ENSG00000134884	-0.455496189295581	5
ENSG00000134901	-0.500365307912343	6
ENSG00000134986	-0.36268149043013	9
ENSG00000134996	-0.578068619966311	3
ENSG00000135040	0.174200746648408	1
ENSG00000135046	-0.399861516421228	6
ENSG00000135108	0.0970266268589589	3
ENSG00000135111	0.185812812131656	6
ENSG00000135164	0.193362344089481	1
ENSG00000135269	-0.134317408154039	3
ENSG00000135272	-0.533138668149345	9
ENSG00000135297	-0.159094737124855	6
ENSG00000135318	-0.868440140497347	5
ENSG00000135624	0.448461373589804	3
ENSG00000135749	-0.187244650516975	3
ENSG00000135766	-0.522448445264984	3
ENSG00000135801	0.0699802583229723	8
ENSG00000135821	-0.248641760263088	5
ENSG00000135842	-0.297181074993882	9
ENSG00000135870	0.0576266165061513	2
ENSG00000135900	-0.237154275749721	3
ENSG00000135932	0.277553374378967	3
ENSG00000135940	0.366715242817256	2
ENSG00000135968	0.106789520318211	1
ENSG00000135972	-0.0544835266428685	6
ENSG00000135974	0.137522845541491	3
ENSG00000135976	0.195807792124496	4
ENSG00000135999	-0.35748267147757	1
ENSG00000136010	-0.0539202704415245	3
ENSG00000136026	-0.044315850027903	1
ENSG00000136044	-0.758334394680381	1
ENSG00000136146	-0.092705388020404	6
ENSG00000136158	-0.213157816172377	1
ENSG00000136161	-0.419715602409516	7
ENSG00000136238	0.548128115840024	2
ENSG00000136244	-0.578759564663993	2
ENSG00000136261	-0.153935739737722	5
ENSG00000136381	-0.00639497582174869	6
ENSG00000136436	-0.0649480213655087	9
ENSG00000136448	1.04813202036271	9
ENSG00000136504	0.396109474727414	7
ENSG00000136527	-0.143629976085392	6
ENSG00000136536	-0.623616281079074	3
ENSG00000136560	-0.556410156986108	6
ENSG00000136718	0.0560958823826087	6
ENSG00000136731	0.163147487313591	3
ENSG00000136732	-0.0973134868203058	4
ENSG00000136738	-0.372647037406434	8
ENSG00000136816	0.522950588400853	9
ENSG00000136824	-0.605527969160275	1
ENSG00000136848	0.382795471221886	7
ENSG00000136854	0.696021250177848	3
ENSG00000136867	-0.133223696924759	3
ENSG00000136869	-0.11216561098568	3
ENSG00000136870	-0.49809064596266	3
ENSG00000136888	0.359153523671673	4
ENSG00000136937	-0.213023932336599	2
ENSG00000136938	0.439293619824477	1
ENSG00000136986	0.159366192938201	7
ENSG00000137106	0.124978529450458	3
ENSG00000137124	0.335898833108877	1
ENSG00000137166	0.231996694316292	3
ENSG00000137200	0.337525109999092	3
ENSG00000137269	-0.519054146055771	3
ENSG00000137309	0.121375502343573	6
ENSG00000137393	-0.217426408608783	4
ENSG00000137413	0.208854053984521	3
ENSG00000137563	-0.363810968239992	1
ENSG00000137601	-0.0980388851217037	3
ENSG00000137714	-0.174353687820293	3
ENSG00000137764	0.569857261237278	9
ENSG00000137801	-0.262822678321907	2
ENSG00000137821	-0.499106418453734	1
ENSG00000137947	-0.425797938490781	5
ENSG00000137962	0.0640520362490108	3
ENSG00000137992	-0.380781206072034	9
ENSG00000138029	0.152004284246561	6
ENSG00000138032	-0.133198086149683	1
ENSG00000138071	0.168167968492401	4
ENSG00000138166	0.296679382134997	5
ENSG00000138182	-0.279903912485607	2
ENSG00000138231	-0.452733680736692	2
ENSG00000138311	-0.182468144549622	9
ENSG00000138316	0.562204289168261	9
ENSG00000138326	0.302893870455471	8
ENSG00000138363	-0.12144623109355	6
ENSG00000138375	0.00927731543743077	6
ENSG00000138386	-0.291636923252328	3
ENSG00000138434	-0.405168883783719	1
ENSG00000138640	-0.328285343757077	7
ENSG00000138658	-0.189798386998953	1
ENSG00000138735	-0.169022556549913	1
ENSG00000138738	-0.466292796507139	1
ENSG00000138750	-0.341276876160423	3
ENSG00000138757	-0.440773957986761	6
ENSG00000138760	-0.666564084329009	6
ENSG00000138777	-0.392562743033744	7
ENSG00000138801	-0.462650330922952	8
ENSG00000138814	-0.401505505045409	6
ENSG00000138829	0.189395272842961	5
ENSG00000138867	0.165800466164489	9
ENSG00000139131	-0.190762111560119	2
ENSG00000139168	-0.179280624082434	9
ENSG00000139174	-0.159719743735104	1
ENSG00000139218	-0.0366262008519138	6
ENSG00000139263	-0.17400860802345	9
ENSG00000139329	-0.694947578080531	1
ENSG00000139370	0.211735003787785	3
ENSG00000139433	0.274277566743786	3
ENSG00000139436	0.546218169713628	4
ENSG00000139505	-0.160851363580968	7
ENSG00000139514	0.468042305955818	3
ENSG00000139517	0.128509288413434	4
ENSG00000139620	0.0817195376318888	2
ENSG00000139684	-0.345356226625946	3
ENSG00000139734	-0.156184042314127	4
ENSG00000139746	-0.364904915517337	1
ENSG00000139990	0.0911334201838779	4
ENSG00000140105	0.642971646965042	7
ENSG00000140396	0.145338566600358	3
ENSG00000140403	-0.0427622000706944	1
ENSG00000140416	0.330992059225949	4
ENSG00000140443	-0.141935487531515	1
ENSG00000140450	-0.339769054015531	1
ENSG00000140464	0.294028483557552	3
ENSG00000140525	0.383919814167081	3
ENSG00000140548	0.881214708247264	1
ENSG00000140575	0.284240370012177	9
ENSG00000140718	-0.0160828067191753	9
ENSG00000140740	0.159962678552646	3
ENSG00000140829	0.244759458730541	2
ENSG00000140941	0.316884560218051	6
ENSG00000141052	-0.181874889320675	7
ENSG00000141179	-0.911732697665715	3
ENSG00000141198	-0.498864658022402	6
ENSG00000141367	-0.26523174797881	7
ENSG00000141526	0.374001212849129	6
ENSG00000141560	0.472149474686916	1
ENSG00000141562	0.592801378302022	6
ENSG00000141564	0.789535876430939	1
ENSG00000141736	0.591876190489945	1
ENSG00000141753	0.678002489496414	1
ENSG00000141756	0.461767000595124	9
ENSG00000141837	0.597412362254804	8
ENSG00000142149	-0.0856713370793996	7
ENSG00000142156	0.493219961256693	3
ENSG00000142166	0.0746229281364999	3
ENSG00000142168	-0.271456480145555	1
ENSG00000142173	0.655421320466644	6
ENSG00000142186	0.64992345763414	6
ENSG00000142507	0.489093439256969	3
ENSG00000142544	0.547425553075029	7
ENSG00000142627	0.42621973825004	6
ENSG00000142798	0.535676903567567	3
ENSG00000142856	-0.544882187967718	9
ENSG00000142864	-0.0894253728406623	3
ENSG00000142892	-0.380211484691135	9
ENSG00000143067	0.181587391825404	3
ENSG00000143147	-0.492785005501111	6
ENSG00000143162	-0.00827679578349642	2
ENSG00000143183	-0.00917617186246898	1
ENSG00000143207	-0.0704291067695086	8
ENSG00000143322	0.419338083178346	6
ENSG00000143384	0.696778507450453	5
ENSG00000143393	0.216833432749987	6
ENSG00000143401	0.131388475027219	3
ENSG00000143442	-0.183375204501627	6
ENSG00000143473	0.392100931979502	1
ENSG00000143486	0.316003935748339	5
ENSG00000143493	0.103156580433376	9
ENSG00000143507	-0.216889910436596	3
ENSG00000143514	0.468776865235356	6
ENSG00000143614	0.288459389639882	2
ENSG00000143669	0.375875321405592	7
ENSG00000143702	-0.24590517168908	1
ENSG00000143727	-0.127002789259208	6
ENSG00000143772	0.202112412737329	3
ENSG00000143776	0.577653429492738	4
ENSG00000143799	0.397655888840089	7
ENSG00000143924	-0.3021924527465	6
ENSG00000143947	-0.244510731752261	2
ENSG00000143971	-0.277871131033463	1
ENSG00000144120	0.473033775892749	3
ENSG00000144224	0.415256059189241	3
ENSG00000144354	-0.00261296290565626	9
ENSG00000144357	-0.432707678580763	6
ENSG00000144366	-0.582801226260217	3
ENSG00000144426	-0.138069268558787	2
ENSG00000144455	-0.278319122070451	9
ENSG00000144468	0.0842126934817666	7
ENSG00000144476	0.523573061493098	7
ENSG00000144535	0.61422979665628	3
ENSG00000144567	0.290532456824171	2
ENSG00000144580	0.45837900107592	7
ENSG00000144635	-0.287532697224824	7
ENSG00000144655	0.217679851226559	3
ENSG00000144711	0.569189426662916	3
ENSG00000144736	0.15842062366305	3
ENSG00000144749	-0.196329050088769	3
ENSG00000144959	0.060490839038712	3
ENSG00000145016	0.523323232219477	6
ENSG00000145041	0.441413871178903	6
ENSG00000145220	0.151601055373201	1
ENSG00000145247	0.0269806827889172	9
ENSG00000145332	-0.211226082278329	3
ENSG00000145348	0.022297636017182	4
ENSG00000145414	-0.122324120301952	7
ENSG00000145431	-0.646924886406066	3
ENSG00000145555	0.255909024646303	2
ENSG00000145592	-0.0494148752267793	3
ENSG00000145632	-0.62995676646546	4
ENSG00000145687	-0.624627311701924	9
ENSG00000145743	-0.52492051826476	1
ENSG00000145782	-0.279062559285974	3
ENSG00000145817	-0.42367765746182	3
ENSG00000145919	0.294955129840442	8
ENSG00000145982	0.38522846412292	2
ENSG00000145996	-0.529616732887098	9
ENSG00000146122	0.244478505261074	7
ENSG00000146197	0.0233608961181156	6
ENSG00000146242	-0.486225414436699	3
ENSG00000146278	-0.570916395643174	5
ENSG00000146373	-0.280784682535639	6
ENSG00000146592	0.00299355746570056	1
ENSG00000146648	0.206768355852144	9
ENSG00000146701	0.091346104576345	3
ENSG00000146757	-0.174127570408595	1
ENSG00000146872	0.51873533422558	8
ENSG00000147027	-0.817400730661448	9
ENSG00000147044	0.311044677660452	2
ENSG00000147123	0.116642750965376	3
ENSG00000147124	0.127612549499443	9
ENSG00000147130	0.666060757822451	8
ENSG00000147164	-0.22439579174861	3
ENSG00000147400	-0.414360947243644	3
ENSG00000147592	-0.179753379198335	9
ENSG00000147677	-0.0175910317602393	2
ENSG00000147687	-0.184700289534293	3
ENSG00000147854	0.0450028833847063	2
ENSG00000148019	0.0234948295644842	1
ENSG00000148053	-0.174544956889829	4
ENSG00000148110	-0.0344998397935741	2
ENSG00000148120	0.351975737375285	6
ENSG00000148143	-0.444246527972341	1
ENSG00000148303	0.372600832976482	5
ENSG00000148339	0.41839645122639	3
ENSG00000148358	0.640057474614827	7
ENSG00000148450	-0.176547629321023	9
ENSG00000148459	-0.781218772077647	1
ENSG00000148516	-0.173330973875359	9
ENSG00000148572	-0.571139518403013	6
ENSG00000148688	-0.0703710827402184	3
ENSG00000148700	-0.0741559782791938	3
ENSG00000148730	0.192898239704175	9
ENSG00000148737	0.0358264233758761	7
ENSG00000148798	0.396226705372579	3
ENSG00000148985	0.0791105523424947	7
ENSG00000149084	-0.280812421094583	7
ENSG00000149100	-0.0404376335521594	8
ENSG00000149177	0.225062765873097	3
ENSG00000149179	0.561367476595255	9
ENSG00000149257	0.660713089751757	3
ENSG00000149273	0.501065055988898	5
ENSG00000149289	0.12129882140964	6
ENSG00000149503	-0.0289242660482309	9
ENSG00000149547	-0.231430422568998	6
ENSG00000149600	0.582453554503203	9
ENSG00000149658	0.875771920005691	3
ENSG00000149923	0.692445252667251	6
ENSG00000149925	0.733250684669415	6
ENSG00000150347	-0.0485134291410184	1
ENSG00000150630	-0.586122138655241	7
ENSG00000150760	0.509316416135144	8
ENSG00000150938	-0.480639684700031	6
ENSG00000150961	-0.439927344581542	3
ENSG00000150977	0.356389998291012	8
ENSG00000150990	0.264492767144259	6
ENSG00000150991	0.246209640325288	5
ENSG00000151012	-0.570592813545767	3
ENSG00000151065	0.565435018335525	3
ENSG00000151239	-0.820742320079546	3
ENSG00000151247	-0.619291482247095	1
ENSG00000151276	0.0172188864176391	6
ENSG00000151332	-0.797101652164267	1
ENSG00000151348	0.438869965019644	4
ENSG00000151458	-0.817153242764417	9
ENSG00000151466	0.264155599900056	6
ENSG00000151491	-0.40665436777068	8
ENSG00000151552	-0.245141139457266	9
ENSG00000151553	-0.298016137451074	3
ENSG00000151612	-0.0719076204644778	8
ENSG00000151693	0.0986713108984269	3
ENSG00000151702	0.221048265964115	3
ENSG00000151726	0.26346766576576	6
ENSG00000151835	-0.345612173855946	6
ENSG00000151849	-0.700773299958949	7
ENSG00000151929	0.248788300182674	6
ENSG00000152082	-0.0174909571620823	8
ENSG00000152127	0.0120489313666704	6
ENSG00000152133	-0.0944665625263242	3
ENSG00000152193	-0.258750976980974	6
ENSG00000152219	-0.496942728536416	2
ENSG00000152359	-0.425477204981636	3
ENSG00000152382	-0.145978607406382	7
ENSG00000152413	-0.239662489248867	9
ENSG00000152464	-0.125595491667338	2
ENSG00000152484	-0.170329524519104	9
ENSG00000152620	-0.287867800117762	7
ENSG00000152661	-0.383571807157658	9
ENSG00000152700	0.193579549455738	3
ENSG00000152795	-0.260593121473066	5
ENSG00000152818	-0.465539349146256	1
ENSG00000152990	-0.604408441616965	1
ENSG00000153006	-0.402322422852916	8
ENSG00000153046	0.0807054405297847	2
ENSG00000153214	-0.222279415902549	9
ENSG00000153317	0.32626096290834	6
ENSG00000153560	0.0110559316087066	3
ENSG00000153561	0.11342089912027	8
ENSG00000153575	0.141448400854305	1
ENSG00000153714	-0.631179376354188	1
ENSG00000153922	-0.16321966434625	5
ENSG00000153944	-0.00619261330538893	9
ENSG00000154001	-0.245186460993373	2
ENSG00000154114	-0.193844965118526	3
ENSG00000154122	-0.0872485184443708	8
ENSG00000154127	0.201110069332907	8
ENSG00000154174	-0.133342877843832	9
ENSG00000154188	-0.146627458369669	9
ENSG00000154229	0.0937275268286222	7
ENSG00000154310	-0.387657352068991	1
ENSG00000154319	0.0805333540853738	3
ENSG00000154359	0.022946415552176	4
ENSG00000154380	0.672206940796044	6
ENSG00000154429	-0.314395942538567	1
ENSG00000154511	-0.185488839042905	6
ENSG00000154582	-0.315280791035662	5
ENSG00000154727	-0.452162128137637	8
ENSG00000154767	0.589390711900393	6
ENSG00000155090	-0.106927363469989	8
ENSG00000155096	0.203819509301982	1
ENSG00000155130	-0.251722636668813	1
ENSG00000155313	-0.461084618818303	9
ENSG00000155368	-0.0169572082253592	7
ENSG00000155380	-0.126836439399537	5
ENSG00000155545	-0.390923931933706	6
ENSG00000155561	0.203008686631017	8
ENSG00000155621	-0.190455720780709	1
ENSG00000155636	-0.622721588997843	1
ENSG00000155760	-0.21890986928477	5
ENSG00000155876	-0.484438812170025	1
ENSG00000156026	-0.313249678751373	8
ENSG00000156103	-0.155573117607293	8
ENSG00000156256	-0.220664334659815	2
ENSG00000156411	0.196451669157878	3
ENSG00000156482	0.129278649373916	9
ENSG00000156502	-0.239692263419181	3
ENSG00000156535	-0.121300448066352	9
ENSG00000156639	0.702208549209711	6
ENSG00000156675	0.483703010232298	6
ENSG00000156802	-0.398544842586807	1
ENSG00000156804	-0.144238779901712	4
ENSG00000156958	-0.627849742404885	9
ENSG00000157216	0.261242631752826	2
ENSG00000157514	0.107856074086963	3
ENSG00000157540	0.160507312928325	7
ENSG00000157557	0.0637471085983911	3
ENSG00000157613	0.367758890435559	7
ENSG00000157625	-0.172041617457401	3
ENSG00000157657	0.537627668344123	9
ENSG00000157827	-0.723552472015972	5
ENSG00000157869	-0.370067603993239	1
ENSG00000157985	0.097366816450926	5
ENSG00000158006	0.336094214804261	1
ENSG00000158079	0.166275856075461	1
ENSG00000158161	0.376831172041185	6
ENSG00000158195	0.579419471709042	3
ENSG00000158246	0.413716942203467	6
ENSG00000158290	-0.18046365909825	1
ENSG00000158321	0.246006893269062	7
ENSG00000158402	0.260345770949027	1
ENSG00000158435	0.170447351672029	9
ENSG00000158470	0.466685868663237	9
ENSG00000158480	0.236766609383944	9
ENSG00000158545	0.855392890554274	3
ENSG00000158615	-0.278004859327022	1
ENSG00000158636	-0.338099665094454	1
ENSG00000159140	-0.140485630189356	6
ENSG00000159167	-0.0162861514896567	2
ENSG00000159176	-0.0301526121799749	6
ENSG00000159399	-0.19560309726238	3
ENSG00000159445	0.207500792114676	2
ENSG00000159479	0.30770553582688	9
ENSG00000159840	0.708805180814028	3
ENSG00000159884	0.423385525399092	5
ENSG00000160049	0.500767368028623	4
ENSG00000160194	0.415625863672261	7
ENSG00000160199	0.708252573372264	3
ENSG00000160208	0.651109708724157	3
ENSG00000160209	0.460457037314935	3
ENSG00000160211	0.352060748172178	6
ENSG00000160299	0.289833481369661	1
ENSG00000160305	-0.0956401512227495	9
ENSG00000160360	1.06086768017406	6
ENSG00000160803	0.256349132782786	1
ENSG00000160818	0.273009723742425	6
ENSG00000161526	0.556242291866873	5
ENSG00000161692	0.516030092660536	4
ENSG00000161800	0.580216590111562	6
ENSG00000161888	0.516896228706067	2
ENSG00000162244	0.659829953839695	6
ENSG00000162341	0.698465320209448	7
ENSG00000162377	0.269639019060222	2
ENSG00000162402	0.712175558989044	3
ENSG00000162407	-0.183501760632615	3
ENSG00000162413	0.791096603765275	5
ENSG00000162434	-0.497911427832671	3
ENSG00000162441	0.11458914428553	9
ENSG00000162517	0.48201633634421	3
ENSG00000162520	0.0406916146075804	9
ENSG00000162542	0.496876216107839	9
ENSG00000162545	0.3390473149979	3
ENSG00000162591	0.853156479466178	5
ENSG00000162601	0.161403623205299	3
ENSG00000162604	-0.145093991813081	1
ENSG00000162613	-0.329151886057564	7
ENSG00000162702	-0.355694898019699	8
ENSG00000162714	0.341426114287172	1
ENSG00000162745	0.373025841398023	9
ENSG00000162804	0.235178222951674	6
ENSG00000162851	0.719653995415793	9
ENSG00000162923	0.00273743883002302	3
ENSG00000162976	-0.965461154231696	3
ENSG00000163001	-0.340770225005188	3
ENSG00000163002	-0.143770884979982	1
ENSG00000163067	0.0312992476627602	1
ENSG00000163191	-0.208741834435211	1
ENSG00000163249	0.0604915166148825	6
ENSG00000163312	-0.0230678378063686	9
ENSG00000163320	-0.478096094714425	8
ENSG00000163430	-0.313782334203513	4
ENSG00000163431	0.266279300056283	6
ENSG00000163453	-0.0413850683935256	3
ENSG00000163468	0.288158009219636	1
ENSG00000163507	-0.314929068740216	7
ENSG00000163512	-0.656579566713865	8
ENSG00000163545	0.368412451900251	6
ENSG00000163602	-0.0888146300619469	9
ENSG00000163608	-0.412158494232704	8
ENSG00000163625	-0.360950313374838	1
ENSG00000163637	-0.0604357311389542	3
ENSG00000163660	0.178724952337742	5
ENSG00000163683	-0.220828603986633	3
ENSG00000163781	-0.175790176745327	6
ENSG00000163807	-0.238246400779946	3
ENSG00000163812	-0.145178166145458	3
ENSG00000163866	0.136868577964582	9
ENSG00000163870	0.385351250405101	2
ENSG00000163900	0.0227349317465444	8
ENSG00000163902	0.559461927322202	6
ENSG00000163930	0.819463152531901	2
ENSG00000163939	0.595364781532296	6
ENSG00000163947	0.112566699424815	9
ENSG00000164040	-0.178800503633254	2
ENSG00000164045	0.495335935575745	3
ENSG00000164073	-0.291402352017266	1
ENSG00000164087	0.879986036202759	6
ENSG00000164096	-0.209503798729824	9
ENSG00000164099	-0.611287318946447	6
ENSG00000164109	-0.609384613864595	6
ENSG00000164111	-0.332092445696081	1
ENSG00000164117	-0.666545627652204	1
ENSG00000164122	-0.143813206009836	4
ENSG00000164164	-0.699482706960733	2
ENSG00000164169	-0.510882424088673	3
ENSG00000164176	-0.562315701272563	9
ENSG00000164211	-0.691655418866515	3
ENSG00000164253	-0.157017023625307	3
ENSG00000164300	0.360896476389446	7
ENSG00000164307	-0.235391240562485	1
ENSG00000164323	0.017082351573874	2
ENSG00000164327	-0.309570480550035	2
ENSG00000164331	-0.273814818145909	8
ENSG00000164347	-0.243371549301068	8
ENSG00000164366	0.739037718500093	3
ENSG00000164379	-0.107924542842429	6
ENSG00000164465	-0.368488023204555	9
ENSG00000164587	0.560976404105266	6
ENSG00000164654	-0.710264814287469	8
ENSG00000164692	-0.105893229592739	3
ENSG00000164733	0.08990916176138	3
ENSG00000164741	-0.0649707001258855	3
ENSG00000164751	-0.380951022982286	1
ENSG00000164754	-0.17163330397297	1
ENSG00000164761	-0.450223103701702	6
ENSG00000164818	0.69607359732373	8
ENSG00000164904	0.401110548954305	3
ENSG00000164919	-0.050050804895895	6
ENSG00000164933	-0.385448529253283	3
ENSG00000164938	-0.0508955124527093	9
ENSG00000164944	-0.155504019939072	9
ENSG00000164949	0.144444944851919	6
ENSG00000164961	-0.472764202252299	1
ENSG00000164975	-0.502447563381348	1
ENSG00000165006	0.0258944529471948	6
ENSG00000165060	-0.0981819321298773	7
ENSG00000165097	-0.440156834805605	3
ENSG00000165169	-0.00449661611371898	3
ENSG00000165233	0.68540441323108	6
ENSG00000165246	-0.4244279942535	4
ENSG00000165259	-0.247155954070282	7
ENSG00000165288	0.0100472006836614	1
ENSG00000165304	-0.259349991972164	9
ENSG00000165312	-0.0632058892289629	7
ENSG00000165338	0.060825518527473	9
ENSG00000165355	-0.290796802718692	2
ENSG00000165410	0.0903615764560589	3
ENSG00000165417	-0.360911929679453	6
ENSG00000165480	-0.191352064185548	6
ENSG00000165487	-0.0539146562391968	7
ENSG00000165494	-0.566168211859905	6
ENSG00000165629	-0.0172434680577842	1
ENSG00000165632	0.312907058891486	4
ENSG00000165660	0.0843660384610026	8
ENSG00000165675	-0.37864220371167	7
ENSG00000165678	-0.0146253953465813	8
ENSG00000165688	0.672395711122527	2
ENSG00000165733	0.00976174029760625	3
ENSG00000165806	-0.00735764541122866	4
ENSG00000165819	-0.299508283564812	1
ENSG00000165821	0.02139310542207	6
ENSG00000165832	-0.32208483901644	7
ENSG00000165891	-0.111919588750103	1
ENSG00000165915	0.90720645851203	6
ENSG00000166004	-0.0352463040161713	6
ENSG00000166024	0.546421574888683	1
ENSG00000166025	-0.272333141274262	1
ENSG00000166037	-0.498237341824556	3
ENSG00000166068	-0.0272785037462217	9
ENSG00000166086	0.00728122977333569	3
ENSG00000166123	0.128907528085889	1
ENSG00000166130	0.224184180992081	5
ENSG00000166135	0.169625340102559	3
ENSG00000166167	0.615424508200185	3
ENSG00000166170	0.979152802797763	5
ENSG00000166181	-0.1751512034626	9
ENSG00000166224	0.416594105891835	6
ENSG00000166266	0.418367141666335	6
ENSG00000166311	0.546467695961284	3
ENSG00000166333	0.53189101740815	6
ENSG00000166411	0.413832073854721	2
ENSG00000166579	0.273345373418335	9
ENSG00000166619	0.404975455356375	8
ENSG00000166669	0.0317233926337411	3
ENSG00000166710	-0.161699311035343	5
ENSG00000166734	-0.0698133123864396	8
ENSG00000166801	-0.164860918459037	3
ENSG00000166833	0.0964107537965444	6
ENSG00000166848	-0.502164124987803	3
ENSG00000166888	0.140576443920441	6
ENSG00000166949	-0.223857555361863	1
ENSG00000166963	-0.130420238776549	7
ENSG00000167081	0.0667639950249556	4
ENSG00000167173	0.958373602752493	7
ENSG00000167182	0.431292747166525	1
ENSG00000167258	0.337822377870049	6
ENSG00000167272	0.325787782455345	8
ENSG00000167280	0.621762240523511	5
ENSG00000167552	-0.0496058005928977	8
ENSG00000167566	0.253195843441713	3
ENSG00000167720	0.342855751537014	9
ENSG00000167740	0.131083000392231	9
ENSG00000167778	0.344031144226248	5
ENSG00000167785	0.186254461501719	9
ENSG00000167862	0.365659260169953	9
ENSG00000167920	-0.212738347665896	9
ENSG00000167978	0.268954763848868	6
ENSG00000168005	0.37587962646278	3
ENSG00000168038	-0.472570772553663	3
ENSG00000168078	-0.687850434559375	9
ENSG00000168116	-0.0891759929066331	1
ENSG00000168140	0.462697847059442	5
ENSG00000168209	0.255909706379235	5
ENSG00000168246	0.140901404422901	9
ENSG00000168256	0.499832429049069	9
ENSG00000168291	0.180833590963875	1
ENSG00000168300	-0.33702733772682	1
ENSG00000168310	-0.205626940128809	6
ENSG00000168374	-0.300977374718225	2
ENSG00000168386	-0.247759013919845	3
ENSG00000168397	0.594741877431311	6
ENSG00000168438	-0.130183835807579	7
ENSG00000168488	0.417116389727172	6
ENSG00000168542	-0.288289168084369	3
ENSG00000168575	0.0571885508787609	3
ENSG00000168818	0.583703164722616	4
ENSG00000168876	-0.266660065534441	3
ENSG00000168884	0.137417379679529	8
ENSG00000168906	0.474142909905513	5
ENSG00000168916	-0.451748090726175	6
ENSG00000168924	0.868066290729798	6
ENSG00000168944	-0.771032329833874	9
ENSG00000168958	-0.471004541314534	3
ENSG00000169018	0.721904210971988	4
ENSG00000169019	-0.766733527884434	9
ENSG00000169020	0.774830921455809	1
ENSG00000169021	0.0861105898801047	9
ENSG00000169032	-0.109201068562262	6
ENSG00000169045	0.204645461375435	5
ENSG00000169093	0.0576011784729024	2
ENSG00000169100	1.24049884063341	5
ENSG00000169131	0.286911159793487	9
ENSG00000169213	0.25365421241513	6
ENSG00000169255	-0.385062351123372	1
ENSG00000169398	0.124275822346994	4
ENSG00000169446	-0.394184538767915	7
ENSG00000169515	0.747269856545687	7
ENSG00000169519	-0.811278750033469	1
ENSG00000169567	-0.0988975407696488	7
ENSG00000169604	0.196152086483548	3
ENSG00000169621	-0.113522214770257	9
ENSG00000169714	0.0391726292992445	6
ENSG00000169715	0.314431484069562	6
ENSG00000169744	-0.306440156911226	1
ENSG00000169764	-0.29838498878893	1
ENSG00000169826	0.327567360423291	3
ENSG00000169855	-0.343595549744571	2
ENSG00000169908	-0.400853143666398	3
ENSG00000169926	-0.0844441008086063	6
ENSG00000170035	-0.893064929004855	1
ENSG00000170100	0.594009422330196	8
ENSG00000170144	-0.126348098211563	3
ENSG00000170145	0.0164092508015669	6
ENSG00000170153	-0.398622623367919	3
ENSG00000170222	-0.176681261542201	9
ENSG00000170234	-0.198312092200403	3
ENSG00000170242	0.53924354314233	6
ENSG00000170266	-0.0183061057808996	2
ENSG00000170312	-0.262139505756835	1
ENSG00000170315	0.169341631017572	5
ENSG00000170396	-0.605265101026743	9
ENSG00000170456	0.220431248008549	9
ENSG00000170473	-0.0524332368224305	9
ENSG00000170522	-0.148313065671897	7
ENSG00000170525	-0.0310136900689688	5
ENSG00000170545	-0.0909701375363411	6
ENSG00000170561	0.102636827566692	5
ENSG00000170632	-0.102881439868395	9
ENSG00000170776	0.602049691673156	3
ENSG00000170802	-0.345796812506922	9
ENSG00000170836	-0.0328001004727404	3
ENSG00000170854	-0.500981142960461	3
ENSG00000170921	0.591141307883314	6
ENSG00000170946	-0.491025193549152	1
ENSG00000171105	0.310059976315734	8
ENSG00000171132	0.123962647432483	7
ENSG00000171163	0.105531236800568	1
ENSG00000171204	-0.63478117130061	3
ENSG00000171307	0.326035721270994	3
ENSG00000171314	0.482811954818791	9
ENSG00000171408	-0.159179000500588	1
ENSG00000171421	0.467747325795764	6
ENSG00000171497	-0.401165157910344	7
ENSG00000171566	-0.320746089433759	1
ENSG00000171603	0.412922240514465	3
ENSG00000171617	-0.121375439292136	2
ENSG00000171763	-0.174745720051745	3
ENSG00000171853	0.548899954173657	1
ENSG00000171861	0.762280153741943	1
ENSG00000171863	0.180854505236248	3
ENSG00000171914	0.281937183416688	3
ENSG00000172164	-0.675916955700992	2
ENSG00000172172	-0.243164623468872	3
ENSG00000172201	-0.395868070712656	5
ENSG00000172260	-0.425436925277468	9
ENSG00000172315	-0.146171669436962	3
ENSG00000172340	-0.696128770349115	3
ENSG00000172354	0.562031249860088	3
ENSG00000172379	-0.137819681559502	1
ENSG00000172380	-0.240724561322824	5
ENSG00000172469	-0.893132853662376	8
ENSG00000172594	-0.680204768702945	8
ENSG00000172661	0.567723054444016	9
ENSG00000172667	0.0357088113412845	3
ENSG00000172765	0.367663042538019	8
ENSG00000172840	0.442845773518967	5
ENSG00000172943	0.0428340446758428	3
ENSG00000172954	0.429667539636959	4
ENSG00000172985	0.665704167263896	6
ENSG00000173040	-0.0496035938695939	9
ENSG00000173120	0.759596995406239	6
ENSG00000173156	0.547996097180678	3
ENSG00000173226	-0.379928888096917	9
ENSG00000173281	-0.0440160278079155	4
ENSG00000173456	0.664911283516872	5
ENSG00000173530	0.145290663942458	5
ENSG00000173545	-0.138813824558106	2
ENSG00000173559	-0.108430413180735	3
ENSG00000173588	0.175863385565971	6
ENSG00000173812	0.387060413652493	3
ENSG00000173848	0.558925942005919	6
ENSG00000173889	-0.0241935990737924	3
ENSG00000173905	-0.801033097443076	3
ENSG00000173926	-0.023670320320663	6
ENSG00000173960	0.230427558277227	6
ENSG00000174010	-0.274624236851724	5
ENSG00000174021	-0.592693099009634	2
ENSG00000174032	0.290847605731515	1
ENSG00000174100	0.601956130754285	7
ENSG00000174373	-0.170863487267986	6
ENSG00000174405	-0.606441655619277	2
ENSG00000174579	-0.303459814608546	6
ENSG00000174705	0.090292496333528	1
ENSG00000174839	0.078543972215127	7
ENSG00000174842	-0.626946806519001	2
ENSG00000174953	-0.326260255530557	2
ENSG00000175073	-0.340094179958396	8
ENSG00000175130	0.346079955292099	5
ENSG00000175183	-0.571773514512438	2
ENSG00000175197	0.647064131577944	5
ENSG00000175203	0.509446485519058	5
ENSG00000175213	0.679417529178269	3
ENSG00000175224	0.781829979189034	3
ENSG00000175390	0.361129358669024	6
ENSG00000175455	-0.039267569749801	9
ENSG00000175470	0.160108246526894	5
ENSG00000175792	-0.175151161827225	6
ENSG00000175854	0.678678304900522	4
ENSG00000175866	0.96085356117437	5
ENSG00000176018	-0.521774973064676	3
ENSG00000176142	0.200524205566238	8
ENSG00000176261	0.219437146061254	9
ENSG00000176396	0.19323885153481	6
ENSG00000176623	-0.335719071569723	7
ENSG00000176845	0.857514982528075	5
ENSG00000176953	0.508824451653121	6
ENSG00000177000	0.985883870972198	3
ENSG00000177034	-0.350774908856316	3
ENSG00000177054	0.0862749828284201	7
ENSG00000177106	0.380239809430249	2
ENSG00000177156	0.969608495408028	4
ENSG00000177189	-0.384540198079287	5
ENSG00000177200	-0.204234330857158	9
ENSG00000177370	0.894959958643653	9
ENSG00000177383	0.0922375546882316	9
ENSG00000177565	-0.281641578170987	9
ENSG00000177600	0.377710994836821	5
ENSG00000177606	-0.163338986887396	6
ENSG00000177888	-0.431466566313508	6
ENSG00000177889	0.0139064453965747	6
ENSG00000177981	0.54240186040156	9
ENSG00000178031	0.025490375062507	4
ENSG00000178038	0.594163567334595	4
ENSG00000178105	0.100409520714754	1
ENSG00000178163	-0.304981584741273	1
ENSG00000178177	-0.483006301517151	8
ENSG00000178234	0.315013313541546	7
ENSG00000178295	-0.235760313605359	3
ENSG00000178440	-0.0542260096108653	9
ENSG00000178605	0.0553692008799817	2
ENSG00000178691	-0.13249265695364	6
ENSG00000178726	0.209527362850356	1
ENSG00000178913	-0.251359162357031	8
ENSG00000178921	0.574816656933201	9
ENSG00000178950	0.894358873042995	4
ENSG00000178988	0.552186585807599	3
ENSG00000179051	0.23933017707558	3
ENSG00000179241	-7.46060402667917e-05	2
ENSG00000179271	0.106486615957246	5
ENSG00000179348	0.392755213315679	2
ENSG00000179431	-7.54094491113331e-05	6
ENSG00000179526	0.714225652033228	6
ENSG00000179889	0.456518468620788	6
ENSG00000180190	0.124462404273946	3
ENSG00000180340	0.151051028882108	9
ENSG00000180543	-0.160564663868402	8
ENSG00000180611	-0.510697750882437	1
ENSG00000180628	0.0219621834270894	7
ENSG00000180660	-0.265513394021619	6
ENSG00000180667	-0.0487701151638157	1
ENSG00000180801	-0.659840814840894	9
ENSG00000180875	-0.0764913781916061	8
ENSG00000180964	-0.319281883638747	3
ENSG00000181072	-0.693465226628958	1
ENSG00000181191	0.0638527442623616	3
ENSG00000181381	-0.247214070938581	7
ENSG00000181544	-0.173177448823339	3
ENSG00000181555	0.791997957307394	6
ENSG00000181690	-0.34963693473942	3
ENSG00000181722	-0.448314667309347	7
ENSG00000181788	-0.110272040352501	3
ENSG00000181915	-0.245007351260836	6
ENSG00000181991	0.348105591362321	1
ENSG00000182087	1.04007057757751	3
ENSG00000182141	-0.0322274880653589	9
ENSG00000182150	0.392016520407426	6
ENSG00000182197	-0.352327971680217	7
ENSG00000182272	0.737537763623924	4
ENSG00000182287	-0.0539859958948117	1
ENSG00000182319	0.0116667391663823	3
ENSG00000182405	0.00184502262825633	3
ENSG00000182481	0.559777370607402	5
ENSG00000182667	-0.193594679269313	7
ENSG00000182670	0.110025078867153	3
ENSG00000182752	-0.237559678336315	7
ENSG00000182827	0.472188327233984	7
ENSG00000182831	0.535974234030756	6
ENSG00000182871	0.579778882715934	1
ENSG00000182903	0.122552048529642	9
ENSG00000183087	0.865360109919752	6
ENSG00000183291	-0.340177483505843	8
ENSG00000183337	0.369432939419266	5
ENSG00000183439	-0.178658750987011	4
ENSG00000183475	0.326613626037601	7
ENSG00000183530	0.26560926652519	9
ENSG00000183576	0.419053280251225	6
ENSG00000183696	-0.136589547525789	3
ENSG00000183718	0.358157735747868	5
ENSG00000183722	-0.496325492878914	8
ENSG00000183741	0.238107232088912	1
ENSG00000183808	-0.499771611891837	1
ENSG00000183814	-0.107130379790898	1
ENSG00000183864	0.212524548098309	5
ENSG00000183943	-0.0348223665791405	2
ENSG00000184110	0.839620414190939	1
ENSG00000184178	0.189242174732001	5
ENSG00000184203	-0.163299545127622	3
ENSG00000184232	0.735953684797542	3
ENSG00000184347	0.140424890388498	6
ENSG00000184432	0.12934485947528	3
ENSG00000184602	-0.0514552845052344	3
ENSG00000184674	0.481133067133188	6
ENSG00000184675	-0.295387303072799	7
ENSG00000184708	0.33473907005961	9
ENSG00000184863	0.303460406514431	6
ENSG00000184867	-0.500543940638262	7
ENSG00000184886	-0.137191806869425	6
ENSG00000184897	0.234440966820495	6
ENSG00000184939	0.270600936233539	9
ENSG00000184983	0.33278052935167	6
ENSG00000185049	0.360514901891414	7
ENSG00000185163	0.596501041620112	4
ENSG00000185532	-0.452734074446274	6
ENSG00000185551	0.323791007926235	6
ENSG00000185760	-0.266064125998051	3
ENSG00000185761	1.02359441966653	4
ENSG00000185787	0.274775070683089	3
ENSG00000185798	-0.116316201435738	9
ENSG00000185825	0.458266312359419	4
ENSG00000185869	-0.44977445573759	2
ENSG00000185904	-0.284401149960933	9
ENSG00000185947	-0.432482492019139	9
ENSG00000185950	0.233138540994595	6
ENSG00000185973	0.217983212064703	3
ENSG00000185989	0.508507128128315	6
ENSG00000186063	-0.614181011126211	2
ENSG00000186073	-0.366216692754093	7
ENSG00000186260	0.00621464105169018	9
ENSG00000186298	0.390116842555827	2
ENSG00000186350	0.745693710813525	6
ENSG00000186376	-0.119674211857328	4
ENSG00000186416	0.294473978299093	1
ENSG00000186468	-0.349698877498541	5
ENSG00000186480	0.206406695229154	5
ENSG00000186787	0.203890924800193	1
ENSG00000187079	-0.122236929279149	6
ENSG00000187109	-0.214070502592989	5
ENSG00000187123	-0.0952146291485138	1
ENSG00000187240	-0.435360436987722	1
ENSG00000187243	0.254431028712428	9
ENSG00000187325	-0.484620389549478	3
ENSG00000187498	0.127996893377255	7
ENSG00000187514	0.326129826834978	5
ENSG00000187522	-0.312126178646811	6
ENSG00000187678	0.441119466039383	4
ENSG00000187735	-0.208238976728277	1
ENSG00000187951	0.323897816771571	9
ENSG00000187954	1.03784095212151	6
ENSG00000188026	0.480960447870776	7
ENSG00000188243	-0.0751364985477304	8
ENSG00000188313	-0.375290991638814	3
ENSG00000188352	-0.801147136683121	9
ENSG00000188419	-0.673689856221734	1
ENSG00000188493	0.330452331986477	9
ENSG00000188529	-0.19200728866705	6
ENSG00000188641	-0.494960198720662	1
ENSG00000188706	0.209370062707192	4
ENSG00000188725	-0.405850244103474	7
ENSG00000188976	0.769736616590246	5
ENSG00000188994	-0.197253330806775	7
ENSG00000189057	-0.0349641091175678	6
ENSG00000189180	-0.352580510006414	1
ENSG00000189184	-0.258004826589517	3
ENSG00000189306	0.441201475763082	3
ENSG00000189308	-0.910627800872783	6
ENSG00000189403	-0.150757792763207	8
ENSG00000196152	0.514494687596296	4
ENSG00000196177	-0.0387813299349605	2
ENSG00000196182	0.405939778637064	5
ENSG00000196230	0.177595871747	1
ENSG00000196247	-0.480628134568807	9
ENSG00000196262	-0.270206253694779	5
ENSG00000196313	0.78079826050704	6
ENSG00000196363	0.922528943974533	6
ENSG00000196365	0.715552541729303	6
ENSG00000196368	-0.20226950318499	3
ENSG00000196422	0.516426277800587	3
ENSG00000196459	-0.160400833226465	1
ENSG00000196498	0.919431992674058	6
ENSG00000196505	-0.0658933082300847	1
ENSG00000196517	0.843743660576606	3
ENSG00000196526	0.575596945096323	6
ENSG00000196562	-0.194511377678454	8
ENSG00000196569	-0.430552554769451	1
ENSG00000196588	0.497022260578845	4
ENSG00000196670	0.0565028758987448	9
ENSG00000196712	0.255179363005546	3
ENSG00000196715	0.514030137180629	9
ENSG00000196724	0.0751005720798701	6
ENSG00000196739	0.809837647064959	3
ENSG00000196782	0.0111653419917389	7
ENSG00000196843	0.227963245207937	6
ENSG00000196924	0.372266502228755	6
ENSG00000196950	-0.358369233051419	2
ENSG00000197006	0.14425544473407	3
ENSG00000197019	0.396828135997687	5
ENSG00000197021	0.322354242064045	1
ENSG00000197024	0.175463947897558	1
ENSG00000197045	-0.0591643859248752	9
ENSG00000197081	0.072372943377776	1
ENSG00000197183	0.35426368875834	1
ENSG00000197296	0.280359283279727	9
ENSG00000197372	-0.193384148245928	9
ENSG00000197381	0.156691829748439	3
ENSG00000197415	-0.380834458074127	9
ENSG00000197429	-0.592234248488034	6
ENSG00000197448	0.0910570754546763	4
ENSG00000197467	0.0119381171524379	3
ENSG00000197594	-0.225081580832385	2
ENSG00000197601	-0.262946131928007	9
ENSG00000197614	-0.140197110755701	3
ENSG00000197694	0.506860959080677	6
ENSG00000197702	0.273920425327904	6
ENSG00000197747	-0.210174449718191	1
ENSG00000197756	0.19012105649899	3
ENSG00000197780	0.376132065945917	8
ENSG00000197798	0.390744498824558	6
ENSG00000197808	-0.0996259199505038	9
ENSG00000197852	-0.636343434005893	7
ENSG00000197860	-0.660861922607566	8
ENSG00000197885	0.126683540583324	2
ENSG00000197930	-0.766510645510617	9
ENSG00000197969	0.31719907193544	1
ENSG00000198026	0.446235619175492	5
ENSG00000198034	-0.0461847073732335	5
ENSG00000198060	-0.178076660544502	9
ENSG00000198087	-0.5374527471407	3
ENSG00000198142	0.137603456685131	7
ENSG00000198205	-0.803155531465944	3
ENSG00000198225	-0.51275222619026	9
ENSG00000198231	0.495313755012563	6
ENSG00000198363	-0.055074251990644	6
ENSG00000198382	0.373765942472465	5
ENSG00000198517	0.972050915962944	4
ENSG00000198521	-0.136669167847275	9
ENSG00000198554	-0.0599873216640588	8
ENSG00000198589	0.299895130856458	6
ENSG00000198604	0.202513420740854	3
ENSG00000198612	-0.280421957403102	9
ENSG00000198646	0.0688732866699716	1
ENSG00000198663	0.395530675787178	3
ENSG00000198677	-0.512871385493773	9
ENSG00000198707	-0.503064786018359	2
ENSG00000198722	-0.216572618154425	7
ENSG00000198752	0.985682222172851	6
ENSG00000198783	0.0609793344746069	9
ENSG00000198793	0.145733979815463	6
ENSG00000198825	-0.745480792039173	1
ENSG00000198832	0.924163177002725	5
ENSG00000198839	-0.399517428816492	9
ENSG00000198846	-0.373221974121751	3
ENSG00000198873	0.402706584549875	3
ENSG00000198887	-0.126825986712011	3
ENSG00000198959	-0.00248297909063127	3
ENSG00000198961	-0.230011897359418	1
ENSG00000203805	0.0189230573894382	9
ENSG00000204104	0.147760757047628	9
ENSG00000204152	0.401965286958638	9
ENSG00000204580	0.607365997170546	6
ENSG00000204592	-0.0126736657747012	5
ENSG00000204767	0.0795336182414361	3
ENSG00000205133	-0.769430713216166	9
ENSG00000205339	0.284421873614485	5
ENSG00000205423	-0.147375069785421	2
ENSG00000205476	-0.0954474873232675	2
ENSG00000205664	-9.15213184255179e-05	6
ENSG00000205683	0.361356850624941	6
ENSG00000205981	-0.630457374097744	1
ENSG00000206503	-0.0845450285652597	5
ENSG00000206538	-0.332278402911373	3
ENSG00000206560	0.28860913863329	1
ENSG00000211460	0.076886385802691	1
ENSG00000213047	-0.48549769808531	8
ENSG00000213923	0.426020744766004	3
ENSG00000214026	0.697384388817336	9
ENSG00000218739	-0.523699946411053	9
ENSG00000222041	0.171935907841133	8
ENSG00000224531	-0.184750577843672	3
ENSG00000224877	0.999001311400245	1
ENSG00000225485	0.772184446192578	7
ENSG00000226784	-0.594311312329699	1
ENSG00000227124	-0.460245311545653	5
ENSG00000227946	-0.312550098307831	2
ENSG00000228265	0.108954569709768	9
ENSG00000229989	-0.474251995196879	9
ENSG00000231566	-0.477284278172514	1
ENSG00000233608	0.13575339440622	3
ENSG00000233864	-0.403050390781077	3
ENSG00000234444	-0.0330805963375284	9
ENSG00000234883	-0.64396827594529	1
ENSG00000241127	-0.531953016260296	3
ENSG00000241878	0.664252569955186	3
ENSG00000241973	1.02773584832942	6
ENSG00000242732	0.528765347723957	5
ENSG00000243156	0.27964390663128	6
ENSG00000245532	0.508343943158844	6
ENSG00000246067	-0.183802671075125	1
ENSG00000249992	0.116621826124931	3
ENSG00000251562	0.839872438036404	1
ENSG00000253626	0.332441687370166	1
ENSG00000253729	0.453897292072465	1
ENSG00000254535	-0.777147490195487	9
ENSG00000254667	-0.0340300445507964	7
ENSG00000255302	-0.253457672270806	1
ENSG00000256043	-0.934807969260647	1
ENSG00000256618	-0.521335804601588	7
ENSG00000260032	0.273089135315943	2
ENSG00000260054	0.449553709018624	1
ENSG00000260977	-0.0118304015513696	1
ENSG00000261567	0.634758952151571	4
ENSG00000261609	0.547844692909577	1
ENSG00000261824	-0.346397988084184	9
ENSG00000262601	0.534518689358178	1
ENSG00000262837	0.418527053843699	7
ENSG00000264364	-0.548313823905375	5
ENSG00000267100	0.121221522646741	3
ENSG00000272447	0.399121369298378	2
ENSG00000273015	-0.547288997016948	2
ENSG00000000003	-0.549511381001212	none
ENSG00000000419	-0.390760238181694	none
ENSG00000000457	-0.569901930929737	none
ENSG00000000938	0.479071759198352	none
ENSG00000001460	0.451357215178733	none
ENSG00000001561	-0.521390323829389	none
ENSG00000001626	-0.47757335298089	none
ENSG00000002016	-0.0989318811691361	none
ENSG00000002587	-0.305133910928586	none
ENSG00000002726	-0.156076876351409	none
ENSG00000002745	-0.972703687149265	none
ENSG00000002746	-0.393862717133012	none
ENSG00000002834	-0.042047416628288	none
ENSG00000002919	0.116771748362279	none
ENSG00000002933	-0.0636765349743607	none
ENSG00000003096	-0.311148300599339	none
ENSG00000003400	-0.193646350940203	none
[truncated: 10,066 more rows]
