# Supplementary material for: The HSV-1 ICP22 protein selectively impairs histone repositioning upon Pol II transcription downstream of genes
Source: Nat Commun. 2023 Jul 31;14:4591. doi: 10.1038/s41467-023-40217-w (PMC10390501; doi:10.1038/s41467-023-40217-w)
Supplement: Supplementary file 8 — Source Data [file 41467_2023_40217_MOESM8_ESM.zip › SupFig13f.tsv]

minimum_dOCR_length	KD_SSRP1_Mock_minus_dox_1	KD_SSRP1_Mock_minus_dox_2	KD_SSRP1_Mock_plus_dox_1	KD_SSRP1_Mock_plus_dox_2	KD_SSRP1_Wt_minus_dox_1	KD_SSRP1_Wt_minus_dox_2	KD_SSRP1_Wt_plus_dox_1	KD_SSRP1_Wt_plus_dox_2	KD_SSRP1_ICP22_minus_dox_1	KD_SSRP1_ICP22_minus_dox_2	KD_SSRP1_ICP22_plus_dox_1	KD_SSRP1_ICP22_plus_dox_2
0	83	78	85	78	102	NA	NA	102	65	69	76	87
20	82	NA	NA	NA	NA	NA	NA	NA	NA	NA	NA	NA
37	81	NA	81	NA	NA	NA	NA	NA	NA	NA	NA	76
45	79	NA	NA	NA	NA	NA	NA	NA	NA	NA	69	NA
46	78	NA	NA	NA	NA	NA	NA	NA	61	NA	NA	NA
52	76	76	NA	NA	NA	NA	NA	NA	NA	NA	NA	72
67	75	NA	NA	NA	NA	NA	NA	101	NA	NA	NA	NA
70	74	NA	NA	NA	NA	NA	NA	NA	NA	NA	NA	NA
101	73	NA	NA	NA	NA	NA	NA	NA	NA	NA	NA	NA
102	72	NA	NA	NA	NA	NA	NA	NA	NA	59	NA	NA
107	71	NA	NA	NA	NA	NA	NA	NA	53	NA	NA	NA
111	70	NA	NA	NA	NA	NA	NA	NA	NA	NA	55	NA
113	69	69	NA	NA	NA	NA	NA	NA	NA	NA	54	NA
115	68	NA	NA	NA	NA	NA	NA	NA	NA	NA	NA	NA
123	67	NA	NA	65	NA	NA	NA	NA	NA	NA	NA	67
129	66	NA	NA	NA	NA	NA	NA	NA	NA	NA	NA	NA
142	65	NA	NA	63	NA	NA	NA	NA	NA	NA	NA	NA
151	64	NA	NA	NA	NA	NA	NA	NA	NA	NA	NA	NA
152	61	NA	NA	NA	NA	NA	NA	NA	NA	NA	NA	NA
158	60	NA	NA	NA	NA	NA	NA	NA	NA	NA	NA	NA
167	59	63	NA	NA	NA	NA	NA	NA	NA	NA	NA	NA
177	58	NA	61	NA	NA	NA	NA	NA	NA	NA	NA	NA
182	57	NA	NA	NA	NA	NA	NA	NA	NA	NA	NA	NA
197	56	NA	NA	NA	NA	NA	NA	NA	NA	NA	NA	NA
211	55	56	NA	NA	NA	NA	NA	NA	NA	NA	NA	NA
236	52	NA	NA	NA	NA	NA	NA	NA	NA	NA	NA	NA
243	51	NA	NA	NA	NA	NA	NA	NA	NA	NA	NA	NA
267	50	NA	NA	NA	NA	NA	NA	NA	NA	NA	NA	NA
272	49	51	NA	NA	NA	NA	NA	NA	41	NA	NA	NA
275	48	NA	NA	53	NA	NA	NA	NA	NA	NA	NA	NA
281	47	50	NA	NA	NA	NA	NA	NA	NA	NA	NA	NA
283	46	NA	NA	NA	NA	NA	NA	NA	NA	NA	NA	NA
293	45	NA	NA	NA	NA	NA	NA	NA	NA	NA	NA	NA
294	44	NA	NA	NA	NA	NA	NA	NA	NA	NA	NA	NA
301	43	NA	NA	NA	NA	NA	NA	NA	NA	NA	NA	NA
312	42	NA	NA	NA	NA	NA	NA	NA	NA	NA	NA	NA
350	41	NA	NA	NA	NA	NA	NA	NA	NA	NA	NA	NA
366	40	NA	NA	NA	NA	NA	NA	NA	NA	NA	NA	NA
391	39	NA	NA	NA	NA	NA	NA	NA	NA	NA	NA	44
411	38	NA	NA	NA	NA	NA	NA	NA	NA	NA	NA	NA
413	37	NA	NA	NA	NA	NA	NA	NA	NA	NA	NA	NA
418	36	NA	NA	NA	NA	NA	NA	NA	NA	NA	NA	NA
429	35	NA	NA	NA	NA	NA	NA	NA	NA	NA	NA	NA
466	34	NA	NA	38	NA	NA	NA	NA	NA	33	NA	NA
473	33	NA	NA	NA	NA	NA	NA	NA	NA	NA	28	NA
477	32	NA	NA	NA	NA	NA	NA	NA	NA	NA	NA	NA
501	31	NA	NA	NA	NA	NA	NA	NA	NA	NA	NA	NA
555	30	NA	NA	NA	NA	NA	NA	NA	NA	NA	NA	NA
660	29	NA	NA	NA	NA	NA	NA	NA	NA	NA	NA	NA
677	28	NA	NA	NA	NA	NA	NA	NA	NA	NA	NA	NA
714	27	NA	NA	NA	NA	NA	NA	NA	NA	19	NA	NA
727	26	NA	NA	NA	NA	NA	NA	NA	NA	NA	NA	NA
734	25	NA	NA	NA	NA	NA	NA	NA	NA	NA	NA	NA
755	24	NA	NA	NA	NA	NA	NA	NA	NA	NA	NA	NA
833	23	NA	NA	NA	NA	92	NA	NA	NA	NA	NA	NA
844	22	NA	NA	NA	NA	NA	NA	NA	NA	17	NA	NA
850	21	NA	NA	NA	NA	NA	NA	NA	NA	NA	NA	NA
881	20	NA	NA	NA	NA	NA	NA	NA	NA	NA	NA	NA
897	19	NA	NA	NA	NA	NA	NA	NA	NA	NA	NA	NA
900	18	NA	NA	NA	NA	NA	NA	NA	NA	NA	NA	NA
923	17	NA	NA	NA	NA	NA	NA	NA	NA	NA	NA	23
1043	16	NA	NA	NA	NA	NA	93	NA	NA	NA	NA	NA
1066	15	NA	NA	NA	NA	NA	NA	NA	NA	NA	NA	NA
1092	14	NA	NA	NA	NA	NA	NA	NA	NA	NA	NA	NA
1135	13	NA	NA	NA	NA	NA	NA	NA	NA	NA	NA	NA
1237	12	NA	NA	NA	NA	NA	NA	NA	NA	NA	NA	NA
1243	11	13	NA	NA	NA	NA	NA	NA	NA	NA	NA	NA
1437	10	NA	NA	NA	NA	NA	NA	NA	NA	NA	NA	NA
1608	9	NA	NA	NA	NA	NA	NA	NA	NA	NA	NA	NA
1676	8	NA	NA	NA	NA	NA	NA	NA	NA	NA	NA	NA
1683	7	NA	NA	NA	NA	NA	NA	NA	NA	NA	NA	NA
2158	6	NA	NA	NA	NA	NA	NA	NA	NA	NA	NA	NA
2341	5	NA	NA	NA	NA	NA	NA	NA	NA	NA	NA	NA
2344	4	NA	NA	NA	NA	NA	NA	NA	NA	NA	NA	NA
2507	3	NA	NA	NA	NA	NA	NA	NA	NA	NA	NA	NA
2577	2	NA	NA	NA	NA	NA	NA	NA	NA	NA	NA	NA
2969	1	NA	NA	NA	NA	NA	NA	NA	NA	NA	NA	NA
5914	0	NA	NA	NA	NA	NA	NA	NA	NA	NA	NA	NA
27	NA	77	NA	NA	NA	NA	NA	NA	NA	NA	NA	80
58	NA	75	NA	NA	NA	NA	NA	NA	NA	NA	NA	70
59	NA	74	NA	NA	NA	NA	NA	NA	NA	NA	NA	NA
74	NA	73	NA	70	NA	NA	NA	NA	NA	NA	NA	NA
75	NA	72	NA	NA	NA	NA	NA	NA	NA	NA	62	NA
103	NA	71	NA	NA	NA	NA	NA	NA	NA	NA	NA	NA
104	NA	70	NA	NA	NA	NA	NA	NA	NA	58	NA	NA
130	NA	68	NA	NA	NA	NA	NA	NA	NA	54	NA	NA
147	NA	67	NA	NA	NA	NA	NA	NA	NA	NA	51	NA
159	NA	66	NA	NA	NA	NA	NA	NA	50	50	NA	59
163	NA	65	NA	NA	NA	NA	NA	NA	NA	NA	NA	NA
166	NA	64	NA	NA	NA	NA	NA	NA	NA	NA	50	NA
174	NA	62	62	NA	NA	NA	NA	NA	NA	NA	NA	NA
183	NA	61	NA	NA	NA	NA	NA	NA	NA	48	NA	NA
193	NA	60	NA	NA	NA	NA	NA	NA	NA	NA	NA	NA
203	NA	58	NA	NA	NA	NA	NA	NA	NA	NA	NA	NA
221	NA	55	NA	NA	NA	NA	NA	NA	47	NA	NA	55
231	NA	54	NA	NA	NA	NA	NA	NA	NA	43	NA	NA
240	NA	53	NA	NA	NA	NA	NA	NA	NA	NA	NA	NA
252	NA	52	NA	NA	NA	NA	NA	NA	NA	NA	NA	NA
311	NA	49	NA	52	NA	NA	NA	NA	NA	NA	NA	NA
315	NA	48	NA	NA	NA	NA	NA	NA	NA	NA	NA	NA
319	NA	47	NA	NA	99	NA	NA	NA	NA	NA	NA	NA
322	NA	46	NA	NA	NA	98	NA	NA	NA	NA	NA	NA
362	NA	45	NA	NA	NA	NA	NA	NA	34	NA	NA	NA
368	NA	44	NA	NA	NA	NA	NA	NA	NA	NA	NA	NA
372	NA	43	NA	NA	NA	NA	NA	NA	NA	NA	NA	NA
374	NA	42	NA	NA	NA	NA	96	NA	NA	NA	34	NA
390	NA	41	NA	NA	NA	NA	NA	NA	NA	NA	NA	NA
409	NA	40	NA	NA	NA	NA	NA	NA	NA	NA	NA	NA
453	NA	39	NA	NA	NA	NA	NA	NA	NA	NA	NA	NA
461	NA	38	NA	NA	NA	NA	NA	NA	NA	NA	30	NA
479	NA	37	NA	NA	NA	NA	NA	NA	NA	32	NA	NA
490	NA	36	NA	NA	NA	NA	NA	NA	NA	NA	NA	NA
506	NA	35	NA	NA	NA	NA	NA	NA	NA	NA	NA	NA
507	NA	34	NA	NA	NA	NA	NA	NA	NA	NA	NA	NA
511	NA	32	NA	35	NA	NA	NA	NA	NA	NA	NA	NA
573	NA	31	NA	NA	NA	NA	NA	NA	NA	NA	NA	35
642	NA	30	NA	NA	NA	NA	NA	NA	NA	NA	NA	NA
644	NA	29	NA	NA	NA	NA	NA	NA	NA	23	NA	NA
647	NA	28	NA	NA	NA	NA	NA	NA	NA	NA	NA	NA
655	NA	27	NA	NA	NA	NA	NA	NA	NA	NA	NA	NA
694	NA	26	NA	NA	NA	NA	NA	NA	NA	NA	NA	NA
782	NA	25	NA	NA	NA	NA	NA	NA	NA	NA	NA	NA
798	NA	24	NA	NA	NA	NA	NA	NA	NA	NA	NA	NA
815	NA	23	NA	NA	NA	NA	NA	NA	NA	NA	NA	NA
856	NA	22	NA	NA	NA	NA	NA	NA	NA	NA	NA	NA
871	NA	21	NA	NA	NA	NA	NA	NA	NA	NA	NA	NA
874	NA	20	NA	NA	NA	NA	NA	NA	NA	NA	NA	NA
945	NA	19	NA	NA	NA	NA	NA	NA	NA	NA	NA	NA
1018	NA	18	NA	NA	NA	NA	NA	NA	NA	NA	NA	17
1039	NA	17	NA	NA	NA	NA	NA	NA	NA	NA	NA	NA
1162	NA	16	NA	NA	NA	NA	NA	NA	NA	NA	NA	NA
1193	NA	15	NA	NA	NA	NA	NA	NA	NA	NA	NA	NA
1215	NA	14	NA	NA	NA	NA	NA	NA	NA	NA	NA	NA
1301	NA	12	NA	NA	NA	NA	NA	NA	NA	NA	NA	NA
1403	NA	11	NA	NA	NA	NA	NA	NA	NA	NA	NA	NA
1431	NA	10	NA	NA	NA	NA	NA	NA	NA	NA	NA	NA
1648	NA	9	NA	NA	NA	NA	NA	NA	NA	NA	NA	NA
1805	NA	8	NA	NA	NA	NA	NA	NA	NA	NA	NA	NA
1883	NA	7	NA	NA	NA	NA	NA	NA	NA	NA	NA	NA
1983	NA	6	NA	NA	NA	NA	NA	NA	NA	NA	NA	NA
2099	NA	5	NA	NA	NA	NA	NA	NA	NA	NA	NA	NA
2131	NA	4	NA	NA	NA	NA	NA	NA	NA	NA	NA	NA
2171	NA	3	NA	NA	NA	NA	NA	NA	NA	NA	NA	NA
2513	NA	2	NA	NA	NA	NA	NA	NA	NA	NA	NA	NA
3675	NA	1	NA	NA	NA	NA	NA	NA	NA	NA	NA	NA
3740	NA	0	NA	NA	NA	NA	NA	NA	NA	NA	NA	NA
16	NA	NA	84	NA	NA	NA	NA	NA	63	68	NA	NA
35	NA	NA	83	NA	NA	NA	NA	NA	NA	NA	NA	78
36	NA	NA	82	NA	NA	NA	NA	NA	NA	NA	NA	77
44	NA	NA	79	NA	NA	NA	102	NA	NA	NA	70	NA
47	NA	NA	77	NA	NA	NA	NA	NA	NA	NA	NA	NA
50	NA	NA	76	NA	NA	NA	NA	NA	NA	NA	NA	NA
73	NA	NA	75	NA	NA	NA	NA	NA	NA	NA	NA	NA
81	NA	NA	74	NA	NA	NA	NA	NA	57	NA	NA	NA
93	NA	NA	73	NA	NA	NA	NA	NA	NA	NA	NA	NA
121	NA	NA	72	NA	NA	NA	NA	NA	NA	NA	NA	NA
124	NA	NA	71	NA	NA	NA	NA	NA	NA	NA	NA	NA
125	NA	NA	70	64	NA	NA	NA	NA	NA	NA	NA	NA
126	NA	NA	69	NA	NA	NA	NA	NA	NA	NA	NA	66
127	NA	NA	68	NA	101	NA	NA	NA	NA	NA	NA	NA
128	NA	NA	67	NA	NA	NA	NA	NA	NA	NA	NA	NA
149	NA	NA	66	NA	NA	NA	NA	NA	NA	NA	NA	61
157	NA	NA	65	NA	NA	NA	NA	NA	NA	51	NA	NA
168	NA	NA	64	NA	NA	NA	NA	NA	NA	NA	NA	NA
170	NA	NA	63	NA	NA	NA	NA	NA	NA	NA	NA	NA
178	NA	NA	59	NA	NA	100	NA	NA	NA	NA	NA	NA
188	NA	NA	57	NA	NA	NA	NA	NA	49	NA	NA	NA
204	NA	NA	56	NA	NA	NA	NA	NA	NA	45	NA	NA
248	NA	NA	55	NA	NA	NA	NA	NA	NA	NA	NA	NA
290	NA	NA	54	NA	NA	NA	NA	NA	NA	NA	NA	NA
318	NA	NA	53	51	NA	NA	NA	NA	NA	NA	NA	NA
329	NA	NA	52	NA	NA	NA	NA	NA	NA	NA	NA	NA
338	NA	NA	51	NA	NA	NA	NA	NA	NA	NA	NA	NA
343	NA	NA	50	NA	NA	NA	NA	NA	NA	NA	NA	NA
349	NA	NA	49	NA	NA	NA	NA	NA	NA	NA	NA	45
352	NA	NA	48	NA	NA	NA	NA	NA	NA	NA	NA	NA
356	NA	NA	47	46	NA	NA	NA	NA	NA	NA	NA	NA
365	NA	NA	46	NA	NA	NA	NA	NA	NA	37	NA	NA
378	NA	NA	45	NA	NA	NA	NA	NA	NA	NA	NA	NA
385	NA	NA	44	NA	NA	95	NA	NA	NA	35	NA	NA
392	NA	NA	43	NA	NA	NA	NA	NA	NA	NA	NA	NA
406	NA	NA	42	NA	NA	NA	NA	NA	NA	NA	NA	NA
426	NA	NA	41	NA	NA	NA	NA	NA	NA	NA	NA	NA
434	NA	NA	40	NA	NA	NA	NA	NA	NA	NA	NA	NA
447	NA	NA	39	NA	NA	NA	NA	NA	NA	NA	NA	NA
482	NA	NA	37	NA	NA	NA	NA	NA	NA	NA	NA	NA
496	NA	NA	36	NA	NA	NA	NA	NA	NA	29	NA	NA
499	NA	NA	35	NA	NA	NA	NA	NA	NA	NA	NA	NA
509	NA	NA	34	NA	NA	NA	NA	NA	NA	NA	NA	NA
535	NA	NA	33	NA	NA	NA	NA	NA	NA	NA	26	NA
547	NA	NA	32	NA	NA	NA	NA	NA	NA	NA	25	NA
568	NA	NA	31	NA	NA	NA	NA	NA	NA	NA	NA	NA
584	NA	NA	30	NA	NA	NA	NA	NA	NA	NA	NA	NA
650	NA	NA	29	NA	NA	NA	NA	NA	NA	NA	NA	NA
659	NA	NA	28	NA	NA	NA	NA	NA	NA	NA	NA	NA
672	NA	NA	27	NA	NA	NA	NA	NA	NA	NA	NA	31
690	NA	NA	25	NA	NA	NA	NA	NA	NA	NA	NA	NA
719	NA	NA	24	NA	NA	NA	NA	NA	NA	NA	NA	NA
736	NA	NA	23	NA	NA	NA	NA	NA	NA	NA	NA	NA
766	NA	NA	22	NA	NA	NA	NA	NA	NA	NA	NA	NA
812	NA	NA	21	NA	NA	NA	NA	NA	NA	NA	NA	NA
845	NA	NA	20	NA	NA	NA	NA	NA	NA	NA	NA	NA
846	NA	NA	19	NA	NA	NA	94	NA	NA	NA	11	NA
934	NA	NA	18	NA	NA	NA	NA	NA	NA	NA	NA	NA
974	NA	NA	17	NA	NA	NA	NA	NA	NA	14	NA	NA
1049	NA	NA	16	NA	NA	NA	NA	NA	NA	NA	NA	NA
1095	NA	NA	15	NA	NA	NA	NA	NA	NA	NA	NA	NA
1174	NA	NA	14	NA	NA	NA	NA	NA	NA	NA	NA	NA
1291	NA	NA	13	NA	NA	NA	NA	NA	NA	NA	NA	NA
1305	NA	NA	12	NA	NA	NA	NA	NA	NA	NA	NA	NA
1375	NA	NA	11	NA	NA	NA	NA	NA	NA	NA	NA	NA
1380	NA	NA	10	NA	NA	NA	NA	NA	NA	NA	NA	NA
1472	NA	NA	9	NA	NA	NA	NA	NA	NA	NA	NA	NA
1491	NA	NA	8	NA	NA	NA	NA	NA	NA	NA	NA	NA
1793	NA	NA	7	NA	NA	NA	NA	NA	NA	NA	NA	NA
1815	NA	NA	6	NA	NA	NA	NA	NA	NA	NA	NA	NA
1854	NA	NA	5	NA	NA	NA	NA	NA	NA	NA	NA	NA
1885	NA	NA	4	NA	NA	NA	NA	NA	NA	NA	NA	NA
3058	NA	NA	3	NA	NA	NA	NA	NA	NA	NA	NA	NA
3306	NA	NA	2	NA	NA	NA	NA	NA	NA	NA	NA	NA
3578	NA	NA	1	NA	NA	NA	NA	NA	NA	NA	NA	NA
4953	NA	NA	0	NA	58	NA	NA	NA	NA	NA	NA	NA
6	NA	NA	NA	77	NA	NA	NA	NA	NA	NA	NA	84
48	NA	NA	NA	75	NA	NA	NA	NA	NA	NA	NA	NA
54	NA	NA	NA	74	NA	NA	NA	NA	NA	NA	65	NA
56	NA	NA	NA	73	NA	NA	NA	NA	NA	NA	NA	NA
61	NA	NA	NA	71	NA	NA	NA	NA	NA	NA	NA	NA
87	NA	NA	NA	69	NA	NA	NA	NA	NA	NA	NA	NA
90	NA	NA	NA	67	NA	NA	NA	NA	NA	NA	NA	NA
112	NA	NA	NA	66	NA	NA	NA	NA	NA	NA	NA	NA
143	NA	NA	NA	62	NA	NA	NA	NA	NA	NA	NA	NA
154	NA	NA	NA	61	NA	102	NA	NA	NA	NA	NA	NA
172	NA	NA	NA	60	NA	NA	NA	NA	NA	NA	NA	58
184	NA	NA	NA	59	NA	NA	NA	NA	NA	NA	NA	NA
194	NA	NA	NA	58	NA	NA	NA	NA	48	NA	NA	NA
209	NA	NA	NA	57	NA	NA	NA	NA	NA	NA	46	NA
235	NA	NA	NA	56	NA	NA	NA	NA	NA	42	NA	NA
249	NA	NA	NA	55	NA	NA	NA	NA	NA	NA	NA	NA
250	NA	NA	NA	54	NA	NA	NA	NA	NA	NA	NA	NA
320	NA	NA	NA	50	NA	NA	NA	NA	NA	NA	NA	NA
334	NA	NA	NA	49	NA	NA	NA	NA	NA	NA	NA	NA
342	NA	NA	NA	48	NA	NA	NA	NA	NA	NA	NA	NA
345	NA	NA	NA	47	NA	NA	NA	NA	NA	NA	NA	NA
376	NA	NA	NA	44	NA	NA	NA	NA	NA	NA	NA	NA
383	NA	NA	NA	43	NA	NA	NA	NA	NA	NA	NA	NA
405	NA	NA	NA	42	NA	NA	NA	NA	NA	NA	NA	NA
431	NA	NA	NA	41	NA	NA	NA	NA	NA	NA	NA	NA
439	NA	NA	NA	39	NA	NA	NA	NA	NA	NA	NA	NA
495	NA	NA	NA	37	NA	NA	NA	NA	NA	NA	NA	NA
504	NA	NA	NA	36	NA	NA	NA	NA	NA	NA	NA	NA
521	NA	NA	NA	34	NA	NA	NA	NA	NA	NA	NA	NA
561	NA	NA	NA	33	NA	NA	NA	NA	NA	NA	NA	NA
578	NA	NA	NA	32	NA	NA	NA	NA	NA	NA	NA	NA
586	NA	NA	NA	31	NA	NA	NA	NA	NA	NA	NA	NA
588	NA	NA	NA	30	NA	NA	NA	NA	NA	NA	NA	NA
603	NA	NA	NA	29	NA	NA	NA	NA	NA	NA	22	NA
687	NA	NA	NA	28	NA	NA	NA	NA	NA	NA	NA	NA
704	NA	NA	NA	27	NA	NA	NA	NA	NA	NA	NA	NA
732	NA	NA	NA	26	NA	NA	NA	NA	NA	NA	NA	NA
799	NA	NA	NA	25	NA	NA	NA	NA	NA	NA	NA	NA
831	NA	NA	NA	24	NA	NA	NA	NA	NA	NA	NA	NA
848	NA	NA	NA	23	NA	NA	NA	NA	NA	NA	NA	NA
852	NA	NA	NA	22	NA	NA	NA	NA	NA	NA	NA	NA
927	NA	NA	NA	21	NA	NA	NA	NA	NA	NA	NA	NA
948	NA	NA	NA	20	NA	NA	NA	NA	NA	NA	NA	NA
952	NA	NA	NA	19	NA	NA	NA	NA	NA	NA	NA	NA
959	NA	NA	NA	18	NA	NA	NA	NA	NA	NA	NA	NA
987	NA	NA	NA	17	NA	NA	NA	NA	NA	NA	NA	NA
1028	NA	NA	NA	16	NA	NA	NA	NA	NA	NA	NA	NA
1056	NA	NA	NA	15	NA	NA	NA	NA	NA	NA	NA	NA
1083	NA	NA	NA	14	NA	NA	NA	NA	NA	NA	NA	NA
1138	NA	NA	NA	13	NA	NA	NA	NA	NA	NA	NA	NA
1151	NA	NA	NA	12	NA	NA	NA	NA	NA	NA	NA	NA
1242	NA	NA	NA	11	NA	NA	NA	NA	NA	NA	NA	NA
1381	NA	NA	NA	10	NA	NA	NA	NA	NA	NA	NA	NA
1430	NA	NA	NA	9	NA	NA	NA	NA	NA	NA	NA	NA
1599	NA	NA	NA	8	NA	NA	NA	NA	NA	NA	NA	NA
1643	NA	NA	NA	7	NA	NA	NA	NA	NA	NA	NA	NA
1667	NA	NA	NA	6	NA	NA	NA	NA	NA	NA	NA	NA
1779	NA	NA	NA	5	NA	NA	NA	NA	NA	NA	NA	NA
1850	NA	NA	NA	4	NA	NA	NA	NA	NA	NA	NA	NA
2268	NA	NA	NA	3	NA	NA	NA	NA	NA	NA	NA	NA
2383	NA	NA	NA	2	NA	NA	NA	NA	NA	NA	NA	NA
3535	NA	NA	NA	1	NA	NA	NA	NA	NA	NA	NA	NA
4194	NA	NA	NA	0	NA	NA	NA	NA	NA	NA	NA	NA
232	NA	NA	NA	NA	100	NA	NA	NA	NA	NA	NA	NA
454	NA	NA	NA	NA	98	NA	NA	NA	NA	NA	NA	40
497	NA	NA	NA	NA	97	NA	NA	NA	NA	NA	NA	NA
498	NA	NA	NA	NA	96	NA	NA	NA	NA	NA	NA	NA
526	NA	NA	NA	NA	95	NA	NA	NA	NA	NA	NA	NA
708	NA	NA	NA	NA	94	NA	NA	NA	NA	NA	14	NA
958	NA	NA	NA	NA	93	NA	NA	NA	NA	NA	NA	NA
1123	NA	NA	NA	NA	92	NA	NA	NA	NA	NA	NA	NA
1223	NA	NA	NA	NA	91	NA	NA	NA	NA	NA	NA	NA
1225	NA	NA	NA	NA	90	NA	NA	NA	NA	NA	NA	NA
1284	NA	NA	NA	NA	89	NA	NA	92	NA	NA	NA	NA
1290	NA	NA	NA	NA	88	NA	NA	NA	NA	NA	NA	NA
1311	NA	NA	NA	NA	87	NA	NA	NA	NA	NA	NA	NA
1347	NA	NA	NA	NA	86	NA	NA	NA	NA	NA	NA	NA
1370	NA	NA	NA	NA	85	NA	NA	NA	NA	NA	NA	NA
1407	NA	NA	NA	NA	84	NA	NA	NA	NA	NA	NA	10
1706	NA	NA	NA	NA	83	NA	NA	NA	NA	NA	NA	NA
1712	NA	NA	NA	NA	82	NA	NA	NA	NA	NA	NA	NA
1785	NA	NA	NA	NA	81	NA	NA	NA	NA	NA	NA	NA
1818	NA	NA	NA	NA	80	75	NA	NA	NA	NA	NA	NA
2141	NA	NA	NA	NA	79	NA	NA	NA	NA	NA	NA	NA
2180	NA	NA	NA	NA	78	NA	NA	NA	NA	NA	NA	NA
2211	NA	NA	NA	NA	77	NA	NA	NA	NA	NA	NA	NA
2249	NA	NA	NA	NA	76	NA	NA	NA	NA	NA	NA	NA
2487	NA	NA	NA	NA	75	NA	NA	NA	NA	NA	NA	NA
2516	NA	NA	NA	NA	74	NA	NA	NA	NA	NA	NA	NA
2517	NA	NA	NA	NA	73	NA	NA	NA	NA	NA	NA	NA
2534	NA	NA	NA	NA	72	NA	NA	NA	NA	NA	NA	NA
2831	NA	NA	NA	NA	71	NA	NA	NA	NA	NA	NA	NA
2896	NA	NA	NA	NA	70	NA	NA	NA	NA	NA	NA	NA
2937	NA	NA	NA	NA	69	NA	NA	NA	NA	NA	NA	NA
2962	NA	NA	NA	NA	68	NA	NA	NA	NA	NA	NA	NA
3049	NA	NA	NA	NA	67	NA	NA	NA	NA	NA	NA	NA
3134	NA	NA	NA	NA	66	NA	NA	NA	NA	NA	NA	NA
3326	NA	NA	NA	NA	65	NA	NA	NA	NA	NA	NA	NA
3449	NA	NA	NA	NA	64	NA	NA	NA	NA	NA	NA	NA
3866	NA	NA	NA	NA	63	NA	NA	NA	NA	NA	NA	NA
3940	NA	NA	NA	NA	62	NA	75	NA	NA	NA	NA	NA
4108	NA	NA	NA	NA	61	NA	NA	NA	NA	NA	NA	NA
4298	NA	NA	NA	NA	60	NA	NA	NA	NA	NA	NA	NA
4405	NA	NA	NA	NA	59	NA	NA	NA	NA	NA	NA	NA
4992	NA	NA	NA	NA	57	NA	NA	NA	NA	NA	NA	NA
5060	NA	NA	NA	NA	56	NA	NA	NA	NA	NA	NA	NA
5106	NA	NA	NA	NA	55	NA	NA	NA	NA	NA	NA	NA
5153	NA	NA	NA	NA	54	NA	NA	NA	NA	NA	NA	NA
5511	NA	NA	NA	NA	53	NA	NA	NA	NA	NA	NA	NA
6078	NA	NA	NA	NA	52	NA	NA	NA	NA	NA	NA	NA
6096	NA	NA	NA	NA	51	NA	NA	NA	NA	NA	NA	NA
6627	NA	NA	NA	NA	50	NA	NA	NA	NA	NA	NA	NA
6782	NA	NA	NA	NA	49	NA	NA	NA	NA	NA	NA	NA
6949	NA	NA	NA	NA	48	NA	NA	NA	NA	NA	NA	NA
7060	NA	NA	NA	NA	47	NA	NA	NA	NA	NA	NA	NA
7542	NA	NA	NA	NA	46	NA	NA	NA	NA	NA	NA	NA
7743	NA	NA	NA	NA	45	NA	NA	NA	NA	NA	NA	NA
7847	NA	NA	NA	NA	44	NA	NA	NA	NA	NA	NA	NA
8373	NA	NA	NA	NA	43	NA	NA	NA	NA	NA	NA	NA
8587	NA	NA	NA	NA	42	NA	NA	NA	NA	NA	NA	NA
9078	NA	NA	NA	NA	41	NA	NA	NA	NA	NA	NA	NA
9537	NA	NA	NA	NA	40	NA	NA	NA	NA	NA	NA	NA
12152	NA	NA	NA	NA	39	NA	NA	NA	NA	NA	NA	NA
12462	NA	NA	NA	NA	38	NA	NA	NA	NA	NA	NA	NA
12552	NA	NA	NA	NA	37	NA	NA	NA	NA	NA	NA	NA
13359	NA	NA	NA	NA	36	NA	NA	NA	NA	NA	NA	NA
13754	NA	NA	NA	NA	35	NA	NA	NA	NA	NA	NA	NA
13928	NA	NA	NA	NA	34	NA	NA	NA	NA	NA	NA	NA
13992	NA	NA	NA	NA	33	NA	NA	NA	NA	NA	NA	NA
14699	NA	NA	NA	NA	32	NA	NA	NA	NA	NA	NA	NA
14700	NA	NA	NA	NA	31	NA	NA	NA	NA	NA	NA	NA
15434	NA	NA	NA	NA	30	NA	NA	NA	NA	NA	NA	NA
15561	NA	NA	NA	NA	29	NA	NA	NA	NA	NA	NA	NA
17222	NA	NA	NA	NA	28	NA	NA	NA	NA	NA	NA	NA
17519	NA	NA	NA	NA	27	NA	NA	NA	NA	NA	NA	NA
17874	NA	NA	NA	NA	26	NA	NA	NA	NA	NA	NA	NA
17876	NA	NA	NA	NA	25	NA	NA	NA	NA	NA	NA	NA
18071	NA	NA	NA	NA	24	NA	NA	NA	NA	NA	NA	NA
20013	NA	NA	NA	NA	23	NA	NA	NA	NA	NA	NA	NA
20957	NA	NA	NA	NA	22	NA	NA	NA	NA	NA	NA	NA
21082	NA	NA	NA	NA	21	NA	NA	NA	NA	NA	NA	NA
21361	NA	NA	NA	NA	20	NA	NA	NA	NA	NA	NA	NA
22391	NA	NA	NA	NA	19	NA	NA	NA	NA	NA	NA	NA
26128	NA	NA	NA	NA	18	NA	NA	NA	NA	NA	NA	NA
26335	NA	NA	NA	NA	17	NA	NA	NA	NA	NA	NA	NA
26555	NA	NA	NA	NA	16	NA	NA	NA	NA	NA	NA	NA
27787	NA	NA	NA	NA	15	NA	NA	NA	NA	NA	NA	NA
28071	NA	NA	NA	NA	14	NA	NA	NA	NA	NA	NA	NA
30285	NA	NA	NA	NA	13	NA	NA	NA	NA	NA	NA	NA
31687	NA	NA	NA	NA	12	NA	NA	NA	NA	NA	NA	NA
32187	NA	NA	NA	NA	11	NA	NA	NA	NA	NA	NA	NA
33057	NA	NA	NA	NA	10	NA	NA	NA	NA	NA	NA	NA
33402	NA	NA	NA	NA	9	NA	NA	NA	NA	NA	NA	NA
36633	NA	NA	NA	NA	8	NA	NA	NA	NA	NA	NA	NA
40558	NA	NA	NA	NA	7	NA	NA	NA	NA	NA	NA	NA
44405	NA	NA	NA	NA	6	NA	NA	NA	NA	NA	NA	NA
49678	NA	NA	NA	NA	5	NA	NA	NA	NA	NA	NA	NA
50260	NA	NA	NA	NA	4	NA	NA	NA	NA	NA	NA	NA
51357	NA	NA	NA	NA	3	NA	NA	NA	NA	NA	NA	NA
55616	NA	NA	NA	NA	2	NA	NA	NA	NA	NA	NA	NA
64164	NA	NA	NA	NA	1	NA	NA	NA	NA	NA	NA	NA
66603	NA	NA	NA	NA	0	NA	NA	NA	NA	NA	NA	NA
175	NA	NA	NA	NA	NA	101	NA	NA	NA	NA	NA	NA
218	NA	NA	NA	NA	NA	99	NA	NA	NA	NA	NA	NA
326	NA	NA	NA	NA	NA	97	100	NA	NA	NA	NA	NA
341	NA	NA	NA	NA	NA	96	NA	NA	NA	NA	NA	NA
574	NA	NA	NA	NA	NA	94	NA	NA	NA	NA	NA	NA
596	NA	NA	NA	NA	NA	93	NA	NA	NA	NA	NA	NA
913	NA	NA	NA	NA	NA	91	NA	NA	NA	NA	NA	NA
1065	NA	NA	NA	NA	NA	90	NA	NA	9	NA	NA	NA
1349	NA	NA	NA	NA	NA	89	NA	NA	NA	NA	NA	NA
1369	NA	NA	NA	NA	NA	88	NA	NA	NA	NA	NA	NA
1406	NA	NA	NA	NA	NA	87	NA	NA	NA	NA	NA	NA
1422	NA	NA	NA	NA	NA	86	NA	NA	NA	NA	NA	NA
1441	NA	NA	NA	NA	NA	85	NA	NA	NA	NA	NA	NA
1450	NA	NA	NA	NA	NA	84	NA	NA	NA	NA	NA	NA
1495	NA	NA	NA	NA	NA	83	NA	NA	NA	NA	NA	NA
1515	NA	NA	NA	NA	NA	82	NA	NA	NA	NA	NA	NA
1536	NA	NA	NA	NA	NA	81	NA	NA	NA	NA	NA	NA
1553	NA	NA	NA	NA	NA	80	NA	NA	NA	NA	NA	NA
1568	NA	NA	NA	NA	NA	79	NA	NA	NA	NA	NA	NA
1670	NA	NA	NA	NA	NA	78	NA	NA	NA	NA	NA	NA
1777	NA	NA	NA	NA	NA	77	NA	NA	NA	NA	NA	NA
1791	NA	NA	NA	NA	NA	76	NA	NA	NA	NA	NA	NA
1823	NA	NA	NA	NA	NA	74	NA	NA	NA	NA	NA	NA
2026	NA	NA	NA	NA	NA	73	NA	NA	NA	NA	NA	NA
2223	NA	NA	NA	NA	NA	72	NA	NA	NA	NA	NA	NA
2233	NA	NA	NA	NA	NA	71	NA	NA	NA	NA	NA	NA
2237	NA	NA	NA	NA	NA	70	NA	NA	NA	NA	NA	NA
2318	NA	NA	NA	NA	NA	69	NA	NA	NA	NA	NA	NA
2376	NA	NA	NA	NA	NA	68	NA	NA	NA	NA	NA	NA
2471	NA	NA	NA	NA	NA	67	NA	NA	NA	NA	NA	NA
2526	NA	NA	NA	NA	NA	66	NA	NA	NA	NA	NA	NA
2549	NA	NA	NA	NA	NA	65	NA	NA	NA	NA	NA	NA
2738	NA	NA	NA	NA	NA	64	NA	NA	NA	NA	NA	NA
2900	NA	NA	NA	NA	NA	63	NA	NA	NA	NA	NA	NA
3001	NA	NA	NA	NA	NA	62	NA	NA	NA	NA	NA	NA
3265	NA	NA	NA	NA	NA	61	NA	NA	NA	NA	NA	NA
3440	NA	NA	NA	NA	NA	60	NA	NA	NA	NA	NA	NA
3768	NA	NA	NA	NA	NA	59	NA	NA	NA	NA	NA	NA
3814	NA	NA	NA	NA	NA	58	NA	NA	NA	NA	NA	NA
4032	NA	NA	NA	NA	NA	57	NA	NA	NA	NA	NA	NA
4881	NA	NA	NA	NA	NA	56	NA	NA	NA	NA	NA	NA
4993	NA	NA	NA	NA	NA	55	NA	NA	NA	NA	NA	NA
5000	NA	NA	NA	NA	NA	54	NA	NA	NA	NA	NA	NA
5101	NA	NA	NA	NA	NA	53	NA	NA	NA	NA	NA	NA
5248	NA	NA	NA	NA	NA	52	NA	NA	NA	NA	NA	NA
5307	NA	NA	NA	NA	NA	51	NA	NA	NA	NA	NA	NA
5369	NA	NA	NA	NA	NA	50	NA	NA	NA	NA	NA	NA
5582	NA	NA	NA	NA	NA	49	NA	NA	NA	NA	NA	NA
5610	NA	NA	NA	NA	NA	48	NA	NA	NA	NA	NA	NA
5786	NA	NA	NA	NA	NA	47	NA	NA	NA	NA	NA	NA
5865	NA	NA	NA	NA	NA	46	NA	NA	NA	NA	NA	NA
6180	NA	NA	NA	NA	NA	45	NA	NA	NA	NA	NA	NA
6360	NA	NA	NA	NA	NA	44	NA	NA	NA	NA	NA	NA
7831	NA	NA	NA	NA	NA	43	NA	NA	NA	NA	NA	NA
8094	NA	NA	NA	NA	NA	42	NA	NA	NA	NA	NA	NA
9233	NA	NA	NA	NA	NA	41	NA	61	NA	NA	NA	NA
9664	NA	NA	NA	NA	NA	40	NA	NA	NA	NA	NA	NA
10212	NA	NA	NA	NA	NA	39	NA	NA	NA	NA	NA	NA
10446	NA	NA	NA	NA	NA	38	NA	NA	NA	NA	NA	NA
10903	NA	NA	NA	NA	NA	37	NA	NA	NA	NA	NA	NA
10960	NA	NA	NA	NA	NA	36	NA	NA	NA	NA	NA	NA
10980	NA	NA	NA	NA	NA	35	NA	NA	NA	NA	NA	NA
12250	NA	NA	NA	NA	NA	34	NA	NA	NA	NA	NA	NA
12739	NA	NA	NA	NA	NA	33	NA	NA	NA	NA	NA	NA
12741	NA	NA	NA	NA	NA	32	NA	NA	NA	NA	NA	NA
14686	NA	NA	NA	NA	NA	31	NA	NA	NA	NA	NA	NA
15336	NA	NA	NA	NA	NA	30	NA	NA	NA	NA	NA	NA
15987	NA	NA	NA	NA	NA	29	NA	NA	NA	NA	NA	NA
16991	NA	NA	NA	NA	NA	28	NA	NA	NA	NA	NA	NA
17298	NA	NA	NA	NA	NA	27	NA	NA	NA	NA	NA	NA
17412	NA	NA	NA	NA	NA	26	NA	NA	NA	NA	NA	NA
19000	NA	NA	NA	NA	NA	25	NA	NA	NA	NA	NA	NA
19213	NA	NA	NA	NA	NA	24	NA	NA	NA	NA	NA	NA
20230	NA	NA	NA	NA	NA	23	NA	NA	NA	NA	NA	NA
20373	NA	NA	NA	NA	NA	22	NA	NA	NA	NA	NA	NA
21373	NA	NA	NA	NA	NA	21	NA	NA	NA	NA	NA	NA
21545	NA	NA	NA	NA	NA	20	NA	NA	NA	NA	NA	NA
22485	NA	NA	NA	NA	NA	19	NA	NA	NA	NA	NA	NA
22577	NA	NA	NA	NA	NA	18	NA	NA	NA	NA	NA	NA
23353	NA	NA	NA	NA	NA	17	NA	NA	NA	NA	NA	NA
24469	NA	NA	NA	NA	NA	16	NA	NA	NA	NA	NA	NA
24524	NA	NA	NA	NA	NA	15	NA	NA	NA	NA	NA	NA
24613	NA	NA	NA	NA	NA	14	NA	NA	NA	NA	NA	NA
26060	NA	NA	NA	NA	NA	13	NA	NA	NA	NA	NA	NA
28896	NA	NA	NA	NA	NA	12	NA	NA	NA	NA	NA	NA
34247	NA	NA	NA	NA	NA	11	NA	NA	NA	NA	NA	NA
34409	NA	NA	NA	NA	NA	10	NA	NA	NA	NA	NA	NA
35914	NA	NA	NA	NA	NA	9	NA	NA	NA	NA	NA	NA
36078	NA	NA	NA	NA	NA	8	NA	NA	NA	NA	NA	NA
36398	NA	NA	NA	NA	NA	7	NA	NA	NA	NA	NA	NA
38015	NA	NA	NA	NA	NA	6	NA	NA	NA	NA	NA	NA
43293	NA	NA	NA	NA	NA	5	NA	NA	NA	NA	NA	NA
49589	NA	NA	NA	NA	NA	4	NA	NA	NA	NA	NA	NA
51563	NA	NA	NA	NA	NA	3	NA	NA	NA	NA	NA	NA
53419	NA	NA	NA	NA	NA	2	NA	NA	NA	NA	NA	NA
55376	NA	NA	NA	NA	NA	1	NA	NA	NA	NA	NA	NA
69025	NA	NA	NA	NA	NA	0	NA	NA	NA	NA	NA	NA
226	NA	NA	NA	NA	NA	NA	101	NA	NA	44	NA	NA
331	NA	NA	NA	NA	NA	NA	99	NA	NA	NA	NA	NA
357	NA	NA	NA	NA	NA	NA	98	NA	NA	NA	NA	NA
358	NA	NA	NA	NA	NA	NA	97	NA	NA	NA	NA	NA
817	NA	NA	NA	NA	NA	NA	95	NA	NA	NA	NA	NA
1089	NA	NA	NA	NA	NA	NA	92	NA	NA	NA	NA	NA
1114	NA	NA	NA	NA	NA	NA	91	NA	NA	NA	NA	NA
1194	NA	NA	NA	NA	NA	NA	90	NA	NA	NA	NA	NA
1367	NA	NA	NA	NA	NA	NA	89	NA	NA	NA	NA	NA
1702	NA	NA	NA	NA	NA	NA	88	NA	NA	NA	NA	NA
1739	NA	NA	NA	NA	NA	NA	87	NA	NA	NA	NA	NA
1920	NA	NA	NA	NA	NA	NA	86	NA	NA	NA	NA	NA
2092	NA	NA	NA	NA	NA	NA	85	NA	NA	NA	NA	NA
2163	NA	NA	NA	NA	NA	NA	84	NA	NA	NA	NA	NA
2326	NA	NA	NA	NA	NA	NA	83	NA	NA	NA	NA	NA
2404	NA	NA	NA	NA	NA	NA	82	NA	NA	NA	NA	NA
2473	NA	NA	NA	NA	NA	NA	81	NA	NA	NA	NA	NA
2688	NA	NA	NA	NA	NA	NA	80	NA	NA	NA	NA	NA
2892	NA	NA	NA	NA	NA	NA	79	NA	NA	NA	NA	NA
3315	NA	NA	NA	NA	NA	NA	78	NA	NA	NA	NA	NA
3515	NA	NA	NA	NA	NA	NA	77	NA	NA	NA	NA	NA
3924	NA	NA	NA	NA	NA	NA	76	NA	NA	NA	NA	NA
3969	NA	NA	NA	NA	NA	NA	74	NA	NA	NA	NA	NA
4044	NA	NA	NA	NA	NA	NA	73	NA	NA	NA	NA	NA
4166	NA	NA	NA	NA	NA	NA	72	NA	NA	NA	NA	NA
4189	NA	NA	NA	NA	NA	NA	71	NA	NA	NA	NA	NA
4393	NA	NA	NA	NA	NA	NA	70	NA	NA	NA	NA	NA
5007	NA	NA	NA	NA	NA	NA	69	NA	NA	NA	NA	NA
5625	NA	NA	NA	NA	NA	NA	68	NA	NA	NA	NA	NA
6007	NA	NA	NA	NA	NA	NA	67	NA	NA	NA	NA	NA
6802	NA	NA	NA	NA	NA	NA	66	NA	NA	NA	NA	NA
6850	NA	NA	NA	NA	NA	NA	65	NA	NA	NA	NA	NA
6943	NA	NA	NA	NA	NA	NA	64	NA	NA	NA	NA	NA
7084	NA	NA	NA	NA	NA	NA	63	NA	NA	NA	NA	NA
7465	NA	NA	NA	NA	NA	NA	62	NA	NA	NA	NA	NA
7520	NA	NA	NA	NA	NA	NA	61	NA	NA	NA	NA	NA
7909	NA	NA	NA	NA	NA	NA	60	NA	NA	NA	NA	NA
8721	NA	NA	NA	NA	NA	NA	59	NA	NA	NA	NA	NA
8870	NA	NA	NA	NA	NA	NA	58	NA	NA	NA	NA	NA
9136	NA	NA	NA	NA	NA	NA	57	NA	NA	NA	NA	NA
10192	NA	NA	NA	NA	NA	NA	56	NA	NA	NA	NA	NA
11008	NA	NA	NA	NA	NA	NA	55	NA	NA	NA	NA	NA
12345	NA	NA	NA	NA	NA	NA	54	NA	NA	NA	NA	NA
12583	NA	NA	NA	NA	NA	NA	53	NA	NA	NA	NA	NA
12772	NA	NA	NA	NA	NA	NA	52	NA	NA	NA	NA	NA
14144	NA	NA	NA	NA	NA	NA	51	NA	NA	NA	NA	NA
14299	NA	NA	NA	NA	NA	NA	50	NA	NA	NA	NA	NA
14328	NA	NA	NA	NA	NA	NA	49	NA	NA	NA	NA	NA
15689	NA	NA	NA	NA	NA	NA	48	NA	NA	NA	NA	NA
15734	NA	NA	NA	NA	NA	NA	47	NA	NA	NA	NA	NA
15799	NA	NA	NA	NA	NA	NA	46	NA	NA	NA	NA	NA
15962	NA	NA	NA	NA	NA	NA	45	NA	NA	NA	NA	NA
16176	NA	NA	NA	NA	NA	NA	44	NA	NA	NA	NA	NA
16475	NA	NA	NA	NA	NA	NA	43	NA	NA	NA	NA	NA
17490	NA	NA	NA	NA	NA	NA	42	NA	NA	NA	NA	NA
19170	NA	NA	NA	NA	NA	NA	41	NA	NA	NA	NA	NA
19476	NA	NA	NA	NA	NA	NA	40	NA	NA	NA	NA	NA
21030	NA	NA	NA	NA	NA	NA	39	NA	NA	NA	NA	NA
21657	NA	NA	NA	NA	NA	NA	38	NA	NA	NA	NA	NA
21970	NA	NA	NA	NA	NA	NA	37	NA	NA	NA	NA	NA
22678	NA	NA	NA	NA	NA	NA	36	NA	NA	NA	NA	NA
22719	NA	NA	NA	NA	NA	NA	35	NA	NA	NA	NA	NA
22765	NA	NA	NA	NA	NA	NA	34	NA	NA	NA	NA	NA
23174	NA	NA	NA	NA	NA	NA	33	NA	NA	NA	NA	NA
23202	NA	NA	NA	NA	NA	NA	32	NA	NA	NA	NA	NA
23343	NA	NA	NA	NA	NA	NA	31	NA	NA	NA	NA	NA
26053	NA	NA	NA	NA	NA	NA	30	NA	NA	NA	NA	NA
26499	NA	NA	NA	NA	NA	NA	29	NA	NA	NA	NA	NA
26639	NA	NA	NA	NA	NA	NA	28	NA	NA	NA	NA	NA
27245	NA	NA	NA	NA	NA	NA	27	NA	NA	NA	NA	NA
27405	NA	NA	NA	NA	NA	NA	26	NA	NA	NA	NA	NA
27872	NA	NA	NA	NA	NA	NA	25	NA	NA	NA	NA	NA
28047	NA	NA	NA	NA	NA	NA	24	NA	NA	NA	NA	NA
28815	NA	NA	NA	NA	NA	NA	23	NA	NA	NA	NA	NA
28909	NA	NA	NA	NA	NA	NA	22	NA	NA	NA	NA	NA
29139	NA	NA	NA	NA	NA	NA	21	NA	NA	NA	NA	NA
30150	NA	NA	NA	NA	NA	NA	20	NA	NA	NA	NA	NA
33713	NA	NA	NA	NA	NA	NA	19	NA	NA	NA	NA	NA
33966	NA	NA	NA	NA	NA	NA	18	NA	NA	NA	NA	NA
36031	NA	NA	NA	NA	NA	NA	17	NA	NA	NA	NA	NA
37203	NA	NA	NA	NA	NA	NA	16	NA	NA	NA	NA	NA
39178	NA	NA	NA	NA	NA	NA	15	NA	NA	NA	NA	NA
39816	NA	NA	NA	NA	NA	NA	14	NA	NA	NA	NA	NA
40708	NA	NA	NA	NA	NA	NA	13	NA	NA	NA	NA	NA
43848	NA	NA	NA	NA	NA	NA	12	NA	NA	NA	NA	NA
49172	NA	NA	NA	NA	NA	NA	11	NA	NA	NA	NA	NA
49680	NA	NA	NA	NA	NA	NA	10	NA	NA	NA	NA	NA
49797	NA	NA	NA	NA	NA	NA	9	NA	NA	NA	NA	NA
52469	NA	NA	NA	NA	NA	NA	8	NA	NA	NA	NA	NA
57753	NA	NA	NA	NA	NA	NA	7	NA	NA	NA	NA	NA
58431	NA	NA	NA	NA	NA	NA	6	NA	NA	NA	NA	NA
60186	NA	NA	NA	NA	NA	NA	5	NA	NA	NA	NA	NA
60405	NA	NA	NA	NA	NA	NA	4	NA	NA	NA	NA	NA
60926	NA	NA	NA	NA	NA	NA	3	NA	NA	NA	NA	NA
63562	NA	NA	NA	NA	NA	NA	2	NA	NA	NA	NA	NA
68078	NA	NA	NA	NA	NA	NA	1	NA	NA	NA	NA	NA
116861	NA	NA	NA	NA	NA	NA	0	NA	NA	NA	NA	NA
110	NA	NA	NA	NA	NA	NA	NA	100	NA	NA	NA	NA
138	NA	NA	NA	NA	NA	NA	NA	99	NA	NA	NA	63
173	NA	NA	NA	NA	NA	NA	NA	98	NA	NA	NA	NA
445	NA	NA	NA	NA	NA	NA	NA	97	NA	NA	NA	NA
484	NA	NA	NA	NA	NA	NA	NA	96	NA	30	NA	NA
801	NA	NA	NA	NA	NA	NA	NA	95	NA	NA	NA	NA
821	NA	NA	NA	NA	NA	NA	NA	94	NA	NA	NA	NA
1007	NA	NA	NA	NA	NA	NA	NA	93	NA	NA	NA	NA
1357	NA	NA	NA	NA	NA	NA	NA	91	NA	NA	NA	NA
1382	NA	NA	NA	NA	NA	NA	NA	90	NA	NA	NA	NA
1524	NA	NA	NA	NA	NA	NA	NA	89	NA	NA	NA	NA
1601	NA	NA	NA	NA	NA	NA	NA	88	5	NA	NA	NA
1666	NA	NA	NA	NA	NA	NA	NA	87	NA	NA	NA	NA
1806	NA	NA	NA	NA	NA	NA	NA	86	NA	NA	NA	NA
1807	NA	NA	NA	NA	NA	NA	NA	85	NA	NA	NA	NA
1839	NA	NA	NA	NA	NA	NA	NA	84	NA	NA	NA	NA
1875	NA	NA	NA	NA	NA	NA	NA	83	NA	NA	NA	NA
1976	NA	NA	NA	NA	NA	NA	NA	82	NA	NA	NA	NA
2129	NA	NA	NA	NA	NA	NA	NA	81	NA	NA	NA	NA
2453	NA	NA	NA	NA	NA	NA	NA	80	NA	NA	NA	NA
3008	NA	NA	NA	NA	NA	NA	NA	79	NA	NA	NA	NA
3183	NA	NA	NA	NA	NA	NA	NA	78	NA	NA	NA	NA
3469	NA	NA	NA	NA	NA	NA	NA	77	NA	NA	NA	NA
4120	NA	NA	NA	NA	NA	NA	NA	76	NA	NA	NA	NA
4650	NA	NA	NA	NA	NA	NA	NA	75	NA	NA	NA	NA
4826	NA	NA	NA	NA	NA	NA	NA	74	NA	NA	NA	NA
5240	NA	NA	NA	NA	NA	NA	NA	73	NA	NA	NA	NA
6076	NA	NA	NA	NA	NA	NA	NA	72	NA	NA	NA	NA
6478	NA	NA	NA	NA	NA	NA	NA	71	NA	NA	NA	NA
6839	NA	NA	NA	NA	NA	NA	NA	70	NA	NA	NA	NA
6911	NA	NA	NA	NA	NA	NA	NA	69	NA	NA	NA	NA
7092	NA	NA	NA	NA	NA	NA	NA	68	NA	NA	NA	NA
7293	NA	NA	NA	NA	NA	NA	NA	67	NA	NA	NA	NA
7781	NA	NA	NA	NA	NA	NA	NA	66	NA	NA	NA	NA
8018	NA	NA	NA	NA	NA	NA	NA	65	NA	NA	NA	NA
8871	NA	NA	NA	NA	NA	NA	NA	64	NA	NA	NA	NA
8882	NA	NA	NA	NA	NA	NA	NA	63	NA	NA	NA	NA
9103	NA	NA	NA	NA	NA	NA	NA	62	NA	NA	NA	NA
9947	NA	NA	NA	NA	NA	NA	NA	60	NA	NA	NA	NA
10331	NA	NA	NA	NA	NA	NA	NA	59	NA	NA	NA	NA
10693	NA	NA	NA	NA	NA	NA	NA	58	NA	NA	NA	NA
10716	NA	NA	NA	NA	NA	NA	NA	57	NA	NA	NA	NA
10914	NA	NA	NA	NA	NA	NA	NA	56	NA	NA	NA	NA
11500	NA	NA	NA	NA	NA	NA	NA	55	NA	NA	NA	NA
12039	NA	NA	NA	NA	NA	NA	NA	54	NA	NA	NA	NA
12610	NA	NA	NA	NA	NA	NA	NA	53	NA	NA	NA	NA
13604	NA	NA	NA	NA	NA	NA	NA	52	NA	NA	NA	NA
15074	NA	NA	NA	NA	NA	NA	NA	51	NA	NA	NA	NA
15154	NA	NA	NA	NA	NA	NA	NA	50	NA	NA	NA	NA
16076	NA	NA	NA	NA	NA	NA	NA	49	NA	NA	NA	NA
16106	NA	NA	NA	NA	NA	NA	NA	48	NA	NA	NA	NA
16293	NA	NA	NA	NA	NA	NA	NA	47	NA	NA	NA	NA
16464	NA	NA	NA	NA	NA	NA	NA	46	NA	NA	NA	NA
16822	NA	NA	NA	NA	NA	NA	NA	45	NA	NA	NA	NA
17058	NA	NA	NA	NA	NA	NA	NA	44	NA	NA	NA	NA
17110	NA	NA	NA	NA	NA	NA	NA	43	NA	NA	NA	NA
17549	NA	NA	NA	NA	NA	NA	NA	42	NA	NA	NA	NA
18978	NA	NA	NA	NA	NA	NA	NA	41	NA	NA	NA	NA
19616	NA	NA	NA	NA	NA	NA	NA	40	NA	NA	NA	NA
19996	NA	NA	NA	NA	NA	NA	NA	39	NA	NA	NA	NA
20655	NA	NA	NA	NA	NA	NA	NA	38	NA	NA	NA	NA
20689	NA	NA	NA	NA	NA	NA	NA	37	NA	NA	NA	NA
20900	NA	NA	NA	NA	NA	NA	NA	36	NA	NA	NA	NA
22772	NA	NA	NA	NA	NA	NA	NA	35	NA	NA	NA	NA
23657	NA	NA	NA	NA	NA	NA	NA	34	NA	NA	NA	NA
24350	NA	NA	NA	NA	NA	NA	NA	33	NA	NA	NA	NA
24658	NA	NA	NA	NA	NA	NA	NA	32	NA	NA	NA	NA
24706	NA	NA	NA	NA	NA	NA	NA	31	NA	NA	NA	NA
24939	NA	NA	NA	NA	NA	NA	NA	30	NA	NA	NA	NA
26036	NA	NA	NA	NA	NA	NA	NA	29	NA	NA	NA	NA
26789	NA	NA	NA	NA	NA	NA	NA	28	NA	NA	NA	NA
28395	NA	NA	NA	NA	NA	NA	NA	27	NA	NA	NA	NA
28410	NA	NA	NA	NA	NA	NA	NA	26	NA	NA	NA	NA
28484	NA	NA	NA	NA	NA	NA	NA	25	NA	NA	NA	NA
28766	NA	NA	NA	NA	NA	NA	NA	24	NA	NA	NA	NA
29789	NA	NA	NA	NA	NA	NA	NA	23	NA	NA	NA	NA
31353	NA	NA	NA	NA	NA	NA	NA	22	NA	NA	NA	NA
31806	NA	NA	NA	NA	NA	NA	NA	21	NA	NA	NA	NA
34122	NA	NA	NA	NA	NA	NA	NA	20	NA	NA	NA	NA
35529	NA	NA	NA	NA	NA	NA	NA	19	NA	NA	NA	NA
35532	NA	NA	NA	NA	NA	NA	NA	18	NA	NA	NA	NA
36530	NA	NA	NA	NA	NA	NA	NA	17	NA	NA	NA	NA
38752	NA	NA	NA	NA	NA	NA	NA	16	NA	NA	NA	NA
39775	NA	NA	NA	NA	NA	NA	NA	15	NA	NA	NA	NA
44415	NA	NA	NA	NA	NA	NA	NA	14	NA	NA	NA	NA
45113	NA	NA	NA	NA	NA	NA	NA	13	NA	NA	NA	NA
46074	NA	NA	NA	NA	NA	NA	NA	12	NA	NA	NA	NA
47402	NA	NA	NA	NA	NA	NA	NA	11	NA	NA	NA	NA
49455	NA	NA	NA	NA	NA	NA	NA	10	NA	NA	NA	NA
52247	NA	NA	NA	NA	NA	NA	NA	9	NA	NA	NA	NA
57065	NA	NA	NA	NA	NA	NA	NA	8	NA	NA	NA	NA
57701	NA	NA	NA	NA	NA	NA	NA	7	NA	NA	NA	NA
59265	NA	NA	NA	NA	NA	NA	NA	6	NA	NA	NA	NA
59714	NA	NA	NA	NA	NA	NA	NA	5	NA	NA	NA	NA
62527	NA	NA	NA	NA	NA	NA	NA	4	NA	NA	NA	NA
63072	NA	NA	NA	NA	NA	NA	NA	3	NA	NA	NA	NA
66052	NA	NA	NA	NA	NA	NA	NA	2	NA	NA	NA	NA
66115	NA	NA	NA	NA	NA	NA	NA	1	NA	NA	NA	NA
114379	NA	NA	NA	NA	NA	NA	NA	0	NA	NA	NA	NA
3	NA	NA	NA	NA	NA	NA	NA	NA	64	NA	NA	86
43	NA	NA	NA	NA	NA	NA	NA	NA	62	NA	NA	NA
60	NA	NA	NA	NA	NA	NA	NA	NA	60	NA	64	NA
68	NA	NA	NA	NA	NA	NA	NA	NA	59	NA	NA	NA
76	NA	NA	NA	NA	NA	NA	NA	NA	58	NA	61	NA
82	NA	NA	NA	NA	NA	NA	NA	NA	55	NA	NA	NA
83	NA	NA	NA	NA	NA	NA	NA	NA	54	NA	NA	NA
140	NA	NA	NA	NA	NA	NA	NA	NA	52	NA	NA	NA
146	NA	NA	NA	NA	NA	NA	NA	NA	51	52	52	NA
228	NA	NA	NA	NA	NA	NA	NA	NA	46	NA	NA	NA
253	NA	NA	NA	NA	NA	NA	NA	NA	45	NA	NA	NA
256	NA	NA	NA	NA	NA	NA	NA	NA	44	NA	NA	NA
261	NA	NA	NA	NA	NA	NA	NA	NA	43	NA	NA	NA
263	NA	NA	NA	NA	NA	NA	NA	NA	42	NA	NA	NA
286	NA	NA	NA	NA	NA	NA	NA	NA	40	NA	NA	NA
287	NA	NA	NA	NA	NA	NA	NA	NA	39	NA	NA	NA
317	NA	NA	NA	NA	NA	NA	NA	NA	38	NA	NA	NA
321	NA	NA	NA	NA	NA	NA	NA	NA	37	NA	NA	NA
335	NA	NA	NA	NA	NA	NA	NA	NA	36	NA	NA	NA
360	NA	NA	NA	NA	NA	NA	NA	NA	35	NA	NA	NA
377	NA	NA	NA	NA	NA	NA	NA	NA	33	NA	NA	NA
380	NA	NA	NA	NA	NA	NA	NA	NA	32	NA	NA	NA
382	NA	NA	NA	NA	NA	NA	NA	NA	31	36	NA	NA
421	NA	NA	NA	NA	NA	NA	NA	NA	30	NA	31	NA
534	NA	NA	NA	NA	NA	NA	NA	NA	29	NA	NA	NA
557	NA	NA	NA	NA	NA	NA	NA	NA	28	NA	NA	NA
563	NA	NA	NA	NA	NA	NA	NA	NA	27	NA	NA	NA
572	NA	NA	NA	NA	NA	NA	NA	NA	26	NA	NA	NA
577	NA	NA	NA	NA	NA	NA	NA	NA	25	NA	NA	NA
583	NA	NA	NA	NA	NA	NA	NA	NA	24	NA	NA	NA
597	NA	NA	NA	NA	NA	NA	NA	NA	23	NA	NA	NA
654	NA	NA	NA	NA	NA	NA	NA	NA	22	NA	NA	NA
667	NA	NA	NA	NA	NA	NA	NA	NA	21	NA	NA	NA
686	NA	NA	NA	NA	NA	NA	NA	NA	20	NA	NA	NA
722	NA	NA	NA	NA	NA	NA	NA	NA	19	NA	NA	NA
771	NA	NA	NA	NA	NA	NA	NA	NA	18	NA	NA	NA
793	NA	NA	NA	NA	NA	NA	NA	NA	17	NA	NA	NA
805	NA	NA	NA	NA	NA	NA	NA	NA	16	NA	NA	NA
814	NA	NA	NA	NA	NA	NA	NA	NA	15	18	NA	NA
839	NA	NA	NA	NA	NA	NA	NA	NA	14	NA	NA	NA
842	NA	NA	NA	NA	NA	NA	NA	NA	13	NA	NA	NA
928	NA	NA	NA	NA	NA	NA	NA	NA	12	NA	NA	NA
1016	NA	NA	NA	NA	NA	NA	NA	NA	11	NA	NA	18
1027	NA	NA	NA	NA	NA	NA	NA	NA	10	NA	NA	NA
1124	NA	NA	NA	NA	NA	NA	NA	NA	8	NA	NA	NA
1130	NA	NA	NA	NA	NA	NA	NA	NA	7	NA	NA	NA
1192	NA	NA	NA	NA	NA	NA	NA	NA	6	NA	NA	NA
1664	NA	NA	NA	NA	NA	NA	NA	NA	4	NA	NA	NA
1874	NA	NA	NA	NA	NA	NA	NA	NA	3	NA	NA	NA
3038	NA	NA	NA	NA	NA	NA	NA	NA	2	NA	NA	NA
3607	NA	NA	NA	NA	NA	NA	NA	NA	1	NA	NA	NA
3790	NA	NA	NA	NA	NA	NA	NA	NA	0	NA	NA	NA
22	NA	NA	NA	NA	NA	NA	NA	NA	NA	67	73	NA
23	NA	NA	NA	NA	NA	NA	NA	NA	NA	66	NA	NA
26	NA	NA	NA	NA	NA	NA	NA	NA	NA	65	NA	NA
28	NA	NA	NA	NA	NA	NA	NA	NA	NA	64	NA	NA
55	NA	NA	NA	NA	NA	NA	NA	NA	NA	63	NA	NA
72	NA	NA	NA	NA	NA	NA	NA	NA	NA	62	NA	NA
79	NA	NA	NA	NA	NA	NA	NA	NA	NA	61	NA	NA
98	NA	NA	NA	NA	NA	NA	NA	NA	NA	60	NA	NA
108	NA	NA	NA	NA	NA	NA	NA	NA	NA	56	NA	NA
135	NA	NA	NA	NA	NA	NA	NA	NA	NA	53	NA	NA
181	NA	NA	NA	NA	NA	NA	NA	NA	NA	49	NA	NA
186	NA	NA	NA	NA	NA	NA	NA	NA	NA	47	NA	57
196	NA	NA	NA	NA	NA	NA	NA	NA	NA	46	NA	NA
299	NA	NA	NA	NA	NA	NA	NA	NA	NA	41	NA	NA
300	NA	NA	NA	NA	NA	NA	NA	NA	NA	40	NA	NA
314	NA	NA	NA	NA	NA	NA	NA	NA	NA	39	NA	NA
353	NA	NA	NA	NA	NA	NA	NA	NA	NA	38	35	NA
428	NA	NA	NA	NA	NA	NA	NA	NA	NA	34	NA	NA
483	NA	NA	NA	NA	NA	NA	NA	NA	NA	31	NA	NA
522	NA	NA	NA	NA	NA	NA	NA	NA	NA	28	NA	NA
536	NA	NA	NA	NA	NA	NA	NA	NA	NA	27	NA	NA
543	NA	NA	NA	NA	NA	NA	NA	NA	NA	26	NA	NA
576	NA	NA	NA	NA	NA	NA	NA	NA	NA	25	NA	NA
624	NA	NA	NA	NA	NA	NA	NA	NA	NA	24	NA	NA
649	NA	NA	NA	NA	NA	NA	NA	NA	NA	22	NA	NA
661	NA	NA	NA	NA	NA	NA	NA	NA	NA	21	NA	33
679	NA	NA	NA	NA	NA	NA	NA	NA	NA	20	NA	NA
876	NA	NA	NA	NA	NA	NA	NA	NA	NA	16	NA	NA
963	NA	NA	NA	NA	NA	NA	NA	NA	NA	15	NA	NA
1026	NA	NA	NA	NA	NA	NA	NA	NA	NA	13	NA	NA
1048	NA	NA	NA	NA	NA	NA	NA	NA	NA	12	NA	NA
1102	NA	NA	NA	NA	NA	NA	NA	NA	NA	11	NA	NA
1107	NA	NA	NA	NA	NA	NA	NA	NA	NA	10	NA	NA
1155	NA	NA	NA	NA	NA	NA	NA	NA	NA	9	NA	NA
1229	NA	NA	NA	NA	NA	NA	NA	NA	NA	8	NA	NA
1373	NA	NA	NA	NA	NA	NA	NA	NA	NA	7	NA	NA
1386	NA	NA	NA	NA	NA	NA	NA	NA	NA	6	NA	NA
1448	NA	NA	NA	NA	NA	NA	NA	NA	NA	5	NA	NA
1819	NA	NA	NA	NA	NA	NA	NA	NA	NA	4	NA	NA
1832	NA	NA	NA	NA	NA	NA	NA	NA	NA	3	NA	NA
2104	NA	NA	NA	NA	NA	NA	NA	NA	NA	2	NA	NA
3412	NA	NA	NA	NA	NA	NA	NA	NA	NA	1	NA	NA
3635	NA	NA	NA	NA	NA	NA	NA	NA	NA	0	NA	NA
11	NA	NA	NA	NA	NA	NA	NA	NA	NA	NA	75	NA
41	NA	NA	NA	NA	NA	NA	NA	NA	NA	NA	71	NA
49	NA	NA	NA	NA	NA	NA	NA	NA	NA	NA	66	NA
65	NA	NA	NA	NA	NA	NA	NA	NA	NA	NA	63	NA
78	NA	NA	NA	NA	NA	NA	NA	NA	NA	NA	60	NA
80	NA	NA	NA	NA	NA	NA	NA	NA	NA	NA	58	NA
95	NA	NA	NA	NA	NA	NA	NA	NA	NA	NA	57	NA
105	NA	NA	NA	NA	NA	NA	NA	NA	NA	NA	56	NA
133	NA	NA	NA	NA	NA	NA	NA	NA	NA	NA	53	NA
191	NA	NA	NA	NA	NA	NA	NA	NA	NA	NA	49	NA
195	NA	NA	NA	NA	NA	NA	NA	NA	NA	NA	48	NA
206	NA	NA	NA	NA	NA	NA	NA	NA	NA	NA	47	NA
241	NA	NA	NA	NA	NA	NA	NA	NA	NA	NA	45	NA
247	NA	NA	NA	NA	NA	NA	NA	NA	NA	NA	44	NA
268	NA	NA	NA	NA	NA	NA	NA	NA	NA	NA	43	NA
273	NA	NA	NA	NA	NA	NA	NA	NA	NA	NA	42	NA
278	NA	NA	NA	NA	NA	NA	NA	NA	NA	NA	41	NA
282	NA	NA	NA	NA	NA	NA	NA	NA	NA	NA	40	50
292	NA	NA	NA	NA	NA	NA	NA	NA	NA	NA	38	NA
316	NA	NA	NA	NA	NA	NA	NA	NA	NA	NA	37	NA
330	NA	NA	NA	NA	NA	NA	NA	NA	NA	NA	36	NA
379	NA	NA	NA	NA	NA	NA	NA	NA	NA	NA	33	NA
402	NA	NA	NA	NA	NA	NA	NA	NA	NA	NA	32	NA
462	NA	NA	NA	NA	NA	NA	NA	NA	NA	NA	29	NA
493	NA	NA	NA	NA	NA	NA	NA	NA	NA	NA	27	NA
553	NA	NA	NA	NA	NA	NA	NA	NA	NA	NA	24	NA
579	NA	NA	NA	NA	NA	NA	NA	NA	NA	NA	23	NA
645	NA	NA	NA	NA	NA	NA	NA	NA	NA	NA	21	NA
651	NA	NA	NA	NA	NA	NA	NA	NA	NA	NA	20	NA
668	NA	NA	NA	NA	NA	NA	NA	NA	NA	NA	19	NA
670	NA	NA	NA	NA	NA	NA	NA	NA	NA	NA	18	NA
674	NA	NA	NA	NA	NA	NA	NA	NA	NA	NA	17	NA
678	NA	NA	NA	NA	NA	NA	NA	NA	NA	NA	16	NA
682	NA	NA	NA	NA	NA	NA	NA	NA	NA	NA	15	NA
752	NA	NA	NA	NA	NA	NA	NA	NA	NA	NA	13	NA
781	NA	NA	NA	NA	NA	NA	NA	NA	NA	NA	12	NA
860	NA	NA	NA	NA	NA	NA	NA	NA	NA	NA	10	NA
898	NA	NA	NA	NA	NA	NA	NA	NA	NA	NA	9	25
977	NA	NA	NA	NA	NA	NA	NA	NA	NA	NA	8	NA
1140	NA	NA	NA	NA	NA	NA	NA	NA	NA	NA	7	NA
1164	NA	NA	NA	NA	NA	NA	NA	NA	NA	NA	6	NA
1178	NA	NA	NA	NA	NA	NA	NA	NA	NA	NA	5	NA
1299	NA	NA	NA	NA	NA	NA	NA	NA	NA	NA	4	NA
1405	NA	NA	NA	NA	NA	NA	NA	NA	NA	NA	3	NA
1628	NA	NA	NA	NA	NA	NA	NA	NA	NA	NA	2	NA
2525	NA	NA	NA	NA	NA	NA	NA	NA	NA	NA	1	NA
4388	NA	NA	NA	NA	NA	NA	NA	NA	NA	NA	0	NA
24	NA	NA	NA	NA	NA	NA	NA	NA	NA	NA	NA	83
34	NA	NA	NA	NA	NA	NA	NA	NA	NA	NA	NA	79
40	NA	NA	NA	NA	NA	NA	NA	NA	NA	NA	NA	74
42	NA	NA	NA	NA	NA	NA	NA	NA	NA	NA	NA	73
53	NA	NA	NA	NA	NA	NA	NA	NA	NA	NA	NA	71
71	NA	NA	NA	NA	NA	NA	NA	NA	NA	NA	NA	69
99	NA	NA	NA	NA	NA	NA	NA	NA	NA	NA	NA	68
134	NA	NA	NA	NA	NA	NA	NA	NA	NA	NA	NA	65
137	NA	NA	NA	NA	NA	NA	NA	NA	NA	NA	NA	64
145	NA	NA	NA	NA	NA	NA	NA	NA	NA	NA	NA	62
198	NA	NA	NA	NA	NA	NA	NA	NA	NA	NA	NA	56
258	NA	NA	NA	NA	NA	NA	NA	NA	NA	NA	NA	54
265	NA	NA	NA	NA	NA	NA	NA	NA	NA	NA	NA	53
266	NA	NA	NA	NA	NA	NA	NA	NA	NA	NA	NA	52
271	NA	NA	NA	NA	NA	NA	NA	NA	NA	NA	NA	51
289	NA	NA	NA	NA	NA	NA	NA	NA	NA	NA	NA	48
291	NA	NA	NA	NA	NA	NA	NA	NA	NA	NA	NA	47
306	NA	NA	NA	NA	NA	NA	NA	NA	NA	NA	NA	46
393	NA	NA	NA	NA	NA	NA	NA	NA	NA	NA	NA	43
417	NA	NA	NA	NA	NA	NA	NA	NA	NA	NA	NA	42
450	NA	NA	NA	NA	NA	NA	NA	NA	NA	NA	NA	41
455	NA	NA	NA	NA	NA	NA	NA	NA	NA	NA	NA	39
485	NA	NA	NA	NA	NA	NA	NA	NA	NA	NA	NA	38
503	NA	NA	NA	NA	NA	NA	NA	NA	NA	NA	NA	37
531	NA	NA	NA	NA	NA	NA	NA	NA	NA	NA	NA	36
635	NA	NA	NA	NA	NA	NA	NA	NA	NA	NA	NA	34
665	NA	NA	NA	NA	NA	NA	NA	NA	NA	NA	NA	32
673	NA	NA	NA	NA	NA	NA	NA	NA	NA	NA	NA	30
723	NA	NA	NA	NA	NA	NA	NA	NA	NA	NA	NA	29
813	NA	NA	NA	NA	NA	NA	NA	NA	NA	NA	NA	28
872	NA	NA	NA	NA	NA	NA	NA	NA	NA	NA	NA	27
895	NA	NA	NA	NA	NA	NA	NA	NA	NA	NA	NA	26
912	NA	NA	NA	NA	NA	NA	NA	NA	NA	NA	NA	24
946	NA	NA	NA	NA	NA	NA	NA	NA	NA	NA	NA	22
965	NA	NA	NA	NA	NA	NA	NA	NA	NA	NA	NA	21
973	NA	NA	NA	NA	NA	NA	NA	NA	NA	NA	NA	20
995	NA	NA	NA	NA	NA	NA	NA	NA	NA	NA	NA	19
1100	NA	NA	NA	NA	NA	NA	NA	NA	NA	NA	NA	16
1141	NA	NA	NA	NA	NA	NA	NA	NA	NA	NA	NA	15
1189	NA	NA	NA	NA	NA	NA	NA	NA	NA	NA	NA	14
1250	NA	NA	NA	NA	NA	NA	NA	NA	NA	NA	NA	13
1281	NA	NA	NA	NA	NA	NA	NA	NA	NA	NA	NA	12
1394	NA	NA	NA	NA	NA	NA	NA	NA	NA	NA	NA	11
1492	NA	NA	NA	NA	NA	NA	NA	NA	NA	NA	NA	9
1532	NA	NA	NA	NA	NA	NA	NA	NA	NA	NA	NA	8
1539	NA	NA	NA	NA	NA	NA	NA	NA	NA	NA	NA	7
1560	NA	NA	NA	NA	NA	NA	NA	NA	NA	NA	NA	6
1567	NA	NA	NA	NA	NA	NA	NA	NA	NA	NA	NA	5
1890	NA	NA	NA	NA	NA	NA	NA	NA	NA	NA	NA	4
1904	NA	NA	NA	NA	NA	NA	NA	NA	NA	NA	NA	3
3385	NA	NA	NA	NA	NA	NA	NA	NA	NA	NA	NA	2
5023	NA	NA	NA	NA	NA	NA	NA	NA	NA	NA	NA	1
7926	NA	NA	NA	NA	NA	NA	NA	NA	NA	NA	NA	0
