# Supplementary material for: The HSV-1 ICP22 protein selectively impairs histone repositioning upon Pol II transcription downstream of genes
Source: Nat Commun. 2023 Jul 31;14:4591. doi: 10.1038/s41467-023-40217-w (PMC10390501; doi:10.1038/s41467-023-40217-w)
Supplement: Supplementary file 8 — Source Data [file 41467_2023_40217_MOESM8_ESM.zip › SupFig1d.tsv]

minimum_dOCR_length	Mock_1	Mock_2	Mock_8h_2	Mock_12h_1	Mock_12h_2	Mock_8h_plus_8hPAA_2	Mock_12h_plus_12hPAA_1	Mock_12h_plus_12hPAA_2	WT_1	WT_2	Wt_F_8_hpi_1	Wt_F_8_hpi_2	Wt_F_12_hpi_1	Wt_F_12_hpi_2	WT_plus_PAA_1	WT_plus_PAA_2	Wt_F_8_hpi_plus_8hPAA_1	Wt_F_8_hpi_plus_8hPAA_2	Wt_F_12_hpi_plus_12hPAA_1	Wt_F_12_hpi_plus_12hPAA_2
0	4018	3988	3807	4019	3847	3799	3834	3731	3957	3947	3870	3936	3873	3796	3960	3986	3860	3832	3914	3879
2	4017	NA	NA	NA	NA	NA	NA	NA	NA	NA	NA	NA	NA	NA	NA	NA	NA	NA	NA	NA
5	4015	NA	NA	NA	NA	NA	NA	NA	NA	NA	NA	3935	3872	3795	NA	NA	NA	NA	3913	NA
6	4014	NA	NA	NA	3846	3798	NA	3730	NA	NA	NA	NA	NA	3793	NA	NA	NA	NA	NA	NA
9	4013	NA	NA	4018	NA	NA	NA	NA	NA	NA	NA	NA	NA	3792	NA	NA	NA	NA	NA	NA
24	4012	3983	3794	4013	3838	NA	NA	3721	NA	NA	NA	NA	NA	NA	3956	NA	NA	NA	NA	NA
30	4009	NA	NA	NA	3836	3785	NA	NA	NA	NA	NA	NA	NA	3787	3952	NA	3857	3827	NA	3873
31	4007	3978	3790	NA	3835	3784	NA	3715	NA	3943	3867	NA	NA	NA	NA	3981	3856	NA	NA	NA
32	4006	3976	NA	NA	3834	NA	NA	NA	NA	NA	NA	NA	3864	3786	NA	NA	NA	3826	NA	NA
38	4005	NA	NA	4006	3828	NA	3819	NA	3948	3940	NA	3927	3860	NA	3949	3977	NA	3824	NA	3870
40	4003	3970	NA	NA	3818	3781	NA	3712	3947	NA	NA	NA	3856	3781	3946	NA	3852	3821	3902	NA
41	4001	NA	3787	4003	NA	NA	3818	3711	3946	3937	3863	NA	NA	3780	3944	3976	3851	3820	3901	3868
42	3998	NA	3786	NA	3817	NA	3816	3709	3944	NA	NA	NA	NA	3778	3942	3974	3849	3819	3900	NA
43	3997	3968	NA	4001	3816	NA	3815	3707	3943	3935	3861	NA	3854	3775	3941	3969	3848	3818	3896	NA
44	3994	3966	3784	4000	3815	3779	3812	3705	3939	3930	3859	NA	3851	3773	3937	NA	3845	3814	3895	3865
45	3992	3965	NA	3999	3814	3778	3811	3704	3933	3928	NA	NA	3850	NA	NA	3968	3844	3812	3894	3864
46	3991	3962	NA	NA	NA	NA	3808	3701	3932	3927	3858	NA	3846	3772	3934	3967	3843	3809	3892	3863
47	3990	NA	NA	NA	3812	NA	3805	3700	3931	3926	3857	3923	NA	3771	3933	3962	NA	3808	3891	NA
48	3989	3960	3781	3996	NA	3775	NA	3699	NA	3924	NA	NA	3845	NA	3932	3959	NA	3807	NA	3859
50	3988	3954	NA	3991	3810	3774	3804	3696	3925	NA	NA	3921	3844	NA	3929	3957	3839	3805	3888	3857
51	3986	3952	3778	3989	NA	NA	3802	NA	3924	3920	NA	3918	NA	3770	3926	3954	3838	3800	3887	NA
52	3982	3950	3777	3988	3808	3773	3799	NA	3923	NA	3855	3917	NA	3769	3923	3953	NA	3798	3886	3856
53	3980	NA	3775	3987	3805	NA	3798	3695	3921	3914	3853	3914	3842	3768	3920	3952	3836	3793	3885	NA
54	3974	3947	3772	3984	3802	3772	3797	3694	3919	3911	NA	3913	3840	3764	3917	3950	3834	3791	3883	3855
55	3972	3944	3768	NA	3800	3771	3796	3692	3918	3909	NA	NA	3838	3759	3913	3947	NA	3788	3882	3851
56	3971	3941	3765	NA	3799	3765	3795	3690	3913	3908	NA	3911	3837	NA	3911	3943	3830	3787	3878	NA
57	3970	3940	NA	NA	3797	3763	3793	NA	3910	3906	NA	NA	3836	3757	NA	3942	3829	3786	NA	NA
58	3967	3937	3764	3983	3794	3760	3791	NA	NA	3905	3852	NA	3833	3756	3906	NA	3828	3783	3875	3850
59	3964	3936	NA	3981	3792	3759	3789	3687	3909	3903	3848	NA	3832	3754	3904	3940	3827	3782	3874	3849
60	3963	3934	3762	3979	3790	3755	3788	3686	3908	NA	3847	3910	NA	3752	3902	3935	NA	3779	3872	NA
61	3961	3930	3761	NA	3789	3754	3787	3684	3907	3902	3845	3909	3830	3750	3901	3934	3826	NA	3870	3848
62	3960	3925	3759	3975	3787	3752	3785	NA	3906	NA	NA	3908	NA	3747	NA	3931	3823	3776	3869	3846
63	3957	3923	3758	3971	3786	NA	3784	3681	3904	3900	3843	NA	NA	3746	3900	3930	3818	NA	3868	3844
64	3956	3921	3756	3969	3780	3747	NA	3676	3901	3895	3841	NA	3828	3742	3898	3924	NA	3774	3864	3839
65	3954	3916	3755	3968	NA	NA	3783	3674	3897	3892	3836	3906	NA	3740	3896	NA	3817	3773	3863	3838
66	3952	3909	3750	3963	3776	3741	NA	3668	3895	NA	3833	NA	3826	3738	3893	3923	3814	3772	3861	3837
67	3949	3908	3749	3962	3774	3740	3782	3666	3890	3891	3831	3904	NA	3735	3884	NA	3812	3770	3855	3835
68	3944	3901	3747	3957	3771	3739	3781	3661	3889	3890	3828	3903	3825	3734	NA	3921	3809	NA	3852	3833
69	3940	3900	NA	3954	3762	3738	3778	NA	NA	3887	NA	3902	3823	3732	3883	3914	3806	3768	3851	3831
70	3937	3899	3746	3953	3755	3734	3777	3657	NA	3885	NA	3901	NA	3729	3882	3911	NA	3767	NA	3829
71	3936	3894	3744	3951	3749	3730	3776	3656	3887	3882	3825	NA	3822	3727	3879	3909	3804	NA	3849	3827
72	3931	3888	3741	3949	3744	3725	3773	3652	NA	NA	3820	NA	3821	3723	3875	3908	3802	3765	3846	3825
73	3928	3883	3737	3947	3734	3716	3769	3650	3886	3881	3819	3898	3819	NA	3871	3905	3801	3762	3843	3822
74	3924	3880	3735	3943	3729	3714	NA	3648	3883	3880	3817	NA	3817	3720	3870	3903	3800	3758	3840	3820
75	3920	3875	3734	3940	3721	3713	3765	3643	3882	3876	3816	3896	NA	3718	3865	3897	3795	3756	3836	3819
76	3915	3873	3732	3933	3720	3711	3764	3637	3879	3870	3813	3894	3816	3717	3863	3892	3791	3755	3835	3818
77	3912	3870	3731	3928	3718	3707	3762	3634	3878	3865	3811	3893	3815	3714	3861	3888	3790	NA	3833	3817
78	3910	NA	3730	3926	3716	3705	3760	3628	NA	3863	NA	3890	3814	NA	NA	NA	3788	3750	3832	3815
80	3908	NA	3727	3920	3712	3701	3759	3625	3872	NA	3806	3885	3809	3711	3855	3882	3787	3745	3827	3812
82	3907	3864	3721	3919	3710	3699	3757	3622	3868	3859	3804	NA	3807	NA	3851	3876	3786	3744	3823	3807
83	3904	3859	3720	3917	NA	NA	3755	3620	3866	3856	3801	NA	3806	3706	3850	3875	3784	NA	3820	3806
84	3903	3858	3719	3914	3709	3698	3753	3618	3863	3854	3797	3882	NA	3702	3846	3874	3781	3743	3818	3805
85	3902	3857	NA	NA	3707	3697	3752	3617	3861	3852	3796	3879	3802	NA	NA	3871	3780	NA	3816	3801
86	3899	NA	3718	NA	3705	3694	3750	3614	3859	3849	3792	3875	3800	3699	3842	3869	NA	3740	3811	3800
87	3898	3855	NA	NA	3703	NA	3748	NA	3856	3848	3790	3874	3797	3695	3840	3868	NA	3738	3810	3797
88	3896	NA	NA	3912	3702	3690	NA	3610	NA	3845	3787	NA	3793	3692	3839	3864	3779	3735	NA	NA
89	3894	3854	3717	NA	3700	3689	NA	3608	3855	3844	3783	NA	NA	3691	3837	3862	NA	3731	3809	3794
90	3893	NA	3716	NA	3698	3688	3747	3607	3854	3843	3781	NA	3792	3686	3835	NA	3776	3727	3807	3792
92	3891	3849	3713	NA	3697	3686	3746	3604	3850	3840	3779	3873	3788	3678	3831	3857	3774	3724	3806	3788
94	3889	3845	3707	3907	3695	3684	3744	3599	3847	3834	3775	3868	NA	3675	3826	NA	3770	3722	3801	3787
95	3888	3844	NA	NA	NA	NA	3742	3598	3846	3833	3774	3867	3782	3674	3819	3850	NA	3718	3799	NA
96	3887	3842	3705	3905	3694	NA	3741	3597	3844	NA	3772	NA	3777	3671	3814	3846	3767	3715	3794	3785
98	3885	3841	3703	3901	NA	3682	3739	3592	3840	3827	3769	3861	3773	3666	3807	3843	3759	3711	3788	3779
99	3883	3838	3702	3899	3689	NA	3738	3591	3837	3826	3768	3860	3772	3665	3806	NA	3758	NA	3785	3777
100	3881	NA	3701	NA	3688	3680	3737	NA	3833	3822	3766	NA	3771	NA	3801	3841	NA	3709	3781	3774
101	3880	3837	NA	3898	3686	NA	NA	NA	3832	3821	3764	3856	3769	3662	3798	3839	NA	3706	3780	NA
102	3876	3836	NA	3896	3681	3677	3735	NA	3830	3818	3761	3855	3765	3658	3794	3837	3756	3703	3777	3771
103	3875	3832	3698	3895	3678	3676	NA	3590	3828	NA	NA	3854	3764	3654	3793	3835	3753	NA	3776	NA
104	3874	3831	NA	3892	3676	3675	3734	3589	3827	NA	3760	3852	3762	3649	3792	3833	3751	NA	3775	3770
105	3873	3829	NA	3891	3675	NA	NA	3588	3826	3815	3757	3846	3759	3645	3790	3832	3749	3701	3773	3769
106	3868	3827	NA	3888	3672	3674	3732	3587	3824	3812	3755	3844	NA	3641	3787	3829	3748	3699	3769	3766
107	3867	3826	3695	NA	3670	3670	3731	3584	NA	3810	3752	3843	3754	3635	NA	NA	NA	3696	3767	3765
108	3864	3825	NA	NA	NA	3667	3729	3580	3823	3806	3750	3842	3751	3631	NA	NA	NA	3695	3764	3762
109	3862	3822	3693	NA	3669	3666	3726	NA	3822	3804	3749	3839	3746	3624	3786	3827	3746	3694	3762	3758
110	3861	3821	3690	3884	3664	3663	3721	NA	NA	3803	3748	3837	3745	3620	3781	3824	3741	3687	3761	3756
111	3858	3818	NA	3883	3663	3658	3719	3575	3820	3801	3746	3836	3742	3615	3778	3823	NA	3681	3760	3752
112	3857	3814	NA	3881	3659	3657	NA	3572	3818	3799	3744	NA	3739	3613	3776	3818	3740	3679	3759	3749
113	3856	3810	3688	3879	3658	3656	3715	NA	3815	3795	3739	3832	3733	3609	3769	3817	3738	3675	3756	3748
114	3853	3808	3686	3877	3656	3653	3712	3570	NA	3793	3738	3829	NA	3606	3768	3814	3736	3673	NA	3744
115	3848	NA	3684	3874	NA	3651	NA	3569	3812	3791	3737	3827	3731	3605	3766	3813	3734	3672	3755	3743
116	3846	3807	3682	3873	3654	3649	3709	3568	3808	3790	3736	3825	3728	3600	3763	NA	3732	3668	3754	3741
117	3844	3806	3678	3872	3652	3648	3708	3567	3803	3789	3728	3823	3724	3599	3759	3809	3729	3663	3751	3739
118	3843	NA	NA	3871	NA	3645	3707	3565	3800	NA	3726	3820	3723	3597	3757	3808	3727	3661	3749	3738
119	3842	3805	3677	NA	3651	3643	3706	NA	3797	3788	3725	3818	3722	3594	3756	3803	3720	3658	3742	3736
120	3838	3801	3674	NA	3645	3639	3705	3563	NA	3787	3723	3815	3721	3591	NA	3796	3717	3656	NA	NA
121	3835	NA	3672	3870	3644	3638	3704	3562	3794	3785	3721	3814	3718	3590	3754	3791	3711	3654	3741	3733
124	3832	3794	3670	3862	3642	3634	3696	3558	3789	3780	3714	NA	3710	3576	3745	3784	NA	NA	3736	3726
126	3828	3786	3663	3858	3641	3631	3690	3552	3780	3778	3712	NA	3706	3564	3739	3776	3705	NA	3734	3719
127	3827	3784	3659	3855	3638	3629	NA	3550	3777	3776	3710	NA	3704	3561	3736	NA	3702	3643	3733	3716
128	3826	NA	NA	3853	NA	NA	3688	3547	3774	3772	3707	3805	3698	3559	3732	3773	3699	3640	NA	3715
129	3825	3781	3658	3850	3637	NA	3686	3546	3769	3769	3704	3803	3694	3555	3727	3768	3692	3639	3727	NA
130	3822	3779	3654	NA	3634	3628	3684	3540	3767	3768	3703	3798	3690	3553	3726	3765	3690	3638	3725	3712
131	3821	3777	3650	NA	3632	3627	3681	3539	3764	3767	3702	3796	3687	3551	3725	3762	3687	NA	3723	3708
132	3820	3773	3649	3847	3629	3624	3678	3538	3761	3765	3701	3794	3681	3548	3721	NA	3684	3636	3720	3704
133	3817	3770	3648	3845	3627	3620	NA	NA	3760	3763	3700	3790	3678	3545	3719	3760	3679	3635	3719	3701
134	3816	3768	3647	3843	3625	3617	NA	3536	3757	3759	3697	3788	3677	3541	3718	3757	3674	3631	3715	3700
135	3815	3766	3646	3839	3623	3614	3677	3534	3756	3757	3695	3787	3673	3538	3711	3751	3672	3629	3712	3699
136	3813	3765	3644	NA	3621	3612	3676	3531	3747	3754	3692	3784	3670	3535	3707	3749	3671	3628	3707	3698
139	3812	NA	3635	3835	3613	3607	3672	3529	3739	NA	3676	3778	3652	3524	3695	3740	NA	3619	3697	3683
140	3811	NA	3634	3834	3611	3606	3670	3525	3735	3744	3670	3774	3645	3520	3690	3738	3660	3617	3694	3679
141	3807	3759	3630	3833	3610	3605	3669	3524	3733	3743	3669	3771	3642	3517	3687	3734	3658	3614	3688	3676
142	3806	NA	3627	3832	3608	3603	3667	3521	3732	3741	3659	3768	3639	3512	3685	3727	3656	3611	3687	3672
143	3805	NA	3626	3830	3605	3600	NA	3519	3731	3739	3654	3766	3636	3507	3676	3721	3654	3602	3683	3668
144	3801	NA	NA	3828	3604	3599	3662	3517	3729	3735	3649	3761	3635	3505	3674	3717	3651	3599	3681	3664
145	3799	3758	3625	3826	3602	3597	3659	NA	3727	3732	3644	NA	3632	3497	3670	3715	3649	3594	3678	3657
146	3798	NA	NA	3825	3600	3595	3656	3516	3720	3729	3639	3756	3627	3491	3662	3709	3646	3589	3673	3654
147	3795	3756	3623	NA	3599	NA	3655	3513	3716	3727	3637	3753	3621	3486	3661	3704	3642	3582	3667	3648
148	3792	3754	3621	3824	3597	NA	NA	3511	3713	NA	3636	3745	3617	3476	3655	3699	3638	3573	3663	3647
149	3789	NA	3617	3822	3596	3590	3654	NA	3706	3726	3633	3737	3612	3471	3650	3697	3631	3570	3659	3643
150	3788	3753	3615	3819	3594	3589	3650	3509	3703	3722	3625	3728	3603	3469	3642	3695	3619	3560	3652	3634
152	3786	3746	3613	3815	NA	3588	3646	NA	3691	3710	3599	3702	3591	3445	3634	3679	3607	3550	3641	3618
153	3784	3744	3611	3814	3591	3587	3643	3502	NA	3702	3584	3680	3585	3422	3631	3674	3601	3536	3627	3609
156	3783	3741	3608	3808	3586	3581	3639	3488	3665	3674	3545	3652	3544	3382	3618	3653	3580	3515	3608	3573
157	3782	3740	NA	3806	3583	3578	3636	3486	3657	3668	3539	3634	3533	3374	3615	3652	3578	3508	3604	3562
158	3779	3738	3605	3805	3577	3575	3632	3484	3647	3664	3532	3622	3526	3371	3610	3648	3577	3500	3601	3557
159	3773	3736	3604	3803	NA	3572	3631	3482	3641	3662	NA	3614	3517	3365	3609	NA	3576	3493	3597	3552
160	3772	3735	3602	NA	3572	NA	3627	3481	3635	3661	3529	3612	3505	3358	3608	3645	3574	3491	3596	3545
161	3771	3734	3599	3802	3569	3571	3623	NA	3632	3659	3519	3610	3500	3357	NA	3640	3572	NA	3589	3543
162	3768	NA	3597	3800	3568	3570	3621	3477	3630	3658	NA	3608	3498	3351	3607	3637	3570	3489	3586	3541
163	3767	3733	3596	NA	3564	3568	3618	3476	3629	3655	NA	3607	3497	3350	3605	3635	3566	NA	3584	3539
164	3765	3732	3594	3796	3562	3566	3616	3474	3628	NA	3518	3604	3496	3349	3603	3634	3565	3483	3580	3538
165	3764	3727	3593	3795	3558	3564	3615	3470	3624	3654	3516	3603	NA	3347	3600	3630	3562	3481	3578	3537
166	3761	NA	3590	3790	3556	3563	3612	NA	3622	3651	3514	3601	3493	3344	3597	3629	3561	3477	3577	3536
167	3758	3724	3589	3788	3554	3562	3608	3468	3620	3650	3513	3600	3490	3339	3595	3628	3557	3475	3574	3533
168	3757	NA	3587	3784	3551	3557	3606	NA	3619	NA	3512	3599	3488	3335	3592	3626	NA	3471	3571	3532
169	3755	3722	3582	3782	3547	3554	3602	3466	3617	3648	3510	3596	3485	3332	NA	3625	NA	NA	3570	3531
171	3753	3718	3576	3778	3542	3553	3594	3463	3614	NA	3507	NA	3480	3326	3591	NA	3553	3468	3567	3525
172	3751	3713	NA	3775	3539	3551	3593	3457	3613	NA	3505	3594	3479	3324	3590	3621	3551	3464	NA	3524
173	3749	3711	3573	3773	3538	3549	3588	3456	3609	NA	3503	3593	3478	3323	3589	3620	3550	3460	NA	3523
174	3748	3709	3572	3770	3535	3548	3587	3455	3606	3643	3501	3591	3475	3322	3587	3618	3548	3458	3566	3520
175	3743	3707	3569	3769	3531	3545	3585	3454	3602	3640	3500	3589	3470	3318	3586	3615	3546	3453	3565	3518
176	3741	3704	3567	3764	3529	3543	3583	NA	3599	3637	3499	3587	3464	3315	3585	NA	NA	3451	3563	3516
177	3738	NA	3565	NA	3526	NA	3580	3453	NA	3634	3498	3586	3463	3313	3582	3613	3545	3450	3561	NA
178	3735	3702	NA	3758	3523	3542	3579	3450	3598	3633	3495	NA	3462	3310	NA	NA	3542	3448	3560	3514
179	3731	3700	3560	NA	3521	3538	3572	3445	NA	NA	NA	3585	3457	3306	3579	3609	3541	NA	3557	3511
180	3729	3698	NA	3755	3519	3536	3569	3438	3597	3631	3494	3584	3455	3304	3576	3608	3536	3446	NA	3505
181	3726	3695	3555	3752	3516	3533	3564	3433	3596	3629	3490	NA	3452	3301	3575	3606	3535	NA	3553	3503
182	3724	3691	3549	3750	NA	3530	NA	3429	3592	3628	3485	3582	3451	3300	3572	3602	3532	NA	3552	3501
183	3723	3687	3548	3747	3512	NA	3562	3427	3589	3626	3482	3580	NA	3296	3569	NA	3530	3445	3550	3499
184	3721	3682	3545	3744	3510	3526	3561	3424	3586	3624	3479	3578	3447	3295	3566	3600	3526	3443	NA	NA
185	3718	3680	3541	3742	3508	3524	3559	3422	3584	3622	NA	3577	3444	3293	3562	3599	3524	NA	3549	3497
186	3714	3676	3537	3737	3505	NA	3557	3421	3583	3621	NA	3573	3442	3292	3561	3596	3521	3441	3546	NA
188	3712	3671	3530	3732	3500	3520	3547	3415	NA	3619	3475	3572	3432	3289	3558	3594	3519	3440	3538	3492
189	3709	3669	3528	3731	3495	3518	3542	3413	3579	3614	3472	3571	3429	3285	3556	NA	3518	3437	3535	3490
190	3707	3668	3527	3728	3489	3516	3539	3411	3572	3613	3471	NA	3427	3281	3555	3589	3515	3434	3533	3488
191	3705	3666	3526	3727	3486	3514	3536	3409	3571	3609	3468	3567	3426	3278	3550	3585	3514	3432	3531	NA
192	3704	3665	3524	NA	3482	3512	3535	3404	NA	3605	3465	NA	3423	3274	3546	3583	3510	3429	3530	NA
194	3701	3661	3522	3724	3480	3504	3528	3402	3567	3600	3460	3562	3417	3271	3540	NA	3507	3424	3523	3485
196	3700	3658	3515	3720	3474	3499	3519	3398	3564	3599	3455	3559	3410	3267	3536	3572	3501	3421	3520	3482
197	3698	3656	3512	3717	3473	3496	3517	3394	3562	3597	3453	3556	3408	3265	3535	3569	3498	3420	3517	NA
198	3696	3653	3507	3715	3466	3493	3515	3393	3560	3595	3452	3554	3405	3260	3531	3566	3496	3419	NA	3481
199	3694	3649	3506	3713	3463	3489	3513	3389	3559	3591	3450	3553	3400	3259	3530	3563	NA	3418	3513	3477
200	3693	NA	3503	3712	3461	3488	3511	3383	NA	3588	3449	3548	3396	3256	3527	3562	3494	3412	3511	3475
201	3691	3648	3499	NA	3458	3486	3508	3382	3555	3586	3447	3545	3389	3255	3525	NA	3493	3410	3509	3473
202	3689	3643	3498	3711	3455	3483	3505	3378	3553	3582	3445	3543	3387	3252	3521	3560	3490	3409	3507	NA
203	3686	3638	3495	NA	3453	3480	3502	NA	3550	3580	3443	3539	3386	3248	3517	3557	3485	3407	3505	3471
206	3682	3629	3488	3704	3448	3472	3489	3371	3546	3574	3440	NA	3378	3238	3511	3551	3477	3403	3499	3460
207	3681	NA	3483	3701	3445	3469	3488	3368	3542	3571	3435	NA	3377	3237	3508	3549	3475	3399	3497	3459
208	3678	3626	3481	3699	3444	3463	3487	3367	3537	3570	3430	NA	3375	3235	3506	3546	3474	3398	3496	3458
210	3677	3617	3480	3695	3440	3455	3483	3362	3534	3564	3425	3528	3369	3228	3500	3539	3471	3391	3493	3454
211	3676	3611	3478	3692	NA	3450	3481	3358	3533	3561	3422	NA	3366	3225	3498	3537	3469	3388	NA	3452
212	3675	3610	3475	3688	3439	3443	3480	3355	3529	3559	3418	3527	3364	3220	3496	3535	3466	3387	NA	3451
213	3671	3608	3473	3685	3437	3442	3479	3352	NA	3556	3414	NA	3361	3212	3493	3532	3463	3385	3491	3447
214	3668	3606	3470	3683	3435	3440	3477	3347	NA	3553	3410	NA	3358	3208	3492	3530	3460	3384	3489	NA
215	3666	3604	3469	3681	3434	3439	3476	NA	3527	3552	3408	NA	3352	3206	3490	3528	3458	3379	NA	3446
216	3665	3603	3466	3680	3433	3437	3475	3345	3525	3551	3404	3526	3351	3203	3489	3525	3456	3376	3484	3445
217	3664	3600	3463	3676	3429	3436	3470	3342	3523	3550	3400	3525	3349	3200	3488	3523	3454	3372	3481	3443
218	3663	3597	3462	3673	3427	3434	3465	3341	NA	NA	NA	3524	NA	3196	3485	3522	3450	3371	3480	3440
219	3660	3596	NA	3670	3425	3433	3461	3340	3521	3549	3396	3519	3348	3194	3484	NA	NA	3368	3479	3439
220	3658	3593	3458	3669	3421	3428	3457	3337	3518	3547	3395	3516	NA	3192	3479	3517	3447	3366	3478	3437
221	3654	3592	3453	3667	3417	3425	3454	3336	3517	3542	3393	3514	3346	3190	3477	3515	NA	3363	3474	3436
222	3653	3591	3449	3666	3413	3422	3450	3333	3512	3539	3390	3511	NA	3187	3475	3513	3442	3358	3472	3433
223	3650	3589	3446	3665	3407	3421	3445	3329	3510	3536	3387	3507	3340	3183	3473	3512	3441	3356	3468	3432
224	3647	3588	3444	3662	NA	3414	3440	3325	NA	3533	3384	3505	3336	3180	3471	3506	3438	3352	NA	3430
225	3646	3587	3443	3656	3405	3413	3437	3319	3507	3525	3382	3500	3333	3177	3470	3502	3436	NA	3465	3426
226	3645	3582	NA	3650	3404	3411	3432	3317	3503	3524	3380	3495	3328	3176	3467	3500	NA	3348	3462	3425
227	3644	3580	3440	3648	3401	3410	3430	3314	3502	3521	3379	3492	3327	3173	3464	3497	3433	3346	3459	3421
228	3643	3579	3437	3644	3400	3409	3428	3306	3500	3520	3377	3488	3322	3169	3461	3493	3430	3344	3458	3419
230	3640	3575	3431	3641	3395	3405	3423	3301	3495	NA	3374	3485	NA	3160	3457	3486	3425	3338	3449	3415
231	3633	NA	3428	3637	3392	3403	3422	3300	NA	3516	3371	3482	3315	3156	3455	3484	3422	3335	3446	3413
232	3630	3574	3426	3635	3388	3397	3417	3294	3492	3512	3368	3481	3311	3153	3453	3482	3419	3334	3444	3410
233	3628	3572	3421	3632	3386	3395	3413	3293	3491	3508	3364	3479	3310	3149	NA	NA	NA	3332	3442	NA
234	3626	3569	3417	3627	3381	3394	3412	3290	NA	3507	3362	3478	3307	3145	3452	3480	3413	3331	NA	3408
235	3618	3567	3415	NA	3377	3392	3409	3285	3488	3506	3358	3473	3306	3143	3449	3478	3410	3328	3439	3404
236	3616	3564	3412	3623	3373	3388	3408	3284	3487	3502	3354	3470	3303	3142	3444	3477	3406	3323	3437	3403
237	3615	3561	3407	3618	3371	3384	3405	3276	3484	NA	3352	3469	3301	3138	NA	3472	3404	3321	3433	3400
238	3610	3560	3404	3616	3367	3381	NA	3269	3478	3501	3348	3468	3298	3132	3441	3470	3399	3319	3428	3398
239	3607	3559	3398	3614	3363	NA	3401	3258	3477	3498	3345	3462	3296	3126	3439	3464	3397	3317	3427	3397
240	3601	3556	NA	3607	3361	3379	3400	3256	3476	3495	3341	NA	3290	3123	NA	3462	NA	3313	3426	3395
242	3599	3550	3389	3602	3352	3368	3395	3247	3467	3494	3336	NA	3286	3110	3437	3456	3392	3305	3425	3388
243	3595	3549	3381	3596	3350	3363	3390	3241	3466	3493	3333	3453	3283	3106	NA	3454	3389	3300	3423	3381
244	3587	3548	3375	3594	3345	3358	3383	3240	3463	3489	3331	3452	NA	3101	3435	3450	NA	3297	3420	3379
245	3584	3543	3368	3590	3338	3357	3380	3237	3462	NA	3329	3449	3280	3094	3433	3448	NA	NA	3418	3373
246	3580	3542	3362	3588	3330	3353	3378	3233	3459	3487	3327	3448	3276	3089	3432	3446	3387	3294	3416	3371
248	3579	3537	3353	3581	3324	3347	3364	3228	3453	3484	3318	3443	3270	3086	3426	3440	3376	3289	3410	3362
249	3577	3535	3350	3580	3321	3344	3360	3223	3452	3483	3317	3442	3266	NA	3423	NA	3375	3288	3407	3357
250	3572	3528	3348	3577	3319	3340	3357	3220	3449	3481	3314	3439	3263	3083	3419	3439	3372	3287	3404	3354
252	3569	3521	3339	3573	3315	3329	3350	3211	3445	3475	3312	3435	3255	3073	NA	3436	3368	3283	3395	3349
253	3560	3519	3336	3571	3311	3324	3346	3210	3443	3472	3309	3430	3252	3072	3415	3432	3365	3280	3393	3347
255	3557	3512	3332	3565	3306	3317	3335	3204	3437	NA	3304	3425	3242	3065	3410	3426	3362	3278	3386	3341
256	3554	3510	NA	3559	3301	NA	3331	3200	3436	3463	3303	3421	3241	3062	NA	NA	3359	3276	3385	3340
257	3551	3509	3328	3557	3297	3313	3328	3196	3428	3462	3302	3418	3238	3055	3406	3425	3357	3275	3383	3336
258	3549	3507	3326	3554	3291	3310	3324	3192	NA	3458	3298	3416	3237	3051	3404	3424	NA	3273	3381	3334
259	3548	3503	3324	3552	3289	3308	3322	3190	3425	3455	3296	3411	3234	3050	3399	3422	3353	3268	3377	3331
260	3546	3498	3321	3551	3285	3304	3318	3187	3423	3453	3289	3407	3230	3049	3390	3419	3347	3266	3374	3327
261	3544	3494	3320	3546	3283	3299	3315	3184	3420	3452	3284	3403	3228	3045	3383	3415	3345	3262	3370	3323
262	3543	NA	3319	NA	3280	3298	3311	3178	3419	3448	3280	3400	3224	3043	3380	3413	3343	NA	3368	3320
263	3542	NA	3313	3545	3279	3295	3307	3171	3417	NA	3278	3399	3221	3039	NA	3412	3338	3261	3363	3316
264	3539	3491	3312	3544	3277	3291	3301	3166	3416	3447	3275	3395	3217	3035	3377	3411	3337	3256	3361	3314
265	3537	NA	3309	3540	3273	3287	3297	3164	3413	3443	3274	3393	3214	3030	3374	3405	3333	3253	3357	3312
266	3536	3488	3308	3539	3266	3280	3295	3159	3410	3442	NA	NA	3212	3027	3372	3400	3330	3248	3353	3310
267	3535	3481	3302	3536	3261	3275	3290	3155	3406	3439	3272	NA	3208	3026	3369	3399	3328	3245	3349	3308
268	3534	3478	3298	NA	3259	3270	3285	3152	3405	3436	3270	3388	3204	3024	3368	3396	3327	3243	3347	3306
269	3533	3476	3295	3534	3255	3265	3282	NA	3404	3434	3261	3385	3201	3017	3367	3394	3324	NA	3343	3303
270	3531	3474	3293	3533	3254	3263	3280	3150	3398	3432	3257	3383	NA	3014	3366	3388	3322	3240	3341	3300
271	3528	NA	3289	NA	3249	3261	3278	3148	3396	3430	3255	3382	3199	3011	3365	3386	3320	3239	3338	3296
272	3527	3470	3286	3530	3247	3255	3273	3143	3394	3427	3251	3381	3197	3009	3360	3379	3318	3238	NA	3293
273	3525	3462	3284	3528	3245	3250	3268	3140	3393	3426	NA	3379	3194	3005	3358	3375	3317	3235	3335	3289
274	3524	3459	3281	3525	3243	3248	3266	3137	NA	3423	3250	3376	3191	3002	3355	3370	3316	3231	3334	3286
275	3521	3455	3280	3520	3237	3246	3262	3135	3390	3418	3247	3373	3188	2997	3353	3362	3312	3228	3330	3281
276	3516	3454	3277	3519	3235	3244	3257	3133	3387	3416	3246	3371	3184	2994	3351	3358	3310	3226	NA	3278
277	3511	3452	3274	3517	3233	3241	3255	NA	NA	3413	3242	3368	3183	2991	3350	3354	3307	3225	3329	NA
278	3508	3450	3271	3513	3230	3240	3251	3129	3383	NA	3239	3364	3182	2989	3345	3350	NA	3223	3325	3277
279	3506	3447	3268	3510	3228	3237	3247	3125	3380	3410	3236	3361	3178	2984	3342	3348	3304	3222	3322	3276
280	3504	3445	3267	3507	3226	3234	3245	3122	3378	3407	NA	3358	3177	2983	3341	3346	3302	3217	3320	3274
282	3502	3442	3263	3506	3223	NA	NA	3117	3376	3404	3231	3354	3173	2978	3336	3344	NA	3213	3314	3271
283	3498	3438	3261	3503	3220	3226	3243	3115	3373	3399	3228	3353	3171	2976	3332	3342	3294	3211	3313	3269
284	3496	3437	3258	3501	3218	3220	3239	3114	3371	3395	3221	3352	3166	2972	3331	3341	NA	NA	3311	3267
285	3493	3433	3256	3499	NA	3215	3238	3112	3369	3393	3219	3349	3162	2969	3329	3339	3290	3205	3308	3264
286	3491	3431	3253	3496	NA	3212	3236	3107	3366	3390	3216	3346	3159	2967	3327	3337	3285	3204	3306	3263
287	3490	3430	3251	3494	3216	3211	3235	3105	3364	3387	3214	3344	3156	2966	3326	3335	3281	3202	3302	NA
288	3486	3427	NA	3491	3208	3208	3233	3104	NA	3384	3211	3343	3155	2962	3323	3333	3273	3198	3301	3262
289	3484	3425	NA	3486	3205	3201	3231	3103	3360	NA	3207	3341	NA	2959	3320	3331	3270	NA	3298	NA
290	3481	NA	3248	3484	3204	3198	3229	NA	3359	3382	3203	3336	3153	2956	3318	3327	3268	3190	3296	3260
291	3479	3421	3245	3482	3203	3197	3226	3100	3357	3379	3201	3334	3150	2953	NA	NA	3264	3186	3294	3257
292	3477	3414	3243	3480	3201	3195	3224	3099	3356	3378	3198	3328	3146	2945	3317	3324	3262	3183	3292	3255
293	3476	3412	NA	3479	3200	3191	NA	3098	3355	3375	3197	3327	3145	2943	NA	3321	3259	3181	3291	3253
294	3471	3411	3239	3475	3198	3189	3223	3096	NA	3374	3196	3319	3141	2939	3313	3317	3254	3177	3290	3251
295	3468	3408	3238	3472	3193	NA	3220	3093	3352	3372	3191	3317	3135	2938	3309	NA	3250	3175	3288	3249
296	3466	3405	3237	3470	3190	3187	3218	3092	3348	3369	3187	3313	3134	2932	NA	3314	3249	3174	3284	3246
297	3465	3403	3234	3464	3188	3186	3217	3088	3345	NA	3184	3310	3130	2929	3307	NA	3248	3169	3281	3241
299	3463	NA	3227	3458	3186	3182	3211	3083	3339	3365	3173	3303	3122	2925	3305	3312	NA	3165	3278	3233
300	3461	3397	3224	NA	3184	3181	3209	3081	3337	NA	3166	3302	3120	2919	3300	3307	3242	3162	3277	3226
301	3456	3396	3222	3455	3183	3180	3208	3079	3336	3361	3162	3299	3114	2916	3298	3304	3239	3160	3275	3223
302	3454	3394	3219	3453	3182	3179	3205	3078	3334	3358	3159	3294	3110	2912	3296	3301	3232	3156	3269	3222
303	3453	3392	3218	3450	3179	3178	3202	3077	3331	3357	3156	3293	3106	2907	3291	3297	3228	3151	3266	3221
304	3452	3389	3214	3448	3177	3173	NA	3076	3329	3356	3155	3291	3103	2899	NA	3295	3226	3150	3264	3217
305	3449	3386	3211	3446	3175	3170	NA	3075	3324	3352	3148	3284	3097	2891	NA	3293	3222	3146	3261	3213
307	3446	3377	3205	3439	3170	3164	3198	NA	3314	3347	3138	3279	3085	2884	3282	NA	3218	3139	3255	3206
308	3445	3372	3204	3436	3167	3163	3197	3070	3309	3340	3134	3276	3082	2875	3278	NA	3216	3138	3254	3205
309	3444	NA	3203	3434	3163	NA	3195	3068	3304	3339	3130	3266	3076	2866	3277	3292	3213	3137	3253	3203
310	3441	3370	NA	3431	3161	3157	3194	NA	3298	3333	3128	3263	3070	2864	3275	3288	NA	3134	3250	3200
311	3438	NA	3200	3429	NA	3155	3193	3064	3297	3329	3123	3259	3066	2858	NA	3284	3208	3130	3247	3195
312	3434	3368	NA	3423	3157	3149	3192	3063	3295	3325	3119	3256	3055	2855	3273	3280	3204	3128	3245	3192
313	3433	3367	3199	3419	NA	3148	3191	3059	3293	3323	3117	3252	3053	2851	3270	3277	3200	3125	3241	3190
314	3432	NA	NA	3417	3155	3143	3190	3056	3285	3320	3115	3250	3052	NA	3267	3276	3197	3121	NA	3186
315	3427	3364	3198	3415	3153	NA	3186	3054	3282	3319	3114	3248	3046	2850	3265	3273	3196	3117	3239	3185
317	3425	3355	3194	3412	3149	3140	3181	3051	3279	3311	3109	3242	3036	2842	3258	3270	3194	3113	NA	3179
318	3422	3354	3192	3411	3146	3135	3175	3049	3276	3310	3106	3236	3032	2835	3255	3267	3192	3110	3236	3178
319	3420	3350	3189	3408	3145	3133	3174	3046	3272	3309	3104	3233	3030	2833	3253	3265	NA	3107	3235	3175
320	3418	3343	3187	NA	NA	3130	3173	3045	3269	3307	NA	3231	3026	NA	NA	3263	3189	NA	NA	3171
321	3416	3339	3183	3404	3143	3129	3172	3041	NA	3305	3102	3228	3024	NA	3252	3262	3187	3104	3233	3167
322	3413	3336	3181	3399	3140	3124	3169	3039	3268	3302	3095	3227	3020	2831	3251	3261	3185	3103	3230	3162
323	3411	NA	3179	3395	3135	3121	3168	3036	3265	3297	3094	3225	3019	NA	3246	3260	3182	NA	3228	3161
324	3409	3331	3174	3394	3134	NA	3162	3033	3263	3294	3092	3224	3018	2830	3243	3257	3180	3102	NA	3159
325	3406	3330	3170	3392	3132	3120	NA	3032	3262	NA	3090	NA	3015	2829	3242	3256	3178	NA	3225	3157
326	3404	3328	3169	3390	3131	3118	NA	3030	3259	3292	3088	3221	3014	2826	NA	3254	3177	3100	3222	3155
327	3401	3326	3166	3387	3129	3116	NA	3029	3254	3290	3084	3218	3013	2822	3239	3252	3176	3097	3219	3153
328	3400	3324	3164	3385	3128	3110	NA	3027	3253	3288	NA	3216	3009	NA	NA	NA	3172	3095	3216	3148
329	3397	NA	3162	3382	NA	3107	3161	3023	3251	3284	3083	3214	NA	2821	3236	3251	NA	3093	3213	3147
330	3394	NA	3160	3378	3126	3102	NA	NA	3250	3281	3082	3211	3008	2818	3235	3249	3170	3090	3210	3142
331	3390	3322	3158	3374	3124	NA	3159	3018	3247	3280	NA	3206	3002	2817	3233	3245	3165	3089	NA	3141
332	3388	3318	3155	3373	3122	3099	NA	3016	3246	3279	3081	3201	3000	2815	3232	3242	3163	3087	3206	3139
334	3382	NA	NA	NA	3113	3095	3157	NA	3242	3276	3074	3198	2997	2811	3225	3238	3158	3080	3200	3134
335	3380	3314	3150	3370	3112	3093	3154	3009	3240	3275	3070	3197	2993	2809	3224	3235	3152	3078	3199	3128
337	3379	3308	3146	3364	3106	3090	3150	3008	3238	3268	3067	3192	2991	2803	3220	3229	3148	3072	3195	3125
338	3377	3307	3144	3361	NA	3089	3147	3007	3236	3264	3066	3191	2987	2802	3217	3228	NA	3071	3191	3121
339	3376	3305	3141	3360	NA	3085	3145	3004	3234	3263	3063	3189	2984	2797	3215	3224	3146	3067	3189	3119
341	3374	NA	3135	3357	3102	3081	3140	2997	3227	3256	3057	3185	2977	2793	3209	3222	3142	3064	3180	3115
342	3371	3299	3133	3353	3100	3078	3135	2996	3225	3255	3056	NA	2973	2788	3205	3218	3139	3062	3177	3113
343	3369	3296	3128	3351	3099	3076	3132	2994	3222	3251	NA	3184	2972	2787	3203	3217	3136	3060	3175	3111
344	3365	3295	3127	3349	3098	3074	3130	NA	3219	3250	3052	3180	2969	2784	3201	3214	3134	NA	NA	3110
345	3364	3294	NA	3347	3097	NA	NA	2992	3216	3249	3050	3178	2965	NA	NA	3209	3130	3056	3174	3109
346	3361	3291	3123	3343	3096	3073	3127	2990	3213	3247	3047	3174	2962	2782	3199	3207	3128	3053	3172	3107
348	3359	3287	3119	3335	3093	3069	3122	2986	3205	3244	3041	3170	2955	NA	3193	3205	3121	3049	3168	3100
350	3356	3283	3116	3330	3083	3062	3121	2981	3204	3241	3036	3166	2947	2773	NA	3200	NA	3046	3162	3092
351	3354	3279	3114	3328	NA	3059	3118	2978	3201	3238	3034	3162	2940	2769	3189	3198	3114	3044	3161	3089
352	3352	3275	3112	3324	3082	NA	3117	2975	3199	3236	3033	3160	2938	2765	3186	NA	3113	3040	3160	3085
353	3350	3273	NA	3323	3080	3055	3113	2973	3197	3234	3030	3158	2935	2764	3183	3197	3109	3039	3159	3084
354	3348	3269	NA	3321	3076	3049	3112	2971	3193	3232	3029	3157	2934	2763	NA	3194	3106	3037	3156	3078
355	3345	3266	3110	3318	3073	3048	3108	2970	NA	NA	NA	NA	2930	2762	3179	3192	3102	3036	3155	3077
356	3343	3264	3109	3317	3070	3047	3107	2968	3192	3229	3028	3154	2929	2758	3175	3191	3100	3032	3154	3076
358	3339	3259	3101	NA	3064	3041	3104	2963	3189	3225	3025	3150	2925	2754	3169	3186	3097	3028	3151	3069
359	3333	3256	3100	3314	3062	NA	NA	2958	3184	3224	3020	3149	NA	2752	3166	3185	3092	NA	3150	NA
360	3331	3252	3098	3311	3061	3039	3103	2957	3183	NA	3017	3148	2923	2748	3165	3183	3090	3027	3148	3066
361	3328	3250	3095	3308	3057	3035	NA	2954	3178	3223	3015	3146	2921	2746	3162	3178	3088	3025	NA	3064
362	3323	3248	3094	3306	3056	3031	3099	2949	3176	NA	3011	3145	2919	2745	3159	3175	NA	NA	3146	3063
363	3316	3245	3091	3304	3052	3028	3097	2946	NA	3221	3009	3141	NA	2741	3157	3172	3087	3020	3145	3061
365	3315	3241	3086	3300	3049	3026	3096	2945	3174	NA	3001	3138	2915	2732	3152	3168	3085	3012	3142	3056
366	3311	3240	3084	3298	3046	3022	3094	2944	3170	3215	2999	3137	NA	2727	3151	3165	3081	3009	3138	3054
367	3306	3236	3082	3297	NA	3017	3090	2941	3167	3213	2998	3133	2913	2726	3149	3164	3080	NA	3134	3052
368	3302	NA	3078	3293	3045	3016	3088	2939	3165	3212	2995	3131	2909	2722	3144	3158	3077	NA	3129	3051
369	3299	3235	3077	3292	NA	3015	3084	2937	3164	3209	2994	3128	2907	2721	3143	3157	3076	3007	3126	3048
370	3298	3231	3073	3291	3042	3010	3079	2936	3162	3206	2990	NA	2901	2718	3140	3153	3075	3004	3121	3045
371	3296	3228	3071	3290	3039	3008	NA	2934	3161	NA	2989	NA	2898	2716	3136	3152	3072	3000	3117	3042
372	3293	NA	3070	NA	3038	3007	3077	2933	3159	NA	NA	3123	2895	2711	3134	3150	3067	2999	3116	NA
375	3291	3224	3063	3280	3029	3001	3071	2928	NA	3200	NA	3115	2890	2699	3126	3143	3064	2992	3114	3034
376	3289	NA	NA	3276	3028	3000	3069	2924	3152	3198	2982	3111	2885	2695	3122	3140	NA	2991	3113	3030
377	3288	NA	NA	3273	3025	2997	3068	2921	3148	3195	2981	NA	NA	2692	3120	3138	3063	NA	3111	3029
378	3286	3221	3062	3272	3024	2996	3064	2920	3146	NA	2977	3110	2882	2687	3118	3136	3061	2989	3106	3026
379	3284	3220	3061	3271	3023	2994	3062	NA	3143	3194	2975	3108	2878	2682	3115	3132	3060	2988	3104	3025
380	3283	3218	NA	3269	3021	2993	3061	2916	3142	3191	2974	3105	2877	2680	NA	3130	3056	NA	3100	3024
381	3281	3214	3059	3263	3019	2989	3058	2915	3139	3190	2969	3104	2876	NA	3108	3129	3055	NA	3097	NA
382	3279	3209	3056	NA	3016	2987	3053	2912	3137	3185	2967	3102	2872	2679	3104	3128	3054	NA	3096	3021
383	3275	3208	3053	3260	3014	2981	3052	2907	3136	3181	2962	3099	2869	2678	3099	3124	3052	2985	3095	3020
384	3272	3207	NA	3258	3012	2977	3050	2904	3134	3180	2961	NA	2867	2676	3096	3121	3051	2982	3094	3017
385	3271	3206	3051	3255	3011	2973	3046	2903	3132	3177	2959	3097	2864	2675	NA	3118	3049	2980	3093	3011
386	3267	NA	3049	3252	3006	2972	3045	NA	3131	NA	2958	3095	2860	2673	3094	3115	3048	2977	NA	3007
387	3265	3202	3048	3251	3003	2971	3042	2899	3127	3172	2957	3093	2854	NA	3093	3112	3045	2976	3090	3004
388	3262	NA	3046	3248	3002	NA	3041	2897	3125	3171	2954	3092	2851	NA	NA	3109	3043	2972	3089	3002
389	3260	3195	3041	3247	3001	2970	3037	2894	3123	3168	NA	3090	2846	2671	3089	3108	3042	2971	3087	2998
390	3257	3192	3035	3246	2998	2967	NA	2892	3122	3167	2953	3087	2841	2668	3084	3107	3040	2969	3085	2996
391	3256	NA	NA	3243	NA	2966	3036	2887	3118	3164	NA	3084	2839	2667	3080	3106	3038	NA	3082	2995
392	3255	3190	3033	3242	2995	2965	3031	2884	3113	NA	2948	3081	2837	2664	3077	3103	3036	NA	3079	2993
393	3252	3187	3031	3241	2994	2963	3028	2883	3111	3163	2945	NA	2835	2660	NA	3100	3032	NA	3078	NA
394	3250	NA	NA	3240	2990	2961	3027	2878	3109	NA	2942	3079	2833	2659	3075	3097	NA	2965	3077	2990
395	3248	3184	3027	3238	2985	2957	3023	2875	3107	3159	2939	3078	2831	2658	3072	3092	3029	2959	3073	2988
396	3246	3179	3025	3237	2982	2956	3016	2874	3105	3157	2936	3077	2826	2654	3069	3088	3028	NA	3071	2985
397	3245	3178	NA	NA	NA	2953	3015	2871	3103	3155	2935	3073	2824	2651	3068	NA	3025	2957	3069	2982
398	3243	3177	3024	3234	2980	2949	3014	2866	3102	3154	2930	3072	2822	2648	3064	3086	3023	2952	3066	2979
400	3240	3174	3020	NA	2977	2945	NA	2861	3097	3147	2924	3064	2819	2644	3060	NA	3018	2946	3063	2974
401	3237	3172	3015	NA	2975	2944	3012	2858	3092	3144	2923	NA	2816	2640	3055	3082	3016	2943	3061	2971
403	3236	3168	NA	3231	2970	2942	3009	2854	NA	3139	2920	3058	NA	2634	NA	3078	3014	2941	3058	NA
404	3234	3165	3012	3228	2968	2939	3005	2852	NA	3137	2919	NA	NA	2631	3052	3076	3013	2939	3057	2966
405	3233	3162	3009	3227	2967	2937	3004	2851	3086	3133	2917	3057	2810	2628	3051	3074	3009	2937	NA	2965
406	3228	NA	3008	3225	2964	2936	3001	2849	3082	3130	2914	3056	2807	2622	3047	NA	3007	2936	3052	2963
407	3225	NA	3005	NA	2963	2935	2998	NA	3081	NA	2909	3054	2804	2618	3044	3072	NA	2933	3050	2961
408	3224	NA	3004	3220	2961	2934	2996	2844	3080	3129	2906	3050	2801	2616	3041	3069	NA	2931	3047	2960
410	3221	3159	2997	3214	2954	2927	2992	2840	3076	3126	2897	3047	2794	2609	3035	NA	2995	2923	NA	2955
411	3214	3158	2994	NA	2951	2923	2989	NA	3073	NA	2896	3044	2791	2605	3034	3061	2992	NA	3045	2951
412	3211	3156	2990	3210	2950	2919	2986	2835	3072	3122	2894	3042	2788	NA	3033	3059	NA	2921	3043	2948
413	3208	3153	2986	3206	2948	2916	2985	2834	3065	3121	2892	3040	2787	2603	3032	3056	2990	2919	3041	2946
414	3205	3151	2984	3202	NA	2910	2984	NA	3064	3119	2889	NA	2783	2602	3030	NA	2989	2915	NA	NA
416	3200	3144	2981	3197	2944	2904	NA	2832	3058	3115	2884	3035	2775	2599	3025	NA	2985	2911	3036	NA
417	3198	3143	2979	3194	2941	2903	2980	2830	3056	3113	2883	3034	NA	2596	3023	3049	2982	2909	3034	2937
418	3197	3142	NA	3192	2938	2902	2978	2829	3054	3112	2882	3031	2771	2592	NA	3047	2979	2907	3032	2935
419	3195	NA	2974	3189	2936	NA	NA	2826	3053	3108	2880	3029	2767	2588	3021	3045	2978	2906	3030	2933
420	3193	3141	2971	3186	NA	NA	2976	2822	3052	3104	2879	3028	2764	2586	3018	3044	2976	2902	3028	NA
421	3190	3140	2966	3182	2932	2900	NA	2821	3051	3101	NA	3026	2762	2584	3013	3043	2975	2895	NA	2930
423	3189	3137	2961	3178	2924	NA	2971	NA	3049	3098	2874	3022	2760	2577	NA	NA	2971	2891	3025	2927
424	3188	3131	NA	3176	2923	2896	2969	2814	3046	3094	2871	3017	2758	NA	3009	3038	2969	2889	3024	2924
425	3187	3130	NA	3175	2921	2893	2967	2811	3044	3093	2869	3013	2749	2575	3008	3034	2966	2885	3023	2923
426	3186	3129	2958	3174	2920	2892	2966	NA	3040	NA	2865	3011	2748	2570	NA	3032	2965	2882	3021	2920
427	3183	3127	2955	3172	2919	2890	2962	2809	NA	NA	2863	3008	2745	2568	3003	3031	2961	2881	3019	2914
428	3181	3125	2953	3170	NA	2889	2961	2806	3039	3090	2860	3007	2742	2566	3002	3030	2960	2877	3017	2913
430	3177	3120	2947	NA	2917	2885	2960	2802	3031	3086	2856	3006	2735	2565	2999	3025	2956	2869	3010	2910
431	3173	3117	2946	3166	2914	2882	NA	2799	3028	3084	NA	3004	2734	NA	2996	3022	2952	NA	NA	NA
432	3170	3115	2945	3165	2913	2878	2957	2797	3027	3083	2854	3000	2727	2562	2995	3018	2950	NA	NA	2907
433	3169	3112	2943	3164	2912	2875	2954	2795	3025	3078	2852	2997	2723	2561	2991	NA	2948	2865	3008	2902
434	3166	3111	2942	3163	NA	NA	2950	2793	3022	NA	2850	2995	2720	2558	2990	3017	2946	2864	NA	2900
435	3164	3109	2939	3162	2909	2874	2947	2790	NA	3075	2849	2993	2718	2554	2986	3012	2943	2860	3006	NA
436	3161	3107	2936	3161	2907	2872	2944	2785	3021	3073	NA	2991	2713	2551	2983	3010	2941	2857	3003	2899
437	3160	3102	2932	3159	2905	2870	2942	2784	3019	3072	2848	2990	2712	2549	2981	3008	NA	2856	3001	2895
438	3157	3100	2931	3157	2902	2868	2937	NA	3016	3070	2846	2984	2710	2547	2978	3004	NA	2855	3000	2892
439	3154	3095	2930	3152	2900	2867	2935	2783	3015	3067	2844	2980	2707	2545	2975	3002	2939	2854	2996	2891
440	3153	3094	2928	3150	2899	2865	2934	2781	3014	3066	2843	2978	2703	2539	2974	2997	2936	2850	2991	2888
441	3151	3090	2924	3149	2896	2861	2931	NA	3010	3063	2840	2977	2702	2538	NA	2992	NA	2847	2990	2885
442	3148	3089	2921	3147	NA	2859	NA	2779	NA	3055	2832	2974	2697	2535	2973	NA	2935	2846	2987	2881
443	3147	3085	2917	3146	2893	NA	2929	2778	3009	3052	2828	2972	2693	2533	2971	2990	2934	2845	NA	2880
444	3144	3084	2914	3145	2892	2856	2928	2777	3008	3048	NA	2970	2692	2528	2970	2989	2931	NA	2986	2878
445	3142	3083	2913	3142	NA	2853	2926	2775	3003	3047	2827	2968	2690	2526	2968	2988	2930	2843	2985	2877
446	3140	3080	2910	3141	2890	2851	NA	2774	3002	3046	2824	2966	2687	2520	2966	2987	2929	2841	2982	2874
447	3137	3079	2905	3140	NA	2849	2924	2773	3001	3044	2821	2965	2684	2518	2960	2984	2926	2838	2978	2872
449	3134	3074	2900	3134	2888	2843	2923	2762	2996	3033	2818	2958	2677	NA	2955	2978	2923	2836	2971	2870
450	3132	3070	2896	3133	2884	2840	2920	2759	2995	3031	2813	2957	2676	2514	2954	2974	2921	2832	2967	2869
451	3128	NA	NA	3129	2882	2838	2918	2756	2993	3030	NA	2952	2670	NA	2950	2972	2920	2830	2965	2865
453	3126	3067	2891	3125	2879	2834	2911	2751	2990	3024	2810	2947	2669	2510	2945	2970	2916	2827	2960	2862
454	3124	3065	2884	NA	2878	2832	NA	2749	2989	3021	2808	2942	2666	2507	NA	2966	2915	2825	2959	NA
455	3121	3063	2880	3124	2874	2831	2905	2747	2984	3019	2805	2939	2661	2504	2944	2964	NA	2824	2956	2861
456	3118	3060	2877	3123	2872	2825	2903	2744	2983	3017	2804	2938	2655	NA	NA	2962	2912	2821	2955	2857
457	3117	NA	2874	3122	NA	NA	2900	2740	NA	3016	2800	2936	2651	2500	2941	2961	2911	2819	2952	2853
458	3113	3058	2873	3119	2868	2824	NA	2739	2982	NA	2796	2934	NA	2496	NA	2958	2909	2817	2947	2852
459	3112	3057	2870	3114	2866	2821	2899	2738	2979	NA	2794	2931	2649	2494	2937	2954	2908	NA	2946	2851
460	3109	3053	2867	3110	2863	2820	NA	2734	2977	3014	2791	2930	2646	2492	2935	2947	2904	NA	2943	2850
461	3106	3050	2865	3107	2861	2817	2897	2731	2975	3011	2789	2927	2645	2489	2934	2943	2902	2815	2941	2849
462	3105	3048	2863	NA	2858	2813	2896	2728	2973	NA	2787	2926	2641	2480	2931	2942	2897	2812	2937	2848
463	3103	3045	2861	3103	2857	NA	2894	2726	2972	3007	2784	2923	2640	2478	2928	2940	2896	2809	2936	2846
465	3099	3038	2857	3099	NA	2806	2889	2724	2966	3000	NA	2919	2631	2473	2923	2933	NA	2804	NA	2842
466	3097	NA	2851	3097	2855	2805	NA	2722	2959	2998	2779	2916	2628	2472	2920	NA	2894	2801	2932	2840
467	3095	3037	2849	3091	2854	2803	2887	2721	2957	2996	2777	NA	NA	NA	2917	2932	2892	NA	2930	2839
469	3092	3034	2844	3088	NA	2801	2885	2713	2952	NA	2772	2914	2622	2470	2912	2928	2889	2797	2925	2834
471	3091	3029	2838	3085	2848	2799	2882	2712	2948	2988	2767	2910	2616	2465	2907	2927	2886	2795	NA	2829
472	3089	3025	2835	3083	2846	2797	2879	2708	2944	2986	2765	2905	2614	2461	2905	2924	2883	2793	NA	2828
476	3086	3015	2824	3075	2833	2784	2864	2702	2940	2979	2760	2897	2607	2453	NA	2912	2871	2786	2916	2821
477	3083	3012	2822	3068	2832	2782	2859	2701	2937	2978	2757	2895	2603	2448	2897	2911	2870	2785	2913	2814
478	3077	3008	2820	3064	2831	2778	2855	2695	2936	2976	2756	2893	2598	2447	2894	2910	2868	2782	2911	2813
479	3075	3006	2818	3061	NA	NA	2853	2693	2934	NA	2755	2890	2596	2445	NA	2906	2863	2780	2905	2811
480	3074	3005	2817	3060	2827	2777	NA	NA	2932	2975	NA	NA	2594	2443	2893	2905	2861	NA	2904	2808
481	3073	3004	2816	3055	2825	2775	2851	2692	2927	2974	2750	NA	2591	2442	2891	2904	2859	2779	NA	2806
482	3072	3001	2815	3054	2822	2773	2850	2689	2921	2973	2747	2889	2588	2440	2889	2901	2857	NA	2901	2805
483	3070	3000	2813	NA	2819	NA	2845	2687	2917	2970	2744	2888	2585	2437	2887	2899	2854	2775	2897	2803
484	3069	2996	2810	3051	2814	2771	2843	2684	NA	2968	2740	2885	2584	2434	2883	2896	2852	NA	2896	2802
485	3068	NA	2807	3047	2813	2768	2841	2680	2915	2966	2736	2884	2583	2432	2882	2895	2850	2773	2895	2801
486	3062	NA	2804	3042	2812	2766	2837	2679	2914	2965	2735	2882	2578	2429	2880	NA	2848	2772	2894	2799
487	3059	2994	2803	3041	2810	2760	2834	2677	2913	NA	NA	2877	2575	2426	2878	2893	2845	2770	2892	2797
488	3058	2992	2800	3038	2809	2759	2833	2676	2912	NA	2732	2874	2570	2425	2874	2890	2843	2768	2889	2794
489	3055	2990	2796	NA	2808	2755	2832	2672	2910	2962	2730	2870	2569	2423	2872	2888	2840	2767	2887	NA
490	3053	2989	NA	3037	2807	2752	2830	2670	2909	2961	NA	2867	2567	2421	2870	NA	2838	2764	2885	2792
491	3052	2985	2795	3035	2806	2746	NA	NA	2905	2959	2727	2866	2566	2419	2869	NA	2836	NA	2883	2791
492	3046	2983	2794	3032	2805	2745	2827	2669	2904	2957	NA	2863	2564	2412	2867	2887	NA	NA	2881	NA
493	3045	2981	2792	3030	2803	2743	2825	2666	2901	2955	2725	2861	2563	2410	2865	NA	2831	2763	2878	2788
494	3041	2980	2790	3029	2801	2740	2824	NA	NA	2953	NA	2859	2561	2408	NA	NA	2830	NA	2875	2787
496	3040	2977	NA	3025	2794	2734	2818	2657	NA	2948	2718	2856	2559	2405	NA	2884	2827	2759	2871	2781
497	3039	NA	2785	3024	2793	2733	2816	2654	2898	2947	2716	2855	NA	NA	2860	2882	2826	NA	2868	2778
499	3038	2974	2779	3020	2787	NA	2811	2651	2895	2942	2715	2851	2556	NA	2856	2877	2819	2757	2865	2773
500	3037	2971	2777	3016	2785	2731	2807	2645	2894	2939	2714	2846	2554	2402	2853	NA	2818	NA	2861	2772
501	3035	2967	NA	3015	NA	2728	2804	2643	2892	2936	2712	2843	2550	2399	2852	2876	2817	2753	2860	NA
502	3034	2966	2774	3014	2782	2727	2800	2639	NA	2934	2711	2842	2548	2397	2847	NA	NA	2751	2859	2768
503	3033	2965	2770	3013	2780	2723	2796	2638	2889	2933	2708	2840	2547	2394	2844	2874	NA	2750	NA	2767
504	3029	2964	2766	3012	2778	2720	2792	2636	2886	2928	NA	2838	2545	2389	2843	2873	NA	2748	NA	2762
505	3028	2961	2761	3008	2777	2719	NA	2634	2884	NA	2705	2836	2544	2388	2842	NA	2814	2746	2858	2761
506	3024	2958	2758	3007	2774	2718	2787	2630	2882	2926	2704	2833	2542	2385	2841	2871	2810	2744	2857	2756
507	3023	2956	2756	3004	2771	2714	NA	2626	2879	2925	NA	2831	2539	2383	2838	NA	2809	NA	2855	2752
508	3020	2954	2755	3000	2770	2713	NA	2623	2878	2924	2703	2829	2536	2382	2836	NA	NA	2740	2851	2750
509	3019	2952	NA	2996	2767	2709	2782	2622	2877	2923	2698	2827	2532	NA	2835	2870	2808	2739	2847	2748
510	3017	2946	NA	2992	2765	2706	NA	2618	NA	2922	2696	NA	2526	2380	2833	NA	2806	2736	2845	2746
511	3014	2943	2753	NA	NA	2705	NA	NA	2876	NA	2692	2824	NA	2378	NA	2865	2805	2735	2842	2744
512	3012	NA	2749	2990	2760	2701	2779	2617	2874	2920	2691	2823	2525	2375	2830	2863	2804	2733	2837	2743
513	3007	2941	2747	2989	2759	NA	2778	2614	2873	2917	2690	2822	2519	2374	2828	2860	2803	NA	2833	2742
514	3006	2939	2743	NA	2758	2698	2776	2613	2871	2914	2689	2820	NA	2372	2826	2857	2801	2730	2832	2740
515	3005	2937	2739	2988	2753	2694	2771	2610	NA	2910	2685	2818	2516	2369	2824	NA	2799	2729	2831	2739
516	3000	2934	2735	NA	2751	2693	2768	2609	2870	2906	2683	2815	2513	2367	2822	2856	2798	2727	2829	2737
517	2998	2930	2732	2986	2747	2689	NA	2608	2867	2904	2681	2812	2510	2365	NA	2854	2795	2725	NA	2735
518	2996	NA	2731	2985	2744	2687	2767	NA	2865	2900	NA	2809	2509	2363	2818	2852	NA	2724	2827	2734
519	2993	NA	2729	2981	NA	2685	2766	NA	2864	NA	2678	2806	2508	2361	NA	2848	2793	NA	2824	2733
520	2992	2927	2726	2979	2740	2683	NA	2606	2863	2895	2676	2803	2506	2360	2816	NA	2792	2721	2820	NA
521	2991	2926	2723	2977	2735	2679	2763	2604	2862	2894	2674	2800	2505	2358	2814	2847	2789	2717	2818	2731
522	2987	2923	2722	2974	2734	2675	2760	2602	2858	NA	2670	2799	2502	2356	2812	2845	2787	2714	2817	2729
523	2986	2921	2720	2971	2733	2673	2756	2600	2855	2892	2668	2798	NA	2355	2810	2843	NA	2713	2815	2728
524	2983	NA	2719	NA	2730	2672	2754	2598	2854	2888	2665	2794	2500	2354	NA	2841	2784	2711	2812	2726
525	2981	2919	2715	2970	NA	NA	2753	2597	2851	2886	2663	2792	2498	2353	2809	2839	2780	2710	2811	NA
527	2978	2914	2708	2968	2726	2666	2750	2592	2843	NA	2660	2789	2492	2348	2803	2833	2777	2707	2807	2719
528	2976	2912	NA	2967	2725	2663	2747	2590	2841	2882	2659	2788	NA	NA	2801	2831	2775	2706	2806	NA
530	2974	2908	2701	2962	2721	2656	2742	2586	2840	2879	2649	2785	2486	2343	2799	2828	2773	2701	2803	2716
532	2973	2904	2699	2959	2717	2652	2739	2581	2838	2874	2644	2779	2483	2341	2796	2822	NA	NA	NA	2712
533	2971	2902	2698	2957	2714	2651	2738	2578	NA	2873	NA	2777	2482	2339	2794	2820	2766	2699	2800	NA
534	2969	2901	2693	2952	2713	2650	2736	2576	2834	2869	2642	2773	2476	2336	2793	2817	2765	2697	2798	NA
535	2961	2900	2690	2951	2712	2648	2733	NA	2832	2867	2640	2772	2475	2333	2792	2815	2763	2695	2795	2710
536	2957	NA	2686	2949	2711	NA	NA	NA	2829	2865	NA	2771	2473	2331	2791	2813	2760	2694	NA	NA
537	2954	NA	2684	2948	2710	2647	2731	2575	2827	2862	NA	2770	2470	2329	2789	NA	2757	2692	2793	2709
538	2953	2896	2683	2944	2708	NA	2727	NA	2825	NA	2639	2768	2469	2327	2786	2811	2756	2690	2789	2706
539	2952	2894	2682	2942	2707	NA	NA	2573	NA	2861	2637	2767	2466	2324	2783	2808	2755	2689	2785	2705
541	2949	NA	2676	NA	2700	2645	2726	2569	2821	2857	2635	2764	2462	2322	2780	2805	2754	NA	2780	NA
542	2946	2889	2674	2940	2696	2643	2725	NA	2819	2854	2633	2762	2457	2319	NA	2803	NA	NA	2779	2700
543	2944	2888	2671	2935	2694	2641	NA	2565	NA	2853	2630	2761	2454	2317	2779	NA	2752	NA	NA	2698
544	2941	2887	2670	2932	2692	2640	2722	2562	2817	NA	2629	2759	2453	2315	2778	2801	2750	2686	2776	2697
545	2939	2882	2665	2928	2690	2637	2718	NA	2815	2851	2623	NA	2451	2309	2776	NA	NA	2685	2773	2695
546	2936	2879	2663	2927	2689	NA	2716	2560	2814	2847	2622	2758	2448	2308	NA	2798	2749	2683	2770	2693
547	2932	2877	NA	NA	2688	NA	2715	2559	2813	2844	NA	NA	2446	NA	2775	2797	2748	2682	2769	2690
548	2931	2874	NA	2925	2687	2635	2711	2557	2811	2841	2621	2756	2445	2305	2772	2796	2745	2679	2767	2687
549	2929	2870	2659	NA	2685	2633	2707	2555	2810	NA	2618	2754	2444	2304	2771	2792	2741	2677	2764	2685
550	2926	2868	2658	2924	2683	NA	2706	2554	NA	2838	2617	2751	2442	NA	2770	2790	2738	2676	2760	2682
551	2922	2866	2656	2920	2681	2631	2705	2552	2809	2837	2616	2750	NA	2302	NA	2789	2736	2675	2758	2679
552	2919	2860	2652	2915	2677	2628	2702	2551	2807	NA	2613	2749	2440	NA	NA	2786	2735	NA	2756	2677
553	2916	2858	2649	2913	2675	NA	2701	2546	2806	2836	2612	2748	2439	2300	2765	2781	2732	2670	2750	2676
554	2915	2857	2646	2910	2670	2625	2699	2545	2804	NA	2610	NA	2435	2296	NA	NA	2731	NA	2747	2674
555	2912	2853	2643	2907	2667	NA	NA	2543	2800	2834	2607	2743	2433	2294	2761	2779	2730	2667	2746	2673
556	2907	2851	NA	2906	2665	2624	NA	2541	2797	NA	2605	2738	2431	2293	2757	2778	2729	2665	2743	2671
557	2906	2849	NA	2904	NA	2623	2698	2540	NA	2833	NA	2735	2427	2290	2755	NA	2724	2663	2741	2670
558	2905	NA	2641	2903	2664	2622	NA	2539	2795	2831	NA	2733	2425	2289	NA	2777	2723	2661	2738	2669
559	2903	2847	2640	2901	2662	2621	2697	2538	NA	2830	NA	2730	2424	2286	2754	2775	2721	2658	2736	NA
560	2899	2845	2638	2900	2661	NA	NA	2536	NA	2829	2604	2729	2422	2283	2750	2774	2718	NA	2735	2666
561	2898	2844	2635	2899	2657	2619	2695	2535	2793	2828	NA	2728	2420	2281	2748	2773	NA	2656	2733	2664
562	2896	2842	NA	2896	2656	2617	2691	NA	2792	NA	2603	2727	2419	2279	NA	2771	2715	2654	2732	2660
563	2894	NA	2632	2891	2654	2614	2688	2533	2790	2827	2601	2726	2416	NA	NA	NA	2714	2653	2730	2657
564	2893	2841	NA	NA	2653	NA	2685	2530	2788	NA	2599	NA	2415	NA	2745	2770	NA	NA	2728	2656
565	2891	2838	2630	2890	NA	2610	2683	2527	2785	2824	2597	NA	2413	2273	2741	2769	2710	2651	2727	2653
566	2890	2837	2625	2885	2651	2607	2681	2525	2779	2822	2595	2724	2412	NA	NA	2767	2709	2649	NA	2649
567	2887	2836	2623	2884	2649	2603	NA	2524	2776	2821	2592	2723	2409	2271	2738	NA	2708	NA	2726	2646
568	2884	2832	2618	2883	2648	2602	2680	2521	2774	2817	2588	2721	2405	2267	2736	2764	2706	2648	2725	NA
569	2883	2831	2616	2882	2647	2601	2679	2520	2772	NA	2586	2720	2404	2266	2733	2757	2704	2646	2720	2645
570	2879	2829	2615	2880	2646	2600	2678	2518	2771	2816	2584	2719	2402	2263	NA	2755	2703	2645	2717	NA
572	2877	NA	2610	2878	2642	2595	2672	2516	NA	2814	2578	2716	2395	2256	2728	2754	NA	2643	2712	2642
573	2875	2822	NA	2874	2640	2593	NA	2515	2768	2811	2577	2712	2392	2254	2726	2752	2699	2642	2711	NA
574	2873	2819	2608	2872	2639	2590	2668	2513	2763	2810	NA	2708	NA	2252	2725	2750	NA	2641	2710	2640
577	2872	2810	NA	2863	2635	2586	2660	2506	NA	NA	2572	2701	2387	2245	2720	2746	2696	2636	2706	2639
578	2870	2808	2605	2859	2634	2584	2656	2503	2756	2808	2570	2699	2385	2242	2719	NA	2695	2635	2705	2636
581	2868	NA	2598	2852	2623	2576	2651	2498	2747	2802	2565	2695	2381	2240	NA	NA	2690	NA	NA	2628
582	2867	2803	2596	2846	2622	2574	2649	2496	2744	2801	NA	2693	2380	2239	2717	2742	2688	2630	NA	2626
583	2866	2799	2595	2844	2617	2572	2646	2493	2739	NA	2564	2692	2378	2238	2716	NA	2685	2628	2702	2624
584	2863	2797	2593	2841	2614	2571	2643	2492	2734	2800	2562	2690	NA	2236	2714	NA	NA	2626	2699	2621
585	2862	2791	2592	2839	2610	2568	2642	2488	NA	2797	NA	NA	NA	2231	2709	2741	2682	NA	2698	2620
586	2861	2790	2590	2838	2608	2565	2639	2487	2731	2795	2561	2687	2377	2229	NA	2740	2679	2624	2697	2618
587	2860	2788	NA	2836	2607	2564	2633	2485	2730	NA	2560	NA	2375	2225	2706	2737	2675	2622	NA	2617
588	2857	NA	2589	2834	2606	2562	2631	NA	2729	NA	2559	2686	NA	2222	NA	NA	2673	2620	2696	NA
589	2853	2787	2586	NA	NA	2560	2629	2484	2728	2793	2558	2683	2370	NA	2704	2736	2670	2616	2694	2615
590	2852	2781	2585	2833	2603	NA	2627	2482	2725	2792	2556	2681	NA	2221	2702	2732	NA	2611	2690	NA
591	2850	2780	2580	2831	2602	NA	2623	2481	NA	NA	2554	2680	2368	2220	2700	NA	2669	2610	2688	2614
592	2849	2776	NA	2829	2597	2558	2622	2479	2724	2791	2553	2678	2364	2218	2694	2730	2667	2608	2686	2610
593	2848	2773	2579	2828	2596	2555	2619	2476	2722	2788	2552	2676	2359	NA	NA	NA	2664	NA	NA	NA
594	2847	2771	2578	NA	2595	2551	2618	2475	NA	2786	2549	2675	2356	2217	2692	2727	2662	NA	2683	2609
595	2844	2770	NA	2827	2593	2546	2617	NA	2721	2784	2545	2673	2354	2216	2691	2726	2660	2606	2682	2607
596	2843	2766	2575	NA	2591	2544	2616	2474	NA	NA	2544	NA	2350	2213	2690	2725	2658	NA	NA	2605
597	2842	2764	2572	2825	2588	NA	2614	2472	2719	2783	2543	2672	2349	2212	2689	2724	2653	2605	2681	2604
598	2840	2762	NA	2823	2587	NA	2613	2470	2718	2781	NA	2671	2348	NA	2687	2720	2651	NA	2677	NA
599	2838	2758	2570	2822	2584	2543	NA	2468	2715	2777	2542	2669	2346	2211	2686	2719	2649	2604	2675	2602
600	2837	2757	2568	2821	2583	2542	2611	NA	2714	2775	NA	2665	2343	2208	2685	2717	2648	2602	2674	2601
602	2834	NA	NA	2818	2581	NA	2605	2463	2706	2772	2536	2658	2336	2206	2678	2714	2646	NA	NA	2598
603	2830	2753	NA	2816	2579	NA	NA	2461	NA	2771	2535	2656	2334	2203	2677	2712	2642	2600	2670	2595
604	2828	2751	2562	2813	2577	2538	2604	2460	2704	2770	2531	2655	2331	2200	NA	2711	2640	2598	2665	2594
605	2826	NA	2560	NA	2576	NA	2600	2458	2702	2769	NA	NA	2329	2198	2676	2710	2638	NA	2664	2592
606	2823	2748	2559	2809	NA	2535	2599	2456	2700	2768	2529	2654	2327	2195	2675	2709	2637	2597	NA	2589
607	2821	NA	NA	2808	2574	2534	2595	2454	2698	2767	2525	2651	2325	2193	NA	2708	2635	2595	2660	2587
608	2819	2745	2557	2806	2573	2533	2594	2453	NA	2764	2520	2649	2322	2191	2674	2705	2632	2592	2657	2586
609	2817	2743	2553	2802	2570	2532	2593	2451	2697	2763	2518	2647	2321	2188	NA	NA	2631	2590	NA	2583
610	2813	2741	2551	NA	2566	2529	2590	2450	2696	2760	2517	2646	2318	2187	2671	2703	2629	2586	NA	2581
611	2812	2739	2547	2800	2565	2528	2586	2446	NA	2758	2516	NA	2317	2184	NA	2702	NA	NA	2655	NA
612	2809	2733	2545	2798	2562	2526	2585	2445	2694	2757	2515	2645	2313	2181	2669	2699	NA	2585	2648	2578
613	2807	2730	NA	2797	2561	2523	2583	2442	2692	2755	2512	2641	2310	2178	2666	2697	NA	2583	2647	2577
614	2805	NA	NA	2795	2560	2522	2581	2441	NA	2754	2511	2640	2307	NA	2665	NA	2628	2579	2645	2574
615	2803	2726	2543	2793	2558	2521	2578	2437	2691	2753	2510	NA	2304	NA	2662	2694	2627	NA	2644	2571
616	2797	2724	2541	2792	2555	2520	2576	2432	2689	2748	2508	2636	2303	NA	2661	2692	2625	2576	NA	2570
617	2793	2720	2537	2790	2552	2516	2573	2427	NA	2746	2506	2635	2302	2176	2660	2690	2623	2573	NA	NA
618	2791	2719	NA	2788	2550	2512	NA	2426	2688	2744	2504	2633	2300	2175	2657	2688	NA	2572	2643	2568
619	2790	2718	2535	2785	2548	2510	2570	2423	2685	2743	2503	2631	2298	2172	2654	2687	2621	2570	NA	NA
621	2788	NA	2533	2779	NA	2507	2564	2419	2680	2740	2498	2626	2294	2168	2652	2685	2615	2567	2637	2565
624	2787	2714	2529	2774	2538	2501	2557	2416	2674	NA	2492	2620	2288	2164	2650	2682	2609	NA	NA	2564
626	2785	2710	2525	2771	2535	2497	2551	2413	2669	NA	2490	2613	2284	2159	2646	NA	NA	NA	NA	2561
627	2781	2709	NA	2767	2533	2495	2550	2412	2668	NA	2487	NA	2282	2157	2645	2674	2607	NA	2630	2559
628	2779	2706	2522	NA	NA	2493	2547	2411	2667	NA	2485	NA	2280	2155	2644	NA	NA	NA	2628	2555
630	2776	2704	NA	2762	2529	2486	2545	NA	2663	2733	2482	2610	2276	2152	2642	NA	2606	NA	2627	2553
631	2774	NA	2520	2761	NA	2485	2541	2406	2660	2731	NA	2608	2273	NA	2641	2669	NA	NA	2624	2550
632	2772	2703	2513	2757	2525	NA	2538	2403	2659	2728	2478	2606	2272	2150	2639	2667	2605	2561	2622	2547
633	2771	2702	2508	2756	2523	NA	2537	2400	2658	2726	2475	NA	2268	2148	2637	2666	2603	2560	2618	2544
634	2769	NA	2507	2755	2522	2482	2535	2398	2656	2725	2473	2605	2267	NA	2636	2665	2601	NA	2617	2541
635	2768	2701	2506	2752	2521	2479	2534	2396	2654	2724	2471	2601	NA	2145	2634	2663	2599	NA	2613	NA
637	2767	2697	2501	2747	2518	2475	2531	2394	2651	2722	2468	2596	2259	2142	NA	2660	NA	NA	NA	2538
638	2765	NA	2497	2745	2517	NA	2529	NA	2649	2721	NA	2594	2258	2141	2632	NA	2597	NA	2609	2537
639	2761	2691	NA	2743	2516	2470	2526	2392	2648	2719	2466	NA	NA	NA	2630	2657	2595	2556	2606	2536
640	2759	2690	NA	2741	NA	2467	2524	2391	2647	2716	2465	NA	2255	2138	2629	NA	2593	2555	2604	2535
641	2757	NA	2494	NA	2514	NA	2523	2389	2646	2711	2461	2592	2253	2136	2627	2656	2592	2554	2601	2532
643	2756	2682	NA	2738	2511	2463	2521	2384	NA	2708	NA	NA	2249	2133	2625	NA	2588	NA	2600	2530
644	2753	2679	2493	NA	2508	2458	2518	2383	2643	2706	NA	NA	2246	2128	NA	2655	NA	2550	2597	2529
645	2751	2676	2491	2734	2504	2455	2517	2381	2642	2703	2458	2586	2244	NA	2623	2652	2583	2548	2596	2527
646	2749	NA	NA	NA	2502	2453	2515	2379	2640	2702	2457	2585	2243	2127	2621	2650	2580	2547	2595	2525
647	2748	2675	2486	2731	2501	2451	2512	2376	2637	2700	2453	2583	2239	2126	2620	2648	2577	2546	2594	2522
648	2746	2671	2482	2730	2499	2450	NA	2373	2636	2699	NA	2582	2235	NA	2617	2647	2575	2542	NA	2521
649	2745	2668	2480	2728	2498	2447	NA	2372	NA	NA	NA	NA	2234	2124	2616	NA	2574	2538	2593	2517
650	2744	2666	2478	2727	2497	2444	2510	2370	2633	2698	2452	NA	2233	2120	2613	2644	2572	NA	2592	NA
651	2742	2665	2476	2721	2495	2442	2509	2368	NA	NA	2450	2580	2229	2119	2612	2643	2570	2536	NA	2515
652	2741	2663	NA	2720	NA	NA	2508	2367	2629	2697	2449	2577	2228	2117	2610	2642	2568	2532	2589	2513
653	2740	2662	2472	2719	2491	2440	NA	NA	2628	2695	2447	2575	NA	NA	2607	2640	2567	2531	NA	2508
654	2735	2660	2469	2716	2489	2438	2507	2364	2625	2693	2446	2573	2226	2116	NA	2637	2566	2530	NA	NA
655	2733	NA	NA	2715	2486	NA	2504	2361	2624	2692	2444	NA	2223	2115	NA	2635	2565	NA	2588	2504
657	2731	2654	2467	2713	2481	2435	2501	NA	2620	NA	2442	2569	2221	2112	2606	2633	NA	2526	2584	2501
658	2728	2653	2466	NA	2478	2434	2498	2359	2616	2688	2440	2567	2220	2111	NA	2630	2561	2523	2582	2497
659	2726	2649	2465	2711	2477	2430	NA	2356	2614	2687	2439	NA	2217	2110	2604	2629	2560	2522	2581	2494
661	2723	2642	NA	2707	2473	NA	2493	2352	2611	2684	2434	2563	2213	2107	2596	2625	2556	2518	2577	NA
662	2720	NA	2461	2703	2470	2425	2492	2349	2610	2682	2432	2559	2211	2104	2593	2622	2551	2517	2575	NA
663	2717	2641	2456	2702	2468	2422	2489	2342	2608	NA	2431	2555	NA	2103	2590	2619	2550	2515	2570	NA
664	2715	2638	NA	2700	2467	2420	2488	2340	NA	2679	2430	NA	2210	2102	2589	2618	2547	NA	NA	2483
665	2714	2637	2455	2699	2465	2418	2486	2337	2607	2677	NA	2553	2208	2101	2587	2616	2545	NA	2569	2479
666	2713	2636	2454	2696	2464	2417	2485	2334	NA	2675	2429	2551	2206	NA	NA	2613	2543	2514	NA	2478
667	2710	2634	2453	2694	2460	2416	2482	2330	2605	2673	2428	2547	2205	2099	2585	NA	2542	2513	2567	2477
668	2708	2633	2451	2693	2459	2415	2481	2329	NA	2672	2426	NA	2202	2097	2583	2611	2540	2511	2565	2475
669	2706	2632	2449	2692	2458	2414	2477	2328	2603	2671	2423	NA	2199	NA	2582	2609	2539	2509	2564	2474
670	2704	NA	2445	2690	2456	2413	2474	2326	2601	2669	2421	2544	2196	NA	2577	NA	2537	2507	2560	2472
671	2701	2630	NA	2688	NA	2412	NA	NA	NA	NA	NA	2542	2195	2096	2576	2606	2535	2504	2559	2470
672	2697	2627	2444	2684	2454	2411	NA	2322	2600	2667	NA	2541	2194	2095	NA	2604	2533	2503	2556	NA
673	2695	2626	2443	2683	NA	2410	2472	2320	NA	2666	2419	2538	2192	2091	2575	NA	2532	2501	2554	NA
674	2694	2625	2441	2681	NA	2407	NA	2319	NA	2662	2418	2537	2190	NA	2571	2603	2529	NA	2553	2466
675	2690	2622	2437	2680	2451	2404	2471	2316	NA	2661	NA	2536	2186	2088	NA	NA	2526	2500	2551	2465
677	2689	2615	2431	2677	NA	2402	2469	2313	NA	2658	2414	2532	2184	2085	2568	NA	NA	2495	2550	2463
678	2687	2612	2430	2673	2450	NA	2467	2312	2596	NA	2410	2531	2182	2084	2564	2600	2523	NA	2548	2462
679	2683	2611	NA	2670	2447	2401	2466	2310	NA	NA	2407	2529	NA	NA	2561	2596	2521	2494	2547	2461
680	2682	2609	2426	2669	2446	2400	2464	2308	NA	2657	NA	2526	NA	2082	NA	NA	2519	2489	NA	NA
682	2680	NA	2423	2666	2443	2398	2458	2303	2593	NA	2405	2524	2179	2080	2559	2588	NA	2487	2545	2458
684	2678	2605	2421	2665	2441	2394	2454	2301	2590	2654	NA	NA	2174	2075	2556	2587	2512	2486	2538	2454
685	2676	NA	2420	2663	2440	2390	2453	2300	2588	2651	2402	2521	2173	2074	2555	2584	2509	2484	2537	NA
686	2675	2604	2419	2662	2437	NA	NA	2299	2585	2650	2401	2519	2171	2071	2553	2582	2508	2479	2534	2452
688	2673	2597	2416	2659	2433	2383	2451	NA	NA	NA	2398	2513	2165	2068	2550	2577	NA	NA	NA	NA
689	2668	NA	2413	NA	2431	2381	2449	2294	2578	2647	2397	2512	2163	2065	2549	2575	NA	2478	2526	NA
690	2666	2596	2412	2656	2430	NA	NA	2292	2577	2645	2395	2508	NA	2064	NA	2570	2506	2473	2523	2447
691	2664	2593	2411	2655	2429	NA	2447	2291	2575	NA	NA	2505	NA	2063	2548	2568	2505	2471	2522	NA
692	2657	2592	NA	2652	2426	2378	NA	2289	2572	NA	2392	2504	NA	2061	2545	2567	NA	2470	2518	NA
694	2655	2588	2406	2647	2424	NA	2445	NA	NA	NA	NA	2501	2159	2055	NA	2566	2501	2469	2515	2444
696	2654	2580	2402	2646	2419	2370	2438	2283	2563	2641	NA	2499	2157	2050	2540	NA	2499	2466	2514	2441
697	2652	2577	2400	2644	2416	2365	2437	2281	NA	2639	2389	2498	NA	2045	2539	2564	2498	NA	2511	2440
698	2650	2575	2398	2642	2412	NA	2434	2280	NA	2638	2388	2497	2156	2044	NA	NA	NA	2465	2509	2436
699	2647	NA	2397	2640	2410	2364	2431	2279	2558	2637	2384	2496	NA	NA	2536	NA	2497	2462	2508	NA
700	2644	2574	2396	2639	2409	2359	2428	2276	2557	NA	2382	2493	2155	2043	2531	2562	2495	2460	2506	NA
701	2641	2572	2395	2636	NA	2357	2426	2272	NA	2636	2380	2492	NA	2041	2530	2560	2493	NA	2503	NA
703	2640	2565	2385	2633	2405	2354	2421	2269	2556	2633	2377	NA	NA	2039	NA	2558	2490	2455	2500	NA
705	2639	NA	2381	2630	2404	2350	2418	2265	2553	2629	2375	2488	NA	2033	2521	2556	2487	NA	NA	2432
706	2636	2560	2380	2627	2400	2346	2416	2264	2550	2626	2374	2487	2151	2031	2517	2552	2485	2453	2498	NA
707	2633	NA	2379	2625	2399	NA	NA	2263	2548	2625	2373	2483	NA	NA	NA	2550	2484	2452	2496	2430
708	2631	2559	2377	2623	2398	2341	2415	2262	2547	2623	2370	NA	NA	2029	2515	2549	2483	2449	NA	NA
709	2629	2557	2375	2621	2396	2339	2413	2259	2546	2622	2369	2482	NA	NA	2513	2547	2482	2448	2495	2429
711	2628	2552	2371	2619	2392	2329	2412	2253	2545	NA	2367	2478	2147	2023	NA	2543	NA	NA	2492	2423
712	2626	NA	2369	2617	2390	NA	2410	2252	2541	2620	2365	2476	2144	2022	NA	2542	NA	2443	NA	NA
713	2623	NA	2367	NA	2389	2328	2407	2249	NA	2617	2364	NA	2141	2021	2508	2539	2474	2442	2491	2422
715	2621	2548	2362	2613	NA	2326	2400	2247	2538	2614	2359	2474	2138	2018	2505	2537	2471	NA	2488	2419
716	2620	2546	NA	2611	NA	2325	2399	2246	2537	2613	2358	2472	2133	2017	NA	NA	NA	2438	2487	2418
717	2619	2544	2360	2608	2383	2323	2398	2245	2534	NA	NA	NA	NA	2015	NA	2535	2469	2437	2485	2415
718	2616	NA	NA	2607	NA	NA	NA	2243	2533	2610	NA	2471	2130	2014	NA	2534	2468	NA	NA	2414
719	2614	2542	2358	2603	2378	2322	2397	2242	2529	2607	2356	2470	2129	2013	NA	2532	2465	2436	NA	NA
720	2613	2539	NA	2602	2377	NA	2395	2239	2527	2605	NA	2468	2127	2009	2503	2530	2461	2434	2483	2412
721	2610	2538	2357	2601	2376	2321	2394	2237	NA	2603	2354	2466	2126	NA	2501	2529	2460	NA	NA	2410
722	2609	2534	2355	2600	2373	2320	NA	2236	2525	2602	2352	NA	NA	2006	NA	2527	NA	2433	2480	2409
724	2605	2533	2351	2595	2368	2311	2392	2231	NA	NA	2349	2461	2123	2003	2497	NA	2456	NA	2477	2406
725	2603	2532	2346	2591	2366	2310	2391	2230	NA	2597	2348	2460	2122	NA	NA	2526	2455	NA	2476	2405
726	2599	NA	NA	2588	2364	2309	NA	2229	2523	2596	2347	2459	2119	2002	2496	2524	NA	NA	2474	2403
728	2594	2527	2341	2584	2360	NA	2388	2226	2519	2594	NA	2458	2117	2001	2493	2523	2451	2428	2471	2397
730	2592	2521	2336	2580	2356	2304	2384	2223	2515	2590	NA	NA	2113	1999	NA	2520	2447	2424	2468	2392
732	2590	2517	NA	NA	2353	2300	2379	NA	2512	NA	NA	NA	2107	1997	2487	2512	2442	NA	2466	2390
733	2588	2513	NA	NA	2352	2298	NA	2220	NA	2586	NA	2452	2106	NA	2481	2511	2441	2419	2465	2389
734	2585	NA	2331	2579	2350	NA	2378	2218	2511	NA	2345	2451	2104	1996	2479	NA	2440	NA	NA	2388
735	2583	2508	2329	2578	NA	2292	NA	2216	NA	2585	2343	2449	2102	1994	NA	2508	2439	2417	2462	2386
736	2581	2505	2327	NA	NA	2290	NA	2215	2509	2582	2341	NA	2100	1992	2475	2506	NA	2416	2461	2383
737	2579	2504	2326	2576	2349	2288	2377	2212	2508	2581	2339	2448	2097	NA	2474	2503	NA	2414	2460	2381
738	2576	2503	NA	2575	2348	2287	2376	2210	2506	2580	2336	2445	2095	1986	2473	2498	NA	NA	NA	2378
739	2575	2500	2323	2574	NA	2285	2374	2208	2505	2578	2335	2443	2092	1985	2470	2497	2435	2413	NA	NA
740	2570	2497	2318	2573	2347	2282	2372	2207	NA	2576	2334	NA	2091	1982	2468	2496	NA	2411	2458	2377
742	2569	2493	2315	2570	NA	2281	2362	2201	NA	2572	NA	NA	2087	NA	NA	2494	NA	2406	NA	NA
743	2567	NA	2312	2569	2342	NA	2361	NA	2503	2570	2331	NA	2086	NA	2465	NA	2432	2403	2456	2373
744	2566	2492	2309	2568	2340	2280	2359	2200	NA	2568	2330	2437	2085	NA	2463	NA	2431	2401	2454	2371
746	2563	2486	2307	2565	2339	2273	2356	NA	NA	NA	NA	2435	2081	1978	2461	2491	NA	2398	NA	2366
747	2562	2484	NA	2564	2335	NA	2355	2198	2499	NA	2325	2433	NA	1977	2460	2489	2427	2394	2450	2365
748	2561	2479	2306	2562	2334	2269	2354	2197	NA	2567	2323	2431	2077	1976	2457	2488	2425	2393	2449	2363
749	2558	2477	2305	NA	2330	2267	2351	NA	2495	2566	2322	2430	2075	NA	2455	2487	2424	NA	NA	NA
750	2557	2473	2303	2560	2329	2265	2350	NA	2494	NA	2320	2429	NA	1975	2454	2485	2422	2392	2448	NA
752	2554	2470	NA	2556	NA	2262	2347	NA	2492	2565	2317	2425	2072	1973	2449	2482	2420	NA	2444	2361
756	2549	NA	2294	2548	2323	NA	NA	2190	2486	2558	2309	2416	NA	1965	NA	NA	2414	NA	2440	NA
758	2548	NA	2293	2544	2319	2257	NA	2185	2482	2554	2307	NA	2060	1961	2437	NA	NA	NA	2437	2355
759	2547	2463	2291	2543	2317	NA	2340	2182	2481	2551	NA	2411	2057	1959	NA	NA	2412	2384	2431	2353
760	2545	2461	NA	2542	2316	2255	2337	2181	2480	NA	2305	2410	2054	1958	2435	2472	2411	2383	2430	2350
761	2544	2460	NA	2541	2312	2254	2335	2180	2478	2550	2302	2409	2052	NA	NA	2470	2410	2381	2426	NA
762	2541	2456	2290	NA	NA	2252	2334	NA	2477	2549	2301	2407	2051	NA	NA	2469	NA	NA	2424	2346
764	2538	2453	NA	2539	2309	2250	2333	NA	2474	NA	NA	2403	2048	1953	2432	2467	2407	2378	NA	2342
765	2537	2450	2287	2538	2307	2247	NA	2178	NA	2546	2299	2402	2047	NA	2431	2465	2406	2376	2418	2339
766	2536	2449	NA	2536	2306	2245	2332	2175	NA	NA	2297	NA	2045	1952	2430	2461	NA	2374	NA	2336
767	2535	2444	2285	2535	NA	2241	2329	2173	NA	NA	2296	2401	2043	NA	2429	2458	2404	NA	NA	2334
768	2533	2442	2283	NA	2303	2240	2328	2171	2473	2544	NA	2400	2039	1950	2427	NA	2401	2373	2416	NA
769	2531	NA	2281	2534	2300	2238	NA	2170	NA	2541	2292	2399	NA	1948	2425	2455	NA	2372	2415	2332
771	2527	2437	2274	NA	NA	2234	2327	2167	2472	2538	2290	2398	2036	1943	NA	2450	NA	2371	2413	2330
772	2524	2435	2271	2530	NA	2233	2324	2165	2469	2536	2289	NA	2035	1942	2421	2448	2397	2369	2412	NA
773	2521	2433	2269	2529	2294	NA	2321	2162	2468	2534	2288	2394	NA	1941	NA	2446	2395	2367	NA	2326
775	2518	2427	2268	2522	NA	2228	2318	2159	NA	2532	2284	NA	2033	1937	2419	2442	2390	2363	NA	2323
776	2515	2425	2267	2521	2292	2227	NA	2158	2465	2528	2283	2392	2031	1936	NA	2441	2388	NA	2410	2322
778	2511	NA	2266	NA	2290	NA	2316	2156	NA	2525	2281	2388	2027	1935	2418	2438	2381	2360	2408	NA
779	2510	2424	2264	2517	2288	NA	NA	2153	NA	2523	NA	2387	2025	1933	2417	2436	NA	2359	NA	2317
780	2509	2420	2260	NA	2285	2221	2314	NA	2462	2521	2278	NA	2023	1932	2415	2435	2380	2358	NA	NA
781	2508	2419	NA	2515	2284	2220	2313	2151	2461	2520	2277	NA	2021	1931	NA	2434	2379	2357	2406	NA
782	2505	2415	2256	2513	2283	NA	NA	2149	NA	NA	2276	2386	2018	1930	2411	2433	2378	NA	2405	2316
783	2503	2414	NA	2511	NA	2219	2312	2148	NA	2517	NA	2384	2017	NA	2408	NA	2377	NA	2401	2315
785	2502	2413	2253	2510	2278	NA	2308	2144	2458	NA	NA	2381	2015	NA	2404	NA	2371	NA	NA	NA
786	2501	NA	2252	NA	NA	2217	2306	NA	2455	2515	2273	NA	2012	1925	NA	2430	2369	2353	2400	2313
788	2498	2409	2249	2507	2274	2214	2305	NA	NA	NA	NA	2375	2010	1922	2400	2423	2365	2351	2394	2312
789	2497	2408	2245	2505	2272	2211	2304	NA	2452	NA	NA	2373	NA	1919	NA	2422	2362	2349	2391	2309
790	2496	2407	NA	2503	2271	2210	2301	2138	NA	2513	2270	2372	NA	NA	NA	2418	NA	2348	2388	2308
792	2492	2403	2243	NA	2268	2208	2296	2135	2449	NA	2268	2368	2006	1914	NA	2412	2358	2343	2384	2303
793	2491	2402	2240	2500	2267	2207	2295	NA	2448	2511	NA	2365	2005	1912	2397	2410	2357	NA	2381	NA
795	2490	2400	2233	2497	2265	NA	2291	NA	NA	NA	NA	2363	2003	1907	NA	2405	2354	2340	2378	2298
796	2489	NA	2231	2495	2263	2205	2290	2130	NA	2508	2265	2361	2001	1906	2396	2403	2352	2339	NA	2297
797	2487	2398	2229	2493	2262	2204	2289	2129	2444	2507	NA	2359	1999	1904	2393	2402	2350	NA	2376	2296
798	2486	NA	NA	2491	2260	2203	2288	2128	NA	2504	NA	2358	1998	NA	2392	2401	2349	2338	2375	2294
799	2484	2397	2228	2490	2255	2201	2285	2127	NA	NA	2264	2355	1997	1900	2390	2399	2347	2335	2373	NA
800	2483	2392	2226	2489	2253	2199	2282	2126	2443	NA	2263	2354	1992	1897	2387	2396	2345	2334	2369	2293
801	2480	NA	2225	NA	2252	2198	2280	2124	2441	2499	2262	2353	1989	1895	2384	2391	2341	2331	2368	2292
802	2479	2390	NA	NA	2250	2197	2279	NA	NA	2497	2261	2352	1988	1894	2382	2389	NA	NA	2365	2290
803	2478	2386	2221	NA	2249	NA	2276	2123	NA	2496	2258	2350	1986	1893	2381	2387	2339	2329	2363	2288
804	2477	2384	NA	2488	2246	2194	2275	2121	NA	NA	NA	2349	NA	NA	NA	2385	NA	NA	2362	2286
805	2475	2383	2220	2486	NA	2190	NA	2118	2439	2493	2255	2347	1983	1891	2379	NA	2338	2328	2360	NA
806	2473	2381	2217	2484	2245	2189	2274	2117	2438	2492	2253	2345	NA	1890	2378	2382	2336	2326	2358	2283
808	2471	2372	2214	2483	2242	2182	2267	NA	2435	2489	2252	2341	1978	1886	NA	2377	NA	2321	2352	2279
810	2470	NA	2212	2479	2239	NA	2265	NA	2430	2485	2247	2337	NA	1884	2374	2373	2331	NA	2345	2275
811	2468	2369	2209	2478	NA	2179	2260	2115	2429	2484	2246	2336	NA	1883	2373	2372	2329	2319	2341	2274
812	2465	2366	2204	2475	NA	NA	2259	2114	2425	2483	2243	2333	1975	NA	2372	2370	NA	2318	2338	2269
813	2464	2365	2200	2474	2237	NA	2258	2112	NA	2481	2240	2331	1973	1882	NA	NA	2327	2316	2335	2266
814	2462	NA	2197	2473	2235	2173	2253	2111	2424	2480	2239	2330	1972	1881	2369	2369	2326	2315	2333	2264
815	2460	2362	NA	2472	2231	2170	NA	NA	2422	NA	2236	2329	1969	1880	NA	2367	2325	2312	2331	2260
816	2458	2361	2194	NA	2229	NA	2252	2110	2421	2479	2235	2327	1967	NA	2366	2365	2324	2311	2330	NA
818	2456	2357	2192	2470	2223	2168	2248	NA	NA	2473	2232	2324	1966	NA	NA	NA	2321	2307	2328	2256
820	2455	NA	2190	2467	2216	2164	2246	2107	2418	2469	2227	2322	NA	1872	2362	2359	2320	2303	2325	NA
821	2454	2351	2188	2464	2214	2162	2242	2106	2416	2468	2225	2320	NA	1871	NA	2357	NA	2302	2324	NA
822	2452	2349	NA	NA	2213	2159	NA	2105	2415	2467	NA	2319	1963	1869	2360	2356	2319	2301	NA	2253
824	2447	2344	2186	NA	NA	2158	NA	2102	2413	NA	2221	NA	NA	1866	2353	NA	2315	NA	2321	NA
825	2443	2343	2185	2459	2212	2156	2239	2100	NA	2465	2220	NA	NA	NA	2352	2350	2314	NA	2319	2250
826	2439	NA	2183	NA	2210	NA	2238	2099	2412	NA	2218	NA	1959	1864	2348	2347	2313	2295	2318	2249
827	2436	2341	2182	2458	NA	2155	2236	2097	NA	NA	NA	2318	NA	1863	2347	2344	2312	2293	NA	NA
828	2434	NA	2181	NA	NA	2154	2235	NA	2410	2462	2215	2317	1957	1862	2345	NA	2310	2291	2316	2247
829	2433	2339	2178	2453	2207	2151	NA	2095	2407	2460	2214	2316	NA	1861	2344	NA	2307	2289	2315	2244
830	2432	NA	NA	2447	NA	2150	2234	NA	NA	2458	2212	2313	NA	1860	2343	2343	2306	NA	2308	2243
831	2431	2338	2176	2443	NA	NA	2229	2093	NA	2457	2210	NA	NA	1857	NA	2341	2304	2287	NA	NA
832	2428	2337	NA	2442	2206	2149	2228	NA	2406	NA	NA	2311	1956	1856	NA	2339	2302	2286	2307	2241
833	2425	NA	NA	2441	2204	2146	2225	2092	2405	NA	NA	2307	1955	1852	2342	2338	2301	2285	2306	2240
835	2422	2333	2175	2436	2202	2143	2221	2091	2400	2455	2208	NA	NA	NA	NA	2333	2296	2282	NA	2237
836	2421	2332	2174	2435	2201	2141	2219	2090	NA	2454	2207	2306	1954	1851	2340	NA	2295	2278	2301	2235
838	2418	2330	NA	NA	NA	2139	2216	2085	2395	NA	2205	2304	1947	NA	2338	2331	2291	2276	2299	2228
839	2416	NA	2171	2433	2200	2134	NA	NA	2392	2453	NA	NA	NA	NA	2337	2330	2290	2275	2298	NA
840	2415	NA	2170	2431	NA	NA	2214	2083	2389	2451	2203	NA	1945	1847	NA	2329	2288	2274	NA	2226
841	2413	2328	NA	NA	NA	2131	2211	2082	2387	2448	2202	2302	1944	NA	2336	NA	2286	2271	2296	2225
842	2410	2326	2166	2430	2199	2130	NA	NA	2385	2447	2199	2300	1943	1845	2335	2327	2285	2268	NA	2224
843	2408	2325	NA	2428	2198	2128	2210	2079	2383	NA	NA	NA	1942	1844	2334	2323	2284	2266	NA	2222
844	2407	NA	NA	2426	2196	2125	2207	2076	2380	NA	2198	2299	1941	NA	NA	2321	NA	2265	2295	2220
845	2405	2323	2164	2424	2193	2124	2205	2074	2376	2445	NA	2298	1939	1842	2333	2319	NA	2264	2294	2217
846	2404	2321	2163	2423	2190	NA	NA	2071	2374	2444	2197	NA	NA	1840	NA	2318	NA	2262	2292	2215
847	2401	NA	NA	2420	2189	2123	2204	2069	2373	2443	2195	NA	NA	NA	2330	2316	2283	2261	2290	2214
848	2400	2320	2162	NA	2187	2120	2202	2065	NA	2440	2192	NA	1938	NA	2326	2315	2281	2258	2289	2211
849	2397	2318	2161	2418	2185	2119	NA	2063	2372	2438	2190	2297	1937	1838	2325	2313	2280	NA	2285	NA
850	2396	2316	2159	2416	2183	2117	2201	NA	NA	2437	NA	2295	1935	1835	2323	2312	NA	2255	2283	NA
852	2395	2314	NA	2414	2180	2114	2197	2061	2369	NA	2186	NA	1932	NA	2320	NA	2278	2249	2282	NA
853	2394	2312	2158	NA	2179	2111	NA	2059	2366	2434	2185	2292	1930	1833	NA	2307	NA	2247	2281	2209
854	2391	NA	2156	2413	2178	2109	2194	2058	2365	2432	2183	2291	1929	NA	NA	2305	2277	2245	2279	NA
855	2389	2311	NA	2412	2177	2107	NA	2057	2364	2431	NA	NA	NA	NA	2319	2303	2274	2244	NA	2208
856	2388	2310	2155	2409	2175	2106	2193	NA	2362	2430	2179	NA	1928	1832	NA	2302	NA	2242	2278	2206
858	2386	2303	NA	2404	2168	2100	2188	2054	2359	NA	2174	NA	1924	1827	2315	2297	2272	2239	2275	2203
859	2384	2302	NA	NA	2166	2099	2186	2053	2356	2427	2170	NA	NA	NA	2314	2296	2271	2238	2273	2201
860	2382	2299	2152	2403	2165	2098	2183	NA	2355	2425	2168	2288	1923	1826	2312	NA	2270	2237	2271	NA
862	2379	2295	2145	NA	2162	2093	2177	NA	2351	2421	NA	2283	1920	1822	2310	2293	2267	NA	NA	2200
863	2375	2291	2143	2401	2160	2092	2176	2051	2349	2420	NA	2282	1917	1820	NA	NA	NA	2232	2267	NA
864	2374	NA	NA	NA	2156	NA	2174	2050	2347	2419	2164	2281	1914	1818	2309	NA	2264	NA	2265	2198
865	2372	2289	2140	2399	NA	2091	2172	2049	2346	2416	2163	2280	1913	1817	2308	2292	NA	2231	NA	2197
866	2371	NA	2138	2398	2153	2090	2169	2048	NA	2415	2162	2279	NA	1816	NA	2291	2263	NA	2264	NA
867	2370	2287	NA	NA	2152	2089	2166	NA	2345	NA	2161	2278	1910	NA	2306	2289	NA	2230	2263	NA
868	2369	2286	2137	2395	2151	2087	2165	2045	NA	2414	2159	2277	1909	NA	2305	NA	2260	2229	2260	2195
869	2367	2283	2135	2391	2149	2086	2163	NA	2341	2413	NA	NA	NA	1815	NA	2287	2259	NA	NA	2191
870	2363	2281	2134	NA	NA	2084	2162	2044	2340	2412	2157	2276	NA	1814	2304	2284	2254	2227	2258	2190
871	2361	2278	2131	2390	2148	2083	2158	2042	NA	NA	2153	NA	1906	NA	2302	2283	2252	NA	2256	2189
872	2359	2274	NA	2389	2147	2079	2156	2041	2338	2410	2151	2275	1905	NA	2301	2280	2251	2225	2253	2186
873	2358	2268	2128	2386	NA	NA	2155	2040	2337	NA	NA	2274	1904	1812	2299	2278	2250	2224	NA	2185
874	2356	2266	2127	2385	NA	NA	2153	2033	2336	2409	2150	2273	1902	NA	2298	NA	NA	2222	2251	NA
875	2355	NA	2125	2383	NA	2078	NA	2032	2335	2407	NA	2272	1901	1811	2296	2277	2247	2221	2250	NA
876	2352	NA	2122	2381	2146	NA	2152	NA	2331	NA	2149	2271	NA	1810	2295	2275	2244	2219	2249	2183
878	2350	2264	2119	2378	NA	2075	2149	NA	NA	2406	NA	2269	1900	NA	NA	NA	2241	2214	2248	2178
879	2347	2262	2117	2373	NA	2074	2148	NA	2330	NA	NA	NA	1899	1808	2293	2273	2240	NA	2247	2177
880	2346	2261	NA	2371	NA	NA	NA	2028	2326	2403	NA	2268	NA	1807	NA	2271	2237	2212	2245	2175
881	2345	NA	2116	2369	2145	NA	2147	NA	2322	2399	2145	NA	1898	1806	2292	2270	2235	2211	NA	2172
884	2344	2257	2114	2365	2140	2069	2138	NA	2321	2396	2142	2263	1892	1802	2290	2266	2232	2207	2240	2171
886	2342	2253	NA	2364	2138	2065	NA	2022	2318	2392	NA	NA	NA	1800	2288	2264	NA	NA	NA	2169
888	2340	2247	2110	NA	2134	NA	2135	2018	NA	2389	2138	2259	NA	NA	2284	2261	2223	2202	NA	2164
890	2338	2244	NA	2356	2129	NA	NA	2015	2315	2386	2134	2258	1889	1795	2282	NA	2221	2200	NA	NA
891	2336	2242	2104	2355	2125	2059	2133	NA	2314	2384	NA	2255	NA	NA	NA	2256	NA	2199	NA	2161
892	2333	2239	2102	NA	2123	2058	2132	2013	2313	NA	2133	2254	1887	NA	2280	2255	NA	2197	2236	2160
893	2331	2236	2101	2354	2121	2057	NA	2010	2311	2382	NA	2251	1886	1794	2278	2254	2220	2196	2235	2158
894	2328	2234	2097	2352	2119	2052	2131	2008	2310	NA	2132	2250	1884	NA	NA	2252	NA	2194	NA	2154
896	2327	2231	2093	2350	NA	2047	2129	2007	2308	NA	2129	2247	1881	1791	2274	2251	2216	2192	2231	2151
898	2325	NA	2089	2348	2112	2045	NA	2004	2304	2380	2125	2245	NA	1789	2273	2248	NA	2189	2230	2148
899	2323	2225	NA	2347	NA	2041	NA	2001	NA	2378	2123	NA	1876	1788	2272	2247	NA	2188	NA	2147
900	2322	NA	2087	2345	NA	NA	2123	2000	NA	2376	NA	2243	NA	NA	NA	2245	2210	2187	2229	2146
901	2321	2223	2086	2343	2110	2038	NA	NA	NA	2374	2121	2242	NA	NA	NA	NA	2207	NA	NA	NA
902	2319	NA	2085	2341	2107	2037	NA	1998	2303	NA	2120	2241	1874	1785	2268	2243	NA	2185	NA	2144
903	2318	2222	NA	2339	NA	2036	2119	1997	2302	2372	2119	2238	NA	1783	2267	2241	NA	NA	NA	NA
904	2315	2220	2081	2338	2106	2033	NA	1996	NA	2371	NA	NA	NA	NA	2264	2239	2206	2184	2228	NA
905	2313	2217	NA	2336	2104	2027	2117	NA	NA	2370	2118	2235	1873	NA	2262	2237	NA	2183	NA	NA
906	2310	2215	2078	NA	2101	NA	NA	NA	NA	2369	2116	2234	NA	NA	NA	NA	2203	2182	NA	NA
907	2308	NA	2076	NA	2100	2026	2115	1995	NA	2368	2115	2230	NA	1782	NA	2236	2200	NA	2227	NA
908	2307	2212	2073	2335	2099	2024	2113	1994	2300	2367	NA	2228	1871	1781	2261	NA	2199	2181	2226	NA
909	2305	2209	2071	2334	NA	2023	2112	1992	NA	2363	2114	2227	NA	NA	2260	NA	2198	2180	2224	NA
911	2303	2208	2068	2331	NA	2021	2106	1987	2299	2362	NA	2226	1868	NA	2256	2233	2196	2177	2220	NA
913	2301	NA	2065	2328	2094	2019	2104	NA	NA	2359	2106	2224	NA	1778	2254	2232	2193	2176	2214	2143
914	2298	2204	2062	2327	2092	NA	2101	1980	NA	NA	2102	2223	1865	1776	2253	NA	2189	NA	2211	2140
915	2297	2201	2061	2326	2091	2018	2098	1974	2297	NA	2101	2222	1864	1775	NA	NA	NA	2175	NA	2139
916	2293	2200	2059	2325	2089	2014	NA	NA	NA	2358	2099	2221	1861	NA	NA	2231	NA	NA	2210	NA
917	2290	2197	2057	2321	2086	2012	NA	1973	NA	2354	NA	NA	NA	1773	NA	NA	NA	NA	NA	2136
918	2289	2195	2056	2319	2084	2009	2096	NA	NA	2352	2098	NA	1857	1771	2251	NA	2185	NA	2209	2134
920	2288	NA	NA	2317	2080	2006	NA	1970	NA	2351	2095	2220	1853	1769	NA	NA	2183	2170	2207	2132
921	2287	2194	2054	2315	2079	2004	2090	1969	2294	2349	2094	2218	NA	1768	2250	2229	NA	2167	NA	2130
922	2282	2193	2053	2310	NA	2003	2089	1967	2293	2347	2093	NA	1852	NA	NA	NA	2182	2165	2206	2129
923	2281	2192	NA	2308	2077	2002	2086	1966	NA	2346	NA	NA	1849	1767	2246	NA	2180	2162	2205	2128
924	2280	2191	NA	2306	2076	2000	NA	1964	2292	2345	2092	2216	1848	NA	NA	2227	NA	2161	NA	NA
925	2279	NA	2050	2305	NA	1998	2083	1962	2289	2343	2088	NA	1847	1766	2244	2225	2179	2160	NA	2126
927	2278	2186	2045	2300	2074	1995	2082	1960	NA	2340	2086	2213	1843	1762	2242	NA	2175	2158	2203	NA
928	2275	2184	2044	2299	2073	NA	2081	1958	2284	NA	2084	NA	1842	NA	NA	2223	NA	2156	2202	2125
930	2273	2181	2041	2297	2070	NA	2079	1956	2280	2334	NA	2208	NA	1758	2240	2222	NA	2155	2197	NA
931	2270	NA	2037	NA	2068	1990	2078	NA	2278	NA	2083	2206	1840	NA	NA	2219	NA	2153	2196	2123
932	2267	2179	2035	2293	2067	1989	NA	1954	2277	NA	2082	2202	1837	1757	NA	NA	2171	2151	2195	2121
933	2264	2178	NA	2292	NA	NA	2076	1953	2275	NA	2081	2199	1834	NA	2239	2217	2170	2150	2192	2120
934	2263	2175	2034	2290	2065	1988	2074	1951	2274	2333	2080	2198	NA	1756	2237	NA	NA	2148	2191	2119
936	2261	2171	2032	2287	2063	NA	NA	1947	2272	NA	2077	NA	1831	1753	NA	2214	NA	2145	NA	2116
937	2260	2169	2029	2286	2059	1982	2071	NA	2271	2330	2075	NA	NA	NA	2234	2213	NA	2144	2187	2114
938	2259	2168	NA	2284	2058	NA	NA	1944	NA	NA	NA	2194	1830	NA	NA	2210	2167	NA	2185	NA
939	2256	2167	NA	2283	2054	1981	2069	NA	2270	2328	2073	2193	1827	1752	2233	2209	NA	NA	NA	2113
940	2254	NA	2027	2277	2052	1980	2068	1941	NA	2327	2072	NA	1826	1751	2232	2206	2166	2143	2184	2111
941	2253	NA	2026	2276	NA	1978	2066	1940	2268	2326	2070	NA	NA	1750	2230	NA	2162	2141	2183	2110
942	2252	2166	2024	2275	2051	NA	NA	1938	2267	NA	NA	2189	NA	1749	2226	NA	NA	2140	2179	2109
943	2249	NA	2022	2274	NA	1976	2065	NA	2265	NA	2068	2185	NA	NA	2223	2205	2159	2139	NA	2108
944	2248	2165	2019	2272	NA	1975	NA	1937	NA	2325	2065	2182	1825	NA	NA	2204	NA	NA	NA	2106
945	2246	NA	2017	2271	2047	1974	2062	1934	2264	2323	2063	NA	NA	NA	NA	NA	2158	2136	2178	2105
946	2245	NA	2010	2270	2043	1972	2059	NA	NA	2320	NA	NA	1823	1746	NA	NA	2156	NA	2177	NA
947	2243	2164	2007	2268	2042	1970	2058	NA	2263	NA	2062	2181	NA	1743	2220	2203	2154	NA	2176	2103
950	2241	2158	2004	2264	NA	NA	2052	1929	NA	2318	NA	NA	NA	NA	2218	2200	NA	2131	NA	2098
954	2239	2153	NA	NA	2026	1962	NA	1921	2253	2316	2055	2173	1811	1736	NA	NA	2150	NA	2165	2096
956	2238	2150	NA	2248	2024	1959	2041	1917	2250	2314	2053	2171	1805	1733	NA	NA	NA	NA	2164	NA
957	2237	2148	NA	NA	2023	1954	NA	NA	2249	2312	NA	2170	1804	NA	2212	2195	NA	NA	NA	NA
958	2234	2144	1993	2247	NA	NA	2040	NA	2247	2310	2049	NA	NA	1730	2210	2194	2147	2121	2162	2092
959	2232	2142	1991	2246	2022	1953	2038	NA	2246	2308	2047	2169	NA	1727	NA	2193	NA	2119	2159	NA
961	2231	2137	1989	2240	2021	1949	NA	NA	2244	2307	2043	2167	NA	1725	2204	2192	2145	2115	NA	2091
962	2228	2131	1988	2237	2020	1946	2035	1912	NA	2305	2041	2166	NA	1724	NA	2189	NA	NA	2154	NA
963	2226	2129	1987	NA	2017	NA	NA	1911	NA	2304	NA	2165	1800	NA	NA	2188	2143	2113	2152	2090
964	2225	2127	1983	2236	2013	1943	2033	1909	2242	2303	2040	2164	1798	1723	2203	NA	2140	2112	2151	2089
965	2223	2125	1982	NA	2012	1940	2032	1906	2240	2300	NA	2163	NA	NA	2201	NA	NA	NA	2149	NA
966	2222	2122	1981	2235	2010	1938	2031	1904	NA	2297	2039	2162	NA	NA	2200	NA	2139	NA	2146	2088
967	2220	2121	1980	2232	2009	1935	2030	NA	2239	2295	2037	2160	NA	1722	2199	2186	2136	2110	2144	2086
968	2218	2120	1978	2231	2008	1934	NA	1900	2238	NA	2035	2157	NA	1721	2198	NA	2133	NA	NA	NA
970	2216	2117	1975	2227	NA	1930	2025	1898	NA	NA	NA	2152	NA	1717	2196	2182	2130	2106	2141	NA
971	2213	2116	1974	2225	2004	1926	2024	1897	2236	2294	NA	NA	1794	NA	2195	NA	2129	2105	NA	NA
972	2211	2114	1971	2224	2003	1925	NA	NA	NA	2293	NA	2151	NA	1716	2194	NA	NA	NA	2138	2083
973	2208	2113	1970	2222	1999	1920	2022	NA	2235	NA	2031	2149	1793	NA	2193	2181	2125	2104	2136	NA
974	2204	2112	1969	NA	NA	1918	2021	NA	2234	2292	2030	NA	1791	NA	NA	NA	2122	NA	2133	NA
975	2202	2110	1968	2220	1998	1916	2020	1896	NA	NA	2027	2148	1788	1713	2191	2179	2120	NA	2131	2081
976	2200	2108	1966	2218	NA	1915	NA	NA	NA	2291	NA	2146	1786	1712	NA	NA	2118	2103	2130	NA
979	2198	2104	1963	2213	NA	1907	NA	NA	NA	2290	2025	2144	1784	1709	NA	2173	NA	2098	2127	2078
981	2197	2101	1958	2211	1991	NA	NA	1890	2226	2286	NA	2142	NA	1707	2186	NA	NA	2095	2124	NA
982	2195	2098	1956	2210	1990	1905	2015	NA	2224	2284	NA	NA	1781	1706	2182	NA	2112	2093	2121	2076
985	2192	2095	NA	2208	1987	1903	NA	NA	NA	2280	2021	2139	NA	1703	NA	2169	2109	2090	2119	2071
986	2191	NA	1950	2207	1984	NA	2004	1888	NA	2278	2019	NA	1779	NA	2176	2167	2108	2089	2118	2070
987	2190	2093	NA	2206	NA	NA	NA	1886	NA	NA	2018	2138	NA	1702	2175	2166	2106	2086	2117	2068
988	2187	NA	1949	NA	1983	1902	NA	NA	2222	2277	2014	2137	NA	NA	2174	2165	2105	NA	NA	NA
989	2184	NA	1948	2204	1981	NA	2002	1883	2221	NA	2013	2136	NA	NA	NA	2164	2103	2084	NA	NA
991	2182	2088	1945	NA	1977	NA	1998	1880	NA	NA	NA	2131	1776	NA	2172	NA	NA	NA	2116	NA
992	2180	2086	1944	2202	1975	1899	1996	1879	2219	2276	NA	NA	NA	1699	2171	2162	2101	2083	NA	2064
993	2178	NA	NA	2201	1973	1896	NA	1878	NA	NA	2012	NA	NA	1698	NA	2161	2098	2082	2115	NA
994	2176	2084	1941	2200	NA	NA	1994	NA	2218	NA	2010	NA	1775	1696	2170	2160	2096	2080	2114	NA
995	2175	2080	1938	NA	1972	1894	1992	1877	2216	2273	2009	NA	NA	1695	2168	2159	2095	2078	NA	2063
996	2173	2078	NA	2199	NA	NA	1990	1876	2215	2272	NA	2130	1774	NA	2167	2158	2093	NA	2112	2060
998	2171	2077	1934	2194	NA	1892	1987	NA	2212	NA	2005	2128	NA	NA	NA	NA	2091	NA	NA	NA
999	2170	2074	NA	NA	1971	1890	1983	1871	2211	2269	NA	2126	1771	NA	NA	2155	2090	2075	2111	2057
1000	2169	NA	NA	2193	1970	1889	1981	1870	2210	2268	2003	2124	1770	1694	NA	NA	NA	2074	NA	NA
1003	2167	NA	NA	NA	NA	1884	1979	1867	2209	2265	NA	2119	1766	1688	NA	2153	2084	2072	2107	2054
1004	2165	2070	NA	2186	1967	1883	1978	1866	NA	2264	NA	NA	NA	1686	NA	2151	2083	2069	NA	2053
1007	2164	2064	1927	2181	1963	1881	1973	NA	2205	2259	2000	NA	NA	1685	2162	2148	2081	2066	2106	2047
1008	2163	2063	1924	NA	NA	NA	1972	NA	2204	2258	1998	NA	1764	1684	2161	2147	2079	2065	NA	2045
1009	2162	2060	1921	NA	1961	NA	NA	1863	2201	2257	NA	2116	1763	NA	NA	2144	2078	2064	2105	NA
1010	2160	2057	1918	2179	NA	1880	1971	1861	NA	2256	1997	NA	1761	1683	NA	2143	NA	NA	2102	NA
1011	2158	2055	1917	2175	1960	1879	1967	1860	2199	2255	NA	NA	1760	NA	NA	2142	2077	2063	2101	2043
1012	2156	2051	1916	2172	1956	1878	1966	1859	2195	2254	1995	2114	1755	NA	2160	NA	NA	2061	2100	NA
1014	2155	2048	1914	2166	1953	NA	1961	1854	2194	NA	1994	NA	NA	1676	NA	NA	NA	2060	NA	2041
1015	2152	2047	NA	2162	1952	1875	NA	NA	NA	2253	NA	2111	NA	1674	2156	2138	2074	NA	NA	2040
1016	2150	2045	1912	NA	1950	1874	1959	NA	NA	NA	1993	2107	1752	NA	2155	2137	2072	2059	2099	2039
1020	2148	NA	NA	2158	1945	NA	1956	1847	2189	NA	1988	NA	1747	NA	NA	NA	2067	2055	NA	2036
1021	2147	NA	NA	2157	NA	1872	NA	NA	2188	2249	1987	NA	1745	1667	2152	2131	NA	NA	NA	2035
1022	2146	NA	1903	NA	1944	1869	1954	1845	NA	2247	NA	2105	1743	1664	2151	2130	NA	2053	2091	2034
1023	2144	2041	1902	2156	1943	1867	1951	1842	NA	2246	NA	NA	NA	1662	2149	2128	NA	2052	2089	NA
1024	2143	2040	NA	NA	1940	1864	1950	1839	2186	NA	NA	NA	NA	NA	NA	2125	2065	2048	2088	2033
1026	2142	2039	NA	2153	1938	1860	NA	1832	NA	2242	1986	2103	NA	NA	NA	2124	NA	2046	NA	2031
1027	2140	2037	NA	2152	1937	NA	NA	1831	2185	NA	1984	2101	NA	1660	NA	2123	2063	2045	2085	2029
1029	2138	2036	1898	NA	NA	1857	1946	1828	2184	2240	NA	NA	1740	1659	2144	NA	2059	2043	2081	NA
1030	2137	2033	1896	2144	1935	1856	1943	1826	NA	NA	1982	NA	NA	1658	2142	2122	2058	2042	NA	2025
1031	2136	2032	1894	2141	1932	1851	1942	1823	2182	NA	NA	NA	1739	1657	2141	2120	2057	NA	2079	2023
1032	2135	2031	NA	2139	1931	1850	1941	1822	NA	NA	1980	2099	NA	1656	2139	2118	2055	2041	NA	NA
1033	2132	2028	1893	2138	NA	1847	NA	1820	2180	2238	NA	2098	1737	1655	2136	NA	NA	NA	2077	2022
1034	2131	NA	1891	NA	1928	NA	1940	NA	NA	2237	1978	2097	NA	NA	2134	2117	NA	2039	2075	2019
1035	2128	2026	1888	2135	1926	1845	1937	NA	NA	2236	NA	2094	NA	1654	NA	2116	NA	NA	NA	2017
1036	2126	NA	NA	2134	1925	1844	NA	1819	NA	2235	1977	2092	1736	1652	NA	NA	NA	2038	2074	2015
1037	2125	2025	1887	2133	1921	1841	1934	1817	NA	2233	1976	2091	1735	1651	2133	2115	2051	2035	NA	NA
1038	2121	NA	NA	2130	NA	NA	1930	1815	2179	2231	1975	2088	1734	NA	NA	NA	2050	2032	NA	2014
1039	2118	2023	1886	2128	1919	1838	1928	1813	2178	2230	1972	2085	NA	1650	2132	2114	2049	NA	NA	2011
1041	2115	NA	1880	2126	NA	1835	1926	NA	2177	NA	1968	2084	1732	1646	2131	2110	2047	NA	NA	NA
1043	2114	2017	1879	2124	NA	1831	1925	NA	2174	2223	NA	2081	1730	1645	NA	2106	NA	2024	NA	2008
1046	2113	NA	1874	2117	1908	1827	1921	1807	2171	2220	1961	NA	NA	NA	2130	2104	2041	2021	2072	2006
1047	2112	2014	NA	2116	1905	NA	1918	1805	2170	2219	1958	2077	NA	NA	2129	NA	2040	2019	2069	2005
1048	2111	NA	1872	2115	1903	NA	1917	1804	NA	NA	1957	2076	1728	NA	2128	NA	2038	NA	NA	2004
1050	2110	NA	1868	2110	1902	1824	1913	1802	NA	NA	1955	2073	NA	NA	2126	NA	2034	2017	NA	2000
1051	2108	2007	1865	NA	NA	1822	NA	1801	2168	2218	1954	2072	NA	NA	2125	2101	2033	2016	2067	1999
1052	2107	NA	NA	2108	1899	1821	1912	1800	2166	2215	NA	NA	NA	1641	2124	2098	NA	2015	2066	1997
1053	2103	NA	1864	2106	1897	NA	1911	1798	NA	NA	1953	2070	1724	NA	NA	2097	2031	NA	2062	1996
1056	2101	NA	1861	NA	1892	1815	NA	1794	NA	2212	NA	NA	1721	NA	2119	2095	2027	2013	NA	NA
1057	2100	2004	1860	2104	NA	1814	1908	1792	2161	NA	1951	2065	1720	1636	2118	2092	2025	NA	2059	1993
1058	2098	NA	NA	2101	1890	NA	NA	NA	NA	NA	NA	NA	1719	1635	2116	2091	2024	2010	2057	NA
1059	2097	NA	NA	NA	1889	NA	1906	1791	2159	2211	NA	NA	1717	NA	2115	2090	2022	NA	2056	1991
1062	2093	2000	1856	2099	NA	1808	NA	NA	2154	NA	1950	NA	NA	NA	2111	2087	NA	2008	NA	NA
1063	2092	1998	1855	2097	NA	1807	NA	1789	2153	2209	1948	2062	1714	1633	2109	2086	2015	2006	NA	1985
1064	2091	1995	NA	2094	1885	1806	1904	1787	NA	NA	1947	NA	1713	1631	NA	NA	2014	2004	NA	NA
1066	2089	NA	NA	2092	1881	1804	1900	1782	2150	2207	1945	2059	1711	NA	NA	2082	2011	2000	NA	NA
1067	2088	1994	1851	2091	1880	1802	NA	NA	2148	2206	NA	2058	1710	1628	NA	2081	2010	1998	NA	NA
1068	2085	1992	1848	2090	1878	1800	NA	1781	2146	NA	NA	2057	1709	1627	NA	2080	2009	NA	NA	1983
1069	2083	NA	1847	NA	1876	NA	1897	NA	NA	NA	NA	2055	NA	NA	NA	NA	2008	1996	NA	1981
1070	2078	NA	1846	2088	1874	1797	1895	NA	NA	NA	NA	NA	1706	NA	2107	2079	2007	NA	2049	1977
1071	2076	1989	1844	2086	1872	1795	NA	NA	NA	2204	1944	2051	NA	1626	2106	2078	2006	NA	2048	1975
1072	2075	1987	1842	NA	1870	1791	NA	NA	2145	2202	1943	2050	1705	1623	2104	NA	NA	NA	NA	NA
1076	2074	1984	1834	2081	NA	1784	NA	1777	2141	2196	1937	2048	1698	1622	NA	2075	2000	1990	2043	1971
1077	2072	1982	NA	2079	1863	NA	1888	1772	NA	2195	1936	NA	NA	NA	2094	NA	1999	NA	NA	NA
1078	2071	1979	1833	2078	1862	1781	1887	1771	2138	2193	1935	2047	1697	1620	2091	2074	1998	1988	2042	NA
1079	2070	1978	1829	NA	1860	NA	1886	NA	NA	2191	1933	NA	NA	1619	NA	NA	NA	1987	2040	1968
1081	2068	1973	1827	2075	NA	1779	1885	1766	2137	2189	1932	2044	NA	1616	NA	NA	1995	NA	NA	1967
1082	2065	NA	NA	NA	1858	1776	1883	1763	2136	NA	1931	NA	NA	NA	2089	NA	1993	1985	2037	1966
1084	2063	1971	1824	2073	NA	1772	NA	1758	NA	NA	1930	NA	1693	1615	NA	2065	NA	1983	NA	1963
1085	2059	1970	1823	NA	1855	NA	1881	NA	NA	2184	1929	NA	NA	NA	2087	2064	1992	1982	NA	NA
1086	2058	1969	1822	NA	1853	NA	1880	NA	NA	NA	1928	2042	NA	NA	2085	2062	NA	1981	2034	1962
1087	2056	1966	1820	NA	1852	1771	1879	NA	2133	NA	NA	NA	1692	1612	NA	NA	1991	NA	NA	1961
1088	2055	1962	1818	NA	NA	1770	1877	NA	2132	NA	NA	2039	NA	NA	2084	2060	1988	1979	2033	1960
1089	2054	1960	1817	2072	1850	NA	1876	1757	2131	NA	1927	2038	NA	1611	NA	2058	1987	1977	NA	1959
1090	2053	1957	1814	2068	1849	1769	NA	1756	2130	2182	1926	2036	NA	1610	2082	2057	1986	1976	2031	1958
1091	2052	1955	1812	2065	1846	1768	1875	1754	NA	2180	1924	2032	1690	1609	2081	2056	NA	NA	2029	1957
1092	2051	NA	1808	NA	1845	1764	1874	1749	NA	2179	NA	2031	1689	NA	2078	2055	NA	NA	NA	1952
1093	2047	1952	1806	2062	1843	1762	NA	NA	2129	2178	1921	NA	NA	1608	2077	2054	1985	1973	NA	NA
1094	2046	NA	NA	2060	1842	1759	1873	1746	2128	2176	NA	NA	1686	NA	NA	NA	NA	NA	NA	1950
1096	2043	1950	NA	NA	1838	1757	1871	1742	NA	NA	1919	NA	NA	NA	2073	NA	1981	1972	NA	1949
1099	2041	1946	NA	2050	1835	1750	1866	1739	2121	2170	1917	2030	NA	1604	2064	2050	1977	1969	2021	1945
1102	2040	1943	1795	2045	1831	NA	1861	NA	NA	2162	1915	2028	NA	1603	2062	NA	NA	1965	NA	1939
1103	2039	1941	NA	2044	NA	1742	1858	NA	2118	2160	NA	2026	NA	NA	2061	2044	1972	NA	NA	1938
1104	2035	1940	1793	NA	NA	NA	1857	1731	NA	2159	1913	NA	NA	NA	NA	NA	1970	NA	NA	1937
1105	2031	NA	1791	2043	1830	1741	1855	NA	NA	NA	1911	2025	1682	1601	2059	NA	NA	1963	NA	NA
1106	2029	1938	1789	2041	1829	1740	1853	1729	2117	2158	NA	2023	1681	1600	NA	2041	1967	1962	NA	NA
1107	2027	1934	1788	2039	NA	1739	NA	1726	2116	2157	1910	NA	NA	NA	2058	2040	NA	1960	2019	NA
1108	2025	NA	1786	2038	1828	NA	1852	NA	2115	2156	1909	NA	1680	1599	2056	2037	NA	NA	2017	NA
1109	2022	NA	1785	NA	1826	NA	1851	1724	2112	2154	1908	2020	1679	1595	2055	2036	NA	1959	2016	1936
1111	2020	1931	1782	NA	1822	NA	1847	NA	NA	2152	NA	NA	1677	NA	NA	2034	1965	NA	2015	NA
1112	2017	1929	1781	2032	NA	1735	NA	1720	2110	NA	1906	2018	1675	1593	2053	NA	NA	NA	2013	1933
1113	2015	NA	1779	2031	1819	NA	1846	NA	2109	2151	NA	2017	NA	NA	2051	2031	NA	1956	2012	NA
1114	2014	NA	1778	NA	NA	NA	1845	1719	2107	NA	1905	2016	1672	NA	2050	NA	1962	NA	NA	1932
1116	2012	NA	1775	2025	1817	1732	1844	NA	2103	2149	1901	NA	1670	1590	2049	2026	1960	NA	NA	1930
1117	2010	1925	1773	2020	1816	NA	NA	1716	NA	2148	1899	2014	NA	NA	NA	2025	NA	1954	2009	1928
1118	2009	1924	1772	2019	1814	1731	1842	1715	NA	2146	NA	NA	1669	NA	2046	NA	1959	NA	2008	NA
1119	2008	1922	1771	2016	NA	1730	1841	1714	NA	NA	1897	2012	1668	NA	NA	2024	1958	1953	NA	NA
1120	2007	1921	1769	2015	NA	1727	1840	NA	2102	2145	1895	2011	1667	NA	NA	2023	1957	1951	2007	1927
1121	2006	1918	1768	2013	1811	1725	1839	1713	2101	2143	1894	2010	1666	NA	2044	2021	1954	1950	NA	1926
1124	2004	1914	1764	NA	1807	NA	NA	1711	NA	2139	1891	2005	1662	1585	2041	2018	1948	1945	2004	1924
1125	2003	1911	NA	2008	1805	1722	1837	NA	2095	2138	1890	2004	1661	NA	2040	NA	1945	1944	2003	1923
1126	2002	NA	1762	NA	1803	1721	1834	1710	NA	2135	1887	NA	NA	NA	NA	2016	1942	NA	2002	1921
1127	2001	1909	1761	NA	NA	1720	1832	1708	2092	NA	1884	NA	1660	1582	2038	2013	NA	1942	2001	NA
1128	2000	1906	1760	2007	1802	NA	NA	1705	NA	2133	1883	NA	NA	1581	2037	2012	1941	NA	1999	NA
1129	1997	1905	1759	2004	NA	NA	NA	NA	2091	2132	NA	NA	NA	1580	NA	2010	NA	1941	NA	1919
1130	1996	1903	1758	NA	1799	1719	1831	NA	2089	2131	NA	2002	1659	NA	2035	2008	NA	NA	1997	NA
1131	1993	1900	1756	2003	1795	1717	NA	NA	2088	2130	1881	NA	NA	NA	2033	NA	1940	NA	1996	1918
1133	1991	1897	1754	2001	NA	1714	1830	1701	2086	2127	NA	NA	1656	1578	2031	NA	1937	NA	1992	1916
1134	1990	1895	NA	1999	1794	1712	1829	NA	2085	2126	NA	NA	NA	1577	NA	NA	1936	1939	NA	1915
1135	1987	NA	NA	1997	1793	1711	1828	1700	NA	2125	1878	NA	NA	NA	2030	NA	1934	NA	NA	1914
1136	1985	NA	1752	1996	NA	1710	1827	NA	2084	NA	1876	NA	NA	1576	2029	NA	1933	1937	NA	1913
1137	1984	1894	NA	NA	1792	1708	1826	1699	2079	NA	1875	2001	NA	1575	2028	NA	1932	1934	1991	1912
1138	1982	NA	1750	1995	1790	NA	1824	1698	2078	2124	1873	2000	1655	NA	2025	NA	NA	1933	NA	1911
1139	1981	NA	1748	1992	1789	1707	1820	1696	2076	NA	1872	1999	1653	1574	2024	NA	NA	1932	1990	NA
1140	1979	1893	1747	1989	NA	NA	NA	1694	2074	2123	NA	1998	1652	1572	2023	2007	NA	1930	NA	NA
1141	1977	NA	NA	1986	1785	1705	NA	NA	NA	2121	1869	NA	1651	1571	2021	2006	NA	1928	NA	1910
1142	1976	1891	1745	1983	1783	1704	NA	1693	2073	2120	1868	NA	1649	1568	2020	NA	1931	NA	1989	1908
1143	1975	1890	NA	1982	1781	1703	1819	1691	NA	2117	1867	1997	NA	1567	NA	2005	1930	1925	1987	1907
1145	1974	NA	NA	1980	1778	NA	1817	1688	2072	NA	NA	NA	1647	1566	NA	2001	NA	1921	NA	1906
1146	1973	NA	1743	1978	1777	1702	1815	1687	2071	NA	1864	1995	1646	NA	NA	NA	NA	1918	1983	1905
1147	1972	1887	1742	1977	NA	1700	NA	1686	2070	2116	NA	NA	NA	1565	2017	1999	NA	NA	NA	1903
1149	1971	1885	1741	1973	1774	NA	1810	1682	2067	NA	NA	1993	NA	NA	2016	NA	1928	1915	1980	1901
1151	1969	1881	1739	NA	1772	1696	1805	1680	2065	2112	1861	1992	1644	1561	2014	1995	1922	NA	1979	1897
1155	1968	1875	1735	1968	NA	NA	NA	1670	2062	NA	NA	NA	NA	1554	NA	1994	1918	NA	1978	1889
1156	1967	1872	NA	1966	NA	1691	NA	NA	2061	NA	1853	1988	1638	1552	2010	1991	1916	1910	1977	1887
1157	1964	NA	NA	NA	NA	1689	1800	1667	NA	NA	NA	1987	1636	1550	NA	1989	NA	1908	1975	1886
1158	1962	1871	NA	NA	1764	1686	1799	1664	NA	2109	1852	1986	NA	1548	2009	NA	NA	1907	NA	NA
1159	1961	1868	1731	NA	1761	NA	1798	1663	2059	NA	1851	NA	NA	1547	NA	1988	NA	1906	1974	1885
1161	1959	1865	1727	1964	NA	NA	NA	1660	2057	2106	1850	1981	1633	NA	NA	1985	1914	1905	1973	1884
1162	1958	1864	1725	1962	NA	1683	1796	1657	2056	NA	1849	NA	1632	NA	NA	NA	1912	1904	NA	NA
1163	1957	1862	NA	1961	1760	1682	1795	1656	2055	2102	1848	NA	1629	NA	NA	1983	NA	1900	1971	NA
1164	1955	1859	NA	1960	1758	1681	1793	NA	2054	2100	NA	NA	1627	NA	NA	1979	NA	1898	1970	1883
1165	1951	1857	1722	NA	1757	1680	NA	1655	2053	NA	NA	NA	NA	NA	2006	1978	1911	1896	1969	NA
1166	1949	1855	1721	NA	1755	1676	NA	NA	NA	NA	1846	1980	1626	NA	2005	1977	1910	NA	1968	1882
1169	1946	1851	1717	NA	1750	NA	NA	1650	NA	NA	1843	1978	1624	NA	NA	NA	1907	NA	1960	1880
1170	1944	1850	1716	NA	1746	NA	1786	1648	NA	NA	1842	NA	NA	1544	1999	NA	1905	NA	NA	1879
1172	1942	NA	NA	1957	1745	1672	1785	1646	NA	2095	1840	NA	NA	1541	1997	1975	1903	1887	NA	NA
1173	1941	1847	1714	1955	1744	1671	1784	NA	NA	2094	1839	NA	NA	1540	NA	NA	1902	NA	NA	NA
1174	1939	NA	1712	1952	NA	1670	1782	1644	2050	2093	NA	NA	1622	1539	NA	NA	NA	NA	1958	1873
1176	1938	1846	NA	1949	1742	1668	1779	NA	NA	2090	1838	NA	1620	NA	1995	NA	NA	1883	NA	1872
1177	1937	1844	1711	1946	1739	NA	1777	1640	NA	NA	1837	1973	NA	1537	NA	1972	NA	NA	NA	1869
1179	1935	1840	1709	1943	1737	1665	1774	1634	2048	2089	NA	1971	1618	1536	NA	1971	1900	1880	1955	1867
1180	1931	1839	1707	1941	NA	1664	1773	1631	NA	2087	1836	NA	NA	NA	1992	1969	NA	1879	1952	1865
1181	1928	NA	1704	1940	1735	1663	1772	NA	NA	2085	NA	NA	1617	NA	1990	NA	NA	NA	NA	1864
1184	1927	NA	1696	1937	1730	1653	1768	1629	2047	NA	1833	NA	NA	1534	1987	NA	1895	1875	1948	NA
1185	1926	NA	1693	1936	1728	NA	1767	NA	2046	2081	1832	1968	1614	1532	NA	1967	NA	1874	1945	1863
1186	1923	NA	1692	1935	1726	1648	1762	1626	2044	NA	1831	1967	1613	1531	1986	1966	NA	1873	1944	NA
1187	1921	1837	NA	1934	NA	1646	NA	1625	2043	NA	1829	1965	NA	1530	1985	1965	1894	NA	NA	1860
1188	1920	NA	1690	NA	1724	NA	1759	1622	2041	NA	1828	NA	1611	1529	1981	1964	NA	NA	1943	1859
1189	1919	1835	1688	1932	1723	1643	1758	1621	NA	2080	1827	NA	NA	NA	NA	NA	1893	NA	1941	1858
1190	1918	NA	1686	1930	1721	1642	NA	NA	NA	NA	NA	1963	NA	1527	NA	NA	1891	NA	1940	1856
1191	1917	1833	1685	NA	1719	NA	1757	NA	2040	2079	1825	1961	1609	1526	1980	1963	NA	1872	1939	1854
1192	1916	1832	NA	NA	1718	NA	1753	NA	NA	2077	NA	NA	1607	1525	1978	1962	1889	1871	1937	1851
1195	1914	1830	NA	1926	1717	1639	NA	NA	2039	NA	1823	1957	1605	NA	1976	1956	1885	NA	NA	NA
1196	1913	NA	1682	1925	1714	1637	1750	1615	2038	2073	NA	1954	NA	NA	1975	NA	NA	1870	1935	NA
1197	1910	1828	1681	NA	NA	1636	1748	1614	NA	2072	NA	1952	1603	NA	1973	1955	1883	NA	1934	1847
1199	1907	NA	1679	NA	1709	1634	1747	1610	2036	2068	NA	1950	1599	1518	1972	NA	1879	1868	1933	1842
1200	1906	1824	1676	1922	1708	1633	NA	NA	2035	NA	1821	NA	NA	NA	NA	1954	1878	1867	1931	1841
1201	1903	NA	1675	1921	NA	NA	NA	1609	NA	2067	NA	1949	1597	1517	1971	1953	1877	NA	NA	NA
1202	1901	1821	1671	1919	1707	NA	1746	NA	NA	NA	1817	1947	NA	NA	1970	NA	NA	NA	1929	NA
1204	1898	1815	NA	1914	1705	1630	1744	1607	NA	NA	1815	NA	1596	NA	1967	1952	1874	NA	NA	NA
1205	1897	NA	1668	1913	1703	1628	1743	1604	2032	2066	NA	1945	1595	1513	1966	1950	1873	NA	NA	1840
1207	1894	NA	1666	1909	NA	NA	1741	NA	NA	NA	1812	1943	1592	1512	NA	1949	1870	1864	1926	1837
1208	1893	NA	1663	1908	1701	1626	NA	1601	2030	NA	NA	1942	1590	NA	NA	1948	1868	1863	1925	1835
1209	1892	1814	NA	NA	1700	1625	NA	NA	2029	2063	1811	1940	NA	NA	1964	1944	NA	1861	NA	1834
1210	1891	NA	1661	1905	NA	1624	1738	NA	NA	NA	1810	1939	1589	NA	1963	1943	NA	1860	NA	NA
1211	1890	1812	1660	1902	NA	1623	1735	1600	NA	NA	NA	NA	1588	NA	NA	1941	NA	1858	1922	1832
1212	1889	1811	1659	NA	1699	1621	1733	1597	NA	2061	1809	1938	NA	NA	1962	1939	1867	1855	NA	1831
1213	1886	1807	1657	1901	1697	1620	1730	1595	2028	NA	NA	NA	1585	1511	NA	1938	NA	1854	NA	1830
1214	1885	NA	1656	1900	1696	1618	1729	NA	NA	2060	NA	1936	NA	1508	NA	1936	1865	NA	1920	1829
1215	1882	NA	1654	1899	1693	NA	1727	NA	2027	2058	1808	NA	1584	NA	1960	NA	NA	1853	1919	1828
1216	1878	1805	1651	1897	1692	1617	NA	1594	2025	2057	NA	NA	NA	1507	NA	NA	1861	1852	1918	NA
1217	1875	1802	NA	NA	NA	1616	1724	NA	2024	NA	NA	1932	1582	1504	1959	NA	NA	1850	1914	NA
1221	1871	NA	1648	1891	NA	1607	NA	1591	NA	NA	1802	1930	1575	1499	NA	1932	1855	NA	1910	NA
1222	1870	NA	NA	NA	1683	NA	NA	1590	NA	NA	NA	NA	1574	1497	NA	1931	1854	1846	NA	1822
1223	1868	1799	NA	NA	1680	1606	1720	1587	NA	2047	NA	1929	NA	1496	NA	NA	1853	NA	NA	NA
1224	1866	NA	1647	1889	1677	1605	NA	1586	2022	2045	NA	1927	NA	1495	1952	1930	NA	NA	1909	1821
1225	1864	1797	NA	1887	NA	1603	1718	1584	NA	NA	NA	NA	1573	NA	1951	NA	NA	1845	1908	1820
1226	1863	1794	1642	1884	1674	1602	1717	1581	2021	2044	NA	1926	1572	NA	1950	NA	1852	1842	NA	NA
1228	1862	1790	NA	NA	1672	1600	NA	1579	2020	2043	NA	1924	1570	NA	1946	NA	1851	1841	1906	NA
1230	1861	1786	1639	1877	1671	1596	NA	NA	2018	NA	NA	NA	1567	1493	NA	NA	1846	1839	NA	NA
1233	1860	1780	1635	1876	1665	NA	1711	1570	NA	NA	1798	1919	1562	1491	NA	NA	1844	NA	NA	1816
1235	1857	1778	1631	1874	NA	1591	1707	1566	NA	2041	NA	NA	1558	NA	1942	NA	NA	1830	1901	1813
1236	1854	1775	1630	1872	1662	NA	1706	NA	2016	NA	1797	NA	1556	NA	1941	1924	NA	1829	NA	1812
1238	1853	NA	1625	1869	1659	1586	1701	1562	NA	NA	1794	NA	1555	NA	1940	1923	NA	1828	NA	NA
1239	1852	1774	NA	1868	NA	1585	1700	NA	2014	2037	NA	NA	NA	1489	1939	NA	1842	NA	NA	1811
1240	1851	1773	1624	1867	1656	1581	1699	NA	NA	NA	1792	NA	NA	1487	NA	NA	1839	1827	1897	NA
1241	1850	1772	1623	1865	NA	1580	1697	NA	2013	NA	1789	1917	NA	NA	NA	1922	1838	1826	1895	1810
1242	1849	1771	NA	NA	1654	1578	1695	NA	2011	NA	NA	1916	1554	1485	1937	NA	NA	1825	1894	1808
1245	1847	NA	NA	NA	NA	1574	1688	1560	2010	NA	1787	NA	NA	NA	NA	1920	1832	NA	NA	NA
1246	1845	NA	NA	1858	1650	1573	1686	NA	NA	NA	NA	1912	NA	1481	1934	1919	1830	1824	1891	NA
1248	1843	1763	NA	1852	NA	1572	1683	1558	NA	2033	1782	1909	NA	1479	1930	1918	1828	1821	1889	1803
1249	1841	1759	NA	1851	1648	1571	NA	1556	2006	2031	1781	1908	1550	1478	1929	1916	1827	NA	NA	1802
1250	1840	NA	1616	1850	NA	NA	1681	1555	NA	NA	NA	1907	1549	NA	1928	1915	1825	1820	NA	1800
1251	1839	NA	1614	1849	1646	NA	NA	1553	NA	2029	NA	NA	1548	NA	1926	1914	1824	1819	NA	1799
1252	1837	1757	1611	1847	1643	NA	1680	NA	NA	NA	1780	1906	1547	1477	NA	1913	1823	NA	1888	NA
1254	1835	1755	1609	1842	NA	NA	NA	1551	2004	NA	NA	1904	1543	1475	NA	1911	1821	NA	1885	NA
1256	1834	1754	NA	1838	NA	NA	1676	1550	2001	2027	1775	1902	NA	1470	NA	1910	NA	1815	1881	1797
1258	1831	1751	1606	1834	1639	1566	1673	1549	1999	2023	NA	1901	1539	1468	1921	NA	NA	1814	1877	1794
1260	1828	NA	1604	NA	1637	1565	NA	NA	NA	NA	1771	NA	1538	NA	NA	NA	NA	1811	NA	1790
1261	1825	NA	1603	1831	1635	1564	1669	1547	NA	2020	1769	NA	1537	NA	NA	NA	NA	1809	NA	NA
1262	1823	NA	NA	1830	1633	NA	1665	1543	NA	NA	1768	1896	NA	1465	1920	1909	NA	1808	1875	1789
1263	1822	1745	NA	1828	1632	1563	1664	1541	NA	2019	1766	NA	1535	NA	NA	1906	1816	NA	1874	1788
1264	1820	1744	1602	1826	1630	1562	1663	1540	1998	2017	NA	1895	NA	1464	1919	NA	1815	NA	1873	1787
1265	1819	1743	NA	1823	NA	1560	NA	1539	1997	2016	NA	NA	NA	1463	1917	1904	NA	NA	1872	NA
1267	1818	NA	1599	1821	1628	1555	1661	1534	1994	NA	1765	1894	1532	NA	NA	1900	NA	1806	1867	1785
1268	1816	NA	1597	1819	1626	1554	1660	NA	1993	NA	1764	1892	1530	NA	NA	NA	1810	NA	1865	NA
1271	1815	1740	1591	NA	NA	NA	NA	NA	NA	2015	1760	1886	1528	1459	NA	1897	NA	NA	1861	1782
1272	1814	1739	NA	NA	1623	1553	NA	1531	NA	2013	1759	1885	NA	1457	1911	NA	1809	1805	NA	1777
1273	1813	1737	1590	NA	1620	1552	1654	1529	NA	2012	1758	NA	1527	NA	NA	NA	1808	1803	1859	1776
1274	1812	1735	1589	1815	1617	NA	1652	1528	NA	NA	1756	1884	1525	1456	1908	NA	NA	1802	1858	NA
1275	1811	1734	NA	1814	1615	1549	1651	1526	NA	NA	NA	1883	1523	NA	1907	1896	1807	1800	NA	1775
1276	1810	1731	NA	1812	NA	1546	1648	1523	NA	2011	1755	1882	1521	1454	1906	NA	1806	NA	NA	NA
1278	1808	1728	1585	1809	NA	1544	1646	NA	NA	NA	NA	NA	1516	NA	NA	NA	NA	NA	1857	NA
1280	1806	1726	1584	NA	NA	NA	NA	1518	1987	NA	1751	1879	NA	1452	1905	1893	1804	NA	NA	1772
1281	1805	NA	1583	1807	1612	1540	1644	NA	1985	2005	1746	NA	1515	1451	NA	1892	1803	1798	1856	NA
1282	1804	1722	1581	1804	NA	1539	1641	1516	1984	2004	NA	NA	1513	1450	1904	NA	1801	NA	1855	NA
1283	1803	1720	1580	1802	1611	NA	1640	NA	1983	NA	1744	1877	NA	1449	1901	NA	1800	NA	1852	1771
1284	1801	1718	1579	1801	1610	NA	1639	1515	1978	2003	NA	1875	1511	1448	NA	NA	NA	NA	1851	NA
1285	1799	1716	1578	1800	NA	1536	1638	NA	1977	NA	1743	NA	1509	NA	NA	1891	1799	NA	1850	1769
1287	1796	NA	1576	1797	NA	1533	NA	1513	NA	NA	1741	NA	1507	NA	NA	1889	1798	1796	1849	1768
1288	1795	NA	NA	1795	NA	1531	1634	1512	1974	NA	NA	1873	1506	NA	NA	1888	1797	1795	NA	NA
1290	1794	NA	NA	NA	NA	1530	NA	1509	NA	NA	NA	NA	NA	1444	1896	NA	1796	1793	1846	NA
1292	1793	1711	1572	1792	NA	NA	1630	1508	NA	1998	1738	1870	1505	1440	1894	1887	1794	1790	NA	1764
1293	1792	1709	1571	1791	1607	1528	1629	NA	1970	NA	1736	NA	1502	1439	1892	NA	1793	NA	1844	1763
1294	1791	1708	1568	NA	1605	1526	1628	1507	1968	1996	NA	1868	1501	NA	NA	NA	NA	NA	1843	1762
1295	1789	1707	NA	NA	NA	1525	NA	1506	NA	1995	NA	NA	NA	1438	NA	1886	NA	NA	1842	NA
1297	1788	1702	1565	1786	1601	1523	1624	NA	1966	NA	NA	NA	NA	1437	1889	1884	1790	1788	1840	NA
1298	1787	1699	NA	NA	1598	1522	1623	1504	NA	1993	1734	NA	1500	NA	NA	1883	1789	1787	NA	1760
1299	1784	1698	1562	1785	1597	1520	1622	1502	1964	1991	NA	1867	NA	1436	NA	NA	NA	1786	NA	NA
1301	1783	NA	NA	1783	1596	NA	1620	1500	1962	1989	NA	1866	1498	NA	1887	NA	1786	NA	1836	1758
1302	1780	NA	1555	1782	NA	NA	1619	1499	NA	NA	NA	NA	NA	NA	NA	NA	1784	1785	1834	1757
1303	1778	NA	1553	1780	NA	NA	NA	1498	NA	NA	1732	1865	NA	NA	NA	1879	NA	1784	NA	NA
1304	1777	NA	NA	1779	NA	NA	1618	1495	1961	NA	1730	1864	NA	1433	1884	NA	NA	NA	1832	1755
1305	1776	1694	1552	1778	1595	1518	1617	1493	NA	NA	NA	NA	1496	NA	1882	1876	1783	NA	1831	NA
1306	1775	NA	1550	1777	NA	NA	1614	NA	1960	1988	1729	NA	NA	NA	NA	1874	1782	NA	1830	NA
1307	1774	1691	1548	1776	1593	1517	1613	1491	1958	NA	1728	NA	1494	1431	1881	1871	1781	NA	1828	NA
1308	1773	1689	1546	1775	1592	1515	NA	1488	NA	NA	1727	1862	1493	NA	1879	NA	1780	1781	1826	1754
1310	1772	1686	NA	NA	NA	NA	1612	1483	NA	NA	1725	1858	1491	NA	NA	1869	1778	NA	1822	1750
1311	1771	1682	NA	NA	1591	1514	NA	1480	1955	NA	1724	NA	1490	1429	NA	NA	NA	NA	1820	1749
1312	1770	1681	NA	NA	1590	NA	1611	NA	NA	1982	NA	NA	1489	NA	NA	1867	NA	1780	1819	1746
1314	1768	1679	1540	1769	1588	NA	1607	1478	NA	NA	1722	NA	1488	NA	NA	1866	NA	NA	1817	1743
1316	1767	NA	NA	NA	NA	1512	NA	1473	1952	1979	NA	1856	1485	1427	NA	1864	1777	NA	NA	1740
1318	1766	NA	1534	1762	NA	1509	1605	NA	1950	1977	NA	NA	NA	NA	1874	NA	NA	1777	NA	1738
1319	1763	NA	1531	NA	1584	1508	NA	1469	NA	1976	1721	NA	NA	1424	1873	1861	1774	1776	1813	1737
1321	1762	1673	NA	NA	NA	NA	1603	NA	1948	1975	NA	1850	NA	1420	1871	NA	1773	NA	1807	NA
1322	1761	1671	1527	NA	1583	1505	1601	1466	NA	1974	NA	1848	1484	1419	NA	1858	NA	1774	1806	NA
1323	1760	1669	1525	NA	1580	1504	1599	NA	1947	1973	NA	NA	1483	NA	NA	NA	1771	NA	1804	NA
1324	1758	1668	1523	1759	NA	1502	NA	NA	NA	NA	NA	NA	1482	1418	1870	NA	NA	NA	NA	1736
1327	1757	1663	1518	1756	1575	1498	1598	1464	NA	NA	NA	1846	NA	1414	NA	1856	NA	NA	1800	NA
1328	1755	NA	NA	1754	1574	1497	NA	1463	NA	1970	1714	1845	1479	1413	1866	1855	1769	1772	1799	1734
1329	1753	NA	NA	1753	1573	NA	1596	1461	1941	1968	1711	NA	NA	NA	NA	1854	1768	1771	1797	NA
1330	1752	NA	1517	1752	NA	1496	1595	NA	NA	1967	NA	NA	1478	1412	NA	1852	1767	1769	1796	NA
1333	1751	NA	1515	1744	NA	NA	1592	1460	1938	NA	1710	1842	NA	1408	NA	NA	1764	NA	NA	NA
1334	1750	1659	1514	1743	1569	1491	1591	1459	1937	NA	NA	1840	NA	NA	NA	1849	NA	NA	1795	1733
1335	1749	1657	NA	1741	1566	1490	1590	NA	NA	1965	NA	1837	NA	1406	1863	1847	NA	NA	1793	1732
1336	1748	1655	1511	1740	NA	NA	1588	1458	1936	NA	1708	1836	1474	1405	NA	1846	NA	1766	1792	NA
1339	1746	1650	NA	1738	1563	NA	1587	1453	NA	NA	1704	NA	NA	1402	NA	1844	NA	NA	NA	NA
1341	1745	1647	NA	1735	NA	1486	1582	NA	1931	1962	1703	1833	1467	1398	NA	NA	NA	1760	NA	1728
1342	1744	NA	NA	1733	1560	1483	NA	NA	NA	NA	NA	NA	NA	NA	NA	1841	1761	1757	1789	1725
1343	1742	NA	NA	NA	1559	1481	1581	NA	1930	1961	NA	1830	NA	NA	NA	NA	NA	1755	NA	1723
1345	1741	1646	1505	NA	NA	1480	NA	1448	1929	NA	1699	1824	1466	NA	1859	NA	1756	1754	1787	1719
1346	1739	1642	1502	NA	1558	1479	NA	NA	NA	1958	1697	NA	1465	NA	NA	1838	NA	1752	NA	1718
1348	1738	NA	NA	NA	1556	1477	1579	1445	1926	NA	NA	NA	NA	NA	1857	NA	1754	1750	NA	1717
1350	1737	1636	NA	NA	1555	1475	1576	NA	1925	NA	1690	NA	1462	NA	NA	NA	NA	1748	NA	1715
1351	1736	1635	1498	1727	NA	1473	1574	NA	1924	1955	NA	1823	1460	1394	1855	1836	1753	NA	1782	NA
1352	1735	1634	NA	NA	1552	1471	1573	1441	1923	1954	1689	1822	1457	NA	NA	NA	1752	1747	1781	NA
1353	1734	1632	NA	1724	1550	1469	NA	1439	NA	NA	NA	NA	NA	1391	1853	NA	1751	NA	1780	NA
1355	1731	NA	1494	1719	NA	1468	1572	1437	NA	NA	1687	1819	1455	NA	NA	1835	NA	NA	1779	1713
1356	1727	1627	1492	1718	1549	1464	1571	NA	NA	1951	NA	1818	1454	1387	NA	1834	1750	1746	1778	NA
1358	1725	1625	1491	1717	NA	NA	1570	NA	1921	1950	NA	1817	NA	NA	NA	NA	NA	NA	NA	1711
1361	1723	NA	1488	1715	1547	NA	1569	1433	NA	NA	1682	NA	NA	1386	1848	1832	NA	NA	NA	1708
1363	1722	1621	NA	1712	1545	1461	1566	1429	NA	NA	NA	1814	NA	NA	NA	1831	NA	NA	1773	1705
1365	1719	1620	NA	1710	1541	1457	NA	NA	1917	1944	NA	1811	NA	1384	1844	1829	NA	1737	NA	1701
1366	1718	NA	1487	1709	1539	1454	1564	1425	1916	1942	NA	NA	NA	NA	1840	1827	1744	1736	1772	1700
1367	1715	NA	NA	1707	1538	1453	1563	1424	NA	NA	NA	NA	1452	NA	1839	NA	NA	NA	1771	1699
1370	1713	1616	1484	NA	NA	1451	NA	1419	NA	NA	1680	1810	NA	1382	1838	NA	1741	NA	1768	1696
1371	1712	1614	1483	1702	1534	1450	NA	NA	1914	NA	1679	1809	NA	NA	NA	NA	NA	1731	NA	NA
1372	1711	NA	NA	1701	NA	NA	1554	NA	NA	NA	1678	1807	NA	1381	1835	1820	1740	NA	1766	1694
1376	1710	1609	1479	1694	1529	NA	NA	NA	1910	1937	NA	1805	1449	1378	NA	1817	NA	NA	1762	NA
1378	1709	1606	1476	NA	NA	NA	1548	1411	NA	1934	NA	NA	NA	NA	1831	NA	NA	1726	1761	NA
1381	1708	1602	NA	1691	1517	NA	1545	1409	1904	NA	1668	NA	1447	1377	1829	NA	NA	NA	1757	1681
1382	1707	1600	1473	1690	NA	NA	1544	NA	NA	1932	1667	1799	NA	NA	NA	1813	NA	1722	1756	1680
1384	1706	1597	NA	NA	1516	1442	1542	1406	NA	1930	1665	1797	NA	1376	1826	1811	1733	NA	NA	1679
1386	1705	1593	NA	1688	NA	NA	NA	1403	NA	NA	NA	1796	1446	NA	1824	1808	NA	NA	NA	NA
1388	1704	1591	1470	NA	1511	1438	NA	1402	1901	1922	NA	1794	NA	1374	1822	NA	NA	NA	1750	1676
1389	1702	1590	1467	1683	1509	1436	1541	1401	1900	1921	1664	1793	1443	NA	1821	NA	NA	NA	NA	NA
1390	1701	1589	NA	1682	NA	1435	1540	1399	1898	1919	NA	NA	NA	NA	1819	1806	1731	1718	NA	1674
1391	1699	NA	1466	NA	NA	1434	NA	NA	1896	NA	1662	NA	1442	NA	1818	NA	1729	1717	NA	1673
1392	1698	NA	1465	NA	1506	1432	1538	1398	1894	NA	NA	1792	1440	1371	NA	1805	NA	1716	1748	1672
1393	1697	NA	1464	1681	1505	1431	NA	NA	1892	1918	NA	NA	NA	NA	1817	NA	NA	1715	NA	1671
1394	1693	NA	1463	NA	NA	1430	1537	1396	1891	NA	NA	NA	NA	NA	NA	1804	NA	1712	1747	1670
1395	1692	1587	1461	1680	NA	1429	1536	NA	NA	NA	1659	1789	NA	1370	NA	NA	NA	1711	1745	NA
1397	1690	NA	1458	1677	1503	1426	NA	1393	NA	1916	1657	NA	1439	NA	NA	1801	1728	NA	1744	1669
1404	1689	NA	NA	1664	NA	NA	NA	1386	NA	NA	1652	1783	1429	NA	NA	NA	NA	NA	1741	NA
1406	1688	1579	1445	1660	NA	1418	NA	1384	1886	NA	NA	1781	1426	1361	NA	1794	NA	1704	NA	1665
1410	1687	1574	1436	1657	1492	1412	1526	NA	1882	NA	1647	1777	1424	1359	1808	NA	1720	1701	1731	NA
1412	1686	1572	NA	1653	1488	NA	1522	NA	NA	NA	1645	NA	1423	1355	NA	NA	1716	1700	1730	NA
1415	1684	NA	NA	NA	NA	1408	1517	1377	NA	1904	NA	1776	NA	NA	1801	1784	1712	NA	1728	1658
1416	1683	NA	1433	NA	NA	1407	1515	1376	NA	NA	1642	NA	NA	NA	1800	NA	NA	NA	1727	1657
1417	1680	NA	1431	1649	NA	1405	1514	NA	1878	NA	NA	NA	1417	NA	1799	1783	1711	1698	1725	1656
1421	1679	NA	NA	NA	1481	NA	NA	1369	NA	1900	1638	1772	1414	NA	NA	1782	1706	1696	NA	NA
1422	1677	NA	1426	1645	NA	1404	1510	1368	1874	NA	NA	NA	1412	1349	1795	1781	NA	NA	NA	NA
1423	1676	1564	1425	1642	1479	NA	NA	1363	1873	1898	NA	NA	NA	1348	1794	1780	NA	NA	NA	NA
1424	1675	NA	NA	1640	1477	1403	NA	NA	1872	NA	NA	1771	NA	NA	1793	1779	1703	1695	1722	NA
1426	1673	NA	1420	1637	1475	1400	1507	1362	1871	NA	1636	1767	NA	1346	1791	NA	NA	NA	NA	1655
1427	1672	1560	1419	1635	1474	NA	NA	1360	1870	1896	1635	1766	1410	NA	NA	NA	1702	NA	NA	NA
1429	1671	1557	1418	1634	1469	1399	NA	1357	NA	NA	1634	1765	NA	NA	1789	1776	1697	NA	NA	1653
1431	1670	1554	1415	1631	1467	NA	NA	1353	1866	1893	1633	NA	1407	1344	NA	NA	1694	1691	NA	NA
1432	1669	1551	1414	1629	1466	1398	1501	1352	1865	NA	1630	NA	1403	1343	1787	1775	NA	1689	NA	1650
1433	1668	1550	NA	NA	1465	1396	1499	1350	1864	NA	1629	1763	1401	NA	1786	1774	1691	NA	1716	1649
1434	1667	1549	1412	1627	NA	NA	NA	NA	NA	1892	NA	NA	1400	1342	1785	NA	1690	NA	NA	NA
1435	1663	1547	1409	NA	NA	1395	1497	NA	1863	NA	NA	NA	NA	1341	NA	NA	NA	NA	1713	1648
1436	1661	1544	1407	1625	1463	NA	1496	1349	NA	1891	NA	NA	1399	1340	1784	1773	1689	NA	NA	NA
1437	1659	1542	1405	NA	1462	NA	1494	NA	NA	1888	NA	1762	NA	1339	NA	NA	NA	1688	1712	NA
1438	1657	NA	NA	NA	1461	1394	1493	NA	1862	NA	1628	NA	1398	1337	NA	1772	NA	1684	NA	NA
1440	1656	NA	1402	NA	1459	1390	1492	NA	NA	1885	NA	NA	NA	1335	1779	1771	NA	NA	1710	1645
1442	1653	NA	1400	1617	1457	1389	NA	1344	1859	NA	NA	1760	1397	NA	NA	1770	1685	NA	NA	NA
1443	1652	NA	1396	NA	NA	1387	1490	NA	NA	1882	1626	NA	1396	1334	NA	1768	1683	NA	1709	1643
1447	1650	1539	1391	NA	NA	1378	1481	NA	NA	1876	1623	NA	NA	1332	1772	NA	1678	1678	1705	NA
1448	1649	NA	1389	1614	1450	NA	1480	NA	1857	1875	1622	NA	NA	1329	NA	NA	NA	1677	1704	1639
1449	1648	1537	NA	NA	1449	NA	1479	1340	1856	NA	NA	1757	NA	NA	1770	1766	1676	NA	NA	NA
1450	1647	NA	NA	1613	NA	1376	1478	NA	1854	NA	1621	1756	NA	1328	NA	NA	NA	1675	1703	NA
1451	1645	1535	1387	1612	NA	NA	1474	1338	1850	1874	1620	NA	NA	NA	NA	NA	1675	1673	NA	NA
1452	1644	NA	NA	NA	1447	NA	1473	1337	1849	1873	1619	1754	NA	1327	NA	NA	NA	1671	1701	NA
1453	1642	1534	NA	1609	NA	1375	NA	1336	NA	1872	1618	1752	1393	NA	1768	NA	NA	NA	1700	NA
1456	1641	1531	1385	NA	1442	1373	1469	1333	1846	1870	1614	1748	1389	NA	1766	NA	1671	NA	1698	1637
1460	1640	NA	NA	NA	1440	1367	NA	NA	NA	NA	NA	NA	1387	1323	1761	NA	1668	NA	NA	NA
1461	1639	1527	1378	NA	NA	NA	1466	1328	NA	1866	1611	1741	NA	NA	1759	1762	1667	1665	1695	1634
1462	1638	1524	1376	1601	1439	1364	1465	1325	1839	NA	1609	1740	NA	1322	1758	1761	NA	1664	NA	NA
1464	1637	1519	1375	1600	NA	1360	1463	NA	NA	NA	NA	1737	NA	NA	NA	NA	NA	NA	1693	NA
1469	1636	1514	NA	1595	1433	1354	1458	1320	NA	NA	NA	NA	NA	1317	1755	1758	NA	1657	NA	NA
1471	1635	1512	NA	1593	NA	NA	1457	NA	NA	1861	1605	1733	NA	1315	1753	1755	NA	NA	NA	1629
1472	1632	1510	1364	1592	1432	NA	NA	NA	NA	NA	1604	1732	1380	NA	NA	1754	NA	NA	NA	NA
1473	1631	1509	1363	NA	NA	NA	NA	NA	NA	NA	NA	NA	NA	1313	1752	NA	1664	NA	NA	1628
1475	1629	NA	1360	NA	1431	NA	1454	1317	1833	NA	NA	1730	1379	1311	1751	1753	NA	NA	1690	1626
1478	1627	1507	NA	1588	1428	1351	1452	1310	NA	1858	NA	1727	NA	NA	1748	NA	NA	NA	NA	1625
1479	1626	1506	1357	1587	1427	1350	NA	NA	1832	NA	NA	1726	NA	1306	1747	1748	NA	1653	1689	NA
1480	1625	1504	NA	NA	NA	1348	NA	NA	1831	NA	NA	NA	1378	NA	1744	NA	1660	NA	1688	NA
1481	1623	1503	1355	1585	NA	NA	NA	1307	NA	NA	1602	NA	NA	1305	NA	NA	NA	NA	NA	1624
1482	1620	1502	1352	1582	1426	NA	1451	1306	NA	1857	1600	1725	NA	1304	1742	NA	NA	NA	NA	1623
1484	1619	1500	NA	1581	NA	1345	1448	1302	NA	NA	NA	1724	1377	1302	NA	NA	1659	NA	1686	NA
1485	1618	NA	NA	NA	NA	1344	1447	NA	1824	1855	1598	NA	1376	1301	1740	NA	1658	1649	NA	NA
1488	1616	1498	NA	1579	1424	1342	1444	NA	NA	NA	1595	1723	1374	1300	1739	NA	1656	NA	NA	1619
1489	1615	NA	1348	1578	1423	NA	1443	NA	NA	NA	NA	1722	NA	NA	1738	NA	1655	NA	NA	NA
1490	1610	1497	NA	NA	1422	1341	1441	1300	1822	NA	1593	NA	NA	NA	NA	1743	NA	NA	1681	1618
1491	1609	1496	NA	1576	NA	1340	1440	1299	NA	1852	1592	NA	1373	1299	1737	1741	1654	NA	1678	NA
1492	1608	1494	1346	NA	1419	1339	NA	NA	1819	NA	NA	NA	NA	1297	NA	NA	1653	1648	NA	NA
1495	1606	1493	NA	1575	1414	1332	1438	1297	1817	1851	NA	1720	1372	1292	1734	NA	1648	NA	1675	1616
1496	1605	1490	1343	1574	1413	NA	1436	1296	NA	1850	NA	NA	NA	NA	1733	1740	1646	1644	1672	NA
1498	1603	1487	NA	NA	NA	1331	NA	1294	NA	NA	1588	1718	1371	1290	1730	1737	NA	NA	1671	1612
1501	1602	1483	NA	NA	NA	NA	1432	1289	NA	1845	1584	1714	1369	1287	1728	1735	NA	NA	NA	NA
1505	1599	1477	NA	1568	1406	1324	1428	1285	1808	1840	NA	1711	1366	1285	1725	NA	NA	NA	NA	NA
1507	1598	NA	NA	1566	NA	1318	NA	1282	1804	1839	1581	1708	NA	NA	NA	1730	NA	1639	1664	1608
1509	1597	NA	NA	1563	NA	1317	NA	NA	1803	NA	NA	1707	1364	1281	NA	NA	NA	NA	1663	NA
1512	1595	NA	1332	1555	NA	NA	1422	NA	1801	NA	NA	1704	NA	NA	NA	1727	1639	NA	1660	NA
1516	1594	NA	1329	NA	NA	1308	1417	NA	1796	1834	1577	NA	1357	NA	NA	NA	1635	1632	NA	1602
1517	1592	NA	NA	1549	NA	1303	NA	NA	NA	NA	NA	NA	NA	1275	NA	NA	NA	1631	1655	NA
1519	1591	1468	NA	NA	NA	NA	NA	1271	1792	NA	1576	NA	1355	NA	NA	NA	NA	1630	1652	NA
1520	1589	NA	NA	NA	1400	1301	NA	1270	NA	1831	1575	NA	NA	NA	NA	NA	NA	NA	1651	1600
1522	1588	1465	1325	NA	NA	NA	1412	NA	1791	NA	NA	1701	1351	1273	NA	1723	1632	NA	1650	1596
1523	1586	NA	1323	NA	1399	1300	1411	1269	NA	NA	NA	1700	1350	1271	NA	1722	NA	1629	NA	1594
1524	1584	NA	NA	NA	1396	1299	NA	NA	1790	1829	1572	NA	NA	NA	NA	NA	1630	1628	1649	1593
1529	1582	1459	1315	NA	NA	1295	NA	1264	1786	NA	1567	1697	1344	1266	1717	1718	NA	1624	1646	1588
1530	1581	NA	1313	1541	NA	1293	1407	1263	NA	NA	NA	NA	1341	NA	1716	1717	NA	NA	1645	1587
1531	1579	1456	NA	NA	NA	1292	1406	1262	1785	NA	NA	1696	NA	1265	1715	NA	NA	1623	1644	1586
1532	1578	1454	1311	NA	NA	NA	NA	1261	NA	1823	NA	NA	1340	1264	NA	NA	1627	NA	1642	NA
1534	1577	NA	1306	1540	1391	1290	1404	1260	1783	1821	1565	NA	NA	NA	NA	NA	1625	NA	NA	1582
1537	1576	1450	1303	NA	1390	NA	1400	NA	1782	NA	1562	NA	NA	NA	NA	NA	NA	NA	1639	1577
1538	1575	1448	NA	1536	1388	NA	1399	1255	NA	NA	NA	NA	1337	NA	NA	1711	NA	NA	NA	1575
1539	1574	1446	NA	NA	1387	1288	NA	1254	1779	1817	1561	NA	NA	1261	NA	NA	NA	1618	NA	NA
1541	1573	1444	NA	1534	NA	1286	NA	1250	NA	NA	1559	1692	NA	1259	1712	1709	1621	1617	NA	1572
1544	1571	1442	NA	NA	1378	NA	NA	1246	NA	1811	1555	1690	1330	NA	NA	1707	1616	1616	1636	1568
1545	1570	1441	1298	NA	1376	NA	1396	1244	NA	NA	1554	1689	NA	1256	NA	1706	NA	1615	1635	1564
1546	1568	NA	NA	NA	NA	1281	1394	NA	NA	1810	1553	1685	NA	1254	1706	NA	NA	NA	NA	NA
1548	1567	NA	1294	1526	1373	NA	1393	NA	NA	NA	NA	NA	1328	1252	NA	1705	NA	1610	1631	1563
1549	1565	NA	NA	NA	NA	NA	1392	NA	1777	NA	NA	NA	1327	NA	1705	NA	NA	NA	1630	NA
1550	1564	1439	1293	1525	NA	1279	NA	NA	1776	NA	1552	NA	1325	NA	NA	NA	1615	NA	1629	NA
1552	1562	1437	NA	NA	NA	1277	1391	NA	1773	NA	NA	1682	NA	NA	1703	NA	1613	1608	NA	1560
1553	1561	1435	NA	1524	1371	1276	NA	NA	NA	NA	1550	NA	1323	1250	NA	1704	1608	1607	NA	1559
1554	1560	NA	1292	NA	1368	1275	1390	1238	NA	1808	1549	1681	1322	1249	NA	NA	1607	NA	1624	1558
1555	1557	NA	NA	1523	NA	NA	NA	NA	1772	1807	NA	1680	1321	NA	NA	1703	NA	1606	NA	NA
1556	1556	NA	1291	1522	NA	1274	1389	1237	1771	1806	1548	NA	1320	NA	NA	1702	1605	NA	NA	NA
1558	1555	NA	1289	1520	NA	NA	1386	NA	1767	1804	1544	NA	1317	1247	1702	1701	NA	1604	1622	NA
1562	1554	NA	NA	1518	NA	NA	1381	1233	1764	1801	NA	NA	NA	1244	NA	NA	NA	1600	1620	NA
1563	1553	1428	1284	1515	NA	NA	1380	1231	1763	NA	1543	NA	NA	1243	1700	NA	1600	1599	NA	1554
1564	1551	1427	NA	NA	1361	1266	1379	1229	1762	1800	NA	1676	1313	NA	NA	NA	1599	NA	NA	1553
1565	1548	1425	1282	NA	NA	1264	NA	1227	1761	1797	NA	1674	NA	NA	1698	1700	NA	NA	1619	1552
1566	1546	1424	NA	NA	1359	1263	NA	1225	NA	1796	1542	NA	NA	NA	NA	NA	NA	NA	NA	NA
1569	1544	NA	NA	1510	1357	1262	NA	NA	NA	NA	1538	NA	NA	1238	NA	NA	1596	1595	1616	1548
1570	1543	1421	1278	1509	NA	1261	1375	NA	NA	1793	NA	1673	NA	1237	1695	1698	NA	NA	1615	NA
1571	1542	1420	1277	1507	1356	NA	1374	NA	NA	1792	1537	NA	1311	NA	1694	NA	NA	1594	NA	1546
1572	1541	NA	NA	1505	NA	1260	1373	NA	1760	NA	NA	1672	NA	1236	NA	1697	1595	NA	NA	1545
1573	1539	NA	NA	NA	NA	NA	NA	NA	1759	NA	NA	NA	1310	NA	1693	NA	NA	NA	1614	NA
1574	1538	1419	NA	NA	1355	1259	NA	NA	NA	NA	NA	NA	1309	1235	1692	NA	NA	1593	1613	NA
1577	1536	NA	1274	1503	NA	1257	1367	1219	NA	1791	NA	NA	1307	NA	1690	NA	1591	1592	1611	NA
1580	1535	1417	NA	NA	1350	NA	NA	1215	NA	NA	1531	NA	1304	1230	NA	1690	NA	NA	NA	NA
1581	1533	NA	1273	NA	NA	NA	1361	NA	1757	NA	1529	NA	NA	1229	1686	1688	1587	NA	1608	NA
1585	1532	1415	1269	1494	NA	NA	1355	1212	1754	NA	1524	NA	1302	NA	1684	NA	1585	NA	1604	1540
1586	1531	1414	NA	NA	NA	NA	NA	1211	NA	NA	1523	NA	NA	NA	1682	NA	1584	1585	NA	NA
1588	1529	NA	1267	NA	NA	NA	NA	NA	NA	NA	NA	NA	1300	NA	NA	1685	1583	1584	NA	1536
1590	1527	NA	NA	NA	1343	NA	1352	1207	NA	NA	1520	NA	NA	NA	1679	NA	1581	1583	NA	1534
1591	1526	1411	NA	NA	1341	1251	1350	1206	1753	1782	NA	NA	1295	1225	1678	1682	1580	1582	NA	NA
1592	1525	1410	1265	1493	1338	1249	1348	1203	1752	1781	1519	NA	1293	NA	NA	NA	1579	1581	NA	NA
1593	1524	NA	1263	1492	1337	NA	1347	1202	NA	1780	NA	NA	1292	NA	1676	NA	1577	NA	NA	NA
1595	1522	1406	1260	NA	NA	1246	1344	1201	NA	NA	NA	NA	NA	NA	1674	1680	NA	1578	NA	NA
1603	1521	NA	1257	NA	NA	NA	1338	1195	NA	1774	1511	1658	NA	NA	NA	1673	NA	NA	1595	NA
1604	1519	NA	NA	NA	NA	NA	1335	1194	1744	NA	NA	1657	NA	1221	1671	NA	NA	NA	NA	NA
1608	1518	NA	NA	NA	1329	NA	NA	1189	1741	NA	1510	1653	1283	1217	NA	NA	NA	1570	NA	NA
1609	1517	1395	1255	NA	NA	1237	1327	NA	NA	1771	NA	NA	1281	NA	NA	NA	NA	1569	1592	NA
1610	1516	NA	1254	NA	1326	NA	1324	NA	NA	NA	NA	NA	NA	NA	NA	NA	1571	NA	NA	NA
1611	1513	1393	NA	1481	1324	1235	1322	1188	1739	1770	1509	NA	NA	NA	NA	1671	1569	1567	NA	NA
1612	1512	NA	1252	NA	NA	NA	NA	NA	NA	1768	NA	1652	1280	1216	NA	1670	NA	1566	1590	NA
1613	1508	NA	1251	1479	1323	NA	NA	1187	1738	1766	NA	NA	1278	1215	1669	NA	1566	1564	NA	1528
1614	1507	NA	1250	1477	1322	NA	NA	NA	NA	NA	NA	NA	NA	1213	1667	1669	1565	1563	1588	1526
1616	1506	1389	NA	1472	NA	NA	NA	NA	1735	NA	NA	1651	NA	1211	1665	NA	NA	NA	NA	1525
1617	1504	1388	NA	1471	NA	1233	NA	1186	NA	1763	NA	NA	NA	NA	1664	1666	1561	NA	NA	1522
1619	1503	1385	1248	1467	NA	1231	1316	NA	NA	1762	1507	NA	1275	1208	1660	NA	NA	1561	1587	NA
1620	1501	NA	1246	NA	NA	NA	1314	1183	1734	NA	1506	NA	NA	1206	1659	NA	NA	NA	NA	1520
1622	1499	NA	1244	NA	1321	NA	NA	NA	1732	NA	NA	NA	1272	1204	1658	1661	1558	1559	1584	1517
1623	1496	1380	1243	NA	1319	NA	1311	1181	NA	1760	1503	NA	NA	NA	NA	NA	1557	NA	NA	NA
1624	1494	1379	1242	NA	NA	NA	1310	NA	NA	NA	1501	1648	1271	1203	NA	1660	1556	1557	1583	1516
1625	1492	1377	1241	NA	1318	1230	NA	1180	NA	1759	NA	1647	1268	NA	NA	NA	NA	NA	1582	NA
1626	1491	1376	1240	NA	NA	NA	NA	1178	NA	1758	NA	NA	1266	1202	NA	NA	1554	NA	1581	NA
1627	1488	NA	NA	1463	NA	1227	1309	1177	NA	1757	NA	NA	1263	NA	NA	1659	NA	1555	1580	NA
1628	1486	NA	1239	1462	1316	NA	NA	1176	NA	1756	NA	1646	NA	1201	NA	1658	1552	NA	1578	1515
1630	1484	1374	NA	NA	1312	1225	NA	NA	1729	NA	NA	1644	NA	NA	1655	1657	1551	NA	1576	NA
1632	1481	NA	1237	1459	1311	1224	NA	1174	1725	NA	NA	NA	NA	NA	1654	1654	NA	1554	NA	1512
1635	1480	NA	1235	1454	1308	1223	NA	1172	NA	NA	NA	NA	NA	NA	1651	1651	1549	NA	NA	NA
1636	1479	1368	NA	NA	NA	NA	1303	1171	NA	NA	1498	NA	NA	NA	1650	1650	1547	1553	NA	NA
1638	1477	NA	1233	NA	1306	1220	1302	1169	NA	NA	NA	1639	NA	NA	NA	NA	NA	1551	NA	1510
1639	1474	1365	1230	1452	1305	1219	NA	1167	1723	NA	NA	NA	1259	NA	NA	1649	NA	NA	1574	NA
1647	1473	NA	1224	1444	NA	1213	1296	NA	NA	1750	1490	1636	NA	NA	NA	1641	1537	NA	NA	1505
1648	1471	1353	NA	1443	1297	1212	1295	1159	1717	NA	1489	1635	NA	1190	NA	1640	1536	NA	1569	NA
1649	1470	1352	1222	1441	NA	NA	1294	1157	NA	NA	1488	NA	NA	1188	1647	NA	NA	1545	NA	NA
1650	1469	NA	1219	1440	1296	NA	1292	1155	1716	NA	1485	1634	1254	NA	NA	NA	NA	NA	1567	1504
1654	1468	1350	NA	NA	1293	1208	1289	NA	1712	1747	1481	1630	NA	1183	NA	NA	NA	NA	NA	1499
1655	1467	NA	1215	NA	NA	1207	NA	1152	NA	NA	1480	1629	NA	NA	NA	NA	1533	1540	1561	NA
1656	1466	1348	NA	NA	1290	1206	1287	1151	NA	NA	NA	NA	NA	NA	1646	NA	1531	1539	1560	1498
1657	1465	NA	NA	1435	NA	NA	NA	1150	1711	NA	1479	1628	1251	1181	NA	NA	1530	1538	1559	NA
1659	1464	NA	NA	NA	1289	1204	1286	NA	NA	NA	NA	NA	1250	NA	1644	1637	NA	1537	1557	NA
1663	1462	1346	1212	NA	1287	NA	1278	1149	NA	NA	NA	1625	NA	1176	NA	1633	NA	1535	1554	1495
1665	1461	NA	1208	1428	NA	NA	1275	1148	NA	NA	NA	NA	NA	NA	1640	NA	NA	1533	NA	1492
1667	1458	1343	NA	1427	NA	1196	1271	NA	NA	NA	NA	NA	NA	NA	1637	1630	1527	1532	NA	NA
1669	1457	NA	1206	1424	NA	1193	1269	NA	NA	1743	NA	NA	NA	NA	1635	NA	NA	NA	1550	NA
1671	1456	1336	NA	NA	NA	1192	NA	NA	1708	1741	NA	NA	NA	NA	NA	1628	1524	1530	1547	NA
1674	1453	1334	NA	1417	NA	NA	1266	NA	NA	NA	NA	NA	1237	NA	NA	1626	1521	NA	NA	NA
1676	1452	1333	1202	1414	NA	NA	1262	NA	NA	NA	NA	NA	NA	NA	NA	1624	1519	NA	NA	1488
1680	1451	1330	1199	1409	NA	1183	NA	1138	1703	1737	NA	1615	1231	NA	NA	1620	NA	1525	NA	1484
1682	1450	1326	NA	1408	1279	NA	NA	1136	NA	NA	NA	NA	NA	NA	NA	1619	NA	NA	1541	NA
1683	1449	NA	1197	1407	1278	1181	NA	1135	NA	1734	NA	1612	NA	NA	NA	NA	1515	NA	NA	NA
1684	1448	NA	1194	1406	NA	1179	1261	1133	NA	1733	NA	NA	1229	NA	1630	NA	1514	1523	1540	NA
1687	1447	NA	1192	1403	NA	NA	1256	1131	NA	1729	NA	NA	NA	NA	1625	NA	NA	NA	NA	1478
1688	1446	NA	1191	1399	1277	1174	1255	1130	NA	1728	NA	NA	1227	NA	1624	NA	1512	NA	1538	1477
1690	1445	NA	1189	NA	1275	NA	1254	1125	NA	NA	1468	NA	1223	1169	1623	1617	1510	NA	1537	1475
1691	1444	1322	1188	1398	1274	1173	NA	NA	1700	NA	1466	NA	NA	NA	NA	NA	1508	1519	1536	1474
1692	1443	1320	1186	1397	NA	NA	1253	1123	NA	1727	NA	1607	1222	NA	NA	1616	NA	NA	NA	NA
1693	1442	1319	NA	1393	1271	1170	1252	NA	1697	NA	NA	NA	NA	NA	NA	NA	NA	1518	NA	NA
1698	1441	1315	1184	1388	1263	1164	1248	NA	NA	NA	NA	1604	NA	NA	1620	NA	NA	NA	NA	NA
1702	1440	1312	NA	1386	NA	NA	1245	NA	NA	1719	NA	NA	1215	1165	NA	1612	1502	1515	NA	NA
1703	1438	NA	1178	NA	1260	NA	NA	NA	1689	1718	1458	NA	1214	NA	NA	NA	NA	NA	NA	1465
1705	1436	1311	NA	NA	1255	NA	1240	NA	NA	1717	1457	1600	NA	1164	NA	NA	1501	1513	NA	NA
1706	1435	1310	NA	1383	NA	NA	1238	NA	NA	1716	1456	NA	NA	1163	NA	NA	NA	1511	NA	NA
1707	1434	1309	NA	1382	1253	NA	1234	1119	NA	NA	NA	NA	1212	1161	NA	NA	NA	NA	1531	NA
1709	1433	1307	NA	NA	1251	1159	NA	1116	NA	NA	1454	1599	NA	NA	NA	1608	NA	NA	NA	1463
1711	1432	NA	NA	NA	1250	1158	NA	1115	NA	1715	1453	NA	NA	1157	NA	1605	1500	1506	1527	1461
1715	1431	NA	NA	1378	1243	1156	1226	NA	1688	NA	NA	1598	1210	NA	1614	1597	NA	1503	1524	NA
1716	1429	NA	NA	1377	1241	NA	1224	1113	NA	NA	1452	NA	NA	NA	1613	NA	NA	NA	1523	1458
1718	1428	NA	1171	NA	NA	1154	1223	NA	NA	NA	1451	1596	1207	NA	1610	NA	NA	1502	NA	NA
1719	1427	NA	1169	1376	NA	NA	NA	NA	NA	NA	NA	1595	NA	NA	1608	1594	NA	NA	NA	NA
1720	1426	1302	NA	NA	NA	1153	NA	1111	NA	1712	1450	NA	NA	1155	1607	1592	1497	NA	NA	NA
1722	1425	1301	NA	1372	1238	NA	1222	1110	NA	NA	NA	NA	NA	1154	1605	1590	1496	1500	1521	1455
1728	1424	1292	1163	1365	1231	1147	NA	1102	NA	1707	1447	1592	NA	NA	NA	NA	NA	NA	NA	NA
1729	1423	1290	1162	1364	NA	NA	1218	1101	NA	1706	1446	1591	NA	NA	NA	NA	1494	1497	1519	1449
1730	1422	1287	1160	NA	1229	1146	1216	1100	NA	1705	NA	1590	NA	NA	1601	NA	1493	NA	NA	NA
1731	1420	NA	1158	1363	NA	1145	1214	1099	NA	NA	1444	1589	1203	1149	1600	1587	1492	NA	NA	NA
1735	1419	1283	1155	1361	NA	1143	1206	1096	1679	1704	1439	1587	NA	NA	1597	NA	1491	1495	NA	1446
1740	1417	NA	NA	1359	NA	1141	NA	1089	1675	1698	NA	NA	1195	1147	1595	NA	NA	NA	1514	NA
1742	1416	1280	1152	NA	NA	1140	NA	NA	NA	NA	1435	NA	1194	NA	NA	1579	NA	NA	NA	NA
1745	1415	NA	NA	NA	NA	NA	NA	1084	1673	NA	NA	1583	NA	1146	1593	1578	NA	1487	NA	1441
1748	1414	1275	1148	1351	1218	NA	1202	1082	NA	1693	1431	NA	NA	1144	1589	NA	NA	NA	NA	NA
1750	1413	1274	1146	NA	1215	NA	1198	NA	NA	NA	1430	1580	NA	NA	1586	1572	NA	NA	NA	1439
1751	1411	1273	1145	1348	1214	NA	NA	1081	NA	1690	1428	NA	NA	1143	NA	1571	1485	1482	1510	NA
1754	1409	NA	NA	1346	NA	NA	1196	NA	1668	1688	1425	NA	1191	NA	1585	1569	1482	NA	1505	NA
1755	1408	1271	1144	1345	1212	NA	NA	NA	1665	NA	1424	1578	1190	1142	1583	NA	1479	NA	1503	NA
1756	1407	NA	1143	NA	1211	NA	1192	NA	1662	NA	1423	NA	NA	NA	NA	NA	NA	1480	NA	1438
1757	1406	1270	NA	NA	1210	NA	1191	NA	1661	NA	NA	NA	NA	1140	1582	NA	NA	NA	NA	NA
1758	1405	1269	1142	1344	1208	1134	NA	1078	NA	1687	1422	NA	NA	1137	1581	1568	1478	1479	1502	NA
1759	1404	1268	NA	NA	NA	NA	NA	NA	1660	NA	NA	NA	NA	NA	NA	1566	NA	NA	NA	NA
1760	1403	1267	NA	1343	1207	1133	NA	NA	NA	NA	NA	NA	NA	1136	1580	NA	NA	1478	NA	NA
1761	1400	1265	1139	NA	1206	1132	1190	NA	1659	1686	NA	1576	1189	1134	NA	NA	1477	1477	NA	1437
1764	1399	NA	NA	NA	NA	NA	1185	NA	NA	NA	1419	1574	NA	1131	NA	NA	NA	NA	NA	NA
1765	1397	NA	NA	NA	1205	NA	1184	NA	1658	NA	NA	NA	NA	NA	NA	NA	NA	1474	1500	NA
1766	1396	NA	1137	1341	NA	1131	1183	1075	NA	NA	NA	1571	1187	NA	NA	NA	NA	NA	NA	NA
1767	1395	NA	NA	NA	NA	NA	NA	1073	NA	NA	1418	1570	NA	1129	1579	NA	NA	1473	NA	NA
1769	1393	1259	1135	1339	NA	NA	1182	NA	NA	NA	1416	1569	NA	1128	NA	1564	1475	NA	NA	1436
1770	1392	1258	NA	NA	1202	1129	1180	1069	1656	1681	NA	NA	1185	1127	NA	NA	NA	NA	NA	NA
1772	1391	1256	NA	1338	1199	NA	1179	NA	1654	1680	1413	1568	1183	NA	NA	NA	1474	1470	1497	1435
1773	1388	NA	1133	1337	1198	1128	1178	1068	1653	1678	1412	NA	NA	1126	1577	1562	1473	NA	NA	NA
1775	1387	1254	1128	1334	NA	1122	1175	NA	NA	1676	1411	NA	1181	NA	1576	1560	1472	NA	1496	1434
1777	1386	NA	NA	1331	1190	1120	NA	1066	1651	NA	NA	NA	NA	NA	NA	1558	NA	NA	NA	NA
1778	1385	1251	NA	1330	NA	NA	1173	NA	1648	NA	1408	1565	1180	NA	NA	1557	NA	1467	1494	1433
1781	1383	NA	1122	NA	1187	NA	NA	1063	1643	1675	1404	1563	NA	NA	1573	NA	NA	NA	1492	NA
1782	1382	NA	1121	1327	1186	NA	NA	1062	1642	1674	1402	NA	1177	1123	NA	NA	1466	1466	1491	NA
1783	1378	1248	NA	1326	1185	NA	NA	1061	1641	1673	1400	1560	NA	1122	NA	NA	1465	NA	1489	1430
1784	1377	1247	NA	NA	NA	NA	NA	1060	1640	1672	NA	NA	1175	1121	NA	NA	1464	1464	NA	NA
1785	1376	1246	1120	1324	NA	1117	NA	NA	NA	1671	NA	NA	NA	NA	NA	1555	1463	NA	NA	NA
1786	1375	1245	1119	NA	NA	1116	NA	NA	1639	1670	NA	NA	1174	NA	NA	1554	1460	1463	1488	NA
1788	1372	1244	NA	NA	NA	1114	1172	NA	1636	NA	NA	1558	NA	NA	NA	NA	1458	NA	1486	NA
1789	1371	NA	1117	NA	1183	1113	NA	1056	NA	NA	NA	NA	NA	1118	NA	NA	NA	NA	1485	1429
1790	1370	1243	1114	1323	NA	1112	NA	1055	NA	1669	1398	1557	NA	1117	NA	NA	NA	1462	1483	NA
1791	1368	NA	1112	NA	NA	1111	1170	NA	1635	NA	1397	NA	1171	NA	1569	1552	NA	1460	1482	1428
1795	1367	1242	NA	1321	NA	1109	NA	1051	NA	NA	1395	NA	1165	NA	NA	NA	NA	1459	NA	NA
1797	1366	NA	NA	1318	1178	NA	1167	1049	NA	NA	NA	1555	NA	1113	1567	NA	NA	NA	1476	NA
1798	1365	1241	1108	NA	NA	NA	NA	NA	NA	1667	NA	NA	1163	1111	NA	NA	NA	NA	1475	NA
1799	1364	NA	1107	NA	1177	NA	NA	1048	1632	NA	1393	NA	NA	1110	NA	1551	NA	1458	1474	NA
1800	1363	1240	NA	NA	1175	NA	NA	NA	1631	1666	1392	NA	NA	NA	NA	1550	NA	1457	NA	NA
1802	1360	NA	1105	1316	1174	NA	NA	1047	NA	NA	NA	NA	NA	1109	NA	1548	1455	1454	NA	1423
1803	1359	1238	1104	NA	NA	NA	NA	1046	1630	1662	NA	1553	1162	NA	NA	NA	1454	NA	1473	NA
1806	1358	1234	NA	NA	1171	1105	NA	NA	1628	1660	1388	NA	1160	NA	NA	1546	1450	NA	1471	NA
1809	1357	NA	1101	1314	NA	1103	NA	NA	NA	NA	NA	1551	1159	NA	1561	1541	NA	NA	NA	NA
1813	1356	NA	1098	NA	NA	1100	1164	1037	NA	1659	1381	NA	1157	NA	NA	NA	NA	NA	NA	NA
1814	1355	1229	NA	1313	NA	1098	1163	NA	NA	NA	NA	1549	NA	NA	NA	1538	1449	NA	NA	NA
1815	1354	NA	NA	NA	1164	NA	NA	1035	NA	1658	NA	NA	1156	NA	NA	1537	NA	NA	NA	1418
1816	1353	1227	1097	1312	1163	1096	1161	NA	NA	NA	1380	NA	NA	NA	NA	NA	NA	1452	NA	NA
1817	1352	1226	NA	NA	NA	NA	NA	NA	NA	1657	NA	NA	NA	NA	NA	NA	1446	1451	NA	1417
1821	1351	NA	NA	1309	NA	1094	1160	NA	NA	NA	NA	NA	1152	1104	1557	1536	NA	NA	NA	1414
1829	1350	NA	NA	1299	1155	1089	NA	NA	1619	NA	1374	NA	NA	1102	NA	1532	NA	NA	1461	NA
1833	1349	1211	1087	NA	NA	NA	1151	NA	NA	NA	1367	NA	1147	NA	1552	NA	NA	1443	NA	NA
1834	1347	NA	NA	1293	1151	NA	NA	1031	1616	NA	NA	NA	1146	NA	NA	1531	NA	1442	NA	NA
1835	1346	NA	NA	NA	1150	NA	NA	1030	NA	1648	1366	NA	1144	NA	1551	NA	1439	1441	NA	NA
1836	1344	1210	NA	1292	1149	NA	NA	NA	1615	NA	NA	NA	NA	NA	NA	1530	1437	1440	1460	1404
1841	1343	1204	1085	NA	NA	1080	1148	NA	1613	NA	NA	NA	NA	1098	NA	1526	1432	NA	NA	1401
1842	1341	1203	NA	1286	1143	1078	NA	NA	1611	NA	NA	NA	NA	NA	NA	NA	1431	1436	1456	NA
1843	1340	NA	1084	NA	1141	NA	1146	1024	NA	NA	1362	NA	NA	NA	1548	NA	NA	1435	NA	NA
1844	1339	NA	1082	NA	1140	1077	NA	NA	1610	NA	1361	NA	NA	NA	1547	NA	1430	NA	1454	1398
1845	1338	1202	NA	NA	1139	NA	NA	1023	1609	NA	NA	1539	NA	NA	1546	1525	NA	1434	NA	1396
1846	1336	NA	NA	1284	1138	NA	NA	NA	1607	NA	1359	NA	NA	1097	NA	NA	NA	1432	NA	NA
1848	1333	1199	NA	NA	NA	1076	NA	NA	NA	NA	NA	1536	NA	1096	NA	1523	NA	NA	1451	1394
1856	1332	NA	NA	1275	NA	1071	1140	NA	NA	1638	1352	NA	1131	1093	1542	NA	1425	1427	NA	1392
1858	1330	1189	NA	NA	NA	1069	NA	NA	NA	NA	NA	NA	NA	NA	NA	NA	NA	1426	1444	NA
1859	1329	1188	1075	1271	1127	1067	1138	1017	1599	1637	NA	1529	NA	1090	NA	NA	NA	1425	NA	1391
1861	1328	1183	NA	NA	1126	1065	1137	1014	1597	NA	NA	NA	1130	1089	NA	NA	1423	NA	NA	NA
1862	1327	1182	NA	1270	NA	NA	NA	NA	NA	NA	NA	NA	NA	1087	1540	NA	1421	1423	1442	NA
1866	1326	1180	NA	1268	NA	NA	NA	NA	NA	1634	1348	NA	NA	NA	NA	1519	NA	NA	1438	NA
1868	1325	NA	NA	NA	1119	1061	NA	NA	1592	NA	NA	1524	NA	NA	NA	NA	NA	1418	1437	NA
1869	1324	NA	1071	NA	NA	1060	1128	NA	1591	1631	NA	NA	NA	NA	1537	NA	NA	NA	NA	NA
1870	1322	NA	1070	NA	1116	1058	NA	NA	NA	1630	1345	NA	1127	NA	NA	1516	1418	1417	1436	NA
1874	1321	1177	1066	NA	1114	NA	NA	NA	1589	NA	1342	1523	1125	NA	1534	1514	1413	1415	1431	1386
1876	1316	1175	1064	1263	NA	NA	NA	1009	1587	NA	1339	1522	NA	NA	NA	1510	1411	1411	1426	1385
1878	1315	NA	NA	1262	1111	1052	NA	NA	1586	1624	1337	NA	NA	NA	NA	1508	NA	NA	1425	NA
1879	1314	NA	1063	1261	NA	1051	1122	NA	NA	1623	NA	1519	NA	1084	1532	1507	1410	NA	NA	NA
1880	1313	NA	NA	1260	1110	1050	NA	NA	1584	1619	NA	1517	NA	NA	NA	NA	NA	1410	NA	1384
1882	1312	NA	1061	NA	1108	NA	1119	NA	NA	NA	NA	NA	NA	NA	NA	NA	NA	NA	NA	NA
1884	1311	NA	NA	1259	1105	1047	1118	NA	NA	NA	1336	NA	1124	NA	1531	1506	NA	NA	NA	1381
1885	1309	1172	NA	NA	1103	1046	NA	NA	NA	NA	1335	1512	1123	NA	1530	NA	NA	NA	NA	NA
1888	1306	NA	1059	NA	NA	1044	NA	1007	NA	NA	NA	NA	1120	NA	1525	1503	1409	NA	1419	NA
1891	1304	NA	1058	1255	NA	NA	1111	1002	NA	NA	NA	NA	1117	NA	1522	1497	NA	1403	NA	1375
1893	1303	NA	1057	1254	1102	1038	1110	NA	NA	1615	1328	NA	NA	NA	NA	NA	1407	NA	NA	1373
1895	1302	1167	1055	1250	1099	NA	1109	997	1578	NA	NA	1509	1115	NA	1521	NA	NA	1400	NA	NA
1896	1301	1165	NA	NA	1098	NA	NA	995	NA	1612	NA	NA	NA	1076	NA	1493	NA	1399	1416	NA
1900	1300	1162	1053	1246	1094	NA	1107	993	1576	NA	NA	NA	NA	NA	1520	NA	NA	NA	NA	1370
1902	1299	NA	1051	1242	1092	1037	NA	991	NA	NA	NA	NA	1110	NA	1519	1489	1404	NA	NA	NA
1904	1298	NA	NA	1239	1091	1034	NA	NA	1574	NA	1323	1506	NA	1073	NA	NA	NA	1395	NA	NA
1905	1297	NA	1050	NA	1090	NA	NA	NA	NA	NA	NA	1505	NA	NA	1517	NA	1402	NA	NA	NA
1908	1296	1157	1044	1237	NA	NA	NA	989	1572	NA	NA	NA	NA	NA	NA	NA	NA	1394	1413	NA
1909	1295	1156	NA	1234	NA	NA	1102	NA	NA	NA	NA	NA	NA	NA	NA	NA	NA	1391	1412	NA
1910	1294	1155	NA	NA	NA	1033	1100	988	1571	1605	NA	1501	NA	1069	1516	NA	NA	NA	NA	1369
1912	1293	NA	NA	1231	NA	1030	1098	NA	NA	1604	NA	NA	1104	1066	NA	NA	NA	1389	NA	NA
1913	1291	1154	1039	1230	1088	NA	1097	NA	NA	NA	NA	NA	NA	1065	NA	NA	1401	1388	NA	NA
1914	1289	NA	1038	1229	NA	NA	NA	985	NA	1603	NA	1499	1103	1064	1514	NA	1400	NA	NA	NA
1916	1287	NA	1036	1228	1086	NA	1095	984	1570	NA	1321	1497	NA	NA	NA	NA	1398	NA	1410	NA
1921	1286	NA	1033	1225	NA	1027	NA	NA	NA	NA	NA	NA	1098	NA	1510	NA	1395	1385	NA	NA
1922	1284	1150	1032	NA	NA	1022	NA	NA	NA	1602	1318	NA	NA	NA	NA	NA	1394	NA	NA	NA
1923	1282	NA	NA	NA	1083	NA	1091	NA	1567	1600	1317	1493	1097	NA	NA	NA	NA	1383	NA	1364
1929	1281	1140	NA	NA	1078	NA	1089	978	1561	NA	NA	1488	NA	NA	1508	NA	1389	1379	NA	NA
1932	1279	1139	NA	NA	NA	1018	NA	NA	NA	1598	NA	NA	1092	NA	NA	1480	NA	NA	NA	NA
1936	1278	NA	NA	NA	NA	NA	1087	973	NA	NA	NA	NA	NA	NA	NA	NA	NA	1376	NA	NA
1937	1277	NA	NA	NA	1076	1016	NA	NA	NA	NA	NA	1483	NA	1055	1506	NA	1388	NA	1400	1356
1938	1276	NA	NA	NA	1074	1015	1085	NA	NA	NA	1311	NA	NA	NA	NA	NA	NA	NA	NA	NA
1939	1274	1138	1024	1220	1072	NA	1083	NA	NA	1595	1310	1482	NA	NA	NA	NA	NA	NA	NA	1355
1942	1273	NA	1022	1219	NA	1014	NA	970	1556	1586	1308	NA	NA	1053	NA	NA	1385	NA	1398	NA
1943	1270	NA	1021	1217	1068	NA	1082	NA	NA	NA	NA	NA	NA	1052	NA	NA	NA	1374	NA	NA
1945	1268	NA	1020	1216	NA	NA	NA	NA	NA	1585	1307	1479	1088	1050	NA	NA	NA	NA	NA	1349
1946	1266	NA	NA	1214	NA	1012	NA	NA	NA	NA	NA	1478	1085	1049	NA	NA	NA	NA	1397	1348
1950	1265	1132	NA	1212	NA	1009	NA	NA	1554	1580	NA	NA	NA	NA	NA	1474	1380	NA	1393	NA
1952	1264	NA	NA	NA	NA	NA	1078	967	1552	NA	NA	NA	1081	1048	1502	1471	1378	NA	NA	1344
1958	1263	NA	NA	1209	NA	1006	1077	964	NA	NA	1299	NA	1079	1045	1499	NA	1372	NA	1390	NA
1963	1262	NA	NA	NA	1054	NA	1072	NA	NA	NA	1295	NA	1077	NA	NA	1467	NA	NA	1386	NA
1964	1261	1123	1013	1205	1052	1002	NA	NA	NA	1569	NA	1469	NA	NA	1492	NA	NA	NA	1385	NA
1965	1258	NA	NA	1204	1051	NA	1071	NA	NA	1568	1294	NA	1076	1044	NA	1466	NA	NA	1384	1338
1969	1256	NA	NA	NA	1049	1001	NA	NA	NA	NA	NA	1467	NA	NA	1489	NA	1367	1365	1381	1336
1970	1255	NA	NA	NA	1048	1000	1069	959	NA	NA	NA	1465	NA	NA	NA	NA	NA	NA	NA	NA
1971	1253	1118	NA	1199	1047	NA	1067	958	1541	NA	NA	1464	1072	1042	1488	1462	NA	1364	1380	NA
1973	1252	1117	NA	NA	1045	NA	NA	NA	NA	NA	NA	1462	NA	1040	1487	1461	NA	NA	1379	NA
1974	1250	NA	NA	NA	1044	NA	NA	NA	NA	1565	NA	NA	NA	1038	NA	1460	NA	1362	1378	NA
1977	1249	NA	NA	1195	NA	997	1063	NA	1539	1561	NA	NA	1068	1035	NA	NA	NA	NA	NA	1333
1978	1248	1113	1007	NA	1037	NA	NA	957	1537	NA	NA	1460	NA	1034	1484	NA	NA	NA	1376	1332
1982	1246	1110	NA	NA	NA	994	NA	954	1535	1558	1289	1458	NA	NA	NA	1455	NA	NA	1373	1329
1983	1245	1109	1006	1192	NA	NA	NA	952	NA	NA	NA	NA	NA	1031	1478	1454	NA	NA	1372	1328
1984	1242	NA	NA	1191	1034	NA	1061	951	NA	NA	NA	1457	1065	NA	NA	1453	NA	1361	1370	NA
1986	1241	1108	1004	NA	NA	993	NA	NA	NA	NA	NA	NA	NA	NA	NA	1452	NA	NA	NA	1327
1988	1240	NA	NA	NA	1032	990	NA	NA	NA	NA	1288	1454	NA	NA	NA	NA	NA	NA	1369	NA
1993	1239	1106	NA	NA	NA	NA	NA	NA	NA	1554	NA	1450	NA	NA	NA	NA	NA	NA	NA	NA
1995	1238	1104	1001	1187	NA	987	NA	948	NA	1553	NA	NA	1063	1023	NA	NA	1359	NA	1363	NA
1996	1237	1103	NA	NA	1026	985	NA	NA	NA	NA	1283	NA	NA	NA	NA	1450	1357	1357	NA	1326
1997	1236	NA	NA	NA	NA	NA	NA	946	NA	1552	NA	1449	NA	1022	NA	1449	NA	1355	NA	NA
1998	1234	NA	NA	1186	1025	NA	1059	NA	1531	1551	NA	NA	NA	NA	1475	1448	NA	1353	NA	1325
1999	1233	NA	NA	NA	NA	NA	1058	NA	NA	NA	1282	1448	NA	NA	1473	NA	NA	NA	1362	NA
2000	1231	1102	NA	NA	1023	983	NA	945	NA	NA	NA	1446	1062	NA	NA	NA	NA	1352	NA	NA
2001	1230	1101	NA	1184	1022	982	1057	944	NA	NA	NA	NA	NA	NA	NA	NA	NA	NA	NA	1324
2003	1229	1100	NA	NA	NA	NA	1055	942	1530	NA	1280	1445	NA	NA	1472	1447	NA	1349	NA	1323
2005	1228	1097	NA	1180	1019	979	1051	NA	NA	NA	NA	NA	NA	NA	NA	NA	NA	NA	NA	1321
2006	1227	1096	999	NA	1017	NA	NA	NA	1527	NA	1278	NA	NA	1021	1470	NA	NA	NA	NA	NA
2008	1226	1095	998	NA	NA	977	NA	NA	1525	1549	1277	1440	1061	NA	NA	NA	NA	1348	NA	1319
2010	1225	1093	997	1176	1016	976	NA	NA	NA	NA	NA	1437	NA	1018	NA	1446	1352	NA	NA	1318
2011	1224	1092	996	1173	NA	975	1049	NA	1524	NA	1276	NA	NA	NA	NA	NA	NA	1346	NA	NA
2014	1221	1089	995	1171	NA	NA	1045	NA	NA	NA	1274	NA	NA	NA	1468	NA	1351	1344	NA	NA
2016	1220	1087	NA	1169	1014	NA	NA	NA	NA	1547	1271	NA	NA	1014	NA	NA	1349	NA	NA	NA
2017	1217	NA	NA	1168	1013	972	1043	NA	NA	NA	1270	1433	NA	1013	NA	NA	NA	1343	NA	NA
2019	1216	1085	989	1167	NA	969	NA	NA	1523	NA	1269	NA	NA	1011	1467	1440	NA	NA	NA	NA
2021	1215	1083	NA	1164	NA	967	1039	NA	NA	1545	NA	NA	NA	NA	NA	NA	NA	NA	NA	NA
2022	1214	1082	985	1162	1011	966	1037	936	NA	NA	NA	1429	NA	NA	NA	NA	1347	1342	NA	NA
2023	1211	1081	NA	NA	NA	964	NA	NA	NA	NA	1268	NA	NA	1010	NA	1437	1346	NA	NA	NA
2031	1210	1078	NA	1159	NA	NA	NA	NA	NA	1542	NA	NA	1053	NA	1463	1433	NA	NA	NA	NA
2033	1208	1077	NA	1157	1005	NA	1028	NA	NA	NA	NA	NA	NA	NA	1462	NA	NA	NA	1351	NA
2035	1206	1075	NA	NA	NA	NA	NA	927	NA	NA	1265	NA	1049	1004	NA	1430	1338	NA	NA	NA
2036	1205	NA	NA	NA	NA	NA	NA	NA	NA	NA	1264	NA	NA	NA	1459	1428	1337	NA	NA	NA
2039	1204	1074	979	NA	1003	NA	1027	NA	1520	1540	NA	NA	NA	NA	NA	NA	1333	NA	1349	NA
2040	1203	1071	NA	NA	1001	NA	NA	924	NA	1539	1262	NA	NA	NA	NA	1426	NA	NA	1346	NA
2043	1202	NA	975	1153	NA	956	NA	921	1516	NA	NA	NA	NA	NA	NA	NA	NA	1332	1345	NA
2045	1200	1068	973	NA	999	NA	1024	NA	1515	NA	1258	NA	NA	NA	1458	NA	NA	NA	1343	NA
2047	1199	1065	969	1150	997	953	NA	919	1511	NA	NA	1426	NA	NA	NA	NA	NA	1329	NA	NA
2049	1197	1062	NA	NA	NA	NA	1021	NA	1510	1537	1256	NA	NA	NA	1457	NA	1331	NA	1340	NA
2051	1196	1061	NA	1148	NA	951	NA	918	NA	NA	1254	1424	1046	NA	NA	NA	NA	NA	1339	1305
2052	1195	1060	967	NA	995	NA	NA	917	NA	1535	1253	1423	1045	NA	NA	1421	NA	1327	NA	1304
2057	1194	NA	NA	NA	NA	NA	NA	NA	NA	NA	NA	NA	NA	999	1453	1417	NA	NA	1338	1302
2058	1193	1057	NA	NA	991	NA	NA	912	1508	1532	NA	1419	1043	NA	NA	NA	NA	NA	1337	NA
2059	1192	1056	NA	1144	990	947	NA	NA	1507	1530	1247	1418	NA	NA	NA	NA	NA	NA	1336	1300
2064	1190	NA	962	1141	987	NA	NA	NA	1503	NA	1242	NA	NA	NA	1447	NA	NA	NA	1329	1297
2066	1189	1053	960	1137	NA	NA	NA	NA	1500	1528	NA	NA	1041	996	NA	NA	NA	NA	NA	NA
2071	1187	1051	NA	NA	980	NA	1014	907	NA	1526	NA	NA	NA	NA	1443	1407	NA	1322	1324	NA
2075	1186	NA	NA	1133	NA	940	NA	904	NA	NA	1238	NA	1035	989	1441	1404	NA	NA	NA	NA
2076	1185	NA	NA	1131	975	939	1013	NA	NA	NA	1237	1409	1034	NA	NA	NA	1318	NA	1322	NA
2077	1184	1047	NA	NA	974	938	1012	902	NA	1523	NA	NA	NA	988	NA	NA	1317	1319	NA	NA
2078	1183	1046	NA	1130	973	937	1011	NA	NA	NA	NA	NA	1033	NA	NA	NA	NA	NA	1321	NA
2081	1182	1043	NA	NA	NA	935	NA	NA	NA	1522	1234	1406	1032	986	1439	NA	NA	NA	NA	NA
2082	1181	1042	956	NA	971	934	NA	899	NA	1521	NA	1405	1031	NA	1438	1402	1316	1317	1320	NA
2083	1180	1041	NA	NA	969	NA	NA	NA	1491	NA	NA	1404	NA	NA	NA	NA	NA	NA	NA	NA
2084	1179	NA	NA	NA	NA	933	NA	NA	1490	1520	NA	NA	NA	985	NA	NA	1315	NA	NA	1293
2088	1178	1037	NA	1123	965	NA	1008	NA	NA	1518	NA	1403	1027	NA	1437	NA	1314	NA	NA	NA
2089	1177	NA	951	NA	964	931	NA	897	1487	NA	1229	NA	1025	984	NA	1401	NA	NA	1314	1291
2095	1176	NA	NA	1119	NA	NA	1002	893	1483	NA	NA	NA	NA	NA	NA	1398	1309	NA	NA	1287
2096	1175	1035	946	NA	NA	NA	NA	892	NA	1516	NA	1400	NA	NA	NA	NA	NA	NA	1312	NA
2098	1174	1034	945	NA	NA	NA	1001	NA	NA	1515	NA	NA	NA	NA	NA	NA	NA	1310	NA	NA
2100	1173	NA	NA	NA	NA	928	998	887	1481	NA	NA	1398	1020	NA	NA	NA	NA	1308	1309	1285
2101	1171	1032	NA	1117	NA	927	NA	NA	NA	NA	1224	NA	NA	NA	NA	NA	1306	1307	NA	1283
2105	1169	1026	NA	1114	NA	NA	995	NA	NA	NA	NA	NA	NA	981	NA	1394	1304	NA	1304	NA
2106	1168	1025	943	NA	NA	NA	994	NA	NA	1509	NA	1393	1017	NA	1430	NA	1303	NA	NA	NA
2109	1167	NA	NA	1110	NA	NA	989	NA	1474	1507	1220	1392	NA	979	NA	NA	NA	NA	1303	NA
2110	1166	NA	NA	1109	NA	919	NA	NA	NA	1506	1219	1391	NA	NA	NA	NA	NA	NA	NA	NA
2112	1165	NA	NA	NA	NA	NA	NA	NA	1473	NA	NA	NA	NA	NA	NA	1391	NA	NA	NA	NA
2122	1163	NA	NA	1100	NA	913	NA	874	NA	NA	1208	NA	1007	NA	NA	1389	NA	1296	NA	NA
2123	1162	1021	NA	NA	NA	912	986	873	NA	1503	NA	NA	NA	975	NA	1387	1297	1294	1298	NA
2124	1161	1020	NA	NA	NA	NA	985	872	1466	NA	NA	NA	NA	NA	NA	NA	1296	1293	NA	NA
2127	1160	NA	935	1098	946	NA	NA	NA	1465	1498	NA	1388	NA	974	NA	NA	1294	NA	1293	NA
2129	1159	NA	NA	NA	NA	NA	982	NA	NA	NA	NA	NA	1002	NA	NA	NA	NA	NA	NA	NA
2130	1158	1017	NA	1096	NA	NA	980	NA	NA	NA	NA	1386	NA	NA	1422	NA	1292	NA	NA	1279
2131	1157	1015	NA	1095	945	NA	979	870	NA	NA	1207	NA	999	973	NA	NA	NA	NA	NA	NA
2137	1156	NA	NA	1089	NA	NA	977	NA	NA	NA	NA	NA	NA	NA	NA	1384	NA	1287	NA	NA
2138	1154	NA	NA	NA	942	NA	976	NA	1461	NA	NA	1384	997	NA	1419	NA	1289	1286	NA	NA
2141	1153	1006	NA	NA	NA	NA	974	865	1459	NA	NA	1383	NA	969	NA	1383	1286	NA	1286	1274
2144	1152	1004	NA	1086	NA	904	NA	NA	NA	1494	NA	NA	NA	967	NA	NA	NA	1282	NA	1272
2148	1151	NA	NA	NA	NA	NA	NA	NA	NA	1491	NA	NA	NA	NA	NA	NA	1285	1278	NA	NA
2150	1150	NA	NA	NA	NA	901	NA	861	NA	1490	NA	1376	NA	NA	NA	NA	1282	NA	1283	NA
2151	1149	NA	NA	NA	941	NA	NA	860	NA	NA	NA	NA	NA	964	NA	NA	NA	NA	NA	1269
2152	1146	1001	NA	NA	939	NA	NA	NA	NA	1489	1201	1375	NA	NA	1413	1381	NA	NA	NA	NA
2153	1145	1000	924	NA	938	900	NA	NA	1454	NA	1200	1374	993	962	NA	NA	1281	1277	1282	1268
2155	1144	NA	NA	NA	NA	NA	NA	858	NA	NA	NA	NA	NA	NA	NA	NA	1280	NA	1279	NA
2159	1142	NA	NA	NA	NA	894	969	NA	NA	1486	NA	NA	NA	NA	NA	1377	NA	NA	1277	1265
2160	1141	996	920	NA	935	893	NA	NA	1452	NA	NA	NA	NA	NA	NA	NA	NA	NA	NA	NA
2161	1139	994	NA	NA	NA	NA	NA	853	1451	NA	NA	1368	NA	NA	1409	NA	NA	1274	NA	1264
2162	1138	993	919	NA	NA	NA	NA	852	NA	1485	1195	1367	989	NA	NA	NA	NA	NA	NA	NA
2163	1137	992	918	NA	NA	892	968	851	NA	1484	1193	1365	NA	959	NA	NA	1278	1273	1276	1263
2169	1136	NA	NA	1081	931	886	962	NA	NA	1479	1187	1360	NA	NA	1405	NA	NA	1272	NA	1262
2171	1134	NA	NA	NA	NA	885	960	NA	1443	1478	NA	NA	NA	NA	1404	NA	NA	1271	NA	NA
2172	1133	NA	915	NA	930	NA	NA	NA	1442	NA	NA	NA	NA	NA	NA	NA	NA	NA	NA	1261
2173	1132	NA	NA	NA	929	883	NA	NA	NA	NA	1185	NA	986	NA	NA	NA	1275	NA	NA	NA
2175	1130	NA	914	NA	NA	NA	NA	NA	NA	1477	NA	NA	NA	957	1402	NA	1273	NA	NA	NA
2179	1129	NA	909	NA	923	NA	NA	845	1440	NA	1183	1357	984	NA	NA	1373	NA	NA	1269	NA
2180	1128	NA	NA	1078	NA	NA	956	844	NA	NA	NA	1355	983	NA	NA	1372	NA	1270	NA	NA
2182	1126	989	908	1077	NA	876	NA	NA	NA	NA	1182	1353	NA	951	NA	NA	NA	1269	1267	NA
2183	1125	NA	NA	NA	921	NA	955	NA	1439	1475	1181	1352	NA	NA	NA	NA	NA	NA	NA	1259
2184	1124	NA	NA	NA	920	875	954	843	NA	NA	1180	NA	NA	950	NA	1371	NA	NA	NA	NA
2187	1123	987	NA	NA	NA	NA	951	841	NA	NA	NA	NA	978	947	NA	NA	1267	1268	NA	NA
2191	1122	NA	NA	1073	NA	NA	949	839	NA	1473	NA	NA	NA	945	NA	NA	NA	NA	1263	NA
2192	1121	NA	NA	NA	NA	NA	NA	NA	NA	NA	NA	NA	NA	944	NA	NA	1265	1266	NA	NA
2194	1120	986	NA	NA	915	NA	947	838	NA	NA	NA	NA	NA	NA	1397	NA	NA	NA	1261	NA
2195	1119	983	NA	1071	NA	NA	NA	837	NA	NA	NA	1350	NA	943	NA	1370	NA	NA	NA	NA
2200	1118	979	NA	1068	NA	870	NA	835	NA	1469	NA	1347	NA	942	NA	1369	1263	1263	NA	NA
2201	1117	NA	NA	1065	NA	869	945	834	NA	NA	NA	NA	NA	NA	NA	NA	NA	NA	1260	NA
2202	1116	NA	NA	NA	910	NA	NA	NA	NA	NA	1176	NA	977	940	NA	NA	NA	NA	NA	NA
2203	1115	NA	NA	NA	909	NA	944	NA	NA	NA	1174	NA	NA	NA	1393	1368	NA	1262	NA	NA
2205	1114	NA	NA	1064	NA	NA	NA	NA	NA	NA	NA	1346	NA	938	NA	1366	NA	1261	NA	NA
2209	1113	NA	899	NA	NA	864	942	NA	1424	NA	NA	1343	973	NA	NA	1365	NA	1257	1259	NA
2211	1112	NA	898	1061	NA	NA	NA	832	NA	NA	NA	1342	971	936	NA	NA	NA	NA	NA	NA
2213	1111	975	895	NA	903	862	NA	NA	NA	NA	NA	NA	NA	934	NA	NA	1259	NA	1258	NA
2214	1109	NA	NA	NA	902	861	939	831	NA	NA	1171	NA	NA	NA	NA	NA	1258	1256	1256	NA
2216	1107	974	892	NA	901	NA	NA	NA	NA	1464	NA	NA	970	933	NA	1364	NA	NA	1252	1252
2217	1105	NA	891	1057	899	NA	NA	NA	NA	1463	NA	1341	969	NA	NA	NA	1256	NA	1249	1249
2218	1104	NA	890	1056	898	NA	937	829	1423	NA	NA	NA	NA	931	1388	NA	NA	NA	NA	NA
2220	1103	973	888	NA	897	NA	NA	NA	NA	NA	NA	NA	NA	NA	1386	NA	1253	NA	NA	1246
2222	1102	971	886	NA	NA	NA	NA	NA	NA	1462	NA	NA	NA	929	NA	NA	1250	NA	NA	NA
2224	1101	969	NA	NA	895	859	NA	827	NA	1461	NA	NA	NA	NA	NA	1362	1249	1254	NA	NA
2227	1100	966	NA	NA	892	NA	935	824	NA	NA	1168	NA	NA	NA	NA	NA	NA	NA	1246	NA
2231	1099	NA	NA	NA	NA	NA	NA	NA	NA	1458	NA	1339	966	NA	NA	NA	NA	NA	1244	NA
2232	1097	963	882	1050	891	857	933	NA	NA	NA	NA	NA	NA	NA	NA	NA	1246	NA	1242	1241
2233	1096	962	NA	NA	NA	NA	930	822	NA	NA	NA	NA	NA	926	1381	NA	NA	1252	NA	1238
2234	1093	NA	881	NA	NA	856	NA	821	NA	1457	NA	1337	NA	925	NA	NA	NA	NA	1241	1237
2235	1091	NA	NA	NA	890	NA	NA	NA	NA	1456	NA	1336	965	NA	NA	1361	1245	NA	NA	NA
2239	1090	NA	NA	NA	889	NA	NA	818	NA	NA	1166	1331	NA	923	1379	NA	NA	NA	1238	NA
2240	1089	NA	874	NA	888	NA	NA	NA	NA	1453	1165	1328	962	921	1378	1360	1243	1250	NA	NA
2241	1087	960	NA	NA	NA	853	NA	NA	NA	NA	1162	NA	961	NA	NA	NA	NA	NA	NA	NA
2247	1086	957	NA	1044	887	NA	NA	NA	NA	NA	NA	NA	NA	NA	1371	1355	1238	NA	1235	1235
2250	1085	NA	NA	1042	NA	NA	921	NA	1415	NA	NA	NA	NA	NA	1370	NA	NA	NA	NA	NA
2251	1083	953	NA	NA	NA	NA	NA	NA	NA	1449	NA	1323	NA	NA	1369	NA	NA	NA	NA	1232
2254	1079	950	871	1039	879	NA	NA	NA	NA	NA	1157	NA	957	911	NA	NA	NA	NA	1234	NA
2255	1078	NA	NA	1038	NA	NA	NA	NA	1411	NA	1154	NA	NA	NA	NA	NA	NA	NA	NA	NA
2256	1077	NA	NA	NA	878	849	918	NA	NA	1447	NA	1322	NA	910	NA	NA	NA	NA	1233	NA
2257	1076	NA	NA	NA	NA	NA	NA	NA	1410	NA	1152	NA	NA	NA	NA	NA	1236	NA	NA	NA
2259	1075	948	NA	NA	NA	848	NA	814	1409	1444	1150	NA	NA	907	NA	NA	NA	1247	NA	1228
2260	1073	946	NA	1037	NA	NA	917	NA	NA	NA	NA	1319	NA	NA	NA	NA	1234	1246	NA	NA
2263	1072	941	869	NA	877	NA	NA	NA	NA	1443	NA	NA	955	906	NA	NA	NA	1243	NA	NA
2265	1069	937	868	NA	NA	NA	NA	NA	NA	NA	NA	NA	NA	NA	1365	NA	NA	NA	NA	NA
2267	1065	NA	NA	1035	873	NA	912	NA	NA	1439	NA	NA	NA	NA	1363	NA	NA	NA	1229	1226
2268	1064	NA	NA	NA	872	846	NA	813	NA	1438	NA	NA	954	901	NA	NA	NA	1241	NA	1225
2269	1063	936	NA	NA	871	NA	NA	NA	NA	1437	NA	1317	NA	NA	1362	NA	1232	NA	NA	1224
2270	1062	935	NA	1034	NA	845	911	812	1406	NA	NA	NA	NA	NA	1360	NA	NA	NA	NA	NA
2273	1061	NA	NA	NA	868	842	NA	NA	NA	NA	NA	1313	NA	NA	1359	1351	1229	NA	NA	NA
2277	1060	NA	NA	1030	865	NA	NA	NA	NA	NA	1145	NA	NA	NA	NA	NA	NA	NA	NA	1220
2280	1059	928	NA	1028	NA	NA	NA	NA	NA	1434	NA	NA	NA	NA	NA	1345	NA	1237	NA	NA
2282	1058	NA	NA	NA	NA	NA	907	NA	NA	NA	NA	1310	NA	897	NA	NA	NA	NA	NA	NA
2285	1057	926	NA	NA	860	836	NA	NA	1403	NA	1144	NA	NA	NA	NA	NA	NA	NA	NA	NA
2287	1055	924	859	NA	NA	NA	NA	806	NA	1431	NA	NA	947	896	NA	NA	NA	NA	1222	1217
2288	1054	NA	NA	1027	859	NA	906	NA	NA	1429	1142	1308	946	895	1354	NA	1224	1236	1221	NA
2291	1053	923	NA	1025	855	NA	904	NA	1402	NA	NA	1307	945	NA	NA	NA	NA	NA	1219	NA
2292	1052	922	NA	1023	853	NA	903	NA	1401	NA	1141	1306	944	894	NA	NA	NA	NA	NA	1216
2293	1051	921	856	NA	NA	835	NA	NA	1400	NA	NA	NA	NA	893	1352	NA	NA	NA	1218	NA
2297	1050	917	850	1020	NA	833	899	804	1397	1425	1140	1303	NA	NA	NA	NA	NA	NA	1216	NA
2299	1048	NA	NA	NA	NA	NA	NA	802	1396	1422	1139	NA	NA	NA	1350	NA	1219	1230	1215	NA
2303	1047	912	NA	NA	NA	829	NA	NA	NA	NA	NA	1300	NA	890	1347	NA	NA	NA	NA	NA
2305	1046	910	NA	1017	850	NA	NA	NA	NA	NA	NA	NA	940	NA	1345	1339	NA	NA	NA	NA
2310	1044	NA	NA	1015	NA	828	NA	794	NA	1419	NA	1299	938	NA	1342	NA	NA	NA	NA	NA
2315	1042	905	841	NA	847	824	NA	790	NA	1416	1132	NA	NA	886	NA	1334	NA	NA	NA	NA
2317	1041	903	838	NA	NA	NA	NA	NA	1387	NA	1129	NA	NA	884	NA	NA	NA	NA	1206	1208
2318	1040	902	837	NA	NA	823	890	789	NA	NA	NA	1294	NA	NA	NA	1333	NA	1223	1205	1207
2330	1038	893	830	NA	NA	813	882	NA	NA	1408	1124	NA	930	NA	NA	NA	1212	NA	NA	NA
2333	1037	NA	828	NA	NA	810	NA	782	NA	1406	1120	NA	NA	NA	NA	NA	1207	1217	NA	1200
2335	1036	891	827	NA	NA	NA	NA	780	NA	NA	NA	NA	NA	NA	NA	1323	NA	NA	1199	NA
2338	1035	890	NA	NA	NA	NA	NA	NA	NA	1403	1117	1285	NA	NA	NA	NA	NA	1216	NA	NA
2340	1034	887	NA	NA	NA	807	NA	NA	NA	1402	1115	NA	NA	NA	NA	NA	NA	NA	1196	1198
2344	1033	NA	NA	1002	NA	805	875	NA	NA	NA	NA	1281	NA	NA	NA	NA	NA	NA	1193	NA
2346	1032	NA	821	1000	836	NA	873	NA	NA	NA	1113	1279	NA	NA	NA	NA	1203	NA	1192	1197
2349	1030	885	819	997	833	803	NA	773	NA	NA	1111	NA	NA	876	NA	1318	NA	NA	NA	NA
2351	1029	NA	818	NA	NA	NA	NA	771	1376	NA	NA	NA	925	NA	1328	1316	1202	1213	NA	1196
2352	1028	884	NA	NA	NA	NA	NA	770	1375	NA	NA	NA	924	NA	NA	NA	1201	NA	NA	NA
2355	1027	882	815	994	NA	NA	870	NA	NA	NA	1107	1275	NA	NA	NA	NA	NA	1212	NA	1195
2358	1025	NA	NA	NA	NA	801	NA	NA	NA	1394	NA	NA	NA	NA	NA	NA	1198	1210	1190	NA
2359	1024	NA	NA	993	830	798	869	769	NA	1393	NA	NA	920	NA	NA	NA	1197	1209	NA	1194
2360	1022	NA	813	NA	NA	797	868	768	NA	1392	1106	NA	919	NA	NA	NA	NA	NA	NA	NA
2361	1021	881	NA	992	NA	NA	867	767	1372	1390	NA	1270	918	NA	1327	NA	NA	1208	NA	NA
2362	1020	880	812	NA	829	796	NA	766	1371	NA	NA	NA	NA	NA	NA	NA	1196	NA	NA	1193
2363	1019	879	NA	NA	NA	NA	NA	NA	NA	1389	1105	NA	917	NA	1325	NA	1195	NA	NA	NA
2364	1018	876	810	NA	NA	NA	866	NA	NA	1388	NA	NA	NA	873	NA	NA	1194	NA	NA	1191
2365	1017	875	NA	989	NA	NA	865	765	1370	1387	1104	1269	915	872	1324	NA	NA	1207	1189	NA
2367	1016	873	NA	NA	NA	NA	863	NA	NA	1386	NA	NA	NA	NA	NA	1314	1193	1206	NA	NA
2380	1015	NA	NA	NA	820	NA	857	NA	NA	NA	NA	NA	NA	NA	NA	1309	NA	NA	NA	NA
2385	1014	NA	NA	980	NA	NA	NA	NA	NA	NA	1096	1260	902	NA	1318	1304	NA	NA	NA	1182
2386	1013	NA	799	NA	817	NA	853	NA	NA	1375	NA	NA	NA	NA	NA	1303	NA	NA	NA	NA
2389	1011	NA	NA	979	815	NA	NA	NA	NA	NA	NA	NA	NA	NA	1316	NA	NA	1193	NA	1180
2392	1010	NA	796	977	814	782	852	NA	NA	NA	NA	1259	898	NA	1314	NA	NA	1191	NA	NA
2395	1009	NA	NA	NA	NA	NA	847	759	NA	1371	NA	NA	NA	866	1313	NA	NA	1190	NA	NA
2396	1008	NA	NA	976	NA	780	846	NA	NA	NA	1092	1255	NA	NA	NA	NA	NA	1188	1177	1176
2403	1007	NA	790	973	809	NA	842	755	NA	NA	1089	1252	NA	NA	1311	1300	1181	1183	NA	NA
2404	1006	NA	789	NA	NA	773	NA	NA	1358	1368	NA	1251	NA	NA	NA	1299	NA	1181	1175	NA
2405	1005	NA	788	NA	NA	772	NA	NA	1357	1367	NA	NA	NA	NA	NA	NA	1180	NA	1173	NA
2407	1004	NA	NA	972	NA	NA	839	754	1356	NA	NA	1249	892	865	NA	NA	NA	NA	NA	1172
2408	1003	NA	NA	970	NA	NA	NA	NA	1352	NA	NA	NA	NA	NA	1308	NA	NA	1178	NA	NA
2409	1002	862	787	NA	808	NA	NA	NA	1351	NA	NA	NA	NA	864	NA	NA	NA	NA	NA	1171
2410	1000	NA	NA	NA	NA	NA	838	NA	NA	NA	NA	NA	NA	863	NA	NA	NA	NA	NA	1170
2413	999	NA	785	NA	NA	NA	NA	753	NA	NA	1087	NA	NA	NA	NA	NA	1178	NA	NA	NA
2415	998	NA	NA	969	NA	NA	835	752	NA	NA	NA	1248	891	859	NA	NA	1177	1177	NA	1168
2417	997	NA	783	967	NA	767	NA	NA	NA	NA	NA	NA	889	NA	NA	NA	NA	NA	NA	1167
2418	995	861	NA	NA	NA	NA	NA	NA	NA	NA	1084	NA	NA	NA	NA	1296	NA	NA	NA	1165
2419	993	NA	NA	NA	806	766	NA	NA	NA	1361	1083	NA	NA	857	NA	NA	NA	NA	NA	1163
2421	992	NA	781	NA	NA	NA	NA	NA	NA	1360	1082	NA	NA	NA	1305	1295	NA	NA	NA	NA
2423	990	NA	NA	NA	802	765	NA	NA	NA	NA	NA	NA	884	856	NA	NA	1175	NA	NA	1162
2424	988	NA	780	NA	NA	NA	NA	NA	NA	1358	NA	NA	NA	855	1303	NA	NA	1176	NA	NA
2425	987	858	NA	NA	NA	763	831	749	NA	NA	NA	NA	NA	853	NA	NA	1174	1174	NA	NA
2426	986	NA	NA	NA	NA	NA	NA	NA	1349	NA	NA	NA	883	NA	1300	1293	NA	NA	NA	NA
2429	984	857	779	965	NA	NA	829	NA	NA	1356	NA	NA	NA	NA	NA	NA	1173	NA	NA	NA
2431	982	NA	NA	NA	801	NA	NA	NA	NA	NA	NA	1242	879	NA	NA	1289	1172	NA	NA	NA
2433	981	NA	777	NA	NA	NA	824	747	NA	NA	NA	NA	878	NA	NA	1287	NA	NA	NA	NA
2438	980	NA	NA	NA	797	760	NA	743	NA	NA	NA	NA	NA	NA	NA	NA	NA	NA	1168	NA
2439	979	NA	NA	NA	796	NA	NA	742	NA	NA	NA	1237	876	NA	NA	NA	1170	NA	1167	NA
2442	978	850	NA	962	NA	758	818	740	NA	1351	1075	NA	NA	NA	NA	NA	NA	NA	NA	1156
2444	977	NA	NA	NA	NA	NA	815	NA	1346	NA	1074	1235	NA	NA	NA	1282	NA	NA	1165	NA
2450	976	847	NA	NA	790	NA	NA	738	NA	NA	1070	NA	NA	NA	NA	NA	1167	NA	NA	NA
2451	974	NA	NA	959	NA	NA	NA	NA	NA	NA	NA	1230	NA	NA	NA	1279	1166	1170	NA	NA
2453	973	NA	NA	NA	NA	753	NA	736	1343	NA	1069	NA	NA	NA	NA	NA	NA	NA	NA	NA
2456	972	NA	NA	NA	787	NA	NA	NA	1340	NA	NA	NA	866	NA	NA	NA	NA	NA	1162	NA
2459	969	844	NA	NA	783	NA	NA	NA	NA	NA	NA	NA	865	847	NA	1277	NA	NA	NA	1150
2460	968	NA	NA	NA	NA	NA	813	NA	NA	NA	NA	1225	NA	NA	NA	NA	1163	NA	1160	NA
2461	967	NA	NA	NA	NA	NA	NA	NA	NA	NA	NA	1224	NA	NA	NA	NA	1160	1165	NA	1148
2467	965	841	NA	949	782	NA	NA	NA	NA	NA	NA	1222	NA	NA	NA	NA	NA	NA	NA	NA
2468	964	840	762	948	NA	NA	NA	NA	NA	NA	NA	NA	860	NA	NA	NA	NA	1163	1158	NA
2480	963	836	NA	944	NA	746	NA	727	1334	1338	NA	NA	NA	842	NA	1270	NA	NA	1153	1143
2481	961	834	759	NA	NA	NA	NA	NA	1333	NA	NA	1213	856	841	1282	1269	NA	1157	1152	NA
2483	959	NA	755	943	NA	744	NA	NA	NA	1337	NA	1211	NA	NA	NA	1266	NA	NA	NA	NA
2485	958	833	754	940	NA	NA	NA	NA	1331	NA	1063	1210	854	NA	NA	1265	NA	NA	NA	1142
2486	957	NA	NA	NA	775	743	NA	725	1330	NA	1061	NA	NA	NA	NA	1264	NA	NA	NA	1140
2487	956	NA	751	939	NA	NA	804	NA	1328	NA	NA	NA	853	NA	NA	NA	1154	NA	NA	1139
2488	955	832	NA	NA	NA	NA	NA	NA	NA	NA	1060	NA	NA	839	NA	NA	1153	NA	1148	NA
2491	954	NA	NA	NA	773	NA	NA	723	NA	1334	NA	NA	NA	NA	NA	NA	NA	1155	NA	NA
2492	953	NA	NA	NA	NA	741	NA	722	1325	NA	NA	1209	NA	NA	NA	NA	1152	NA	NA	NA
2493	952	NA	NA	NA	771	NA	NA	NA	NA	1333	1054	NA	851	NA	NA	NA	NA	NA	NA	NA
2495	951	NA	748	936	770	NA	NA	721	NA	NA	1053	1207	849	NA	NA	NA	NA	NA	NA	1137
2498	949	829	NA	NA	NA	735	NA	NA	1322	NA	NA	1204	848	836	NA	1261	1151	1154	NA	NA
2503	948	NA	NA	934	NA	NA	NA	NA	NA	1326	NA	NA	NA	834	1273	NA	NA	NA	1143	NA
2505	947	825	NA	932	767	733	NA	NA	1319	NA	1050	NA	NA	NA	NA	NA	NA	1148	NA	NA
2506	946	NA	NA	931	NA	NA	NA	718	NA	NA	NA	NA	846	833	NA	NA	NA	NA	NA	NA
2507	945	NA	747	NA	NA	NA	NA	NA	1318	NA	NA	1200	845	NA	NA	1260	NA	1147	NA	NA
2509	944	NA	746	930	NA	NA	NA	NA	NA	1325	1049	NA	NA	NA	NA	NA	NA	NA	NA	NA
2512	943	NA	744	NA	NA	NA	NA	NA	NA	NA	NA	NA	NA	NA	1271	NA	1149	NA	NA	NA
2514	941	NA	NA	928	NA	NA	NA	NA	1315	NA	NA	1198	NA	NA	1269	NA	NA	NA	1140	1132
2515	939	824	743	927	764	NA	NA	NA	NA	1323	NA	1197	NA	NA	NA	NA	NA	NA	NA	1129
2516	937	823	NA	NA	NA	NA	NA	NA	1314	NA	1045	NA	NA	NA	NA	NA	NA	1143	NA	NA
2518	936	NA	NA	925	NA	NA	NA	NA	NA	NA	NA	NA	839	828	1268	NA	NA	NA	NA	NA
2525	935	NA	NA	917	760	NA	NA	NA	NA	NA	NA	NA	835	NA	NA	NA	NA	NA	1135	1128
2529	933	817	NA	NA	758	NA	NA	711	1311	NA	1040	1192	NA	NA	1263	1256	NA	NA	1133	NA
2534	932	NA	738	914	755	726	791	NA	NA	1319	1038	NA	NA	819	NA	NA	1140	NA	NA	NA
2540	931	NA	NA	912	NA	NA	NA	NA	NA	NA	1034	1185	NA	NA	NA	NA	NA	NA	1129	NA
2541	930	810	NA	NA	753	721	788	NA	NA	NA	1033	NA	NA	NA	NA	1252	1136	1137	NA	NA
2542	929	809	734	911	NA	720	787	NA	NA	NA	NA	NA	NA	NA	NA	NA	NA	NA	NA	NA
2543	927	NA	733	NA	NA	NA	786	NA	NA	NA	NA	1184	NA	NA	NA	NA	NA	NA	NA	NA
2548	926	NA	731	NA	NA	717	NA	704	NA	1313	NA	NA	834	NA	NA	NA	NA	NA	1126	NA
2549	925	807	NA	NA	747	NA	NA	NA	NA	1312	NA	NA	NA	NA	NA	1249	NA	1135	1125	NA
2551	924	806	729	908	NA	NA	778	702	NA	1311	NA	1180	832	NA	1258	NA	1132	NA	NA	NA
2556	923	NA	NA	907	NA	714	NA	700	NA	NA	NA	NA	NA	NA	NA	1243	NA	NA	NA	NA
2561	922	801	NA	NA	NA	NA	773	696	1302	NA	1027	NA	NA	NA	NA	NA	NA	NA	NA	NA
2563	921	800	NA	905	NA	710	771	694	1301	1306	1026	NA	NA	NA	NA	NA	NA	NA	1120	NA
2565	920	799	NA	NA	737	NA	768	693	NA	NA	1025	1175	826	NA	1251	NA	1128	NA	NA	NA
2575	919	792	718	NA	731	NA	NA	NA	1297	NA	NA	NA	NA	NA	1248	NA	1125	NA	1117	1111
2578	918	NA	NA	NA	NA	701	NA	NA	1294	NA	NA	1168	NA	NA	NA	NA	NA	1127	NA	NA
2580	917	789	717	NA	NA	NA	NA	NA	NA	NA	NA	NA	NA	NA	NA	NA	NA	NA	NA	NA
2581	916	788	NA	NA	NA	NA	NA	NA	1293	1296	NA	NA	822	NA	NA	1236	NA	NA	NA	NA
2582	915	NA	716	NA	NA	NA	NA	687	NA	NA	NA	NA	NA	NA	NA	NA	1123	NA	NA	1110
2583	912	786	NA	NA	729	700	762	685	1292	1295	NA	1167	821	809	NA	NA	1122	NA	NA	1109
2584	910	NA	NA	NA	728	699	761	683	NA	NA	1018	NA	820	NA	NA	NA	NA	NA	NA	1108
2585	909	785	715	NA	NA	NA	759	NA	1289	NA	1017	1166	819	808	1246	1235	1121	NA	1115	NA
2590	908	NA	NA	897	727	698	NA	NA	NA	NA	1015	NA	NA	NA	NA	NA	NA	1122	NA	1104
2591	907	NA	NA	NA	NA	NA	NA	NA	NA	NA	NA	1164	NA	NA	NA	1232	NA	1121	NA	NA
2592	906	NA	NA	896	NA	NA	NA	NA	NA	NA	NA	NA	817	807	1244	NA	NA	1119	NA	1103
2593	905	NA	NA	NA	NA	697	756	678	NA	NA	NA	NA	NA	NA	NA	NA	NA	NA	1111	1101
2596	904	NA	NA	NA	NA	695	753	NA	NA	NA	1011	NA	815	805	1242	NA	1114	NA	1110	NA
2597	903	NA	NA	893	725	694	NA	677	1287	NA	1010	NA	NA	NA	NA	NA	NA	NA	NA	NA
2600	902	NA	713	NA	723	NA	NA	NA	NA	NA	NA	1162	NA	NA	NA	NA	1110	NA	NA	1098
2601	901	NA	NA	NA	722	NA	750	676	NA	NA	1009	1161	NA	NA	NA	NA	NA	NA	NA	NA
2602	900	NA	NA	NA	721	NA	NA	NA	NA	NA	NA	1160	NA	NA	NA	1230	NA	NA	NA	NA
2604	899	779	712	892	NA	NA	NA	NA	NA	NA	NA	NA	NA	804	1239	NA	NA	1116	NA	1097
2605	898	NA	711	NA	720	692	NA	672	NA	1292	NA	NA	NA	NA	1238	NA	NA	NA	1108	1096
2606	896	NA	710	891	NA	691	NA	670	NA	NA	NA	NA	811	NA	NA	NA	NA	NA	1105	1095
2611	895	776	706	NA	NA	NA	747	NA	1283	NA	NA	NA	NA	802	NA	NA	1108	NA	NA	NA
2612	894	775	NA	NA	717	688	746	669	NA	NA	NA	NA	NA	NA	1236	1228	NA	NA	NA	NA
2615	893	NA	705	NA	714	687	NA	NA	NA	NA	NA	NA	NA	NA	NA	NA	1105	NA	NA	NA
2618	892	NA	702	886	NA	686	NA	NA	NA	NA	NA	NA	809	NA	NA	1227	NA	NA	NA	1089
2626	889	767	NA	NA	NA	NA	NA	NA	1278	NA	NA	1154	NA	NA	NA	NA	NA	NA	NA	NA
2629	886	NA	NA	NA	708	NA	NA	NA	NA	1288	NA	NA	NA	NA	NA	NA	NA	NA	NA	NA
2636	885	NA	NA	878	NA	683	NA	NA	1275	NA	1002	NA	NA	NA	1227	NA	NA	NA	NA	NA
2637	884	764	NA	NA	NA	NA	NA	NA	NA	NA	NA	1151	802	NA	NA	NA	NA	NA	NA	NA
2638	883	NA	NA	NA	NA	NA	NA	NA	NA	NA	NA	NA	801	NA	NA	1220	NA	NA	1098	NA
2641	882	NA	697	876	707	NA	NA	658	NA	NA	999	NA	800	791	1225	NA	NA	NA	1097	NA
2647	881	NA	694	NA	706	681	NA	NA	1272	NA	996	1145	NA	NA	NA	NA	1093	NA	NA	NA
2649	880	756	NA	NA	705	680	NA	NA	1269	1279	995	NA	NA	NA	NA	NA	NA	1101	NA	NA
2653	879	NA	NA	NA	NA	NA	NA	NA	NA	NA	NA	NA	NA	786	NA	NA	NA	NA	1091	1080
2654	878	NA	NA	874	NA	678	NA	NA	NA	NA	994	NA	NA	785	NA	1216	NA	1098	NA	1079
2656	875	752	690	NA	NA	NA	NA	NA	NA	NA	991	NA	797	784	1223	NA	NA	NA	NA	NA
2658	874	NA	NA	NA	700	NA	733	654	NA	NA	NA	NA	795	NA	NA	NA	1090	NA	1089	1078
2670	873	744	NA	NA	696	673	728	NA	NA	1275	NA	1138	NA	NA	NA	NA	NA	1092	NA	NA
2671	872	NA	686	NA	NA	NA	NA	649	1258	NA	986	1137	786	NA	1214	NA	NA	NA	NA	NA
2674	871	742	684	NA	NA	672	NA	NA	NA	1274	984	NA	783	NA	NA	NA	NA	NA	NA	NA
2676	870	NA	682	863	691	670	NA	NA	NA	NA	NA	1135	NA	775	NA	NA	NA	1090	1082	1071
2677	868	NA	NA	NA	NA	669	725	NA	NA	NA	NA	1134	NA	NA	NA	NA	1081	1087	1080	NA
2680	867	NA	NA	NA	NA	668	NA	NA	NA	NA	NA	NA	NA	NA	1210	NA	1080	1086	NA	NA
2683	866	739	NA	NA	NA	666	NA	648	1254	1272	980	NA	NA	772	1209	1206	NA	1085	1077	NA
2691	865	NA	677	NA	NA	663	NA	NA	NA	1265	NA	1132	779	NA	1203	NA	NA	1081	1076	NA
2695	864	735	NA	NA	NA	660	NA	643	NA	1262	NA	1129	NA	NA	NA	NA	NA	1078	1074	NA
2706	862	NA	NA	NA	NA	NA	712	NA	1243	NA	NA	NA	NA	NA	NA	1201	1070	NA	1066	NA
2708	859	NA	667	NA	NA	NA	711	NA	1242	NA	970	NA	777	761	NA	NA	NA	NA	1064	NA
2709	858	NA	NA	NA	673	NA	NA	NA	NA	NA	NA	1123	776	NA	NA	NA	NA	NA	1063	NA
2710	856	NA	NA	847	NA	NA	NA	NA	1241	1257	969	1122	NA	760	1192	NA	NA	NA	NA	NA
2711	855	726	666	NA	672	NA	NA	638	NA	NA	NA	NA	NA	NA	NA	NA	1069	NA	NA	NA
2715	854	NA	NA	842	669	654	NA	NA	NA	NA	NA	NA	NA	NA	NA	NA	NA	NA	NA	NA
2716	852	724	NA	841	668	NA	NA	NA	NA	NA	NA	NA	NA	758	1191	1196	NA	NA	1061	1052
2718	851	NA	NA	NA	NA	653	NA	NA	1239	NA	968	NA	773	NA	NA	1194	1065	1074	NA	NA
2720	850	720	NA	839	667	NA	NA	NA	1237	NA	967	NA	NA	NA	NA	1193	1064	1072	NA	1051
2721	849	NA	NA	838	665	NA	NA	NA	1236	1255	NA	NA	NA	NA	NA	NA	1063	NA	NA	NA
2726	848	715	NA	833	NA	NA	NA	NA	NA	1251	NA	NA	NA	NA	NA	NA	NA	NA	1060	1048
2730	847	NA	NA	NA	NA	NA	NA	631	NA	NA	NA	1117	772	NA	NA	1189	NA	1067	NA	NA
2734	846	713	NA	827	NA	NA	NA	NA	1232	1248	NA	NA	NA	NA	NA	NA	NA	NA	NA	NA
2736	845	NA	NA	NA	NA	643	NA	627	NA	1247	962	1115	NA	752	NA	1185	1055	NA	1057	1046
2741	844	710	656	NA	NA	NA	705	NA	NA	NA	NA	NA	NA	NA	NA	1182	NA	NA	NA	NA
2742	842	NA	NA	NA	NA	642	NA	NA	NA	1246	960	NA	NA	NA	1180	NA	NA	1066	NA	NA
2747	840	NA	NA	NA	657	640	NA	NA	NA	NA	957	1111	NA	750	NA	NA	1053	1065	NA	NA
2750	839	708	653	NA	NA	637	701	NA	NA	NA	NA	1108	NA	NA	NA	NA	1052	NA	NA	1038
2751	838	NA	NA	818	NA	NA	NA	NA	1230	NA	955	NA	NA	NA	1177	NA	NA	1064	NA	NA
2752	837	NA	NA	817	655	NA	NA	NA	NA	NA	NA	NA	NA	NA	NA	NA	1050	1063	1053	1037
2765	835	NA	NA	NA	NA	NA	NA	NA	NA	NA	948	NA	762	NA	1169	NA	NA	NA	1049	1030
2769	834	698	647	NA	NA	NA	693	NA	1224	NA	NA	1100	759	NA	NA	1170	NA	NA	NA	NA
2770	832	NA	NA	NA	647	631	NA	NA	NA	NA	NA	NA	NA	NA	1168	1169	NA	NA	NA	NA
2773	831	695	NA	NA	NA	NA	NA	NA	1223	1238	NA	1099	757	745	NA	NA	1043	NA	NA	NA
2775	830	NA	646	NA	NA	NA	NA	NA	NA	NA	946	NA	NA	NA	1166	NA	NA	NA	1044	1028
2777	829	NA	NA	NA	NA	NA	NA	NA	NA	NA	NA	NA	755	743	1164	NA	1040	1055	1043	NA
2783	828	NA	642	NA	642	NA	689	NA	1219	NA	944	1091	NA	NA	1162	1161	NA	NA	NA	NA
2785	827	691	NA	NA	NA	625	NA	NA	1216	NA	NA	NA	NA	NA	1160	NA	NA	NA	1042	NA
2786	826	690	NA	NA	640	NA	NA	NA	NA	NA	NA	NA	NA	NA	NA	NA	NA	NA	1041	NA
2791	825	NA	NA	NA	NA	623	NA	610	1212	1236	NA	NA	NA	NA	1157	NA	NA	NA	NA	NA
2798	824	NA	NA	NA	NA	619	NA	NA	NA	NA	939	1087	NA	NA	NA	1159	NA	1047	1036	NA
2799	821	688	634	NA	635	NA	NA	NA	NA	NA	NA	1086	747	NA	1153	1158	1035	NA	NA	NA
2800	820	NA	631	NA	NA	NA	683	NA	NA	1234	938	NA	NA	NA	NA	NA	NA	NA	NA	NA
2802	819	NA	NA	NA	NA	617	NA	NA	NA	1232	NA	NA	NA	NA	NA	NA	1034	NA	1035	NA
2804	818	687	629	NA	633	NA	NA	605	NA	1231	936	1084	NA	NA	NA	NA	NA	NA	NA	NA
2805	817	686	NA	799	NA	615	682	NA	NA	NA	NA	1083	NA	734	1150	NA	NA	NA	NA	NA
2809	816	NA	627	796	NA	NA	NA	NA	1203	1228	934	NA	NA	NA	1147	NA	NA	NA	1031	NA
2813	815	NA	NA	793	NA	611	679	602	NA	NA	NA	NA	NA	NA	NA	1156	NA	NA	NA	1019
2816	814	NA	624	791	628	NA	NA	601	NA	1224	930	NA	NA	NA	NA	NA	NA	1045	NA	1018
2817	813	682	623	NA	NA	NA	NA	600	NA	NA	929	1079	NA	NA	1146	1155	NA	NA	NA	NA
2820	812	681	NA	NA	NA	NA	NA	NA	NA	1222	NA	NA	NA	NA	NA	NA	1027	NA	NA	NA
2822	811	679	620	NA	NA	NA	NA	596	1200	NA	NA	1076	742	NA	1143	NA	NA	NA	NA	NA
2823	810	678	NA	788	NA	608	NA	NA	NA	NA	927	1075	741	NA	NA	1154	NA	NA	NA	NA
2824	809	NA	NA	NA	NA	NA	NA	NA	NA	1221	NA	1074	NA	NA	1142	NA	NA	1043	NA	NA
2829	808	NA	619	NA	NA	NA	NA	NA	NA	NA	NA	NA	NA	NA	NA	1153	1025	1037	NA	NA
2830	807	NA	NA	NA	624	605	677	592	1198	1218	924	1071	NA	NA	1140	NA	NA	NA	NA	NA
2835	803	NA	616	NA	NA	NA	NA	590	NA	NA	NA	1069	740	NA	NA	NA	NA	NA	NA	NA
2837	802	NA	615	NA	NA	600	NA	NA	NA	1216	NA	1068	NA	NA	1138	NA	1023	NA	NA	NA
2840	801	NA	613	NA	NA	NA	NA	NA	1194	NA	NA	NA	NA	724	NA	NA	NA	1035	NA	1012
2843	800	NA	NA	NA	618	NA	NA	NA	NA	1214	NA	NA	738	722	1134	NA	NA	NA	NA	NA
2845	799	NA	NA	782	NA	NA	672	NA	NA	NA	NA	1064	NA	NA	NA	1150	NA	1033	NA	1011
2851	798	669	NA	777	NA	NA	NA	NA	NA	NA	NA	1060	735	719	NA	1149	NA	NA	NA	NA
2853	797	668	610	NA	NA	NA	NA	NA	1190	NA	NA	NA	NA	NA	NA	NA	NA	1029	NA	1008
2854	796	667	NA	NA	NA	NA	669	NA	1189	NA	NA	NA	NA	NA	1132	NA	NA	NA	NA	NA
2858	795	NA	NA	NA	614	592	NA	585	1188	NA	916	NA	NA	NA	NA	1148	NA	NA	NA	NA
2859	794	NA	NA	775	NA	591	666	NA	NA	1211	NA	NA	NA	NA	NA	NA	NA	NA	NA	NA
2861	793	664	NA	NA	NA	589	664	NA	NA	NA	NA	NA	734	NA	NA	1146	1016	NA	NA	NA
2868	792	NA	608	773	NA	NA	NA	NA	NA	NA	NA	1056	NA	NA	1126	1143	NA	NA	1015	NA
2870	791	661	NA	NA	NA	584	NA	NA	1184	NA	913	NA	730	NA	NA	NA	NA	1020	NA	NA
2871	790	NA	607	NA	612	NA	658	NA	NA	1208	912	1053	729	NA	1125	NA	NA	NA	1014	NA
2872	789	NA	NA	NA	NA	NA	NA	NA	1183	NA	911	NA	NA	NA	NA	NA	NA	1018	NA	NA
2881	788	NA	601	NA	NA	NA	NA	NA	NA	NA	NA	NA	726	708	NA	NA	1013	NA	NA	NA
2883	787	NA	NA	NA	NA	NA	NA	NA	NA	NA	NA	NA	NA	NA	1122	NA	1012	NA	NA	NA
2886	785	NA	NA	NA	606	NA	NA	580	NA	NA	NA	1050	NA	NA	NA	NA	1011	NA	1008	NA
2887	784	NA	599	NA	NA	NA	653	579	NA	NA	NA	1048	NA	706	NA	NA	NA	NA	1007	1000
2888	783	656	NA	NA	604	NA	NA	NA	NA	NA	NA	1046	NA	705	1120	NA	NA	1017	NA	NA
2890	782	NA	NA	NA	NA	577	652	578	NA	1203	NA	1045	NA	NA	NA	NA	NA	1015	NA	NA
2892	780	655	NA	NA	NA	NA	650	NA	1174	NA	905	NA	NA	704	NA	1137	NA	NA	NA	NA
2896	779	NA	596	NA	603	576	NA	576	1173	NA	NA	1043	725	NA	NA	NA	NA	NA	NA	NA
2898	778	NA	594	764	NA	NA	NA	NA	1172	NA	898	NA	NA	NA	1119	NA	NA	1012	1003	NA
2901	776	NA	NA	NA	NA	NA	NA	NA	1171	NA	897	NA	722	NA	1118	NA	NA	1009	1001	NA
2903	775	NA	NA	NA	601	574	NA	NA	NA	NA	894	1040	721	NA	1116	NA	NA	NA	NA	NA
2910	773	652	NA	760	NA	NA	NA	571	NA	NA	NA	NA	NA	697	1112	NA	NA	NA	NA	NA
2920	772	648	NA	NA	NA	568	643	NA	1167	1195	888	NA	NA	692	1107	NA	NA	NA	NA	NA
2923	769	645	NA	755	NA	567	642	NA	1165	NA	885	NA	NA	NA	NA	NA	NA	1004	NA	NA
2926	768	643	NA	NA	NA	NA	640	NA	NA	NA	NA	1029	NA	689	NA	1129	1001	NA	NA	993
2928	767	NA	583	NA	NA	565	639	NA	NA	NA	881	NA	NA	NA	NA	NA	NA	NA	993	992
2936	766	NA	NA	NA	NA	NA	NA	NA	NA	NA	NA	1022	NA	686	NA	NA	NA	1002	NA	NA
2938	765	NA	NA	NA	NA	NA	637	NA	NA	1190	NA	NA	715	684	NA	NA	NA	1000	989	NA
2942	764	NA	NA	NA	586	NA	NA	NA	1156	1189	NA	NA	NA	NA	NA	NA	NA	NA	NA	NA
2944	763	NA	NA	NA	NA	562	NA	561	NA	1186	875	1019	NA	681	NA	NA	993	NA	987	NA
2945	762	NA	NA	NA	585	NA	NA	560	NA	NA	NA	NA	NA	NA	NA	NA	NA	NA	NA	NA
2949	761	NA	NA	747	NA	NA	NA	559	NA	NA	NA	1016	NA	NA	1105	NA	NA	NA	985	NA
2950	760	NA	NA	NA	NA	NA	NA	557	NA	NA	NA	NA	712	680	NA	NA	990	NA	NA	NA
2951	759	NA	579	NA	NA	NA	NA	NA	1154	NA	874	1015	709	NA	NA	1121	989	NA	NA	986
2953	757	NA	NA	746	NA	559	632	NA	NA	1183	873	1014	NA	NA	NA	1120	988	NA	NA	984
2955	755	NA	NA	NA	NA	557	631	556	1152	NA	871	NA	NA	679	NA	NA	NA	997	984	NA
2965	753	NA	NA	NA	580	NA	NA	552	NA	NA	NA	NA	702	678	NA	NA	984	NA	980	NA
2967	752	632	576	738	579	NA	NA	NA	1145	NA	NA	1006	NA	NA	1098	NA	982	NA	NA	NA
2968	751	NA	NA	NA	578	548	NA	NA	1144	1178	866	NA	NA	NA	1096	1116	NA	992	979	977
2971	750	NA	575	NA	575	NA	NA	NA	1141	NA	864	NA	NA	676	NA	NA	NA	991	978	NA
2976	749	628	NA	NA	NA	NA	NA	NA	1138	1176	NA	1002	698	675	NA	NA	NA	NA	NA	NA
2979	748	627	NA	735	NA	NA	NA	NA	1136	NA	861	1001	NA	NA	NA	NA	NA	NA	975	NA
2982	747	NA	NA	NA	NA	NA	NA	NA	NA	NA	NA	NA	NA	672	1094	NA	NA	985	NA	NA
2984	746	NA	NA	NA	NA	541	NA	546	NA	NA	NA	NA	694	NA	NA	NA	NA	984	974	NA
2987	745	NA	NA	728	NA	539	623	NA	1134	1172	NA	NA	690	NA	NA	NA	NA	NA	NA	NA
2991	744	621	NA	726	NA	NA	NA	NA	NA	1170	NA	NA	NA	NA	1091	NA	NA	NA	NA	NA
2994	743	620	NA	NA	568	NA	NA	NA	NA	NA	NA	NA	NA	666	NA	NA	NA	NA	NA	NA
3006	742	NA	NA	NA	NA	NA	NA	NA	1132	NA	852	NA	NA	NA	1088	NA	NA	978	NA	NA
3009	740	615	565	NA	NA	NA	NA	541	NA	NA	NA	NA	NA	NA	1087	NA	NA	977	NA	NA
3010	737	614	564	NA	NA	NA	NA	NA	NA	1164	NA	NA	NA	NA	NA	NA	NA	NA	968	968
3017	736	NA	561	713	NA	NA	NA	538	1128	1162	NA	NA	NA	NA	NA	NA	NA	NA	NA	NA
3019	735	NA	560	NA	NA	NA	NA	NA	1125	NA	848	NA	685	NA	NA	NA	971	974	966	NA
3035	734	NA	553	701	NA	NA	NA	NA	NA	NA	NA	NA	NA	NA	NA	NA	NA	NA	NA	963
3038	733	609	NA	NA	NA	NA	608	NA	NA	1152	NA	NA	676	NA	NA	NA	NA	NA	NA	NA
3042	732	NA	NA	NA	NA	NA	607	NA	NA	NA	840	NA	NA	NA	1083	1091	963	NA	NA	NA
3044	730	NA	NA	NA	559	NA	606	NA	NA	1151	NA	NA	NA	NA	NA	NA	NA	NA	NA	NA
3045	729	606	551	695	NA	NA	NA	NA	NA	1150	838	982	673	NA	NA	NA	962	NA	959	NA
3047	728	NA	550	694	NA	525	NA	NA	1120	NA	NA	980	672	NA	NA	NA	961	965	NA	959
3049	727	605	NA	693	NA	NA	NA	526	NA	1149	NA	NA	NA	655	NA	NA	NA	NA	NA	NA
3050	725	NA	549	NA	NA	NA	604	NA	NA	NA	NA	979	NA	654	1081	NA	960	NA	NA	958
3055	724	NA	NA	NA	558	NA	NA	522	NA	NA	836	NA	NA	NA	1078	NA	NA	963	NA	NA
3056	723	NA	547	691	NA	NA	NA	NA	1119	NA	835	NA	670	NA	NA	NA	NA	962	NA	NA
3059	721	NA	NA	NA	556	523	600	NA	1118	1146	NA	NA	668	NA	NA	NA	958	NA	NA	NA
3060	720	601	NA	NA	NA	NA	NA	NA	NA	NA	NA	NA	667	NA	1077	NA	NA	NA	NA	953
3061	719	NA	NA	NA	555	NA	599	NA	NA	NA	NA	NA	NA	NA	1076	NA	NA	960	957	NA
3063	718	NA	NA	NA	NA	NA	NA	NA	NA	NA	NA	975	NA	NA	NA	NA	NA	NA	956	NA
3067	716	NA	NA	NA	NA	NA	596	NA	NA	NA	NA	NA	NA	NA	1073	NA	NA	NA	954	NA
3070	715	598	NA	686	NA	NA	NA	NA	NA	NA	831	974	NA	NA	NA	NA	NA	NA	NA	NA
3071	713	NA	NA	NA	NA	NA	NA	518	NA	NA	NA	973	661	NA	NA	NA	956	957	952	NA
3075	712	596	NA	NA	552	NA	592	513	NA	1142	830	NA	NA	NA	NA	NA	NA	955	950	NA
3076	711	NA	NA	683	NA	518	NA	NA	1117	NA	NA	NA	NA	NA	NA	1088	NA	NA	NA	NA
3079	710	NA	NA	NA	549	NA	NA	512	NA	1141	NA	970	657	NA	NA	NA	NA	NA	949	NA
3083	708	NA	NA	681	548	517	NA	NA	1114	1139	NA	NA	NA	650	NA	NA	NA	NA	947	NA
3086	707	NA	541	679	NA	NA	589	NA	NA	NA	NA	NA	656	NA	NA	NA	NA	NA	NA	NA
3087	706	NA	540	NA	NA	514	588	NA	NA	NA	NA	NA	NA	NA	NA	NA	NA	951	NA	NA
3088	705	593	NA	678	546	512	NA	511	NA	NA	826	NA	654	NA	NA	NA	952	950	NA	NA
3090	704	NA	NA	NA	NA	NA	NA	NA	NA	NA	NA	NA	NA	648	NA	NA	NA	NA	943	948
3091	703	NA	NA	677	544	NA	585	NA	NA	NA	NA	NA	NA	NA	NA	NA	NA	NA	NA	947
3092	702	NA	NA	NA	NA	NA	583	NA	NA	NA	824	NA	NA	NA	1067	NA	NA	NA	NA	NA
3099	701	NA	NA	673	NA	NA	NA	NA	NA	1134	822	NA	651	NA	NA	NA	NA	NA	NA	NA
3107	700	NA	NA	NA	537	NA	NA	NA	NA	NA	818	NA	NA	NA	NA	1082	NA	NA	NA	NA
3112	699	NA	536	NA	NA	NA	576	NA	1109	NA	NA	961	NA	NA	1062	NA	NA	NA	NA	942
3113	698	NA	NA	NA	NA	NA	575	NA	NA	NA	NA	NA	NA	646	1061	NA	948	NA	NA	NA
3117	697	NA	533	664	NA	NA	NA	NA	1107	NA	817	959	646	NA	NA	NA	NA	NA	936	NA
3120	696	NA	531	NA	NA	NA	573	NA	NA	NA	NA	NA	NA	644	NA	NA	NA	NA	NA	NA
3121	695	NA	NA	NA	532	NA	572	NA	NA	NA	814	NA	645	NA	NA	NA	NA	941	934	NA
3123	694	NA	NA	NA	NA	NA	570	NA	NA	1126	NA	NA	NA	NA	1057	NA	NA	NA	NA	NA
3125	693	NA	529	NA	NA	NA	NA	NA	NA	NA	813	NA	NA	NA	NA	1075	NA	939	933	NA
3132	692	NA	NA	659	NA	NA	NA	NA	NA	1123	NA	953	NA	NA	NA	1069	NA	937	NA	NA
3133	690	581	NA	NA	531	NA	565	NA	NA	1122	NA	NA	NA	NA	NA	NA	937	NA	NA	935
3134	689	NA	NA	NA	NA	NA	NA	NA	NA	NA	NA	NA	NA	NA	NA	NA	NA	NA	931	NA
3137	688	577	NA	657	528	NA	NA	503	NA	NA	NA	951	NA	NA	NA	1068	NA	NA	NA	NA
3139	686	575	NA	NA	NA	NA	NA	NA	1105	NA	NA	NA	NA	640	NA	NA	NA	NA	NA	933
3144	685	NA	NA	NA	NA	NA	NA	NA	NA	1119	NA	NA	NA	NA	NA	NA	933	NA	NA	NA
3145	684	NA	NA	NA	NA	495	563	NA	NA	1118	NA	NA	NA	NA	NA	NA	NA	933	NA	930
3147	683	NA	522	654	524	NA	562	NA	NA	NA	808	NA	NA	638	NA	NA	NA	NA	NA	NA
3159	682	NA	NA	NA	521	491	NA	NA	NA	NA	NA	NA	640	NA	1052	NA	NA	928	925	NA
3161	681	NA	NA	NA	NA	NA	NA	NA	1097	NA	NA	NA	NA	NA	NA	NA	NA	NA	NA	928
3170	680	NA	517	NA	NA	487	557	NA	NA	NA	NA	NA	NA	NA	NA	NA	NA	925	NA	NA
3179	679	NA	NA	644	NA	NA	NA	491	NA	NA	NA	NA	632	NA	NA	NA	NA	NA	920	NA
3181	678	NA	NA	NA	NA	NA	NA	NA	NA	NA	NA	NA	NA	NA	1045	NA	NA	921	NA	NA
3187	677	NA	NA	NA	NA	NA	NA	NA	NA	NA	NA	NA	NA	NA	NA	NA	NA	NA	NA	NA
3188	676	NA	NA	NA	512	NA	NA	NA	NA	NA	NA	NA	NA	NA	1041	NA	NA	NA	NA	925
3191	675	NA	NA	NA	NA	NA	NA	NA	NA	NA	NA	NA	NA	NA	NA	NA	NA	NA	NA	NA
3196	674	556	511	NA	NA	NA	NA	NA	NA	NA	NA	934	NA	NA	NA	NA	NA	NA	NA	924
3197	672	NA	NA	636	NA	NA	NA	NA	NA	NA	NA	NA	NA	NA	1039	1052	NA	NA	NA	NA
3206	671	NA	NA	NA	NA	NA	NA	NA	NA	NA	NA	929	NA	NA	NA	1051	920	NA	914	NA
3211	670	NA	506	NA	NA	NA	551	483	NA	NA	798	NA	NA	NA	NA	NA	NA	NA	NA	NA
3212	669	NA	505	NA	505	479	NA	NA	NA	NA	NA	928	NA	NA	NA	1050	919	NA	NA	NA
3214	668	550	NA	NA	504	NA	NA	NA	NA	1104	NA	NA	NA	625	1034	NA	NA	NA	NA	NA
3227	667	NA	497	628	NA	475	545	NA	1076	NA	791	NA	NA	NA	1029	1046	NA	904	NA	NA
3235	666	NA	NA	NA	498	NA	541	479	NA	NA	NA	NA	NA	NA	NA	NA	NA	NA	908	NA
3236	665	543	NA	624	NA	472	NA	NA	NA	NA	NA	NA	NA	618	NA	NA	NA	902	NA	NA
3237	663	541	NA	NA	NA	NA	NA	NA	NA	NA	789	NA	NA	NA	NA	NA	912	901	NA	NA
3239	662	540	NA	NA	497	NA	540	NA	1074	1099	786	NA	618	617	NA	1044	NA	NA	NA	NA
3240	661	NA	NA	623	NA	NA	539	477	NA	1098	NA	NA	NA	NA	1026	1042	908	NA	NA	NA
3244	660	NA	NA	NA	NA	471	NA	NA	NA	NA	NA	NA	615	NA	NA	NA	NA	NA	NA	915
3245	658	NA	NA	NA	496	NA	NA	NA	NA	1095	NA	NA	614	NA	1023	1041	907	NA	907	NA
3247	657	NA	NA	NA	NA	NA	NA	NA	NA	NA	784	NA	NA	NA	NA	NA	NA	NA	NA	914
3250	656	536	494	NA	NA	469	NA	476	NA	1091	781	NA	NA	NA	NA	1039	NA	NA	NA	NA
3253	655	NA	NA	NA	NA	NA	NA	NA	NA	1089	778	NA	611	NA	NA	NA	NA	NA	NA	912
3254	654	NA	NA	NA	NA	NA	534	NA	1070	NA	777	NA	NA	NA	NA	NA	NA	NA	905	NA
3261	653	NA	NA	NA	NA	466	NA	NA	1068	NA	NA	NA	NA	NA	NA	NA	901	NA	NA	NA
3263	652	NA	NA	NA	493	NA	NA	NA	1067	NA	773	NA	609	NA	NA	NA	NA	NA	NA	NA
3265	651	534	489	NA	492	NA	NA	NA	NA	1088	NA	NA	NA	NA	NA	NA	NA	NA	NA	907
3267	650	533	NA	NA	NA	NA	NA	NA	NA	NA	NA	NA	NA	NA	NA	1037	900	NA	NA	NA
3269	649	NA	NA	NA	489	NA	NA	NA	NA	NA	NA	NA	607	611	1016	NA	NA	NA	NA	905
3271	647	NA	NA	NA	NA	464	NA	469	NA	NA	771	NA	NA	NA	NA	1035	NA	897	NA	NA
3273	646	531	NA	NA	NA	NA	532	NA	NA	NA	769	NA	NA	NA	NA	NA	898	NA	NA	NA
3275	645	530	NA	614	NA	NA	NA	468	NA	NA	768	914	NA	607	NA	NA	NA	NA	NA	NA
3281	644	NA	NA	NA	NA	NA	NA	NA	NA	NA	NA	NA	NA	NA	NA	NA	NA	NA	NA	NA
3283	643	NA	NA	NA	NA	NA	NA	NA	NA	1084	NA	NA	NA	NA	NA	NA	894	NA	NA	NA
3287	642	NA	NA	NA	486	459	NA	461	NA	1082	NA	NA	605	604	NA	NA	893	NA	NA	NA
3292	641	NA	NA	NA	NA	NA	NA	NA	NA	NA	NA	910	NA	NA	NA	NA	NA	NA	896	897
3298	640	NA	480	NA	NA	NA	NA	NA	NA	NA	NA	NA	NA	NA	NA	NA	NA	NA	NA	NA
3301	639	NA	NA	NA	NA	NA	NA	456	NA	NA	NA	NA	NA	NA	1012	NA	891	NA	NA	895
3305	638	NA	476	NA	NA	NA	NA	NA	NA	NA	762	NA	599	NA	NA	NA	NA	NA	886	NA
3306	637	525	475	NA	479	NA	NA	NA	NA	NA	761	907	NA	601	NA	NA	NA	NA	NA	NA
3308	636	NA	473	NA	478	NA	NA	NA	NA	NA	760	NA	NA	NA	NA	NA	NA	NA	NA	894
3315	634	NA	NA	NA	NA	450	NA	NA	NA	NA	NA	NA	NA	599	NA	NA	889	NA	NA	NA
3318	633	NA	NA	606	475	NA	NA	NA	NA	1076	NA	NA	NA	NA	1011	NA	NA	NA	NA	NA
3320	632	NA	NA	NA	NA	NA	NA	NA	NA	NA	NA	905	NA	NA	NA	1028	887	886	NA	NA
3330	631	519	NA	601	471	NA	NA	NA	NA	NA	752	NA	593	NA	NA	NA	NA	882	879	888
3334	630	NA	NA	NA	NA	443	NA	NA	NA	NA	751	900	592	NA	NA	NA	NA	NA	NA	NA
3343	629	NA	465	NA	NA	NA	NA	NA	NA	1068	NA	896	NA	NA	NA	NA	NA	NA	NA	NA
3344	628	NA	463	NA	NA	441	520	NA	NA	1067	NA	895	NA	NA	1009	NA	NA	NA	NA	885
3346	627	NA	NA	597	NA	NA	NA	NA	NA	NA	NA	NA	NA	NA	NA	NA	885	NA	876	NA
3347	626	NA	NA	NA	NA	438	519	NA	1053	NA	NA	NA	NA	NA	NA	NA	NA	879	NA	NA
3348	625	512	462	NA	NA	NA	NA	NA	NA	1066	749	892	NA	594	NA	NA	NA	878	NA	NA
3356	624	NA	457	NA	470	435	NA	NA	NA	NA	NA	NA	NA	NA	1007	1018	NA	NA	NA	NA
3358	623	NA	NA	NA	NA	NA	NA	NA	NA	NA	NA	NA	NA	NA	NA	NA	NA	NA	NA	NA
3361	621	NA	NA	NA	NA	432	514	NA	NA	1062	NA	889	NA	NA	NA	NA	881	876	NA	882
3362	619	NA	NA	NA	NA	NA	513	NA	NA	NA	NA	NA	NA	NA	NA	NA	NA	NA	NA	NA
3364	618	NA	NA	NA	466	NA	NA	NA	NA	NA	NA	NA	NA	NA	1005	NA	NA	875	871	881
3365	617	507	NA	NA	NA	NA	NA	448	NA	1061	746	888	NA	NA	NA	NA	NA	NA	NA	880
3372	616	NA	454	589	NA	NA	NA	NA	NA	NA	742	NA	586	NA	NA	NA	NA	NA	870	NA
3374	615	NA	NA	NA	NA	NA	NA	NA	1049	1057	NA	885	NA	NA	1003	1013	NA	NA	NA	NA
3375	614	NA	453	NA	NA	NA	NA	443	NA	NA	NA	NA	NA	NA	1002	NA	NA	NA	NA	878
3376	613	NA	452	NA	NA	NA	NA	NA	NA	NA	NA	NA	NA	589	NA	1012	NA	874	NA	NA
3380	612	NA	NA	NA	NA	NA	509	NA	NA	1056	NA	NA	NA	587	NA	NA	NA	NA	NA	NA
3384	610	NA	447	585	NA	NA	NA	NA	1041	NA	NA	NA	NA	NA	998	NA	NA	NA	NA	NA
3389	609	NA	NA	583	NA	NA	NA	439	NA	1051	740	880	NA	NA	NA	NA	NA	NA	NA	NA
3393	608	NA	444	NA	462	NA	NA	NA	NA	NA	NA	NA	NA	NA	NA	NA	NA	NA	NA	NA
3399	607	NA	NA	NA	NA	426	NA	NA	NA	1049	NA	NA	NA	NA	996	NA	NA	869	NA	NA
3400	605	NA	441	NA	NA	NA	NA	NA	NA	NA	NA	NA	NA	NA	NA	NA	NA	NA	NA	NA
3411	603	NA	NA	NA	NA	NA	504	NA	1035	1043	NA	NA	NA	NA	994	1009	NA	865	NA	871
3417	602	NA	NA	NA	NA	NA	501	432	NA	NA	NA	871	NA	NA	NA	NA	NA	NA	NA	NA
3421	601	NA	NA	NA	NA	NA	NA	429	NA	NA	NA	NA	NA	NA	NA	1008	NA	NA	NA	NA
3423	600	NA	437	575	NA	NA	NA	NA	NA	NA	NA	NA	NA	578	NA	1006	870	861	856	NA
3433	599	495	NA	NA	NA	NA	NA	NA	NA	NA	NA	868	NA	NA	990	NA	NA	NA	NA	NA
3434	597	NA	NA	NA	NA	NA	NA	NA	NA	NA	NA	NA	NA	NA	NA	NA	NA	NA	NA	868
3441	596	NA	433	NA	NA	417	NA	425	NA	NA	NA	864	NA	NA	NA	NA	NA	NA	NA	NA
3454	595	NA	NA	NA	NA	NA	NA	421	NA	NA	730	858	NA	NA	NA	1001	NA	NA	NA	NA
3456	593	NA	430	NA	NA	408	NA	NA	NA	1035	729	NA	NA	NA	NA	NA	NA	NA	NA	NA
3464	592	NA	NA	566	NA	NA	491	NA	NA	NA	728	NA	NA	NA	NA	NA	NA	NA	NA	NA
3470	591	NA	NA	NA	446	NA	489	NA	NA	NA	NA	NA	NA	570	NA	NA	NA	NA	847	NA
3471	589	NA	425	NA	445	NA	NA	NA	1022	NA	NA	NA	NA	NA	NA	995	NA	NA	NA	NA
3473	588	NA	NA	NA	NA	NA	NA	NA	NA	NA	NA	854	NA	NA	983	NA	860	NA	846	NA
3474	587	NA	NA	NA	NA	405	NA	NA	NA	1032	NA	NA	568	NA	982	NA	NA	NA	NA	NA
3475	586	487	423	NA	NA	NA	NA	419	NA	NA	NA	NA	NA	NA	981	994	NA	NA	NA	NA
3476	585	NA	NA	NA	NA	404	NA	NA	NA	NA	NA	NA	NA	NA	NA	NA	NA	NA	845	862
3478	584	NA	NA	NA	NA	NA	NA	NA	NA	NA	NA	853	NA	NA	NA	NA	NA	NA	NA	860
3490	583	484	NA	NA	NA	NA	NA	NA	1017	1026	NA	852	NA	NA	978	NA	NA	NA	NA	NA
3492	582	NA	NA	NA	NA	398	NA	NA	NA	NA	NA	NA	566	NA	NA	NA	NA	NA	841	855
3495	580	NA	NA	NA	NA	NA	NA	NA	NA	NA	NA	NA	NA	566	NA	991	NA	NA	NA	NA
3497	579	NA	NA	NA	NA	NA	NA	415	NA	NA	NA	NA	NA	NA	NA	NA	NA	849	NA	NA
3498	578	NA	NA	560	NA	NA	482	NA	NA	1023	NA	NA	564	NA	NA	NA	NA	848	NA	NA
3499	577	NA	NA	NA	NA	NA	NA	NA	1012	1022	NA	851	NA	NA	NA	990	NA	NA	NA	NA
3504	576	480	NA	558	NA	NA	NA	NA	1010	NA	722	NA	NA	NA	NA	NA	NA	NA	837	NA
3519	575	NA	NA	NA	NA	NA	NA	410	NA	NA	NA	NA	NA	NA	973	988	NA	NA	NA	NA
3520	574	NA	NA	NA	NA	393	NA	408	NA	1013	NA	NA	NA	NA	NA	NA	852	NA	NA	NA
3522	573	NA	NA	553	NA	392	475	406	NA	NA	716	NA	NA	NA	NA	NA	NA	NA	NA	NA
3524	572	NA	419	NA	NA	NA	NA	NA	NA	NA	NA	NA	561	NA	NA	NA	NA	NA	NA	NA
3527	571	NA	NA	NA	NA	NA	474	NA	NA	NA	715	NA	559	NA	NA	NA	850	NA	NA	NA
3545	570	NA	NA	549	NA	NA	NA	NA	1003	NA	NA	NA	NA	552	NA	NA	NA	NA	NA	NA
3551	569	NA	NA	NA	NA	NA	465	400	NA	NA	NA	NA	NA	NA	NA	NA	NA	NA	823	NA
3556	568	NA	NA	NA	NA	383	NA	396	NA	1003	710	829	NA	NA	NA	983	NA	NA	NA	844
3558	567	NA	NA	543	NA	381	NA	NA	NA	NA	709	NA	555	NA	NA	NA	NA	NA	NA	NA
3559	566	NA	NA	542	NA	NA	NA	395	NA	NA	NA	828	NA	NA	962	NA	NA	NA	NA	NA
3560	565	NA	NA	541	NA	NA	NA	NA	NA	NA	708	NA	NA	NA	NA	981	NA	NA	NA	NA
3563	564	466	NA	NA	NA	NA	462	394	NA	NA	NA	NA	NA	NA	NA	NA	841	NA	NA	NA
3565	563	NA	NA	539	429	NA	NA	NA	NA	1002	NA	NA	NA	NA	NA	980	NA	NA	NA	NA
3569	562	NA	NA	NA	NA	NA	NA	393	999	NA	NA	NA	NA	NA	958	NA	NA	NA	NA	NA
3571	561	NA	NA	NA	NA	NA	NA	NA	997	NA	NA	NA	NA	NA	NA	NA	NA	NA	NA	NA
3579	560	459	NA	NA	NA	NA	NA	NA	NA	NA	NA	NA	NA	NA	NA	NA	NA	NA	NA	NA
3583	559	NA	NA	NA	NA	NA	NA	389	NA	996	NA	NA	NA	NA	NA	978	NA	NA	NA	NA
3593	558	NA	NA	532	NA	NA	NA	NA	988	NA	NA	NA	552	NA	NA	NA	NA	NA	NA	NA
3594	557	NA	410	531	NA	374	NA	NA	NA	NA	701	818	551	NA	952	976	NA	NA	NA	NA
3599	556	NA	NA	NA	NA	373	NA	NA	986	NA	700	NA	550	NA	NA	NA	832	NA	NA	NA
3613	555	452	404	NA	NA	NA	NA	378	NA	NA	NA	NA	NA	NA	NA	972	NA	832	NA	NA
3618	553	NA	NA	NA	NA	NA	452	NA	NA	NA	NA	NA	NA	539	NA	971	NA	NA	813	NA
3622	552	NA	NA	NA	421	NA	449	NA	NA	NA	696	NA	548	537	NA	NA	NA	NA	NA	NA
3625	551	NA	NA	NA	NA	NA	NA	NA	NA	NA	695	NA	NA	NA	NA	NA	NA	830	811	NA
3633	550	NA	401	522	NA	365	NA	NA	NA	NA	NA	NA	NA	534	NA	NA	827	829	NA	NA
3651	549	NA	NA	NA	412	NA	NA	NA	NA	NA	NA	NA	538	NA	NA	NA	NA	824	NA	NA
3658	548	NA	NA	NA	NA	NA	NA	NA	NA	983	NA	807	NA	NA	NA	NA	NA	NA	NA	NA
3662	547	439	NA	NA	NA	360	NA	NA	NA	981	NA	NA	NA	NA	NA	NA	NA	NA	NA	NA
3668	546	NA	NA	NA	411	NA	NA	NA	NA	NA	NA	NA	531	NA	NA	NA	822	NA	NA	NA
3669	545	NA	NA	NA	NA	NA	NA	NA	NA	978	NA	NA	530	NA	NA	NA	NA	819	NA	NA
3676	544	NA	NA	NA	NA	NA	NA	NA	968	NA	NA	NA	NA	NA	NA	963	NA	NA	NA	NA
3686	543	NA	NA	NA	NA	NA	NA	NA	NA	NA	681	NA	527	NA	NA	NA	NA	NA	NA	NA
3688	542	NA	390	NA	NA	NA	NA	NA	NA	974	680	NA	NA	NA	NA	NA	NA	NA	NA	NA
3690	541	NA	388	NA	NA	NA	NA	NA	NA	NA	NA	NA	NA	NA	NA	960	819	NA	NA	NA
3694	540	429	NA	NA	NA	NA	NA	NA	NA	NA	NA	NA	NA	NA	NA	959	NA	NA	NA	NA
3696	538	NA	387	NA	NA	NA	NA	NA	NA	NA	NA	NA	526	NA	934	NA	NA	NA	801	NA
3698	537	NA	NA	NA	NA	NA	NA	NA	NA	NA	NA	NA	NA	NA	NA	957	NA	NA	NA	NA
3722	535	419	NA	NA	402	NA	NA	357	NA	NA	671	798	NA	NA	NA	NA	NA	NA	NA	NA
3723	534	NA	NA	496	NA	NA	427	NA	NA	966	NA	NA	519	NA	NA	NA	NA	808	NA	NA
3726	533	NA	NA	495	NA	353	NA	356	NA	NA	NA	NA	NA	NA	NA	948	NA	NA	NA	NA
3742	532	NA	NA	NA	NA	347	NA	NA	955	NA	NA	NA	NA	NA	NA	NA	NA	NA	793	NA
3746	531	NA	378	NA	NA	346	NA	NA	NA	NA	NA	791	NA	NA	NA	NA	NA	NA	NA	NA
3747	530	418	NA	NA	NA	NA	NA	NA	NA	961	NA	NA	NA	NA	NA	NA	NA	NA	NA	NA
[truncated: 9,909 more rows]
