# Supplementary material for: The HSV-1 ICP22 protein selectively impairs histone repositioning upon Pol II transcription downstream of genes
Source: Nat Commun. 2023 Jul 31;14:4591. doi: 10.1038/s41467-023-40217-w (PMC10390501; doi:10.1038/s41467-023-40217-w)
Supplement: Supplementary file 8 — Source Data [file 41467_2023_40217_MOESM8_ESM.zip › SupFig1e.tsv]

cluster	uninfected	0-1	1-2	2-3	3-4	4-5	5-6	6-7	7-8 [h p.i.]	docr_induction
1	8.64873330147733	8.61480984708563	7.99810715644072	6.77361582783557	6.06615815926321	3.59218639764332	3.24655872591911	1.39720234395394	0.58180204903229	No dOCR induction
1	50.2550063462376	49.0555101911538	53.4145706453826	46.9955771142264	39.8143405815634	28.1953494415123	25.5697733559628	11.2853117176977	5.97780359261767	No dOCR induction
1	5.30331147122736	4.85226190686353	5.62132593076433	4.80369411546261	4.75002436545254	3.54838435003193	2.64338165649245	1.05113229662484	0.861724711232709	No dOCR induction
1	2.51482676831537	2.05878162791937	2.4802049471475	2.19371877862276	1.97891417944971	1.63383011453731	1.02963565723994	0.782695646998196	0.540268178923706	No dOCR induction
1	4.90469062082987	4.10246294231458	6.3281486792338	4.46808742522792	3.99310341655425	3.33137346511942	2.39757960778455	1.69875983755835	1.24483855388063	No dOCR induction
1	1.43285374989157	1.35886833316704	1.50324355201244	1.11251283941132	1.05869554595661	0.553059048134512	0.467440471389343	0.316786577302957	0.297926510118022	No dOCR induction
1	5.90368208614472	5.50084607308911	6.04192583442461	5.43835665847162	5.57161866859865	4.41156851921402	3.96241386947175	2.97547555761824	2.14447670545739	No dOCR induction
1	2.32888428438379	1.52696133921226	2.16847458230792	2.13783033720872	1.55361897771139	1.2719037421968	1.13558156316097	1.05125105761803	0.881026588034051	No dOCR induction
1	2.22653780993827	2.0663223777783	2.35039330505983	2.02564960853384	2.0657981948824	1.93173920762532	1.35238125149207	0.722186899764133	0.433047595119594	No dOCR induction
1	1.51760589485287	1.51550352338485	2.21656170940463	2.10101902223649	2.16863459405052	2.00752291626274	1.58065744696436	0.973678549415239	0.768416213209933	No dOCR induction
1	15.8202576804182	14.8590143490188	13.6601072989009	10.9879147470101	8.64754707495032	5.51636578451138	4.0068379515173	2.34005053443656	1.35497573872014	No dOCR induction
1	6.61241924800196	5.35103921966864	5.52210683007179	5.11654777947265	3.10829568250871	1.79131156683404	1.15084866787498	0.606195889784555	0.417242042783194	No dOCR induction
1	2.12714261912265	2.1534547878288	2.11278211213806	1.92904426596122	1.95685113336984	1.69390157695127	1.26202136089956	1.10218573881937	1.11042884491243	No dOCR induction
1	15.9719116137181	12.5002846698367	13.9158211813128	8.86115867125673	5.96277267942448	4.14990948144283	3.02463098281385	1.54431140249855	1.08407064664334	No dOCR induction
1	6.0285467698318	5.91953501755705	5.61555329301818	5.43844890171056	5.77641402644753	4.40303046911967	4.19769663186535	2.42134594202265	1.79231781313058	No dOCR induction
1	3.16359609604333	3.33806363640706	3.26575771573595	2.05481815714074	1.18694200723547	0.730950664661694	0.572888905821174	0.449565251046208	0.456891068813917	No dOCR induction
1	4.0033818306131	3.35641414297875	3.81986537724094	4.06508640089916	4.12843929835091	3.85216066368541	4.13705575250409	3.2738574760549	2.50803391605299	No dOCR induction
1	10.5020472775667	9.91432363272206	9.85569895193842	8.75750323838079	7.07911223852753	4.66597757208818	2.84151173438878	2.07110520338058	1.56914751782903	No dOCR induction
1	9.47095756613773	7.88967895704029	6.38032771557333	5.27777770324033	4.93881210840538	4.0471055645082	2.85645336373767	1.751642514046	1.02208138532971	No dOCR induction
1	2.42200965491685	1.92785704479123	2.43855867614885	1.2343746793812	1.18887328035832	0.608149131040912	0.51620492002668	0.261364123858304	0.218342523452884	No dOCR induction
1	2.93527182828538	2.26214452570848	2.54508388369545	2.22839743452757	2.14638514679816	2.28644328495166	2.16507441921607	2.22627927053438	2.40097352060008	No dOCR induction
1	4.52829153029122	3.63322808046502	4.54678469888522	3.91478911476173	3.2100577531303	1.87272295300211	1.34619473940448	0.45228289711572	0.195286400149694	No dOCR induction
1	1.34371609184679	1.09808529224461	1.34130393786537	1.11264608648663	0.70405503039472	0.428557575264447	0.268759383003663	0.151187196958971	0.0770986393607203	No dOCR induction
1	3.12533293240764	2.55265595811764	2.23676324187203	2.2652460467471	2.38240062253292	2.35319312558056	2.12721795209686	2.00187355917993	2.13507369305504	No dOCR induction
1	2.66178825815986	2.48568588315877	2.31189378938046	2.73574585525406	3.01503261085206	3.36473298671793	2.87361509758386	2.66815802548756	2.18225462014724	No dOCR induction
1	6.45791550863401	7.42842347769992	7.54633411964896	8.44236124229753	6.93105382544893	4.44451694741816	2.99314765238008	1.87605813106167	0.985183613445034	No dOCR induction
1	21.9988580900987	27.3143906370157	23.0574467394899	20.6446516525767	21.065020359686	13.1082869021648	11.4036656214825	5.58253397201975	3.32148266549994	No dOCR induction
1	120.355578030691	132.480809224545	94.9786941304133	89.693213609743	95.5576412656962	55.5932360011312	39.9557180037685	11.3040124362778	6.15779645924148	No dOCR induction
1	3.12203217376895	3.02519692538069	3.63058497667734	3.63325342110433	3.2945176124903	2.6822241951826	2.25652121641304	2.03221615387308	2.4446678995176	No dOCR induction
1	13.9396953628969	13.033557722576	15.9449662355447	14.4333941262167	13.0972595804047	9.75335260521016	8.36138242108128	5.47649271318284	3.11255687511807	No dOCR induction
1	5.57328413730453	4.68318341097944	5.84570325134704	6.34183989834386	5.78268230396442	5.22387981735694	5.29634021931999	3.99007223268559	3.07404067129613	No dOCR induction
1	21.1075672593686	17.9929076721819	17.6072818122969	18.9782243794031	16.1668391236464	11.6567348721635	8.831060322321	5.65960274177298	4.22859373675561	No dOCR induction
1	1.31307739249226	1.63672134148353	2.08240058106746	1.61474370992625	1.42990180443026	1.15302608064323	1.15972396049871	0.421193074577559	0.218562960975618	No dOCR induction
1	70.9283515027688	58.5733399429283	46.9612294243676	26.1359428913265	12.8455985722977	6.78979329295044	2.84126843859567	1.18725666178187	0.523152966521402	No dOCR induction
1	6.10084636580229	6.03601649050215	5.73896047829899	5.86650619484571	5.44697757668514	4.49779821863649	3.37536899081248	2.34170952722787	1.55690053154295	No dOCR induction
1	23.8171210838573	24.2056223477009	24.0906316180668	21.5533524571609	17.1808739856175	14.1043643343162	10.333752814475	7.59349860190535	5.83420666830372	No dOCR induction
1	102.821644098881	99.8687506714667	80.9966695717065	76.0672437082105	70.0990910945169	51.1547939091435	42.6573498560188	18.8884150645278	10.7640712236259	No dOCR induction
1	61.6671975735143	51.5746099087651	44.1740157538045	19.5865496346747	13.7130142091529	9.99190630140145	5.37438913563475	2.8035751782185	1.41513272538558	No dOCR induction
1	1.68310399917476	1.51213065850477	1.20686117505117	1.47580828825888	1.9803896081383	2.26505331585065	2.15819210805388	2.0233328381716	1.77976059753362	No dOCR induction
1	25.8070369352675	23.5358844450342	24.9467520166588	16.6232005327016	10.8026166407266	8.15581180292894	6.76043579301381	4.99086104174335	5.15619777316484	No dOCR induction
1	4.5546547415642	4.57315149411621	5.44921952420792	4.81949522523499	4.43130902293389	3.50526750518326	3.59396173930956	2.44610377441342	2.11068914275538	No dOCR induction
1	9.16091217410238	12.0612629148223	12.1826611496531	6.67536783584587	4.22858633305735	3.20352235632587	2.92476103801345	2.19559515935438	1.98296029604931	No dOCR induction
1	3.29143812342509	3.50234442882858	4.06191913452684	3.02677709696383	3.41164107127775	2.51983920374299	2.30617203682964	1.65417409083625	0.86866301133857	No dOCR induction
1	1.28092533150003	1.26105650913426	1.06698388967103	0.887166524290653	0.963878329865936	0.891346811001611	0.442780222846901	0.450604525810673	0.459723824121812	No dOCR induction
1	4.39617924934978	4.28531044327081	3.29990453301525	4.10283071175268	4.24728711053196	4.92166704520724	4.27467490818361	4.13348100646176	3.53446106425784	No dOCR induction
1	3.92867433096881	4.16110863606314	4.57091110158757	4.09167344035868	3.98932206263572	2.93282447878663	2.47651717288363	1.38213546260432	1.0745956526961	No dOCR induction
1	1.49308484526193	1.30029420891623	1.54466887909561	1.26369883918634	1.58945893092159	1.0651599297181	0.949698684923817	0.681459994413719	0.481479167212758	No dOCR induction
1	2.13381110267811	1.98090298113188	2.2344366656478	1.74917101840603	1.24551067221571	0.838522985885326	0.469155202434426	0.215416812053657	0.0976611548555479	No dOCR induction
1	1.36761694130937	1.20722427643397	1.50333348191073	1.22083535528016	0.807756775452936	0.641004533426932	0.43531654866563	0.208635355965271	0.127560212728619	No dOCR induction
1	22.7824735830706	22.7323075803915	25.1538534288851	19.7283761113706	13.4493264084767	9.82666691282736	8.21541189845947	3.70599765022787	1.55764719082701	No dOCR induction
1	3.60290915880675	3.33135090802405	4.17971071732463	3.24635804451024	2.98309489497682	1.78522659975076	1.32951829764626	0.794410767062827	0.501276867286563	No dOCR induction
1	2.00859751873879	1.86237901588853	1.92006997509582	2.24321737229251	2.53437771164222	2.58611086570536	2.13884764747988	1.45735664785077	1.15835486746443	No dOCR induction
1	4.57999553895523	4.05139915572796	4.67718581092632	3.17758228678425	3.08334925467263	2.68880165088624	2.12946294121924	2.25512506324789	1.5846212266967	No dOCR induction
1	10.0723635488059	10.2049116381695	9.79920807870127	6.83824513601648	5.07380585800877	3.21372070981618	2.6032336102118	1.56695443584503	0.914994017136359	No dOCR induction
1	1.80885161541527	2.06988721156375	2.56890334494473	2.8463545155615	2.78673641973117	2.36999860689993	1.92921099814695	1.08902018323377	0.874873090259281	No dOCR induction
1	1.80493541820334	1.46055762795164	1.70126186742213	1.62226163071508	1.08179627086017	0.95022598349918	0.71483321061203	0.237448632586269	0.113908805898208	No dOCR induction
1	1.27508794112586	1.17005685410383	1.2564611660391	1.18712728561573	0.84274004341918	0.549560106251315	0.414124420368501	0.194642281895554	0.119180791001851	No dOCR induction
1	2.94874919662582	2.78630539348042	2.85618842655163	3.24896478842048	2.44875608974006	1.67012408529213	1.48043629694924	0.723489568899565	0.535579888869365	No dOCR induction
1	3.84103303192963	4.08448372617516	4.0461388600195	3.88028197125289	4.33533265900298	4.23616344937197	3.28584962457962	3.1740776091102	2.87884002051375	No dOCR induction
1	4.17273334198643	4.1494772741394	3.93688825015404	4.42113652743292	4.37244317082304	4.12870056649582	3.49475319848554	2.77233710224459	2.55756937612371	No dOCR induction
1	3.56888873541032	3.3770541901406	3.4763112326435	3.19785952947087	2.21508669113788	1.50641530169846	1.38168932884571	1.12019490254772	1.19495900587013	No dOCR induction
1	2.13616139410512	1.9366439375236	1.99468305157953	2.07051952920955	2.17454735094957	1.99851223478923	1.49479199354938	1.22565340823978	1.06494230052323	No dOCR induction
1	1.84327729330747	1.5004467754237	2.26924644784996	2.77984415286395	2.45714042354102	2.00879427916481	1.17424278618195	0.785223747310457	0.582337136385003	No dOCR induction
1	2.33111488772025	2.21849010739375	2.21396214332544	1.87370334688439	1.76372786153976	2.15106221994264	1.43470077904075	1.19072010081909	1.23070511570568	No dOCR induction
1	2.10472848997027	2.11726159214419	1.58913928650629	1.78432728314851	1.77468552527284	1.53072962661461	1.10419394582284	1.09987265066145	1.19556595118651	No dOCR induction
1	1.25140421059131	1.50794605893007	1.63726957362243	3.21190497657688	3.33721195925128	2.938245235455	2.51885976433274	2.45405862446028	2.88973298488807	No dOCR induction
1	2.48271570555221	2.17387773889849	2.61089105849321	2.25515490773932	2.41897974024313	1.93051415833404	1.37694827276331	1.32826961808309	0.979286522565506	No dOCR induction
1	2.15446413505907	1.79969330214367	2.37634133472614	2.26397579858925	2.20889312462841	2.1160689153215	1.72578076711703	1.44262479781678	1.2963567113026	No dOCR induction
1	7.37284949330689	6.97891564765006	6.80042489282175	5.74249563853119	5.09407968417145	3.9492948628453	3.23048922673476	2.16126877892561	1.32425193989343	No dOCR induction
1	8.28211223621023	7.54274311519143	6.82510162482541	3.56305103023343	2.57137419354273	1.62630429996995	1.11835510141834	0.730843775991768	0.473669824834645	No dOCR induction
1	0.630272917462243	0.654768683691678	0.584183270863608	0.554196356051468	0.456585654887869	0.766523066186861	0.840228019609827	1.35259432924188	1.50770842812337	No dOCR induction
1	2.32425853585335	2.07698505513298	2.27344310933672	2.12840254254583	1.3931758894327	1.33512822469378	0.649137909088742	0.738918458204801	0.581854420103057	No dOCR induction
1	2.06131495746125	2.36314263129592	2.72315224574265	2.70783641328149	2.65071196628994	3.25503483750434	2.80722208421755	2.26878913616061	1.84132258732501	No dOCR induction
1	0.819893670729713	0.830235946907604	0.858455072300777	0.905111815973583	1.07524100443528	0.54795025717712	0.452387697955215	0.289378220024569	0.175610882944933	No dOCR induction
1	1.86991476743413	1.64707651381221	1.89043769915288	1.89611816406658	1.70325686389675	1.35938287732847	0.93411847360842	0.416037786704267	0.395293152610895	No dOCR induction
1	2.73801934218534	2.36094466193697	2.70550899292406	2.53882795652659	2.74111563072901	2.48511223892544	2.2229082571688	1.76665878056684	1.79377228077038	No dOCR induction
1	13.7971462427524	12.1649196351492	12.6803626914391	9.57234417163675	8.03936292008051	5.94584242293246	4.44204462142229	2.02559711499576	1.53639704107274	No dOCR induction
1	8.02612025922168	7.54808341561298	7.19561544180297	7.15127464591275	5.65220850158851	4.09051149503898	3.43269135054324	2.09318588284706	1.3889789079471	No dOCR induction
1	6.54648104372008	5.903054477498	8.42692247964387	6.62715170505548	5.80941667349619	6.2150879304906	4.53602946973873	4.18254791996839	3.00288738651299	No dOCR induction
1	5.5108786074987	4.76361037809667	5.07211866390757	4.2205123513321	3.26624054584449	2.437795396168	1.91245892686657	1.67286892965955	1.53855772794794	No dOCR induction
1	4.78175503622824	4.52632389716208	4.37344326566314	3.54550515116562	3.33649103983707	2.79773681959023	2.33407244373268	1.98192896987666	1.81474669752896	No dOCR induction
1	6.33534167966909	6.48633053669335	7.53405965358798	5.56110638079692	5.35223324821097	5.33117796653502	4.71963103164906	3.82687028927749	3.63843266865471	No dOCR induction
1	1.20803017886946	0.820534127350338	0.809281109473541	0.716343976282232	0.600113523807185	0.361698270213126	0.19267633395814	0.235710389524955	0.264717587353606	No dOCR induction
1	8.92812152167606	8.35871734971154	6.40484519588204	5.93141069387005	4.8698954002443	3.39871318677212	2.7036185461255	1.27132124147521	0.702962869308252	No dOCR induction
1	3.83514027042486	3.20026492489592	3.53533544040048	3.55394273797189	3.48840704884969	3.18561967357081	2.62377048830763	2.03025220981999	1.64230709358449	No dOCR induction
1	1.66938327294847	1.42165183766368	1.72567404566307	1.25488404742692	1.04536301781378	0.58435155809862	0.433394236218072	0.571419959676664	0.253949845196107	No dOCR induction
1	6.59435482690356	6.01511129713942	6.44815666308892	4.76878085712182	4.68174862519005	3.81699308460329	3.47327930809391	2.85175574634399	2.08680553527723	No dOCR induction
1	9.29520644202391	8.90342044259653	8.02934331434779	7.32783624914827	6.36980618085727	5.70588168750685	4.12066055481175	2.21093163758913	1.92950060528857	No dOCR induction
1	4.12124418567987	3.76641260234819	3.87229238729347	3.34444912167272	2.76005450497486	1.91497146068472	1.39600947450433	0.763109515020429	0.535746936702341	No dOCR induction
1	20.7979587957876	19.2212582449991	21.7264326141104	14.0670831156682	10.3907932129609	7.02674022153085	5.22473212471216	3.25527806710322	2.35463607053966	No dOCR induction
1	1.23122253272099	1.64284417419743	1.77610509183321	1.57401039923482	1.84048070314213	1.75847592771332	1.6535835325216	1.7089410744557	1.5668286016561	No dOCR induction
1	26.4127438480089	26.10997669032	27.4740358435978	21.6201680780528	18.1225502898355	15.5362621357651	10.6448371165189	6.87543383130693	4.05174234331026	No dOCR induction
1	3.89697019773823	3.0037374360213	3.26047499667079	2.9387695579605	2.51092699055813	2.37254918429403	1.54314487442423	1.11246035181792	0.579511500948153	No dOCR induction
1	3.65642632801494	3.60903409678447	3.99075496054867	3.64949985494409	3.33140504072887	2.93565381874787	2.39929598064915	2.07175587547904	1.94820415164087	No dOCR induction
1	12.0525406228076	13.8210192497582	13.6033439173596	8.1444119151709	5.63803693490625	3.39897956553241	2.93165589520916	1.70467197290276	1.09716849267616	No dOCR induction
1	31.1395101926006	29.3494751996723	30.5072352430865	18.9578643443668	9.75471939482294	5.99483159997518	3.67023386612414	1.9773059625308	0.979326421369675	No dOCR induction
1	1.9796325749862	1.78596058662399	1.43157351731812	1.28789843329072	0.85997198101742	0.542985922421941	0.32865399111373	0.214631023161461	0.136206158051715	No dOCR induction
1	15.5658426590029	15.4504095107552	16.840702443807	12.8840919610668	9.33916616703598	5.79711484828205	3.69177128538187	1.63813024726361	1.07384857588733	No dOCR induction
1	7.4484054489506	7.01957394701479	7.3289228165023	4.98164220317796	3.80099345797548	2.94955291723527	2.2598476306473	1.65205108598755	1.24152308248577	No dOCR induction
1	1.51057052838776	1.24050724099869	1.64426483321525	1.70195414011222	1.31466833409937	0.851594875372992	0.618057434659316	0.194689073936271	0.213055508174945	No dOCR induction
1	8.07982907426839	6.7422206622427	7.10430085137319	5.00417045745785	3.75092044490624	3.14525845967487	2.81949285812462	2.75024346392052	2.2802432597599	No dOCR induction
1	2.97651928274537	2.48004119306246	3.25592713114473	3.81691224276335	3.27542565179427	3.03274095089203	2.7259466451135	1.85016509822273	1.24822520268252	No dOCR induction
1	3.82790955026375	2.80748664211155	3.70618206394963	3.48091886627991	2.90814823738282	2.40866530585317	2.1189918940995	1.75495916349629	1.28943448418731	No dOCR induction
1	7.01794765769245	6.51328440768044	7.3411152489314	5.75076756788415	4.76738707261505	3.75352607281091	2.94407885072995	1.33953220992929	0.617287263810203	No dOCR induction
1	5.41540996362725	5.05543341592049	4.42235094622301	5.25953896952759	4.05628125579074	3.00100146844916	2.40962567043773	1.21177157784592	0.901724523906812	No dOCR induction
1	5.90008300523567	6.25596165973968	6.31663579702601	4.99818256116793	4.7129546131633	3.0364867217138	2.72598541587582	1.74803576082827	0.812750225134702	No dOCR induction
1	13.3469461433897	11.9594680016074	10.9568504503976	8.44398826530871	7.53835124102411	4.82738144105703	3.53347808756452	2.14426160898183	1.6329998130389	No dOCR induction
1	23.6529028313439	20.4251779912094	17.5154266928991	14.8958918292853	11.6516389930774	7.06081291255476	4.57788156895583	2.6249021767057	1.75322361607023	No dOCR induction
1	5.34421221459329	4.20455339329915	3.09303719311537	3.45211679864209	5.03716110792321	5.13956261765368	4.60887855879454	4.72286226452031	4.37152001597874	No dOCR induction
1	7.08338427265902	6.82592075427424	6.04163673638816	6.40092564761836	4.56100156160905	3.90581978881292	2.85215224324189	1.49388483075601	0.621930466726474	No dOCR induction
1	2.87401982209169	2.70144228822003	3.27311517419294	1.67696316295164	1.11419358425053	0.750591376925352	0.378282425035823	0.300240688640497	0.155086758205851	No dOCR induction
1	9.98350399302011	8.35330600902925	6.91463879819862	5.8323885077752	4.28879495108042	3.13032039246047	2.18394170555724	1.856393147216	1.37764884069686	No dOCR induction
1	5.26331923492538	4.43491156895558	4.99476993421258	4.06320442233821	3.65485214725326	2.49058969302561	2.03315753908702	1.30644807152773	0.94020015034562	No dOCR induction
1	1.56646524108551	1.19679774196036	1.50872983975182	1.55865773745139	1.60910522533706	1.03051360354463	0.933598874119895	0.538026625324423	0.309462009318166	No dOCR induction
1	9.37512669937513	8.68608429639568	8.00274141035923	7.10881701726221	7.5797892253152	6.74804539452796	4.95639020667567	3.32729181991353	2.24948005893191	No dOCR induction
1	5.8452939090463	5.70472532962396	5.87591218801745	5.28648479620274	4.67269687891308	3.420787194696	2.60674549278196	1.70895479220321	1.2562568382736	No dOCR induction
1	0.811318577603147	0.828045777607665	0.68814078749679	0.69321504685035	0.898906540830835	1.24349794521191	1.33477212551804	2.2459791298804	2.91065975890813	No dOCR induction
1	3.54156166649703	2.91553583181311	2.89572510234611	2.78172582451285	2.73535927401087	1.9707425312623	1.86092102619437	1.84549170901513	1.43033849098351	No dOCR induction
1	2.98037968575935	3.03870068862607	2.38673178713297	1.71347363011925	1.81071832963926	2.04582557687378	1.48706711639109	1.41892176032489	1.75030620133268	No dOCR induction
1	4.11651815234532	3.36418117660033	4.25444941136004	3.50531834694737	3.70942650005436	3.21441222445731	3.05606747823253	2.25838207895772	1.93415128203699	No dOCR induction
1	1.68699112556186	1.99349631103137	2.17992115554922	1.41721981789258	1.10591188979599	0.586137840170519	0.506250667408684	0.25057873080865	0.174127806801018	No dOCR induction
1	1.58832708617982	1.83150339315374	1.72762207816093	1.68179888228958	1.57571164664485	1.26168400939037	1.15391840827356	0.721237564661335	0.66857823330068	No dOCR induction
1	6.92584606161321	5.80967916395241	5.03978086762378	4.33799347944096	3.78533960456888	2.89074731781923	1.88456769454361	1.01757446520846	0.841238888059679	No dOCR induction
1	6.75752907823687	6.43233544896098	6.5892978417566	6.28187664676924	4.76381015207292	3.02950034300369	1.81993181025481	0.600618973111734	0.244306372648446	No dOCR induction
1	6.56202932654728	6.4172512012548	5.6142687006487	4.34706229182355	3.7048994563273	2.5412620769855	2.08616442208406	0.844679839443291	0.500525880342273	No dOCR induction
1	10.1408128114622	9.16067324343395	10.4564160555785	5.24010987001663	4.2718711986192	3.81216620042031	2.80861976724199	1.43392810810238	1.25565352899974	No dOCR induction
1	0.875441055592655	0.911169414879332	0.600632454993911	1.43719492549546	0.686587793372618	0.523544314532862	0.791733404202437	0.936387835981692	1.32567663916932	No dOCR induction
1	9.48884525938004	12.0751156177712	12.5978371927924	11.502556076518	11.0934837349151	7.8216735902202	5.89827055476379	3.2070895096683	2.1603871394359	No dOCR induction
1	3.29776441608676	2.84204883546295	4.08563277301219	3.63297258060949	2.70525222515801	2.06127491422329	1.91358409959969	1.2215780539607	0.605722945349833	No dOCR induction
1	3.38394874147898	3.29536517625409	3.69388300251201	4.1379017353646	4.07883044927871	4.07292734802159	3.84346325121088	2.81988302825189	1.75943831362371	No dOCR induction
1	4.64441818971605	4.14065503666187	4.38538886336503	2.73274702308566	1.7372581261582	1.17738429738795	0.929434188463396	0.584518625119777	0.405363284927486	No dOCR induction
1	3.09542027640568	2.51206943287506	2.9200079208847	2.8064695831666	2.42558533587592	2.25101898875885	1.28051898560831	1.33231065573774	1.22380599339512	No dOCR induction
1	5.20967144206382	6.10290049417008	6.39475238893688	6.25180261914337	6.12182263384527	5.07966523764235	4.31181580201796	2.96254285324295	2.24336833926794	No dOCR induction
1	2.10596156878602	1.86587130753847	2.03278102128988	1.79972468727802	1.90624854358093	1.51975975170119	1.15644553855992	1.00877149267076	0.945285556662637	No dOCR induction
1	6.82105902949264	6.37077235226775	8.67205127123587	6.4043785337266	4.27029748222158	3.21178912261092	2.51120152665441	1.84715578411161	1.36886179679441	No dOCR induction
1	1.42214406897356	1.38003420314033	1.14149662068834	1.22260930244884	1.10376911728933	1.14283780278591	0.873341841909002	0.933566282790731	0.938502561868768	No dOCR induction
1	1.90898229606291	1.83238872032529	2.02202376588601	2.42388920524916	2.40542393541554	2.25873115395377	1.81441413406325	1.44828379636274	1.32196758425659	No dOCR induction
1	6.05249026556998	6.89853562262381	4.65880489004285	5.01106299211279	5.79645971658844	4.84625888473331	3.82992940980892	1.48551627244341	0.895724022976066	No dOCR induction
1	2.40694369054871	2.22236156145958	2.27085323615258	1.73582875508281	1.42378248964062	1.14380181087785	0.471245471115259	0.547722191416368	0.234822821960876	No dOCR induction
1	1.92537018239967	1.93070087500749	2.03337652354287	2.14324765479683	1.67881361477268	0.966300775885192	0.931209348527203	0.548005173830247	0.469586362261322	No dOCR induction
1	7.9206732161858	7.58425269110416	8.507805750379	6.99103757563997	5.93381712765675	4.58051524041525	3.41730579731505	2.19433574361548	1.54563365306027	No dOCR induction
1	10.0950922840059	9.55598552115747	10.5306315408588	7.15644783460741	4.82074979165367	3.21910971044019	2.41156278740795	1.14949162175614	0.858074761416327	No dOCR induction
1	9.62616094597158	6.32893344027943	4.90222549634269	3.2839660388688	2.28951398431701	1.60638187399076	1.16146001743041	0.720590641945831	0.62093885647634	No dOCR induction
1	15.5732632580483	13.9068289820103	15.2186483651807	13.1326557664853	11.953011003486	9.08120786027857	7.30338362602813	4.21131676273381	2.53291626660917	No dOCR induction
1	25.4602883385677	23.0478934240593	20.3334496110596	14.2061859068998	9.70386065557061	6.49484699494559	4.42662199215834	2.35284356055851	1.488312716635	No dOCR induction
1	3.50812458000711	2.83204839582936	3.87321170473405	3.03570355115304	2.67247437798815	2.5077900020328	2.25701592844759	1.63816816851934	1.24939101556217	No dOCR induction
1	2.24456657272198	2.61438664919088	2.71555281124457	2.49097291231709	1.86212784545103	2.02370673512897	1.72791469724889	1.36043084990634	1.19082403055319	No dOCR induction
1	5.19275438819675	4.59529014630122	4.04029816401992	4.09668572462372	4.12193163708035	4.21515472344006	3.92024797615975	3.88615189939303	3.46615558059315	No dOCR induction
1	2.12950965130255	1.98749075819444	2.2032010479234	2.21867049535022	2.38865959666438	2.92689281356788	2.55640687094661	2.7671148148696	2.92307731513171	No dOCR induction
1	3.60861971958208	3.2961227825987	3.08707002936177	3.0302696949211	3.04941670623452	2.38340873641411	1.8689114782454	1.20961573661376	0.881644789123522	No dOCR induction
1	7.10514835115859	6.09195158222987	6.23116476713123	5.14414750178539	3.92398781461624	2.92739051143135	2.43230632476713	1.66856507650828	1.02208138532971	No dOCR induction
1	1.73257088445137	1.49028186668752	1.81230705661257	1.45704038901896	0.987016273706307	0.790441174212718	0.524582382473534	0.472255383718382	0.43005405106355	No dOCR induction
1	4.52417325146812	4.61282772794664	4.40510040493232	3.10231243254479	3.14175787538925	1.93905349972441	1.42109171056029	1.37796762648916	1.09669555728079	No dOCR induction
1	11.1996178594362	9.72054882557877	10.3753638165203	11.4311960861562	9.79639478071523	5.2016040757958	3.12434307572047	1.59416201184086	1.16673097314557	No dOCR induction
1	1.00731832524206	0.870463284648591	0.968159779492031	1.0067247287141	0.887435774009756	0.664575185383925	0.560627929965947	0.336738770106817	0.363610200087796	No dOCR induction
1	54.1830706081842	52.9069895416786	52.5246220412092	50.1648450367912	47.2470541966178	32.7386175278024	28.7292152364087	11.2531571089487	6.36776493506599	No dOCR induction
1	1.95194221297874	1.97194745053225	1.94008488427437	1.18212656708902	0.649742717297637	0.316919957455279	0.182687537405199	0.17797793324025	0.194103091076734	No dOCR induction
1	1.72205877443857	1.3174677620932	2.14818395977401	1.84183792556827	2.10837441988849	1.68426475312621	1.79810109256169	1.19278940416538	1.14341015951458	No dOCR induction
1	8.01166468663623	7.27978117301645	7.94826355919834	7.19317818636863	5.47441098522808	4.15388156510368	3.35029558129294	2.22980597493414	2.00138696255968	No dOCR induction
1	2.1677041283616	1.86584342409945	2.18036127455037	1.83092590154439	1.14146129224923	0.778178559903196	0.629022432914664	0.464705255116188	0.198339318283408	No dOCR induction
1	2.2561172217763	2.43803609308064	2.52085790324496	1.61455625449535	1.23992708505523	1.00611622533558	0.632991629629164	0.436657285062819	0.378138656736361	No dOCR induction
1	5.14563253650298	4.35119058040884	4.22180670743825	3.22647318002647	2.8872503237993	1.90375360380805	1.23763929258622	0.666012232719679	0.414914228931265	No dOCR induction
1	5.74283148448145	5.34311791207604	6.00014629410263	5.3790655623411	4.24825460077537	2.950972609805	2.77143994268237	1.91475858281607	1.05000548487553	No dOCR induction
1	1.36447480590675	1.36619857356004	1.42192867707745	1.11089615645952	1.06729810839728	1.17017742845245	0.700813564257587	0.310166012295467	0.0906191234911197	No dOCR induction
1	2.97271179203695	2.45187331999	2.62930448931797	2.11840075956215	1.5492923588034	1.31299320506809	1.13296593246348	0.812010129886664	0.543058551321308	No dOCR induction
1	8.98134845040999	8.15384796785984	8.66685762621319	7.28447241233923	6.57145687190127	4.77108360755885	3.66189569158715	1.75408440142171	0.996159074381818	No dOCR induction
1	1.95881165870832	1.52853867174385	1.36783394729826	0.933668158183972	0.996580984565968	0.631598740463285	0.470904145074304	0.229649813565514	0.212979352480494	No dOCR induction
1	3.00766166603756	2.90208753225093	3.60823952186958	3.08030994756537	3.12651121785473	2.56600904781008	2.3708508056758	1.62889675347406	1.52535069366567	No dOCR induction
1	19.2793614937176	18.386208642516	16.8850967422141	14.64853235358	13.611856438036	8.85491101926559	7.34748469835211	2.48531713663914	1.31257985839781	No dOCR induction
1	6.85204914892796	6.55956975368164	5.17384438338923	5.76254740165747	6.46066540484399	6.21713589529789	5.02144461816342	4.19825781468616	3.52726632665157	No dOCR induction
1	4.25495248966376	4.10745780006733	3.89504308875379	3.84671170124792	3.70314241433267	3.15087267116351	2.52236521867795	1.97916143891813	1.81622086183797	No dOCR induction
1	13.3861271835372	12.6993894442573	11.1097377907601	10.1753683831615	8.96750912262869	8.82053541431678	6.92970447666343	4.92475607349666	3.8199606754646	No dOCR induction
1	4.91600501787854	4.636128966038	4.36654765809963	4.76952477727093	3.88532523945895	2.49059340927707	2.09978834165394	1.11076211205823	1.05718719394171	No dOCR induction
1	5.24574893313467	4.85452791128468	4.26154378263431	3.88414054264187	3.41316255582084	2.37985436395968	1.59638968541759	1.10395108040339	1.04123071271655	No dOCR induction
1	4.41121156470226	4.19806241278872	5.91759757672183	3.86574638534271	2.64955776665301	1.69725848743376	1.20015111822557	0.758183074649402	0.391140550475249	No dOCR induction
1	3.49081878859009	3.59811643643662	3.86189772076041	2.78509880972266	1.94648549873528	1.58004063268285	1.46480964003771	0.981680556492227	0.846408186218984	No dOCR induction
1	3.20134102112427	2.50726661365421	3.89385265340598	3.02246490311174	2.23003654725283	1.62756142294441	1.68394330119097	1.11564506731874	0.83276298902959	No dOCR induction
1	1.88506286658926	1.63342246826473	1.34687884603825	1.52090455115006	1.48570116134387	1.32712326530901	1.00933382609751	1.00789037923444	0.773198976520502	No dOCR induction
1	3.590869915671	3.55881703206433	3.20756650500527	3.57819639602184	2.99208721054282	2.61836459295818	2.27717383668928	1.66146569924917	1.61261386695829	No dOCR induction
1	1.44669069812154	1.13362546295001	1.48922456327442	1.36269809452639	1.34020226022421	1.0922131807271	0.885701474014744	0.548246157755607	0.400993127858604	No dOCR induction
1	2.2553760146951	2.11748721252729	1.64010970630675	1.84276128593678	2.03029234131943	1.31769665905624	1.14214271146334	0.871226442983688	0.66837297154917	No dOCR induction
1	2.31096255978947	2.31756542427822	1.85229059764136	1.70847896459847	1.62749918264171	1.17406111804394	0.887688554650722	0.367471379857306	0.148981805753903	No dOCR induction
1	1.57006230997591	1.50235882762043	1.39401436165547	1.46695332952112	1.8419041956823	1.70670607981831	1.11239031414623	1.03108553571562	0.8372890708621	No dOCR induction
1	15.3995869266366	15.8843228527641	16.7903376159125	12.6379071429951	10.915731603554	8.23138254019038	6.20973367124679	3.79809658583429	2.62500825629746	No dOCR induction
1	4.00006116155179	3.59573706656619	4.0428753651008	3.29266495150128	2.74314910744525	2.01710921595972	1.39699622469329	0.913214880711471	0.474112603976393	No dOCR induction
1	4.85051287491811	4.61581696571456	5.10094451409146	4.25184299457183	3.58938271890436	2.45953163870148	1.88769214016722	1.44193781540068	0.926961891337237	No dOCR induction
1	3.64900256848062	4.01214001044071	4.16213053458383	4.12474636597942	3.66388832928203	3.16759729209065	2.41773399661348	2.04297768401199	1.3463802402192	No dOCR induction
1	2.91438968169964	2.31981426444468	2.52442226173871	2.51709484922478	2.39918272403169	2.11727518158299	1.78871866056529	1.60533684028176	1.25187498621059	No dOCR induction
1	7.54793154216736	6.4815866607652	6.50151247173263	5.2590139370111	5.03893883739015	3.40946629429381	2.65676972925544	1.33994460154463	1.21972816929488	No dOCR induction
1	1.59273274611554	1.35998447073449	0.88486994681881	1.00577939938899	0.792968078543598	0.878091220568306	0.728523682989239	0.653779934919989	0.575628920156316	No dOCR induction
1	12.2408517293511	12.3321439963576	20.41799024611	11.1022817043272	14.4700480419451	45.8803056404437	42.7817083352972	47.2737191592145	35.2101348312152	No dOCR induction
1	0.941544171304687	0.86047846460145	1.09181742076918	1.22333250279557	1.03179452661844	0.915537161458427	1.09909525360512	1.07226664762066	0.723008537223004	No dOCR induction
1	6.76190392108236	6.91076979739863	7.8584976097902	7.18005844798954	5.75927658290815	4.25416272806791	3.53542861240709	2.1843299819358	1.78153477297354	No dOCR induction
1	13.0460760397957	11.8750933812614	12.7806948694425	7.53346227203415	4.25498020391549	2.38176766177398	1.75460514582684	1.23007112826058	0.906612266809147	No dOCR induction
1	10.5375113688812	10.3815905851472	10.3473811379064	10.3927925424175	7.11983423926159	5.23459232746155	4.75244683407022	2.14738376346022	1.48148796895231	No dOCR induction
1	2.90371514302907	2.50315961054851	3.35839988904915	3.2894057952824	2.76222351329171	1.62837184164124	1.43401045824138	0.851075451056523	0.396702532715906	No dOCR induction
1	4.29404758072818	4.0390846011144	4.63898520421789	4.2338149148305	3.39578494431921	2.68870634733797	1.79152384830625	1.17873436576679	0.858428983875151	No dOCR induction
1	6.86907422395483	5.89338201342984	7.59798136753465	5.93895862243404	4.73186388733239	3.50938848917618	3.20991487188351	1.90366896697751	1.85405861998175	No dOCR induction
1	4.83403309912913	4.42164416521586	5.78317512212467	4.52819015333451	3.69033686946261	2.85738278574361	2.37916067692016	1.35200440538748	0.902598109533592	No dOCR induction
1	243.494101350113	224.356826691147	214.697089517703	171.392646832044	130.838659296388	83.9898271512771	62.0607824585304	25.9383268738941	11.4171497628813	No dOCR induction
1	3.57711690129184	2.82066432060785	4.1923372252963	3.42138780258731	4.08794632158168	5.03014847117506	5.97310898619908	4.97698925344445	5.55256140168172	No dOCR induction
1	15.0559185206903	13.6750571472984	13.9176503947068	12.8260592628203	12.0065993127389	8.40505693611088	6.93263966448633	4.04088968525966	2.69723379029988	No dOCR induction
1	5.71039790652431	4.94212975349441	6.80225041638644	4.71043045521999	4.01897016171892	2.62425021450978	2.11748465235157	1.61443156171409	1.15680763531407	No dOCR induction
1	15.1513586318383	14.4202274885953	14.4287259273762	10.7550959681961	6.81656772202278	4.75907623647911	4.28781883827229	2.42683941558896	1.88283432796502	No dOCR induction
1	1.4994384295166	1.29225829859639	1.64135224484013	1.7896456602327	1.3017230942087	1.59455149987818	1.18691097192691	1.03059962671263	0.887200565856091	No dOCR induction
1	2.77283006289878	2.92426093340918	2.61935642866894	1.89715975142041	1.93538000299574	1.36867577841148	0.679863178125248	0.559265023163677	0.377545587805299	No dOCR induction
1	8.58463254126155	8.21135522375592	8.26802579771975	8.07267352084612	7.06338563336395	5.32928645474598	4.92472847852034	2.35461648524594	1.49446067763776	No dOCR induction
1	3.28664392995741	2.79545266238238	3.1068438114696	3.94957417725955	4.48201857375124	4.00547980967795	4.0285326591942	3.00988289406542	3.6336371970792	No dOCR induction
1	55.6665103478295	49.706875179206	50.2692447203235	37.887458634602	28.3588026903459	18.3992582804148	16.5495790045433	7.90430750886318	3.6648921319596	No dOCR induction
1	3.8613960767858	3.41226376583353	3.35699653083042	2.89033021350716	1.82867827656078	1.27858415612021	0.851032489119584	0.616396403912028	0.417007616800005	No dOCR induction
1	2.12365775551834	1.77860064043804	1.47152621755362	2.04887604035007	2.42318904290089	2.31328503103133	1.92044496708836	1.33742370573529	1.05885284759844	No dOCR induction
1	4.23919011534308	4.19291127861138	5.12975816675491	3.50105990037305	2.36614753236971	1.34570022179098	1.1178080419427	0.498839005558745	0.511418961127228	No dOCR induction
1	38.4149441015168	38.4345919524449	36.7132636896905	32.9410019750619	33.6380298353373	23.5529722341564	20.3920562300879	10.5867028765096	6.38417112686275	No dOCR induction
1	1.8342972648939	1.65645273878344	1.55891701744039	1.60966880180134	1.12947456792584	0.74855461459032	0.572793305753921	0.425063803177698	0.27199200107885	No dOCR induction
1	2.85601793037025	2.91633189175864	2.91444224027242	2.68561412597649	2.44681241499377	2.85806439184126	2.30512893765844	2.37461101358351	2.38913121572061	No dOCR induction
1	11.1328582850912	9.78525135817855	7.76051126499339	6.75481597519902	6.37885080232238	5.20789906824641	4.55843509250561	3.06012983725041	2.20652134928059	No dOCR induction
1	3.08895042997493	2.83505152738427	3.03911229926007	3.05630303154692	4.01164409340432	4.23188606447908	4.45826738031485	4.24782941005611	3.67751471666117	No dOCR induction
1	2.44823522940434	2.37058818116084	2.16554816183603	2.28342740792422	2.30348815466469	1.9829714135335	1.89319363787658	1.42239283047941	1.51700200419906	No dOCR induction
1	1.74071839529324	1.58143321777175	1.26781312279498	1.83624400027378	1.47962968837611	1.33955261865683	0.885559248632934	0.630157370793799	0.43962432452629	No dOCR induction
1	4.90044860057041	4.50599673311334	4.7059227775038	3.91995013682326	3.97327263757145	3.29413920088437	2.26853009402917	1.8235702651617	1.4622538896498	No dOCR induction
1	17.3245043664038	15.0183534484676	13.1259222773811	12.9065855436263	12.2987461630615	10.9866917394015	9.23092006947727	8.28767462856004	7.67310598994135	No dOCR induction
1	1.2227915205012	1.1400982278585	1.3308623893429	1.70409033813424	1.84530151570121	2.02276613283778	1.58540245231536	1.25991362870231	1.0011998148018	No dOCR induction
1	18.1355960848463	16.6425542816848	15.4416812109839	15.6883219479107	14.4716921058118	11.6058932443707	9.29569362379411	4.90982033823663	3.38470424077216	No dOCR induction
1	5.04967814703537	4.6374402547229	5.58474516816763	5.35636878543307	3.17669272589304	4.22746603883866	3.64498526194909	2.59016561944492	2.38967617337925	No dOCR induction
1	4.5896813150988	4.71623539315632	5.20997884208627	4.38951516435109	2.82841963294949	1.86975445479377	1.30280402275378	0.476472179572346	0.24504174435783	No dOCR induction
1	6.55323520657273	5.89644430456352	6.42416726173603	5.35022622108578	4.33868004400063	3.16967399596925	2.78109804550554	1.4922672514618	1.07189496575271	No dOCR induction
1	3.97444663573483	3.31103374193021	4.37757871170341	4.61468713080994	4.46255844616448	4.08642477186971	3.46713522337918	2.47422331199398	1.27763305451828	No dOCR induction
1	1.0150248999502	1.09294401011555	1.21689649246576	1.91837950074578	1.9572812436584	1.22692564259769	1.3193734146817	0.679790513803782	0.361178929330909	No dOCR induction
1	2.26846853367764	2.03493657505286	2.07180002746689	1.83781623094164	1.81340915612342	1.29006352734525	0.951844679508125	0.671295371612217	0.58987799131052	No dOCR induction
1	3.9998672720567	3.68589915580417	5.46706022001252	4.92533789180356	3.19298255078543	1.94732522322528	1.0354344884132	1.20423817947132	0.608590529693911	No dOCR induction
1	1.95501140244359	1.83665949536982	1.98437795253747	2.03970226629561	2.20866412209901	1.84166769906069	1.5770441758794	1.26269103625113	1.15095160274959	No dOCR induction
1	8.15196554595044	9.2833499228881	10.0116917959977	9.36436119681686	7.38668455184239	5.99776492414373	4.52933912947885	2.4202568539427	0.957016644702861	No dOCR induction
1	4.23025425875827	3.96511232703743	3.90072558650924	3.15234936307121	3.03104976563066	2.10107971029115	1.92225877891959	1.14408253628697	0.972006214798273	No dOCR induction
1	2.00854425707238	2.27468651557637	2.28837750724816	2.00983123306935	1.8175825763138	1.66391309354103	1.27829746547022	1.07549188704149	0.992345768244182	No dOCR induction
1	4.42826021495415	4.6064560779625	5.02792571421856	5.09610589702438	2.87617246989925	1.94843427407716	1.18877813238122	0.907483308094399	0.772040579420215	No dOCR induction
1	13.5372983849641	12.0613037280192	10.7746952705797	9.10563401597646	7.93558589161324	5.494328562147	3.72448671404862	2.51858788966903	1.88582051329721	No dOCR induction
1	25.2139129423608	21.117815864608	24.2601984758321	19.5130259439734	16.0059035873278	10.3219355080423	8.92353949897097	4.76044856672807	2.97536052986549	No dOCR induction
1	16.4396548525897	15.5773298967695	17.4584269712416	14.660890012485	12.4593783800145	9.79531579258193	8.40324520673065	4.63559093345183	3.00256820287882	No dOCR induction
1	8.01006051244349	8.40704287867979	8.94176569204995	8.39402115535749	6.49761075141664	5.42525804992705	4.00619714609369	2.55190578233358	2.28441568620285	No dOCR induction
1	4.07527615468589	3.93356775436515	3.59032149980446	3.17749425447944	2.43677315054135	1.74661079735547	1.61890389310813	0.527154541565122	0.323264672735	No dOCR induction
1	6.48735832172887	6.68193939712001	8.03591547749321	4.96371421365128	3.99641384709052	4.23707961199711	4.09510955517563	3.3705238949354	3.22362424020765	No dOCR induction
1	33.7298661139518	36.6787518619695	35.8658734038866	29.7805702840123	25.6729287397023	19.6869022780828	14.4957805271613	7.19195675521394	4.02099660939552	No dOCR induction
1	14.516550407929	13.2879510272031	13.8737514192705	12.1826683204201	9.81711210208191	9.82417407552984	7.44066019202163	6.4743062771686	5.990054552358	No dOCR induction
1	6.94059834856107	6.0198210084161	6.8068690401179	5.52343165638318	4.18065698242992	2.8866282538948	2.28504499312273	1.86241731832183	1.54872278597326	No dOCR induction
1	1.50259169961685	1.25529703145449	1.55703751875471	1.39274901483571	0.926215199775115	0.502496653016888	0.440203693556482	0.368930319568556	0.219609373703609	No dOCR induction
1	2.14172240343699	2.21418510377559	2.02345230108002	1.84835348737791	1.76190837420849	1.10687649563844	0.962885967507417	0.720049912143884	0.626860026111051	No dOCR induction
1	3.83646712473091	3.67620133133327	4.26826818556891	3.53498441355621	2.47937897177993	1.84137920134381	1.49524586768166	0.846860425015318	0.518817005915269	No dOCR induction
1	4.76137127899961	3.95940029667551	3.63348782315428	3.7633421414361	3.44000291943133	2.15169742312225	1.51786110476851	0.789810944178734	0.297381907254542	No dOCR induction
1	2.69013652861272	2.23818993568631	2.39370056931958	2.71708721309821	2.27800878168515	1.30459656495474	1.09948884912366	0.687060275226653	0.424567801250554	No dOCR induction
1	23.7959449865409	22.7277524241236	20.9880065657574	19.9303584947161	18.6404934376937	13.584464513747	10.9618829915447	4.42077239561167	2.12464378977268	No dOCR induction
1	5.51388402427068	4.39536521849785	3.85711656323479	3.75820751569738	2.89223086172371	2.16750558795191	1.54770431118871	0.74374180167609	0.427071174320714	No dOCR induction
1	6.98888923983456	6.37698730645687	7.22153111902184	5.17548906394236	3.71638008579287	2.67923973537401	2.12041872397354	1.20981799241779	1.07377530815278	No dOCR induction
1	24.1997098139911	23.6996052757117	21.7461366072783	20.2680967691799	18.2679551289668	14.8511849148634	12.5136361537099	6.76633208817044	4.0538677233027	No dOCR induction
1	20.6096365319393	17.3646297139882	14.0398224999571	12.4292779185186	8.24308725901771	4.09328349253025	1.96108557904882	0.863311172483302	0.491524409547359	No dOCR induction
1	20.0723949390102	19.876278932656	17.4492714737232	15.8133033192564	13.2020733842705	9.20045185660373	7.47288809191677	4.01768668276253	2.61025134824319	No dOCR induction
1	4.74195243640572	4.40731793656927	4.99127619226878	4.6400048965586	3.49452453042681	2.28985798019109	2.03309264347663	0.954211438052517	0.757175172189213	No dOCR induction
1	5.894770531192	5.70058077010646	7.62067572918947	5.36339497287632	3.46203937536969	2.91947181901267	2.16171921168209	1.74140057596447	1.04698965609653	No dOCR induction
1	1.60376385568316	1.59459809372667	1.59068057584764	1.26521373718987	0.940366662541315	0.470568026158744	0.461970195101793	0.291386210204462	0.177793043727426	No dOCR induction
1	2.43815248051977	2.14728657313296	2.51596415533209	1.93916060820716	2.06234500601117	1.21389643857061	1.19904906426563	0.645526826866167	0.337735052308283	No dOCR induction
1	3.00900166822616	2.67460498629929	2.09485690188106	2.42456682886267	2.29375478693066	1.60724772693034	1.28661030980562	0.776215671191101	1.10137995457994	No dOCR induction
1	7.40809662040057	7.16318857549833	7.35208761095492	6.79374766471924	6.63507882913071	4.55854963387739	3.42643239203719	0.956706795590791	0.407748809802377	No dOCR induction
1	1.28980647429609	1.3866819656589	1.5148507971531	1.48445850555459	0.659654329624762	0.485929322628066	0.319213277168871	0.145641456099318	0.0859868587529254	No dOCR induction
1	0.797785577375286	0.753393072242462	0.813514270725104	1.18830785283961	1.17471115820029	1.256712317593	0.933575081627404	1.05735611229544	0.825800983250487	No dOCR induction
1	23.1797309567824	21.8638045589738	21.027174104376	19.9665253186436	18.467324174653	12.45961381849	8.95174165633192	3.0402999878067	1.48197249218469	No dOCR induction
1	6.83410455609911	6.17085208488335	5.95877976240923	6.00406981366544	5.35298953330036	4.68594647760733	3.0950223192369	2.07053242609442	0.889571122877703	No dOCR induction
1	1.98983325077056	1.99436299745028	2.13236963831411	2.0271342623569	1.70474220185751	1.72964311357009	1.63207871233806	1.49781140554601	1.18902547657204	No dOCR induction
1	12.8828940110578	11.5516169723671	10.6678712229715	9.29619836569492	6.79156941523712	4.65159210822527	2.93282108317675	1.78861222479486	0.697041275196118	No dOCR induction
1	2.65730334247562	3.04823162734576	3.21140406617113	2.01463623481524	1.61155956857694	0.568075719837861	0.605371938608859	0.548240846058777	0.409675439175944	No dOCR induction
1	2.70327614971044	2.42892907289692	2.9325565546206	3.30126499130732	3.32549640602186	2.24160814074345	1.97819913996367	1.3634344645084	0.938297619648233	No dOCR induction
1	5.0744780647621	4.49253290304037	2.8478183390361	3.23956537607646	2.57638799148267	1.80269916859599	1.21054810487037	0.68559121378647	0.446689828269371	No dOCR induction
1	2.23577567415078	2.13876131751727	2.02921323983891	2.1529852232095	1.24103598461479	1.02973059959281	0.848387194364244	0.192529919595506	0.0441108335700802	No dOCR induction
1	1.8604496738072	1.81828894354727	1.71067301820003	2.03844603860524	2.12713588475747	1.86769428233413	1.75638896707931	1.82153391779626	1.58255247597863	No dOCR induction
1	2.50577575333215	2.16101224847713	1.88598872456382	1.87975576277508	1.58567059185868	1.285349327335	1.1223105078853	0.585392487613678	0.674990645585805	No dOCR induction
1	3.87961459159749	3.22809050129385	3.69701906755585	3.31608193839914	3.26420036807963	2.30874181926115	1.65310531060328	1.11125795099916	0.564805234504033	No dOCR induction
1	4.24731219604577	3.85127775644933	5.26436134576491	4.04961395975471	2.39007664365781	1.74392319600215	1.3193355016569	0.858065534179482	0.640411688469207	No dOCR induction
1	1.8829836610832	1.84509758676957	1.44838435755864	1.35141723460079	1.16334166444392	0.945989640399026	0.925064481149323	0.831778866512433	0.683082177800984	No dOCR induction
1	2.41155071888029	2.71921908545819	3.55497358918902	2.91273308663936	2.42937270734013	2.60616257485534	1.76230886887287	1.05023016523472	1.0243749325453	No dOCR induction
1	2.7778819893777	2.59631523485811	2.53274542353419	2.67999589333235	2.19032101168748	1.70465545669624	1.3068744980314	1.32467303754987	1.27334748841858	No dOCR induction
1	11.6016355540349	10.2182909147659	9.85736038673689	7.95400176960997	6.43192972663707	4.69166686668149	3.21281369475093	1.83149063161609	1.50818493308853	No dOCR induction
1	2.8714107625664	1.9736601740053	2.12246764882796	2.25917064822924	1.79898588882853	1.66486728647466	1.01609644895204	0.907024779429226	0.410059227033266	No dOCR induction
1	27.2880498299217	24.9355608444605	23.8321004193024	19.9497921996778	19.869962420012	12.0781255303665	8.62501697063547	3.49266242802809	0.898762542915665	No dOCR induction
1	6.11867329268772	5.49067079759441	4.2919955078721	4.50299890190872	4.07588220486316	2.68205644893215	2.47016322950608	0.335864492406863	0.310598712216178	No dOCR induction
1	3.09102700485467	3.04194295792061	3.84971794038526	3.94769678342731	2.59554788374607	1.5245139307621	1.56431646821147	1.17937902207792	0.897229079970704	No dOCR induction
1	7.37558775349026	6.2176749491728	5.4939454954573	4.06455915432173	3.76437686916617	2.3961855958231	1.70705625069508	0.796243503719791	0.399774964711686	No dOCR induction
1	4.01882146839006	3.94142299396774	3.66263380663829	4.30790655871156	4.49612581722721	4.25608189645373	4.23222558636288	3.47395667332392	3.35061155980135	No dOCR induction
1	4.1755356266225	4.23369760558135	4.75407530114217	4.61847721508479	4.44592856241904	3.84095995235809	3.15163922996576	2.30384041925261	1.81889175504814	No dOCR induction
1	7.42576116817748	8.17409215983846	7.40432109019069	6.08157752617377	4.58255549614147	4.04878732888954	3.44041201242203	3.00587234047059	2.79551968381241	No dOCR induction
1	12.4977895649161	10.3012676809944	7.42062182131483	7.21937155919622	6.48838740296818	4.50801107676483	3.14784810463675	0.957646800507332	0.63715382492045	No dOCR induction
1	2.84702577987599	2.24987755541584	2.72937069136991	2.48104878673831	2.627921199754	2.24223934052781	1.88770532129712	1.87864238815558	1.67123028159853	No dOCR induction
1	22.3026803641894	19.6229055036724	32.4780069236258	29.3372046378329	22.768537435838	18.8862332768881	17.3986996186922	8.16674452141019	3.83332804231533	No dOCR induction
1	21.431920168851	23.0422898882687	19.6356765650142	18.6973082821158	17.8097888147595	12.6802962554242	10.3292095530858	4.40809738780843	1.98697390677668	No dOCR induction
1	17.8537829192759	16.3640918927996	15.6121371401698	16.2511929005934	14.8348784698241	11.7432590150332	10.0096784723652	5.17502561181188	3.45139313715265	No dOCR induction
1	77.1549425474408	76.1485846322742	96.7944226004533	44.2962664724831	19.9240615575707	14.2826853657946	7.34919069015156	3.25121184236738	1.51057046668636	No dOCR induction
1	1.88718651861431	1.81561023518145	2.2614377869989	1.96992881665174	2.18743701830566	2.10172372702362	2.06763991426646	1.3387881808765	1.00886064914668	No dOCR induction
1	4.87515058626974	4.25632169684414	5.03076245038274	4.21457995470513	4.50303636234477	3.4763734514907	2.88825267658655	2.15086356609293	1.69796835346678	No dOCR induction
1	1.30921012192396	1.09840872793688	0.994525082581634	0.991716986498669	1.19973730742506	0.905071798525214	0.603985116237378	0.471420666661051	0.291582464529473	No dOCR induction
1	8.63160209761697	8.10214123281826	9.79819165382155	7.39705001004365	5.46682718076751	4.23102703356878	3.27457066536192	1.88646665236561	1.27605289844259	No dOCR induction
1	1.82490261079033	1.80359782261536	2.04121828961344	1.95507460823196	2.40280833672101	1.81707978051903	1.28519200250461	0.858250804620924	0.362008676760195	No dOCR induction
1	2.18142797695729	1.93759373227119	1.76869397385704	1.51913897118044	1.27845537187779	0.71796690089449	0.619516401944308	0.423048542664611	0.395754380175859	No dOCR induction
1	3.30923791141609	3.18806401506126	3.9564437473095	3.5243670270557	3.97436149509047	3.47562816605564	2.93607991054195	2.14830777445804	1.51552021518251	No dOCR induction
1	3.28310104502571	2.87253543988631	3.07057912755177	3.2027528193126	3.57161652740406	3.27718123688958	3.04367873903514	2.46449033617714	2.19729421214472	No dOCR induction
1	5.71208585790678	5.18698485865706	5.3112754851788	3.57568887280774	2.68337269186409	2.22495256936697	1.61933023008743	1.21839885175407	0.81075426751996	No dOCR induction
1	1.97433885618831	2.24708358973295	2.28729652375157	2.21938810102896	1.74828906566875	1.36888983200991	1.10240630110556	0.578706726083525	0.529125088470617	No dOCR induction
1	14.4834054924887	14.9431493240593	14.3893015230116	13.667504593033	12.5407892877937	10.7408948494184	10.1569734884589	6.15948937274495	4.64542470968256	No dOCR induction
1	5.71982442450707	5.67261836006056	6.27622705145706	5.89576152918461	5.25076457376394	4.74099054502908	3.4876196432076	2.78731525636763	2.34880865055002	No dOCR induction
1	3.36473142264514	3.65664768642607	3.44095191332823	3.17453007067174	3.00253941617679	2.50109616259928	1.78979022589029	1.69093592999348	1.55331728182633	No dOCR induction
1	3.66110951228002	3.40666489691475	3.77585875732384	2.72783265074554	1.83154962110826	1.56010293064912	1.16830944262374	0.955544146836249	0.782489020423452	No dOCR induction
1	18.450698001202	16.5261532799201	17.2682162954049	13.2995627764943	9.99660018538097	6.15007785652268	4.08786607483633	2.57160870348518	1.3925734446529	No dOCR induction
1	8.60506557264357	8.56708694246924	9.43901863260196	7.39975018511772	6.12188098728811	4.77859734573645	4.05640747235149	3.3248690900314	2.66488330524721	No dOCR induction
1	6.49054971771969	5.49875531806896	5.60434779602357	5.10045191525663	4.55672150508331	4.38762272472226	3.55186727279442	3.22181941402626	2.59215500434069	No dOCR induction
1	6.58832375665696	6.22420549825343	5.72242322466501	5.38466727068788	5.31728449156108	4.15724886211401	3.09324459506841	1.93733997346447	1.32826402114818	No dOCR induction
1	2.10935608950836	1.88714661457798	1.65509367486662	1.77464532091141	2.49964937333516	3.04054799086429	2.1451523148551	2.68123728358272	2.27203747676486	No dOCR induction
1	8.58453220915064	8.05556788827963	6.99390578720434	5.41815101828525	4.22133494431769	3.01939922922679	2.13076063934392	1.44901369936417	0.73187342622015	No dOCR induction
1	2.44443871123029	2.5347307263785	2.18894494598437	1.4952745492322	1.0903820656191	0.791269206116036	0.501750727529938	0.273730344103875	0.0923832996119903	No dOCR induction
1	3.61395364139736	2.20935339976194	2.37919521222972	1.68297406803476	1.64417753941153	1.66431301130365	0.873041724589524	0.385174030164927	0.214570516717099	No dOCR induction
1	4.53503594475028	4.13663390496432	4.29834249303915	4.77022601632527	5.51547822830496	4.73926377969123	4.01075024629344	3.72421396927713	2.91260307990939	No dOCR induction
1	23.0472648668104	20.6037262388534	20.9568978529761	13.43045951438	9.93952221493161	5.91451966670486	5.08813848984446	1.74198216516296	1.02964075483893	No dOCR induction
1	1.71525079587963	1.63574036858428	1.18799260093451	1.80561562971694	1.90251176224878	2.13626742390602	2.11085876325026	2.02108965340457	1.87003434103266	No dOCR induction
1	6.5243254621015	6.68409778406629	7.94408676741251	5.2613092410369	3.75122924909484	2.73833158141663	2.10265135530422	1.41278741170297	0.605431094598121	No dOCR induction
1	7.1580058689009	6.14046649227418	7.5301367895889	6.36589233179855	4.36319784897551	3.90488762726912	3.07332467153986	1.97019591391992	1.30067333719066	No dOCR induction
1	7.95033906143151	8.33137269267454	8.59363021690544	4.70884111244686	3.04543804022389	2.99058178841412	2.88560789823096	2.69626415948397	2.37260290024044	No dOCR induction
1	16.8287379404611	13.9498786688796	14.1678067379405	8.90351114109405	6.16999085599961	4.26173565737352	2.71685515199456	1.16434515110047	0.35722215462707	No dOCR induction
1	2.82005726251832	2.99443318612546	3.6837179348367	2.9924728135645	2.74419328603536	1.99828820982159	1.57991493681311	1.07065669812479	0.771274591761978	No dOCR induction
1	6.40617203915275	5.89706228508539	6.56645588910222	5.10732844890061	4.20966705086586	3.09067376031376	2.36036061021276	1.66077943792155	1.13184623210086	No dOCR induction
1	1.46355038609284	1.37434971496871	1.83702328116746	1.72730066127254	2.3316948719318	2.81012928692199	2.56404750692505	2.64373831109009	2.10647287616221	No dOCR induction
1	1.34768115506919	1.34037567433544	1.07721140130499	1.04453160954307	1.29948682941962	1.10133455005406	1.0717381944371	0.885429124245982	0.93166691544788	No dOCR induction
1	3.5624503336193	3.0190050469715	3.27228960136358	3.02635157329283	2.38549868821042	2.02915237817392	1.95079976342455	1.40851472700249	1.1951422302909	No dOCR induction
1	1.96559222517809	1.75333767982331	1.85886017308384	1.7498162352117	1.60644467978271	1.29400847052011	1.01514343207022	0.598174425608466	0.362798429094824	No dOCR induction
1	1.65910450601957	1.16287915351558	1.32297616325499	1.72441408537855	1.40929828353055	1.10384940728245	0.696957756776449	0.547284324796212	0.427030650266186	No dOCR induction
1	4.83317561900032	4.81109265939274	5.4152930715232	4.79140215408565	3.90528965833304	3.93932278838139	3.46702546498059	2.39819233013461	2.23267686929199	No dOCR induction
1	15.6593313136528	12.1657399228496	12.44461635097	9.61556632599672	8.0668526941903	5.79160989294194	4.05931634632693	2.55148157273733	1.50524778514741	No dOCR induction
1	16.9071816851802	17.4361642132715	16.2463613981258	8.15525402641061	6.01844746184779	4.04887238926794	3.87916414480855	1.75451203428249	1.12159338591577	No dOCR induction
1	8.17132713623497	7.82369692570649	9.07017371090518	10.0053120132753	8.16016246898355	7.68227855032646	6.3023920194534	3.87904049660838	2.88247049302491	No dOCR induction
1	3.18000359351792	3.67343221178461	3.87378509601271	2.90608984642412	1.88977704252861	2.17157415662091	1.13851976654021	0.544841671894461	0.449323385918746	No dOCR induction
1	1.78882219901518	1.3628875600494	1.44729451437245	1.32157119558014	1.09791759780756	0.975302993757835	0.753493768879448	0.516359472781626	0.384648671960516	No dOCR induction
1	2.30897140079525	2.63102189428877	3.33980859080859	2.82816517682022	1.94055898418021	1.44859275461916	0.933429207491281	0.716068112240998	0.32304627923882	No dOCR induction
1	29.928926478062	31.1188467072575	27.4013352095277	22.8867768647945	19.7873592080549	13.7514830936958	11.2007080670647	6.0846544269962	4.18296999229066	No dOCR induction
1	3.03015094507923	2.56430837419071	2.61668084691493	2.46456099209624	1.4474708885581	1.08707699637252	0.710184790084625	0.328364538184106	0.235883908237122	No dOCR induction
1	5.79146770216317	4.54679688058555	4.06162200445988	3.00634376121568	2.98993375323935	1.8313425955227	1.71032493939202	1.20813548599082	0.902870292557031	No dOCR induction
1	5.47871348487686	5.4039035390042	5.08543303032027	6.25052567419578	5.64983347303845	3.79581674826795	2.75179181887186	1.65035050986079	1.32100149615013	No dOCR induction
1	3.16446286358748	2.84244797774938	2.16122278363437	2.28891592358684	2.73735894139756	2.13445150013919	1.63148686586553	1.24262690298726	1.14682771775446	No dOCR induction
1	1.55734863616266	1.44928532007878	1.76235996850121	1.2744032291797	1.1114958362785	0.845291551189297	0.789172212074183	0.673288261432513	0.598722264287826	No dOCR induction
1	4.46303903185572	4.34801213349227	4.34729469808007	5.82358289156862	6.22739334296637	4.90889615926949	3.32374909047547	1.99701293068375	1.451252320172	No dOCR induction
1	3.45919020709103	3.09149148209961	3.47278073102362	3.12655852513148	2.93619662743398	2.19079362930166	1.92897084860554	1.34298185035483	0.818788873171831	No dOCR induction
1	7.0548506903878	6.84956950466163	8.17928931801596	6.77617662456674	5.03026695966149	3.62725138163235	3.09447287291589	2.04092716810995	1.42556341620587	No dOCR induction
1	6.24258184495143	5.22254398051955	6.38156678289184	7.21729260073048	6.40848137819797	5.45823913157431	3.74361563672107	2.14509802850364	0.984535981177867	No dOCR induction
1	5.45576117635077	5.13608663441014	5.97075155266144	5.09356925220016	3.74725691913686	2.55374106430925	1.80938586580229	1.38740178106532	1.01716217061048	No dOCR induction
1	10.9211511774642	9.99584068165617	12.2150415237418	10.6193656538618	8.88717693812344	6.14620362657661	4.64535620643941	2.71300025442136	1.30369833014654	No dOCR induction
1	6.06107019121162	6.23999254625634	5.60218272759514	5.73697915878931	5.06839645363645	4.71899704952648	4.27870111986735	4.02704031096131	3.63946959633763	No dOCR induction
1	2.44055602795771	2.63812282875596	3.26893330608306	2.93895840337097	2.62044100260598	2.05140464214961	1.5834485961081	1.10722512778527	0.493174673155597	No dOCR induction
1	8.25743057906799	8.07019479066204	8.34505895615826	8.33349216938073	7.33090147153655	6.35121176468575	5.24660280747869	3.40030657183836	2.22337021084629	No dOCR induction
1	2.29594834549065	2.9015095951722	3.86375358143016	2.27098062580739	3.39446902454684	3.14210764675369	2.6432405334541	1.67173765915036	0.911367374908554	No dOCR induction
1	2.77518866079793	2.47302518321286	2.59261728258771	2.22004703381424	2.51890945689574	1.90602809441313	1.39187674436549	0.795908171872395	0.623333110834372	No dOCR induction
1	3.00685109913634	2.49245674890329	2.22637628470445	2.10972634193034	2.29389818861345	2.72255761225338	2.622160670464	2.9395933428838	2.54663024299482	No dOCR induction
1	27.8198970003304	25.7001931756329	25.2506510071766	19.8338384496159	14.4570786923775	9.89154332027652	5.74460613421475	2.58872862743203	1.25162745778258	No dOCR induction
1	7.44065542885782	7.56148650460715	7.29459279912389	4.52655894405633	2.76936381917405	1.8543484326156	1.64102390921852	0.948424066777274	0.619912308729344	No dOCR induction
1	1.62258040767393	1.33493608425351	1.82070921222935	1.96215516599061	1.38527331282537	1.05506773098432	1.05579832807592	0.936849872559863	0.907973314082172	No dOCR induction
1	1.79736220850691	1.88069223822483	1.94079457715309	1.82747720826475	1.525909723107	1.0806701307665	1.05716392346138	0.533049917804982	0.312254534820168	No dOCR induction
1	9.37957077936982	8.2691638405804	8.30370231339295	5.52602200998944	3.94313350713752	2.14132482295804	1.34977475881049	1.08449344112838	0.413159136049064	No dOCR induction
1	95.0947964253036	88.3775506920898	70.3862211311276	48.3110264171387	35.7521906572143	24.8509867669999	17.5501773778777	10.6784809802589	6.92746792695509	No dOCR induction
1	10.6007225995752	9.23870060204421	10.3792875178598	9.05222449376911	6.96956840479876	5.24884409329001	4.31034793520709	2.77894797621982	2.56695542385187	No dOCR induction
1	1.7218786560244	1.42935480905855	1.2471314101058	1.53630052383712	1.29822212435708	1.30395061924009	0.671195717321572	0.505241770956183	0.569455359308228	No dOCR induction
1	3.22975670222495	3.02304466206022	3.64078183772671	3.67177314244435	3.25350757753131	2.30008819475168	1.82169089815511	0.978354335712133	0.48442771533073	No dOCR induction
1	8.7826635225864	9.09300573087406	9.56135605357595	9.24200776814211	6.62503374285522	5.36435729622181	3.96747484685126	2.15538394603367	1.60156800498173	No dOCR induction
1	20.9921560134451	21.8181731844711	26.4674061634486	23.275799939361	23.4565347793777	23.3780874458347	22.5590606314436	12.4050298161167	7.24690910503533	No dOCR induction
1	4.03939722657492	3.43384501197278	3.35436128732863	2.62862494377489	3.20567846748143	2.21569808191536	2.06209802074196	1.13844653760645	0.518620650330849	No dOCR induction
1	2.42021564385836	2.2577052664273	1.73754390259316	1.7055187213185	1.62920708449966	1.40399705854155	1.37971104407923	1.39674375575064	1.37705337995108	No dOCR induction
1	8.06540819439522	7.43091183894591	7.11131307317936	5.80757770267014	4.80530058918546	3.98684778239077	3.58561792834783	2.53351127137177	2.04810858059353	No dOCR induction
1	5.33464318432119	4.83584207746924	5.815564008208	3.75435012663721	2.49832164060557	2.41878120291753	2.07445876897629	1.3711269577967	0.982120273597065	No dOCR induction
1	4.98736997203073	5.13212310726567	5.60495466489247	4.42259538004586	3.24948143341301	2.64597060735734	1.81751979184896	1.28720202349088	1.06238767970594	No dOCR induction
1	15.3966991035	17.6306572372255	15.7468802380044	12.1593750140613	6.95424663368033	4.90301817611091	3.58791391808041	1.9999000501468	1.5115928091097	No dOCR induction
1	1.68874305661152	1.45255173427492	1.71094538948008	1.4257626660559	1.14129343917197	1.2296221693865	0.831582203855949	0.472113873309216	0.246411854481115	No dOCR induction
1	3.85902199872814	3.22747018570861	4.08632949419008	3.64526241851346	2.78273328979099	1.68019871084345	1.05946470791599	0.629485217666127	0.443407560310405	No dOCR induction
1	4.33095551224697	4.84856849543081	5.65366869010843	5.23861753402011	4.43474764396152	3.33875098499171	3.5751166625389	2.85381120800647	2.24829572080291	No dOCR induction
1	1.02706293921573	0.98634630369195	0.873568774307414	0.745132980372782	0.564351414093586	0.423707509599471	0.31782831034022	0.216509287240766	0.195318270048666	No dOCR induction
1	3.73801779747155	3.25004415181924	3.48989672909545	2.69520423640041	2.41827247510959	1.70281709929831	1.53866510386934	1.01785317538045	0.750123845591456	No dOCR induction
1	1.92741243084556	1.81349070487144	2.11572430378029	2.22216192494845	2.58601153687681	2.32829281625952	2.5630845411425	2.2320798049506	1.89182601802234	No dOCR induction
1	3.84647864162661	3.18594374479428	3.01672120034406	3.28385216801403	3.1925565837096	2.13809758371725	2.16168017848721	1.17277796025198	0.933063093427604	No dOCR induction
1	1.24803614373871	1.0399849775378	1.0561830961897	1.44808254432487	1.09943951528757	0.818510137382593	0.795161616599544	0.582354371179027	0.640427214152264	No dOCR induction
1	2.81937458647988	3.17660389442347	3.46086832737776	3.35103704967778	2.94672384724734	2.47831840087358	1.92817864813423	1.22329134894363	0.736980700062844	No dOCR induction
1	3.26343519443284	2.73032354716765	3.91312634468422	3.50276205961698	2.88193959910691	1.89693351262389	1.57539561096942	0.91542886251921	0.590721418262304	No dOCR induction
1	19.3507639423468	18.8224882278339	23.2112837904443	21.1753375556028	15.793311104884	10.4135512448278	10.1746270479775	4.44723303373947	2.18316610351892	No dOCR induction
1	50.7073350063366	50.2545104706036	41.2361931363889	38.6128730155966	35.4843862279464	24.8966079216379	18.0227176000307	6.75197541923911	2.78328991374211	No dOCR induction
1	5.44399297029328	5.12881908106608	5.52542097410728	4.76190473353881	4.4863136536701	3.52323434602336	2.99806471691846	2.91164827734186	1.69712577867662	No dOCR induction
1	4.42921389855541	3.79860820602637	5.03719593271926	3.89368216657416	3.3994407303858	2.90274745469541	2.76554579891629	2.53319225853166	2.67307386534581	No dOCR induction
1	2.97547564691972	2.46909889324452	3.14330976218917	2.29209269045321	1.41937153852401	1.0631211083727	0.755534116564138	0.33673048264214	0.306223827648143	No dOCR induction
1	2.1424627859427	1.79092661881509	1.35364422245107	1.4442196782155	1.42860370375038	1.05490939779324	0.698319110937558	0.674601329721982	0.571605558761178	No dOCR induction
1	1.21207901087102	1.2457167789695	1.31283809187098	0.977700922272663	1.11482664822027	0.726384495378042	0.495462734174047	0.329690502140327	0.190004681564683	No dOCR induction
1	16.0710587855552	15.3928056782706	14.6241102824517	12.899686075379	12.5076308175974	9.95211509373904	9.36377556412972	4.732418057329	2.88969852284385	No dOCR induction
1	6.95802901874013	5.96883354131636	5.81984098912496	5.66668699273577	4.88633946968852	3.31179307732996	2.89120431580907	1.90702850847575	1.35262711436026	No dOCR induction
1	16.7884346253935	15.768410813743	18.1748779232424	12.8814330768801	8.28741906496043	6.13896731688548	4.26566304599616	2.62909203768847	1.71328605499356	No dOCR induction
1	7.37662069228901	7.21798291211172	8.22015476693479	5.44060815353771	2.88135378672339	2.36675123461475	1.61490683813055	1.61708215821952	0.981889877511606	No dOCR induction
1	4.32663853243321	4.3669303610087	4.52221043428109	3.8583086457509	2.6559770606008	1.63722925511136	1.08411468516127	0.343072161702073	0.407040815202516	No dOCR induction
1	9.07521034961572	9.37154650272213	8.92439661269513	8.19160057163769	6.87457413524754	4.95514197262203	4.61722128365909	2.42731020413361	1.40055995425982	No dOCR induction
1	1679.55603140315	1504.68821545063	1767.03850283008	2060.0015178205	2311.87028256878	2846.23784764301	3054.66066224114	3333.33993779386	3270.94973180858	No dOCR induction
1	2.2426103671746	1.95134790105833	1.83077977716176	1.75913250963684	1.36607696129136	0.904799535283783	0.563338703283273	0.243571891640889	0.129082629160385	No dOCR induction
1	2.62635715416982	2.12184654275586	2.54852663101473	2.4170713438308	2.32386138709934	2.19145677557617	2.27682502477492	2.50113027104565	2.52720365877421	No dOCR induction
1	3.86518106694588	3.67986415975377	3.63219614461491	2.48657171374399	1.54823827030485	1.68825332772736	1.81754666176297	1.97990030410709	1.64941616282228	No dOCR induction
1	4.60898693844894	4.72804896027793	4.33302828534305	3.91905058713499	3.5537076022418	2.50802221156059	2.42438746741024	1.19871209087551	0.706463091814974	No dOCR induction
1	1.65704573211848	1.65870382505747	1.85854387704648	1.53044554962415	1.45518893849521	1.43791093951925	1.19464756242508	0.975718625449318	0.894201357323571	No dOCR induction
1	13.7292672252804	12.6716217692754	11.533620857417	9.50417891334963	8.19366094837447	6.99637517643602	5.874908694727	4.31672855938	3.53032185970565	No dOCR induction
1	5.45403939200928	5.93421820334552	5.95295291460321	5.02926179110547	4.78601201618354	3.87292510895597	3.06320738448728	1.84511123237398	1.14302890774493	No dOCR induction
1	1.96024961580298	1.77850638582405	1.83817394902811	1.77999518892804	1.881612388867	1.7349385429766	1.41661037181734	1.00718329784746	0.736956742830074	No dOCR induction
1	1.95915895288189	1.83191045191725	1.45516592588061	1.78969080819084	1.74540338021861	1.22439883727199	1.15930102155855	0.810945558719393	0.719188760284256	No dOCR induction
1	6.04338347948839	5.12454929902396	5.6690595740342	5.17414634304275	4.66336965727031	3.91335273090048	3.74876910992642	1.9099322116177	1.61638083903348	No dOCR induction
1	2.06455005002247	1.82394219752856	1.90351265227628	2.34361545875337	2.16513643279055	1.52934036448817	1.34799856306021	0.816476195105611	0.702980174634834	No dOCR induction
1	13.6576265193066	12.140476659976	12.4255948068557	11.4033815348178	10.4343571903324	6.95439236808993	5.94813886017141	4.17647750054328	3.04780359163258	No dOCR induction
1	3.47938876913703	3.14544379023855	3.60525103743615	3.07569881207518	2.34400731579725	1.92011865554345	1.84045734582885	1.61709729926661	1.54746197903833	No dOCR induction
1	7.26963636780863	6.81490230590573	7.79306480053108	6.5549616654571	4.40286055178005	3.16417890675648	2.48295514906616	1.43569898420132	0.899547627525336	No dOCR induction
1	6.46278863152626	5.28568651307463	5.28770355846648	4.96999680418668	4.1806795847914	2.95245663015265	2.00442050059584	0.933975943242414	0.513261535848817	No dOCR induction
1	2.48839275808833	2.43857892595327	2.36893116284077	1.96124372856119	1.99234373881699	1.59030510696968	1.39824471922715	0.987529788307865	0.682638172763106	No dOCR induction
1	3.18138435756361	2.3587805056631	3.29225198620759	2.65420476314709	2.09391358564963	1.44542462803185	1.18634776081196	1.08010617402539	0.743846541715695	No dOCR induction
1	2.00772111694069	1.81503072898402	1.62426719229772	1.46852045893928	1.70185886750833	1.55143602390961	1.47271486372954	1.20622291341036	1.05139702355369	No dOCR induction
1	1.86984563363647	1.65984413332379	1.89974415414693	1.69015749527168	1.39167627853626	0.803871547686379	0.816480428510924	0.39759729323422	0.374582969849503	No dOCR induction
1	1.132214559135	1.02020768957037	0.993898826302618	0.534027496933947	0.38410295904191	0.280542981200226	0.221553572952094	0.0930348437865416	0.0390343693766692	No dOCR induction
1	11.2874985055513	9.40432674240679	8.76521851006326	5.37510929330231	3.0256460603283	1.92562991289276	1.24310674522979	0.948646453311667	0.564230244317097	No dOCR induction
1	3.58403665550883	3.19474443521334	3.08820674400557	2.90539645434209	2.74571669116481	2.36128637180378	2.34811226357244	2.1882743563162	1.76294455433628	No dOCR induction
1	5.85763144357112	4.88607021750587	5.95305657998676	6.09432413040599	4.41953403897756	3.52211685942452	2.53197279686465	1.53974743955839	1.37752548841961	No dOCR induction
1	26.1822265659713	25.952888500292	22.6265127870696	15.9859019834315	11.6062501327841	8.31796628976903	5.69138190307371	3.20434172068426	1.82314130870277	No dOCR induction
1	5.08369752389319	5.35654192501051	5.64325027919331	5.1478976356366	4.55951075098213	3.74100168360414	3.32220415970516	2.50132697095269	1.80652183390228	No dOCR induction
1	6.00111854520053	4.93788621338547	5.32253384573662	3.89695031460416	2.36811659187076	1.50602027275063	1.25156960204424	0.841609822010908	0.649766205473302	No dOCR induction
1	14.0238017980384	13.8025255368287	13.2880236094832	11.7982632366829	10.5964329160661	8.5992329579802	6.8942212336186	6.31383409732671	5.98735647393963	No dOCR induction
1	7.38748810727465	6.40410178790052	5.85246182195828	4.91844550524372	4.36977747397654	3.0184410836459	2.52855095926835	1.62209444908755	1.14313061009955	No dOCR induction
1	107.408823722569	106.502521521016	79.3042639400793	65.9815359514089	57.2779560945955	33.9331154465136	21.3237912970854	7.21868765666483	2.17892514163836	No dOCR induction
1	4.2794889795326	3.83545113208863	3.73017070862767	3.04024827206356	2.64942420197762	2.01585951923056	1.62274184892438	1.16206585923373	0.79306712588816	No dOCR induction
1	14.8836570383613	12.0742188509742	9.67631526138089	5.93600191194838	4.39186177945239	2.48172859624025	1.65445923972478	0.777099050421744	0.444334718591328	No dOCR induction
1	5.53463038080112	5.84729681962994	6.25902305691302	4.52745973259047	4.29491376491472	4.26456584020241	3.3550426480326	2.99671693669053	2.70621126395459	No dOCR induction
1	3.73885774156141	3.86543314485428	4.46241964213508	4.14700106870266	3.68669871358244	3.85291534704566	4.01446863325804	3.53599480606481	3.55929395772979	No dOCR induction
1	1.50138799552208	1.35141565372608	1.85995563403198	1.4365368233589	1.5958261595256	1.1137518195326	0.967665242998239	0.753976831948879	0.800416747554615	No dOCR induction
1	3.27598537606082	2.64822726318349	3.03348278866874	2.58503134272369	1.937013248861	1.43036472409608	1.07077164179003	0.764432589545243	0.530851061723406	No dOCR induction
1	14.3633760903911	13.5365366455536	13.9421283791046	10.2665736887286	7.36634414193365	4.15641091403741	2.52795245063059	1.33379280505617	0.628970041605665	No dOCR induction
1	58.1798347278029	55.7987456759238	49.5274421249499	41.7052225823849	39.1478620818501	29.8098421136804	27.284241571076	11.0539540221479	6.05141683535467	No dOCR induction
1	3.53865517645556	3.76359616015634	4.57676429956643	3.58968782960394	3.08058287153533	2.32633583806439	1.91962810366949	1.43195754226718	1.35270867775207	No dOCR induction
1	2.15142091322023	2.06177997294961	2.28719413979493	2.40032717214337	2.19890968942997	2.39782071323646	1.87050203467655	1.93316426262268	1.63664804745433	No dOCR induction
1	1.54452902840895	1.28397969668044	1.30432199390982	1.45158222309986	1.19526001929575	0.877559395491053	1.05186568548693	0.856122926244175	0.593960543094846	No dOCR induction
1	2.93351924022818	3.35748605834773	3.63557522313423	3.26610959122968	2.15924503700312	1.62563049368446	1.20030353557399	0.934054588974747	0.541105133450696	No dOCR induction
1	3.39348167590298	3.50013789764242	3.60505589321432	2.71639914027621	1.99081408682521	1.4306995243237	1.19616318765597	0.706509028059426	0.34580176952362	No dOCR induction
1	3.11063674127917	2.86880483021462	2.9479320364075	3.8666330157064	3.39271281497973	2.76151865027619	2.54274753301647	1.91619180886643	1.62974287328666	No dOCR induction
1	5.45500042201324	4.71835034836208	5.80723512829168	4.73014620781239	3.8582680327657	2.88809311332773	1.91756281009685	0.98611696803923	0.457864355505039	No dOCR induction
1	5.84286997445807	5.76047624058379	7.05308194554577	6.2316895372077	5.09995004141444	4.30555503487162	3.08104689567424	1.57214250865543	0.986186113020094	No dOCR induction
1	4.26585950439694	4.31719750747283	4.15609942669921	4.9328958789163	4.49268863757845	4.20945285565171	3.70435561946304	3.56173597757444	3.16122017693764	No dOCR induction
1	4.97260424472067	4.85954706870025	4.22603430636166	2.97238958988414	2.49172713854739	1.47776411590853	1.13448667768055	0.704718857164608	0.320851525007579	No dOCR induction
1	4.17401368834406	3.8182041533429	4.33841627884853	3.45415809856352	2.64789172626837	1.86823788225482	1.48484911076049	0.533025266747858	0.497432652759372	No dOCR induction
1	18.5149442891586	16.2876430764088	17.1418641920316	10.3112933142781	6.95131858979534	5.48305246525529	4.42943123607921	2.79524462560777	2.21366364646899	No dOCR induction
1	4.32380119689042	3.92482593229649	3.73179254292688	3.80524910978352	4.06754272525919	3.72160416231244	2.71510455581768	2.53268127298039	2.08773113139307	No dOCR induction
1	1.1673081333787	0.857504716574154	1.27360721836243	1.0851869593039	1.11208467283082	1.08402280443049	0.584819361923581	0.566257085834133	0.339080347221528	No dOCR induction
1	14.8052460384033	14.6359883166548	14.3569843019784	10.5014892922552	8.06633788199476	5.55690168137651	4.78601248722202	3.72496836911573	2.4136325329195	No dOCR induction
1	1.77038861247961	1.55364128765921	1.64642082944561	1.27094976046253	1.07604672073712	0.773974509772129	0.597088528202099	0.403675861822717	0.286382105381891	No dOCR induction
1	6.92462897290238	7.50369645932066	7.1235023300042	5.16307189803571	3.51511083608381	3.06858626076057	2.16772254112767	1.6114016811338	1.43978279924798	No dOCR induction
1	1.80397411335543	1.55234565572716	2.40717244341251	2.5386591176208	2.46002056554605	2.09457100948944	1.32309486041955	0.910836609205963	0.571844103701604	No dOCR induction
1	2.79220629472962	2.60160301792166	3.16160568155375	2.07128968226284	1.22283442438477	0.607976766053844	0.529632718588464	0.502281024016734	0.349793332625566	No dOCR induction
1	1.93453927556405	1.76161693689221	1.99982740779954	1.6602894743364	1.67815092617975	1.19505442668524	0.806047274665712	0.465635458352169	0.330935936469579	No dOCR induction
1	5.04500361464068	4.57666083955218	5.29761143391761	5.05389490396006	4.33203176367551	3.86678235191453	3.38329229753576	3.32823221918042	2.79349200613059	No dOCR induction
1	5.32821303156847	5.37239106536216	5.8464880850072	5.15997520001892	5.54320775791389	4.21664528317606	3.50101514726919	2.23996023148499	2.02172030997968	No dOCR induction
1	22.0858024132995	21.2496557690187	18.8289239847979	11.0688401764652	5.89426087626488	4.44387954618678	2.30429589034527	0.832411109493972	0.334186253359891	No dOCR induction
1	1.37525215210108	1.28498763210523	0.932007926486361	0.80104403636198	0.924239914227293	0.908959274602997	0.865949798844104	0.84565273982482	0.718483998691835	No dOCR induction
1	4.71804638202762	4.3826864423805	3.45756563420055	3.72483987926299	3.44793057281648	2.79104761697855	2.04429774209839	1.49378398142186	0.808706254235969	No dOCR induction
1	3.36220160466615	3.51355909345897	3.91971622781698	3.86444606591918	3.60456775221426	2.83205237196305	2.32737494197572	1.50000472237231	1.11884229453817	No dOCR induction
1	9.2424808530145	8.44388295146721	9.84673203343355	9.93204001962213	9.82857525233364	7.91690026808973	7.65220753457421	5.03872215722111	4.03423682755475	No dOCR induction
1	3.38591719405479	3.3833988981172	4.08573336918831	2.8321771835001	1.87626500939818	0.989035008719963	0.852982755793567	0.371871381464434	0.23633163748935	No dOCR induction
1	4.16757778565104	4.09047732773199	5.30330678328848	3.86068419608318	2.95717149203713	2.23984279971175	1.14344515123997	0.742416505859811	0.3981388534388	No dOCR induction
1	26.0211229368581	22.2610056037403	25.4998715037698	16.4415021838203	11.0242019284267	6.25665899942418	4.05210654374917	1.47237423743421	0.845867705381203	No dOCR induction
1	3.58304567347696	3.67771822502818	3.6922709687588	2.77075877256581	2.20852621281551	1.45375394256398	1.19848200095997	0.616800053968256	0.443350991740111	No dOCR induction
1	1.45778002820164	1.69435354778253	2.0386182976798	1.63779482872608	0.819365493407735	0.912820148423658	0.29973139851201	0.215703991311097	0.0767389611193239	No dOCR induction
1	1.35730817427462	1.37183711863332	1.34427160176997	1.45640240360473	1.54818005904372	1.74045459343578	1.54354162267857	1.32824286333194	1.25751736936661	No dOCR induction
1	1.88841222872078	1.58873493237444	1.84355642281927	1.33368772893851	1.60557460200925	1.02401753391454	0.817626691328749	0.44158721306897	0.278110903811349	No dOCR induction
1	1.82656949867547	1.5231461516936	1.67036124441442	1.20338734503564	1.08691962437883	1.17689827809093	1.09795600033032	0.962124775408276	0.723802965383863	No dOCR induction
1	4.7835484625122	4.05620673353896	4.43528975372975	4.3284668521087	4.36098281074425	3.51749848367044	3.13597047132757	2.3587187310056	1.90151908946787	No dOCR induction
1	6.36304379961283	5.98809596390927	6.51020393654681	5.51958868754683	4.40004398985046	2.87927361301162	2.12028389046905	1.33135259626533	0.944460066477562	No dOCR induction
1	3.12502766002434	2.7126398706018	3.27477378480772	2.67296553072156	2.52715677235462	2.05389575724004	1.65824255544363	1.45097425562826	1.00259164646671	No dOCR induction
1	6.88046654519895	7.41242671647923	6.29945311417432	5.39484283774684	4.17727950805723	3.62407701520527	3.52873463662635	2.37210263916075	1.98547987553207	No dOCR induction
1	7.51254208250544	7.66008118677947	6.52516167713662	6.54911867538713	5.20605893005809	4.02150109481918	3.2781947339546	2.3778553336723	1.89611740593914	No dOCR induction
1	6.91123098792108	6.45552401733032	5.7716961746016	6.02227189441719	5.67158260252392	4.90035196277177	4.33519699692173	3.68383057201472	3.57298516934889	No dOCR induction
1	1.19638125187004	1.15628418754583	1.23889855640773	1.30150009743944	0.866263625191973	0.594662356599868	0.436168005984384	0.199911485092224	0.142257570225441	No dOCR induction
1	1.40305415985897	1.28914438811496	1.05081263191236	1.22351487431946	1.2795869488816	1.28933584419915	1.40131110997565	1.35383095044319	1.33490108468142	No dOCR induction
1	5.394469989244	4.74955031910884	5.27445173586087	4.32347542095063	3.24493016969004	1.96779924654071	1.25150682416122	0.840549809082016	0.295818978101641	No dOCR induction
1	2.48425119854878	2.27398981388582	2.13580323525849	2.34432432743186	2.24947362754201	2.05281245779002	1.58845948946754	1.16336098015816	0.821874278229383	No dOCR induction
1	12.7607220341212	10.9893891022418	11.8034630023261	9.64166581561663	6.20529365087406	3.78774507185256	2.44177560791422	1.4603383297262	1.21608107723197	No dOCR induction
1	1.25638482559247	1.27987635526162	1.06669473136597	1.52682741784463	1.32447333799224	0.995458247824808	0.791403458526442	0.589932894880284	0.423937796968148	No dOCR induction
1	2.57615720637165	2.95818888934994	3.13540063889704	2.46558903676833	2.52981333753663	1.75550076133656	1.2278967366837	0.443467344247407	0.172449402454377	No dOCR induction
1	3.31191464384459	3.30372500972341	3.30286317646316	2.94681188023078	2.05874479543234	1.2347155305518	0.931213232336378	0.68484984183576	0.382447788442414	No dOCR induction
1	24.8508696379327	21.0459771803064	20.4527116419837	15.8748290796757	13.8778699507757	9.69428390069	7.30198813502106	3.35623917857917	1.47099193154561	No dOCR induction
1	9.04546252077212	9.9683102024707	9.6165774062438	8.75899351073484	8.35772482278795	8.11878699665231	6.93114130763693	6.13532737331427	5.29454559003066	No dOCR induction
1	5.80878371613397	6.01525560860821	6.50813183821451	7.43377827878965	7.25551251819136	5.55596868522058	4.68031471220674	3.2765228718341	2.42573597870997	No dOCR induction
1	3.06539658207585	3.45791750392506	3.5262786760689	2.96472734612979	2.53982222084548	2.29490623016895	2.57903987649053	1.86766744905825	1.58904829977847	No dOCR induction
1	7.49789914164054	6.09802165653224	6.07281410431852	6.52750889318588	5.24967585461455	3.5452800304591	2.2350157446745	1.09099822627155	0.690147134430397	No dOCR induction
1	16.2453178677274	16.8961972414786	16.7413387471492	14.1295494557397	9.26578227022146	5.8219934198011	4.38353787223737	2.50260620621405	1.57791292327332	No dOCR induction
1	3.50178163859282	3.56276288556759	4.13762838223883	4.08361148469812	3.31443951108695	2.5538471404497	1.85727532120735	1.09610320653125	0.712772375238977	No dOCR induction
1	1.01946654986954	1.06909841739564	1.02183965304075	0.864509467841121	0.88541528940478	0.736160129999154	0.65160788650072	0.574594581514156	0.623389103734915	No dOCR induction
1	23.9384968813628	21.983493422217	21.9715451530175	22.9493400104377	24.1891464667397	20.0958865078101	16.9516524699784	10.2567311702149	7.44136661845868	No dOCR induction
1	0.541784533216781	0.562529349307384	1.36590630005144	3.48884597907205	2.61043226463668	1.87848425232648	1.3472656241177	0.612584763503967	0.174313650499	No dOCR induction
1	4.25845278302373	4.34324753650306	4.57002564107948	3.98587351504287	3.86530501467435	3.19154121497815	3.02385861696274	2.56068928188949	2.04214426131273	No dOCR induction
1	0.59250999991136	0.674872941573459	0.584854099282203	0.784385530326882	0.944671706747664	1.29096009304035	0.959620987194098	1.02700773207212	0.887013431055371	No dOCR induction
1	2.10753704021514	1.77098159519418	2.35389978724664	2.15134388873178	1.69587654817699	1.09488337888746	0.693517513985108	0.446619601624578	0.266756337060974	No dOCR induction
1	3.87536359641981	3.77709890144761	3.61086438376285	2.93130165592736	2.1765680460591	1.51059356328393	0.96003548909735	0.654405090973509	0.487220868625533	No dOCR induction
1	28.1950838671881	32.282380533355	33.5697166645899	14.9419517530014	26.0023236479698	22.2995704760764	16.8794213917342	5.75801702831921	4.52003848125231	No dOCR induction
1	3.24382707932712	3.05717914982592	4.18907723080822	3.32614955440437	2.42734298030045	2.05784699881064	1.71468932020239	1.3797141738502	1.00383607780765	No dOCR induction
1	2.82467181491022	2.79520499429596	2.76990229582404	2.36591841859227	2.22770428586079	1.58893406785436	1.05869399722528	0.520623838924404	0.278045846362742	No dOCR induction
1	3.96796790572529	3.46532645892112	3.80772338068154	3.96110484715737	2.34886861030127	1.81735959909715	1.37133360732955	0.828261768621785	0.502632216423511	No dOCR induction
1	16.0653565018096	15.435694264276	17.4574888735021	10.6391400274221	5.72696901212567	2.95406006767063	2.01249909717505	1.33295976150069	0.743431293460163	No dOCR induction
1	10.8136841546866	9.24337364451911	7.7612819694621	9.92229971386483	9.47921453064565	7.35168040665407	5.85957344384672	4.20418713937404	3.37260808392757	No dOCR induction
1	1.27112412592198	1.07051629995291	1.53452398354725	1.34762273017124	1.37177987557187	1.85542704026853	1.68291233517653	1.45494159002711	1.61249672488686	No dOCR induction
1	4.13600452150909	3.57852793030517	3.34985849888494	3.57957161640893	3.99105493043772	3.6387524532051	3.3733362994425	2.86467333690108	3.23717349788763	No dOCR induction
1	10.8661698835601	8.85005706331365	11.5562907227198	10.6699779485813	13.5418679699512	10.5333960061407	10.8691787090928	4.93352316541793	3.37066171884389	No dOCR induction
1	6.82024290959626	6.65407436718198	7.72433191064691	9.29553928104898	10.3447941855923	9.46967286304111	8.84318908704434	7.48269589088979	6.44461516068095	No dOCR induction
1	4.06406074497836	3.51870034537557	3.52452073267928	4.15828367763237	4.74195694900654	4.21025077814007	2.66488723416657	2.46158300602659	2.24300251869241	No dOCR induction
1	5.014169433298	4.63257060565679	5.9275199195199	5.32225647810627	4.66550341574363	2.98723689152058	2.43707880180001	1.52183481705526	1.20675099882657	No dOCR induction
1	2.33020358548248	1.92330607893605	1.74249853828105	1.59276568338287	1.2739442079164	1.57516083182861	0.936837688654552	0.670557720222617	0.38652026555979	No dOCR induction
1	6.84706417736554	7.23370248596793	8.463988130691	7.44921947257825	6.11741723790689	4.7118437395868	4.11288219363337	2.52941342649149	1.51948513287933	No dOCR induction
1	14.6909343277327	13.8875819126638	19.0108634131848	14.8293826512306	8.52311208854618	5.94005285163454	5.01686619859696	2.68855092338174	1.64519329596583	No dOCR induction
1	5.7226183185112	5.12768410946693	5.98008965531737	5.47584928414363	4.94351893547034	3.70122103038004	2.86934328274753	2.05615763751076	1.50078012203044	No dOCR induction
1	6.76782715738914	6.15521560223074	8.55349403756115	7.77428552139062	4.7936398920413	3.32600873016089	2.58974130923883	1.38727053599877	0.897133214113929	No dOCR induction
1	0.729211418232377	0.79382428378831	1.1168222822146	1.02891415332994	0.652821334434678	0.497810168694591	0.566288141158952	0.318791009014014	0.276136462726995	No dOCR induction
1	21.4273908507494	21.4067764513042	21.0650636284745	16.2289893368038	12.4830969215941	9.20816520173715	6.33742545576809	3.95469677338715	1.76239994085549	No dOCR induction
1	1.44331921907454	1.25567592430079	1.29011518795379	1.76797841400831	1.60917974339485	1.63128874772021	1.64619063029567	1.1582037830491	1.36972651074259	No dOCR induction
1	3.26754592595642	3.10431196034737	2.33048484858895	2.67446258390619	1.80043757426604	1.564007293445	1.27530824740696	0.978240734823553	0.825846339877673	No dOCR induction
1	2.10384985032831	2.19160762622995	2.78277372761597	2.19381935150197	1.32307612602226	0.962588306845175	0.976236712767543	1.14933665448407	0.96689447197773	No dOCR induction
1	6.16369327685396	6.89718966983872	7.63542004404433	6.76656344119196	6.57315207273429	6.8469583215007	5.48432028916161	3.03089537878663	1.43894543550462	No dOCR induction
1	2.8926652340746	2.62607485829143	3.1650816928046	2.31772569145886	1.91830054421263	1.85416465353663	1.14796756193952	1.20556042258638	0.974257576263119	No dOCR induction
1	6.35195490987549	5.96788682990357	5.72782505816175	7.16331131661596	5.27312599053623	3.68339362803961	3.1181413343419	1.61703592751821	0.876284777588169	No dOCR induction
1	4.93325391833	4.95710256525619	4.49235522755517	3.77135559152009	4.03387435874675	2.32726310609933	1.87360634611263	0.847405219299535	0.332755017059629	No dOCR induction
1	21.901188866205	19.3509892876967	18.4651580674705	10.0703941399822	7.46425892835468	6.36991999562605	3.3773586552732	1.74415333451671	0.642672629078928	No dOCR induction
1	3.18193820452023	2.77606423776289	2.90552746869602	3.17226340249138	2.84980709256837	2.18146617027941	1.79827380225319	1.01843947870737	0.845977774340093	No dOCR induction
1	82.203022516372	81.2833473038747	76.4483712372048	68.2622975727121	65.7578435317112	52.1467155200677	46.067349946251	21.919402499319	12.9470932183016	No dOCR induction
1	3.37790481634543	2.85778308918146	2.14372424994622	1.56573108625445	1.26921834232813	1.68535224794062	0.764580516531265	0.465121086526205	0.290499624826361	No dOCR induction
1	12.6798984309583	13.0991647803656	15.4005135928457	14.1753686005921	12.6701623477308	8.91422713865028	8.50498497502328	3.70916253028003	2.03852889113104	No dOCR induction
1	3.77635517562715	4.11357033601782	3.60652442876206	3.17521823532712	2.64076154176289	1.94346784290363	1.6945576694532	1.8498044120329	2.29441832232642	No dOCR induction
1	26.9998796123557	20.3717965649952	16.3633319031565	14.9083495556847	12.7346440132885	9.41114303790765	6.5754061603715	3.89427552789743	2.55591164169283	No dOCR induction
1	11.4223801390385	10.2042948336691	10.5291212653626	8.63473034722161	6.99757367747463	4.4135518427466	3.89883639333263	1.50117175786427	0.793775257705795	No dOCR induction
1	1.96146123317548	1.80392655711952	1.90968992739277	1.20238116756002	1.23314218416182	1.01592922820882	0.465055766075792	0.329107818544839	0.276518297085682	No dOCR induction
1	2.4925815608392	2.26381677104964	2.63269531140513	2.36950434407973	2.04178968747791	1.5465827610425	1.06555049651016	0.619417102577297	0.529668081812461	No dOCR induction
1	1.43491077840891	1.33410331983499	1.52327787144827	1.48521709977543	1.34199135922288	0.925031806243867	0.643302597217311	0.330420050923253	0.238382958084291	No dOCR induction
1	7.89896164747553	7.24845725891523	7.62512997999576	7.82135689900349	7.65874848906828	5.13226476835651	3.26445602129219	1.04172583272017	0.628089355075794	No dOCR induction
1	6.17749124091944	5.58056868228809	6.24032548182878	4.7261766366494	4.5271853781137	3.06690198008809	2.88530462445716	1.59518269625314	0.9532400462533	No dOCR induction
1	1.30639674958688	1.03369757368575	1.23033044166722	1.46041738457352	1.44413584921919	1.83638403923109	2.04762393973639	2.32855928397751	2.44234067574506	No dOCR induction
1	67.2965210638991	65.4811174845989	55.2317774313474	56.0388427076644	59.2036616411173	44.6494089258759	42.9297071540773	17.1330592883273	10.7087530998616	No dOCR induction
1	3.62567069692421	3.26951725306149	3.55966513860595	3.55380307637108	2.92007997556679	3.0536693947726	2.74258671556787	2.87287515579665	2.79324028355011	No dOCR induction
1	4.2831358496884	4.67756214539879	5.5959091678062	7.05364071329554	5.31810710506745	4.65198158304965	4.91926067280425	2.91299333995437	2.729647455795	No dOCR induction
1	12.0568804446336	12.1066220415514	12.7835884935759	11.2086280211137	11.2020660960049	8.9713572315151	7.52382776146364	5.33073892146782	4.40961528141505	No dOCR induction
1	3.78906513916306	3.66612449488788	3.87302664558413	4.38443187408229	3.50160655836398	2.10089807095425	1.99804628160966	0.967658586408979	0.432520557702687	No dOCR induction
1	6.88868753441872	7.37201072001787	8.4621631002293	10.0440388500118	11.9377291253013	10.514350724347	9.79328861904377	7.87626337195587	6.94485889828627	No dOCR induction
1	4.21084948059976	4.13901601059861	3.90411239170666	4.57845128676675	4.24015347684356	3.32365143970252	2.59107240852517	1.66707381305534	1.55197680795245	No dOCR induction
1	0.933874056293546	0.853917997230916	0.957674233010706	1.11190757317434	0.892159490239555	0.63678850281313	0.420178239675051	0.21187221360391	0.146633392045524	No dOCR induction
1	37.6805220039512	35.9760172648881	29.4807472352935	24.8344165530341	22.6236727780895	15.4015364985671	11.8162312483449	6.27866262612786	4.10749948645455	No dOCR induction
1	3.34660781835386	3.13027013255249	3.71781990539149	2.93122969986371	2.39350892380185	2.21648350972133	1.66540799692248	1.36988779501315	1.14251769293684	No dOCR induction
1	1.15778316437445	1.06470536758908	1.04574194656175	1.18968109353572	1.07761946017812	1.00381648209002	0.657265829197016	0.563366808263609	0.343641408719539	No dOCR induction
1	3.26882573297865	3.3551284246156	3.18614849504825	2.83230956839462	2.53514994525962	1.59867769991081	1.51747243089692	0.725380074250473	0.497650792421634	No dOCR induction
1	1.98713952298128	1.63734798305214	1.65876943505022	1.73011000868474	1.12339100762892	0.843520751482786	0.43632373351451	0.162435515962237	0.0586551685801533	No dOCR induction
1	4.6926330777961	4.60565584217202	4.5623652900182	4.9454286566748	4.85086417268175	5.24384641953197	4.72594803891746	3.9993578151256	3.34020727524574	No dOCR induction
1	3.27017068477743	2.44694738435991	2.27520244685815	2.88856021973257	2.73009376805615	1.61894386043559	1.48827941706904	0.92999352304219	0.689039885303435	No dOCR induction
1	7.22944527480246	7.29251434771265	8.28439701754755	6.98590854426854	4.88816792374132	4.20138335663382	3.68001580229717	3.05541387221177	2.04541058850432	No dOCR induction
1	14.6393351749739	12.2348277501456	8.86958513640683	7.32151185200633	5.8643299670112	3.12678572112796	2.05183171095003	1.28416056287852	0.630332383884632	No dOCR induction
1	2.16486857482358	1.86077211390795	2.31181909949698	2.63483265677931	2.09380597066771	1.94469026974628	1.59066937522567	1.45040309831903	1.2353077817426	No dOCR induction
1	2.26270512405617	1.95628674721196	2.11768687158989	1.4636442283165	1.24182940612814	0.796282340529286	0.9433174987461	0.790065475313144	0.754775407644267	No dOCR induction
1	4.66909070881648	4.30481459541045	4.20499946930273	4.95004669809116	3.98370874337528	3.24852160312113	2.5550523426431	1.13675885031746	0.855881578082779	No dOCR induction
1	49.210320744929	45.1483028107735	42.596522533941	36.2128512209988	34.9503494495149	27.281754853273	21.9303774100642	10.8850153610011	5.31715543992304	No dOCR induction
1	3.22620708381753	2.96704021941771	3.26269197844913	3.16511379835296	3.01796692591482	2.51750253727836	2.07116720573886	1.56499236359924	1.19018541981653	No dOCR induction
1	1.27169210157179	1.13033121638002	1.56111066139302	1.57432006211466	1.8392284189452	1.8289934890331	1.53335007940254	0.843955351439442	0.706900747279601	No dOCR induction
1	3.36125107762076	3.23518870982708	3.45703090810249	3.2527425381827	2.5805871398212	1.80988302192268	1.48747001943418	1.01591621711566	0.852510980853903	No dOCR induction
1	2.49220547679274	2.57869036734546	2.83913078431469	2.79054141815266	2.33936355769537	2.10627606643163	1.37421430323633	1.05250933391507	0.675350222637085	No dOCR induction
1	1.83674623587497	1.99572820781156	1.81328509760347	1.52196783025251	1.13463866937416	0.712727646168309	0.51212621206039	0.183341145202849	0.0987592108449023	No dOCR induction
1	1.31263037935033	1.14310638688556	0.979443891071692	0.981953873791054	1.10766311798619	0.884651381622018	1.06459993674785	0.896839151986592	0.85313220528435	No dOCR induction
1	4.47983717516668	4.39954013766928	4.76341432343358	4.62284619707701	4.31062018757913	3.29372079082332	2.55678325095926	1.77942087878977	0.987416500051926	No dOCR induction
1	0.154929150073164	0.263476558158455	0.483542233718319	2.31111736690235	3.97511203271938	4.18677125178994	3.21048777168904	1.24966658591606	0.389933775503169	No dOCR induction
1	3.2209347655482	2.89680468584071	3.64906947214708	2.61297128228863	1.77296255520598	1.51089578959442	1.89955748514483	1.47630052068957	1.24363132859781	No dOCR induction
1	2.71691399431905	2.52032558382301	3.59320728624176	3.03001034015111	2.01005470387989	1.22746832856096	0.960777218356923	0.631121405974276	0.317434215853155	No dOCR induction
1	5.64558427186334	4.93454622464938	5.10691210435144	5.58167919477992	5.36145856468652	5.40529818072961	4.29613073519193	3.34499937702175	3.14543743586822	No dOCR induction
1	9.12038754250819	9.37198526625331	8.44147167085725	6.50800081642078	5.56730469769157	4.8334810219058	3.93171948918741	2.28994056843948	2.39945928034285	No dOCR induction
1	2.46997419150418	2.2968398709657	2.25187635536951	2.758082961661	3.37035752756625	2.5476490200064	1.92499087473942	1.51320417418743	1.20460983002973	No dOCR induction
1	4.57162290034446	4.26270499489606	4.49566667282314	4.65014852507057	4.60248382984206	3.80341024970677	3.02583668980403	1.42325597737382	0.770254289323826	No dOCR induction
1	6.06423001270885	5.64466759639692	6.05362537140428	5.30335919351179	4.72053258496569	4.53689559242614	3.72470403746556	2.85900705566287	2.26886353668993	No dOCR induction
1	3.89946692167939	3.6275909133941	3.25974025860337	4.57350838373816	3.27794333562319	2.46266671595849	2.1863083297603	1.2423679130452	0.915168493814938	No dOCR induction
1	19.4241407365361	17.8150113761765	15.3843374146387	13.2883510656413	11.1179945924276	7.88220024649319	4.79157460352347	2.47703778014882	1.49226957087434	No dOCR induction
1	6.26748214589747	5.57928227821356	5.70715797479479	5.07547748125872	4.18355883099284	3.06848318839778	2.29147589928614	1.09106231040808	0.664091744397758	No dOCR induction
1	6.03391439217525	6.14884467939931	5.7800813143787	5.63851127710224	4.64893469763333	3.82722967675718	3.27975881797089	2.01185519440019	1.57296111592353	No dOCR induction
1	0.859632142401303	0.860217195785496	1.24833541693043	1.24967944002353	0.863389632787755	0.858678631206477	0.622195438891655	0.474809708195636	0.24895014469433	No dOCR induction
1	5.58295983373386	5.36062164256243	4.82922995868871	5.44179028250453	5.15223452423417	4.1661857326668	3.22684167741643	2.08751150297304	1.55990551447547	No dOCR induction
1	2.76446662230044	3.23267988031971	3.36050931764794	2.00662787500004	1.63392596517939	1.64879930655358	1.31934960131413	0.977284620973432	0.615137245275025	No dOCR induction
1	6.0546362627166	5.15844864750644	5.93617278603743	5.9148674311824	5.56769477317067	4.15500757248798	3.34473398999521	2.78606416754942	2.1070069624679	No dOCR induction
1	5.0921952675523	5.54560423981934	5.30786227179963	3.39365583001136	2.39160130526763	1.48000092024628	0.842883026060369	0.458229196973444	0.245695294802776	No dOCR induction
1	8.79752271239011	7.23854860679366	7.17974930614365	6.35998876305548	5.41213879267928	4.54288320170365	3.42799254906976	1.55517357362836	0.979120299727209	No dOCR induction
1	4.26786128950354	4.30243746873989	5.24986200226308	7.63383520685587	11.7813756981478	12.0974471157343	10.918410633482	10.0120100701142	8.81434568325032	No dOCR induction
1	6.74867494582971	5.83022232005068	4.78124736285853	4.35248173617948	3.6399181536471	3.24508325755756	2.6018600154153	1.0456858550555	0.759991953631973	No dOCR induction
1	12.563561723465	12.7225380842426	12.6753361061338	13.3899427508272	11.3254737713864	8.5018193221094	7.26742055679695	3.56731348320769	1.80743127342398	No dOCR induction
1	8.75294826155568	7.79479173305173	9.30368698684972	10.3355173684351	9.32950540420466	7.71139661538371	6.73824339396794	4.84436067539739	4.24867009343023	No dOCR induction
1	8.63718180503762	7.86033983449584	10.267647121871	7.50747029297566	4.84270660350392	3.48010960617831	2.78065145715266	1.93905291835462	1.80074809103043	No dOCR induction
1	4.09979792862831	3.84946185790078	5.84202356237074	6.35227944319647	4.32095944477965	3.00863003068714	2.51246504974714	1.23837426928876	0.903365841406732	No dOCR induction
1	8.40663809737631	6.67815408074542	6.01147369704142	7.15203560043057	6.34537499042336	4.84163294676345	3.89280665770273	1.65863621253693	0.95568894709753	No dOCR induction
1	9.0463737254045	7.99833303506645	9.77230829827617	8.62275606586553	5.62644506539906	4.86429460606469	3.81091164131148	2.65323182420848	2.00554937424478	No dOCR induction
1	1.76679181787048	1.50281981328827	1.92993870441845	1.61906372861172	1.32606404322537	1.11563891869146	0.597029208813902	0.470972845678265	0.374431900547007	No dOCR induction
1	4.95630343462534	4.86487387019865	4.89779039231361	3.42446459482456	2.24127770799632	1.49664768919948	1.10228899040862	0.687677071781754	0.449717051816522	No dOCR induction
1	18.1187224635799	18.73685301668	18.3277523729828	21.2280154881555	18.4938381941526	14.1321654022837	14.2644158067035	7.32696216449574	4.62582234255049	No dOCR induction
1	8.92433556302558	9.26143521952249	9.54368144856395	9.14209563636133	7.737614272326	4.8119404763255	3.15028735867656	0.97265268690875	0.623805540342078	No dOCR induction
1	4.33662461221271	3.78751932545341	3.35918487350547	3.21159459405654	2.60014097081994	1.8455930747136	1.55868253519055	1.16819949422188	0.93671183678662	No dOCR induction
1	4.45799903484663	3.98979802856504	3.40799177498475	3.37420535426022	2.70193983307015	1.90544711947234	1.34445412986908	0.452019576422131	0.393478417772288	No dOCR induction
1	0.848344564940898	0.841231364643833	1.06986985302651	1.20228287535745	0.801281857797517	0.775850049185754	0.542664635378878	0.401390504634271	0.363360805837027	No dOCR induction
1	2.94496287653074	2.63510743765808	2.2265975894532	1.79829883972467	1.04213247321589	0.803663461381527	0.632770387622331	0.400707900631672	0.149858715556597	No dOCR induction
1	198.499574733489	180.297239909196	168.144056995592	128.710008903575	104.336269831837	78.2591640651395	71.5604893900142	32.5983654804921	19.1405992703463	No dOCR induction
1	1.27631957630042	1.09702587056386	1.56482848436619	1.22490257202991	0.802090749040189	0.498793576044528	0.382016379813622	0.193715788318963	0.125842012498279	No dOCR induction
1	34.772837570862	30.665119922731	32.5601050176429	22.1098846166587	14.6655857753181	9.94252152413783	7.99594179637386	5.09471884876911	4.29362258119982	No dOCR induction
1	11.4855957910232	9.74927719146285	10.8200846446861	9.06431564621226	6.89756180108433	4.7555516859884	4.05986398862914	1.77354692802522	0.933480504090223	No dOCR induction
1	1.63465508718206	1.52290117987156	1.587844091788	1.80277687609678	1.5088356079973	0.917274954759102	0.63753992589446	0.321366988149049	0.349702202548602	No dOCR induction
1	10.5946150124148	9.96490900514984	12.8246613735652	14.8375498848097	11.670534151111	8.40611341696093	7.21097480827512	2.96624512806419	1.67501457797226	No dOCR induction
1	9.46135581454775	8.20734122001065	8.910903715585	5.95739992751786	4.2412203009411	3.32823035645556	1.92848289030182	1.13826125307442	0.675686834393908	No dOCR induction
1	3.24535104883366	3.23144336687273	3.19450662324504	1.38094449681619	0.68681240359243	0.524759946200224	0.212251001991455	0.217177679079054	0.112696526753053	No dOCR induction
1	15.2764745473568	14.9038071407891	14.2804162778257	12.4097341925439	13.3999369685754	10.7588390713122	6.96870436636303	3.60885535176794	1.67068044885967	No dOCR induction
1	5.72449548525001	7.03819622064638	6.81617307781202	6.21372702354025	4.54912223724184	3.09405739209405	2.20564679059731	1.36848905644832	0.896491586864526	No dOCR induction
1	11.3096166181544	10.7530486434744	11.1482782768256	13.1893457637883	12.4390191591515	10.3226644196057	9.89186048613755	4.08914677170532	2.53429855080299	No dOCR induction
1	6.23921819073812	5.57690007685778	6.74519375585358	7.99138343386517	7.80031764666453	7.18986157466013	6.38118901272484	4.53070687923254	3.24818423045599	No dOCR induction
2	5.62183049677545	5.0904153569611	4.85075465161734	2.80271342286432	2.56345678098906	1.94817858782261	1.90089934632569	0.774181888838924	0.396920728730356	dOCR induction
2	61.7004302171887	63.3651058999642	55.5240909570449	52.3721122599823	52.577000140591	50.3989579544044	36.7008722889385	25.398283675889	16.3487561717896	dOCR induction
2	50.3993475666424	47.169348675363	46.8451151130642	24.4100278122803	15.9117145330965	11.9929237637894	8.27914661380581	6.05741251739306	3.32830352405922	dOCR induction
2	9.70912274796115	9.07906385805531	9.03138882888708	9.13009587790143	9.08861205583884	8.50643303000787	7.00048690103217	4.63667716703788	3.54083870866452	dOCR induction
2	4.61050662386613	4.49977856693736	5.44437815404603	5.24151270950203	4.14622338381392	3.65106227740897	3.24907877408732	2.40405871903296	1.6228380189275	dOCR induction
2	6.06542600970816	5.57570984459392	6.59598860154305	4.26792187532205	3.01372750112289	2.56894924245124	1.95969780543547	1.49799078182195	0.771320298712131	dOCR induction
2	12.7543465652936	11.513226194273	11.5338584063583	9.18891083748052	9.03686668828693	7.44122216994283	7.08374911715705	4.85119509169307	3.16927510473035	dOCR induction
2	4.41738232847496	3.71912478785358	3.7973717169265	3.1455776998985	2.45716886491676	1.69896728303911	1.22721169947413	0.699627146664184	0.716607518177933	dOCR induction
2	7.02578985061164	7.62235542633595	8.20259556063705	6.11191234259082	4.41511125969828	3.82606460148532	3.12032993574578	2.15349337844275	1.41382656002259	dOCR induction
2	3.17017948539101	3.08860067494111	2.38768026946666	3.20340067739805	3.48461272656001	3.41065370132899	2.96357408895701	2.37792482510304	2.23036295910257	dOCR induction
2	4.57316922612031	4.14740738390223	4.4033350991238	4.58002029113154	4.72506759494273	3.43777214012674	2.68864116723092	1.92732067914888	1.91916997373091	dOCR induction
2	15.4754933837371	14.6805874313496	18.4860661880999	16.8790084150359	13.5186142574483	9.43747706720362	7.10329560344897	4.30006922325233	3.42378077847614	dOCR induction
2	18.8626237062357	18.5608663472373	18.8791346948342	17.0179504430591	16.6415739841269	10.8263222931646	8.97943399793164	4.35284256288272	1.80420534905955	dOCR induction
2	4.20062400092056	3.35982115957175	4.05112540878383	2.98871031768692	2.40052169311988	1.61528663882187	0.947729269728649	0.536456042807912	0.312197570322412	dOCR induction
2	3.96659914058226	2.97462850159419	3.67755470512286	3.08160819550957	2.69360252594663	2.44242932750895	1.68780096738465	1.30569315448396	0.789707973901634	dOCR induction
2	1.56601454535973	1.38575990133704	1.94978214929994	1.99785361419933	2.14221543213841	2.25314109638369	1.85927706977091	1.77437324227039	1.41675072907107	dOCR induction
2	1.01508628724794	0.62637204592564	0.869736537613213	1.87357842457437	2.95023078907656	3.0493193943806	3.20520353201947	2.25309806524286	1.92983492505005	dOCR induction
2	11.7616488787532	12.2554541090429	12.6849889745992	8.79277203692434	5.93279834951354	5.80356553340313	4.42837137410437	4.05615673075884	2.86767199094519	dOCR induction
2	3.6403037933096	3.09895251760409	3.78309360558991	3.36576619217716	2.05524309052527	1.3673700775249	0.965060287423163	0.416832217022503	0.262116821394517	dOCR induction
2	2.06755048279661	2.2070249043181	2.43125667866747	2.11202241139585	2.52819165945761	2.84838495072139	2.45563943419987	3.15772825862528	2.94055960728609	dOCR induction
2	5.23665912023861	4.05742328413483	3.89992506569382	3.62642132888048	2.70310289815557	2.09516474813539	1.51060705185517	0.856057991847985	0.583051981292935	dOCR induction
2	1.21779023700433	1.06487626798684	1.02917483256977	1.34752403632545	1.89095077745069	1.48701682422779	1.59992962671253	1.09856625473453	0.934811527451119	dOCR induction
2	6.48467192539829	6.31416183123347	8.41922498049216	8.09552517370932	6.90188159275782	5.66977129482908	5.64635679936564	4.71336647230262	4.70546589936922	dOCR induction
2	11.9630889932184	10.5555329917712	10.3078643290374	10.839876754139	9.87496690592734	8.13536204202505	7.49804406181898	4.92387427012153	4.38155984059116	dOCR induction
2	1.89453322195112	1.57387388407283	1.60302548001715	1.6994159742844	1.83998705804063	1.62678866666741	1.48389592660371	1.1982426790712	0.987761435963682	dOCR induction
2	0.366806538934426	0.38308372258335	0.631832410095123	0.678799593441092	0.720425184624827	1.22067366268187	1.05439721089529	0.648878512811261	0.882615617780175	dOCR induction
2	6.63690554553941	6.5508755174635	7.25013700762353	5.51780668662146	5.03382071969382	3.94929481185341	3.56356168458239	2.70759613806123	2.78073580496986	dOCR induction
2	6.97454861562229	6.97115539641163	7.88524042091984	7.14949338618282	6.77943474135762	5.92362218602925	5.2857710060316	3.8547115328638	3.27474092337686	dOCR induction
2	4.89353753579618	4.11608159860953	4.18045250615942	4.01738759330873	3.29080052991408	2.09606604748911	2.27881907778443	1.12512943142138	1.0107680051675	dOCR induction
2	11.035420919046	12.6948922476051	18.6589301583362	20.1903006233221	16.9572543576866	12.9293971726293	8.48275732149489	5.34548430493626	2.74634610084057	dOCR induction
2	2.19295210338251	1.82320451944328	2.22115005479816	2.94374139771871	2.0966742448897	1.05012545129937	0.907452047473133	0.244777663705498	0.176979501172395	dOCR induction
2	63.913167085031	52.4972805639	36.4673296339061	36.2745748459873	28.693419091138	17.417064223043	11.3167641140355	7.00207177585917	5.78395511467753	dOCR induction
2	4.52318720183105	3.77637407835248	3.75881815683018	3.85090230868842	3.74325988158865	4.28364104983298	3.58068632890302	2.69119052343066	2.55746318334706	dOCR induction
2	2.62771188050748	2.41122555689282	1.88373547480306	2.2189243959981	2.06536066055287	1.77804313437339	1.27343597488866	0.949766253881807	0.794093984859184	dOCR induction
2	2.17843399593563	2.35235404919271	2.7765706112392	1.93905213013441	1.63241937221648	1.01466622531603	0.894535376315508	0.532491117532816	0.327944838975942	dOCR induction
2	2.77681432427582	2.77415819677169	2.73003876606353	2.73603973143449	2.78897421662543	2.44094657904199	2.44131990985329	2.74512199977321	3.03005218782606	dOCR induction
2	4.16933284012068	4.23662473090192	4.83840110641374	4.44904598054166	3.50222062596921	3.10785242240215	2.03039273344522	1.55812680290809	1.11197605446054	dOCR induction
2	5.69013754327333	5.26406148807857	6.27891629781327	4.92789994869055	4.49212239196259	2.69608357168715	2.59656851731912	1.75312848035721	1.15642091975039	dOCR induction
2	6.91507333095202	6.3613234212401	4.48198043313988	5.27477136542468	4.68217686787735	4.63554943993031	1.70331385487407	0.984636230689668	0.643737560152775	dOCR induction
2	41.321031449487	39.6321142571734	37.5969294485848	33.6594343210227	29.7547200752382	21.5379163205427	17.426955542416	6.51765060307897	2.67652967093536	dOCR induction
2	2.34155027869833	2.32774033272128	2.57536431993378	2.69157418496527	2.11352286885394	2.03584477098135	1.83463588718862	1.3044999534342	0.868944537695198	dOCR induction
2	1.30270431330873	1.05744503836012	1.00060048743748	1.24733697812561	1.4904966151704	1.20751163017639	1.0548765736534	0.791830810745688	0.701285925663029	dOCR induction
2	19.8230559159994	18.59855329443	18.3925978300459	12.4645289027854	9.94360052889178	6.86065291884331	4.3950930862102	1.87641136509293	0.900339023168713	dOCR induction
2	6.10208814538902	5.86474325059141	6.30850146557726	4.3084094446291	3.29151632768214	2.47652599140087	1.76481844324265	1.09519767772349	0.711920799736484	dOCR induction
2	28.1235042412883	28.6933434976332	35.4993857955885	29.1328056123187	24.9238247031698	22.3319233729656	17.536406960096	11.0497601235134	5.57557256366453	dOCR induction
2	15.0194683865634	14.8054018890417	16.2399982963175	14.1752651257294	12.0052672704857	9.81990071726698	7.7869120249357	4.78346724078217	4.03019252696421	dOCR induction
2	3.74196421302034	3.8791301626926	3.1846965223948	3.70846360178181	3.53653575907732	2.88029430065405	2.1263920408077	1.93528669872455	1.69735313088236	dOCR induction
2	15.0899062270508	12.8917970188925	10.1349513670037	6.78235979853797	5.55429402532654	4.75799537085896	3.64542344409416	2.02238572324354	1.33840510872493	dOCR induction
2	4.04277027868195	3.77788654858717	5.16292033436105	5.05032567997707	5.49556968725299	5.99140001361213	5.13480278775778	5.03755590845076	4.26918189888194	dOCR induction
2	8.2538093445306	8.31573382212968	9.8342318443713	11.6794692473293	10.6228975838329	7.69723558101368	6.69349877377858	3.11317637516329	2.07768770440327	dOCR induction
2	1.96274946870134	2.04213991650165	2.34200767596841	2.25430159485721	1.79860988184337	1.26130393618267	0.91820264096051	0.502447930581348	0.384312406516488	dOCR induction
2	7.79180523315881	6.96007609923666	7.30480314496549	6.32890336918591	6.62010081248103	5.6544800549184	3.6459663699093	1.83214699052378	0.74692651630825	dOCR induction
2	1.60784721464212	1.48199282376555	1.78751482417183	5.19225475144916	3.29117389867445	3.17429407875136	2.79371517155426	2.57893173489247	1.09980118585703	dOCR induction
2	4.87231926182465	4.69821679475482	4.7101189824793	4.6430525639964	5.16121135521638	5.36288582935831	5.22129316950366	5.49271915600888	4.87411556528512	dOCR induction
2	1.84335376364072	2.02104535041107	1.96955098759805	2.14341791832107	1.72904389737762	1.40488897863509	0.962986620117327	0.737580929410974	0.624639115133467	dOCR induction
2	25.2222054666164	23.374665411473	25.3752230274735	19.2583160686244	12.452560581866	8.11924060963027	6.00350238940032	4.1577410619431	3.229006458985	dOCR induction
2	6.33347408869591	5.8259913343607	5.39950713872659	4.47317128255592	3.82081291617052	2.93059104395624	2.25935857468148	1.6799566219242	1.21837122619829	dOCR induction
2	15.8523026704959	15.7810836701533	16.3534179226754	14.3286078480614	11.958184044009	8.4716506715719	6.01513815339858	2.82279442973979	1.40842394268335	dOCR induction
2	1.72776161459114	1.48203954145363	1.50920478806983	1.94024154015057	2.00971359686726	2.21539892699251	2.89970866443451	3.14846818935252	2.85195473110862	dOCR induction
2	4.12943145969943	3.78389459179092	2.98075755489888	3.17197348982806	2.72619301420069	2.5555656025313	2.09960798607243	2.05086878659953	2.07439866636943	dOCR induction
2	9.00534366065266	9.62968204711234	9.42215029989272	7.46420158084949	6.39172898371913	6.61487389636413	6.5768433702478	6.1645161492048	5.68792897679875	dOCR induction
2	6.19236261692062	5.97876236330852	4.94011565343963	5.02960419065215	5.18761032135528	5.18582434476599	5.38044113379959	5.7579456730065	6.45885429895315	dOCR induction
2	1.62366422664097	1.39464798638139	1.93418924472458	1.69290336302495	1.91261028680848	0.962407974971553	1.02631665706718	0.271751500962323	0.165235430137022	dOCR induction
2	5.00936550421648	4.81803048905893	4.1269971548201	3.32899484787927	2.6436945935818	1.62878096257109	1.24085309333434	0.470830971563603	0.161420021750478	dOCR induction
2	6.52634943712234	5.88411388289001	7.02831831090194	5.89486606594984	4.59097607559952	3.31579956876449	2.16840528964775	1.21229047558565	0.502820095265007	dOCR induction
2	1.41962232160664	1.33426413366092	1.40515481368729	1.25073987079614	1.35473006708238	1.13756500504738	0.588905995660552	0.437213900072388	0.353638132666215	dOCR induction
2	1.57084559726681	1.52804964065339	1.6632248148994	1.19497012014366	1.32899939765132	0.917802988969971	0.676786488860103	0.583792589919779	0.335937054944683	dOCR induction
2	12.0047072149927	12.0659394304369	11.2643506765959	9.99311833883572	10.3588058979209	8.7152911812192	7.53026509808161	5.29265994014365	3.66462967679731	dOCR induction
2	4.944226517259	4.96199056273302	5.08486863007724	6.15647142836917	6.14406891247406	5.96491247153445	5.25618933783974	2.64975043942347	1.76853858479291	dOCR induction
2	1.40643958127917	1.34330163068593	1.48321334420285	1.77336553481985	1.30153664879776	0.862604087794067	0.682549171906301	0.419037954711745	0.337299544460033	dOCR induction
2	13.9760673327903	12.8327720957782	15.5500461400266	12.7214012493429	11.5824551137966	9.84934972821885	7.88499750175808	6.09889915683831	4.87013002220401	dOCR induction
2	5.17938496956152	4.51630821696248	5.84869874551381	5.3926751995013	4.59339204984365	3.75734466323261	2.79956899674225	2.74509247752226	1.97090589690794	dOCR induction
2	16.8565793509806	16.6770218272973	18.7132002539462	16.1402717612387	12.2947794949715	9.56782587085665	7.33644567407331	5.79768274704776	4.65230990769124	dOCR induction
2	3.83585932425199	3.37976906312862	3.49391268112753	2.73287342555668	2.43428889488611	2.16841277994615	1.68644449818329	1.46173917835563	1.13600490146149	dOCR induction
2	58.276022846811	64.0408169466522	59.8031151334303	53.7696477574513	50.9244035670276	36.7515184632944	33.8419263758103	15.1939899204411	8.56771210866975	dOCR induction
2	2.87540905449074	2.45479486189378	1.88810476431435	2.52969513045055	2.42344346561637	2.33410976829369	2.43272595105825	2.21579437560751	2.17449187970246	dOCR induction
2	5.78524304317504	5.31281956360543	4.02402929531433	3.57684689459249	3.31712088448371	3.76235261982175	3.41796094585032	3.53621240100825	3.61313960658601	dOCR induction
2	0.554532509760539	0.736553257165166	0.835270738672206	0.896416454732706	1.34314442813558	1.69178484150918	1.99490100858662	1.69938818503137	1.3529766610818	dOCR induction
2	3.67251854180605	4.02447881975381	4.69134142801309	2.6909355760779	2.17817689933888	1.97443200336215	1.36467361586297	1.35189781771147	1.00151201198001	dOCR induction
2	6.85196688176231	6.92739731413013	5.95755493708744	4.35788913872913	4.01126603941927	3.97318912457877	3.97391666220289	3.56869033727689	3.57365619090325	dOCR induction
2	5.60170879439001	5.03566360554966	3.91838861233325	3.20042932488287	3.80766994489605	3.84074394095673	3.01790608917639	2.59402167523328	2.22318390504633	dOCR induction
2	2.53186703010041	2.70307616187691	2.93500144975439	2.40386128204564	1.64988506204659	1.23850517157612	0.937355243621597	0.652206983395319	0.36196508749305	dOCR induction
2	3.60388954284677	3.43053331004007	4.11878011433221	3.92139597609159	2.77265502318596	2.31388285640744	1.77338195344669	1.16447900721881	0.412287249780573	dOCR induction
2	15.9478301959843	15.3519691305664	21.1200179310324	16.8348363721367	16.3769761313789	14.5608254292931	10.3467270302301	3.74268820830844	1.7385974983133	dOCR induction
2	3.77317645366319	3.83967387509245	4.46433932923355	3.76968482137633	4.06816623622616	3.95350693512099	2.64213769997338	1.8650964719436	1.40311490233909	dOCR induction
2	0.535634373928325	0.440691071414912	0.502349385354309	0.594434242957145	1.20241595800434	2.05442403636423	2.11901980199929	1.93769837984435	1.48284250667341	dOCR induction
2	11.2263488471069	11.9422224878296	12.4496334394183	8.09207367963522	6.57120030850448	4.75972486455557	4.13515862734414	2.27329953177995	1.36473305449747	dOCR induction
2	3.05868248366913	3.12749699879828	3.5714817652324	3.60295882317754	3.46589129761147	2.99520036908625	2.43692580919215	2.26411050293855	2.07697461581432	dOCR induction
2	6.28025089707264	5.65509784684378	5.67292005837362	5.26380082040802	4.43171433997776	4.0015146212997	3.93420719279584	3.42839504133992	2.5851591372461	dOCR induction
2	19.3549963949674	17.4457990033345	20.5272229159965	19.2605184924103	17.176195639149	13.7598831915768	12.3806809369692	7.02235751222916	5.21428419068638	dOCR induction
2	5.79409266992091	4.87839876654174	4.82748557627323	4.31522664973856	4.16766674023382	3.48734622508305	2.7251294110377	2.19468458898623	1.49586639337616	dOCR induction
2	9.94465077436648	9.11692041622214	9.20618523461219	8.22937866111118	6.72521118816303	6.97590687939566	6.15367790771615	4.41180463220143	3.81848193304777	dOCR induction
2	4.6382898006766	4.12431074476294	4.52217611981991	4.40070941851902	4.04193563321261	3.72987875011212	3.39834430606577	2.77445762212913	2.32536574897469	dOCR induction
2	17.2292573021664	16.3813158392256	16.489266768298	12.9400560896478	9.74771114269599	6.54022934011295	5.23104808025607	2.01009709713629	1.14797395201073	dOCR induction
2	8.10474251690425	8.15638955642746	8.34969188580212	6.34881674599708	5.44711774181541	4.04972318428958	3.70966263211732	1.77773003930703	1.06716659614894	dOCR induction
2	0.917033997008716	0.78317816458591	0.751164445927206	0.942410321811715	1.70884614554845	1.96523616712523	1.7615952061755	1.47433974174908	1.15523571772906	dOCR induction
2	6.81248565764208	5.90856125883284	6.47962660920035	5.94167677279429	6.27927151821817	7.01207751686617	5.8988153197439	6.49194477808693	6.33667317594613	dOCR induction
2	5.20200959656717	4.64802920593845	5.65698593993066	5.87149710262709	5.36033263179706	4.147332017075	3.29584730744068	2.56531274394274	1.87356634306997	dOCR induction
2	1.23774042921702	0.988687942005566	1.34558819034404	1.54292377281626	1.95186584188128	1.77368122289899	1.2753955732353	1.06873537461092	0.826746856705259	dOCR induction
2	4.47606947990344	3.66153098140698	3.72320850261402	2.62903078255713	1.99027497216913	1.04679948922583	0.671921857488332	0.403699432502453	0.309540346836323	dOCR induction
2	1.04594130943766	1.14033021078177	1.43228683426757	0.930325669006632	0.659689047718643	0.514545298964315	0.310807432264526	0.287176680158171	0.227920410696544	dOCR induction
2	10.8875563636986	10.8496070350102	12.961055850484	11.8817483078619	10.9764160707039	10.9219543493654	8.16035270944305	6.69972522024816	6.37007771012781	dOCR induction
2	19.2588419121616	21.4239908400802	17.1876813557802	16.3559475796576	13.3263013982658	11.6746198461328	10.2517571634587	7.0544507879321	6.56861284928481	dOCR induction
2	4.59524350387863	4.76751573063416	4.56902582538948	4.43383208491518	4.06296565777486	3.53504722846148	2.93240694880511	2.12448594524861	1.5859155864166	dOCR induction
2	2.0937806360956	2.20567710545323	1.99456103140974	1.67583261751294	1.87448003541219	1.95145122050988	1.86111987772043	2.48002167044125	2.5905855221733	dOCR induction
2	10.2298936709398	9.51572783673283	8.88059340423835	7.40958774016778	6.22304666860196	4.09317227139692	2.65355705630561	1.23212138251001	0.700350827379599	dOCR induction
2	6.72131346064612	6.8817195786604	8.00729768676896	6.56845363719502	5.75406494739752	5.04435978266345	4.21860328736585	3.21769043366223	2.80201617684538	dOCR induction
2	1.323944407061	1.21291066017429	1.29533591472785	1.08305448634777	1.24686609683304	1.03913504936206	0.577061294548889	0.326911834914608	0.161014588347826	dOCR induction
2	2.95441863840038	3.07506869956565	3.16284583468281	3.17292784895403	2.90591255764581	2.410643604521	2.08121041372659	1.50881274665751	1.06405780242908	dOCR induction
2	1.39388848928393	1.15484558631929	1.39892214254162	1.37388611693027	1.43455781984613	1.76834404782083	1.77931094141592	1.65729962490797	1.44366325710335	dOCR induction
2	9.67643130010631	9.66651274583482	10.8876586458899	11.1807707720912	10.1427696962353	9.80225817448722	8.66162834482575	8.79278363729048	7.87270324356535	dOCR induction
2	6.48602434956405	5.32898015168081	6.5831168841148	5.02998419448177	3.34901647177961	1.9568358062336	1.32537952905434	0.911453104678672	0.588552952084406	dOCR induction
2	6.87601899807504	6.59730779377629	6.47532642672449	5.06210173307416	3.51869766347064	3.30685333021754	2.30502871401875	1.47332397424135	0.805107784039566	dOCR induction
2	7.69642095667719	7.58777494792238	7.91716447931583	7.18377642887585	6.24374384742312	5.96757304445024	5.10477938453966	4.73372913020195	3.7597054985986	dOCR induction
2	25.304488178495	24.2786495432448	25.1922348300479	23.6153791913854	22.6704712222104	16.7542587343879	14.216395564672	7.25887729908255	4.39400646938732	dOCR induction
2	11.901545596181	12.1301189343093	12.8749954182074	10.3165872456045	8.00135765033738	5.39545698987044	3.32832062989205	1.51129628790825	0.908406262156889	dOCR induction
2	17.9751221845239	18.3881970766038	21.2968328378134	22.2417875935126	12.49074488889	7.79256658962226	6.17264957209691	4.48696413744274	3.33723867723708	dOCR induction
2	6.10403412624706	4.56117721758907	4.07880870095229	3.50986702878019	3.50211267593484	2.67323817483875	1.84666902408194	1.27223572969664	0.970321670089296	dOCR induction
2	6.50793787605869	5.29500316138071	5.76930480953702	4.95473482293767	3.92007442525837	3.4126351477756	2.41758550484317	1.89024118570366	1.42581974508432	dOCR induction
2	21.1327542949855	18.438096777977	23.2043328582019	14.5548821083817	9.30923797400388	5.79904367093248	3.63316285905031	1.96791344054102	1.17354170169485	dOCR induction
2	6.67767281292367	6.21410066818736	7.97368639969152	5.76702531962269	4.54042386145906	3.26552045047234	2.63409552531738	1.2607906682824	0.684498967839622	dOCR induction
2	1.30726812463876	1.28684128826905	1.38939443055601	1.13128819406678	0.566887502953848	0.54235587511534	0.257809694977214	0.208710674164872	0.160601518582553	dOCR induction
2	1.63193968098298	1.81976898365253	1.85051740350214	8.29135858345948	11.3762939675253	12.968223290508	9.08001143256645	4.38085308457064	2.49599618524748	dOCR induction
2	4.9816804620581	4.83469460445363	4.18500142174513	3.4073318565886	2.0619075489076	1.52770372837214	0.975055307586098	0.848983940242017	0.601112041085781	dOCR induction
2	1.83015299074406	1.81670572399939	2.02372666570293	1.37427822103814	1.70435396728918	2.2564185530977	1.55973070438234	1.70492506838673	1.85279866076003	dOCR induction
2	20.3742711618792	22.0181780714663	22.7244700806003	27.8737397779168	32.5144478357144	32.9460960947016	32.5920690038724	19.4279915721503	16.8435960103576	dOCR induction
2	10.3552104742875	9.93945951629859	9.25042999660467	9.39430589217062	9.25141031081409	9.81402836394762	9.38611580601797	6.06088733050854	4.99589462401732	dOCR induction
2	5.58373982144961	4.68840769851722	3.68060086449746	2.30666421050046	1.87073663016086	1.14448241418001	0.833358975140625	0.4755593858846	0.33867479037488	dOCR induction
2	5.10582711278355	4.68282413622266	5.04312575037105	4.23939217940074	3.09380036988861	2.14003176284986	1.48692296700142	1.16596210607165	1.19606505617493	dOCR induction
2	2.83251883330419	2.16343614643977	1.57407594435451	2.24196373769753	2.45321175997575	2.20195907398477	1.81561684526183	1.77722916101798	1.49619345145809	dOCR induction
2	3.86179110225224	3.51473020053658	3.29715579848231	2.63149206575224	2.27158235019952	2.13387869679317	1.63610512868565	1.2519516335503	0.7789207463426	dOCR induction
2	5.99958882563293	5.49788781108048	5.30176193919722	5.18018417661161	4.8618246468435	4.44426480381662	4.23555438216659	3.18695802905099	2.63468683565118	dOCR induction
2	4.56743315352376	4.69918209218768	4.40211308978437	4.10252500904655	3.59422968824591	2.97229325458751	3.20114060837764	2.29168018126014	1.93375022927315	dOCR induction
2	5.52366553956867	4.74624537229868	4.09964052264511	3.87649578173899	3.81738343585894	1.9158550386052	1.3190517481358	0.429977230912308	0.275675768078719	dOCR induction
2	1.36642136336155	1.85044628737333	1.0749789880525	1.29149257062992	1.08811979800494	1.46589131473418	1.23868650825058	0.999443900807077	0.770147829162154	dOCR induction
2	32.27424807172	30.4972797283618	29.1459177395227	28.2813786557573	27.5044333881114	19.7978337200469	17.1379509068274	9.31847992874382	5.73754389291583	dOCR induction
2	1.22571855366837	1.33421308867927	1.24163985110986	0.916302675028742	0.920397837878642	0.367829853901474	0.545543104990572	0.349854027779828	0.324755003553716	dOCR induction
2	11.0370810682749	13.134576543813	9.34086855416284	3.7199556262795	2.59789389240889	2.39633006285041	1.27194231274854	0.787068934728651	0.243672542141731	dOCR induction
2	9.63855459879724	10.0858499576757	10.5226210342901	11.2287728245786	11.6547678370809	11.3678773477223	10.7271943052444	8.88503007348196	9.76484835656275	dOCR induction
2	8.88888839217588	8.41994678391795	6.86178406049762	6.07868621756753	5.15655092672524	3.39514887611673	3.2815657347936	2.66979494701656	2.13459583977708	dOCR induction
2	7.58222136052147	6.80651476645876	5.22404287919639	4.63137072118875	3.91037145751224	3.26680356329778	2.05995902470147	1.29569049336073	0.878466861600412	dOCR induction
2	4.20016552123947	3.89339391761874	3.66620841032374	3.2166650092556	3.87262229239065	3.27105481912772	2.87934545014523	1.90151614535447	1.58100343857779	dOCR induction
2	3.68420464052756	3.73033069418699	3.52998499108494	2.66874691892978	2.18284723142127	1.90576334683688	1.34950596558999	0.908057793537651	0.648934013397824	dOCR induction
2	1.86142279979394	1.64040183816536	1.78139242477822	1.67925935853614	1.74587438756974	1.62842573993842	1.56054807362265	1.48573793788038	0.96127228737293	dOCR induction
2	2.45266585320289	2.30815552880031	2.59996580483646	1.95258084706497	1.21964868414263	1.2343359834359	1.06842489949697	0.685919724656269	0.777538760481602	dOCR induction
2	3.45234104637252	3.67900688113595	4.09932832661357	4.06822652497946	2.94614928517115	1.91300801808831	1.33715317069592	1.05584103665874	0.637919194436961	dOCR induction
2	4.98328676849595	3.55409681709264	3.73774232820358	2.45654967752184	2.21917512780879	1.37227933135803	0.619970223392943	0.631445913668697	0.207229626030308	dOCR induction
2	1.43720115258128	1.20586555744997	1.39809789735207	1.32070894662715	1.3221201850519	1.34813058010412	1.40041408899855	0.865381984860647	0.942251479351382	dOCR induction
2	12.1793340149375	11.8214766161565	9.29097134679587	9.31913606581276	7.53424763929659	5.22699336771571	4.08999928233256	2.06516392711255	1.61688724532334	dOCR induction
2	4.43406827756223	4.53322723178289	4.63547671841359	4.6017709662787	4.18653512130057	3.17184023967201	2.2543529422508	1.06456860583958	0.897136273283256	dOCR induction
2	11.5554091141954	10.1323867580015	11.3816272201876	12.0991655106814	11.3442754036146	8.36941052022465	7.78769697440591	4.93703544615648	4.08924306966307	dOCR induction
2	1.71426988244042	1.45619557701669	1.266194042404	1.4412254597232	1.82043153375888	1.6501590273465	1.38952270280981	0.933694380460665	0.830007369286483	dOCR induction
2	1.03148536174937	0.915842984432695	1.0656478357749	0.976130470114983	0.854327201374693	0.69851675654852	0.479499335465316	0.387740330224633	0.28992121229867	dOCR induction
2	1.58262164251145	1.51516742652279	2.06822449185087	1.19617615423958	1.40399916183615	1.75783671016932	1.0144649842886	0.984301793676611	0.675473184125866	dOCR induction
2	0.873772271916597	0.830308429946462	1.11439815492173	1.31983295507427	2.01438423617448	3.46510112087257	3.39020425314361	3.29467477511309	2.60516400112971	dOCR induction
2	1.1745783431049	1.16302169182679	1.07467517082236	1.29046864431744	0.934628141189495	0.707150703807246	0.550631550814835	0.499441715242958	0.387722368562909	dOCR induction
2	1.74730464119954	1.79656985996295	1.42128015783256	1.45587551624604	1.76251120589701	1.63139844500434	1.49965743361774	1.1869569813719	0.910587893133109	dOCR induction
2	6.05256777563516	5.9521434195254	4.63673153155258	5.10470610999783	4.23679311568571	3.4047790841805	2.5589848100365	2.12960501325031	1.81016045859867	dOCR induction
2	1.58412231967564	1.8447775735926	1.86059397149586	1.7466971478176	1.57939635444557	1.7785851507952	1.71080684684527	1.80660015907871	1.29941642580948	dOCR induction
2	7.19034776455656	8.77923362501491	6.2164031183953	6.60269804317853	6.54342527818167	3.75990097877502	4.16912016980454	1.99866764652282	1.55534255535724	dOCR induction
2	14.8142901973297	14.2841517827206	13.6247718453678	9.68492958511188	10.2386728296613	6.47620156688427	5.12077000110957	2.89576297943059	1.91780938617553	dOCR induction
2	8.54248419207244	8.22295175833849	8.79536866530365	8.3711668982585	7.70785746777983	5.38830737122771	4.24645117688344	2.39365359110369	1.45491079862009	dOCR induction
2	4.78210113609425	4.26177882393486	4.36361673574904	2.91727959285235	2.55493126185828	1.31030557207171	0.980280544339501	0.67783261311702	0.490870916132077	dOCR induction
2	7.65464517707428	6.92709696209509	6.13943595314811	7.00459965923905	8.1437783714834	8.20823346797056	6.97596406168571	5.19747879229972	4.02328645641481	dOCR induction
2	6.41521062853096	7.69754017307411	7.98174234742991	6.00231420691718	5.2281149778821	4.76222825510095	3.55272365271284	1.93506763000774	1.43940209550028	dOCR induction
2	0.233298727083968	0.194563231159288	0.273716212716426	1.38515343131325	3.01016120693704	3.20389057851018	2.43652787399386	2.04299498273959	1.55539957907235	dOCR induction
2	6.57879169869575	6.55689364993777	7.18588520172186	5.62373569161412	4.0170123280516	2.63136795374242	2.46411096871055	1.44418569818823	0.670219840298591	dOCR induction
2	12.0630203834204	9.63533715387546	10.2494591406716	9.53350565029318	10.930232756387	8.69375948326524	6.28931910869505	3.90785874051754	2.65974689173269	dOCR induction
2	10.212604012292	8.50431899389528	8.07527011518839	6.39076863764562	4.61159513295643	3.53322485797413	2.35372694460544	1.42240919643609	1.01497146821864	dOCR induction
2	1.19409134380645	1.35351597705919	0.719773323968249	1.13640454719771	1.00983526278362	0.610095280929649	0.454241771583664	0.340418615515216	0.433642806530082	dOCR induction
2	1.31214356569405	1.36300069922963	1.29684004140512	0.968183007904895	1.20568640484752	0.803209292323189	0.476668103630584	0.350066985157275	0.540277217011639	dOCR induction
2	4.80075693128575	5.20298565993444	5.37594412454276	4.9279214191722	4.28940031745537	4.4554095823652	3.57959355085931	2.9722084771775	2.73157274240452	dOCR induction
2	1.27144087652435	1.45309243485546	1.26054605489478	1.21718071330801	1.0544077717511	0.798552525392979	0.625769231966865	0.480221286258863	0.289522122589163	dOCR induction
2	4.23394675820684	3.92111494202849	3.73581436003124	2.98747608839001	2.26740043297724	2.16438121349623	1.6627283504888	1.93305804911365	1.02977542845271	dOCR induction
2	1.7230838573498	1.27618429798067	1.83687643663159	2.43640951815039	2.27127438251045	2.01434297405806	1.83988301496982	1.14300604979672	0.873555163345588	dOCR induction
2	5.29745363010971	4.53542589434362	4.87823204864922	4.71050893043447	4.32520251660309	3.45897103223358	2.70126022003072	1.2113908906443	0.972731332118179	dOCR induction
2	7.66154148683063	6.53808506519595	8.50557949699807	7.40310918804662	5.09535512392506	3.79661494309685	3.0789362669247	2.16256442089866	1.66088174831766	dOCR induction
2	10.2480480767637	10.9812636860036	12.233987832971	12.1103382116093	12.245967786782	11.1594231725736	10.4241031510139	6.63295535230341	6.18308217106243	dOCR induction
2	14.3760898002993	11.4110341594884	15.6125092175553	11.3493431541335	5.94146891956234	3.20499837540988	1.7100415659612	0.921731659611743	0.173298947977548	dOCR induction
2	13.5136793449495	11.4117144089366	12.6607602862854	13.9525198159996	14.4485144549541	13.2854702704766	10.6723081029931	8.11115805874346	6.14180128459723	dOCR induction
2	6.85262045972589	6.59066770032536	7.25761547326947	7.08666269694907	7.01963024239986	5.40355373483617	4.90027182876889	3.76478087466526	2.69455697770693	dOCR induction
2	2.79323249281078	2.43558157888473	3.16595667987061	2.2986807831545	1.65139798400333	1.40387693420717	1.08484907667784	0.388660087804986	0.198484076367482	dOCR induction
2	5.35246288310663	4.6201004846907	5.06561127491593	5.06087262770841	4.33867247881708	3.680265917876	3.34268840710305	2.06787121099543	1.61191841917541	dOCR induction
2	3.9411539129249	4.18655563983661	5.22381217528328	5.51363933948018	4.79449435554525	3.77600688425293	3.57086707914624	2.71916681847242	2.33370146352784	dOCR induction
2	6.57735478222512	5.43172307724473	6.1082349123071	5.50712375237063	5.4182834762153	5.67675406598857	5.07964825181275	3.43378041740022	2.4904031477927	dOCR induction
2	1.68613312801488	1.40326304993707	1.88915253749238	2.28033204400393	2.09652267783784	1.61023260586171	1.36579768408728	1.05579706206227	0.721664877686384	dOCR induction
2	5.40598717670787	5.05707493117583	4.89794235948567	3.32746123463442	3.21556305771507	3.55625753741546	3.68626058759985	3.26955136409992	2.79317554351067	dOCR induction
2	5.13788242926083	3.90870679711066	4.85672030772129	3.20983260056879	1.53819339966043	1.2245252899279	0.849290275147378	0.421982913216262	0.352082009239709	dOCR induction
2	7.1843481076813	7.4817052730455	8.55187853120953	7.76093572893812	8.01745268169281	7.65628061474331	6.39799218090483	5.01613782566754	3.77073952674058	dOCR induction
2	3.77140773708941	4.0896534564481	3.75672311467609	3.29334792685727	2.77956177037525	2.30355630078181	1.95400712744422	1.13640964004736	0.896233528253018	dOCR induction
2	1.09381712734857	0.976568178799199	1.68074186874518	2.76977902290037	2.95804282999473	4.02004908368334	2.08858010926356	2.10354869919993	1.02209727064165	dOCR induction
2	5.81151327121618	5.14137686474487	5.48885478945426	4.33679333297867	3.93029272627656	2.93637926879448	2.69508822623279	2.28641744778699	1.52298896364227	dOCR induction
2	4.65029710219819	4.08500042758468	5.59211174725916	5.56459764290546	3.75957641708699	2.90224487986548	1.99259905219178	1.17028341669493	0.944335818527432	dOCR induction
2	8.86173576377595	7.85396944593739	8.49469785095911	7.75502161352833	7.57733359676528	5.49978893468226	3.98763977151044	2.62433427237991	1.62121192868165	dOCR induction
2	3.29915079034953	3.12265267693572	3.699786041376	2.54593409876251	2.94686379955803	2.79217258192539	3.12764983737869	2.50004573869469	2.1466890237534	dOCR induction
2	10.2706282852566	8.74173229773228	11.2401887294072	10.0968213602734	9.89682057009961	9.10030221726111	7.20478371316752	6.32770264519051	5.39232644339603	dOCR induction
2	1.30038755885081	0.942208476976715	1.11377601437753	1.09551564096347	1.5874096005048	2.51550489804947	3.05811911863514	3.02887037438544	2.97504822996978	dOCR induction
2	2.86825272782949	2.33882938941215	3.23411895321734	5.16595829837093	4.96773061991505	4.14524305494116	2.87926418456752	1.65803056440727	1.42802244354051	dOCR induction
2	3.30878932211101	3.0415914733632	3.48101335392169	3.14001918313649	2.46593919961502	2.05166641017721	1.93931872017138	1.02927509818521	0.942412916890342	dOCR induction
2	7.80105098849414	7.74407589901407	9.85083823842403	7.00738272776718	6.30567019630204	5.58291007462786	4.47680326430829	3.86956471047738	3.4817867032397	dOCR induction
2	3.30137023731171	3.18560296794822	3.25628366670643	2.61660445252382	2.23355846657298	2.26122367226744	1.94664197058973	1.98999201361304	2.04626452426952	dOCR induction
2	1.53192532991295	1.31177308787675	1.27295823062352	1.15731047184854	1.38352949226835	1.19039029168844	0.897882598455712	0.650648532903716	0.475023895453949	dOCR induction
2	9.63525899360835	8.95695571552683	9.78508167782693	9.97958972041283	8.97028253375801	8.95121219803405	7.00717406046987	5.39032817660599	4.58008007714617	dOCR induction
2	1.03300283330019	1.22549538639202	1.1609725153456	1.29302608122289	1.31984933378686	2.16061738013474	1.36795421543666	1.25535461425097	1.04717414939981	dOCR induction
2	1.10955528952004	1.35768913800473	1.0891882332164	1.32631422663245	1.27130964629453	1.10540464819699	0.783963658151217	0.773597848236487	0.954725520151871	dOCR induction
2	3.90025030161843	3.1621731220605	3.88387968933634	3.2689367362714	2.19547963133617	1.89850969795446	1.48586554445722	1.32977317780977	0.766521276008316	dOCR induction
2	24.5446998866351	26.6568845703071	32.3198944200851	28.9574721934595	26.7988434462623	25.5470549391431	18.9638472071609	10.5812720308916	6.8565351395878	dOCR induction
2	40.1803832220599	38.5756197394961	35.9348435792411	32.9371305805861	26.3289943867342	15.9342855802446	9.86855335389286	2.7106023074088	0.980662078661681	dOCR induction
2	6.63330837398378	4.77025816256502	7.79160750807255	8.29832105776827	7.51019381709058	6.19574160733161	5.17911083265785	4.91006000677312	3.89081901262564	dOCR induction
2	11.8065175194411	10.9418683838836	11.9545806765151	11.9574080336741	10.8913609152471	7.7686162120433	5.93080077555072	2.64384864337521	1.78905462860043	dOCR induction
2	7.7593876827503	7.41231361698155	6.90771609908518	6.69826613627086	6.7114484588865	5.91329035669069	4.71970760363951	3.95987468526732	3.40579407580001	dOCR induction
2	6.20994291886437	5.6669975446423	6.44455760443084	4.46054159483501	4.17002581003514	3.44715725741918	2.580909894916	1.27664397253967	0.480686147634241	dOCR induction
2	11.6937504794886	10.7705144755834	11.2432920517324	7.37102295693527	5.06734225476103	3.55843310184867	2.55050951918846	1.57890300893905	1.30211743514821	dOCR induction
2	5.01707667029302	4.23453239963226	5.47960759197748	4.10468938838981	3.97387991835655	3.817142445833	2.56250644762443	2.13023878293762	1.50799820396521	dOCR induction
2	3.83806004130568	3.83450451746097	4.47093998595106	4.33008975744154	3.40601323323936	2.85744829039923	2.48681156511902	1.56931530645165	1.27183788448744	dOCR induction
2	2.73443885071222	2.50436047192337	4.06078297733711	4.01127869180041	3.33465116050219	3.08630249286664	2.76336256284644	3.03002242672427	2.93907721605307	dOCR induction
2	212.186410215592	200.963478567781	212.562381146575	125.141536140582	84.1628314987741	55.0290926497545	34.8303949787741	16.04817240307	7.10586407199632	dOCR induction
2	7.49765846872811	7.75016800836693	9.9022099811167	9.38704873343122	8.17822088743322	8.18036261471196	6.56042362234484	5.57419047675981	5.12181482416202	dOCR induction
2	5.14336120626021	4.70159613785697	5.68413256358924	5.09997584022931	4.91584265473412	5.2956383538956	4.23011993451313	3.87574652442646	3.36587696279381	dOCR induction
2	3.13300962740117	2.80297515513261	2.84262053475767	2.13355779724793	2.04869933333233	1.4993233578531	1.38407931702889	1.25486749414887	0.980071441982976	dOCR induction
2	10.6641140712529	10.5254397583459	9.1849477437471	8.47588958703225	8.72591802098462	8.19644861429919	6.99161722830024	6.12784343113516	5.8526305284389	dOCR induction
2	6.34487750389852	4.92879116324259	7.48938425033234	5.88918204260117	4.21264628566644	3.79875531972221	3.17486263590292	3.13055761010033	2.69317785366104	dOCR induction
2	3.45049752628607	3.49621320950591	3.65487151812895	3.12225293361237	2.8339533807623	3.00058833692662	2.10067037875314	1.71949521372408	1.44335487078288	dOCR induction
2	19.2287580364608	16.3396936185776	15.2006664832598	9.25451276500827	6.63658244278889	4.6705110142469	2.77014203152504	1.34001423314084	0.676982893301271	dOCR induction
2	2.50927590174755	3.01223576118541	2.7287190045556	2.24346870816143	1.6668463115708	1.27787685699834	0.998527157562612	0.829032362234517	0.650243790949476	dOCR induction
2	1.77402709714903	1.59626956183749	1.10938388015059	1.34544892215801	1.51810738437786	0.741519310513204	0.612683918054928	0.35376657427633	0.320975017532007	dOCR induction
2	2.54108239990031	2.48562589578013	2.07273468730598	1.87490324901584	1.60453763659566	1.38531540857901	1.23179422932667	1.12288986201963	1.0331043746091	dOCR induction
2	6.78312882092575	6.6504729056308	6.32255741222186	5.87413515609367	5.23695068027648	3.57840209068704	2.73477524204311	1.9472443526033	1.65417096379859	dOCR induction
2	4.3662825574022	4.00822202429186	3.98423530735912	3.51784348017511	3.29084096660353	3.31890505507952	3.44414059533763	3.44714912855125	3.19996942470062	dOCR induction
2	7.91256583620361	7.69659949656699	8.6956149938571	8.8969236439369	7.57239718978518	6.18980578243414	5.1949925982053	3.9539364334688	2.8811633164253	dOCR induction
2	4.55197109233621	4.8692054511279	3.93869171259126	3.42462439697139	2.99248674749969	1.86504597062701	1.24435839519043	0.769079972136393	0.44515089278166	dOCR induction
2	5.62597138669089	4.94482230188821	5.95568075742399	4.90183972792186	3.62954215679656	2.82052767968281	2.42889307935417	1.83229117460003	1.39837062164759	dOCR induction
2	22.5397894508907	20.6207739656917	20.1460278157401	16.0643857946472	13.4355773445854	10.0749002815732	7.1364524933065	5.36102616626012	3.02776692304142	dOCR induction
2	3.83898075563299	3.37222358967235	3.61590699740522	2.44073783549774	1.69099378675098	1.01984629570038	0.777110081949734	0.49162602568707	0.199173784388924	dOCR induction
2	3.01268998168516	2.68267760976487	3.01819497669507	2.70086244650584	2.72041824306918	2.18132641882536	1.98560256887875	1.71284354389403	1.27830007539453	dOCR induction
2	4.89539293705312	4.31956228245351	5.35907686797379	5.33571857908439	3.84589343945794	3.14927552788248	2.59684618277451	1.68555620474186	1.46559721109699	dOCR induction
2	6.87948236383425	6.73259103334851	7.30812561775301	6.98724617055858	6.50531809741182	5.54746258966745	4.36819757694727	3.18572940670648	2.91094988424737	dOCR induction
2	3.68483944081575	3.32779176185619	4.82539181838725	3.46981001156526	2.88710918464601	1.74377985315157	1.39404215324039	0.836334790227761	0.442418605347191	dOCR induction
2	55.3498898488075	44.9167642566052	50.7209481570963	35.7145743590242	24.1957756467847	19.4455703220111	13.9542193941659	7.55683532838452	3.50017220538242	dOCR induction
2	3.40230239280365	2.86756308324888	3.62479971990992	2.61281511427616	2.08145629040376	1.23270941739948	1.05139845925793	0.646130410162517	0.345417234076108	dOCR induction
2	4.33114061744192	3.78054263338526	2.93139757291175	3.07274766032157	3.09941237172351	2.51974510991769	2.32597673465322	2.23105528377133	2.56845167999416	dOCR induction
2	50.9451447730449	50.816619372914	39.4631279070183	39.7421759689536	34.2027148496799	24.4404259393014	18.0434972484296	8.87708836120909	6.50903950282957	dOCR induction
2	2.78325662261817	6.76927400283859	6.61851087376465	15.3013198313944	29.9989350377701	36.3078420559455	23.8542041824552	10.8910921602937	4.72823557203979	dOCR induction
2	2.50546248742125	2.22696854855916	2.89774514998816	3.04162228073913	1.68872214726241	1.10210727303001	0.966797425986726	0.606260772445911	0.291163734694942	dOCR induction
2	3.2414234088939	2.91511416611823	2.60263718334464	2.65764475893751	1.91041479729573	1.51762162281227	1.02150700982538	0.675248482836689	0.503181027124112	dOCR induction
2	6.18351626271663	5.6396639386855	6.83853843387573	7.09670675578103	5.27934715288636	4.54238620347607	3.68561128122553	3.24478061766895	3.23352330644093	dOCR induction
2	1535.80052922642	1309.41857992819	1253.24031759372	893.728018825224	678.12062037819	481.700805379641	330.300824480759	148.259344980573	71.1011313728225	dOCR induction
2	6.2656358935553	7.47916049321504	7.39733600157983	6.71273155493829	5.53772346405483	4.76849525020211	4.37323166239959	3.42478900940053	2.73891098992484	dOCR induction
2	8.75089788324025	7.63885627568628	7.68129162716992	9.34844367340738	9.98074559656928	8.19559685914083	7.24409337279935	5.9447634598536	4.36528296133628	dOCR induction
2	3.73717177438466	2.98197654384492	3.85274086736641	3.8261237118756	3.13528017395073	2.0607572572771	1.55264464672254	0.814339617618034	0.274854670342317	dOCR induction
2	3.55701195437726	2.93486684998904	3.41070155585506	3.108813252317	2.92081487556989	2.23607843758438	1.50920117643866	1.25198356741836	0.727728392783302	dOCR induction
2	2.36451599514698	2.33190408303555	2.32872181014567	2.57950784401315	1.88832711647723	1.45587319562643	1.21873162271172	0.76649346887332	0.515878213544925	dOCR induction
2	8.24739714837511	7.91177584884912	9.0409193066507	6.5565417232308	5.46895235430003	3.97773063960017	3.44253226676841	2.27589343633463	1.72874790303884	dOCR induction
2	32.7165176723936	32.6591187099002	31.8589121129606	33.5824344129905	32.2569086476417	27.9129785114646	25.1694130986882	14.8602184720548	7.44228928723529	dOCR induction
2	4.21338156030996	3.64556292400165	4.30451759069141	3.02316478156864	2.0370781723925	1.19777069476292	1.05978663542895	0.625078429838924	0.684135506549444	dOCR induction
2	10.9260780399393	9.96545876577923	11.0649438325841	8.12591439469814	6.17588777626256	4.1431754899569	3.02381956173661	2.09490173639698	1.64745155694482	dOCR induction
2	5.93066312521093	5.49124727863859	5.63722794552271	7.04878054932915	8.08219973484563	8.67299571389319	8.57476372599671	7.27558449218138	6.12985330827379	dOCR induction
2	11.1749020838697	10.9905642051394	8.40993003851393	9.74317807224029	8.62869453738933	7.35135182571902	5.97988922219617	4.00724793826357	2.94835112798513	dOCR induction
2	3.66109676706487	3.28666015029166	2.89958859047411	2.21326248351102	1.28403556450278	0.815715035515588	0.614372248769791	0.175546494552202	0.128303937729838	dOCR induction
2	2.04031250733486	1.65643806668634	1.73231927398088	2.00755720784806	1.7696916969205	1.4772743472473	1.21900356307637	0.536575987576434	0.468247318484929	dOCR induction
2	8.42324078293043	7.92759695921479	9.09712156927062	7.9119743556595	8.49189504857778	6.74078522542287	5.77471558416388	3.30960265973417	2.46854330099467	dOCR induction
2	1.48272744635669	1.62212814619414	1.38267301282915	1.29619950127053	1.09213362183384	0.652778158408633	0.89152026635359	0.323234057146611	0.359992171180372	dOCR induction
2	1.31543835046	1.24609837586186	1.32503504147122	1.00139581537673	0.849377861913035	0.473914503989017	0.401820265107958	0.234000862478327	0.0817148437864492	dOCR induction
2	9.44274390459916	9.44397384709849	9.21016802890781	8.36183573372221	7.98862479606875	6.80005565862589	5.74466501405939	3.80259742160282	3.39476758905561	dOCR induction
2	0.903059867180341	0.958003754952657	1.11059421863776	0.90460524954312	1.31431740612241	1.66609072217117	1.74703282448345	1.16741477335671	0.990300312895819	dOCR induction
2	2.4392163377468	2.02543140758566	2.15018313558283	1.64647827753589	1.09493432424518	0.785224044881897	0.663160365573654	0.327531227190612	0.201758959037155	dOCR induction
2	2.05856106673778	2.40973502179065	2.7186376313814	2.83625901541081	2.90880932229499	3.0517993244886	2.52212740124962	2.66639691333887	2.2958165629348	dOCR induction
2	7.17957730408585	6.98109031603276	6.80416060747162	6.5883388286254	6.11232771808666	4.00556475591001	2.99027443650477	1.40233687309443	0.816461625484527	dOCR induction
2	3.91455717393175	4.08972322214552	4.61677017120881	4.95684154078566	3.15755003301547	2.15651971792728	2.01023043128114	0.920192199409609	0.659984296520255	dOCR induction
2	29.0702777769847	28.252776436422	27.0817296587856	23.5092085891076	22.5803697068168	21.0230764754294	18.3168321905354	12.0283834492361	9.20421579480903	dOCR induction
2	59.3411196137748	55.4132409817914	44.9183761145043	32.7874699670753	27.5993439678947	19.3009758039923	13.2042816651567	6.61423317946437	3.87608567693853	dOCR induction
2	15.7661286705288	15.5066557979561	18.3976435214437	20.2822557244456	20.2805944155043	19.3154104638385	19.4859350564018	16.1884949472338	15.4466507558499	dOCR induction
2	21.3455073900506	21.3431553228738	26.638957132368	26.2040258622071	21.491265063454	16.1167772290967	12.109505610543	6.39520431409846	3.49371109421641	dOCR induction
2	3.49152521067705	3.44178943744869	3.83908213309862	2.89463188716994	1.90798733296406	2.08679940477842	1.65106968699541	1.19329527329069	0.764617213438185	dOCR induction
2	9.60836329162313	10.0797667476879	13.031497880408	13.3176070069911	14.6635940375141	13.8284166118751	10.4182281139417	5.31407399999976	2.70616026626632	dOCR induction
2	4.77637173614694	4.77000066574969	5.59333491845761	4.75518636880997	4.0119475512903	3.53002990468614	3.14739361960521	2.37130307124012	1.6262147162892	dOCR induction
2	14.0872806010006	14.5605050689031	14.1622376539912	15.3496398725541	17.0121570588713	15.37423758432	13.5864699471363	9.62714567654905	7.29906837984936	dOCR induction
2	4.48107672222273	4.81571355411111	4.43225213969314	3.72158259275009	2.82840980815681	1.66962231552128	1.22027407133199	0.665569942795737	0.375003425980251	dOCR induction
2	13.5795299475033	11.4402964234104	10.7485606897987	13.2622179496758	14.1736926406032	10.5566512970767	8.17259078660644	4.32931025879864	2.93097230715548	dOCR induction
2	1.8405609537651	1.68121843859918	1.62622330873348	2.51097016930155	2.78000881618143	2.89400712665123	2.79899002884631	2.1963377654141	1.83968476484998	dOCR induction
2	3.61437390619169	3.34316509140143	3.65477651932199	4.25730689556358	4.28421892379288	3.58012944305927	3.24528583110627	1.82954245739073	1.51489839479327	dOCR induction
2	1.50160780325566	1.48831139139798	1.47535875960655	1.00193026880775	0.754537070922801	0.7893369170047	0.786172141843923	0.596628662187774	0.595199780080505	dOCR induction
2	8.04723322758142	6.97104778254228	6.01036674755653	6.17899979699357	6.2385100546787	4.58350313732364	2.9793000963505	1.03320637129571	0.501667737962583	dOCR induction
2	8.63384074655703	8.47658807545914	8.85607532472125	5.50867963055476	2.90964858299259	2.27747811392418	1.6230905236881	1.04306474885165	0.704811417709869	dOCR induction
2	3.62744242067042	3.58719156394921	3.44572174327959	3.49655828664756	3.33545170186292	4.17274855597682	4.4308549769005	4.0860082240495	3.63355455101642	dOCR induction
2	4.1291050555653	3.78798338704856	3.91378843551395	4.44935122133545	4.66332455862209	4.88614477863119	4.07312892517738	3.39621514174831	3.22108496879665	dOCR induction
2	11.1120445772993	10.4447360072865	11.6040466695148	12.7811068855285	14.0299220687644	11.1816631997359	9.80326260596237	6.48920328509029	3.64863951227926	dOCR induction
2	7.50415162692588	7.27672747591807	8.45469628837946	7.09702665417074	7.45851976820871	5.07671071466786	4.14024256765755	2.06726092176492	1.53346328646192	dOCR induction
2	5.30994718305172	5.65945835463576	5.30768141637448	3.77123045019295	3.43743663945056	2.77484600044464	1.99970009214827	1.7461481815849	1.31068048340653	dOCR induction
2	3.7171331093573	3.29911129628615	3.71133864418396	3.50794353848728	2.95226415311428	3.10440249773101	3.04304674114551	3.0193210507457	3.59759500463811	dOCR induction
3	1.84015471831577	1.70155681323494	1.96437278266412	1.95722810575442	2.44423444639558	2.06387923856401	2.04886523962081	1.26014635275564	0.912162860343546	No dOCR induction
3	11.4627537191554	10.5880588380087	8.98777891219653	9.68155113777771	9.39299033711073	6.439461406663	5.45381797190784	2.18657780511293	1.37164281151633	No dOCR induction
3	2.8360420624078	2.06938619961167	2.36358403735135	3.3677710578181	2.9838911387759	3.36787746485697	2.38983943563027	1.63471222124216	1.61922134879649	No dOCR induction
3	1.58468607003553	1.48253184439887	2.37960942361453	1.87497293209991	1.12631951160381	1.01790607403877	0.889375500874819	0.476285491616488	0.358848666531815	No dOCR induction
3	4.90108745807837	4.4075331477737	3.94247638421263	4.41718206238008	4.41400321896223	3.87100665325543	3.05521834265977	2.67562230870813	2.35006857606753	No dOCR induction
3	7.12836832038685	7.1985425649813	7.973232741343	7.34532435023118	8.52823535999614	9.96153782721658	8.85723430097663	8.47500880629722	7.86203277771711	No dOCR induction
3	2.30179360962046	2.06242663487063	2.98354094132364	2.28049100442725	1.50508642268508	1.04199732377444	0.698477559810467	0.478364328702772	0.305456474402016	No dOCR induction
3	3.67975722931988	3.36412660414166	4.27354451929091	3.9378851351628	3.79811425431254	3.65643010098812	3.74585446796289	2.35362452440736	1.82826673466863	No dOCR induction
3	12.3098146517616	10.543951627133	13.904730959494	13.9549674898961	12.3238781497671	9.66639519104261	9.28539841209732	5.63770120403826	4.60246789693943	No dOCR induction
3	16.1418968721006	15.9548721090202	15.6153383413278	15.3627405216112	14.882499956778	12.0709598917741	11.2940634232385	6.18312734291714	5.30044638994301	No dOCR induction
3	3.97699697905562	3.97092589577366	6.87189774859579	6.39966064104197	4.82649722343793	3.43503557694765	2.9887763539071	1.86502714058562	1.42375925943602	No dOCR induction
3	18.7873730538352	18.1053228872432	18.0580142295901	15.973669291798	13.2071635477172	10.8092828956894	11.7625272658379	6.89316200842458	4.41113349241587	No dOCR induction
3	13.779111657109	13.1639764301355	10.2810728005816	11.6158012356672	11.0811341213385	9.51976958093304	7.85193654150212	4.08684555368035	3.26638253779728	No dOCR induction
3	2.04173675294371	1.90875197843677	1.1411618704782	0.864922430672746	1.22710374615297	0.966446408976534	0.611048118289913	0.308479900441037	0.26515302294765	No dOCR induction
3	34.1586224866391	27.4582369711396	29.2201343269944	33.5507102061274	28.8265521624942	23.6891501843384	20.3052669672174	10.2470922475545	6.98761891425922	No dOCR induction
3	32.5219707381406	31.9522960738591	35.5217396043382	19.6701529746477	15.8932074860586	10.9586785485622	9.58106233094151	5.50503204057035	2.84261941065284	No dOCR induction
3	6.37647613367396	5.17479014110486	4.72071441581175	5.65443689311126	6.40951442428961	11.5775316308914	15.8085779320228	18.0447712781806	20.2465923793508	No dOCR induction
3	16.0627249572702	15.5069214800159	15.9914917924569	16.4974915104252	15.0484030156075	13.2259690208478	12.2495523150759	8.02103499658207	7.18189766249429	No dOCR induction
3	9.43361752620568	10.4350824777709	10.3264161860103	10.0050095869389	8.33057817755354	8.22481582906756	6.63933804705593	5.47283157946846	3.78335050159729	No dOCR induction
3	5.80280762544482	4.96824112183679	5.55769167291387	3.83690087850522	3.33864513028211	2.3995407624197	1.80853156463027	2.08080951419365	2.11339540547328	No dOCR induction
3	17.6646587335581	17.2402456285699	18.7901394817875	16.9675585855115	14.2166410558943	11.6370006415595	11.442895256816	6.54617918357669	4.9975665142774	No dOCR induction
3	5.28746697186945	5.47655391879254	4.99381112960834	5.62615417697572	5.08148776268326	3.98353839695059	3.50705188732604	2.02828132936107	1.41144758461786	No dOCR induction
3	2.61744563917725	2.60603996984127	4.14466058962967	3.77362446754758	2.56790875398019	1.96106955215603	1.99715693746784	0.99437312286581	0.777243714604512	No dOCR induction
3	2.67795887488969	2.24641449145477	2.54275681351406	2.46678654925538	1.95957967869761	1.78628689583892	1.43714356693715	1.02364629406359	1.02291061997688	No dOCR induction
3	7.66359792665566	8.04352701129965	13.7278007361785	15.6724881227459	21.9829836838817	24.0999598365687	18.3140730189942	7.47918841466925	3.4068240628023	No dOCR induction
3	1.94778836931189	1.78202798997649	2.18781092725365	2.27816696312516	1.76697404296179	1.35899340700369	1.00576088890775	0.812475570950972	0.402414241864326	No dOCR induction
3	59.027057510191	55.6232104668224	54.2798476069532	46.9715415895892	37.5766257262255	28.3467156960577	22.0888308511469	11.431580652038	5.83068253247066	No dOCR induction
3	9.86044396714965	8.34718083539798	11.0269262222291	8.39895195995362	8.04909077405022	8.63966071937222	8.25839766496639	6.83354596738575	5.19112486864417	No dOCR induction
3	2.70951384098095	2.47029116076393	1.95377111484092	1.62777599286563	1.33239704752034	1.07542558823663	0.72090452878482	0.408863113123502	0.235814333210546	No dOCR induction
3	2.52377480950301	2.54320060735666	2.37645241218569	2.45095808717959	1.84190077910122	1.47462594568864	1.13196353482517	0.679865287771957	0.370144731092645	No dOCR induction
3	2.28913015442076	1.73841537407635	2.34996412247836	2.95046652402936	1.91533552714303	2.10994815536509	1.79996669199896	0.995678975323675	0.772952823298745	No dOCR induction
3	4.2913129263484	3.82477166648852	4.39702814715323	3.85835256252883	3.50070776638381	3.01205869941737	2.68473877984979	2.83828641195031	2.92112264732981	No dOCR induction
3	8.84862021399851	8.52487738722192	11.700812992337	8.90748434638859	7.42890351016685	4.90351309328304	4.62496108880277	2.66185808970476	1.70281737500018	No dOCR induction
3	5.99223381223204	5.69125250728049	5.71184057951808	7.06632513449524	7.52112630677574	7.01481881573534	6.53355327791989	5.15446058698732	3.82319325970254	No dOCR induction
3	6.97466393716168	6.08007222045659	5.86428444081947	4.29907917192426	2.69661052508511	1.95187508426004	1.22808973082451	0.503294711077843	0.34006410919783	No dOCR induction
3	5.94014153634921	5.31101335526285	6.96725976754193	5.68863221648122	4.96103198311007	5.19634816932249	4.82633942707756	4.46965785284283	4.41553476310497	No dOCR induction
3	2.61832655865519	2.26737775507195	2.61010026668333	2.11091706669995	2.18481697433045	1.71922684324812	1.61641975991169	1.23006920259492	1.2306095987041	No dOCR induction
3	12.404244812123	11.6262990450659	10.4809965306831	9.55812633785079	9.80151740025228	7.66047248194475	6.69186654525944	4.06130360008607	3.49209732810721	No dOCR induction
3	7.69306010192808	6.92146087374307	8.1602356957315	6.75417339831379	5.6290360070984	4.01882710679832	3.24197055090357	2.38182049488653	1.84683516357007	No dOCR induction
3	5.47946387447991	4.88345363261005	5.56183167631904	5.20409609385702	4.52011160538309	3.48407126201573	2.96632285587069	1.76681350660395	1.56533652082601	No dOCR induction
3	13.3187614438276	13.5536957150259	12.4921134626994	12.8794259205256	11.8723791746181	11.510426286024	10.2956953897056	9.31540713777849	8.6936541693556	No dOCR induction
3	15.2594317675115	14.5898444351881	16.2071574193723	11.8901930555211	8.98352237257427	7.31658565072634	5.99428327144005	4.58314333138331	4.02196785452206	No dOCR induction
3	3.57051222857151	3.30944870522432	3.18239657842479	2.41092390087887	2.07598699565589	1.74677725177704	1.20043751391413	1.03770205216082	0.646828856612505	No dOCR induction
3	4.2737202067531	3.61630793082319	3.22688931693501	2.8348416803792	2.39171177028038	1.40785597187769	1.09218801050888	0.704500810190261	0.589370769377436	No dOCR induction
3	1.46257554765389	1.4414978977425	1.1502957073547	1.53787482200634	1.81932516033077	2.85352651737776	3.32644306270342	3.88012093260464	3.99603402026885	No dOCR induction
3	3.99215039032403	3.52280733422278	3.10725594109392	3.28514043913899	2.93898091719634	2.71670987398405	2.421756332781	2.17152085229536	1.85510938701616	No dOCR induction
3	7.71604098370425	6.7853427531357	8.69685264087833	8.6864455342651	7.37940667463854	6.19093765754725	5.01394153099615	3.45884380433728	2.64557830982928	No dOCR induction
3	3.06787961952424	2.78141520817846	3.48997413034294	3.00879246198311	2.58724432241553	1.68115851740484	1.08018879026183	0.681761543262159	0.467775047595682	No dOCR induction
3	42.5682730725256	38.3446759620438	39.1422791303194	21.8060514432037	14.162057462778	9.67343826637543	5.70034652017132	2.81293146369335	1.14421733546917	No dOCR induction
3	6.55238759261637	6.63471399322366	7.33647732913515	5.95888172845696	5.24473513347469	4.05553169181814	3.72099991327499	2.64613107173101	1.99458664048509	No dOCR induction
3	10.9955382657282	11.0676666013454	12.8366038964576	11.185991445561	7.8153081722817	6.10186615801895	4.63606959426994	3.83666300985458	3.1085860034242	No dOCR induction
3	9.48903095699757	8.16624942324252	9.65973029280735	7.21428589541359	5.78920199576179	4.55761669569634	3.14837329046063	1.86969537175915	1.01290181138339	No dOCR induction
3	5.84525728381923	5.59979287102987	6.80586011270715	5.8893241666739	5.31969734919742	3.88234549277921	2.86316781508664	1.15104321648343	0.431610617838863	No dOCR induction
3	3.83404872034817	2.04020465131532	3.04195883611115	2.77016651805511	1.69868415377379	1.50178988912751	1.10093873734824	0.566537913313801	0.251951699693107	No dOCR induction
3	2.54596496592809	1.92197782213303	1.8998407880957	1.78492780718749	1.32733659453096	0.612240190875386	0.392389044704001	0.155329090459825	0.142417140119599	No dOCR induction
3	3.66672414798528	3.3731410434015	3.62387424339572	2.68022016102929	2.33273560419208	2.29403385937681	2.26259928270414	1.58434126747801	1.29256659919565	No dOCR induction
3	7.21892124879417	5.09361346614466	3.84599337686999	3.44870239540557	3.18502018803537	2.47255689062154	2.31412039015746	2.05044196191983	1.52778397326091	No dOCR induction
3	7.17062741696863	6.5326184455018	7.75931630321513	6.45702780123256	4.57611192195449	3.95022232318964	2.88833835166934	1.6589073326364	1.12928070220108	No dOCR induction
3	95.4172310743704	84.267961707399	118.781344086551	62.6846501019396	24.5393483130078	12.8772426050358	6.64058783346162	3.4795518033812	1.22447984782257	No dOCR induction
3	11.0944040742839	10.2283576075759	9.86648166700067	8.65646072678208	7.48201611503637	5.62572151378723	5.67586112089854	3.89113892948265	3.02394117324978	No dOCR induction
3	7.68510548311459	7.22479136459155	7.44000440457896	6.36201823557155	4.69262114386212	3.76910447352749	3.08729539386422	1.64269380205282	1.10181867354248	No dOCR induction
3	4.35426258550562	3.43911594083306	3.32103413923603	4.63712639730734	4.72084179796571	4.24146280572624	3.1025506606721	2.46717769869527	1.96496593389806	No dOCR induction
3	11.2813753879606	9.52524404623619	9.64493414983385	9.11169553796157	9.01746532769	6.99575921977085	4.94296533479254	2.33201866815964	1.46228811200123	No dOCR induction
3	1.49382332608699	1.07378762147611	1.44330850851497	1.39406072945329	1.03010680973468	0.870019078305524	0.725090963545104	0.901306001456989	0.672403315183041	No dOCR induction
3	4.76944422647212	4.78985329874182	4.10690149505811	3.22308729975618	2.5422143646876	1.67505678521408	1.15710469670676	1.38614348516785	1.22397375971654	No dOCR induction
3	60.24948661618	54.3312203661139	59.2519199154591	56.093045773132	56.095645450257	39.8119665665451	42.9275889958118	22.7551983548231	13.199330048766	No dOCR induction
3	3.08600330113042	2.72464878099543	2.48703124459713	2.12306883209382	1.41398477806674	1.04973700548856	1.06490909660349	0.480362226370974	0.485083129691637	No dOCR induction
3	4.71334071195907	4.56236353636935	4.88741613009588	4.97716624831553	5.10435959143994	4.40575097916362	3.3064097788376	2.57030249573237	1.91939262102658	No dOCR induction
3	6.6807930171309	5.69002116982741	6.29935826508418	6.44271147134742	6.81152063157544	5.85472487898269	5.11283602258578	3.86937141801606	3.18772922076845	No dOCR induction
3	10.2507491178347	8.47824848931448	10.6188856357131	9.48349010615864	8.59258159649872	5.2684954004117	3.89968039235649	1.78977007039845	1.05105960083224	No dOCR induction
3	5.47226168655817	5.5604371685406	5.52427720876486	3.89449267486302	2.63041851096099	1.61956905840638	1.06335527252386	0.695418144627555	0.348472423298082	No dOCR induction
3	3.34254538300216	3.07705244503785	4.15711340488533	3.94816917065986	2.68162025129823	2.38876248218029	1.41122260333358	0.909644729126928	0.786129301726361	No dOCR induction
3	1.29075064157248	1.57013384103075	1.39404955691627	1.58146281406638	1.46543563367033	1.37251030342656	1.17724426652594	0.79796433630745	0.609172259575822	No dOCR induction
3	7.15398004663216	5.97105507996194	7.45949907074175	7.18287152324389	8.09706420556558	6.79950690966572	5.799292973778	4.4490681988684	3.05553029686294	No dOCR induction
3	8.52701489128147	7.38048691292921	7.19142152624241	4.49112874229936	3.41647682633833	2.23695655859146	1.69280977760908	0.81544027263525	0.675873119653881	No dOCR induction
3	21.6474605172087	19.1883966674173	20.1191108254434	19.6859449706932	16.37195275293	11.8065973190999	9.36301083089794	4.59963794843316	2.62710425494729	No dOCR induction
3	7.94174015829758	7.82264319050671	8.61963542180639	7.17564667213315	6.48215264948035	6.86326302633505	6.39007956653593	5.83480559783321	5.62382840293167	No dOCR induction
3	1.02592166041889	0.82885750508683	0.919694998511927	1.23122527119043	1.24854831211521	1.20931182109565	1.39409407950638	0.945873601325499	0.887309317261725	No dOCR induction
3	4.26074343151323	3.7687766199275	4.45457757104789	3.87381805314788	3.13746965818584	2.71509668262271	2.23092898591276	1.27909305029698	1.00677329141196	No dOCR induction
3	2.7414078433837	2.88617128310939	3.36740633714173	2.36870214700566	2.01989797234931	1.89609316706123	1.65969992152179	1.3810206824283	1.36907668508131	No dOCR induction
3	2.23440098632453	2.05905553149362	2.27337056157228	2.25518044659584	1.88727405492578	1.43857533084779	1.18208135289126	0.566668440935288	0.393436771694918	No dOCR induction
3	1.60943823156671	1.64808438063786	1.53413476182787	1.64271374951817	1.78981544423077	1.46089057983716	1.34346608129245	1.17932133705613	1.18483857310696	No dOCR induction
3	5.35481947981893	4.7581603998116	4.48828089884746	4.28723942659282	3.58427321891579	2.32660173805681	1.73056867277314	1.18308375653693	0.91473905091683	No dOCR induction
3	1.75168274184523	2.03999599787021	1.67983135567987	1.71364981865531	1.77114569431412	1.66758895041166	1.29927149490403	1.2024176703587	1.0073195131095	No dOCR induction
3	6.3525160536252	5.82750679015051	5.66075063107926	5.61430246693798	6.32741704191228	6.30655022189367	4.99565617418983	3.35239958701747	2.66133998623681	No dOCR induction
3	10.2751957570361	10.9215502779943	13.2139880451421	11.4411903447559	9.22409638458086	7.46250019346251	5.74323808886199	3.02107962233888	1.56959695581655	No dOCR induction
3	7.87530379796487	7.46422291064082	6.18340324289187	7.07262821566847	4.56494868479338	2.89522146748028	2.18814048821927	1.50776373748872	0.884621470118119	No dOCR induction
3	1.73308104620192	1.55524049454434	1.77256921311299	1.59211408663722	1.28552564646885	0.859745907702611	0.693229753356876	0.249998291777724	0.168547851828686	No dOCR induction
3	16.3965653378917	16.2015853940588	17.120176679383	14.9418009294947	12.0142462550722	8.99911257086105	7.36373677602134	4.15203314714014	2.10202654100127	No dOCR induction
3	4.22637666854223	4.1514187725306	5.11220388676635	3.36054976495796	2.4579901014634	1.83012867386514	1.33128718987766	1.37756345773312	1.24426533512967	No dOCR induction
3	1.02395227678358	0.623859542078102	0.965987039759964	0.866191644129845	0.819972997715541	0.730029893881136	0.623122207681336	1.96513576707743	3.98043827612428	No dOCR induction
3	2.25870740012314	1.82613062074881	1.70493833743013	1.88457816860577	1.3999489102166	0.913724414958116	0.539752273382642	0.457957273766721	0.391402966255334	No dOCR induction
3	2.37446448969242	2.1671885712703	2.50131317405348	2.32223219500538	2.22255065004233	1.95743608677488	1.54052774846087	0.990912218797747	0.763755179959865	No dOCR induction
3	8.26342833134903	7.89592718500419	9.12663598599561	9.35354492499083	9.37762198035331	7.57133078535277	7.30259872820159	4.5937060095076	3.88166761178622	No dOCR induction
3	3.23097459407925	2.68892486166386	3.03023353609604	2.28973220043927	2.26006774279364	2.01521841000155	1.63157199487355	1.23795751603299	1.02400813087595	No dOCR induction
3	18.4868573248712	18.3115023688168	16.7143121307798	11.7744650320906	9.56212025483111	6.08912824522858	4.39163411816619	2.38023388798979	1.65005661782976	No dOCR induction
3	11.6110561299253	10.4927999381686	10.2327196785204	8.13658798322803	5.98359601934919	4.07941109411184	2.56400708864499	0.997136774654312	0.407266145878506	No dOCR induction
3	3.62947276140835	3.42035939692564	3.61606655388917	2.33832636690479	1.66308466738283	1.02613338961751	0.636911339825858	0.343022300513226	0.330747296624947	No dOCR induction
3	3.20867337909014	3.47868410852614	3.45937906376739	2.47253828901149	2.20314616086839	1.38136962461476	1.02407979455743	0.589380677871773	0.289981583924636	No dOCR induction
3	3.34443753900657	3.04605095308297	2.53959284631585	2.53401794623935	2.24045970388612	1.94999012865408	1.70837858318204	1.49096039974132	1.27777311583918	No dOCR induction
3	2.05090376588171	2.17858485826107	2.4808363723375	2.06332559639983	1.45661681589923	1.34392137053573	1.05558779203626	0.578064766884666	0.488611099559678	No dOCR induction
3	17.5862171819914	16.4297423676894	11.9270212476228	13.152255084489	18.7173540077968	21.2005824998801	18.4148413998774	13.6086299257605	11.2572947332964	No dOCR induction
3	12.1278102342738	10.9856275452016	11.9352861698213	9.78845499586267	9.61317514585405	6.26461349962034	4.42166045364244	2.3319237623633	1.23243035071675	No dOCR induction
3	17.7367890658233	16.6722709101098	13.5065397109913	15.7585061842987	12.3683479616249	7.71145690777373	5.21947649306324	2.77632943867084	1.97969111274681	No dOCR induction
3	1.53730014595733	1.59254124641692	1.94784860484467	1.80478169689536	1.21493567484096	1.25025290595304	0.971537848761842	0.61626583766265	0.233607432110401	No dOCR induction
3	20.6448552346876	17.5331417110754	15.3099051238133	13.5745164072214	13.0681494204688	8.20920989429714	4.90479173325075	1.5019263918311	0.684773439341096	No dOCR induction
3	2.59789160101702	2.09134587275673	2.59577124007868	2.04889293126089	1.54324223310188	1.04565480526603	0.908777134144892	0.673636908608259	0.514867315617377	No dOCR induction
3	5.6257387544679	5.18308371978778	4.98492117722004	4.52538302078354	3.48848469912984	2.38842045354669	1.54070350712851	0.530119732254957	0.203751188892833	No dOCR induction
3	3.52229187694623	2.69404049247606	3.78863417155365	2.82499999396216	2.23713293940366	2.57514294771585	2.24149366475077	2.16810105076721	2.019333726974	No dOCR induction
3	20.6827712787262	19.174207893422	15.4815114255546	15.5736965584292	13.6972318449309	10.4984867045862	8.00501437261732	4.56771156273461	3.33364847669503	No dOCR induction
3	2.80175004328103	3.03211375519218	2.99890380483215	2.51909926865706	1.79621622990622	1.55101461931101	1.16814862301364	0.987952563774349	0.922174572095606	No dOCR induction
3	3.07457690700153	3.18470678904202	2.58257553975592	2.84651296276275	2.77345802329277	2.94999854319847	3.06073742433971	2.96990130276833	3.06463629075419	No dOCR induction
3	13.9525614207285	12.8696135342586	13.9369278654358	13.4445514097651	14.0504384339146	11.0048175021685	9.05082394754485	5.9099415650041	3.8877651249666	No dOCR induction
3	3.6875470549496	3.43730588192276	4.755097446869	4.00928097877246	3.65525172161941	3.11187752438068	2.39274221871054	1.55997897662932	0.854732387450693	No dOCR induction
3	11.5874157444594	10.6467067822184	11.7098285271957	7.6341501081039	6.59990316437001	6.95706114926264	6.00993866579592	4.7176043532871	3.69937481638131	No dOCR induction
3	5.93076218937075	4.23139123731867	5.5366130605271	3.2436635737765	1.94828312343003	1.13386971830552	0.600926820402322	0.207268991907552	0.154951113810918	No dOCR induction
3	3.42407932509614	3.22650733526095	4.08264195657592	4.03530148975265	3.38583574177085	2.23210959025482	1.56936774717536	0.585750160031203	0.423745352562255	No dOCR induction
3	4.34326835060804	4.44028034655511	4.20475605406377	4.65100170229251	4.84346788185619	5.49230901433119	5.42337178040979	4.65954080827539	4.44352259029426	No dOCR induction
3	5.22894209613495	4.91878255152939	6.34897159067562	5.48186693387177	5.01437768487996	4.82530911118776	4.31265513292418	2.44917983503711	2.06367304284976	No dOCR induction
3	4.91687926139071	4.6932691803199	4.19620545415135	4.61882353406368	5.19676281353939	5.28948221523078	5.16200337594939	3.85964802564378	3.68949645948153	No dOCR induction
3	1.65894275645034	1.45734224272308	1.52052811683082	1.80495129658231	2.00117740608489	1.86116216072453	1.38506056728274	1.23860426421433	0.845074835373606	No dOCR induction
3	4.59334756327755	4.34331781135886	3.77380313064575	3.75146403337954	4.0519493180109	4.17486182862721	4.0676584811542	3.41188037474054	3.3071996372754	No dOCR induction
3	4.17174256541317	3.85278017893341	4.39369053697058	3.37893731262427	2.98914192003479	2.73925765633516	2.12844956933582	2.34266472860713	2.16109079035423	No dOCR induction
3	9.12930801763395	8.57137591533643	9.43010579467166	7.25730935016571	5.27572619593126	4.31206357502833	3.70385463127321	2.37346186932653	1.66453880483589	No dOCR induction
3	1.05920480835272	0.807820485616834	1.1340520047382	1.02609356991998	0.629205697200274	0.402387882916663	0.312019185653107	0.318329800081305	0.0990404291103737	No dOCR induction
3	19.8099083630423	17.5671174267589	17.5766467386447	14.862335933176	13.934238310744	10.617566635474	8.04219245261137	5.6778429988075	4.17627815020766	No dOCR induction
3	2.13548102024335	1.63805289199629	1.77558889059359	1.66542365813691	1.51242089447925	1.50932014888231	1.0467835732425	0.631076026946723	0.735364168388088	No dOCR induction
3	2.26007460109925	1.81551269807274	2.06573671265843	1.60416727530181	0.936252388966441	0.540096185074149	0.290204293921845	0.13688110368266	0.0608566327296726	No dOCR induction
3	7.50967583974431	7.00113458676774	5.89096344677448	6.50879474940576	6.57442739304035	6.75559666085986	6.65680357491535	5.87461154175886	5.35326032864582	No dOCR induction
3	7.42386784705845	7.65758154714931	9.83279072978922	6.72602998750626	5.70691749730734	3.80824230634151	3.09046097764482	1.97639308454968	1.08757951085874	No dOCR induction
3	6.30859460333316	5.64373161905802	5.96714054911222	6.46215741256965	6.16561397633036	5.36311464828538	6.25052684103689	4.39142349381303	4.30407266718351	No dOCR induction
3	9.08004580145395	9.32457464906436	7.45698324781038	7.26363959776545	7.25270683699416	4.55799812375997	4.20259825324171	2.64500178029796	2.1463694086833	No dOCR induction
3	15.0605838679841	13.8872411761796	14.961478722895	11.3600637676895	9.24122098232187	6.07270142856851	4.76118387897592	2.9457444859784	1.92628557056967	No dOCR induction
3	1.67422511487166	1.3083960468561	1.76037949059862	2.43228607569137	3.02223842954834	2.72979654726776	2.45088085007906	2.25744940090553	1.72787841811273	No dOCR induction
3	15.2400232222642	14.0146521228978	14.7810806355954	11.8075575798536	9.11544929010255	7.36373195022714	4.8406228752049	3.12357612993327	1.85144571670214	No dOCR induction
3	122.969849027423	111.834301392845	105.741409050006	75.5419429686933	60.39051277987	39.8483326018548	24.4817241849101	11.5139147343184	3.87400297944267	No dOCR induction
3	15.2339918344606	14.6743122800341	17.0718091355521	15.2220146997116	14.3343084509792	15.1850241671614	13.3016907013609	12.4391253742074	11.1162880905464	No dOCR induction
3	1.55801288145446	1.29859776619942	1.23331973548674	1.54422892500339	1.34859871168148	1.14724129138567	1.06005961475192	1.10882954345872	1.15306299377905	No dOCR induction
3	11.7783278043602	11.339901616624	10.984177940585	9.5116170497152	8.7669320401209	6.83582461136651	5.54296321274902	3.9451752110223	2.86501284712477	No dOCR induction
3	1.94082503000483	1.89919184104889	1.98818760572109	2.20007969073309	2.1073317172785	1.66954810470332	1.45041027527548	0.998921674406431	0.67603537341735	No dOCR induction
3	18.864380419218	18.1351879912576	18.4128133701117	15.3461843154181	12.4117301123878	10.7666979865648	8.15430592224867	5.62809442392739	4.23874894628707	No dOCR induction
3	4.22222611344391	4.17948796872048	4.3996028543292	3.69775594290002	2.59432848775742	1.83123030417818	1.51622617590978	0.47908220587067	0.324651872647949	No dOCR induction
3	10.9533172456848	11.7526086618617	10.4008236548761	8.01297708509181	7.14089736984358	5.64463733608283	3.50253002328328	3.00875768500091	2.52368974182365	No dOCR induction
3	2.40539858680148	2.19599249479788	1.74711256033022	2.18985282371354	2.61300597506847	1.93378411521497	1.50418868427245	1.4238900139454	1.34037543805326	No dOCR induction
3	123.073945209855	106.519737044834	102.673868582089	103.813632921602	93.9454537506442	63.9694682692564	44.0048886674924	15.2680817410908	6.63299605230575	No dOCR induction
3	63.8808470987615	57.4329985240201	52.2332257382292	45.2004863711718	41.2240718499151	26.2894450536126	18.949462985106	7.35001298986975	4.78436649743258	No dOCR induction
3	6.28080151710058	5.37836243887113	6.51884817206119	4.91570347784581	3.44898216280393	2.35104293663661	2.39374157246684	1.40090871909269	1.15672802870794	No dOCR induction
3	17.7234012562452	15.1331480247313	13.8189579935527	8.31443416730265	7.00144903395025	6.39968362824281	5.37871327707693	5.2104890135294	4.55060652369205	No dOCR induction
3	3.61264647209499	3.30846145727065	3.72258882990565	3.14280404279003	3.03837912168775	2.59738432599844	2.77000271741661	2.58901073721094	2.65180676143285	No dOCR induction
3	873.127374827347	750.931245628805	630.46586177165	610.377081810266	575.216009249258	391.835560109275	272.679767034093	86.4711518192532	37.8902418526887	No dOCR induction
3	19.7564638824059	21.8011741807704	24.5901060942573	20.6841754278752	17.2511858881843	16.6243092161958	13.6097087389054	9.70407320018805	6.22248034653553	No dOCR induction
3	63.0696058134348	52.4661366924844	39.1372330030118	35.7412881328019	32.5241091414697	21.0085582964851	14.5915107865223	4.32299409321955	1.82464811201696	No dOCR induction
3	3.46974033519139	3.01614494761395	3.94886793561927	3.68787720962545	3.28078995559397	3.29615226039321	2.81780059937587	2.1202249817956	1.57366908956942	No dOCR induction
3	3.04811443062564	2.70707675581781	3.17967630474332	3.40374560252148	2.61055451128275	1.92372407236996	1.42503633295928	0.49317990703517	0.369254006211377	No dOCR induction
3	8.70777363433205	7.74840016448375	9.86714066442019	6.47686085404953	4.52376994902763	2.92346427072576	1.66812252479013	1.36594902450084	0.650447722810924	No dOCR induction
3	15.8420191546455	16.4002332325344	14.8406087600783	14.4288682046944	14.8711760048205	11.9420033050105	9.50452637487506	4.83920167765555	2.73900144652161	No dOCR induction
3	3.27002980681232	2.95470853111335	2.84579809867701	2.46944582244475	1.66046158042858	1.08401058638254	0.860012805929589	0.423819811727852	0.241504462356388	No dOCR induction
3	12.3496416351828	11.016223332655	10.2183676435619	9.72435459698627	8.7842971623556	8.37528393932844	7.45409756828132	6.06503334840536	5.3124951563182	No dOCR induction
3	1.02620181539055	0.969004033923123	0.823634536550308	1.05279224759332	0.855826140571569	0.961609927382598	0.738199550268997	0.52652488625375	0.397066865806078	No dOCR induction
3	13.8165269123994	13.0536503049952	14.1949941650998	10.7687668874119	7.53636067065902	4.94639298877805	4.30275610810162	3.40202286454299	2.67963131143702	No dOCR induction
3	1.57803782171449	1.5785596640612	1.57743590578819	1.91524328715415	2.34269516589229	2.65401323246967	2.02003956993925	1.52002388673748	0.925008038799665	No dOCR induction
3	10.1806138835306	10.5128631823637	13.5524924725668	10.8944960381231	9.76589005256297	8.27619901757767	5.6754051819151	4.58105860548164	2.22752344360921	No dOCR induction
3	2.55376638183383	2.5970736507129	3.12935814590287	3.07866256813356	2.63879256064446	2.04979695200744	1.88841871927597	1.42205960335498	1.07839082553197	No dOCR induction
3	8.82382062660724	8.46412350126885	10.2974784908413	8.66543103386824	7.21622659707089	5.99398344572333	4.33960220180967	3.0516974070206	1.75946642077386	No dOCR induction
3	7.77659759242497	7.64462217524772	9.38296186427111	9.58076048149365	8.21768961023134	6.58109879938666	6.11687788610643	4.02261601901562	2.91617657649203	No dOCR induction
3	5.1111036931575	4.34678025653855	5.02082421650145	4.25513685822381	3.86686830849223	2.99636103184738	2.31985832692984	1.38971240192202	0.788418598665976	No dOCR induction
3	4.65477561098714	4.14052418128323	3.78906993021399	3.7000128261498	3.2975068364187	2.97703401277769	2.93750853439962	2.55106455798751	2.35530309527238	No dOCR induction
3	6.61970791294933	7.05455110478623	6.08697672186866	5.92506079369871	4.77676877481011	4.27508267112404	3.07941961746401	2.22217697603689	1.73156968302118	No dOCR induction
3	1.46753901608688	1.45441280138159	1.51536452340668	1.76803664540398	1.99192128012439	2.21563629626708	2.13524469293646	2.0802712680779	1.59547575704776	No dOCR induction
3	2.73820107989414	2.90128863623675	2.20677361330341	1.92031475783209	2.57845581761373	2.4079991228258	1.84326723316238	2.30860085195783	2.11384651505899	No dOCR induction
3	3.76440082781574	3.14595095997033	2.8353127942917	3.2018276473007	3.28871264136706	3.67052051333741	3.1715964863054	3.28665222680227	3.0593880373814	No dOCR induction
3	11.0304102052282	10.4052507954259	10.0888876201282	9.76586257241205	9.69852831642188	7.48931567790161	6.39984112388081	4.20625871422925	2.86317818883988	No dOCR induction
3	6.07997894999955	5.46621641907398	7.63437446829806	6.71743367215243	5.58773462839707	4.84589937413188	4.05283894886407	3.4704544516027	3.08410097999728	No dOCR induction
3	5.60764951169511	4.4519703863446	5.260227218246	4.71622607112135	4.14613748248241	3.21947142227869	2.63270411843799	1.97521356640932	1.88131944649864	No dOCR induction
3	17.8149575541358	19.2121675161273	22.2799351848657	10.5896498327564	7.54754814178963	6.67637457250302	5.43549542302352	2.57198681776602	0.832191515970325	No dOCR induction
3	0.829886240924664	0.688575737057115	0.839101274504192	0.835502933224336	1.21672800245858	0.835045367280068	0.880453638861247	1.03590350618727	0.907918238313069	No dOCR induction
3	6.60096747413974	6.10634036086718	4.70751784057946	5.96981942013915	3.88743926424035	2.39966993029563	1.8497991441534	1.1612551120126	0.912961899743922	No dOCR induction
3	3.99711392389258	3.67509216068744	3.14238882417398	1.99974909870042	1.42519126463969	0.710175810506231	0.525465892446157	0.341858599459699	0.437217576918873	No dOCR induction
3	2.91225354549967	2.74205897568742	3.47081507951709	3.81153487037922	3.39403340883111	3.20100131247493	2.9979155107354	2.04950962552315	1.44832808552811	No dOCR induction
3	2.62737495859677	2.68087398208769	2.85069223436126	2.7683530033296	2.42313542794053	1.66296442465162	1.82984683875732	1.17918970440258	0.374803242047788	No dOCR induction
3	6.73451884533961	6.38463640079483	9.29094772257523	7.70476968157618	5.85187571536306	4.15248692248635	3.2040798807562	1.77481520898276	1.39354588157119	No dOCR induction
3	1.55299867171889	1.2230621127494	1.69872095073962	1.52740439413252	1.56516410665049	1.36071695448934	1.13850500251422	1.0785108884139	0.867180156749119	No dOCR induction
3	6.44466988498988	6.57934092249701	6.24133456728764	4.99666234892388	3.56775240878678	2.55998748495061	2.17304225885715	1.35548862726438	0.787657141676721	No dOCR induction
3	1.95514556449505	1.99419172239269	2.21569980414591	1.85973979050654	1.25532212770205	1.05898308951978	0.659864949440136	0.374270436473228	0.222151375962835	No dOCR induction
3	5.83843995291886	5.69276222548946	5.34019742061359	5.71796347493158	4.89365618650972	3.98716287730352	2.75382437396724	2.21042954080107	1.81276184808857	No dOCR induction
3	1.70850846350738	1.65832510446189	2.00581893771216	1.86900150484844	1.93882067345826	1.5555490739642	1.4651658010457	1.0420168712775	0.798439984593644	No dOCR induction
3	22.1998568488041	23.9671103733086	18.4080351192102	13.7572700975783	10.7165796833561	7.17628674924206	5.37390439771069	2.71199014636736	1.85210532974191	No dOCR induction
3	2.24441467053674	1.95997486336601	2.20421889747598	1.94554070987282	1.32343844645243	1.04563123789983	0.699098369165254	0.480985931786588	0.336584990164809	No dOCR induction
3	4.99733592530701	4.3081449022924	3.23534928504492	2.6339187581198	2.23493904479945	1.4852024712396	0.881566836380477	0.408161375790002	0.246556143021681	No dOCR induction
3	16.8734936689675	16.4634522333456	10.7835957081651	5.36006220614821	3.80348354288682	2.66313673949634	2.0033681385155	1.32834372483301	0.91864069977526	No dOCR induction
3	2.46753301325173	2.11609124081824	2.4055190738416	2.55725252633934	2.23277644092088	1.89854459821643	1.64474998912973	1.37690103901062	1.12606273380439	No dOCR induction
3	2.58479410497202	2.53907611936878	2.19561903216909	2.2960060803855	1.69165787769946	1.56745401054252	0.933769959243103	0.689869798263023	0.548841704096529	No dOCR induction
3	11.0075317177319	9.27622023940329	6.37906141432495	6.8080497530757	6.24139774427445	5.36294718188969	4.90569377000052	4.32706697761713	3.96658622599864	No dOCR induction
3	12.7514714768909	10.2253145357453	10.004538646489	10.9922900270588	9.02415467915648	7.14722660948384	5.2013667159509	2.9673420194611	1.44389612577773	No dOCR induction
3	5.81729737092719	5.84155693019028	4.90438014643893	4.78965373607383	3.62017616666698	3.09306279762642	2.38530257207028	1.35372976268108	0.772971195970611	No dOCR induction
3	1.18249729266438	1.02445721040109	1.3635676524451	1.75512905083832	1.73491894276745	1.33900163307579	1.17159022591903	0.71169236297772	0.621626895931114	No dOCR induction
3	9.02943230071121	8.36489337681131	9.88208802471264	11.4686825421314	9.47887024027742	6.58083675800389	5.33382939561172	2.63582213984815	1.60528407739965	No dOCR induction
3	11.6948513053707	10.4259613834286	10.3752936160698	9.09359142560899	7.75587366833606	5.89694427835467	5.11881406353682	3.18854337605784	2.66366569651639	No dOCR induction
3	12.5107559139778	12.5063104626763	13.5100153003929	10.5889494984251	8.69472299674924	6.57417525702227	5.13012618831696	3.03609550398886	2.23114066389104	No dOCR induction
3	1.31494652891113	1.04438817524351	1.56550530903944	1.36353278303915	1.34424941522218	1.43081900333951	0.972549714971664	0.562910998524352	0.425261150040153	No dOCR induction
3	1.97226926464584	1.81107546606132	1.95513577680418	1.51864049878102	1.59919950433922	1.52128580251074	0.771186915003597	0.674626468927199	0.560244747569443	No dOCR induction
3	16.4803785365963	13.642375822229	9.91283562739599	6.14188554113616	4.13701168428619	2.44040235179912	1.60862788868948	0.66907637114474	0.269614684299974	No dOCR induction
3	8.95173619361445	8.41978259584462	9.85235279178189	5.89016826741104	4.02012569930666	3.3847642900719	2.28211410088272	0.870317696961794	0.423614671510846	No dOCR induction
3	35.4615666556071	28.6517796765569	23.5413359493851	16.5176783040796	12.4753089327459	8.97594586231096	5.84116038157071	4.1581978726487	3.23653129833852	No dOCR induction
3	12.1884115004266	10.8206798766375	13.1109403310536	12.5923037990528	8.56708044162228	5.84424799525622	4.00875443473558	2.19155181436839	1.26509955177377	No dOCR induction
3	13.1369622123107	11.7654914574458	9.56631482816093	8.25741753558654	7.55606613394775	5.66896026483096	4.43230107835572	2.3496154236194	1.42389441316971	No dOCR induction
3	5.35275813820735	5.47463788039764	5.28023293994133	4.58048699845203	3.71828850786006	2.13392996644211	1.77134307700281	0.997894748153492	0.638078925437381	No dOCR induction
3	42.1529162121917	45.8197809252939	40.4362267128749	29.2881061805627	24.9569332153264	16.3558798476445	11.4257873248831	5.80407531501646	2.81414290125535	No dOCR induction
3	56.3597262968037	56.5686695524646	73.4127449448234	32.0747978113328	22.5886590291151	19.3599213678159	13.6473495669044	8.64833550774141	5.94043056027239	No dOCR induction
3	22.4665349146214	19.6042552587569	21.1377024904629	15.1159842498101	11.2800819094066	7.41445536351145	5.74073320032067	4.62080707437447	4.0976439317534	No dOCR induction
3	0.163890386277035	0.131549965934557	0.135537827353502	0.141429310277905	0.23447885394372	0.491732304075084	0.583434423211109	0.943176540797306	1.00596770941566	No dOCR induction
3	24.5991706972178	21.9864244910262	20.3392001246678	19.020960579014	15.5747314721804	12.2023323231212	10.0910405342302	5.73027275855821	4.02538246212094	No dOCR induction
3	5.24870158989351	5.57565635522418	5.32555439962064	5.84782058496508	5.44319368850153	4.74193877441918	4.12178316928034	3.27768180197405	2.63362252346521	No dOCR induction
3	8.73762884518042	7.54813405776038	9.83841531738557	7.7089798099132	7.20600285506962	5.89569133703749	4.85914596373012	3.2398218945434	1.80407971520817	No dOCR induction
3	8.35172116439195	7.60226643252242	7.69116802268051	8.07847184440842	8.11903482783029	6.90523953053076	5.49409923862453	4.12048467064922	3.58124455258057	No dOCR induction
3	1.10657769927613	0.839244700139288	1.17032253636735	0.782227231583507	0.571244706765488	0.474707124470017	0.385900203485738	0.2199492196014	0.133867024478806	No dOCR induction
3	2.55587262136672	2.01496077898017	2.21087525409352	3.81568130331169	6.20395989915	11.0044650863136	13.864348338129	12.657444190792	11.3990787445816	No dOCR induction
3	3.0061249841002	2.69084286914845	2.43086489258305	2.15178595603256	2.00671768158456	1.76048086852853	1.8309887379096	1.29905782450997	1.1059876170414	No dOCR induction
3	11.2687898427545	10.6414634400151	8.63509667789046	6.56393703217763	5.64476287882108	4.54332771725092	3.2542944336687	2.09066940837729	2.02628705660091	No dOCR induction
3	13.751553163646	13.413652457385	9.18935005135358	8.93784209076759	8.46053499204826	6.90014680225229	5.84092369984228	5.02927640237007	5.22449307172463	No dOCR induction
3	3.39760892398897	3.30758536302708	3.91518127922948	5.01185587695069	6.27484296021264	5.85245659326417	4.39873233972208	2.54082337477718	1.96401153442726	No dOCR induction
3	5.83395259136568	5.18056320573961	6.47480087762274	7.09681458909845	5.65335252590621	3.75714805394992	3.27351290843402	1.98307190114995	1.6103839240695	No dOCR induction
3	3.06877287779538	3.3358709582047	3.95761061664875	3.49869743124311	2.94726050599369	2.26362473968469	2.2007470557052	0.966756507516717	0.81190857422098	No dOCR induction
3	12.4413305549309	10.9809770760697	10.2760106970406	9.12601772794298	6.88928111539696	5.83361071175138	4.28677947519517	2.60514084122853	1.62822147148554	No dOCR induction
3	8.18840245726817	6.84283924755202	7.23965800118457	6.7980850713783	4.92480894123108	4.31442129228653	3.8453956473397	3.07709540010156	1.87460029856656	No dOCR induction
3	4.45913363991743	4.44570145017019	5.01347647064139	5.0640964754137	3.99984849692141	3.26867878158375	2.7461711419657	1.45388856249064	0.757978559954084	No dOCR induction
3	10.5473580467796	9.69230615938294	11.6011910859022	9.46216128867488	6.547507241871	3.59657655637733	3.12043845505755	1.83599566763635	1.3636645420818	No dOCR induction
3	14.1724374497315	14.4779701854222	17.9001762292423	14.2828207983653	13.187954124632	10.9510624281357	9.21809219018439	7.54249093140696	5.97614362437537	No dOCR induction
3	20.7491988154471	17.2710827992386	17.1646620011914	12.5751330598801	8.80190554185255	4.91507247024066	3.06684836751203	1.76029823927571	0.938359259945488	No dOCR induction
3	3.0200282350206	2.52796515795595	2.62182258085814	2.15132729512304	2.25890113767455	0.918754519744049	0.629128778839626	0.273653445982124	0.306706191161793	No dOCR induction
3	4.93222518947238	4.49625652192679	4.37874059682851	4.42262541716696	4.20947377696306	3.71667899921695	3.40357637168026	2.49272465288616	1.96202328342026	No dOCR induction
3	43.1307387331399	36.9108488990347	43.1330067149518	36.636863874893	31.5863967348429	20.2954016426113	13.4273677608991	5.3747780457937	3.15161507909463	No dOCR induction
3	4.86738360574445	4.45376152635557	4.73575163746692	4.1073800156949	3.61210441031282	2.3858818260589	1.5156498448805	1.15985635731322	0.764273550596416	No dOCR induction
3	35.3226592650055	41.7316381156319	43.3397104464455	40.2961371849729	41.9833126887601	34.2523153229272	32.4155792313113	15.2147638621239	13.3845647433572	No dOCR induction
3	7.95331520218647	8.27554565272005	8.74478113255844	7.58163186150761	9.03202906137829	8.1782776022266	7.64082908205272	6.84834828779763	6.37163829341044	No dOCR induction
3	1.58003014448512	1.42786073619012	1.38638721578475	1.35516588379757	1.28439853237408	0.953437406085382	0.59422375887194	0.605839206012346	0.439707865803917	No dOCR induction
3	4.28031055733901	4.75360103668041	5.75280171563974	5.65756259747198	5.00260445756508	4.70876793595555	4.31827435034408	3.74298705994141	3.21297201227306	No dOCR induction
3	4.6822556012484	4.54668185507154	5.60479554853693	5.53886480552163	4.4975192521364	3.86412999574868	2.77079117260472	2.32490405321641	1.71241799713832	No dOCR induction
3	3.07791846067182	2.30159006717782	2.8298361612674	2.27222019364569	1.73216714767196	1.1002984508085	0.895338467291823	0.43755915928307	0.248665667107145	No dOCR induction
3	9.98678610143355	9.00270481068715	8.09651333791109	8.48844698845079	8.42559537724681	7.02988261680265	5.46182410473052	3.72798861013748	2.87048117768178	No dOCR induction
3	6.02547551034326	5.12324844413855	4.67704265374999	4.43926053496395	4.24760695723817	3.73961622644267	3.18466041878592	3.01178045416372	2.56272668946283	No dOCR induction
3	1.5567549580449	1.31465228826229	1.41186317672067	1.12537432006018	0.963418302566563	0.672047825645944	0.544809421972967	0.281105608854763	0.23641385060667	No dOCR induction
3	2.58633506885171	2.3041841237075	1.90065894552468	2.00520985699375	1.78836915185378	1.15127103103356	0.637861624440571	0.534582691378911	0.488882829441437	No dOCR induction
3	29.9467028634734	28.0033879803488	25.025153081092	20.625843047007	17.2580360383901	12.8551198128935	9.26734570508044	6.44693272393735	4.6892388905658	No dOCR induction
3	18.2300523336645	18.2774113109043	19.3002260302056	14.4475787152149	10.3931648814807	7.28682277851641	4.80365669823748	2.64408997489042	1.78185750869435	No dOCR induction
3	32.3650944030472	28.167949577153	30.5677029271578	20.2476553228403	13.8766515294652	9.74000558602706	6.5797618719426	3.54572306194781	1.8810988332482	No dOCR induction
3	66.9359558217484	68.4781151913242	51.8788742415044	37.3435240122005	24.3043099857721	12.9112097132499	5.81767714255047	2.05264979382735	0.665764650530124	No dOCR induction
3	7.93473243506538	6.72966852419206	4.56368043862656	3.14763849981251	2.86139038438355	1.8360907632047	1.55291552667177	0.542241510579397	0.361092842047903	No dOCR induction
3	14.6897032878433	13.8483667638627	13.7272480016689	7.27639165172843	4.15734432100163	3.80833617723138	2.7908516797074	2.19300136729612	1.79384515396968	No dOCR induction
3	6.56591159192807	6.30704964550865	5.44118798415132	6.22219348425675	5.46303720884104	3.99082769392736	3.44617089159008	2.38285890865545	1.99842754034532	No dOCR induction
3	9.18920877343479	7.85576571522108	8.8689673533581	6.83411467306816	5.43954892364448	3.38026068740159	2.64295653645434	1.7187367646111	1.17336834183773	No dOCR induction
3	1.76544241213668	1.40864852615168	1.82859310597004	2.04661448151326	1.84573906672981	1.68481822586217	1.58507671005104	1.22530710029809	0.781546054249481	No dOCR induction
3	2.29288713970902	1.99683175020611	2.13932585204631	2.79051204024969	3.012875404896	2.56995432033079	2.22230496070396	1.83997976243365	1.72128754386721	No dOCR induction
3	3.22308659162848	2.68425674060467	2.63997229549443	1.71313381875187	1.63146742379759	1.49351046683868	0.915422758911975	0.887999890789242	0.607074202317923	No dOCR induction
3	2.28718737710248	1.78671996916483	1.20493610715931	1.62219513976442	1.75509169263978	1.43208082486108	1.34442509447221	1.70603637185203	1.87324321563726	No dOCR induction
3	3.69827401410785	3.1761968269971	2.61950495742632	2.61092203766193	2.75513086458471	2.1997956026745	1.94384385073642	1.89914893019613	1.74579588046512	No dOCR induction
3	1.19146218286643	0.823307567098718	0.923261264661819	0.813931839578393	0.75620268952041	0.658056379461447	0.60112903918653	0.491221115920163	0.346229141422349	No dOCR induction
3	18.2217673920301	16.6241746906992	15.2358137233896	13.1963287678473	11.3796135708668	7.13432618805772	6.09496095691469	2.28293350030825	1.05561522860201	No dOCR induction
3	3.01441138072609	2.22960173904324	2.77584225014834	1.89139909739592	1.45991587573438	1.43326619390897	1.07804791643227	0.855544584564752	0.604110369446605	No dOCR induction
3	2.98949075884497	2.57918947640697	2.80647563488286	2.31121861521207	2.20422070370124	1.45345044359492	1.41103581280346	0.687560676802189	0.255481771606252	No dOCR induction
3	8.3461716841213	8.67047505423762	7.24544017605296	8.20883934176296	8.09485642386257	6.62563377110365	4.71517597265828	3.55676768088027	2.83316430602706	No dOCR induction
3	1.348837885701	1.34842245906691	1.38597001090857	1.37844498045689	1.38735883309249	1.05619539188928	0.670152209966952	0.409967605868234	0.347305263893783	No dOCR induction
3	4.2891395650299	3.08417837195467	3.42613567885471	2.70042581789093	2.02762841528767	0.986811616984996	0.999714685493822	0.682514901099348	0.399260716503825	No dOCR induction
3	10.1735373539288	11.1898723557838	8.49468557330986	4.64448099920652	3.68441537930721	2.18695800822002	1.65694469039982	0.624045864545651	0.286107257245529	No dOCR induction
3	3.55950971901458	3.19528468112611	3.96071373632095	4.20268107567778	3.76120948369817	2.91292799870711	2.19551945034164	1.386368504228	0.892612499410569	No dOCR induction
3	4.00002023329818	4.36832982584616	4.10349363182187	3.62871863832234	2.98798353451392	2.68335192522172	1.83400826915102	1.63264858136357	1.3856448945602	No dOCR induction
3	4.15860997345496	3.73245738544686	4.45504575857112	3.2902038061515	2.57348452812764	1.86067793878724	1.57587987655973	1.13580578753888	0.871696089001479	No dOCR induction
3	6.11888556216533	6.35656206639422	5.14389458614381	2.58657720548322	1.99389250807855	1.46988655062859	1.07175529280342	0.422213278043574	0.254661131961097	No dOCR induction
3	7.86959155499871	7.03367576187412	6.14072608563376	5.52508950259019	5.54915886938537	4.95077828320152	3.86181278944535	3.63188868439937	3.18817634655268	No dOCR induction
3	11.1361598114575	13.3143956948393	15.3038178364731	13.091753284008	10.7806460983849	11.6099583135551	8.90079869636786	6.73426564055647	5.04511666080414	No dOCR induction
3	4.60404570037531	4.94926224869815	7.68021948861771	6.0751866933296	4.44265628957461	3.71435274102812	3.31526642111339	2.20953178488146	1.858835033395	No dOCR induction
3	32.86935579451	29.6651466021946	29.7663597543452	20.7632042587137	14.5319465241065	9.98290721601687	7.39165991524769	3.3223430737842	1.53368003527218	No dOCR induction
3	2.72395644117945	2.24069037980497	2.62265958790928	2.63672069158927	3.43750192715462	2.58119207564962	2.06994056911348	1.74114732566808	1.25880886335599	No dOCR induction
3	14.4236515054743	13.4031654166844	15.5300389814395	12.0480814267456	10.3597425276207	8.39742785028056	5.94984783768413	4.02199686149714	3.2775421770423	No dOCR induction
3	1.46557863953953	1.37993953990981	2.08836812863641	1.81286622063793	1.33046908000705	0.665805882844154	0.659647346109685	0.454160584743144	0.303793971486429	No dOCR induction
3	4.39153880901718	3.26593061049478	4.36753587792068	3.46350307283896	2.50212847493139	1.8721282780615	1.11384533595814	0.695464257833809	0.464855121298274	No dOCR induction
3	5.02101570256139	4.3215258552111	5.21373191761383	5.17530869994395	4.4839765844381	3.50920722253136	2.95680946679017	2.13782273250336	1.56750995272381	No dOCR induction
3	4.04553701894348	3.6063868904745	3.10399148536308	3.11075266949797	2.75957301895467	1.92585608817964	1.51564790786119	0.985209653580834	0.766471581776562	No dOCR induction
3	3.18824636348858	3.33783582635195	3.1730600857661	2.99391401360312	2.32854743128558	1.66318359407147	1.18762291561895	0.711620492579329	0.761106037556024	No dOCR induction
3	4.26389531065245	4.25522157416783	4.45643144748197	3.37185619964455	2.49508250840823	2.05399036316951	1.45187723788161	0.824030520049858	0.592234464531643	No dOCR induction
3	7.81421575945362	6.46689937642925	7.82979350310884	4.67204170830107	3.41585059388927	3.00353352486679	2.10609762714124	1.42218040399662	0.939941030163332	No dOCR induction
3	3.43782168578124	3.04445111175208	3.34268480208296	2.96437732751092	2.46884530674327	2.33068323370401	1.81659214129176	1.66282116940616	1.3516829252086	No dOCR induction
3	1.62511669070878	1.52704164548271	1.95366633052515	1.12924135284954	0.840897928826152	0.509858211597912	0.383118772115235	0.108490412634967	0.076289591139887	No dOCR induction
3	8.36268423324995	8.34136819712417	9.5916572585955	5.71731485342286	3.87559015418929	2.54690019776505	1.77508264632231	1.05718442096476	0.691251532289698	No dOCR induction
3	4.33728152918875	4.65315935087227	5.02244304896917	4.57729441826415	3.61366406445549	2.559087746355	1.7806295685352	1.27188213055172	0.691589414243419	No dOCR induction
3	64.6177045534277	66.8575014654283	46.8778326756003	33.0711632118098	29.5476307299127	19.3797010141717	13.6921505611287	4.15697808250206	1.63884079509584	No dOCR induction
3	3.15617400486249	2.82315762782174	2.85085443109381	2.819772115195	2.65982084350801	2.02901184064882	1.41266616696709	0.852203414745953	0.743994269042652	No dOCR induction
3	10.993827830548	8.67771020052693	10.5605417809433	7.65156959442224	6.1945739069372	4.18760174936218	3.27760666695353	2.25290909674873	1.43992547405413	No dOCR induction
3	9.30256429399509	8.49065855623568	11.000213307668	8.22949413187933	6.02854849827799	4.26746143786002	3.25379771783049	1.73410867291954	0.884584042384459	No dOCR induction
3	16.0779231215422	15.309987096547	15.210209568429	13.1666182180439	10.2000251736272	8.30233644178548	5.97576842735481	4.1684500679345	2.93082717343907	No dOCR induction
3	6.13162579494788	5.77895140344805	7.07499527169363	5.66198405809086	5.33530794931403	5.02797009802073	4.39248692639596	2.83267897644726	2.6989235635586	No dOCR induction
3	3.70089339035922	3.54579623811564	3.58339047829644	3.35691839743804	3.16520791681343	2.48530080737586	2.41400616559246	1.71446481751615	1.43245946953501	No dOCR induction
3	5.63032816275893	6.20828189802265	6.65973200998917	6.75631667959575	4.66973953209706	2.910904073368	2.07684287334314	1.08758672080221	0.663185719937412	No dOCR induction
3	39.7953703259943	41.1732625903881	36.8437547642248	37.0601058392078	39.4757535278723	30.9902709556742	25.4958619787669	10.7489466971207	6.39212798827722	No dOCR induction
3	17.7290385897516	18.4435975961873	18.3096202620214	11.358558355654	9.55479887231714	5.95637016740937	3.63676042981884	2.50750401469919	1.17545639141252	No dOCR induction
3	8.12965918299825	8.41119375196729	10.5004489270219	9.78229369640334	7.02815739827101	5.32796108560028	3.89865491164843	1.95299576383556	1.02873835639291	No dOCR induction
3	3.6059512375981	3.05601427742769	3.52368102953433	3.85215212932771	3.38178960275243	2.68161694994116	2.12945926203115	1.40323858540515	0.916309097193972	No dOCR induction
3	5.53946648664475	4.7796653364573	4.74782981493903	4.10845847359172	3.30317358296177	2.3463834503812	1.8742390049151	0.604290477311053	0.29286258438251	No dOCR induction
3	5.44755475807678	5.49114131279609	5.59340523438241	5.15571409368537	3.94190343425151	2.7513146955062	1.63544162245593	1.10125049522477	0.719018809282539	No dOCR induction
3	9.60004036890475	8.80686156396086	10.2221216003534	8.574574377231	7.53642321271464	5.9441250362211	4.89838063800259	2.73455582940308	1.85607720068273	No dOCR induction
3	2.92044720668484	3.01503940274744	4.0891586652239	2.82726204196165	1.91511929681365	1.41261590956417	1.57017647082218	0.932651832409851	0.761021813816764	No dOCR induction
3	13.166736154722	13.0481702251088	14.9783966786858	13.5146303897221	9.28089044909763	6.53267392074458	5.29231033457484	3.93579529921231	2.5509242690107	No dOCR induction
3	10.9665140438472	10.6353576351038	12.4649735298208	10.5519858720895	8.7934404540264	6.54654319143881	5.69914690434639	4.00782894454893	3.00322355412579	No dOCR induction
3	3.44875831340209	3.45047009961522	3.25050510853668	1.76322228806174	0.88805403484241	0.61846120246762	0.405040146765973	0.323172929391056	0.246808865390445	No dOCR induction
3	4.93946671219876	4.90266652447504	5.65435567106687	4.46701849393242	3.64205200121586	2.67582576250305	1.98148516872015	1.017135046294	0.668022372765448	No dOCR induction
3	1.67626732402004	1.6840161114808	1.97148515650639	2.18200346353129	1.87404601978297	1.58691747262394	1.25707087741431	0.8133666431828	0.706405663929858	No dOCR induction
3	1.22506343231236	0.966677650425803	1.34606596588062	1.99665537162468	3.8142967753369	4.8891566882405	4.46499611656444	3.4672265271577	2.47152686076184	No dOCR induction
3	0.435906885540667	0.541572922549205	0.593423169550066	0.722844496189844	0.842391036944601	1.17548297963534	1.41912237274831	1.44892901470127	1.2299208215867	No dOCR induction
3	6.6858504489152	5.94490122638534	5.62632322656118	3.71878710047172	2.68171161118013	1.3849384440613	1.14697991166966	0.684778046764636	0.311516746246361	No dOCR induction
3	0.569828651616848	0.29660179361966	0.580436592588468	0.70565370722699	1.46589678713368	2.26267734030255	2.46446761610926	2.30108095656918	1.88263924175201	No dOCR induction
3	3.91378534415671	4.71970587433084	5.21351006474682	6.02585457295996	9.19985136068915	9.12549573499158	7.29184376147751	5.57976807376315	4.32376498480894	No dOCR induction
3	2.16611753194719	1.62291186910033	1.62115761756349	1.43237843987705	1.42824282019049	0.933511066195868	0.754111154966569	0.350685731271802	0.469077125340345	No dOCR induction
3	15.9576393626859	15.551357176146	15.9006005623039	12.7391983610886	10.1597866165437	7.84486702001865	6.71744289425152	4.12069702134498	3.12782744281469	No dOCR induction
3	12.0061276870708	11.262571298088	14.3934277532876	9.60208314712844	5.67566168408929	3.67671831744744	2.80358219413775	1.78614676474284	1.18521159590551	No dOCR induction
3	2.04423429332652	2.24685677052555	2.6130501444437	2.24316891345978	1.80852960727128	1.09508008311378	0.704885872035552	0.422438641231987	0.225023155527962	No dOCR induction
3	6.37344384092754	5.52812290640869	6.80586395248771	6.27473078391868	5.16061026677673	4.67870292343033	3.26576297955697	2.63676569188593	2.39527954312485	No dOCR induction
3	6.34063680796696	5.63664656267427	5.76863158418071	4.02682026575543	3.26260177260748	1.90399464909463	1.87257338395806	0.734921503524165	0.554681335295374	No dOCR induction
3	6.83434011989312	5.52139323354344	4.5497383089382	3.60824277948379	2.97182604829503	1.76521898988107	1.09613768774896	0.649469166974101	0.700737667434442	No dOCR induction
3	3.64209427162922	3.26493154642536	3.62269330481423	4.33305534824612	3.41484511906651	3.7641418925494	3.5005411967311	3.00527125841765	3.03736198246513	No dOCR induction
3	13.2243175395159	12.9975305892728	13.6712397963301	10.8801565890338	9.79162381023848	6.69862311459473	5.98757731168658	2.79843087355039	1.58250269056768	No dOCR induction
3	2.45022614985277	1.87814586985325	2.15060355653015	2.30652633060557	2.26538146523072	2.0846533995188	1.81947003906797	0.934093247982274	0.86689980140571	No dOCR induction
3	1.75631268937632	1.64860127681775	1.91948281327381	1.66488394926201	1.45265800306162	1.75707849498539	1.87034774913347	2.0581128321082	1.98080371007035	No dOCR induction
3	5.53787115576002	5.13269055691849	5.729420868194	6.01427585725536	6.17439303205461	6.50937380276274	5.9338508791554	5.0952558236957	4.26224626026432	No dOCR induction
3	5.7096617667636	5.12668422284156	5.16837265736741	4.83788265228987	4.36327210706888	4.13850867707581	3.41858913021403	3.19184606971925	3.2131941651972	No dOCR induction
3	13.3125925448065	12.6893955624645	13.632852472529	11.3282087615551	8.10788683451417	5.27111621640461	3.91283484518612	2.335459643044	1.21627633923853	No dOCR induction
3	49.3163325649171	48.8854851403031	46.2506475715397	38.7832196264312	27.4320729021333	19.8322014625018	15.2657215171642	6.53879227850632	3.39127990586721	No dOCR induction
3	1.62080883774832	1.61939437991105	2.0202970819324	1.82727286381705	1.98114253212243	1.80105081430047	1.39957441565767	1.07074686321151	0.974062571796153	No dOCR induction
3	39.5086303673215	37.5015044279936	36.0531369404343	33.2367598098498	29.6207145021551	20.5245347054185	16.0587095924635	9.1761827993108	6.1806841774939	No dOCR induction
3	19.1822428158116	18.9754794295893	19.856978666387	18.3475094519661	13.3507163247496	9.66039186047587	7.61453518344182	5.53552204241868	3.94906886517635	No dOCR induction
3	2.88468726334481	2.65581170662511	2.00996236094534	1.73743433628969	1.4411214292293	1.43391739329611	1.07325631460165	0.977109136064025	0.921270377587084	No dOCR induction
3	14.6010407697784	13.4548104333359	13.2247144173087	9.80719341229764	7.70926204531006	5.6028573197557	3.54242867310535	1.48554924441624	0.477045234746228	No dOCR induction
3	3.85658123098818	3.76711949803839	3.59623767174432	3.3871946378187	3.5084642013308	2.64203049864943	2.21926163695242	1.46769324363357	1.18694370876614	No dOCR induction
3	8.9225309686756	8.91962059203663	9.60584306327651	7.6338938975162	6.96938501040578	7.01572583021503	6.53652646211302	5.68645454080604	4.04481508377397	No dOCR induction
3	1.3438707404683	1.2353582151933	1.05592849056508	1.52858514906065	1.59725740165077	0.942517889298135	0.866683520185081	0.811739341326127	0.683586065174489	No dOCR induction
3	4.38798485059609	3.83557402892608	2.78417390930867	2.57354065374523	3.16002767795268	2.77917714293815	2.6153603705941	1.74017417632832	1.16806865262395	No dOCR induction
3	8.75748999124775	7.14241061927123	8.59750732617248	6.12344980348669	4.48484249179696	3.09702470588591	2.09710218288345	1.37552531814604	1.0670449600629	No dOCR induction
3	9.56210140163053	9.52875081123292	8.67085114618089	7.36042788243299	7.54730924825758	6.6866153732933	5.56172631264916	5.03638305571222	5.30688650270731	No dOCR induction
3	5.72122683748807	5.33549020419392	5.67787406866826	4.28789548645044	4.3187910126064	4.55790872294276	3.60519350187045	3.28927857067854	2.90952811273315	No dOCR induction
3	2.27103264328879	1.8359423100078	2.59776054976575	2.07733622146119	1.51980118615486	1.27334257903347	1.07699294385435	1.002328179273	1.24072515862526	No dOCR induction
3	20.3315954896286	16.9332438294236	15.7450196847907	9.63669553843787	6.50257014705839	5.3280326287791	4.9145491721698	4.79149339379934	4.45941067513927	No dOCR induction
3	10.0489268236595	9.7464987993692	9.81090239752823	9.07620759927778	9.74293186257773	7.63237783609379	7.76801282549335	3.49117353471349	2.30666374287557	No dOCR induction
3	2.0387707593394	1.7424570709751	2.19809012219498	2.04083760651965	1.70581038699209	1.37753779664968	1.12689946892929	0.709348028191065	0.43840667781632	No dOCR induction
3	2.39748153339802	2.66573263879455	2.97410828822908	2.65871034582864	2.13696685784032	1.90221003227844	1.32373800709292	0.896176810418987	0.640567915491102	No dOCR induction
3	1.46574865400909	1.13865121339678	1.46284713034943	1.52582000149318	1.32203908819716	1.2070185344414	1.51098898672886	1.24572296807152	1.13905692308677	No dOCR induction
3	0.880504179667842	0.841933780488843	0.793246981641544	0.869996979297549	0.827764940502973	1.01012014312951	1.03480341875564	0.952846610570277	0.791509050864063	No dOCR induction
3	0.300301463064824	0.218660444867293	0.419064023971201	4.37429218402906	13.7975919767495	17.4895082835773	15.4039447101086	7.01643901353012	5.00399915124108	No dOCR induction
3	12.9056600032404	13.9165906015694	13.8262764496667	13.1009649495908	10.6491715979651	6.58147091249382	5.21333938050948	3.09801548131393	2.33884037303088	No dOCR induction
3	5.82708780074775	5.79001946595294	5.10464408447762	4.25414402476049	3.44558553324655	2.32477109683257	1.72117818968601	1.077011500354	0.49687221646528	No dOCR induction
3	5.8339133043201	5.2066267432257	5.40617581616295	4.83387250926913	4.03318062656421	3.77209643465872	2.02546107455614	1.40607097921073	0.725432589542869	No dOCR induction
3	8.32952546827812	8.70896356335344	9.88707998900069	8.36689038903235	7.58711953821365	5.80533679329629	4.55672383669084	2.95977581955801	1.82354548465858	No dOCR induction
3	4.35195852085017	4.19990551312423	3.94417491769832	3.22516334864241	2.49058267002632	1.95301341083093	1.706255875447	1.17842778061551	1.10399212839257	No dOCR induction
3	3.1087308593949	3.48645934267142	3.36453713575252	2.7082221575139	1.38811344648542	0.889856348450086	0.725760885198603	0.429031562595043	0.232012180248673	No dOCR induction
3	1.15297718086715	1.21479414567507	1.08470356273805	0.934237650325344	0.663314453982464	0.572861768740981	0.455633409097563	0.226580781511793	0.194798649435208	No dOCR induction
3	5.9608110072555	5.40300303190611	4.11925783904508	5.07695150819053	5.17176144994676	4.95951034897312	4.46304689128107	3.04027870350578	2.48433865388738	No dOCR induction
3	4.91342290452127	5.01504566452309	6.19158755524713	4.88196602000992	2.68574338060346	2.09252860756127	1.41406390000349	1.00676024998787	0.48603724180437	No dOCR induction
3	3.79645491751569	4.12525602976231	3.9016603200478	3.14117156526935	2.41568546461532	2.07427146407211	1.6869695347899	1.03272419660462	0.88108854077766	No dOCR induction
3	1.4147080496331	1.96820991910863	2.50090241180625	2.82269591426196	3.30028720234905	3.19418055160134	2.26941521595638	1.22390708706795	0.615497911942472	No dOCR induction
3	4.08456605896537	4.11523772246408	4.08366292736388	2.66994044522727	1.60475223442637	1.06086433908012	0.579037235424252	0.502824131012096	0.205479637677624	No dOCR induction
3	1.96496687521072	2.13546574853399	2.27530295909898	1.64285251982364	1.49078006933074	0.957751965633559	0.661165870345973	0.706037190550659	0.569602013545222	No dOCR induction
3	17.002773897222	17.9945112044289	20.7993628407288	19.4364201275242	18.2163937113675	11.9575438586253	10.5081022004187	3.76156077431341	2.16612571214914	No dOCR induction
3	11.4025463330848	9.95498550527999	9.48062636546499	8.81455701139102	7.93586790522946	6.77382967129664	4.8119148112796	3.02779514137708	2.50568016226358	No dOCR induction
3	6.54152198733659	6.6355990123407	7.02256862338555	5.00774302842318	3.4061716599604	2.7674167812757	2.16144948286155	1.31261882906921	0.647687767326959	No dOCR induction
3	10.4096231704439	9.8589198607356	10.0121976666923	10.2333898770692	9.95497612511025	8.50521215579053	8.7752594527582	4.05289662860887	3.00108811414262	No dOCR induction
3	4.6751645661346	4.99605591987412	5.23748846792465	5.37784202529513	4.90870305072605	3.77735407494381	2.79112703379812	1.67498393953231	1.17232712821961	No dOCR induction
3	7.98517339177399	9.44338782067076	7.79653797690995	6.73568018762711	6.4393765497321	4.84100564147642	4.09923152550198	2.04667360884169	1.38772311446055	No dOCR induction
3	2.56401697106821	2.44007084999292	3.01369309563654	2.44298298972522	3.56210321724923	3.04330777517146	2.41785817792543	2.29391609799008	1.82268986691783	No dOCR induction
3	10.8337533173463	9.60653601119038	10.79292846995	7.904401667778	6.47519052870808	3.46676030119825	1.94103880622401	1.20944448417725	1.02870299329514	No dOCR induction
3	17.5396998881471	16.9685500357615	14.4553197352675	14.1411616399159	10.3376840844107	7.68583161594584	6.29512608635437	4.4292486187717	3.47497385090708	No dOCR induction
3	1.79556774242415	1.74691667820385	1.86851006330247	1.27004661412181	1.18979716667458	0.735356389000338	0.700731818210865	0.593165707045762	0.783824723378997	No dOCR induction
3	492.116893791723	410.515797811696	405.486790900808	384.709847498839	348.274744769211	244.424519193432	188.982017603903	70.7425017678346	37.980713841045	No dOCR induction
3	1.79739529297057	1.3498802941002	1.79848866987388	1.46201574513163	0.976469771036461	0.794813550302538	0.721078530534528	0.484912826251628	0.353596269687375	No dOCR induction
3	12.4834479944407	11.5568058591786	12.9174573493178	11.9271561649767	10.4549229354699	7.57773049467022	5.4641803981885	2.22015838840802	1.06766502373494	No dOCR induction
3	4.15061871045754	3.3504089118388	5.709009553418	5.78780633017758	4.37589784841889	3.02537305061489	2.40025273879331	1.18719339035291	0.840299576242803	No dOCR induction
3	498.484535585715	400.569796856092	362.770707795517	197.267180765209	138.814542183869	89.843277603606	46.2376832825785	15.4255817122062	6.5403136560058	No dOCR induction
3	1.35910876529718	1.26024238694288	1.53316998840455	1.26206346464456	0.914641778043197	0.591206667231182	0.582077736834298	0.269577814854786	0.105167925844075	No dOCR induction
3	4.59655877744979	4.23564054463	4.03895868836463	4.41330785633598	4.62839053364749	3.70718459159898	3.44038222513399	2.494891597525	2.14070784132036	No dOCR induction
3	3.41132608233444	3.92114037174627	3.95738118658408	3.00435187410591	3.28508847563984	3.29692518482242	3.0531101898488	2.45732759199065	1.84725575243951	No dOCR induction
3	6.87151689426247	5.63113130866379	5.95680766892197	5.17463992473537	4.03962085551032	3.50384492326081	2.41430739116564	1.23132990142197	0.834946609425989	No dOCR induction
3	7.33353054871319	7.30752706708575	6.12966318986238	3.81689983126222	3.12974385124348	2.88316079855453	2.05449474424249	1.26786685671167	0.756027951206277	No dOCR induction
3	14.0136014543011	13.3103081661648	10.649959501837	8.52141551242331	7.02169356612916	4.80839673387965	3.40492554957126	1.735053606095	0.868336631164969	No dOCR induction
3	16.878743704088	13.8529611153658	13.1712806710578	9.41604072642152	6.92828042444554	4.6225167616774	3.09951410673583	1.29890677419627	0.706637194900765	No dOCR induction
3	133.366943909718	116.058734743941	100.502372061716	88.1443535161068	72.6123834557478	45.472567445812	31.8428180145078	16.0072846445815	8.35102943073743	No dOCR induction
3	3.28365363287972	3.49523344293573	3.06213123136427	2.53840725263516	1.57784335167054	1.40857097840949	1.10156975717806	1.10906917037533	0.661737222598958	No dOCR induction
3	2.63890881154684	2.62870754783857	2.42480547419774	1.99740688447986	1.35681937732758	0.942030401774752	0.545460810708872	0.438125320819573	0.234073955935422	No dOCR induction
3	5.23497161532423	5.34800543207584	5.2227719058979	3.95935427653853	3.32645269440325	2.73700154670229	2.12472262992268	1.80891586727094	1.58632805416371	No dOCR induction
3	5.64678529251822	4.58154151950421	4.75373634315298	5.39465000676105	4.32952832998887	3.42664316897176	2.27372322402143	1.25356443724195	0.663515051566452	No dOCR induction
3	1.20729674986535	1.33062966366408	1.29508318361863	1.06522755192434	0.538957598363895	0.458929327431094	0.418929689528108	0.296148677515088	0.306191926913032	No dOCR induction
3	108.209038794654	104.558129133227	87.3157229222316	73.082022785172	60.4526403976207	40.7282038706999	28.0809482357174	14.5758696059169	9.23799571216427	No dOCR induction
3	1.33385129397201	1.35815474554464	1.84259623567419	1.91950763440682	1.63620526093841	1.22241515782125	1.08359514067889	0.64542956750256	0.446102035638012	No dOCR induction
3	61.9346497184128	53.7763590716876	48.2452526843418	48.9184043135153	44.8767063464205	29.8306407350721	20.874374661599	7.71610982421851	3.83015175907562	No dOCR induction
3	4.69089448161992	3.35991848163972	5.54054683294327	5.58930178971513	6.0865443753099	4.76738090190904	3.95634534958691	3.12987759262219	2.62620751265432	No dOCR induction
3	1.09724970614019	0.96285853706562	1.30033584390259	1.51750682946548	1.1164765246628	0.810524132249898	0.669471644332156	0.401918092932182	0.296306314066166	No dOCR induction
3	5.99978732044886	5.84627153562535	6.54250337767491	6.95817229062002	6.80315480966864	5.23170102416037	4.35978920948134	2.65308851670235	1.96723440311387	No dOCR induction
3	1.85591501945393	1.25927521361366	1.56716971761751	1.212562012517	1.28396878380446	0.749307960337156	0.796735161663131	0.219371393009145	0.183927658396955	No dOCR induction
3	4.97627248329172	5.02107997733765	5.79305881006093	4.24792846610111	3.44839495466492	3.09931392502169	3.23029211306115	2.33455297507757	1.95892425114541	No dOCR induction
3	2.25650148542565	1.88765756434452	2.21268940585556	1.82893883450652	1.40913182397451	1.01581142020256	0.647612232373224	0.363278836056317	0.16077034565083	No dOCR induction
3	4.07318444717224	3.8126372496475	3.43293839023457	3.07686342121922	2.52815198082013	1.48546873668555	1.54977686224744	0.888341217304711	0.554709931264307	No dOCR induction
3	2.66023412682121	2.40253706606745	2.24019758747812	1.79519790075605	1.63726799692539	1.11258229306873	0.959721501936875	0.597429598397065	0.587858036097266	No dOCR induction
3	2.80060786731002	1.94121713744148	2.51917924926942	2.03115809092556	1.88074847985634	1.19280273601388	1.08708933244399	0.72428468776205	0.646656534216371	No dOCR induction
3	3.8603431959274	4.17268341219527	4.749302038718	4.66058985317529	3.80769170616891	2.71445790730584	2.04153841279001	1.33825663589122	1.15099211294671	No dOCR induction
3	1.6253137823271	1.38260581131867	1.51188323654404	1.438289259729	1.51290493593938	1.42248741287358	1.27382999322715	1.04854942219549	0.978688812927199	No dOCR induction
3	5.81521639968472	6.54945182406435	6.13559723135684	4.61977402850862	4.51006689319141	3.33637772216724	2.36746141996164	1.74588372322521	1.20580642233106	No dOCR induction
3	4.40638235693641	4.36106507463702	3.08487571246046	3.39996898751236	3.0833029976785	1.81000984056793	1.45820581018134	0.872490986452896	0.39861646441557	No dOCR induction
3	4.90121016178319	4.26497079450242	4.72327309232691	5.5134485489413	5.90018353738614	4.65481235547706	4.31285960663311	2.23328333854222	1.06948767360344	No dOCR induction
3	2.61341246128014	2.54934809167172	2.81509843820535	1.64794766100481	0.857876315911064	0.777574158756168	0.492757701259441	0.22898934990166	0.188603946262869	No dOCR induction
3	1.23531454982341	1.44369473395738	1.84522065663864	1.97103872754092	1.88782947148394	1.76459261148388	0.894019207951555	0.600424024818517	0.381284333942387	No dOCR induction
3	1.63730654047304	1.34552173292372	1.73571504917311	2.22132050824558	2.16290172556936	2.40352068181943	2.3746168982076	2.52922644943818	2.54088242629323	No dOCR induction
3	2.29634999272569	2.3974946520235	2.50224727234782	1.36483635691882	0.956950951161433	0.91780399093251	0.516405444473871	0.352632159572126	0.275375583089138	No dOCR induction
3	78.8126853154185	75.4835391645713	65.6278092792316	55.8520518635658	51.6234987197581	36.6967635187442	28.5486926231147	13.3363039444321	8.47161397045022	No dOCR induction
3	2.18793400103418	2.02093045486654	1.93323957198117	1.58333206286886	1.6148996245587	1.26922757026908	1.02644987185711	0.792788583622731	0.625824545256646	No dOCR induction
3	3.6258692300224	3.30461332577672	3.24518260657499	2.19740540866275	2.03068573215519	1.1959233929195	0.905117735478552	0.428929076414173	0.167475557371911	No dOCR induction
3	7.55395699257933	7.23335785053255	6.33121321620825	5.5910786164282	4.79179929894376	4.09447207819275	2.50735056259906	1.43897293958869	0.898679720413809	No dOCR induction
3	1.36783409545607	1.15520061161783	1.17995233457689	1.39725018670514	1.11867288199316	1.00216565897804	0.891721415019652	0.870456345841612	0.665392499288787	No dOCR induction
3	11.2821924282765	11.7419221946532	11.3347895573424	9.06882170828993	7.9674449823779	6.60927569780277	6.16735043738251	4.84545403400217	4.01835847698799	No dOCR induction
3	10.1571209639527	11.7885966188364	10.7795773210712	8.60930063344626	9.35083611301792	5.79688956334145	4.2385683581566	2.64119041598361	1.92629421876339	No dOCR induction
3	3.48609535198662	3.40871302948788	2.64314562297272	2.38673450682657	1.83928481694916	1.15135203592564	0.635259147072398	0.276729799147678	0.121035975746785	No dOCR induction
3	3.12575406079792	3.63898048766053	2.88508867678076	2.56043430756177	2.71208740167812	1.79555493976195	1.27143276750161	1.2268372324375	0.951185414412203	No dOCR induction
3	17.807423947213	16.194102698916	15.2616960861887	9.36043778574218	8.0893526247629	6.16498159841885	3.43095426811116	1.37844207668532	0.619829556282585	No dOCR induction
3	47.6656847213275	42.0227440113504	36.0699840049529	27.4594311958349	23.6340903972294	15.5607284606942	10.5021509206089	3.83919574760177	1.97779997707363	No dOCR induction
3	6.8884639329323	7.49899277872155	7.80917992160065	5.14758785157307	4.18746736070521	3.31013621130955	2.02867360060041	0.834472460035195	0.319833076709576	No dOCR induction
3	1.34023728432613	1.19115906265255	1.22773886792744	1.24941588406122	1.06533333167325	1.15206839334941	0.912904540973978	0.650415894473645	0.617796084972339	No dOCR induction
3	5.83711008102159	5.25994768414817	6.26993401079581	5.71598721633745	4.49957673108294	3.74057769810879	2.78429552419808	2.76541169772719	2.17087544129427	No dOCR induction
3	20.7097982342246	18.6046407575052	21.3811149987719	19.2968498538496	15.7852348447236	13.4802810911093	11.6169174668042	4.68442346299163	2.30356875773513	No dOCR induction
3	4.92227846971453	4.62440014264589	5.19770213323151	5.06677834661628	4.34485285396134	3.14899964158717	2.66346765009769	2.12751328324917	1.88965443766803	No dOCR induction
3	5.28011153671254	4.43544603848971	4.32225483651017	3.33891729814408	2.40313480730753	1.54189950324651	1.00398359977701	0.644924942604555	0.281808777324631	No dOCR induction
3	4.6301088605188	4.11539713288471	3.91357343074923	3.85391783901033	3.39321525390389	2.43751575471074	1.68768349468074	1.04591562416433	0.659183384011605	No dOCR induction
3	2.33567958099386	2.23284361691927	2.6204336652056	2.03047145064464	2.31989638740705	1.54727642928795	1.97725185134477	1.28148812304699	1.30040239035538	No dOCR induction
3	5.40191857614437	4.41511114003069	4.51739966773031	4.09182171628755	3.06367919836159	2.52112506594039	2.17443617752316	1.29049742961281	1.35475885584879	No dOCR induction
3	3.38976617469475	2.55604650942844	2.61590985209221	2.06650411195517	1.6361442079051	1.28694036196548	0.895863979446295	0.632877581912685	0.423626452097835	No dOCR induction
3	2.39904951181867	2.10458809804862	2.08673073245982	1.29940747536056	1.3267990164381	1.08845257527283	0.706644138824559	0.160157046097173	0.228922997109886	No dOCR induction
3	6.50427451277869	5.49583915657774	4.74351944270942	5.06103337167752	4.28994242558513	3.53265459319794	2.9549021875892	2.60313520528722	2.28343238518987	No dOCR induction
3	3.76539689042743	3.46395846870548	3.4598807560852	3.81465416771759	3.69058375738416	2.92992489315351	2.31581555679007	1.4050847676214	1.20092969935482	No dOCR induction
3	3.2040804877974	3.35856761379126	3.02436724948841	3.3187899974421	2.33530050942235	1.7956319112555	1.65621412022559	1.0126645401492	0.6757148649825	No dOCR induction
3	1.82694082362907	1.59240222506796	1.89440868458945	1.95042936093182	1.8197547443701	1.2925691592456	1.14542165879797	0.97979364690983	0.768522846414037	No dOCR induction
3	0.864047921217882	0.926845040345977	1.07616174671552	1.11035467711629	1.09362413627285	1.05495185342832	1.07814453263249	0.818562060273235	0.619858157889276	No dOCR induction
3	3.20341506010726	2.9671333529999	3.35201516065955	2.38274570101038	2.11443564995396	1.50291643111095	1.07884659386227	0.373126376814419	0.172326691639086	No dOCR induction
3	3.27693236921176	3.15484694818351	3.74240624281148	3.61726894178911	3.38601956855975	2.80877871010068	2.13159251391753	1.33287366871617	0.805512740667154	No dOCR induction
3	1.5068853889891	1.2307408945356	1.31122265601104	1.22032217054119	1.35850363045756	1.3180381112422	1.23717577605952	1.07908659378296	0.511544198917446	No dOCR induction
3	0.959203357258162	0.814769961560883	1.22310914131079	1.69668943551966	2.84391709049395	2.78259030857781	2.18832140121714	1.13052057538504	0.601795884195641	No dOCR induction
3	9.93463772125993	10.2048640726797	10.0067922828755	7.88747478487976	5.90242898856248	4.98877250713363	3.65639620220425	1.62012374398564	0.711584295980579	No dOCR induction
3	2.85934894046784	2.8975760687539	2.00683629735101	1.31803114170597	0.83390305556069	0.609652972154878	0.462576276883892	0.255937565724721	0.21307880961377	No dOCR induction
3	49.0915560277691	55.2756525028213	43.0036770036389	48.8445488579662	48.9748447678823	32.8439421686869	30.7661976848405	11.036473926178	5.6031192019208	No dOCR induction
3	1.46988405513703	1.2236816699261	1.05830672768459	1.29517002436436	0.883161446783419	0.534812883669777	0.36974802252749	0.242636431104261	0.151917799587265	No dOCR induction
3	24.1463792571431	26.1817833767519	20.0631233644434	11.024583741773	7.49743069671183	5.57492073799929	4.40229178215853	2.37672311320717	1.79650333346426	No dOCR induction
3	6.69811889407007	5.8341767357018	7.29490686116393	5.95817430250688	5.32819443942312	3.99455024162629	2.54997202861033	2.0560901203691	1.57412543299353	No dOCR induction
3	14.8583806291418	13.4325151998426	13.6070898616924	13.3685737659617	12.3043203509307	10.7394093337748	7.77733940000766	5.97252854780055	4.7096889152081	No dOCR induction
3	0.9529320485223	0.844786329429717	0.666970893869419	1.04132535939617	0.933967844369202	0.898864233568418	1.0189510945732	0.73312228846381	0.763047104464093	No dOCR induction
3	11.7203644542517	11.8077756315404	10.4176935983952	9.81129918533093	9.06140364434579	6.11118106147402	5.20422896285637	2.14573864243749	1.13539509131787	No dOCR induction
3	5.51134520358211	5.77777321556387	4.85693227979093	6.08680597447437	5.99468293445586	5.22739576238467	4.58095326693371	3.03145253997593	2.32579800899978	No dOCR induction
3	6.64482389920405	6.88534246726875	9.34015195477351	5.45977568964058	3.11891893533716	2.62379376942455	1.92603988448799	1.04163538413807	0.427073229297244	No dOCR induction
3	8.66291162691501	7.88277680303009	8.46571048681965	8.93793133359393	8.70952022103535	7.72214561930878	6.98986637269179	5.30578483385275	4.31829648631208	No dOCR induction
3	17.8576333149642	17.5614195296392	13.7651143237329	8.08724445888929	5.33571716412254	3.51450827169138	1.76361106981454	1.2173596332953	0.665827390205833	No dOCR induction
3	7.6103884121693	6.85412549762735	6.20350088108406	4.98313296807929	4.37240966907504	3.39791545793867	2.66345804447232	1.80928106305611	1.46962767486286	No dOCR induction
3	3.88005952257532	3.44692009827341	3.72836757944528	2.95635191212593	2.96396435000739	3.04298958470102	3.04442999002902	2.18730358057609	1.67695954744624	No dOCR induction
3	11.1962906273193	11.0149518662483	12.3425540262109	9.27399089345163	7.96002643027649	5.37135356927397	4.19470563081409	2.47316032475653	1.45509816165603	No dOCR induction
3	3.17936177631843	2.62727514262805	3.3840810347594	2.71318456013316	2.69482686251118	2.6344127438284	2.13478722509616	1.521100347945	1.16946481890404	No dOCR induction
3	3.18400686994427	2.87628846106232	2.72817615333636	2.15397101687207	2.51506774288824	2.33203615233337	1.80849348286147	1.37214136336031	1.24831056601939	No dOCR induction
3	2.15457908209708	1.74275189381193	2.00950792556539	1.85046789849213	1.51518239433795	1.2309210459736	0.863407976893426	0.71341957245355	0.577325158075086	No dOCR induction
3	42.5440370079868	35.2893206005073	24.5146299914711	21.2032635628872	18.3476623491043	11.8631159529324	6.35657744344468	2.48908192532788	1.43108373501148	No dOCR induction
3	4.1564589088005	3.57286964304928	3.34201616379559	3.17540876974354	3.46957953033576	3.94565415511651	3.59327376351525	3.25151273256832	3.00260978815116	No dOCR induction
3	28.1827562295656	25.5877320211119	26.7898453108024	22.0672503774495	18.3991446769007	12.6469009344012	8.53779968924026	4.57890891081299	3.06046280035551	No dOCR induction
3	3.28206760897003	3.25732968796347	3.82674877698822	2.59442281712939	1.81010965615993	1.57577435225359	0.9788842825565	0.672328794439637	0.430925076101504	No dOCR induction
3	1.01561936025527	1.08652426222071	1.25639847458089	0.815649658496653	0.815423393324027	0.638870864721183	0.592450828389549	0.489483718054198	0.381737611719645	No dOCR induction
3	10.1652197417997	10.4934909309532	8.05927706989173	4.76572381980823	3.38652311347283	2.13532540579362	1.2414166453302	0.857858152828346	0.376373617591041	No dOCR induction
3	5.21254488354185	5.48160679812624	5.46770401001559	3.81480438112088	2.85421110502774	1.80901234433795	1.26346564834115	0.619812076346185	0.463410103887989	No dOCR induction
3	3.55413796156056	2.87056265874662	3.24930235089367	2.93012104580445	2.46442073464866	2.15301632915889	1.32328478209393	0.862235675401252	0.626091880934732	No dOCR induction
3	11.5772167307368	10.9275211517288	12.4192760930098	11.7342619504671	10.0351755820747	8.84208065653412	8.26513471059329	6.49489076163982	5.85298686678333	No dOCR induction
3	5.31893429841453	3.94412189254004	4.77323968680366	4.3704927991138	3.74525946455303	3.0000993811159	2.15359067380703	1.7656775460684	1.63495581553616	No dOCR induction
3	8.7146587211444	8.02503074332799	9.34519593184961	6.88923698583983	5.61732583056029	4.34753238174097	3.45555404358092	2.79831660979755	2.05750154218965	No dOCR induction
3	3.7099881036121	3.85553524916211	4.5802163947064	3.6706805159856	2.6874335266265	2.18011369111941	2.32299267571219	1.89555535373556	2.18786597399509	No dOCR induction
3	1.77279053176467	1.55523368486363	1.84708239484075	1.74489206564085	1.41317140713718	1.09507463843831	0.844615088624147	0.822165046474201	0.95085313260457	No dOCR induction
3	2.15287122883902	2.0823087456079	2.04047615512503	1.70036413130912	1.43597913021107	0.799260789252467	0.493151247306721	0.432924207375726	0.559919637773319	No dOCR induction
3	1.22367510438302	1.27004591028649	1.16870657786026	1.01994142134304	1.02631080367233	0.667356918673697	0.728511774709133	0.505386131026458	0.243902395061345	No dOCR induction
3	30.5252007990428	25.7436971384904	23.9201558608587	12.0552458065255	8.38581468819597	5.85905858390918	3.27519019559445	1.16109509951138	0.524193455158205	No dOCR induction
3	0.938439465531978	0.839849423668248	0.838232262788208	1.08866396708129	0.960059893954534	1.14460916512973	0.955748602057126	0.770648698264388	0.581976227587256	No dOCR induction
3	3.74862343406614	4.0219780592001	3.01642876614645	2.99331300335672	2.8632863353928	2.6788814929208	2.31802493230448	2.1363973010516	2.06109139438339	No dOCR induction
3	3.44296151927152	3.16051274380035	3.63869460664117	2.93610169936817	2.49622208310962	1.61272356771049	1.11298934239635	1.23190175015721	0.960285856098175	No dOCR induction
3	1.44263703654956	1.33711547910864	1.40307873305032	1.5807530981768	1.67147005564725	1.64889438768868	1.41705098700906	1.13977634132771	0.941462531887337	No dOCR induction
3	4.79199420413882	4.82026985329546	4.62929341780134	3.80789688729177	4.7142379818281	4.73343072658688	4.3496414308917	3.58813399722599	2.94941536390954	No dOCR induction
3	5.97911806145741	5.43680336959247	5.2245048046607	5.60208973044884	6.11954385109329	5.14752153790633	4.43892743344298	2.91412570973965	2.07563394056409	No dOCR induction
3	24.3583099770935	23.0611018421292	22.6059833801152	19.1484820860802	17.7196031530686	12.8090686750901	11.0896752570677	4.63858932289781	2.71142966579839	No dOCR induction
3	12.4316452406726	11.5496913686547	11.6609829472808	9.05969089259003	6.83509060384369	5.02784256102202	3.96160020470005	2.77268339706238	1.87620969102349	No dOCR induction
3	12.3448932656148	10.7857518673227	13.4868931069408	10.1388117901123	10.2730771081348	8.40096695570391	6.12901350148847	2.75397290140569	1.27769952940167	No dOCR induction
3	3.57834177105868	3.65069260275587	4.10368222039702	3.74530447012162	2.86094204379313	2.11075199588535	1.76367977373915	0.893761958635981	0.560838929432647	No dOCR induction
3	11.9824581488958	11.3654407581298	11.8480077718542	11.3033042697251	9.44261018723038	7.7378951390718	6.91649389991408	4.95307371582627	4.5968084999851	No dOCR induction
3	1.01148875467407	0.899030961724598	0.928533283272217	0.742360359661047	0.571976324236401	0.286329227971179	0.300276542178224	0.0652691063481422	0.037310096200172	No dOCR induction
3	10.6421715546353	9.41320942655705	8.31647957806388	7.74210985716071	6.56890354701809	5.26240845185637	3.78019821239579	2.51198655248236	1.56704917181769	No dOCR induction
3	12.8859743812482	10.9641913882135	11.6047866585367	9.27548386856294	8.38803231287926	6.34127971233847	5.08047841785205	3.94802216745905	3.44150178001507	No dOCR induction
3	1.81473807121346	1.44745162638779	2.06785331939411	1.79548407907773	2.1183756871608	1.7057583853449	1.54216499428164	1.20630328837893	0.955600389915817	No dOCR induction
3	23.1718148471471	20.7048580185729	20.3904166787667	16.432687989311	14.9105608398554	13.2308654600069	10.9275375328756	7.02795821585717	4.41268873266914	No dOCR induction
3	7.51223893014054	6.30196872739362	8.09636706188304	4.9701551797017	3.71352393239333	3.71070051205349	3.19726254484457	2.40242404795508	1.59883632175244	No dOCR induction
3	12.1346502262771	12.6706072131941	12.603288017846	9.26345176414085	6.95150856273325	7.12005972403849	4.44732427916558	2.00864124761193	0.833452403381052	No dOCR induction
3	30.6618425159282	29.1185820140794	31.2217834838232	24.2180493776754	20.9757302502546	16.6676671698647	6.75061627157738	3.4029627220237	1.65057209212575	No dOCR induction
3	1.91637514046595	1.67337712606477	2.30942632730938	1.99999961547961	1.8399730970898	1.35114050739895	1.63784132629221	1.41697288722067	0.947472356466897	No dOCR induction
3	3.55051793423732	3.15915622225181	3.78548618433569	4.1941229117742	3.54381958169487	3.46466433587014	2.82484979352744	2.30715430366144	1.72579557038333	No dOCR induction
3	18.0045369937933	16.310892322142	17.4860591635989	11.2873219860218	7.46060124324696	5.95380073176762	4.26910352371747	2.97396628996659	1.58874935851994	No dOCR induction
3	6.18832312221825	6.28822185541209	4.42355228361089	2.52055604684111	1.97148724212537	1.24871952853744	0.918839936863778	0.3886665841082	0.222462158450759	No dOCR induction
3	4.81426119422457	4.31638378246089	3.08121517046818	3.57569418049658	3.22533812502616	2.27988389164277	1.54135413153578	1.20856062644201	1.10933707571415	No dOCR induction
3	35.8878109904076	33.4693601169366	36.0318536328466	30.8924609250182	26.011731451042	18.5626555158757	14.5981366899203	6.52789045327195	3.23011077509206	No dOCR induction
3	3.09292267228471	2.91584668507535	2.37739001264063	3.77942120601231	4.14948871703388	3.03464017580339	2.92324880852203	1.79588374233951	1.61748267006433	No dOCR induction
3	10.4260241893038	9.98049608571004	11.9116413533945	8.93327605865308	8.06400528963245	8.17975638269395	6.82708507401783	4.31143632622494	2.9789063174504	No dOCR induction
3	10.7890981701201	8.91527993762679	9.42594958483783	9.10666355136448	6.9651017905988	4.85165472133037	3.42994598394512	2.34402289223899	1.92173787365611	No dOCR induction
3	86.8991857759292	76.3398595702079	76.1138673174198	80.0229477800177	76.1120369421075	56.9656237080782	47.7818220273703	20.2039346774371	12.3055120309332	No dOCR induction
3	3.01097507307533	1.96277532848342	2.83773953860375	2.1778298963063	1.54573889823663	0.895152210358354	0.427653695083311	0.206840603197482	0.171620105238534	No dOCR induction
3	2.47781144897928	2.28737507881671	2.85655995075308	3.35678280126145	2.52579650637145	1.58025393231867	1.25386671455224	0.526728707716537	0.392501210076264	No dOCR induction
3	8.80972004907352	7.71872541752112	6.91010648200969	7.27467943483923	6.05210057601709	4.13738162231806	2.73674326330505	1.96738972708798	1.53989716347846	No dOCR induction
3	109.7309587766	116.806795487092	96.4515633032115	52.8977144836835	26.5758931603109	16.101813593111	8.17426880169136	2.92877678411165	1.43460248791493	No dOCR induction
3	16.8169694520874	15.4412697602431	21.447704379255	19.3328221404557	16.6579482184921	13.344708396033	12.2531052968803	7.46137507554848	5.15542082201585	No dOCR induction
3	3.98203110855597	3.25569474548703	3.64351890750252	3.85289204824069	3.74773663087423	3.06679538132454	2.41794373439035	1.76455384470649	1.33478086064516	No dOCR induction
3	1.54407110293432	1.45725917142229	1.46499673916397	1.69929965713226	1.79950704554012	1.80393858907095	1.51406292783483	1.32150323707846	1.11042460811071	No dOCR induction
3	4.36968890601795	3.67205092756937	3.04805411846934	3.62906727112709	3.32194625847791	2.81045066350692	2.55853569004921	1.52894648541527	1.37407740506854	No dOCR induction
3	3.59277008060706	3.6122141139043	4.1680179499186	4.33955799917478	3.5474097995049	2.56075502393668	1.91018591720483	1.31159498006971	1.18360343879614	No dOCR induction
3	3.09575175295992	3.0577247562168	3.11918561440004	3.67968537474839	4.24368780461851	3.22358878959925	3.1582586398372	2.76464437714824	1.84203194792173	No dOCR induction
3	3.44916354798861	3.32351077954483	3.38099262277815	3.47483038820248	2.71799619400372	2.19383107820848	1.79659918614689	1.55262473629389	1.21176026317898	No dOCR induction
3	7.02696627020781	6.98501068191917	7.49330397810138	4.89640595478343	3.81987835603737	2.5971907260336	2.40461673063913	2.180593357825	2.12371970730904	No dOCR induction
3	3.83141923787786	3.67075752799058	4.56926009277157	4.93411926740219	4.6166569739905	4.27423983193927	3.47824899167891	2.55394101585477	2.1093862650489	No dOCR induction
3	3.44460155620491	3.14532277266454	2.9944350096759	3.1494836361003	3.10532911294512	2.85594448717193	2.19989426351785	1.86481572607428	1.43730223962491	No dOCR induction
3	1.05881325684024	0.869246861950472	0.80240723814578	0.701348670029455	0.586941043297595	0.488383210564831	0.568793321309312	0.456144215160752	0.297444726247442	No dOCR induction
3	36.8811914226343	34.1315802778732	33.4712195347197	27.4127141363876	22.6628814333236	17.0234147887504	13.878327443063	9.73298859014743	7.8805681235904	No dOCR induction
3	4.96693213003075	4.4230417428209	4.78661999658843	4.27479640777827	3.56756275895998	3.07045879603965	1.85370749625988	1.97732383731361	1.52085909733405	No dOCR induction
3	5.78194703741176	6.2522183321605	6.27121121434361	6.42858717499455	6.06889289391174	4.56611476356446	3.14018189039392	1.78628185269034	1.48875915324541	No dOCR induction
3	12.0451348023064	10.622838220453	10.7369044794094	7.47658437633752	6.46450251928899	6.11317765966138	3.69698759601358	2.34606571444138	1.14538739807372	No dOCR induction
3	3.44596299188274	3.81353258918334	3.24626910479986	3.59974343275926	2.38400323145511	1.92227230205009	1.42061989249043	0.805647827865929	0.557428534877408	No dOCR induction
3	5.2679610194498	5.82670049827656	4.53625359315565	6.01819637104907	5.49832738936775	5.78271617483581	6.2791494348753	3.77172779313579	3.69783712268426	No dOCR induction
3	8.88812616152602	7.79722587462706	8.7966927019677	8.30913194302316	5.41775168166375	2.8410588108775	2.46873822996884	1.23012696273016	0.846022663996358	No dOCR induction
3	14.2831985115114	12.4468571307558	14.3328430286237	13.5987580111724	11.7644973556964	9.5797599070405	7.34243817095082	6.79261886229626	5.94508181741358	No dOCR induction
3	2.50765408678879	2.91278281260765	3.01813154367536	3.15376415748386	2.94224240009324	2.60769583962923	2.92450589981263	2.82564109355588	3.316937114039	No dOCR induction
3	3.71917330962338	3.67029818403167	3.42416888633108	3.26104781116551	2.68355107715889	2.02591942645601	1.63209019323533	0.94345437702003	0.826313456184811	No dOCR induction
3	56.8445810136073	55.3014488590415	51.9866252121005	52.8724670325333	53.8257578327386	40.4451885021677	30.4851182792377	12.1181394639176	7.21671207908817	No dOCR induction
3	1.21907703669948	1.05693849715256	1.20537171966597	1.0783311107866	1.07788361160134	0.973009539648798	0.949241991429099	0.588688921043493	0.502598319231306	No dOCR induction
3	4.42638568498498	3.87654065123842	4.83010936235462	5.09079292113618	4.20832689829371	3.91722626164313	3.60221436980738	2.48030924180412	2.18480407938114	No dOCR induction
3	17.9035716453224	14.42386748497	12.5216583939674	18.8315178917222	12.4238925079152	8.04779452068833	5.74189814809275	3.82055832708079	2.94645142520293	No dOCR induction
3	10.5809902668869	9.31858673543328	14.5408029908158	10.6221554504856	6.8173368013843	4.59277095501066	3.96669910972013	2.03618652087259	0.947779913790761	No dOCR induction
3	5.34085139383822	4.97570297840992	5.73898013247206	6.24849403267814	5.46519531937302	4.5937416043909	3.29617979560899	2.27052847911695	1.67947756690323	No dOCR induction
3	113.876780835543	100.602931291052	76.6141879960843	70.6601388217347	59.9402167187409	34.2864373344449	19.5243342424301	5.64778996765808	2.73905655691927	No dOCR induction
3	1.95956388745123	1.91484223449634	1.99793948771905	1.73549851197267	2.00490912248407	1.67024631587635	1.08429287680466	0.906237066102998	0.668365853101127	No dOCR induction
3	13.1048199252574	13.2812937369341	9.11775968256032	3.83754418533546	1.93018926270659	2.03837710532817	1.32996442536315	0.714682277691346	0.41141878021048	No dOCR induction
3	50.7736581524205	45.5574965216235	55.3172106079889	32.0090649849186	12.8932484652745	8.09854617642782	4.93943331077607	3.42140730685419	2.37934729604017	No dOCR induction
3	57.7848106650728	53.6883043409079	48.720388432364	47.931801302403	42.5199768194461	31.6704602590263	24.2793570749894	13.8382423165658	10.57216132009	No dOCR induction
3	5.71109807113347	6.052532104151	6.21181533227069	5.37556550735421	3.70350635000175	2.71695295685811	2.06508624740001	1.46233579483667	1.1029800706029	No dOCR induction
3	6.93453274549768	8.27274750842684	9.54155831534889	8.04784457846962	6.4675856190854	5.2695397428042	3.72691983619245	1.77567508470954	1.02137988815378	No dOCR induction
3	2.04923356680942	1.84970853676819	1.99042518559143	1.88456930135764	1.37558666111549	1.09572772492761	0.870837441597863	0.429617835668641	0.477117519486936	No dOCR induction
3	3.51111724339741	3.66315732352283	3.76920766638446	3.60041105773971	3.71397018928545	3.60672750675817	3.53867771213765	2.79169528793351	2.53899562291886	No dOCR induction
3	3.18235064853089	3.14974850942085	2.85870604764328	3.37957479952187	4.22625373227974	5.18475708613897	5.10797845249152	4.19142579036465	3.68619268180613	No dOCR induction
3	3.91685477244183	2.9626484454313	3.95317430910376	4.61327077630424	4.43921952938096	4.84935021704603	4.42077132306454	3.71238460205608	3.00789968942537	No dOCR induction
3	0.540656296820037	0.887614954883811	0.715293581427239	3.98712583864935	7.60300634461099	8.66105962239054	7.65840593757587	4.42454160027125	2.94557454375458	No dOCR induction
3	21.3682785824043	19.4604080255754	20.1504343118234	18.1447562331009	15.5783747279563	14.2026066029824	12.2488970478597	7.74051610173303	6.06786088008481	No dOCR induction
3	5.54560942278497	4.35397508070313	6.28222180110371	5.12711378295303	4.70570553562376	3.22157649525713	2.27334163722739	1.53209633642767	1.03273404228016	No dOCR induction
3	1.45049551191004	1.22616621464687	1.26883278790917	1.36041650288276	1.12311001071842	0.850039314472014	0.558530787164126	0.490921697092799	0.319052242443469	No dOCR induction
3	15.5170393758849	15.7908954782464	16.4780624422519	10.1587471779633	6.75309861131007	4.10731169476398	3.09867998769757	1.35429493254529	0.805403967149997	No dOCR induction
3	6.7933907771091	6.47302823721016	5.87145459142976	6.41773975135136	7.96661354060956	8.12291327421317	7.67923521479106	5.21335320641034	4.06516155447987	No dOCR induction
3	4.19203919215332	3.81712651380918	4.64719586011242	4.07396301225447	2.98870912765297	1.81009164754306	1.68016015647338	0.988719171128243	0.815167094492523	No dOCR induction
3	3.89443643260989	3.62497089516869	3.82376198795041	4.2164731858303	3.5350520296645	4.09175276049527	4.13345561728044	3.62563296988171	3.16666903820996	No dOCR induction
3	3.35667029062555	3.23396974847933	3.20311578724516	3.57820761443876	2.91431557348078	2.38157930499775	2.45498741816165	1.83016476870964	1.33605358733195	No dOCR induction
3	6.86223153215758	6.03440229799473	5.66363404208223	6.06591970422926	5.40653874420441	5.97813508320728	5.91905138663332	5.21846569646663	4.29428440928979	No dOCR induction
3	20.9285233255082	20.862813691726	18.5565855941146	14.2665272698647	11.9682705734038	8.49725313299099	7.26357497578255	4.47811205922367	2.7811542329399	No dOCR induction
3	2.08443602409962	1.4672852717301	2.18833061510201	1.81754509752373	1.23825015816371	0.984281886096182	1.01935823740488	0.409919849516643	0.278383573859334	No dOCR induction
3	9.38206418937545	7.85633197572317	7.72273503632022	6.64495374988697	5.8088373124622	4.25538553178469	3.0555154710497	0.937239312913383	0.244540178158026	No dOCR induction
3	6.93015533477794	7.05023444263911	6.60462681139663	5.53442143044088	4.68867177429326	3.45699019362056	2.70329573152279	1.51038611068508	0.864459783178623	No dOCR induction
3	0.831023182506437	0.92331413986375	1.14523053990303	2.02488920243194	3.17324101656857	7.42604264585814	8.5865248219052	7.4226849779203	6.15446330604291	No dOCR induction
3	3.55330414381849	3.00032983805222	2.6491790642793	2.21946175441996	2.18042681385276	1.88843412053907	1.26051961678469	0.734266659603971	0.394263054348405	No dOCR induction
3	4.05198565871745	3.44011033675428	3.66691134500819	3.13327318792098	2.85540879189417	1.96951154999945	1.65205369336507	1.51100532253125	1.16166729858237	No dOCR induction
3	4.80344287781225	4.30560189646756	6.0801534449104	5.24585195298216	3.31829974222336	3.24514377494462	2.54287178425464	1.88610444871243	1.25733667500857	No dOCR induction
3	3.13826042067391	3.07111304961504	3.19305562353501	3.46647727027098	2.54939425410945	2.36718555066579	2.12935332942098	1.10800064662602	0.830795663869505	No dOCR induction
3	3.4046645231458	3.33077809253022	3.6838601978316	3.88981128412207	4.16289742920111	4.54967139667782	4.05503931505426	3.59591454254362	3.063291539259	No dOCR induction
3	3.03799338842095	3.15483267526763	3.05176913732156	3.44849539968039	2.73356271677271	2.49398713845928	2.21257223454805	1.83521159980177	1.41194221426792	No dOCR induction
3	3.42781516263387	3.4507475594755	3.95553468168213	3.0541104384694	2.72227636031092	2.4871660260624	2.07140110516625	1.75738593145155	1.99419961782002	No dOCR induction
3	8.85070354928655	8.39153414751792	7.94268593812528	5.31249653609921	4.16913268931346	3.39837161328395	2.37983072107223	1.31227921904354	0.680763744072552	No dOCR induction
3	4.77272553990911	4.98870559665919	5.85384932147735	5.20452524231793	4.28727523163472	2.99208375740532	2.32912522461315	1.24716805154995	0.823625975889074	No dOCR induction
3	6.72151843201462	5.88606424126205	8.3892909019879	7.55819638394344	5.2567983251412	4.97958292473067	3.72015952215202	1.74566802802023	1.19414194319993	No dOCR induction
3	6.50188567463139	6.35797643823934	7.91304634705331	6.40315640192237	5.30106388443675	4.28907906468623	2.85743081951593	1.38496330691204	0.42056230095183	No dOCR induction
3	11.274275028267	9.52924203147809	12.1764440411067	8.71246916875823	6.35953782902104	4.97499921288618	4.08192385867276	2.89303266821655	1.82397338751961	No dOCR induction
3	1.08341551577205	1.10924208529088	1.23957520058568	0.797147489519447	1.13553863309869	1.23543749924452	0.634994696180037	0.369124692475019	0.343594359162343	No dOCR induction
3	15.413791049324	14.5081022130815	12.6695712926099	10.2213882063165	7.50009228929244	5.02009445757804	3.22118078847916	1.46855359144633	0.841488276216015	No dOCR induction
3	167.984457305993	142.174782723914	134.040744737558	96.297433258641	72.9161278667907	53.3826229643841	35.8354118846789	15.7609582457594	8.71798484940873	No dOCR induction
3	4.27823216032585	4.97445849152923	4.61252267217225	3.85614454027551	2.95217151601541	1.99486674171224	1.51343312070954	0.942822308401233	0.673480881547456	No dOCR induction
3	49.6751057253867	44.9421540082913	42.4707922518593	36.0529163397986	29.5480242184378	20.6821014113966	13.0200225361685	5.0653553269002	1.66063088538966	No dOCR induction
3	2.00912234368008	1.84120280699913	2.27255715226652	2.42964702673139	2.40200612443988	2.42202430048242	2.21213713744017	1.51042837151066	1.50126414769319	No dOCR induction
3	2.45414519647855	2.44434704429766	2.67453095300808	2.04435990798229	1.56941786337539	1.38411665178156	0.971006247537513	0.7164472566771	0.628032197225692	No dOCR induction
3	3.23006528745538	2.82003870205426	3.35345679366756	2.29549093774138	1.44346252036932	1.32804304765636	0.780630020085274	0.35672685364165	0.221358734015598	No dOCR induction
3	1.34375319449386	1.62382306329741	1.60653645908296	1.52009622661537	1.43096518410737	1.04583869340412	0.907760296198692	0.63376498324268	0.487648999465951	No dOCR induction
3	5.2910877947544	4.56123895455627	4.99659827028343	3.05703247002162	2.07103502512232	1.25714680286388	0.848704339929446	0.269162859728838	0.128295702102859	No dOCR induction
3	11.592656072895	10.4445085083108	9.92596972766964	8.37993180406064	7.31994265173435	6.18840585069862	4.74755658735029	2.40983088861221	1.3441843005472	No dOCR induction
3	5.74627256243469	6.16010618675731	5.37213924092756	3.28953454392246	1.68603012224566	1.23471171350029	0.569532253734931	0.701028701361286	0.156098790827526	No dOCR induction
3	3.31328449063612	2.87699112600515	3.19675376266907	2.68704826565509	1.85181962124126	1.22270029978292	0.982203385511949	0.631386519620213	0.374465805868509	No dOCR induction
3	11.2660108826971	10.8783155968816	9.02171782323502	8.48198769394499	7.84129810096922	5.65748514010003	4.24322765241283	1.85889154298939	0.797723213544838	No dOCR induction
3	19.4164923987582	19.5452108534889	12.7981234069691	12.0025064989751	9.13721975062633	4.72643645130744	2.79447840856844	0.495410977181733	0.23701794400206	No dOCR induction
3	5.51091349051501	5.25272579822217	6.67898260545528	5.12628033342995	4.91172102449759	3.50886944507197	2.58149218013177	1.67433383926079	1.1991499020576	No dOCR induction
3	2.22795935126573	2.17841991088317	2.32259786713945	1.4916523523364	1.64325278964914	1.25287013898464	0.83626526514615	0.590416298880932	0.482791765934503	No dOCR induction
3	1.48322707944914	1.39517809943618	1.51243117859403	1.3666215127273	0.971981249197286	0.835662652104615	0.699729623786548	0.528804516389961	0.300135284933789	No dOCR induction
3	1.27128252001316	1.24822372007752	1.64500127972903	1.77407060405799	0.760026246000508	0.766796499084877	0.600952731877822	1.05552847124039	0.94319218887308	No dOCR induction
3	16.5973666928594	12.5155763850478	18.0286379009279	15.8458262314692	10.8572589583619	7.25809461192547	5.24814218637342	2.37250216107219	1.29716420428178	No dOCR induction
3	1.88455604120444	1.43439692726816	1.40896764772602	1.94602821600763	1.56889194708356	1.21205239853149	1.27798835027975	1.06195173017726	0.749044550596192	No dOCR induction
3	5.53042964865898	4.78813605187333	4.90016892982969	4.61668491971905	3.69835752425639	2.60305221809794	2.20939321611109	0.915017868850926	0.545661810621012	No dOCR induction
3	3.14541130212299	2.56927067161588	2.73482113948055	2.6566569294218	2.02094620109984	1.46173762025516	1.05818802903878	0.907414324059638	0.465595078032538	No dOCR induction
3	2.45512840834318	2.51802706296334	2.70813317394717	3.27433074188717	2.62997736429726	2.58146744761588	2.04722024057959	1.38800050404363	1.13037552906798	No dOCR induction
3	14.4937637730302	14.8318938528873	15.1942902776689	16.1954984590566	14.0291458440138	11.6477669286916	11.4295525604492	6.10925491538521	3.6100065747826	No dOCR induction
3	2.05086863593685	2.15383611739718	2.03855894363599	2.32088288083395	2.23776659063866	1.86610353251358	1.82578274125973	1.62204662563904	1.55673673955189	No dOCR induction
3	2.60748904776339	2.36103938021254	3.21445282922977	2.63975230938039	1.56158296329383	1.22101772740206	0.903838001066463	0.59598639617035	0.471199524217133	No dOCR induction
3	1.56763116516171	1.53261917585245	1.12077387774778	1.72730951189631	2.26070064044688	2.51748332162282	2.34960493952104	1.93440393705517	1.72162941885494	No dOCR induction
3	7.99967548584866	7.18006459396525	6.52250997083953	4.96537164768779	3.84440855258716	2.67906901248368	2.04468663490704	1.13513039943052	0.66525139060815	No dOCR induction
3	5.050668729469	4.46717395851532	5.13742641121838	5.59794410427827	6.4866543621174	4.35359510768022	4.0475591938665	2.16863506727294	1.48192551452248	No dOCR induction
3	2.94097318819767	2.65001309659197	2.9149289699691	2.94675475061103	2.76668481350879	2.63860781187336	2.11500399859124	1.62732973803283	1.41537783482282	No dOCR induction
3	2.49250953751623	2.05478455127875	2.85225574043568	2.88890450279693	2.45062040663766	2.02497815592957	1.94488584376134	2.22744090984472	2.27301450783138	No dOCR induction
3	12.8285458869183	13.3188305649551	12.3660239693224	8.362506915391	7.21496232528633	6.01678582200691	4.19893554722552	1.99979195018078	0.956006659761788	No dOCR induction
3	11.8736216758067	10.5709424462769	8.57673139255331	7.06645379462708	5.23811711709321	2.88175684018242	1.77999929942581	0.749086634081222	0.23504469093592	No dOCR induction
3	1.76547214310182	1.58633625813976	1.61073751469925	1.90281987412903	1.63731054821739	1.62075342513839	1.3912915157548	1.27728783072432	1.09016555948847	No dOCR induction
3	2.55848136665575	2.47556614279507	2.8074238146138	2.0334627748453	1.39879904206363	0.975808706080891	0.759636658219216	0.318393797004856	0.260177981486255	No dOCR induction
3	4.19934760009379	3.68770567827584	3.90902060414347	3.43009106400928	3.09595288147986	2.76026986458482	2.20943789982333	1.70765920184147	1.44299962633654	No dOCR induction
3	2.69989669384616	2.44503980581757	2.77282665592569	2.09701438473935	1.71156760986401	0.859012594755029	0.589921313895427	0.576801745992679	0.284244538629147	No dOCR induction
3	13.3519386762785	13.017102684161	10.9010995086148	9.83470277840237	6.69293697824015	4.60357596214991	2.47055436204486	1.25136881588645	0.898764232701457	No dOCR induction
3	2.30241373970041	2.34039849878272	2.25050719173189	2.06038673009629	2.69634651484587	3.19021161141583	3.4063277752509	2.8672985642397	2.06534520562257	No dOCR induction
3	3.73758516037676	3.56712958696508	5.06212579814086	5.34791551877098	6.35639993764046	8.12499408542848	7.70761148646429	5.14187899871764	4.01620511126811	No dOCR induction
3	6.84559963039395	7.19560644676889	7.92408387673403	6.36351501885126	4.9400045765684	4.01625292559322	3.15616650859447	2.01720850189439	1.33555819464615	No dOCR induction
3	15.7935680302644	14.9129675544856	13.8916635087297	10.5895416552104	7.50418145602324	5.06715646635966	4.43391905749898	2.61766601225559	1.64348352637674	No dOCR induction
3	5.12037994569713	4.68551284904866	5.69141603584248	5.21212993696908	5.84501157686682	6.04409109982708	5.7510109539449	5.56159644779575	5.27903863177606	No dOCR induction
3	13.662069469306	14.1228226598536	14.6416133443314	9.46332622434648	5.39768306157477	3.27554316844527	2.46806543449122	1.44055398562575	0.76995665243422	No dOCR induction
3	5.51642763974314	4.73169621919346	5.69327254454631	4.89593006175051	3.79160731274906	2.66684445216991	2.26389414222494	1.82385126175658	1.45935209229848	No dOCR induction
3	21.8706696329415	20.6412478780681	17.0210439275162	16.1696015392319	14.7896135025134	9.75867306951258	6.78659055338403	2.53048145560846	1.06506232764895	No dOCR induction
3	10.5481242940335	10.3570597254395	10.8537077703587	9.83516131227361	9.80900640065664	9.60414964910779	8.05892550682419	8.24633804713041	8.23524773696699	No dOCR induction
3	2.70010528318041	2.36829713282586	2.83119982250098	2.27915700481301	1.28910839779128	1.04786307823293	0.669393123217718	0.67786752781335	0.5028498212116	No dOCR induction
3	1.63179597697991	1.5773800480355	2.52735635540571	2.01550596651172	2.25665417289412	1.17923583415781	1.11440354848064	1.11141351116295	0.477189801848763	No dOCR induction
3	11.5614152706724	9.71217351410873	7.56329983961337	6.08888963891959	5.17822967075394	3.51943610525609	2.32649163369699	1.07297691020266	0.679209226087565	No dOCR induction
3	2.72766575960458	2.15482935551557	1.87932006178168	2.17928080114901	1.96110845903472	1.61010285807185	1.48338664948277	1.53048542104428	1.58871427677856	No dOCR induction
3	8.60897883665619	7.73456279137083	7.21501796487687	6.55360057030363	5.91915762328379	4.0602478884742	3.10180695315811	1.95144750029219	1.37149805834557	No dOCR induction
3	1.66729238400327	1.32083178913077	1.22338671213229	1.2243087301768	1.22492624700503	0.977802359963983	0.725297306780377	0.756679465539221	0.581710819614102	No dOCR induction
3	3.41034228313978	3.44153990144207	4.13325666415063	3.55318118131353	3.04305257427973	2.63794962147089	2.72452640430826	1.79299809200482	1.24143559751863	No dOCR induction
3	20.1945219273121	19.3527485395432	20.1807416456473	16.6368111701798	12.2007995335943	9.19196948727716	6.97921696901394	3.40331459735305	1.69460711842059	No dOCR induction
3	0.908393554215245	0.806827124655064	0.865767273689798	1.07729067032529	1.1692615871128	1.08013391076348	0.685086713181766	0.760918752275172	0.509326507827758	No dOCR induction
3	4.23459829726705	4.39328566112153	4.0211547156058	4.43096081924582	4.33815376405319	4.79928005613545	5.19886709019573	5.32673928731593	4.71441339068457	No dOCR induction
3	14.0706864758662	14.3380967800464	12.1278497124837	12.1343081130796	10.8711916767795	10.321510929572	9.54357541018846	7.07480615822337	6.35264083147721	No dOCR induction
3	4.49307103800548	4.18528245040634	5.25610452154088	5.29106478087879	5.75405515861123	4.26869700277923	3.89039140956302	2.66237966044342	1.6848501268246	No dOCR induction
3	2.81281405299797	3.17469116992078	4.13104253555171	3.85715029094022	3.59622388391889	3.44577006577049	3.57336407194393	2.20340361700713	1.57142033667842	No dOCR induction
3	2.77506813099865	2.95988788955388	3.72540213455789	2.40114240973091	1.86269147252884	1.47761745879572	1.53782719341184	0.641005656359656	0.346600281320593	No dOCR induction
3	27.4927750227264	25.6782005570037	28.2315148989378	23.314716429176	20.4755686448099	14.7831931835275	10.1808773948665	5.86884161217865	3.36626147392351	No dOCR induction
3	4.17360527020818	3.99879480622106	4.76121209493401	5.25841076996824	5.71568898412359	6.40586146119036	5.73267592959177	5.65500221701237	4.95870888754455	No dOCR induction
3	1.31193022078079	1.23915177632673	1.39377372658733	1.59905502197233	1.32514963920569	1.37186596396822	1.04703119575243	0.570852688335022	0.424942168659278	No dOCR induction
3	2.54844273110948	2.9233219706486	3.60447422332368	3.69332756839153	3.34434119276553	3.21950445910993	2.47818158990878	2.18758095917058	1.52493822247966	No dOCR induction
3	4.33220756813935	3.73250469985233	4.43784261218548	5.68624643351904	7.02293889241633	8.20192440644996	7.57579553743935	6.54877270634715	5.18009551147632	No dOCR induction
3	5.13997747755864	6.30300846534521	5.02532853111934	5.27137008685002	3.36660581745137	3.18770597683649	2.44064027844802	1.80462743127099	1.42632989698315	No dOCR induction
3	5.25611229089209	4.34397052869067	5.44558225157112	5.33329121393833	4.01971901452873	3.67740463988328	3.05410127062497	2.52249856574935	2.01960722651306	No dOCR induction
3	24.3073016008566	22.5480985104356	19.7223097163799	13.5665191253985	10.1322108503167	7.61795597930889	6.20277674819148	2.99178852071985	1.43219357014682	No dOCR induction
3	4.86043734120424	4.1569793394795	4.06158019582748	3.00886704988975	2.7193138416606	1.71686572766746	1.03353722140491	0.49808311823592	0.376996574024375	No dOCR induction
3	3.31956022083402	3.50620787835299	3.3352763448333	4.3577391991983	3.56679394776578	3.86336592615487	3.22764028642021	3.10684041235408	2.66838463908528	No dOCR induction
3	4.69278452887459	4.49656073588742	4.04673552786629	4.5799119755502	4.19874933613042	3.83875385933133	3.10081225461092	2.60827570056573	2.24720140671777	No dOCR induction
3	8.02231908884506	7.51693630522825	7.73982559054955	6.09873050074726	5.12822775389777	3.16697882651184	2.24562136896333	1.36854138369295	0.824889020675813	No dOCR induction
3	21.5989412032901	19.2640987848333	16.1409700784989	14.1570203663677	14.8499629336842	11.0391784528594	7.31511674929311	3.12934980568676	1.23296643707234	No dOCR induction
3	9.6233662710005	7.96984999023078	7.45106660542555	9.16528397652659	7.54172029033831	5.38067750302567	4.80017616538576	3.89718951877907	3.26103163465754	No dOCR induction
3	3.07302561659489	2.84365009352121	2.51130461199936	2.8891839125892	3.15123961465722	3.23419280389624	2.81757970299433	2.41951101095136	2.5358416824035	No dOCR induction
3	11.4848678995183	11.3392531151608	11.6074108028157	10.3555239954736	10.9166502190031	8.58301508785165	7.91579567568	4.4073239341159	2.79447507302908	No dOCR induction
3	14.708450248917	12.0553334022336	11.4401825960728	7.19568550850703	6.10936710392546	4.18250213240389	3.07339555783132	2.17442285981909	1.73418684581992	No dOCR induction
3	1.32136044459395	1.48863767938165	1.54526387488094	1.72832571447861	2.09109071980589	2.7168424143297	2.53162136251531	2.67324193531462	2.44258616088075	No dOCR induction
3	1.128651704071	0.812459996867215	1.0015666831633	1.09804631358576	0.591600094429742	0.488310329839658	0.326941540261136	0.109726492864913	0.0944106871563706	No dOCR induction
3	9.11538287143312	8.23887568189548	10.114658128862	10.8512130325254	8.36092218074526	5.77797710319053	4.51448664325827	2.59462702787642	1.44536019293157	No dOCR induction
3	9.35466227160546	8.87093796707762	8.69433789312423	7.16018525036329	5.21288726980251	3.76508684718596	2.52371165400605	1.53194922583884	1.27960202613476	No dOCR induction
3	11.6494076059555	10.0083031166608	10.802224597958	8.85850194777854	7.04658406647313	5.99210284030487	4.83419186414891	4.10388155352672	3.38756558264384	No dOCR induction
3	31.1881570870285	31.3547615692626	26.1193221173547	14.696073416904	11.232663544794	6.12974604534918	4.30322419894306	2.11554337494898	0.749380144767056	No dOCR induction
3	5.51274232670618	5.20127284191748	4.99941470967097	6.39389154797026	6.73866013709494	7.41597087224307	7.99947383220319	6.62214683773475	6.44554421579905	No dOCR induction
3	28.6037036209884	24.017810446916	26.3528488177028	18.3883450883435	12.8631987642532	11.3070878775097	7.57135265464741	6.86987406512739	5.25156115518097	No dOCR induction
3	1.8811652159494	1.85481412490669	1.78769433766889	0.991441434494153	0.460280100673179	0.567916600082146	0.194370784852416	0.175288173243267	0.15079783172918	No dOCR induction
3	6.35037180565754	5.78165608023858	5.26360049125409	4.33357570508648	3.90770917356564	3.3218317924637	2.54061029514511	2.12700833234688	1.76674410464729	No dOCR induction
3	2.60658960433804	2.40966265801768	2.45822143327915	1.70113769243161	1.13281711380524	0.750444107997777	0.557593342598885	0.339821535216978	0.173352299088766	No dOCR induction
3	3.03009869909027	2.74569392794501	3.24755011134458	2.94186094248271	2.62575516086551	1.98138333652709	1.76280632655962	0.9000133122183	0.421259209608411	No dOCR induction
3	1.82323847478936	1.53501950478858	1.34293092061178	1.47916823985367	1.44931092062831	1.17100003211839	1.08231060115089	0.991387415061816	0.987924820169029	No dOCR induction
3	1.11403452942145	1.19024324189949	1.08398383114337	1.27044707136338	1.50166961526227	1.95776990427604	1.94877110031289	3.23297594188944	5.2625851222071	No dOCR induction
3	6.1425705371254	4.99921461376204	5.03286042118846	4.28658951055632	3.52650203675026	3.19069483957845	3.43187638750235	3.07443965114184	2.75845394835721	No dOCR induction
3	4.3785850156056	5.2088347959691	5.53510315140766	4.22447613916206	3.63135433892117	3.25161119201479	2.75514413649487	1.76625645210451	1.3290735976918	No dOCR induction
3	5.56127844005334	5.04018425667338	6.17286784937936	6.04355606067146	5.48029420108858	4.68688905380854	4.34862845050786	2.771476165686	2.39362747199104	No dOCR induction
3	8.93276801030531	8.36357731810972	10.7905804683969	10.8113470645873	11.6153875276099	12.1687551632562	12.6617741765306	11.5192810342351	11.3249109023258	No dOCR induction
3	7.0147405112434	5.55545227619888	5.46502779634025	5.0950845236556	4.07911391878987	3.02868491347366	2.70536406909476	2.21286692392598	1.92225125608372	No dOCR induction
3	8.1510554458065	7.62248296350372	7.05765719100164	9.20347688154504	13.0702250350998	12.9630189650162	11.1006701235736	6.98519382504951	6.01930145501452	No dOCR induction
3	2.88033801150237	3.4862479660348	3.85175641415017	3.5593068888388	2.59722197855192	1.74393337606154	1.44568568708708	0.922149546826319	0.361293726355661	No dOCR induction
3	8.35460522365704	6.35652334355433	7.30773492925445	6.14514843816079	5.06406507195382	3.28479277213555	3.29968132720035	1.8070161335537	1.20165168479308	No dOCR induction
3	2.55367479345403	1.44864989253438	1.96811703968489	1.17395160983685	0.984934532964715	0.550730261859104	0.439518899723462	0.237744194199022	0.245611023530744	No dOCR induction
3	3.19035628179983	3.56975719761274	3.20463292563081	3.01195422198927	2.68426786887501	2.21291239275556	1.46089130080495	1.16741428304397	1.04078727802444	No dOCR induction
3	2.58160447741365	2.57930642671867	2.79133118096209	2.83000832754254	2.3247421710478	1.91381628919195	1.66620599315098	1.31789477139359	0.852108929932333	No dOCR induction
3	74.6810618454071	71.3475248949811	55.7872532873192	55.9929329675251	50.3784252108733	36.7633689186646	26.1716807368848	12.9812053289214	8.78147920164512	No dOCR induction
3	6.71798767224946	6.05696590518689	6.63253619369121	5.93616973946184	5.34273765691364	5.44405443413431	5.02750079976574	4.85423629878851	4.72938251582889	No dOCR induction
3	8.466479816025	8.16579587195181	8.56687781716661	7.48868303619368	7.41642480187533	5.13082086350436	4.67936153422088	2.44729188354983	1.67765427372689	No dOCR induction
3	6.46541787472334	7.07657372453736	7.43047026731828	6.75872443058597	6.54458571138712	4.83248733741687	3.49811996682483	2.12088241569613	1.52333151482267	No dOCR induction
3	2.29021978873138	2.25742149712452	1.84307535742451	1.50391313145817	1.87692542759301	1.93883538418106	1.669937878485	1.24098242927766	1.03779304070308	No dOCR induction
3	2.48715329232035	2.46940433948534	2.39187895385216	2.00220190563381	2.07575531254695	2.68140393213453	2.49755339401918	2.92774787505586	2.70304641813529	No dOCR induction
3	4.3965491652337	4.51377542187202	4.31947664857055	4.06679872476415	3.21503821205408	2.36820892122822	1.63730683690285	0.93135461342918	0.842266642321041	No dOCR induction
3	1.46268696539453	0.936766390635379	0.984439210065859	1.06576709572075	0.788185636921111	0.48361373726261	0.266757544716349	0.162383676370447	0.106016015646302	No dOCR induction
3	2.3675932608486	2.34864275845432	2.12408815585292	2.25946795574978	2.31172504785487	1.99859943249262	1.80461766856134	1.29298372334096	1.02748544088033	No dOCR induction
3	16.9346129517396	15.6894766322289	15.2434477617813	12.8599929236446	11.7075247439121	8.84976749150976	5.90569613517697	2.22131532968198	0.918107026474826	No dOCR induction
3	1.79253140800209	1.85389046462621	2.41159233195432	2.53117263957518	2.15300491362669	1.69397433705542	1.26308462512117	0.924112932504299	0.610652878067039	No dOCR induction
3	4.01801650803696	3.88622544117106	4.13959713651226	4.87120005725093	3.65774356623427	3.2940273052539	2.9498080576713	1.57094996503124	1.14522440691493	No dOCR induction
3	16.3664994237129	16.2358968964026	16.4230311053088	14.1772970682267	12.0692604469858	9.3449911241515	6.9420933744942	4.27807753171445	2.43488590053879	No dOCR induction
3	42.8506681511116	36.679269766559	27.1789576975172	28.2503727168266	21.5992864962271	14.5929650971454	9.25638006678547	4.6021048053065	2.96285658684772	No dOCR induction
3	3.16022860584062	3.04289761722446	3.68751821177291	2.69503334792233	2.47938096559171	2.21805396874183	1.93448697913215	1.00030223961117	1.00534503072967	No dOCR induction
3	10.1810080602435	10.8040104242062	9.43349184778026	8.43555419939813	8.34325696325327	7.92493484973343	7.17865352213188	5.57113783874777	3.98833177838638	No dOCR induction
3	4.81545227416747	3.4181096514348	4.55485113615867	4.55242155010315	4.38784204381238	2.97139022524509	2.761596265735	1.44388167400931	1.03769324814283	No dOCR induction
3	7.15965081741059	6.41203287324675	8.2020294844347	8.483724577551	6.08172837261685	5.06440917559379	3.84105555969418	2.63667481583148	1.78241323190094	No dOCR induction
3	5.19931758420969	4.67173420137658	5.92586033819372	6.12186514934632	5.83134264940212	5.7960471833161	5.18526731207718	3.49189914160129	2.35666097709568	No dOCR induction
3	2.6218367885086	2.80853135755914	2.95574566191462	2.83739642614593	2.3456950098779	2.13427360000186	1.84452399243217	1.17502404063877	1.04660124347777	No dOCR induction
3	0.400826247931924	0.382199808981905	0.352960350072992	0.634808070450557	1.12695572950409	2.41415852036504	3.11306675641543	3.0923235932816	3.01957379616973	No dOCR induction
3	7.81144802223967	7.28060932804227	8.03530655963947	7.70364342703918	7.95811674780461	5.85108126138918	4.48426687049339	2.63785363646153	1.98378729355277	No dOCR induction
3	3.32637561299429	3.32027015516856	4.57236129050717	3.16480644887377	2.08087983701535	1.44931035997683	1.01647860489574	0.558609864819627	0.424115794162519	No dOCR induction
3	8.8471679029157	9.91399337689235	10.3468514690308	7.78506284875158	6.66730282549071	4.41948434948029	3.91684580499394	1.95021113665401	1.14456405175389	No dOCR induction
3	3.04430703380457	2.7479523436761	3.01153060251533	2.55950571743364	2.31730737545961	1.81461417507229	1.42550735927367	1.00228278961116	0.771268859527814	No dOCR induction
3	6.35430379908225	6.93541212293372	6.29786654632369	4.90634008871194	4.03699361269843	2.98402885390528	2.45003784268697	1.44308815718094	0.934293530395284	No dOCR induction
3	10.1376110548585	9.61145918845652	8.58142896611072	11.4499474393831	11.1592896255413	9.94484892084584	8.42941547310735	6.04763479267864	4.70317777043188	No dOCR induction
3	0.882368111501208	0.848605240115425	1.06922887078404	0.874592723173726	0.605256026672381	0.453267451266725	0.582177986123697	0.477453250287711	0.643978424672836	No dOCR induction
3	4.82204998276797	4.41322939014125	4.8979043863674	4.07541167235761	3.64143069587488	2.46331088020945	2.11649659948876	1.29833089832699	0.584688502281964	No dOCR induction
3	6.0179002489001	5.80355820321084	6.2402041844808	5.61765874250229	5.78377965768703	5.17266329860056	4.66958217460264	4.80944425582692	5.62100267541596	No dOCR induction
3	8.42824004382282	7.1060895069276	8.02238828450636	7.89063711241634	7.10676421512552	6.63271787041117	5.27941019099579	4.48864526568101	3.81119474760039	No dOCR induction
3	3.37405547716685	3.54003246096379	3.67860306709737	2.52372089780049	1.75601521863375	1.63383562917217	1.16229871837878	0.624008456585756	0.539627815408112	No dOCR induction
3	5.00439377791495	4.66580177904996	5.39098476354016	6.43428240816726	6.74651920515913	6.73065114360987	6.69410878630381	4.25921919745547	3.40052713577902	No dOCR induction
3	11.0226284348512	10.5136998886082	10.9051537528696	10.1291899359607	9.15894249468718	7.70226079478505	6.29569138798567	3.85958158660698	3.02753312836006	No dOCR induction
3	1.24816168385699	1.49905938977553	1.38420415128227	1.39565640649543	1.10857435801443	1.24304042483036	0.768172004100594	0.838531390281913	0.676310337721946	No dOCR induction
3	2.61855188271278	2.51999734800952	2.6782080578232	2.82734175054204	2.97230650505692	2.32189331449362	1.57647858597079	1.0285914345904	0.708961272971938	No dOCR induction
3	0.982298361835538	0.97407714215217	1.60252764140595	1.15151614222766	0.798424729543333	0.401832680544551	0.371294177844909	0.0783324758062776	0.050853987448021	No dOCR induction
3	20.5412292279888	20.1673174998213	15.3410191659267	9.32278780278733	7.32647539968558	6.08522472342	4.76123860292022	3.42264742999256	3.00428158899603	No dOCR induction
3	3.57230752965526	3.34332108196817	4.58927416373989	4.09718191612878	3.16184686506439	2.42074653951858	2.01550504121322	1.94456063587093	1.48258931400031	No dOCR induction
3	3.98599379033422	4.23285911184888	4.5623684982342	4.51471716810831	3.31876396503784	2.90893710304758	2.39966269443505	1.41722493247059	0.986743058641226	No dOCR induction
3	2.82405798258721	2.57947229886109	2.62810367557546	2.51602982571361	2.06004031743409	1.57561204573908	0.966376049832466	0.576841355631875	0.229981895347109	No dOCR induction
3	7.69278624888996	6.61317853134183	7.93149263792648	9.71419645110126	8.18992696699444	5.51551710708169	4.03134993734962	2.16693149662343	1.54388418139166	No dOCR induction
3	4.69025761164606	3.78376245277722	4.17082062207943	3.36852024909265	2.19006990339001	1.35176179419202	1.15727373768639	0.41285875137753	0.244621411555965	No dOCR induction
3	17.8925494199572	17.3964691299964	13.9963106464591	15.9190894675435	14.1619703403759	11.7932750064988	10.2651035727363	8.65156462331768	8.94242143393205	No dOCR induction
3	16.7536252888644	13.8381761387829	16.2612972314514	19.8995659415099	21.8884194645395	15.2290627575353	10.6366578427207	4.51724757235631	3.04960516013577	No dOCR induction
3	2.96771277975484	2.95440462430873	3.48223045977066	3.66728059679069	3.97137065052666	3.46517001058502	3.22427398363615	2.62851119964845	2.18784765189231	No dOCR induction
3	9.75868814943323	10.1475483117052	10.5807707928404	9.18898905901091	7.63824131633438	5.48065888176919	3.99971136016806	1.92976919076725	1.02114885356861	No dOCR induction
3	3.79630217515659	3.29298532339279	4.30089855569291	5.46974405613741	3.98560121447217	2.76955627010851	1.85825757051842	0.944175822279158	0.573726753538686	No dOCR induction
3	7.24861941381773	6.34313722129554	6.72420037418391	6.84125285948325	6.29388278800703	5.70624936532279	5.19955732418638	3.84940794207947	3.59667150124136	No dOCR induction
3	11.0377488523603	9.57979535385741	10.7574364012576	10.2936790240791	7.78257913373438	5.59843594252068	4.48626858607581	2.10604682985019	1.1815778946064	No dOCR induction
3	2.77520960331481	2.46442521094353	2.77709963175466	2.88037805861315	2.76848503158778	2.85393582165418	2.64948799865054	2.26329340294222	1.77183535814074	No dOCR induction
3	6.43680514950304	5.7420743092489	7.76817103268584	7.75668915020612	6.52055158644195	4.8657086068263	4.81344667775269	2.71895801323072	1.72422431205647	No dOCR induction
3	2.56680804452488	2.6372526306099	2.51170158728798	2.81644624102675	3.18780250520071	3.63527636356639	4.09623902738939	4.33536438080569	4.16410588154729	No dOCR induction
3	7.23995551368261	6.87882083668211	7.57819981440585	6.99930536848732	6.3281926172994	4.40833988463008	3.77312812169286	2.580449959041	1.88377767705997	No dOCR induction
3	11.9418494646743	12.315409445803	13.6204228906748	11.9108530323241	13.0214076715854	11.154284272842	7.75616083056937	3.15923424901046	1.48380793337985	No dOCR induction
3	12.6590201445061	11.6185341736966	11.6451235048776	13.3099809518471	11.8902349563912	9.19576189629965	9.10390909274705	5.58129197781289	4.58537213132408	No dOCR induction
3	11.6960446178327	10.4992588131356	13.5022782611699	10.2157836636011	7.28514432604675	5.69739622015816	4.75920885615661	2.70367146887328	1.79730384200719	No dOCR induction
3	8.33895430385617	7.34156051186116	7.18659095229656	6.26711959359935	4.56937977332936	2.91867057045162	1.88085591996052	1.22021429854638	0.72054722790774	No dOCR induction
3	7.33760837384459	6.9613498933347	5.28140506101172	5.69907320002579	5.46698671729526	4.95369241195263	4.3127618705053	3.72554332702968	3.31674070501714	No dOCR induction
3	7.97068932248989	6.68264012041304	6.72194385279688	8.26235999228663	5.23619617235045	3.5632365487188	2.69919624031556	1.92614233851334	1.29006589313361	No dOCR induction
3	8.54908231005051	5.31055554125026	4.88698489415515	13.2693699949454	7.18473855339548	7.5879520142008	3.96241286051617	5.5169231720241	2.36326911697242	No dOCR induction
3	4.15923676095683	3.51577214119693	4.43741653511411	3.64601012983821	2.70248983601507	2.13355275026194	1.40432230659587	1.32433515100039	1.03786148268676	No dOCR induction
3	26.8131394309491	25.9936903149492	27.2227396873503	23.0627334057542	19.5790948282068	13.9130236010493	12.9861505748765	6.33993087774468	3.91236786789734	No dOCR induction
3	6.93504092258873	6.51670063955379	5.62444529411726	5.28758222969708	3.54039957176244	3.77438391740351	3.4913394409906	2.7280717514689	2.27525288428748	No dOCR induction
3	5.51543142730378	5.25221950855928	5.39748829815643	6.19076757017235	6.76085435768809	6.16833248085492	5.93434919995379	4.24633584942179	3.29510315814855	No dOCR induction
3	4.7073075678969	4.29929329103581	3.69173126290288	3.64649926967094	3.57081989013496	3.46756950927347	2.98749227484937	2.65428900822364	2.38936030187164	No dOCR induction
3	47.4014270903401	49.9570011494722	45.1785774039302	42.1147689770291	38.3922184597284	31.8347682647611	23.2171944846461	13.2319742449793	6.78806538957023	No dOCR induction
3	58.1377741551207	60.3218840601653	61.2338179930641	55.4144859577251	51.1174040188993	39.8027953882755	31.7234237262334	16.5480519451536	8.56709012136149	No dOCR induction
3	7.75611254719002	7.3719780485392	7.7629925289664	7.85890695194209	7.47287460126428	6.5992717971906	5.42999775819137	3.81175150946283	3.06228266291924	No dOCR induction
3	148.061900055861	144.274832613078	168.811359799409	148.311873882151	134.376981620087	108.601053509445	119.983376543426	63.1507791265195	40.4254790730781	No dOCR induction
3	2.29518181197252	2.23914665382364	2.26048752596186	2.32870505741541	1.96503080073536	1.38522647658682	1.13160162734792	0.623598490941948	0.449259790261684	No dOCR induction
3	6.7536009858164	6.73625550928583	7.2642631415897	7.68826627647198	7.14153532808549	6.51596151617805	5.99036500299009	4.79647200231573	4.40741286335051	No dOCR induction
3	10.2729909160907	10.0481021397358	12.288703471122	8.56295254510169	6.35525812245702	4.16489863788278	3.19322407838299	1.5883164715484	0.863539202368367	No dOCR induction
3	12.9249390468084	11.5797218283002	13.6191633460707	10.7679672616498	10.9153735222858	10.1572314066678	8.56275040284047	7.59548342079878	6.0660729807825	No dOCR induction
3	23.955681539192	21.454890792508	37.8283276397514	41.4976281407475	43.0951732376321	34.7587637683517	24.247082032505	12.2302864843748	5.49351397436984	No dOCR induction
3	1.91009077983608	1.9259925293813	2.90961725895905	2.78670620648628	2.7060106278913	2.68107113338177	2.41958388191942	2.29250273339186	2.02671000882342	No dOCR induction
3	2.00271498479565	1.94347776680394	2.47805329210388	2.35687956116115	1.33521588175818	1.16483838728395	0.747873519375066	0.69040515163234	0.465172701520811	No dOCR induction
3	1.3382838764923	1.33455094460786	1.48850907667824	1.26067973711442	0.713781305890639	0.554617588287314	0.335982496083405	0.193451059113715	0.117173347938068	No dOCR induction
3	2.28745150713005	2.17595143419771	2.7454083112438	3.0694244480029	2.82596454190458	2.59635637007555	2.65202685250521	1.64346339084053	1.44280329453006	No dOCR induction
3	2.21839472477435	2.47188392775116	2.30659157022461	1.70061161017596	1.36774654037737	0.849030108454064	0.695756622440495	0.506583737222772	0.308320160026473	No dOCR induction
3	3.64135451671852	3.37073255884271	4.5460090554394	4.391906937393	3.10832486925571	2.63447876392383	2.45706375838517	1.89710150048658	1.5581712834989	No dOCR induction
3	6.50801854464676	5.97779000683138	10.3287253447892	10.5391773080975	11.8127920040893	10.7771329738471	8.74559512999972	8.36290798256562	8.54726218822687	No dOCR induction
3	32.3144666365131	35.3607898478041	32.0792686611247	22.1471500227508	14.0871258440714	11.4763984245712	8.71654160974932	5.64643274559081	4.37721601246882	No dOCR induction
3	1.31269841552244	0.96116483667965	0.978676542737821	0.805491618801398	0.605477552656664	0.674076689916976	0.642888645597965	0.751511363359501	0.655211277488609	No dOCR induction
3	7.63390975488396	7.02907671316926	7.32908213489961	7.07015095774836	7.19205891654456	7.81117361706406	6.68641158097289	6.89541365415423	6.37124383411375	No dOCR induction
3	64.7563121811909	67.0115685665576	64.945691560479	52.093208650469	46.3653521191544	38.7775718176895	29.6986716644835	15.6308949313963	10.5205864022159	No dOCR induction
3	11.1247909722541	10.7697381196648	10.3185439310226	12.0644884624921	10.2352945561932	9.14156386384385	7.59096053570431	5.27577098518657	3.55921799491434	No dOCR induction
3	6.27449676890713	5.82925282535324	7.2388110028291	6.36174716899402	5.24533416771369	3.47238041009111	2.71424851559058	1.54601569720102	1.1272885836065	No dOCR induction
3	7.47362058631318	6.46617263189885	5.84744324264127	7.06576088316199	6.02928550609551	4.42685879715639	3.22785199315742	1.47109335291972	0.769033911915065	No dOCR induction
3	5.38342709568466	5.06026729242235	5.54971677782255	4.15077236676663	3.10846601264644	1.99258484991823	1.54905269032455	0.841970535057318	0.609628054348615	No dOCR induction
3	10.182674545968	11.0137477180259	11.6190786122053	7.87643745424218	5.09228543145557	3.50685209810452	2.63968000015448	1.48047913418021	0.828958846329352	No dOCR induction
3	4.57069999978838	4.90993259535658	4.56590019789445	3.3960790742	2.69230919136633	1.79948315435909	1.30911338352905	0.84094963683553	0.326667793085177	No dOCR induction
3	3.23230341416442	2.79342201398901	3.33631466420253	2.79170929963274	2.37677059321718	2.67329743960708	2.14122885049612	1.37929425222749	1.15335402614938	No dOCR induction
3	32.9409361494673	34.8623741579287	43.4153670949635	22.3910061330322	13.5629882266233	11.8867664657946	9.5846587474615	3.91287525763279	1.97994811977532	No dOCR induction
3	5.19872826289738	4.21885828576833	4.50687241190771	3.23051333536805	2.65143047178971	1.52788168514308	1.14774724586958	0.663066543094421	0.261850261915132	No dOCR induction
3	7.10314816734785	6.91447572849852	9.14090193066282	8.42541693278656	6.92351995239061	5.82003046968059	4.78467518554524	2.89469724769838	1.88799268181036	No dOCR induction
3	2.2545002738967	2.33386079722465	3.01821802381928	2.86023688557287	2.5633663376199	1.89131820874526	1.66907230504452	1.1394126021296	0.95576867291482	No dOCR induction
3	4.91567346709457	4.47794761127369	5.57536551501625	3.21687645475402	2.58877367697538	2.43744455567189	2.01975711492201	1.58425611829245	1.19619307740479	No dOCR induction
3	15.4589708629786	18.0116740945448	16.7732609602427	11.998957783931	7.96476632625105	5.58349695074565	4.37768647165151	2.51911683817532	1.73384034004721	No dOCR induction
3	6.88648968489384	5.99060190433058	5.66933522365056	4.97749797448292	4.0389401754579	2.69633155758469	2.15543560741509	1.18563061260294	0.819026057475849	No dOCR induction
3	1.72857192975599	1.38686527773864	1.18790688376556	1.33588006901564	1.33219517475217	1.28416809737544	1.0310800309328	0.974688576762322	0.657742354024323	No dOCR induction
3	1.39768892415936	1.52040710737007	2.05320463928212	1.98260594990885	1.05474646199936	0.711295829511956	0.632338651542309	0.404032839429412	0.210549229888484	No dOCR induction
3	1.79861482156007	1.68801368135994	1.78391525173727	2.81063380135629	2.96446397299149	2.71743436736853	2.90531171499335	2.18426264787453	1.67036857929011	No dOCR induction
3	5.14500892160101	4.56528719174029	4.64378698570253	4.09022928654842	3.37209019235125	2.06137541408248	2.14753539317357	0.756304882013264	0.564482856603664	No dOCR induction
3	4.41497780170265	4.19855705904481	5.56878139261806	5.20149716148635	4.23779478813057	3.29482399647594	2.36889140352399	1.82876329715002	0.912229333229226	No dOCR induction
3	5.44895687343909	4.32612505555523	3.80423607274665	3.58052425570279	3.02532404221338	2.38430546538754	2.3238949276369	1.58974188017661	1.61122850893267	No dOCR induction
3	11.1904445688145	10.30402761513	11.8241845964003	9.41231973898175	8.82277244825913	7.09256023621296	5.22596636035913	3.03249406670491	1.97835622859984	No dOCR induction
3	6.14807823700954	5.43347612360162	6.60079339931125	4.45582368967568	3.38548869236553	2.74020832974157	2.37614890238812	1.71651067210531	1.5542707273173	No dOCR induction
3	27.7161215702745	29.1639322078986	24.988854248999	13.6192390628695	9.35588631244273	7.13850611074156	4.55515760307261	2.76573632756122	1.55778822250674	No dOCR induction
3	1.62571770264653	1.50838384711219	2.00224164659255	1.73443642203656	1.50051905806461	1.31180073283689	0.832661132840647	0.69150680511084	0.415249095145607	No dOCR induction
3	8.89773435518485	11.0051464099156	8.06275083089198	9.81609580780222	11.5484512340279	9.5253846840741	9.70849911712253	4.26502015658292	3.25225380603732	No dOCR induction
3	3.01316776356278	2.49934169438356	2.85607193090538	2.65065526846886	2.67208391640481	2.02283983060876	1.24429630757177	0.666834458725936	0.736532412747424	No dOCR induction
3	18.3526077522534	13.7491060217812	14.3130841190056	11.9513861908184	11.0272117427302	7.57970515847176	6.50214464066995	5.62058130489393	4.43985987293392	No dOCR induction
3	2.44816634188384	2.42194643635412	2.09593229159538	2.4718948574338	2.30386484657916	1.84626348732454	1.47987337892968	1.07259570094105	0.79580221609275	No dOCR induction
3	43.0647904657854	45.2226305684018	39.4894547817496	34.4925087279634	32.2504700526637	25.1723615059622	20.2491570079553	8.51827858935921	4.19616661428446	No dOCR induction
3	5.46795580043493	6.12792626661482	6.9319227433339	4.60169024571222	2.76640064882909	1.86430159391412	1.42675526747098	0.77084689138649	0.31921197449324	No dOCR induction
3	4.54964318359406	3.80347493741524	4.57197593692535	4.76114063203588	4.376958976817	3.79400950221906	3.54376044390978	2.23004304177787	1.90650068055375	No dOCR induction
3	4.04399800495819	4.0470902690799	4.29530833048521	4.42155002256956	3.98701228817942	3.23320286734526	2.48283249407638	1.32978563223068	0.892817891669789	No dOCR induction
3	3.82841881059988	3.21770527211928	4.33433040054264	4.71499758631978	4.00083135098755	3.19923687514254	2.05672092045588	1.49851983310731	1.01293393618171	No dOCR induction
3	8.5886148154442	8.68941441087503	9.90408414882365	8.26850694739486	7.22463756318021	5.04900572158721	3.80464055460577	2.52039813100034	1.45884838059232	No dOCR induction
3	8.92031707091479	7.75325677887224	9.51411945255227	10.0319655409663	10.0628322784273	7.9202127619049	6.88471011853361	3.47640240435003	2.62606328519548	No dOCR induction
3	2.19092156553012	1.93746587001998	2.05150762858214	2.76063241834125	2.19137792764525	1.89714005413395	1.38980023522394	0.884703744421453	0.785148377410791	No dOCR induction
3	6.92085919009234	5.89580828024253	7.30672669656996	5.74782127312119	4.11386038084041	2.88228153546283	1.69614571215148	1.35888470396319	0.592920791736241	No dOCR induction
3	18.9049223691034	18.4390436198504	21.1141454347242	16.6365572610095	14.129162276884	8.92848408257858	6.60241839390562	1.97551070979455	1.17339350626808	No dOCR induction
3	5.07435557354763	3.39612028257006	6.11420757199658	7.72663400432773	6.31443360293141	5.51330352490131	3.5300970352303	2.61791275635223	2.28759854973512	No dOCR induction
3	2.2010848949732	1.61169498379694	2.33809634781522	2.39871109890727	1.96833288555525	1.24686156730522	0.92069005414413	0.509359174940698	0.275506575289511	No dOCR induction
3	6.42834882609254	5.67183903596181	7.1593510116666	6.07520843411101	4.56388578013406	3.36309381738435	2.4483239697502	1.38227500087445	0.930601540022175	No dOCR induction
3	1.93388215120231	1.73363383843637	1.96852194266041	2.0377792581369	1.27702972328702	1.15522629745555	1.38153984419568	0.83580442687469	0.697692445073527	No dOCR induction
3	3.17313732361503	4.02497861205249	4.37168112347744	4.46766525098683	4.43876786575482	3.58941770456132	3.65800486274186	1.23175405941248	1.03249734023176	No dOCR induction
3	9.9299424076421	11.1544595721672	11.327552938454	7.28715676999354	5.21246553908211	4.42408259036356	2.51173549302849	2.45693308839074	1.83207026869265	No dOCR induction
3	5.46896072474526	5.12874290435028	5.83392138796906	6.69366570955607	7.41330441617882	6.11109794401639	5.5209810210719	2.88570465697621	1.93770714658541	No dOCR induction
3	6.95262651557104	7.06350123861902	7.85534205123382	9.29266669014361	7.92666512240159	6.03366846496474	5.20221129301214	2.94229907812302	2.35187312688682	No dOCR induction
3	13.5165619877207	14.8908937533497	16.8987894576034	15.8516236979176	13.7201951199745	12.9920714035198	13.5028319101045	7.70285621110732	4.35642953234251	No dOCR induction
3	20.9010826178045	18.3643374340274	28.7817116457225	22.667894934739	17.6145932854549	13.7166389272271	12.7069254366283	5.10715098853476	2.9367900937376	No dOCR induction
3	1.34127714015799	1.14175323846933	1.58533051797352	1.51574939550278	1.05926611125349	1.60163150829582	1.50958724617057	1.02996668976227	0.828729779914001	No dOCR induction
3	2.36790512915689	2.37348720094143	3.11642583835348	2.94090574971439	2.16226332408457	2.04079963375125	1.39868211674212	1.05030234613402	0.485559658227594	No dOCR induction
3	2.76039486693595	2.4023354580314	2.98416570492667	2.83281401116635	2.06635213223695	1.6004014613774	1.23272275622193	0.749937821885427	0.462043203566575	No dOCR induction
3	9.33506074876951	7.79140331308117	8.41038577437904	8.32951502900151	7.51588099852952	6.5901909631133	5.04246580244997	3.22929662212292	2.51702925328298	No dOCR induction
3	56.2831994001351	52.2074660158191	49.9192684549712	52.6011484948312	51.5841372247932	45.7051230095421	40.1757751548286	25.5049077758047	18.7185341155317	No dOCR induction
3	1.26199168456935	1.1164750308859	1.61640831199668	1.48668128723447	1.14624482188336	0.773980940438263	0.674374751254131	0.419756703200624	0.33213611939765	No dOCR induction
3	8.07983542352706	7.10506489572592	8.95958198320116	6.6860990752024	3.82220881737102	2.92202745733625	2.1449335584329	1.43677771577725	0.697625584768779	No dOCR induction
3	24.5773707810312	20.7807850286078	22.8754834679746	22.3302822834003	17.5967411891751	12.5808018656649	9.20539862327446	4.44520817439198	2.48865941247139	No dOCR induction
3	30.2357980528443	30.1503494222442	29.2623261711691	23.2271669877076	20.9583515995658	15.1208020862139	11.6726017324342	6.00671147720959	3.28974598252019	No dOCR induction
3	3.41390487230697	2.8118582614643	3.55037903504984	2.41085787834807	1.95915452476501	1.59131792064231	1.16703938302168	1.07706897033889	1.51849227739011	No dOCR induction
3	3.18813807456881	2.76647851588313	2.39548880442726	1.8286336950967	1.27496209467525	0.980108071473144	0.819390409032325	0.531994205802679	0.28342382760849	No dOCR induction
3	4.71365727391916	3.93575808652379	4.39377624651789	3.70761563843492	3.16926986366303	3.03697455809973	2.65589520816986	2.02779225403273	1.54006725621347	No dOCR induction
3	2.40027125715404	2.07860491578489	2.42844830175701	2.95364743221046	2.2012929878185	1.70492871998235	0.860224186827144	0.564823520788162	0.390622114559481	No dOCR induction
3	1.26442464712834	1.01456433699056	1.00496479065133	1.01347735143866	0.707290019534303	0.431541635845163	0.254627749664895	0.227230633541615	0.163326689992861	No dOCR induction
3	9.41335494687032	8.98366653905394	8.75943788457974	6.10433254188982	4.28401236296734	3.85927553931475	3.07404218491148	2.49951899491368	2.18127332779768	No dOCR induction
3	11.6570112415693	10.1787642765233	9.34854098000172	10.5349232556532	10.4851384537996	9.18696530745163	7.70228739623941	5.0173216511077	3.58016222300767	No dOCR induction
3	4.03663027150943	3.9903194056593	3.86479742890327	4.04194944778164	3.77014499564913	2.88247593422221	2.39784040065454	1.52972701491115	1.37449750587425	No dOCR induction
3	4.93628735761135	3.75329656557123	3.3483388209003	3.75687833689879	3.9017742813442	3.68470415820674	2.55098776200212	1.99006585846258	1.71146448204214	No dOCR induction
3	3.98665369406949	4.53954103859825	5.44340370163687	5.0707251443926	4.45725950976605	4.55747838383313	3.98271593023806	3.39857536996819	2.76126833323881	No dOCR induction
3	1.90190001482232	1.74836924199482	2.12933567792589	2.42018873957858	1.82838650673809	1.44316986467862	1.15926408759556	0.683670459998032	0.326572993033111	No dOCR induction
3	13.7287951819063	13.8231695610543	15.7280094004405	15.5183624148622	11.4837075864284	8.64905145251683	7.12525482313553	3.71368432415718	2.31291848066081	No dOCR induction
3	16.6168450842558	14.2138805312517	14.9041877072348	15.5866726061536	15.6613226308026	13.4768183077766	11.1779129726347	8.74483714389575	7.40339345581447	No dOCR induction
3	5.84887679897435	5.56248184257436	5.55169386817374	6.79340335926593	7.68298167858378	6.93279799503002	7.19396529284437	5.74150604878363	5.21696690257341	No dOCR induction
3	7.88418839406661	7.61329963306812	9.35770830566893	7.44976928822342	5.68704947960462	4.83178605546098	3.88448983374887	2.39650299795801	1.59159370107912	No dOCR induction
3	1.75121733079418	1.65071347756619	1.75821895002379	1.33330985556887	0.808413042542877	0.817064133725857	0.716489002232629	0.348443088001832	0.154979017442618	No dOCR induction
3	50.2481760877045	51.5172306929646	40.9079202222241	46.6304697200704	52.0262291954128	39.2239472768041	31.7875613844103	12.1287019793755	7.38792781225839	No dOCR induction
3	6.92633973215757	6.91707079186363	9.13993638780088	8.70557476287904	6.41298596620744	5.83032341104655	4.95822674341644	3.3467655546902	2.40619024314927	No dOCR induction
3	40.1674051392557	38.2723466350782	29.8759969109202	29.7443528378611	31.3868747442176	24.6033211286177	19.5431925304502	9.12971010850571	5.42290723925701	No dOCR induction
3	17.2772367505893	16.868841513765	17.6227308519028	16.1598714979135	13.2635185246416	8.24520274872307	6.85513451392137	3.37653961113626	1.82241871840823	No dOCR induction
3	6.47427773715161	5.97043023649167	5.53021093204553	5.22246986500972	5.52533787921025	4.15543753251075	3.82117944182212	2.14904545357858	1.590425074354	No dOCR induction
3	2.38447444025998	2.36307171419991	1.89212585051232	1.88668556342475	1.66916544760809	1.09323460484565	0.980650565989624	0.516311974870196	0.310536867187152	No dOCR induction
3	11.7701583922892	10.8284199247108	10.7115305525792	11.0161170555252	9.14278303649337	6.36526760438347	4.58384021950097	2.61610526314342	1.58334679321418	No dOCR induction
3	17.1692941611551	16.824106044503	16.192707537084	9.44188165046915	9.77737300247136	9.71964888389455	8.22409287502327	5.25603403535945	4.40182400083999	No dOCR induction
3	3.29279871784296	3.88267512486203	3.81886423210143	4.81223218518338	3.77193746464787	3.41046752314173	3.50261309980471	2.47086345537058	2.09642405405831	No dOCR induction
3	2.33785098635994	2.12372892840371	2.51220543165634	2.15083188839798	1.721613090545	1.87685903165439	1.70157540808057	1.35941804641425	1.07286839235677	No dOCR induction
3	0.656260583586893	0.986156462565289	1.24830470413812	4.41990134792818	6.38002297096965	5.61646276860242	3.84666346046806	1.76212093057592	1.06020133350606	No dOCR induction
3	5.33050708269783	4.71161900450541	5.81606176004622	5.3047124849445	4.70853510767858	3.51577758070935	3.23858705078179	1.70944123514311	1.13749677959187	No dOCR induction
3	6.81384466261633	6.41341081680276	7.81550589346005	6.42591198157678	5.01165236006564	4.1188801241366	3.15419505850435	1.93600566523806	1.00272847221035	No dOCR induction
3	7.16097361622991	8.33670024452926	8.16477655985676	6.62203985040917	5.79650913664548	4.2796578556227	3.94450347984207	1.56614917596769	0.60301484590255	No dOCR induction
3	3.02115897088695	2.71807164909761	2.12650368455269	2.15703999082402	1.57068123905026	1.48169555992301	1.15386108637905	0.951168573850701	0.73645933345271	No dOCR induction
3	251.541523584187	223.785816157698	193.150090818148	224.162942743126	228.437625959668	165.333429330046	121.238502495138	44.8145530514333	24.0293101369226	No dOCR induction
4	5.85197590630819	4.4742127116103	7.51383871408421	5.11868538962486	4.64651585849574	4.97913242825048	4.59910783033241	3.44661397045763	1.82951996055896	No dOCR induction
4	4.02652499910598	4.31553918164977	3.81195722390049	3.40266338057408	3.0279697070148	2.13225808928964	1.78599058203349	1.08925123994017	0.612245875822311	No dOCR induction
4	0.625751639333074	1.93025570003393	0.766943253847027	0.88132079106816	1.16614210052952	1.2422030636448	1.0408600636509	0.699208064786788	0.78881871359888	No dOCR induction
4	2.8078881589091	2.44480540834414	2.49560769728451	2.36407397748186	2.59698655519668	2.36086618526747	2.29385403747026	1.8950149397956	1.98910549179927	No dOCR induction
4	3.487465614199	3.78144894801447	3.23057920432085	3.86827412008138	3.10150248744087	2.56814035153785	1.99128112429415	1.40995384311773	1.13449575045206	No dOCR induction
4	9.76882828104622	8.38102296958081	7.1802382964398	6.16065975589122	5.78484291269816	5.31699223510327	5.22392777449726	4.12299592545517	3.38049503997998	No dOCR induction
4	2.25203441983682	2.03091883394176	2.04587009677278	2.11211322818244	1.80641766417005	1.42508450511336	0.974238447113698	0.588723699975795	0.522747326588325	No dOCR induction
4	3.02059561283316	2.83797404174188	2.53225839968677	2.06579595929936	1.95564947401232	1.37791434073809	0.893532407580236	0.591549213553328	0.369660053319657	No dOCR induction
4	12.1539272684492	12.4302455247672	13.4071482362621	9.26119683572248	7.56249504256668	6.21300377573371	4.47764756312024	2.24578618981007	1.43909646112692	No dOCR induction
4	59.5309838465826	50.3569918527774	47.4315894997583	45.2485097406551	44.09809255254	37.5972395661917	30.7904365388551	17.4352051705905	10.7140394984361	No dOCR induction
4	2.8464561759441	2.64729491940448	3.19559615799744	3.12256642867194	2.37800542603413	1.6502022250976	1.58462047861131	0.966578487891013	0.740909345070325	No dOCR induction
4	6.15624139923965	5.23519536844095	4.94817767533333	6.97931063605746	6.09747577200737	5.25673349588173	3.52442522210733	3.11610814602908	1.98601697869826	No dOCR induction
4	1.93550446677156	2.22043637670185	1.94467188059835	1.71908911516281	1.48204835855821	1.26270534396248	0.738393247977811	0.436934268628722	0.162986363656894	No dOCR induction
4	16.1360783511944	16.1258977063998	15.8538364197134	14.1995648529343	12.1234598491667	8.56024026686872	6.35507619391281	3.03188150053656	1.52028356461178	No dOCR induction
4	25.8084704593401	26.4694204853422	31.8293764970884	24.9711248772436	21.2102632230406	13.8818800620148	10.4988390103658	6.2413247521555	4.5640724365239	No dOCR induction
4	3.64493521917038	3.54159243148138	3.49189516100724	2.67227376981806	1.82629249700427	1.5766391047668	1.29627515825832	0.822871180109724	0.67692850000222	No dOCR induction
4	1.86752744288965	1.5767947926164	1.78680703582678	2.07171546789346	1.95123465758422	2.20640784659776	2.09394604579333	1.82405077099613	1.97348715648694	No dOCR induction
4	1.97621350464927	1.71230432385557	1.79390963526649	1.93830175897878	1.77427048511486	1.44503124116377	1.35434627158285	1.31862026679135	1.12477536271991	No dOCR induction
4	12.4038046671262	12.4804545290051	12.1217769927319	11.1242310189967	10.9241451836889	8.21006155426594	7.63875232391124	3.54407346418679	2.21021303196886	No dOCR induction
4	3.89063158535146	3.81899146360984	4.77113177371811	5.50818647466454	4.75840904640081	3.77387995330639	2.84228451395421	1.71942480044198	0.940390281680726	No dOCR induction
4	2.61696748886182	2.49260746831404	2.83340141413337	2.95071814602244	1.90390307117043	1.48507815444727	0.598123348017822	0.415354458643097	0.269521118623514	No dOCR induction
4	0.347845430935422	0.360900010416345	0.377613566770842	0.353345098998925	0.446784572835299	0.744900452121668	1.23507915164774	1.89437156646628	2.48159183643449	No dOCR induction
4	1.22537115966578	0.965098212805603	0.951077958301648	0.752340377937175	0.698839488826939	0.661403645916022	0.339100115301784	0.430661307542657	0.292164566655275	No dOCR induction
4	1.26843226070254	0.904418106003585	1.14330772449824	1.64279689000006	1.21914093053596	0.949680625051882	0.664093984305904	0.384866283217579	0.231778330901096	No dOCR induction
4	4.36625956638633	4.39492929923696	5.15189905041387	4.85092656476893	4.28071747812582	3.66235565935966	2.90436044001276	1.97542438779437	1.51596694623744	No dOCR induction
4	15.9020499047169	15.5493148797625	13.6078694126675	15.6226544973927	15.6475903925007	11.4179382985111	9.6613738193635	5.35083533047005	3.84899673548967	No dOCR induction
4	2.2903966198494	2.34571438504395	2.28786041587962	1.62897576697577	1.21354448540607	0.98182426855998	0.716290703859139	0.449029494737758	0.301428983962915	No dOCR induction
4	9.8089348157462	8.77742966898399	9.04855693396366	7.36966750861493	6.63589679706286	5.48502534492796	3.79114363907843	2.96122685160392	1.83543804797292	No dOCR induction
4	100.148291372601	86.891176698461	76.8657888161255	67.0820191505614	62.1849026587043	41.7392262427692	31.5061719035345	13.5940432684394	7.57020741982105	No dOCR induction
4	9.7811885769225	10.0832496688829	10.9188776072466	10.3875655815678	7.06558192323259	5.63417354800937	4.76876528018847	2.92644603634086	2.5476815089136	No dOCR induction
4	7.66949077558767	5.97327835927554	5.07543279676616	4.36721947531072	3.9545393897229	2.6872313411762	2.23521501454948	0.852202642505154	0.579188737224849	No dOCR induction
4	1.72047875823046	1.85190358950537	2.26427768309028	3.01999087003858	3.00024830321678	3.13907410120157	2.70447434855521	1.90640211407784	1.41817735695863	No dOCR induction
4	1.63447618665571	1.49436610414231	1.25475607391791	1.75646002736164	1.30989026571239	0.825327719306611	0.520040199385668	0.358549497689559	0.27035209880461	No dOCR induction
4	2.43295169112989	2.41320986220338	3.23476404377466	2.96823617981819	2.70156566663941	2.25123863585264	1.67246993019352	1.20539025166057	0.760683097395044	No dOCR induction
4	4.25699950545386	4.02617218687545	4.10001677056123	3.03537011247587	3.34908782432314	2.27521102275814	1.58016507301449	0.724847354229563	0.346148565426691	No dOCR induction
4	8.30884736440328	6.96023100097973	10.032765594718	10.3585617967301	9.41408086603611	7.50560588656351	5.75898284381234	4.59537006998435	3.67491703492841	No dOCR induction
4	4.83699207668191	4.79462310296099	4.08382946547245	3.98917317871165	3.2445136808049	2.17873243075022	2.13762871725822	1.67056612663676	1.41341161321401	No dOCR induction
4	5.87967971497132	4.81041372520625	4.99819608210137	4.85888172411504	4.73510374478042	3.39337376402243	2.94200280378136	2.18317141982255	1.78326381651482	No dOCR induction
4	1.44080139725203	1.337272821775	1.0615312456277	1.19067531161074	1.23227217035622	1.18593521671324	1.18714412900214	1.2126082503748	1.35690791610051	No dOCR induction
4	1.38339383168373	1.37187817504516	1.43595379287414	1.55688757496971	1.25828765450579	1.31208396501644	1.22810661015551	1.36878276645459	1.1975124942663	No dOCR induction
4	1.73021665338999	1.65179605835527	1.51206640350203	1.56374323572497	1.52378224791387	1.57711075009237	1.38924677096305	0.913277051740191	0.682812661367564	No dOCR induction
4	2.78512515797086	3.04641629999211	2.86002911832315	3.23106825233551	3.35585243006174	2.81886107396229	2.31899183372519	1.72071722726775	1.40960038123252	No dOCR induction
4	1.10421017384674	0.965428260121382	1.31570728490103	0.613979746739048	0.28058091555967	0.208671946362093	0.357111938196649	0.181893212262503	0.207553982469073	No dOCR induction
4	4.23891096584847	4.76027473208295	4.03067890102552	3.49948297823071	2.68765846345055	1.76801332027892	1.62127186737927	0.359178898935483	0.248421604732371	No dOCR induction
4	1.67343920101372	1.64313516498445	1.70699705959703	1.78402800737611	1.45840287740973	1.41019140882354	0.788637063772573	0.611059959344135	0.584529660709674	No dOCR induction
4	3.36312614903996	3.20202150845562	2.49745970616778	1.86732888439549	1.29338113232436	0.611574365393311	0.436271722312762	0.116561699258154	0.168573775753385	No dOCR induction
4	54.126066723799	54.5624110654946	45.1870956574548	38.8598642768791	32.4319733474864	21.8116423084869	15.579789108703	7.71728793106534	4.69195358845548	No dOCR induction
4	3.97041948410278	3.5184347867716	3.89600691731105	4.41144078515733	4.36989768349907	3.8724397750589	3.71845772389384	1.93678710553178	1.25657593508929	No dOCR induction
4	8.48675801202842	8.69644771584159	9.18291272531462	8.37625900505335	5.08092648688705	3.84179768556775	2.52894810883436	1.17033889179831	0.907611155328595	No dOCR induction
4	18.364530058103	16.6911564670326	15.9862786148912	12.5819040960272	9.91984437760459	6.75818523186575	4.783609277807	2.55574577030845	1.41817083044156	No dOCR induction
4	43.3515647274819	41.48677781313	50.5499273907962	50.8604278793696	45.4684525558739	38.1436777962661	31.2272791749839	20.8428178377313	14.2235116579371	No dOCR induction
4	5.09767620607837	4.85384542563727	5.33484912252573	4.65801991246564	3.97703534826032	2.85300135470165	2.44184507780831	1.27296502703914	0.64947967982795	No dOCR induction
4	32.9873183775232	33.8466540104846	37.82920142213	22.0322990699814	12.7643455145662	9.18867806833932	5.93434224368224	2.59616172630883	1.37160661590054	No dOCR induction
4	9.8085396604451	8.63558659548604	9.28720226580887	9.45086250522657	7.84483845439838	5.10014142576463	3.86050869737464	1.63530141287812	1.29692936257191	No dOCR induction
4	1.32847357618206	0.985019256261352	1.37335710236039	1.22838371260866	0.642427917271766	0.499370591546556	0.528904257462062	0.337075115514254	0.390918877509125	No dOCR induction
4	1.58163498819327	1.46012457471549	1.88873557444681	0.935111461573862	0.897388634884086	1.04275474973695	0.845404558412642	0.609908991331116	0.426233984422146	No dOCR induction
4	1.76896518675211	1.57315214601019	1.79846080369877	1.60997875784563	1.03381222072085	0.957365759829984	0.60025459044305	0.331754489374939	0.334342935082059	No dOCR induction
4	2.35748160609854	2.03762107606964	2.30074145300845	1.87336465407694	1.52527841859341	1.15493817078428	0.943316191547936	0.625272919346503	0.475561510687057	No dOCR induction
4	2.76799595892988	2.38196316498499	2.62531973683864	2.33912147231812	2.0158058628255	1.53998294737309	1.37267745769896	0.966045288278207	0.605514788318826	No dOCR induction
4	1.69795220315957	1.59446408341186	1.88367859566762	2.13058670667149	2.67165612903132	2.51833315131327	1.99120022144029	1.18242886639236	0.918487082760374	No dOCR induction
4	6.92532229759273	7.30023543822604	6.95406775768309	6.14832041392099	4.68865705185224	3.68149498158121	3.10515924577556	1.98444497701107	1.55223567350495	No dOCR induction
4	13.7500067741467	13.1401404089291	13.3489043258796	12.2741914633063	10.6968636483503	8.8157998474189	7.26478375840344	4.39604913934194	3.2772460267233	No dOCR induction
4	5.06957623026991	4.64628314985225	5.70839895728661	3.89362056518712	2.58058041532554	2.40216436429958	1.74470491951281	0.740193414785948	0.314216251469757	No dOCR induction
4	6.34110805281238	5.92130726574047	5.66090215955764	6.57101570627912	6.96528814696607	7.14324916188913	8.22811532696879	6.7192417624143	6.52392964562797	No dOCR induction
4	6.95531273911373	6.21358754774595	6.66925978125552	6.01085940053752	3.15004337069398	2.68045840369667	1.83523698482413	0.315801764497809	0.456427516797712	No dOCR induction
4	6.62916967985704	5.64696317362451	4.89713185823595	6.01684627763685	5.53338320081196	5.09502694300145	4.35339868421533	3.71033152179269	3.32986812572265	No dOCR induction
4	4.73645684649751	5.16641908415137	4.84301317010583	3.59620667267161	3.33265596685592	2.85780456643827	2.35012607097327	2.24667577881585	2.46024640669762	No dOCR induction
4	134.524629156518	121.631491559506	106.659446567178	97.6889209921457	93.1409348788681	60.1593416172398	47.3455306719777	16.9271539795318	7.41343670092409	No dOCR induction
4	1.77711113717994	2.04337098339863	2.39443530339465	2.13052908054129	1.82305732830106	1.44431195650824	1.68874120445505	1.00973766861954	0.879641533298908	No dOCR induction
4	5.32426640958828	4.83007791671024	5.32738432988093	4.56476683850033	3.64992849181193	2.46739797158581	1.28739118323848	0.629237427331476	0.324596268903162	No dOCR induction
4	5.63894264937883	5.63677299958712	7.07783268729794	4.94007186050995	2.74093348696474	2.01221016056869	1.42022578723212	0.66532701313953	0.355753916776652	No dOCR induction
4	17.4796370028715	15.7615486743762	12.6539778844472	13.9974739612842	13.7841880209419	11.9459929289595	9.7657255336873	7.23698223701146	6.11224029620346	No dOCR induction
4	22.643462402718	19.8363666258694	21.1686992822325	19.3039490937604	15.6341278136681	8.86065445853573	4.88884652641732	1.92238254547358	1.00380936604325	No dOCR induction
4	2.95879812819519	2.56217814193079	2.51733097271327	2.44601896300791	2.17145390506552	1.54128679853486	1.41449903327793	0.978782431708697	0.883106632948163	No dOCR induction
4	35.5249560717231	33.0872024862344	29.8998144146115	25.1003983946715	21.0000411588323	14.5972196203861	10.538291278106	4.44435911314591	2.72883343518373	No dOCR induction
4	5.27302828605524	4.75575227778454	5.25928646531963	3.13327503007413	2.20012508128135	1.48278654215527	0.974748216731014	0.50992923125314	0.21934230069699	No dOCR induction
4	13.5097835089807	12.1651785078653	12.7497658273145	12.105774736737	11.4059125341704	7.87362820163007	6.65945488854094	4.12372558946012	3.43944190113067	No dOCR induction
4	3.18957106731649	2.98466777749057	2.91570477292604	2.58375889224516	1.87297397758063	1.24817445875423	1.26924481511217	0.475323141409996	0.32438364012753	No dOCR induction
4	1.29394494266844	1.26410028952865	1.4288718227868	1.67461447191106	1.16699000398995	0.953262260985261	0.762349787914789	0.684548653108697	0.612350081924322	No dOCR induction
4	3.46173336485003	3.17728177473829	3.17318787231972	3.03616581937134	3.19799636579049	2.22213725362482	2.0022795489343	0.851785604154187	0.487105912432162	No dOCR induction
4	8.53358764238816	7.6705382134157	8.2569258389595	8.37566065395637	6.73179534926634	4.90190325214018	4.15573666871917	1.39918205435211	0.727781039687037	No dOCR induction
4	7.09563050465576	6.63262317816878	7.21958459965138	6.10646629266045	5.09088880249375	3.07663687784474	1.92375706600077	1.29449392774609	0.523312565716931	No dOCR induction
4	5.05188066249528	4.67015599611755	5.1223229880622	3.29130527110267	2.42303346476991	1.86394082414832	1.15381986318951	0.566806278983682	0.36603928286765	No dOCR induction
4	1.10454678493516	0.948757871126256	1.19666451982048	0.8002652813949	0.49758492983495	0.31081767581716	0.306141535581375	0.156870944393242	0.0470868761288949	No dOCR induction
4	2.06850170963739	1.85515543934185	1.96777564342835	2.21652253644269	2.22088459293255	2.36427363712018	2.04903391937754	1.91250781897939	1.76016168906748	No dOCR induction
4	11.426712251886	10.7969785343861	10.7333184068192	10.761042379542	10.5050718467775	9.06794776771127	7.6202667288686	5.00258716147056	3.96351762645716	No dOCR induction
4	12.8758280321933	11.1442924024052	11.8301229390451	8.97573390824254	6.87237840238757	5.30755215221062	4.03790479603784	2.8276459348932	1.8988972151703	No dOCR induction
4	0.786029969366445	0.937777752700318	1.06239718538058	0.998160459219396	0.961200363127181	1.07254547740812	1.01689674083142	0.582410406952433	0.511522358037659	No dOCR induction
4	2.06215224326457	2.47122992756694	2.81089812066955	2.90520233733981	4.00975627392693	6.08110584018449	6.2271861050791	4.47405881674747	3.53184078041071	No dOCR induction
4	4.18229456609015	3.99463357621561	3.9990741056321	4.22817686000433	4.61814362830812	5.02011903372379	4.3944531476707	3.67042496014878	3.39012511387575	No dOCR induction
4	2.61122799016485	2.8283062733818	3.90805906608117	3.070616269763	2.21194365772892	1.43259156470822	1.17899488750905	0.816180053624366	0.528149658744439	No dOCR induction
4	2.02111305511182	1.8757526495015	1.82629947930614	1.70885019298414	2.04741212604961	2.08456123130719	1.78158075180926	1.42337735815371	1.1866112902652	No dOCR induction
4	2.93337900515413	2.81864126212213	2.71007292322599	2.70637102475848	2.5198578357885	1.9177699550339	1.410272273892	0.995871365325108	0.69426329195407	No dOCR induction
4	1.91472149487681	1.71743239658457	1.17062347347246	1.03291125881881	0.874298615270429	0.702191058708193	0.405076723348342	0.258143694233199	0.179080185594558	No dOCR induction
4	2.68180728540126	2.28274290672391	3.00384774869602	3.01739018681964	2.21533673305502	1.79529328795134	1.51186047664065	0.771695151999533	0.764674426587973	No dOCR induction
4	1.57121590875192	1.57602224853434	1.46703711241101	1.49651675578429	1.1100470097101	1.05694897648506	0.98396425400982	0.649081914716058	0.392994432559238	No dOCR induction
4	20.8379508612788	20.0217103908664	22.7331401399671	15.7103986391245	12.4774168221705	10.4110745050345	4.55391088855287	3.57494276457968	1.97790670308629	No dOCR induction
4	13.9232601638021	13.8723260770499	13.6906223187672	12.2709004907437	8.5513324472574	5.3750609978591	4.32487408587551	2.11232958516307	1.43684200505268	No dOCR induction
4	7.46590643259474	6.48465829378146	7.72780541552049	11.497230141943	10.1617070199956	7.32717645621732	5.83689792469454	5.24909521869078	4.399984257751	No dOCR induction
4	4.17922429363201	3.28109646351334	5.32341857883641	3.7488499035525	2.76142642568511	3.77674273513842	3.67725065314518	4.58725797823967	5.30137618755773	No dOCR induction
4	2.70168745727157	2.3263259685203	2.51154180045597	3.04934768804771	2.36908808034116	1.61312511091754	1.18614381362726	0.770454030716515	0.580150501315106	No dOCR induction
4	4.17982077800936	4.07040467234895	5.56899504701775	5.09813118616158	4.58078769602864	4.27126356602986	3.20125622618922	2.16375716090169	1.43210709050219	No dOCR induction
4	2.52360753993176	2.02669313790462	3.37731420657148	3.75342332421889	2.55793828962868	2.05241094549215	2.10952876283909	1.09970266620206	0.55495391377608	No dOCR induction
4	3.87762840579662	4.18536195953946	4.961172118623	4.74982733508746	4.42045856471256	3.42427487856039	2.9195506777758	1.69946105581461	1.07924330132364	No dOCR induction
4	3.216371579843	3.46790733103684	2.80639280293523	2.59014763842591	3.23304937119568	3.49799427777165	3.1801634893737	2.49768350538409	2.61288537480116	No dOCR induction
4	10.8111259150979	10.1798266494327	10.6100410656316	11.1044955052057	8.53804820974264	6.71463496284219	6.06229046684888	4.24803128364013	3.29603980467618	No dOCR induction
4	15.9192523667697	12.7523465333106	15.7682509629151	12.0509833478789	9.17410805001712	5.68186460850673	4.010387546588	1.61754472462682	1.1302655802998	No dOCR induction
4	7.94151071378218	6.20561853430811	6.4945247561002	6.46833882011869	5.22912819788223	3.88190944367934	3.01270755125254	2.23893475594024	1.8909868314233	No dOCR induction
4	19.0722665810047	17.9128388016071	21.5434542693768	15.2615638654688	9.67984310369183	6.39906243899507	4.49924078814097	2.1116105503012	1.0019064768378	No dOCR induction
4	4.61695043065735	4.74654667934755	5.06088263453185	4.95702319730777	4.45178093153167	4.32993446590121	4.20992098072102	3.18242299073612	3.54051798624699	No dOCR induction
4	4.49303215950511	3.47264353584208	4.75899356876736	4.71935288008838	4.42255668073485	3.07124813049572	1.95577485572077	2.12139993933956	1.57066853580187	No dOCR induction
4	2.2076091938386	1.23318477189862	2.0498661889758	2.95080634758274	2.82157938358977	3.03684856418087	1.79976141605388	1.09281632905893	0.749482592016944	No dOCR induction
4	10.1352093315856	9.3378814425539	9.20909634740773	8.19620793549096	6.77644545244179	5.2632771898237	3.83460114408943	1.86416730033611	1.08897600965141	No dOCR induction
4	5.99344231663019	5.19465613716749	3.7188599951797	3.25093839603732	2.92848666094359	2.40159979635785	1.51470316240871	0.982026599886875	0.569854042061798	No dOCR induction
4	53.9890213252599	56.087612206293	50.3683390078348	44.0272210634068	41.2678763046799	30.4922356404053	25.9554315140648	13.4726335479086	8.88339438151205	No dOCR induction
4	7.88158048649895	7.18517250437587	6.17246035429296	6.38967796215743	6.46557498644968	4.75951207386841	3.91877633695999	2.26432734291278	1.61756845935967	No dOCR induction
4	1.31511400650317	0.952302732789714	1.46183347566816	1.36183255057465	0.947199795357615	0.715828509656195	0.562757190994852	0.243622297033512	0.208285935469009	No dOCR induction
4	5.74791565314389	5.09240453379357	4.57699610988187	4.39320986681114	3.9345763317722	2.73794527161562	2.31039384411205	1.24015414549886	0.699333800178373	No dOCR induction
4	3.43717106659701	3.50834651698892	4.03738454916212	3.65287036887279	3.49951607680301	3.87357276500758	3.25581887358933	2.38907801769902	1.82946975237305	No dOCR induction
4	9.40868052529207	8.25657625943973	7.98078469104051	6.28145819202206	4.59135641603577	2.86404926159492	2.44001670994323	1.56547119769356	0.962516485718823	No dOCR induction
4	3.15549088675254	3.65042751164786	3.43115093917225	3.84997038774725	2.78120982936993	2.44404744301003	1.56612084819722	1.38401749711304	1.13828652200907	No dOCR induction
4	6.07963615174483	5.59067588082791	5.81655392464593	4.19379168587855	2.60345259917048	1.88966937184157	1.27053215375128	0.67323358755082	0.551706093632502	No dOCR induction
4	11.2039745240695	10.4027378646743	11.1140565089111	9.00916879303559	7.42270084866392	6.45038397043429	5.52788890235162	4.02031212785063	3.17443239910114	No dOCR induction
4	3.40725449316517	3.51658721235661	3.53849789456844	3.36876001624668	3.02674516603687	2.1955556959048	1.76436033343484	1.18121593355425	0.680385618567548	No dOCR induction
4	17.1241598543933	17.4024917699687	21.1328625128764	15.7233564524588	8.12058284518197	5.53894927127963	3.12768660774712	1.43013959285067	0.742247155178494	No dOCR induction
4	4.52874350161653	4.92409127787828	4.55619143716031	3.85055345025395	3.57048301939373	2.68954398958339	2.17114077991885	1.23104750340383	0.815893732255534	No dOCR induction
4	1.24182519712332	0.916911871473409	1.24115969387683	1.61660158952952	1.56164230742761	1.24596159843173	1.06241075866134	0.635933390587855	0.51980311949101	No dOCR induction
4	2.76202696808377	2.35317849989995	3.21258129202924	2.40702696484657	2.00688133494156	2.24591287845618	1.83204761431589	1.32654242335618	1.16756157321153	No dOCR induction
4	5.21835025026602	5.00976877915156	4.66450628697782	4.15279411577923	3.73087407552067	2.89974692409336	2.30611104776256	1.47329659088859	0.767748733458784	No dOCR induction
4	2.2017921547237	2.27118615117386	2.80889576764899	2.26602359347735	1.81917543809577	1.53632570546676	1.40440320837174	1.50270896531562	1.18604995345546	No dOCR induction
4	6.60865149598425	6.62283255498017	8.74594832820323	6.92710506607796	5.65124283985091	4.30980457959506	3.57464191007081	2.34175252046353	1.51609581946226	No dOCR induction
4	11.3342033772244	9.76955072379158	10.3542095302471	7.61237251946598	5.71883047444387	3.2261887763319	2.68634235174022	1.58070282954203	0.791767763203113	No dOCR induction
4	7.13405966628019	6.93882548807755	6.78513149511985	6.51442874122486	6.23161832127505	5.60481845357395	5.39456903328434	4.53105108640791	4.20508521943146	No dOCR induction
4	13.377322258462	11.8063883398694	12.8732798047655	12.8757306823586	12.9396426905971	9.54666803194398	8.43166483147684	4.81983462235923	2.9387725186489	No dOCR induction
4	87.1560230399242	70.1585406821261	63.9550542786101	64.2498450965377	61.67237909437	45.9902960510836	37.043758844971	15.2899026566025	8.23841934216886	No dOCR induction
4	3.94161671381756	3.69888137982366	3.98764035195113	4.44032453551887	4.60034361560762	4.33665213612383	4.08186684512133	3.08400577914084	2.41025460779407	No dOCR induction
4	2.60097784482902	2.13585987256497	1.56634633794298	1.87196025295544	2.01517308348332	1.93368570973224	1.74452761458243	1.52495001481386	1.16499211394171	No dOCR induction
4	1.38635506382394	1.1723874519528	0.954829732080445	1.42803490939219	1.63933467345654	1.39980348812819	1.26196596744382	1.21503650256713	1.07024237072134	No dOCR induction
4	3.93538253686276	3.95499245803085	4.18691257118516	4.74514741165761	3.98477143323052	3.49884229242367	3.41686490821727	2.3043125638009	1.90721710989919	No dOCR induction
4	2.93654997934037	2.81114538229667	3.32675311084423	2.27532593746171	1.81942365925102	1.46342452481889	0.986709352933409	0.882016673659578	0.349078793718399	No dOCR induction
4	8.9893599186831	8.64808039144986	8.01865302058962	7.27781928548372	7.5206417681543	6.18160281362653	4.0672138992941	2.82151992977007	1.27615866213943	No dOCR induction
4	2.77900081743242	2.31440003873584	2.7795074983191	2.37946629678373	1.62535960666697	1.09397559909304	0.912755565009257	0.539364156214508	0.33162552586617	No dOCR induction
4	7.20295039482787	7.47710473476958	8.53955601163803	5.86243959412952	4.31102925514373	2.44748147384077	2.59362525064864	1.28417909951659	0.703102595778526	No dOCR induction
4	3.75997041596893	4.06412495162049	4.15641715494177	4.50239485254159	3.2466475185344	2.42475955908346	2.16716958751112	1.17439298826796	0.960381361267776	No dOCR induction
4	1.07925305065735	1.27083780438454	1.21884654424726	1.39018437442619	1.40462803278162	1.30814907182353	1.29661915120832	0.973766677270627	0.620493027884436	No dOCR induction
4	94.1943017135287	90.3453313724979	82.3132854420455	62.7102824278551	46.3854311797528	29.0445529881078	18.4378375763986	8.66303987392573	4.67914300387655	No dOCR induction
4	24.7571970986524	21.1124918828603	26.9589534117478	17.1449146986634	10.1788541044168	6.78373642645792	4.07677876095409	2.4857285942108	1.37304345572267	No dOCR induction
4	10.2360763500018	9.72642870251584	7.91975318062997	7.64286446212366	6.58366721844356	7.06972463506423	7.63618048955048	7.1704739523334	6.63019007687271	No dOCR induction
4	4.68740826217503	4.11782326051841	4.99955666723573	3.91313919804758	2.41474864172068	2.07033663375982	1.39400295788737	0.634114604191031	0.476150916228531	No dOCR induction
4	6.40577799821891	5.98597639204353	5.44835775314751	5.91390357975412	4.55967819378511	3.88306190546139	3.4069493965561	2.7067758629154	2.45615603559986	No dOCR induction
4	3.36673980326212	3.3926120861489	3.75871349304598	3.50568233478866	2.80134323660891	2.48377775997811	1.74587000900596	0.925721732190577	0.638421042306121	No dOCR induction
4	1.34993939439612	1.51757807618752	1.8707846904948	2.49672998475593	5.09709261629472	12.1695301401665	14.9123036811668	14.6749948578079	13.617240230451	No dOCR induction
4	4.67736208340775	4.48926981160854	4.68689285137678	5.49680305932274	4.95483376422314	4.6186658914796	2.1694935237877	1.14127756015743	0.991733241796452	No dOCR induction
4	1.99181927196451	1.54820954698925	1.80648814199787	1.97620716242645	1.78984075071558	1.292732207977	0.966721209231332	0.569236073706604	0.393236927123245	No dOCR induction
4	0.855015496446559	0.993694810434931	0.86216971878758	1.03793052454766	0.902245566134018	1.20481364477168	1.10426043591764	0.925975640833578	0.472583354743973	No dOCR induction
4	1.04328403601775	1.01551184913933	1.11069093154413	1.45666979347741	1.38878680196959	1.52182593180041	1.28945647421371	1.19231747062386	1.21024588970575	No dOCR induction
4	2.44020873430519	2.18642931785196	3.07397638966943	2.28965524069543	1.66817839691429	2.07779978490816	1.62250622986452	1.38434224242194	1.23218047300945	No dOCR induction
4	5.12432715849032	4.99118580190822	4.64544167361256	4.45292733409459	4.05941888676532	3.24059600806515	2.52446164529349	1.84570982272027	1.71021638056891	No dOCR induction
4	11.9142893515334	11.9796400433875	11.1515560492438	8.58604259615159	6.28627753892128	4.74127478400033	3.55044530503665	2.19070323367994	1.63636404458742	No dOCR induction
4	4.2267753347989	4.40897772687411	4.58012467416373	2.78423724578353	1.53221870683407	1.08779879178516	0.764176840995483	0.405363032109844	0.303199913919122	No dOCR induction
4	13.7990429337731	12.8594470642478	12.0398210038404	11.0026694581245	8.60884114277208	6.67042521898103	5.71906480401187	2.69585545835863	1.45894828140966	No dOCR induction
4	12.7577447192755	12.6686967963672	12.0232438196329	13.6843663595032	12.6294477893651	9.8563630479944	9.11311936118765	4.34640686734928	2.7193579744889	No dOCR induction
4	11.6163086594861	10.608969555724	14.2482672269808	16.0812135203492	15.5547960848042	13.7738838274622	11.8455588652253	7.13646567543492	5.79556456709014	No dOCR induction
4	4.05350593788068	4.117172706664	4.19382852804728	4.10272284803897	4.56978802314359	4.79249580297119	4.7521307644952	3.57446559658986	2.94498819993008	No dOCR induction
4	2.20653925232447	1.83033398950357	2.31453994684409	1.96741243112699	1.31830148913086	1.0551474017084	0.887159503958896	0.447923765691384	0.267485616685768	No dOCR induction
4	2.42996256244063	2.12885064824766	2.18256647175162	2.81656868198013	2.13217129454933	1.30668272071257	1.36035576569395	0.455609132163863	0.372024846450735	No dOCR induction
4	3.29253896448023	2.67451762258787	4.26932018888369	5.17297629303769	4.39204157405731	3.19874720839567	2.91303977516215	1.44429340063794	0.460140369177919	No dOCR induction
4	10.7989804431395	9.13640166056118	11.4557955826808	9.46342375374397	6.77120815224366	4.97289231442115	3.64325670068627	1.33853812507099	0.909109399869523	No dOCR induction
4	1.18310380562736	0.776384595796929	0.961289167661308	1.26439138300205	1.07113847608781	0.702569982905409	0.709584395475961	0.333867136392084	0.253413500916767	No dOCR induction
4	6.59769260859467	5.53786781466396	5.08141792885292	4.77491169584594	4.6054056091661	4.40023983831249	5.07353481486139	4.91217508608121	5.23996074996988	No dOCR induction
4	1.77555371705955	1.49442173552585	2.06836670521922	1.86816315264166	1.75714060377412	1.35824376194252	1.03672592625802	0.763350115926543	0.452773601178341	No dOCR induction
4	11.7184506531647	12.7205735613554	13.3750442870996	14.0020334361138	13.9951634498717	10.744591268128	9.97920268279603	5.50174347888889	3.58162641874758	No dOCR induction
4	1.56857026560295	1.18473829414839	1.13733284544892	1.16959536408034	1.22687924940914	1.11862415553325	0.990795010452633	0.922484397390474	1.12227553647409	No dOCR induction
4	7.64739989313052	7.88972594344687	8.04398496222926	9.54819790696233	8.74774142017764	7.36753043589199	6.72460782830535	4.48775893379088	4.02129764792394	No dOCR induction
4	14.2203994909025	11.5067802055267	11.3566090040495	8.07088199371904	6.42131711660356	5.12717535737015	3.45076698585021	2.48497608688946	1.54979181104762	No dOCR induction
4	3.47043468465227	2.82636046789188	3.1387448598236	2.4776621262289	1.57345297412413	1.20973911390271	0.826876052817441	0.594053585414281	0.34920320133471	No dOCR induction
5	3.94577207379343	3.62994557420301	4.35664804072349	5.75865968976905	5.78651948491962	5.44885894719574	4.5911752464304	3.34525394936883	2.56359655478767	dOCR induction
5	0.767744924925327	0.6515210669434	0.841501634129504	1.26762335806261	1.24619405757199	1.42392281542488	1.18172834193305	0.911217713109602	0.752921245817548	dOCR induction
5	16.5871675336061	14.6710714025749	17.5565603998438	18.6775016638288	19.9267052091255	17.8789604828599	16.1084138637781	8.69842080815448	5.59885298557621	dOCR induction
5	8.74468858490703	7.89329351894169	8.63464336858063	8.09094977736276	6.70073924001553	5.20849197198072	4.11949999785729	2.4800235728487	1.5617869080693	dOCR induction
5	8.72198883513596	6.60155691991998	8.24668773704187	9.18712856897908	6.78531209307384	5.05557133934467	3.42579502751565	1.67517214870239	0.808263084041139	dOCR induction
5	10.8394358053312	12.0080840321227	23.5252622130321	39.9188224336208	50.1437780256156	48.7977363065087	38.1348613430034	17.3323358642015	8.26820669007603	dOCR induction
5	12.2655549607247	12.0805580231315	11.8866369782454	10.7801693456749	10.2507480390145	7.92338160928298	6.73862561440354	3.99844685505164	2.31524181960151	dOCR induction
5	2.47811199702968	1.66713141188984	2.5183815956439	2.38844928843647	1.65404841374345	1.13895755456627	0.743633397758961	0.252360440418957	0.0959354368901534	dOCR induction
5	5.17337479963194	4.76336759564947	5.66045045055373	6.66366200660846	6.50272423084892	5.03483739984984	5.2440380760287	2.54492616544009	1.77559362156912	dOCR induction
5	8.13715595776384	7.9603674271837	8.6511277458647	9.66377456068272	11.1743864958496	10.5651773844743	9.37841920742772	7.26604222303352	7.55440799574755	dOCR induction
5	13.7856716836309	13.2932531663873	13.4994497013433	11.6959417147082	11.3624722830567	8.67187851253478	7.53057280640738	4.52685027191451	3.02804964910708	dOCR induction
5	5.53061577352748	5.6875310284038	4.774232261007	5.75593776432027	5.5268568628286	6.5814155182709	6.4781205260139	6.44737771240193	6.27550205727811	dOCR induction
5	2.35582042488616	1.86038140113034	2.29244877776066	1.84149009586792	1.86350648947682	2.0311026980236	1.37622076162659	1.10125399179004	1.08733369266399	dOCR induction
5	11.1745749166061	11.5407460661332	14.7879523620272	19.4152740391316	26.6731881772364	27.179955052389	26.0630019926261	17.8918673788336	11.2569585703026	dOCR induction
5	5.13941879396236	4.38875573565541	5.64882174172734	4.24456002063166	3.15936725486239	2.95380744346215	2.91952668852313	2.15987024512023	1.68799601783476	dOCR induction
5	5.79481716082292	6.0450731800093	7.75687367199983	6.61822744941431	5.97686066606046	4.60362671413158	3.52222998145124	2.30456275566379	1.50024705101422	dOCR induction
5	13.7958095227152	14.3335163101756	14.5111866943901	13.1823528013557	11.6924047712867	8.95238775297313	5.95572958207131	3.71489428024793	2.5299718834097	dOCR induction
5	7.59538707580367	7.95327571019376	8.62418038335044	7.52945797772888	7.40749264551916	5.50449172404486	4.29074980777231	1.48758592727171	1.08483913212461	dOCR induction
5	41.7175662092258	42.1912406785963	45.59135903082	44.470625932319	42.9191377540146	34.7016987610668	30.4105372005193	17.7409426825	9.42712477828669	dOCR induction
5	2.6861304848432	2.68441936334413	2.56246542975831	2.82282819208292	3.65462550545564	2.39263271262424	1.96366985187658	1.33684129494066	0.987408484459327	dOCR induction
5	50.3050360696323	50.4991882808172	52.4949506323329	51.1283142226645	48.4103855832659	35.4699058490069	26.6153930790259	15.3627488249521	10.8566440615736	dOCR induction
5	8.30190249267556	7.69392755614811	8.42689890345771	8.82394001903923	9.63571598188576	9.24974359741825	8.20516680627277	6.53459347892821	6.33693388955579	dOCR induction
5	6.49642728872795	6.27905944067174	5.94365690215422	8.25375276807678	9.31985488502027	9.57896894591856	8.04109965826592	6.1512751460781	5.35443480714176	dOCR induction
5	1.95637687505217	1.74576588758419	2.10786984209764	2.56677290328311	2.65565580187191	6.12713409512549	7.98205264775152	8.4178698652679	8.44729114208271	dOCR induction
5	42.9977593637842	40.6966379136654	45.2205453364723	42.6865565013556	39.29550963723	31.3789943427591	24.411514730872	14.9920270232454	9.21267068161268	dOCR induction
5	22.4687688478015	21.869227072609	18.9529003391718	13.6844630112484	11.7997274753298	7.22181999766484	5.32710011971678	2.31390951039161	1.14839439648664	dOCR induction
5	628.597709559031	471.863368252587	431.031915941302	259.227181319377	179.242738075745	124.137752011323	80.0598732852563	40.825301857569	23.8496900995904	dOCR induction
5	6.41406133414654	5.85336152870344	5.803571699525	6.10476835010313	4.63915047445238	2.73826128729315	2.07861289801336	1.63952874834393	1.39686932149089	dOCR induction
5	4.40977076836612	4.71242019845691	6.07573192886021	5.89337773083409	7.83962119185632	10.7305882354889	9.05336620622077	9.99134392522701	10.4646902872425	dOCR induction
5	15.1923161421173	14.5378017507973	15.0198300712819	13.7891009103981	11.1262847252574	9.75419060268422	10.0144064324214	7.24991511720896	6.05927139875237	dOCR induction
5	5.37228295136187	5.66699061322596	7.83083673370066	12.7306897054137	22.6360055026205	21.9439924702008	19.7446674718558	13.0077218162291	9.21604667213222	dOCR induction
5	76.6382565858337	72.284473122264	73.2196967029381	49.4080250305099	37.7618322887495	29.8899076046544	23.3355751083094	14.1580849574241	8.83132204644298	dOCR induction
5	17.7221500152638	16.6218676815644	16.8299720805305	18.3249310872488	16.4994369195485	15.8193763227247	11.4631309979013	8.89032046849855	5.8911745100043	dOCR induction
5	33.5957657907285	27.9505616432725	35.7603317052982	32.4214599687053	30.1395864825392	25.2732036685018	19.3841128613129	12.0684014722345	8.81366702006189	dOCR induction
5	10.0675015063165	10.8085190925602	13.8929013252425	19.9770518108622	26.2601365288815	25.2959600195141	19.852903343191	10.3613076347989	6.63339309297417	dOCR induction
5	7.35113517871333	6.15520604057944	19.747895526761	25.3631783425582	22.8542157099972	21.7022396691005	17.3569069231881	11.8323511103204	8.87373507190317	dOCR induction
5	2.9107564780652	2.71693665145185	1.94721578414147	2.12750474478052	1.72454593405883	0.976870972334718	0.606698104733948	0.150491186474431	0.153675179175516	dOCR induction
5	2.83700502577399	2.93737478727483	3.01440447076908	2.29251973423791	2.16042027035873	1.95191306735091	1.67231427619933	1.18641245404933	1.00433452217951	dOCR induction
5	4.85743470711971	4.24367398031097	16.932541627766	23.5143981532483	25.4186224804002	22.0138133835397	15.9970831959317	6.50509072334692	2.09707089403711	dOCR induction
5	2.58397897822099	2.55608248538402	2.24217799698715	2.39726773529641	2.84142295438342	1.92537571479585	2.11617573552296	1.21203125079899	0.900355990678019	dOCR induction
5	0.258471680468498	0.30134293307076	0.3109241530832	0.423332383601125	1.25900807436221	2.82760620988774	4.75729399867517	5.91054685814434	7.39481100727587	dOCR induction
5	37.3169515467914	35.5947187071108	37.863755588616	37.2624099028371	36.2765871352499	29.8533407369484	24.8089457974026	17.0889302718186	15.7095024947553	dOCR induction
5	2.41418492276842	2.57907411637319	2.52457051595554	2.37740185593919	2.06358764888617	1.8996371042007	1.57830159020088	1.11843516611704	0.954871240914492	dOCR induction
5	12.4768470934183	11.9612109521572	12.9663063778909	15.7758375544501	18.3581828575855	13.7082345100065	9.52079935767076	6.29113621729874	3.65923384827492	dOCR induction
5	37.1862469685104	29.0319298423084	28.0397021587175	19.7592166289383	15.0736435359863	11.2117752445264	8.72117274964086	5.76166349954097	4.24471023222926	dOCR induction
5	17.0639159779264	17.0593090100303	21.7737551446225	25.8630946581457	30.6978822336833	27.5719124730431	21.923929224522	16.7682972638336	12.5754241462054	dOCR induction
5	1.45790173254582	1.55477910369424	1.23412108380847	1.26780162312772	1.3690155252805	1.30390021390771	0.933035634178615	0.74350648179739	0.865759032349054	dOCR induction
5	5.4745660616777	5.51614007573773	6.4515432288519	8.32693468559031	6.46554662645415	5.82142777543469	4.86295043075173	3.13760752525021	2.56182971821162	dOCR induction
5	345.004034024355	353.254258350052	338.426364080913	329.894051667972	329.530326389326	251.620484617492	171.437071519969	76.631219378554	40.7134965166312	dOCR induction
5	77.0238011446581	68.1306824346035	94.8624703655921	81.5433267143503	59.8027418325572	47.8450261096221	36.2187627191398	24.7812267490424	17.1957489133845	dOCR induction
5	5.98098169741565	3.99734790484324	4.55403830954036	3.03763791032407	2.12609829243068	1.27087236937825	0.488013615896041	0.416587972809442	0.403822762100542	dOCR induction
5	4.17756706339989	4.53869734324676	3.26598900854178	3.7628040440986	3.38911078919631	3.47800218082203	3.14504169207976	2.62019617920063	2.30500025603424	dOCR induction
5	3.69441532661188	3.31235101305608	4.03083917418584	4.33736936864831	4.01792233982809	3.98818030923323	3.86493102345165	2.81763867615429	2.04558679179145	dOCR induction
5	3.8124816027085	3.21163679508932	2.79143451008284	3.24382534377976	3.50581874299391	2.97223454016455	3.02183622599484	2.69870213158773	2.16002809928951	dOCR induction
5	12.0531805104862	11.5079348922044	11.4373513768942	8.46574432792824	7.88685174725873	5.95286454123383	4.35335307544079	3.2504721554944	2.45145463357768	dOCR induction
5	82.9003730950753	71.2246300112661	87.7569019706597	65.1653733810687	45.7394060328912	30.5080000602759	20.7805198481926	8.32008951993287	2.83436575400601	dOCR induction
5	2.8584959562666	2.81118785370938	3.59404891069735	4.14747906278015	6.91238876187487	11.6019715988461	15.2658741360826	14.9911562538196	13.9983165591623	dOCR induction
5	37.7802430480594	39.4076527549932	37.9895012783647	38.8022134704288	38.6850562883852	33.3317029193436	27.5181398719659	17.2209381684125	11.8139496834378	dOCR induction
5	44.8285475531058	43.4441938405633	64.0458157069218	85.6767212046156	95.6853716956642	82.2118474224862	59.8005381416076	32.1184918632074	18.4078643024001	dOCR induction
5	1.65278939208273	1.60516913183519	1.36856544373936	1.49576076638206	1.29247910296876	1.33812483801529	1.23999830114842	1.33937966590858	1.32507344255784	dOCR induction
5	5.89900724494442	5.69443492693955	7.14098028374761	5.15655467761782	3.67622030260358	2.25462587723586	1.8337963491593	1.02480900446924	1.02793042950936	dOCR induction
5	3.19377249200332	3.15986478946685	3.82147672890536	4.78175933944051	8.14350969687108	14.1969964200423	15.1724646906115	14.898913323412	11.4263296971667	dOCR induction
5	7.13547674648359	7.19018278150044	6.54513528685488	6.28520814335685	6.0621415334271	7.21364766154265	5.80189198376811	4.53661676240402	2.58226431337744	dOCR induction
5	2.97342839984421	2.51502854284846	3.59688195771328	3.50122323904534	2.98025099007601	2.38132736679425	1.98649057721709	1.73825259685446	1.37836863382887	dOCR induction
5	1.61832634316968	1.34982010474376	1.46728534458497	1.57486565108264	1.02958000930368	1.16970251480473	0.792589530046323	0.699777494567816	0.562480032872317	dOCR induction
5	77.0768996770412	73.69233685615	75.9033536458207	50.0467010080948	33.1522141024823	24.9074998288918	17.1176691433808	9.52611537921518	4.79780511593391	dOCR induction
5	14.9176175087178	16.6577622658964	20.0190997077943	18.6978947867055	17.7384712306245	15.8377980008755	14.0887057134858	10.1336584557268	7.25358263917769	dOCR induction
5	16.5015999806593	16.7626022466111	14.2340662180249	14.1921771366503	12.074700072308	11.7197223018567	10.5963618874948	10.4527774158581	10.9429202717532	dOCR induction
5	5.21964263038459	5.22541430870579	5.19979095292136	5.94656226552615	7.58910809917471	7.78963996428746	7.39366017215226	7.4476108953933	7.87169954563971	dOCR induction
5	56.8023965305311	57.357860063771	68.6719964543149	79.1426604700566	73.8985901360895	58.9655890929595	43.9996972846037	32.7197217279307	25.5373120768557	dOCR induction
5	8.87077283548275	8.16053527804687	8.4173860181516	9.17209807842463	10.9976081104481	10.8302557351147	10.1129936091988	6.27688492247527	4.43096857075262	dOCR induction
5	0.842787735138874	0.65177670301113	0.966021064346517	2.99832717107866	7.13272930199183	10.1158264301647	8.90897316775385	7.0431725423648	5.10152661672224	dOCR induction
5	4.1679486458159	4.22637743757082	4.29090192953572	4.33963636494545	4.73937445954184	4.66807018198543	4.36129456295462	2.93051901688245	2.32177901099303	dOCR induction
[truncated: 2,163 more rows]
