# Supplementary material for: The HSV-1 ICP22 protein selectively impairs histone repositioning upon Pol II transcription downstream of genes
Source: Nat Commun. 2023 Jul 31;14:4591. doi: 10.1038/s41467-023-40217-w (PMC10390501; doi:10.1038/s41467-023-40217-w)
Supplement: Supplementary file 8 — Source Data [file 41467_2023_40217_MOESM8_ESM.zip › SupFig2a.tsv]

cluster	Mock_12h	Mock_12h_plus_12hPAA	Wt_F_8_hpi	Wt_F_8_hpi_plus_8hPAA	Wt_F_12_hpi	Wt_F_12_hpi_plus_12hPAA	Delta_ICP22_8hpi	Delta_ICPP22_8hpi_plus_8hPAA	Delta_ICP22_12hpi	Delta_ICPP22_12hpi_plus_12hPAA	docr_induction
1	1.96557579013672	1.66879489154913	4.91832	3.56046234939759	17.6985	3.54314771976206	4.07145695364238	4.36059233926129	4.06472727272727	1.76494736842105	No dOCR induction
1	0.332244089827227	0.2318778297905	9.76810344827586	12.0441526773122	23.0339772727273	14.5990425531915	2.7253266293664	1.05161227661228	2.25587154085476	0.541117478510029	No dOCR induction
1	0	0	15.7859459459459	0.966486486486487	0.894	0	4.32296052631579	3.28532786885246	0.397333333333333	2.384	No dOCR induction
1	0.218575197889182	0.323004416225584	7.63427450980392	2.55180154873975	5.75277777777778	0	8.9369399525048	9.82156060606061	3.65470588235294	10.9849350649351	No dOCR induction
1	0.0358246723904202	0.351730257320319	23.8552400513479	14.2223340015795	7.82865162907268	22.0230949078661	14.7719595570534	29.233597256457	13.9065606783254	33.4775747126437	No dOCR induction
1	0.270814244707729	0.413361751293251	7.94189618189618	2.07374483572693	7.39876280834914	2.07690953596167	1.12155902004454	1.56052060737527	0	2.72583155324992	No dOCR induction
1	0.1927164950825	0.432439105813695	5.07660439865775	0.683106901643426	3.51596685082873	0.921922165493579	2.39795446086994	6.85051690476263	1.08373604087353	4.46123281596452	No dOCR induction
1	1.4171252488705	2.00450513824046	10.2876933289081	1.52630806713001	11.0603730041594	1.06052714932127	4.16890895453496	7.11483695652174	0.451657754010695	3.5383970856102	No dOCR induction
1	1.08787692993702	0.603604903732055	4.9968253968254	9.63968293700459	7.34533333333333	17.1911385170702	3.97504465212876	6.99615536311412	3.6301497148289	7.78592937036572	No dOCR induction
1	6.49613849462366	7.34133745835317	26.4661791831357	4.09143346007605	11.5123186925434	9.39892773892774	7.86684861717613	6.26158383233533	9.37250505050505	1.735	No dOCR induction
1	0.789809332391765	0.578402180149168	3.16944444444444	13.2852761904762	4.34666666666667	13.784202020202	0.0673156342182891	2.35692003065917	0.316944444444444	2.608	No dOCR induction
1	3.49403540354035	2.48587437911375	10.615	5.43014838709677	19.8146666666667	9.82545454545455	1.40973913043478	3.90595238095238	1.90281690140845	2.17125	No dOCR induction
1	1.0364486133062	3.54405263864643	24.292795841628	1.73591644204852	3.99395348837209	3.43982623010792	4.2371042170757	3.80212856722565	2.6834375	10.7369303703704	No dOCR induction
1	2.87293967841806	4.24475168979979	58.6656466543243	31.8855358851675	49.3984615384615	45.1287704162276	46.2912121212121	60.8554164985512	26.4194237288136	60.6764301460457	No dOCR induction
1	1.43557077625571	2.53001730885009	0	5.19242424242424	37.1258333333333	12.85125	7.4965625	3.427	5.56331168831169	9.79142857142857	No dOCR induction
1	0.33936170212766	0	11.9625	12.4439628482972	0	34.890625	0	0	0	2.42717391304348	No dOCR induction
1	0.172296708873892	0.11276200631965	0.0752069425901202	0.0929154639175258	0.138743842364532	0.0791151685393258	0.0616301969365427	0	0	0.121400862068966	No dOCR induction
1	0.576010016694491	1.52289149664777	19.5774136178862	3.86608214080901	17.3381909547739	9.43796663228562	16.7298062670044	11.8722254291357	6.71734152531881	9.53661941885188	No dOCR induction
1	1.75650934861279	0.547604661199827	1.74809619238477	1.87414808952205	2.51296776984642	1.34636189330426	2.54196421265963	8.79943740399386	0.751363153493208	4.47420269200317	No dOCR induction
1	0.653856682769726	0.486896942242356	7.98324299909666	3.94272792608872	2.76927536231884	4.70275719980293	0.156366612111293	2.90152999285111	0.345325301204819	1.48816199376947	No dOCR induction
1	0	4.006	27.3136363636364	20.9008695652174	6.009	12.8764285714286	6.93346153846154	7.83782608695652	36.054	40.06	No dOCR induction
1	0.139094689566266	0.243572817625986	1.0540206185567	0.618722745144763	2.9015479876161	1.14422152297042	1.29417721518987	0.731124818577649	0.587586206896552	0.139672131147541	No dOCR induction
1	3.08894754206532	3.67431564643742	21.2044444444444	22.6370673486786	15.6970666666667	17.6235286350883	13.8494528735632	20.1928704692729	6.9798350742166	26.865798138869	No dOCR induction
1	1.13623140495868	0.750238218153451	0.3574375	0	0	0	0.234385245901639	1.96653925619835	0.488803418803419	0.389047619047619	No dOCR induction
1	2.26692351473228	1.7830835117773	15.2471797213976	3.78057827102804	9.90981818181818	4.02887656360632	12.8419642857143	6.95442152678995	7.97583767684289	11.0873737373737	No dOCR induction
1	2.47875243664717	2.89523340040241	1.66091954022989	2.0113311555737	1.82911392405063	1.00580046403712	0.954845814977973	3.85333333333333	0	0.903125	No dOCR induction
1	4.88490998670857	5.20680656630271	8.09939325747795	5.69906090723345	9.7114116042388	5.81019139416189	7.80485040158938	8.87860112881989	9.87796214847394	7.10161277556285	No dOCR induction
1	8.93437358101135	7.18891945914168	11.84	11.818049684835	77.3546666666667	29.4961403508772	25.0331428571429	36.2262456140351	50.7428571428571	35.9843137254902	No dOCR induction
1	1.78375632706035	1.53830073252507	7.50668125931446	2.72461284153005	5.20622597402597	1.60785588752197	6.45661842105263	12.8149457982025	4.76697316017316	3.90755603448276	No dOCR induction
1	1.08551701259139	1.08917474482659	10.4576479915433	1.36038570606094	22.7359	0.842128851540616	5.87680244755245	12.1381969222796	0.948403581339337	15.6851588836695	No dOCR induction
1	2.74409308001549	3.3833481116782	20.2319727740823	8.95071644283811	16.966513571665	9.33189934968435	13.6254545454545	17.1598799823412	9.0681718177056	20.8120267473332	No dOCR induction
1	5.04847314724154	4.42944069584447	34.5261027077498	17.9805289855072	20.2361818181818	21.8946795558311	12.9265718616401	20.825265053314	9.67161888313184	18.2597134369695	No dOCR induction
1	1.0639372834225	1.27223229506638	10.0594530154278	2.62798716473936	2.66968279284069	3.51285741105792	5.94730794761933	3.41779623398495	2.34313468143018	3.59701742160279	No dOCR induction
1	0.11953488372093	0.153488710852149	0.659937369519833	0.120698739977091	0	0	1.63003314917127	1.40850923831071	0.567371071377003	0.481141552511416	No dOCR induction
1	0.560449253624741	0.228629135722066	10.0531519274376	7.2795951417004	7.98485463150778	11.3150144927536	2.89645714285714	2.23689755122439	2.89514116959823	4.46426229508197	No dOCR induction
1	1.08085165387243	0.599556786703601	14.6167272727273	5.58825456364091	2.08115384615385	3.95926829268293	8.16314655172414	3.22083333333333	3.381875	0	No dOCR induction
1	1.70962962962963	1.29286307053942	4.47495204165525	0	1.13137254901961	0.460372340425532	1.5117903930131	6.69153290529695	0	4.1544	No dOCR induction
1	0.669314456966254	1.12091015105904	4.46490909090909	1.57600995316159	2.51866666666667	1.63471153846154	0.581230769230769	0	0	1.45307692307692	No dOCR induction
1	0.715110534225215	0.343769029856131	6.48376007586534	1.95669467787115	3.37644943820225	0.827889447236181	1.45203389830508	1.6713768115942	1.23548033017211	0.761849710982659	No dOCR induction
1	1.20705800339619	1.21145161290323	13.9537162162162	4.97619455795874	6.60916666666667	7.38829076086956	3.42400255183413	6.90720997920998	1.18108824299555	4.14382754994742	No dOCR induction
1	7.94321941012356	9.86240579281809	4.04690265486726	7.39100241545894	15.9086021505376	10.1270588235294	8.88552036199095	17.568293945144	5.89238095238095	20.1109523809524	No dOCR induction
1	1.8580881472613	3.02998119795864	37.5141025641026	7.32338709677419	21.66610094451	14.9018685454227	17.3665164247517	12.3018472906404	15.780935343726	11.2668625678119	No dOCR induction
1	1.34015197568389	4.20191663420335	3.49928571428571	1.5309375	0	3.31013513513514	0.896158536585366	8.41678414096916	19.6459897959184	43.6352790697674	No dOCR induction
1	0.377925639181829	0.656257016840417	15.4823182000804	5.74102713564054	17.3712689393939	7.22164253420407	9.31345212699209	15.7876400252043	11.8649842105263	15.9971199277519	No dOCR induction
1	0.1523276904474	0.163497728747567	2.40222597597598	3.55861581920904	0	3.1481213677255	3.13308296856347	8.82399054614705	1.62158285153267	4.72316524216524	No dOCR induction
1	9.07961202185792	9.53947899341416	60.5449831649832	32.9786689106487	47.2801107283465	26.8952950819672	27.8167500727379	53.3221088435374	18.650628918604	36.2378457446809	No dOCR induction
1	9.75292232328011	12.7469430780493	68.0989148073022	32.7514018905321	19.3020387742339	26.3813350297045	34.3043905315232	39.1272000244007	6.12449063255852	33.0810643487286	No dOCR induction
1	1.93664095371669	0	0	12.996	0	9.28285714285714	1.14	0	0	9.55588235294118	No dOCR induction
1	0.920880449491989	0.405523790913532	2.70630447761194	3.49379562043796	0.743703703703704	6.93376402406953	1.776346770113	4.38465442714385	1.84315449256626	2.20054794520548	No dOCR induction
1	0.631600905130091	0.605231675857734	8.17982608695652	1.16651785714286	11.1152141549725	2.16746543778802	2.939625	1.9053125	3.54663453419645	10.519	No dOCR induction
1	0.252277701778386	0.665087898519645	13.2369357092942	2.76610986351106	7.52714285714286	4.39507659544007	0.666301282051282	1.79801639363922	0.275143603133159	0.966788990825688	No dOCR induction
1	0.729818582884944	0.255035619646269	4.45566382978723	0.969586776859504	0	0	4.03623853211009	3.70484210526316	5.67855263157895	22.1530693069307	No dOCR induction
1	0.202181669795013	0.234331788944413	5.85032727272727	0.242955571963025	7.18968791208791	0.542793522267206	1.68641509433962	1.64898034595405	1.53818573943662	0.757457627118644	No dOCR induction
1	0.110240931262297	0.117522249538817	0.23825873306287	0.379942494324814	0.510777706734868	0.330040574289227	0.0956905409489272	0.485153306847394	0.111472948384437	1.00669534228728	No dOCR induction
1	0	0.250855263157895	2.21686046511628	2.1525	3.5746875	2.29196721311475	0.965316455696203	2.66643356643357	2.15830188679245	1.83024	No dOCR induction
1	3.44270779722079	2.24985703689403	23.3916666666667	7.16418452935694	8.86421052631579	9.73057645631068	2.18727272727273	5.73141439205955	0.925384615384615	0.572857142857143	No dOCR induction
1	5.37010707885305	7.02908361418713	39.2622727272727	23.6356990962254	17.6423611111111	40.648	21.9180392156863	17.0258070175439	6.23027380952381	16.9048308270677	No dOCR induction
1	6.10271224655312	4.84445551382435	35.1425396825397	45.9599240626483	48.4308125	37.6196573095151	20.5878696847895	28.0546119929453	14.3805425101215	40.06995215311	No dOCR induction
1	7.26941176470588	6.19747718724952	15.6571945701357	14.002223496641	4.16561797752809	2.36140127388535	4.87815789473684	9.30402727626243	17.5438334660448	4.21295454545455	No dOCR induction
1	0.820443037974684	1.71128712871287	11.5741071428571	8.81283708248125	14.8244834307992	12.1003003472222	1.78185567010309	11.6161948051948	5.35586134453782	8.642	No dOCR induction
1	0.4228	0.644924379915305	8.62019417475728	19.1400970285021	9.12942528735632	20.4651186017478	2.29240471869328	1.52819277108434	2.34888888888889	0.710588235294118	No dOCR induction
1	2.01394205905346	2.21797159318414	2.21592592592593	0.930688888888889	0	3.60874417527713	9.1901036036036	4.06545495362309	4.25671315863624	4.31522417153996	No dOCR induction
1	1.81612612612613	2.60223516620068	28.4077106382979	13.709703989704	2.17022727272727	15.4602857142857	5.96712781954887	10.850187515181	15.3489578163772	14.9498656898657	No dOCR induction
1	0.115169022142838	0.129227823867262	0	0	0	0	0	0.208333333333333	0.84375	0	No dOCR induction
1	13.9892828639836	19.5207318285771	33.2697709463532	31.9112458079742	24.8321428571429	37.2438923070894	26.6209320091673	20.9121468926554	18.0665501165501	26.9133521126761	No dOCR induction
1	3.56633758667957	5.03225824184708	23.4867672413793	7.78021621621622	5.71166666666667	2.90589982110912	19.2246341463415	9.63143790849673	6.36734268707483	8.9012987012987	No dOCR induction
1	1.94719603448276	2.46058535576393	12.9646981132075	9.35764945173591	5.54460194174757	6.57024091276906	8.46702777685068	16.5614624269677	6.96225037257824	10.0717434279391	No dOCR induction
1	1.00584476846138	0.972620729184672	11.1525287704422	12.7970967741935	11.7857345836885	15.8092205191936	5.51396399456522	3.99985892577642	4.07001359367276	4.15000618658748	No dOCR induction
1	5.12340340909091	8.60905936423213	56.9551912568306	17.5961677455671	21.1398499569549	15.1817682877324	18.5427809399902	14.5768760330579	7.90811145510836	19.8711884057971	No dOCR induction
1	0.59069691731795	0.190170289029317	0.815953307392996	0.421272321428571	0.306131386861314	0.439071776155718	0.499285714285714	1.165	0.146643356643357	2.27478975482811	No dOCR induction
1	6.70254603318936	6.8341559310691	77.3705357142857	38.2579672695952	66.0093167701863	39.9288194444444	35.4312452253629	56.68	38.6141483516483	34.2571428571429	No dOCR induction
1	0.88613071631735	0.563916640724984	7.35391176470588	1.87511327758623	9.88828999211978	4.76546592775041	3.00246666666667	10.0003143098366	4.58904504504504	10.3869480519481	No dOCR induction
1	1.07757760877696	1.607024684122	6.16356382978723	0.888157894736842	6.38513513513514	1.22093023255814	4.87734708392603	10.9725	4.46691176470588	6.05146907746045	No dOCR induction
1	6.11898453608247	5.60407650055608	44.2743901840491	20.2209555555556	32.3438173302108	21.3300162601626	16.062955165692	18.2634558823529	0.782881355932204	32.4869666666667	No dOCR induction
1	1.08832812744968	1.65617827950691	12.0431444883619	10.8108911564626	0.957948717948718	9.03461642967123	4.43900050994391	14.1191344716343	2.4284	8.06976	No dOCR induction
1	1.81756718528996	1.02364960629921	7.91175	7.87595744680851	2.464	6.05222525970476	12.3237931034483	15.2200934579439	9.01018867924528	12.7430769230769	No dOCR induction
1	1.2719284025667	1.48701186459952	3.35613793103448	2.12725329124368	5.3856	2.58328707986432	4.31597989949749	10.3339076923077	2.92442367601246	2.82857142857143	No dOCR induction
1	15.4075448878271	17.1555243751224	37.8025641025641	7.6656593146642	23.9444516129032	9.71550522648084	27.2352488687783	18.9668409680207	26.3711252467646	18.7235117920468	No dOCR induction
1	0.797764399360344	0.743268272558176	3.15257918552036	2.09607833883907	1.1612	0.911255605381166	3.6956581689915	4.8389499171658	0.744358974358974	2.27053812636166	No dOCR induction
1	0	0.049025974025974	0.719047619047619	0.218050541516245	0	1.58947368421053	0	0.525217391304348	0	4.47116883116883	No dOCR induction
1	0.392415402567094	1.59119392656517	0.554950495049505	0.433376288659794	2.28775510204082	2.0363105777428	0	0.640571428571429	0.615934065934066	7.2276503567788	No dOCR induction
1	0.417205895640989	0.568997520148933	0.790291262135922	0.13392563343205	1.66974358974359	0.245550527903469	1.61858415268942	2.18711799919717	0.767378586133863	4.56794635198711	No dOCR induction
1	0.356805389694425	0.277483483669444	1.9526213592233	2.24507258372138	1.03138461538462	2.35333568498604	0.422965299684543	8.62072103335261	1.24148148148148	8.66247191011236	No dOCR induction
1	0.0879018612521151	0.411419752050114	4.81018518518519	2.72167317073171	0	3.97011673679924	14.7054232804233	12.5479046741883	13.2867511520737	7.53323917137476	No dOCR induction
1	0.136808510638298	1.20904303539598	0.464819277108434	0.236687116564417	4.06105263157895	0	0.114992548435171	1.46157629271541	0.548327159148689	0.196836734693878	No dOCR induction
1	0.509617633084276	1.03925530979506	2.83549520766773	0.881365622517308	2.34542811839323	0.967562171036747	3.07952714022449	2.8773266051456	1.1493265993266	1.05030769230769	No dOCR induction
1	1.33761142693355	1.09196811636791	3.42761904761905	11.1145588235294	10.1971666666667	5.14142857142857	4.87420789605197	5.03086021505376	6.58855835240275	2.34717391304348	No dOCR induction
1	2.43189661958281	2.50386116845031	17.4496648550725	6.04978935871431	18.7714274721047	6.14450639931019	14.9192204551445	25.4403095332492	9.67235312451301	18.9581022152451	No dOCR induction
1	0.474251497005988	0.281516587677725	3.3	2.67567567567568	0	14.6717821782178	1.16470588235294	9.02	0	18.15	No dOCR induction
1	13.4071274428082	13.5331484257871	50.7690695652174	36.6670238580157	31.9327272727273	53.6959388185654	43.6314983788791	47.8915160740074	33.7860184162063	39.5361494845361	No dOCR induction
1	34.0178968253968	30.8876633986928	67.1523035230352	42.1468390804598	27.8847756410256	35.3177536231884	116.079032258065	41.7541666666667	60.7333333333333	2.16904761904762	No dOCR induction
1	2.50376811594203	5.0019321299639	0	8.3890350877193	3.92636363636364	21.0412820512821	17.2134057971015	10.0776666666667	11.3657894736842	17.9958333333333	No dOCR induction
1	1.75707702084361	1.11437319975444	21.990340513258	3.65487890071225	36.3856245528688	7.8063307711776	2.28519986510996	1.22344450216171	1.3645244398003	3.67092489990078	No dOCR induction
1	0.127769044689357	0.166561722097697	0.482124059802264	0.241934638620366	0.113095823095823	0.29368981721645	0	0.112876156644799	0	0	No dOCR induction
1	0.323740222336835	0.606644454996214	1.02780269360269	0.408874654262007	0.333804347826087	0.30797994269341	0.190745341614907	2.94965189873418	1.44243939393939	1.06631944444444	No dOCR induction
1	0.262117647058824	0	4.456	0	0	6.62637931034483	0	0.350866141732283	0	0	No dOCR induction
1	0.309227799227799	0.394532019704434	53.3933333333333	1.95341463414634	48.054	18.4823076923077	1.74108695652174	1.66854166666667	0	0	No dOCR induction
1	23.0415442780695	23.2952195264184	48.2536010186757	31.5425869565217	80.9298051282051	30.9118077803204	37.8552573289902	43.5259657603761	34.1165625	29.2423289036545	No dOCR induction
1	0.662595131845842	0.794808779270352	2.40657894736842	4.21394215838509	3.658	3.50281212121212	0	7.0774347826087	0	6.09666666666667	No dOCR induction
1	0	0.0498358733880422	10.4342727272727	4.51298245614035	17.5034181818182	9.25653881278539	6.99031821178163	14.7677674791453	5.37025312066574	13.0803949434357	No dOCR induction
1	34.0084166666667	12.8348936170213	115.773333333333	88.8034090909091	28.9433333333333	114.16537037037	126.469782608696	387.214864864865	57.8866666666667	134.815	No dOCR induction
1	0.83876046956407	0.827195121951219	3.13061538461538	0	2.1196875	0.658543689320388	0	0	0	8.10436363636364	No dOCR induction
1	8.44267831311895	7.08310795458234	123.570565302144	32.5944065442198	20.6874741200828	35.9854700854701	32.0386651053864	44.4437016185785	18.895938215103	53.0248677248677	No dOCR induction
1	3.02999680885012	5.49193548387097	45.8514445754717	18.6170122075974	17.5833333333333	26.8802112676056	21.329347826087	27.0244718600429	14.7357467532468	8.34725274725275	No dOCR induction
1	2.51739726055316	4.01136868479967	18.2602620986911	7.40852815152792	4.69522471910112	4.37687839259998	12.3276963590888	10.0737534730993	10.0095923397108	13.9912811222594	No dOCR induction
1	0.574943451395785	1.34567384291263	0	0.359906323185012	0	0	0	0.19453164556962	1.50666666666667	0	No dOCR induction
1	0	0	29.9655172413793	8.13873626373626	16.8455882352941	12.2300135501355	10.7727272727273	14.9621212121212	15.8	24.1388888888889	No dOCR induction
1	11.7037465508431	12.6942292829541	16.4775	11.0864	5.8474	14.352	26.6042097087379	15.1123555555556	11.3918518518519	10.2317647058824	No dOCR induction
1	7.99990533403562	7.89345132460508	35.9624942396313	15.47918767507	23.0753684210526	22.8886126086957	12.5993381276236	18.3182027576566	14.1887378640777	20.3205694001739	No dOCR induction
1	0.803485452319554	0.503435498487106	7.91938819875777	4.87906636528029	2.43450819672131	3.02892043292606	2.8830641025641	4.18694433916292	3.13613043478261	3.15505128205128	No dOCR induction
1	0	0	1.44695971963536	0.851985130936529	0.795461293743372	0.904593378524413	0.659522711906079	2.87242523463308	1.02932664390403	3.6685998230209	No dOCR induction
1	6.69789084507042	6.49869838846905	7.87294117647059	6.69381404174573	7.17	5.32619263970922	6.88078991596639	3.5054217536071	3.88760675273088	4.64967867575463	No dOCR induction
1	1.53467948717949	2.19140472186953	32.485	10.0670731368187	13.261978021978	5.96269363166954	14.9317380660955	13.0053787343399	5.08666345574955	8.75528788576693	No dOCR induction
1	1.01166114665692	0.539643563205674	0	0.456456456456457	0	1.12341510035043	0.722376237623762	2.07104622871046	0	0.502479338842975	No dOCR induction
1	3.08906031976744	3.64797139597681	8.90142857142857	7.23931318681319	30.3144545454545	6.58151399491094	7.68497282608696	16.9203879310345	7.67278846153846	14.7780517613228	No dOCR induction
1	0.739188200182574	1.33815424767275	8.50570897832817	12.009056980057	12.7823076923077	10.2278279069767	1.3509756097561	4.29823906008161	3.20710497835498	0.845648854961832	No dOCR induction
1	1.215	2.835	21.735	0	16.1147368421053	0	0	0	4.86	0	No dOCR induction
1	0.305576106068717	0.412702074987278	1.05384615384615	0.837049880313127	2.13506493506494	0.481231161604452	0.314220183486239	0.978503116429818	0	1.95178082191781	No dOCR induction
1	1.02859298377971	2.50420408163265	48.2969117647059	18.4050997782705	35.4318237082067	42.9434545454545	26.5562913907285	37.1499118942731	6.54011904761905	29.7934468085106	No dOCR induction
1	0.844932948936356	2.39610983981693	3.89949341438703	0.211985018726592	10.1071428571429	1.60567375886525	0	0.181410256410256	0	0	No dOCR induction
1	0.364201608893896	0.202846895700908	0.924686825053996	0.130581818495618	1.114921875	0.158174026953213	1.48171124708625	0	0.876866359447005	0.728112244897959	No dOCR induction
1	0.776137334835238	1.18051124978375	3.19136888888889	0.249955791335102	3.60431643625192	0	0.508224719101124	1.37979244811203	0.431603053435115	0.149973474801061	No dOCR induction
1	2.37465099400084	2.53832573759284	13.1230930972647	7.38485995882449	16.9172219564177	7.8148002004459	14.0769789220846	28.27764062321	9.67590442693182	27.8534131512218	No dOCR induction
1	0.0966371221059025	0.0246762925011644	1.11752905725355	0.0851768488745981	2.36398944193062	0.0913448275862069	1.00198581560284	0.292707182320442	4.99054900323557	0.211075697211155	No dOCR induction
1	1.33775738030265	1.88384912418154	3.125	2.81012091356919	1	2.11864406779661	10.7575757575758	5.57142857142857	2.88461538461538	12.5	No dOCR induction
1	0.271652892561983	0.676923671302829	25.0438095238095	19.2882047062695	52.7912121212121	42.2103881987578	1.82611111111111	12.3132063492063	4.10875	9.86627608346709	No dOCR induction
1	0.671752969951083	0.167742512592221	7.89651219512195	4.04763089168014	0.841473684210526	2.80741666666667	1.5020371835443	2.86498251748252	0	3.5100091954023	No dOCR induction
1	0.139738042411629	0.212760178895587	0.34375	0.0820907114010562	0.112686567164179	0.265408725251338	0.627433425160698	2.51225644227799	0.5247594997595	2.51795128196546	No dOCR induction
1	3.82692876308728	6.09013178793067	10.3745394508168	0.466842105263158	3.80142857142857	2.36599330357143	3.14403866809882	4.06127139905549	1.38886714162687	7.07306034482759	No dOCR induction
1	2.2446400029395	3.23757661624308	2.69351851851852	1.15207920792079	2.94168539325843	2.67934210526316	5.97409268292683	2.61064102564103	5.17200416377516	0	No dOCR induction
1	1.18654302261445	1.49963047955281	8.25421568627451	10.9242909386428	12.7575115207373	11.6410465949821	5.03386169386169	9.27432239134421	12.9857	14.5418095238095	No dOCR induction
1	0.090191441103841	0.140575169035919	7.64936507936508	5.22752716112797	5.26063439490446	4.54348214285714	1.77845951417004	1.84695353424155	2.21309389842894	4.73275306308435	No dOCR induction
1	1.19973541383989	1.52573643908198	13.9890483870968	2.60700767263427	9.6273178807947	5.23966638865721	5.54357142857143	3.79336010924572	4.22906704452234	5.52078947368421	No dOCR induction
1	1.90857511283043	1.77629120879121	44.8515151515151	6.66711711711712	18.05	0	8.79267326732673	7.66169411764706	11.9362903225806	0	No dOCR induction
1	0	0	0	0	0	0	0	0.587894736842105	1.99464285714286	0	No dOCR induction
1	1.17577646185526	0.743034288292353	4.70993836038627	1.17875531914894	2.5476800976801	1.64464360955056	1.16339491525424	1.00632737736733	1.91774107793527	1.40618892508143	No dOCR induction
1	2.79331204070096	3.30587559808612	70.6188157894737	18.2488455988456	34.1977173913044	6.06786885245902	12.9120837223778	16.030053030303	6.169	5.25021276595745	No dOCR induction
1	1.3259481927289	2.14552877697266	7.20521990740741	1.6958781512605	0	3.09674897119342	2.38639534883721	5.17713131601484	6.36372093023256	2.31898305084746	No dOCR induction
1	2.54530874097835	1.85333793877639	29.9574639197973	12.2341315328047	13.0488520408163	11.3530226605436	10.1015024100853	13.3742233727811	6.02583053641877	11.4398754669988	No dOCR induction
1	0	2.51498412698413	11.324884057971	3.50864864205363	12.8877894736842	3.26839449174028	1.29765765765766	6.40244966881239	2.61006142506143	7.17118271287976	No dOCR induction
1	1.57299213470533	2.36370034940928	7.68944483734088	0.608272727272727	12.358556998557	2.5160251845419	11.0840808080808	6.03130150035723	10.7227564102564	6.3759954622802	No dOCR induction
1	1.38243619900053	0.86830004952098	0.435978260869565	0.546058378444882	0.42784	0.612003173477019	0.0385025197984161	0.385745098039216	0.0370873786407767	0.287637276155971	No dOCR induction
1	0.844285714285714	2.43011337868481	5.77413793103448	4.7654229390681	15.2227272727273	8.8489837398374	0.744222222222222	6.57839285714286	5.58166666666667	10.3659523809524	No dOCR induction
1	1.66543566656985	2.79456754614009	7.49784615384615	7.08821348424236	13.1604181184669	3.67991181657848	4.04789633305762	9.97274773139746	0.882898550724638	6.092	No dOCR induction
1	1.9578605376929	1.54649825174825	1.8522	1.1394966442953	0	0.891586956521739	3.1393220338983	2.60790697674419	3.15	3.087	No dOCR induction
1	3.89577466743782	5.72839927032265	20.6627142857143	23.0714797136038	4.49538461538461	49.0314659685864	30.2345833333333	16.4995800154123	15.262944388271	31.6992247221469	No dOCR induction
1	0.179332947201561	0.369669779286927	0	0	3.79	0	0.519128352490422	0.598421052631579	0	0	No dOCR induction
1	0.105303653733514	0.144236214142198	0.28008	0.53004442535436	0.989285680133875	0.309533537331701	1.33887196152346	1.60572180451128	1.40421110607141	0.932269945124525	No dOCR induction
1	0	2.63957446808511	12.406	7.75375	124.06	7.75375	62.03	0	0	0	No dOCR induction
1	4.46527105819819	3.7989415374677	40.5636078431372	19.0114460547504	35.1296671826625	15.7970163170163	25.2648333333333	37.1873265720081	24.2691030552182	38.1087846715328	No dOCR induction
1	0.153387096774194	0.521122968127772	31.1564026095061	21.2769898247598	53.7697941495125	28.5673016192296	6.99319748619311	22.5606701502552	3.804	25.2702911564626	No dOCR induction
1	0	0	2.66	0	0	0	0	0	0	0	No dOCR induction
1	2.07417758826577	1.52739814493759	1.77745560940104	1.8859599900455	0.5076	1.64747529170518	4.5405068172428	1.88258241758242	0.875995415607506	3.48201219512195	No dOCR induction
1	0.46232466531556	0.426425051028028	5.57944444444444	0.751882352941176	0	1.33646381578947	1.14923076923077	0.86952380952381	2.1173829787234	3.18284648187633	No dOCR induction
1	46.6447419504782	50.5904026775182	51.0478869993643	52.9298196835004	47.8302975801177	44.7663633623451	51.3797430249633	44.2094577384334	50.178761997867	53.9593839634941	No dOCR induction
1	0.667773983365109	0.886775527232042	1.65780556070216	0.486635192310325	0.612879146919431	0.169249538010418	1.42369994172273	1.15344819801875	0.177501858736059	0.493906902096971	No dOCR induction
1	0.389764599948546	0.835566109893745	27.242	7.87061487551213	15.4403028308097	14.7260393391031	12.9858428571429	13.5997246172256	16.2541283501352	27.8765071770335	No dOCR induction
1	0.402424242424242	0.78759389440028	7.15076923076923	0.868785046728972	23.7564444444444	2.02086956521739	2.58222222222222	2.95654502845665	0.968333333333333	4.3575	No dOCR induction
1	0.600800970873786	0.7597605893186	21.8938254693049	13.2524237281119	14.7339285714286	5.21597222222222	19.160529953917	13.8189043756283	14.9156198895028	16.6255609896433	No dOCR induction
1	0.22527950310559	0.436290737051502	5.12274483677548	2.74133720930233	3.0225	2.89781321619557	0.939637305699482	0.965365687609415	5.93509090909091	3.40186218211649	No dOCR induction
1	3.09610017889088	3.69765359290009	4.76373333333333	12.1219327406262	11.0620289855072	8.23022624434389	6.58071727992548	7.63055918663762	7.64235294117647	4.55859649122807	No dOCR induction
1	10.2307604163351	9.84875577740802	67.7927272727273	44.3100492361798	55.3272972972973	55.1537735849057	39.3723046127067	50.4105967305657	37.9628301287144	50.9577956521739	No dOCR induction
1	3.72457816377171	2.89192374653717	32.6124910727757	16.7128487468515	19.3499629781983	19.004485407066	13.7358842345773	26.5332111137005	10.3424723424723	26.5635971080519	No dOCR induction
1	2.3149196708464	0.848035172832019	36.5741711229947	3.47	62.46	7.65976310847898	0.356914285714286	2.16733215991954	0	0.387950310559006	No dOCR induction
1	3.79676612903226	2.39723076923077	5.97415141700405	0.868077994428969	3.62372093023256	5.21343862275449	2.82453172205438	5.10221413721414	4.13333267755263	4.86585242343863	No dOCR induction
1	0.626309306428151	1.84040967876512	12.8471875	4.47554681353265	10.5978947368421	2.0975	8.21336842105263	7.24783193277311	3.66271517302573	5.55475862068965	No dOCR induction
1	0.391990521327014	0.105229007633588	7.12630782169891	1.5347798102981	7.29794117647059	1.4571906018344	4.02166365280289	6.92739873417722	13.2040229885057	6.87735164835165	No dOCR induction
1	2.78248653154715	2.79506609194224	6.7437284885896	5.18237862597168	5.59676390623852	5.96091722668587	5.39352015411974	12.8022081682296	3.67982322865973	13.8898277675062	No dOCR induction
1	0	0	30.96875	2.39758064516129	33.7321153846154	6.73517162471396	6.08757142857143	2.61633872976339	4.05409090909091	1.69885714285714	No dOCR induction
1	4.54299719887955	5.03722580645161	25.1779956427015	7.2319540229885	11.1670673076923	7.4913688840022	4.49267872523686	21.7548024316109	11.2072324011572	19.9480952380952	No dOCR induction
1	3.11866318800079	2.7129142115203	63.732841781874	39.8196239972521	25.3041318106769	32.6926258676313	52.4342396114409	83.7286117710215	14.3573470983169	56.6064224965706	No dOCR induction
1	3.25633176482755	3.89628218694885	27.8152870813397	53.5725224071703	41.4627586206897	72.8285294117647	11.8920054054054	15.0774069416499	9.13723196881092	19.0455952380952	No dOCR induction
1	0.675999002659574	0.90568027525283	1.0083	0.188027972027972	0	0.0563926174496644	0.275491803278689	0.114709897610922	0	0.742762430939227	No dOCR induction
1	13.0049839516662	14.5712452830189	7.46431255813954	9.10055490138357	4.62556256921373	6.67675737420474	5.75131854025307	5.11194125159642	3.93006766917293	0.2943125	No dOCR induction
1	1.69714120153887	1.11151971695682	13.070145283405	3.03537367782209	3.89	5.70885454282825	26.479298245614	12.0686429849221	3.70118587975731	12.0409028097651	No dOCR induction
1	0.535636567285491	0.519353117370365	6.27190232056125	5.25836594300201	6.21289026497696	4.65248912970358	3.79385598621187	7.35117065904043	2.1089902657049	3.75600389793193	No dOCR induction
1	8.151	8.04898865789249	42.1113229166667	36.2941792357969	61.3406068376068	46.095511827957	31.6825	56.8837920489297	32.968064516129	47.9683720930233	No dOCR induction
1	1.03094850512289	1.5792916439303	1.53776470588235	0.4990086686049	6.25414808091286	1.12325269282971	2.38385156960381	6.5102638784414	4.99418972332016	5.41489970838088	No dOCR induction
1	1.01885271922977	1.55824167631087	42.3103727187142	14.2164953637118	15.5636499094834	16.6525642696363	20.9344695437887	19.4216456261238	15.1134521158129	18.6638571428571	No dOCR induction
1	10.8868971198091	13.018258373022	6.09108261777675	4.37041736947397	5.48901717665795	4.24741071428571	6.54915891195419	5.48506491735312	4.10823895027624	4.75426691729323	No dOCR induction
1	1.9756758040762	1.80971193415638	77.3297777777778	42.000967032967	124.28	39.4875460992908	14.4769115815691	35.5085714285714	18.0577777777778	40.5953623188406	No dOCR induction
1	1.00030393428448	0.965470043767341	3.19674085850556	6.37730162138946	1.675625	2.73698630136986	0.407446808510638	3.33729694218825	0.111988304093567	2.20000836120401	No dOCR induction
1	0.747354072536329	0.8059179470933	27.3748247663551	23.8959058351343	12.3784449760766	25.7023384469896	21.9907058823529	37.5793939393939	11.4444385026738	35.0847133757962	No dOCR induction
1	46.9518050488485	49.1546348166283	58.3462033499853	51.3747807813964	106.210163934426	43.3657510771641	52.5222213114754	49.9456071428571	39.7206600496278	44.2719001386963	No dOCR induction
1	1.33924127270385	0.744114979571169	9.27808636363636	2.70814285714286	7.61158389656186	2.82364157631359	2.88615368639668	2.98348322563512	2.02093638845231	3.25632527472527	No dOCR induction
1	0.494244186046512	0.240141242937853	4.57746153846154	3.99568007176467	0.607214285714286	4.61670469399881	3.01648387096774	8.58189633529054	2.84062329514457	7.37934027777778	No dOCR induction
1	3.41991648771176	6.17655626027719	15.9822368421053	2.53883248730964	3.45725806451613	13.7421048513302	23.1513121693122	19.9257584322593	10.0541498881432	15.6607275254866	No dOCR induction
1	3.68807359476105	4.49996392156392	10.2717438423645	6.33460128821555	3.9677796655638	5.7911288534043	9.94612291975614	9.88447417714744	3.6214	9.59899865014112	No dOCR induction
1	0.991364260902038	0.947363840303163	8.6374554973822	2.07750741781066	4.26240506329114	2.10500636942675	2.1363025210084	2.70456791085483	4.31600571428571	4.58532037815126	No dOCR induction
1	0.0415280518748238	0.0651555871294627	0.298480243161094	0.478635255889521	0	0.352223816355811	0.27977207977208	0	0.461032863849765	0	No dOCR induction
1	0.626130800288741	1.188406179649	9.78619176843057	1.30676975408084	4.40708408953418	0.446988694758479	6.13968397114616	2.36941888619855	4.02379256633365	2.22724394785847	No dOCR induction
1	0.103579978237214	0.126830723208182	0	0.0672245762711864	0.49578125	0.0874104683195592	0	0.149669811320755	0.308058252427184	0.285855855855856	No dOCR induction
1	2.65661991823757	1.62805397727273	34.740245677889	1.78736842105263	13.5728289473684	7.36419002050581	5.96229545454545	10.3186069491088	7.2562315270936	8.90650313971743	No dOCR induction
1	0.526502438486364	0.556494699357234	0.31	0.42421052631579	12.6029090909091	2.51230236410179	6.90801918465228	10.2415524071712	6.34178294573643	10.7331029126214	No dOCR induction
1	2.3197507788162	3.51545206714308	36.0708196721312	30.931670995671	22.0989723320158	20.3270227392914	44.8097995264404	52.4052406190375	35.4611416490486	45.4387326732673	No dOCR induction
1	0.475955913314719	0.283416807271422	5.61087420042644	0	0	0.540487804878049	0.735398230088496	0	0	0.55959595959596	No dOCR induction
1	6.09170971944431	6.24704540571343	7.10566037735849	2.54689578207381	15.7865967854647	5.19499230938255	4.36133445315416	4.27090825329462	2.91821672589705	3.85429770992366	No dOCR induction
1	0.308920860301189	0.699900224719101	0.577539682539682	0	0	0.766	0	3.34454481792717	0	1.17370967741935	No dOCR induction
1	2.54745102111457	2.45896594268436	1.80735408560311	0	7.25345864661654	0.0599419279907085	0.100019379844961	0.693993209773474	0.289943820224719	1.57401491589971	No dOCR induction
1	1.04382211429091	1.04321089688294	12.6014927536232	5.00117315573771	1.961875	4.15455882352941	2.17734104046243	1.68160714285714	0.747380952380952	11.6297803564028	No dOCR induction
1	1.08289449987994	1.04184479431049	7.88559941520468	5.80390160309563	11.8596855983773	4.73281165834413	9.34435618729097	16.070646813287	3.31693592764522	13.2860015130354	No dOCR induction
1	0.622215545615664	0.787149111370342	0.755454545454545	1.2608275862069	0	2.70486002239642	0.859655172413793	3.56525806451613	1.15953488372093	5.15793103448276	No dOCR induction
1	9.05157991300909	10.8802657695542	12.8228897772701	13.5650190629501	10.906862244898	4.32659793814433	8.26478371992091	12.1383044702066	4.53480635328092	8.74333333333333	No dOCR induction
1	13.8856908794124	13.6023798316931	81.5889246575342	71.1219392018943	46.7225512995896	57.4902995792833	65.4134223910384	81.0853958029402	56.113988957902	78.170693753455	No dOCR induction
1	0.358888888888889	0.656949152542373	29.9543517241379	25.8618621736198	18.8744347826087	24.6218958641905	20.2406886227545	22.5721847982709	27.5388961038961	24.1775558166863	No dOCR induction
1	0.327488021055431	0.48387253848908	32.9590931372549	10.0807466666667	33.3587950393833	9.31680117474303	11.3682611940299	19.8303187420315	7.11484307692308	19.573834376586	No dOCR induction
1	1.76118417224324	0.860453965737134	10.9408955223881	5.361342366757	11.497037037037	5.47563386727689	4.73733333333333	6.60698450279811	1.26396226415094	4.09888888888889	No dOCR induction
1	22.6012696063924	24.4318318567737	136.486153846154	49.2234786324786	55.9338815789474	87.8442630385487	101.002957746479	100.738597087379	97.5357192982456	137.5098	No dOCR induction
1	69.5211278195489	69.5608851224105	167.417916666667	133.839411764706	103.044142857143	93.4897008973081	268.455454545455	94.1601098901099	147.535238095238	116.184	No dOCR induction
1	2.20526255380201	3.40001804239964	6.25042424242424	2.54443559872914	16.2939800995025	3.20083832335329	0.498861788617886	1.08282352941176	0	1.42697674418605	No dOCR induction
1	1.41080110324729	2.94949352023274	55.2974501108648	31.1299234693878	26.8924093634028	38.3508269454123	28.106926713948	32.6747282282282	15.6256513513513	36.13824	No dOCR induction
1	66.5735970695971	61.4767716732968	102.867696202532	72.5941237882177	106.16	89.4020669056153	76.5217600574713	77.7004402515723	57.4922825346355	100.804440981691	No dOCR induction
1	0.292544750414094	0.168433559223538	0	0.342742857142857	7.67186046511628	0.692076923076923	0.927525773195876	0	1.60660714285714	7.31463414634146	No dOCR induction
1	2.37692564272003	2.33171396430537	34.4798753246753	9.50276202115555	25.1412186379928	20.7812987012987	11.8378032036613	17.0843740905058	16.2483916083916	16.9145504688362	No dOCR induction
1	0.2373795761079	0.638748408222667	0.689230769230769	0.264644287885067	2.93333333333333	0.492555858310627	0	0	0	0.146231454005935	No dOCR induction
1	0.996671698456133	0.465321888412017	1.78981721981722	0.190050483803113	0.744233937397034	0.520532858911152	0.853727253955333	1.14950103540559	0.896671287212001	1.81279850241801	No dOCR induction
1	13.992115848753	10.6864121212121	143.68064516129	175.74	137.241176470588	211.393	103.693333333333	118.052558139535	153.7725	127.26	No dOCR induction
1	12.4876579037214	16.5016735113793	452.286153846154	149.986147912886	273.761052631579	170.985657051282	293.690327765522	165.60044654498	129.763413963716	118.391777777778	No dOCR induction
1	3.45937903225806	2.06370839733743	5.7178125	6.48467549132167	9.24090909090909	7.28683544303798	0.476484375	3.58383328427044	0	0.585035971223022	No dOCR induction
1	13.6656675264063	10.6766114437492	20.6622321428571	15.760183006536	28.57	9.61283834586466	19.432473347548	22.2182767857143	19.1798601398601	17.3904347826087	No dOCR induction
1	2.96805629844476	2.21130927076521	1.46187845303867	0.133366935483871	1.56106194690265	0.632006369426752	1.2	0.301366742596811	0.640677966101695	0	No dOCR induction
1	0.865582636399841	2.16090122620928	30.9026182432432	8.1093110367893	15.5263725490196	10.1221565656566	18.014589093702	9.35597794117647	1.48396739130435	5.61061643835616	No dOCR induction
1	4.78358974358974	3.80993873383254	54.5406593406593	62.464	25.7788235294118	35.7898378378378	56.3420689655172	72.9771428571429	33.2692976588629	63.290297029703	No dOCR induction
1	0.150991276764473	0.114221734530951	0	0.119497907949791	0.827826086956522	0	0	0	0	0	No dOCR induction
1	0.548945405812988	0.593953241283822	9.62972727272727	3.83087543442473	1.9095	13.1483890086207	0.270371681415929	1.9919188560705	0.111994134897361	2.18228571428571	No dOCR induction
1	2.70000387725987	1.79787601574935	8.24003052503052	3.77847432685042	19.0282068965517	2.83892678725237	5.61219263939029	6.931249534054	3.6695566385356	3.79629090909091	No dOCR induction
1	0.623806451612903	0.676153846153846	4.20391304347826	1.23961538461538	0	5.37166666666667	0.78609756097561	0.671458333333333	2.14866666666667	6.446	No dOCR induction
1	0.721115882113742	0.512858842696835	3.40017468944099	2.02796198170214	4.37230158730159	1.98502228701856	6.01882495077859	10.3687456061553	3.93889086384643	4.85037313432836	No dOCR induction
1	1.54281123380576	4.91028452337804	8.33000912408759	9.12972011121409	9.05781818181818	8.40151176983435	3.57969067609368	7.43066723878996	3.3410942649967	7.57566502463054	No dOCR induction
1	0.597862796833773	0.252920506912442	2.11108695652174	1.60071428571429	7.10262295081967	0.558103448275862	0.752790697674419	1.65029271129491	0.799259259259259	0.5395	No dOCR induction
1	5.28993234201861	3.31056938559322	29.4126691729323	23.9054126632175	13.8018859649123	25.0837704918033	21.6058953938872	29.4473157203328	10.6513292319165	18.107734929078	No dOCR induction
1	4.73658571428571	5.03883295194508	26.7161111111111	27.1178571428571	36.2776666666667	21.3553125	25.8711973392461	24.6662593052109	11.0174160524161	22.5680833333333	No dOCR induction
1	0.263085106382979	2.0875974025974	2.06083333333333	3.57211111111111	0	0	1.30157894736842	7.55638888888889	0	0	No dOCR induction
1	0.400169491525424	0	0	0.738967136150235	0	0	0	0	0	0	No dOCR induction
1	0.590473750449479	0	2.17186046511628	2.55710714285714	7.52308333333333	1.91149122807018	0.349775280898876	6.29301174168297	1.3619375	2.2436036036036	No dOCR induction
1	0.165018248175182	0.09479035639413	10.3796726998492	1.25348514851485	18.1842934782609	1.43539682539683	5.81668096054889	7.55827547021944	3.50806034482759	10.8653626344791	No dOCR induction
1	5.96523856703342	4.16073635634029	53.4548828491097	13.8435689655172	30.7295238095238	23.5397037793667	12.6744754098361	14.6029083665339	19.6093416149068	5.1351724137931	No dOCR induction
1	1.54124076647309	0.780762015739715	4.19386554621849	2.188048213517	0.914047619047619	2.27918367346939	1.35500699504518	0.557023761375126	0	1.59958333333333	No dOCR induction
1	0.521907286262125	1.20813128089705	8.89054054054054	7.4017448464121	42.8631818181818	9.05868598382749	3.09080536912752	7.48588286042945	5.88998310810811	10.2943577981651	No dOCR induction
1	11.1802476190476	6.45276256844201	246.3084	39.3320744786495	77.1642857142857	53.9863751987281	33.0091666666667	34.3086520230016	22.6077819548872	31.4295321219059	No dOCR induction
1	0.308928571428571	0.387313432835821	7.41428571428571	2.270625	0	4.90690909090909	0	3.39709090909091	0	0	No dOCR induction
1	0.398447902734295	0.327254902386844	1.62749329159213	0.42012409341128	0.314921465968586	0.607920397606796	1.49372422409695	1.95142123487815	1.03207140771028	2.77990540540541	No dOCR induction
1	11.3086518595041	11.3812176870748	0	2.0368951048951	4.7021487135991	8.42740740740741	1.88601398601399	3.79848368685578	3.17150610583446	4.260663507109	No dOCR induction
1	1.31016759776536	2.04523255813953	7.59237410071942	2.46344537815126	1.2745652173913	1.92331216931217	5.38438775510204	2.59424778761062	6.34266396213658	1.90357142857143	No dOCR induction
1	0.359633705475811	0.295128135885477	1.6692361238322	1.11350958027865	2.04173249015631	0.839956234582637	3.89837809917355	11.3514782078635	3.96389125799574	10.0428063051029	No dOCR induction
1	0.0709319716014898	0.162642682748691	4.74355471220746	2.08959461002626	7.02640909090909	2.76004563894523	0.6928	2.90408471528472	1.139670995671	3.3595499549955	No dOCR induction
1	0.0393234100135318	0.118821297882477	2.80096385542169	0.144577114427861	5.60442857142857	0.219045226130653	0.28259319286872	0.253799126637555	0	0	No dOCR induction
1	0.139523269012486	0.306460740443298	0	0	0	1.04612765957447	0	0	1.2292	0	No dOCR induction
1	0.317094500459092	0.203658640710383	4.05111515151515	2.51336898395722	5.30381944444444	2.87601124614547	4.53733198924731	9.75673423423424	6.81717592592593	4.7734375	No dOCR induction
1	3.69222774793088	5.34619694768236	8.06593961243804	5.47066513761468	4.19488667900092	3.89204654757815	9.81328985394048	14.1582518427518	1.7247360485428	4.15081632653061	No dOCR induction
1	4.85392354124748	1.98069696969697	74.3640552995392	12.3053521126761	44.7623076923077	30.6473958333333	48.9	69.0869230769231	20.1510989010989	78.7833333333333	No dOCR induction
1	0.398050744749185	0.881595140056835	10.9598181818182	0.312515337423313	2.72892857142857	0.868295454545455	1.415	2.89431818181818	3.60251351351351	0	No dOCR induction
1	0.617910447761194	0.1725	27.6	6.57142857142857	2.43529411764706	7.65576102418208	0	1.47857142857143	6.57142857142857	8.56551724137931	No dOCR induction
1	3.33111058376839	2.89639581525181	7.48582967515364	2.51564516129032	3.61041666666667	3.22977456067675	5.69964444444444	6.14631041524847	5.3712865497076	4.90205535205535	No dOCR induction
1	0.748366158883845	0.50729253327787	2.60416666666667	1.83490593596635	7.81900138696255	2.11925287356322	1.72546012269939	2.4772579597141	0.69060773480663	0.413907284768212	No dOCR induction
1	1.2931669711138	1.64105146934546	0.994744186046511	0.160382452193476	3.31581395348837	0	0.306404011461318	0.519266789672347	0	0.257364620938628	No dOCR induction
1	0.746711819524367	1.63222485533205	0.718475750577367	1.01406865233824	0.3240625	1.82526707059967	0.479352850539291	0.627296786389414	0.119424184261036	0.135703380588877	No dOCR induction
1	0.243571428571429	0.654760355029586	3.83625	1.44925	0	0	5.115	1.31528571428571	1.97292857142857	1.57384615384615	No dOCR induction
1	1.40257142076055	1.55090567765568	21.1998737083812	6.03062886415828	27.7622619047619	9.17239926739927	0.682678571428571	0.659137931034483	0.490128205128205	3.54244385499558	No dOCR induction
1	0.71653925674252	0.606295372894106	8.72563628899836	5.2078576534672	3.85412939104003	4.38566361683212	10.1208953347876	9.88264615055341	3.52863576075286	8.42017801251956	No dOCR induction
1	0.688877139307138	0.613846316071803	1.8671186440678	1.18084727376534	2.40640776699029	1.99091290074736	0.757981651376147	0.724736842105263	0	0	No dOCR induction
1	0.338903225806452	0.376559139784946	0	2.13262820512821	0.761304347826087	2.35312252964427	2.91833333333333	2.91833333333333	0	0	No dOCR induction
1	0.307708333333333	0.144803921568627	0.419007092198582	0.321961852861035	0	0.90544061302682	0.123083333333333	0.268545454545455	0.755092803647021	0.304536082474227	No dOCR induction
1	0.669113360323887	0.813575877104015	0.66	0.253775933609959	2.97553516819572	0	1.6336610432422	0.938364121510673	0	0.883176895306859	No dOCR induction
1	0	0	5.115	0	4.72153846153846	2.71488461538462	0	10.23	1.46142857142857	10.23	No dOCR induction
1	2.4300895140665	2.61888322884013	33.0025	18.9520977042759	20.9827826086957	19.1184987980769	19.449935483871	30.8326343519494	15.3015494978479	34.1118943742824	No dOCR induction
1	0.434971871245995	0.558406394629054	3.87570938215103	2.7875	1.30810055865922	4.2669155268629	2.01454733418982	3.4919435889123	1.27729061636038	3.43652985074627	No dOCR induction
1	0.226976241900648	0.0826179245283019	1.76756880733945	1.02727272727273	0.93	0.613319865319865	0.274386422976501	0.889653788664306	0.140682730923695	0.452	No dOCR induction
1	1.17433441714194	0.905744639802441	7.75294117647059	4.90952482811306	13.9992972972973	6.08605882352941	6.46657350416061	12.1757414835508	5.76649685346119	9.53873099801718	No dOCR induction
1	37.9603076923077	31.2358181818182	63.8584615384615	41.1785714285714	23.06	19.7657142857143	29.978	76.4621052631579	14.989	57.65	No dOCR induction
1	3.08571534445882	3.69294204029186	10.3354639175258	3.17972748562912	68.2704545454546	5.30992424242424	9.83733333333333	18.2466968632675	10.4389315068493	21.5810875936177	No dOCR induction
1	0.12716814159292	0	6.12674418604651	2.11323529411765	3.18199797160243	0	2.66111111111111	8.86222390141827	1.75243902439024	5.84825581395349	No dOCR induction
1	0.983299763392586	0.387769784172662	1.88207159624413	0.38582264957265	4.41799340345873	0.357245350102152	0.18458904109589	0.582702702702703	0.2681592039801	0.352287581699346	No dOCR induction
1	0.30228689370485	0.627555865921788	7.30842105263158	4.98666115702479	8.72758771929825	12.7700740740741	11.5034345405913	9.7739835480902	4.05499283496537	8.3447	No dOCR induction
1	5.28039488966318	5.97315029842648	0	3.22975609756098	11.035	2.10190476190476	2.26358974358974	0.668787878787879	2.05302325581395	0	No dOCR induction
1	1.99731552561795	2.16411032084517	4.859375	1.89250033473476	8.48181818181818	1.50035400516796	1.6185376344086	3.89456818181818	4.8788455008489	5.77914385964912	No dOCR induction
1	1.26487390892151	2.04159364777009	4.61828571428572	2.34082317073171	3.3675	2.2606846762925	6.0069604519774	13.2668496020109	6.22231316108895	10.3401675797615	No dOCR induction
1	0.12266395821242	0.0457764782326186	5.11648044692737	0.920569827624506	0.730051813471503	0.900639204545455	0.730998702983139	2.31316103051178	0.137866927592955	3.0249832085972	No dOCR induction
1	0.346425339366516	0.277722250695255	36.3083879598662	6.20128851540616	20.204776119403	7.47446238030096	3.13133998515709	6.25722533005147	2.117	6.70494409937888	No dOCR induction
1	32.3695654008439	31.654261088619	59.9619230769231	54.0438451086956	80.5556327868852	48.9218	57.4234753320683	57.8670042735043	34.7406086956522	65.4041267537494	No dOCR induction
1	1.73938940257064	2.23732572749661	11.5673027522936	1.79563636363636	3.57826086956522	1.15734375	2.90470588235294	6.27047619047619	0.861279069767442	1.63509933774834	No dOCR induction
1	11.4434631763527	9.68462368765377	63.613542746114	40.2150830483635	38.5667735042735	43.4198775894539	29.0510686143627	28.3136040310061	22.1601112099644	36.2396234817814	No dOCR induction
1	4.37924310661765	4.86121033515993	9.28780660377359	4.31363157894737	46.6433333333333	6.78858395989975	3.21267857142857	3.03904923235269	3.47099090909091	4.04292134831461	No dOCR induction
1	0.383392070484581	0.458052631578947	8.85050847457627	0.772455621301775	7.83810559006211	1.68291517178474	3.62625	3.8171052631579	2.58616279069767	10.6465270935961	No dOCR induction
1	3.64855696202532	1.96517906336088	11.7578787878788	0	0	0	0	0.759315068493151	0	0	No dOCR induction
1	1.31275225596752	1.02690961761262	3.89570431238935	0.705265509268331	4.12746273222828	1.20750057750058	1.42207009857612	3.66950467066504	2.53002355072464	3.78033483922402	No dOCR induction
1	0.217589231818833	0.177927524054569	0	0.0896414490184087	0.0931929046563193	0.0427290275963264	0.109346341463415	0.0737368421052632	0.264741585535466	0.177217146872804	No dOCR induction
1	12.2793737113402	8.01015181682429	55.58	18.4140425531915	9.925	21.835	31.6959677419355	20.1808333333333	31.5394444444444	21.835	No dOCR induction
1	0.404939024390244	0.69321503131524	6.1954821802935	2.24611048478016	6.52241071428571	1.54320774440839	1.28639225181598	9.86669048784467	1.19299401197605	5.40258508158508	No dOCR induction
1	7.50725695325815	7.37887399522527	14.91279906458	5.90747738079268	16.3513668430335	6.34226871526643	6.30782986003752	8.16183068519877	4.09577215622953	6.3478876625277	No dOCR induction
1	0.29685816019984	0.299678410266346	0.504159258163165	0.255319032250668	1.16885419354839	0.320991201159844	0.579905178132438	0.746564060281251	0.132050816696915	0.222734693877551	No dOCR induction
1	0.861279790215184	1.58953157894737	2.401875	0.49747572815534	1.44338028169014	3.03417905588714	0.348571428571429	0.343892617449664	0	0.49990243902439	No dOCR induction
1	0.656162781662782	0.596175891406175	3.3144	0	0	1.25545454545455	0	2.15328335832084	1.84133333333333	1.84133333333333	No dOCR induction
1	3.6760235131397	4.64136794197127	7.04785714285714	12.6529764705882	8.2225	12.2751851851852	2.4822641509434	6.56534391534392	0	2.09936170212766	No dOCR induction
1	5.47435050547016	3.70153821847253	56.7452777777778	18.2844031168432	34.6921187187776	22.2416602255698	17.6019578253165	22.7270110002185	11.6321783159053	13.6022876704885	No dOCR induction
1	6.23683502730575	4.99944215583571	17.369804703069	19.4166780462185	19.6585347985348	14.7133485540335	8.688165374677	10.987412189102	3.44203017241379	12.8879922216821	No dOCR induction
1	10.6544842578711	16.6984285714286	42.9042857142857	22.9979944029851	30.55	14.3683548387097	26.8757432432432	24.9491666666667	12.1825330188679	19.1446666666667	No dOCR induction
1	3.40872489579386	6.51782407407407	3.12422634836428	1.95872201492537	1.23333333333333	0.840909090909091	9.17149929278642	3.33606557377049	2.48150623885918	0.569230769230769	No dOCR induction
1	5.36665354847173	5.71025543271064	21.6666666666667	4.49197860962567	6	2.83613445378151	10	3.2051282051282	7.03349282296651	15.2941176470588	No dOCR induction
1	4.91233031674208	3.60755743563915	6.24287280701754	4.58400029642804	2.22692307692308	4.03948629925156	3.35998349834984	5.60178018575851	1.71954787234043	2.73908296943231	No dOCR induction
1	0.0602357563850688	0.156556042009364	2.35846153846154	0.538482352941177	0	0.6716	0	0.190434782608696	0	0	No dOCR induction
1	1.00087408379827	0.531813100827185	9.24679738562092	4.50487869275677	3.89363548698168	4.44330637915544	2.05921052631579	17.6503759398496	5.17653846153846	21.4790579710145	No dOCR induction
1	1.38018069390571	0.422642487046632	42.6356986252134	19.332942806189	28.6588588217866	20.4046675398385	8.89393155798905	17.5121458450396	8.28722786647315	11.0478049450549	No dOCR induction
1	2.72956012304251	5.45675955748495	14.42025	5.24713450292398	16.0225	16.5052871939736	30.2138571428571	11.5384848484848	27.6466666666667	4.17978260869565	No dOCR induction
1	0.815750977835724	1.11044230769231	40.4343917710197	7.94119436619718	25.3162299465241	22.0757451923077	8.31888157894737	16.363679245283	5.40236170212766	13.1833333333333	No dOCR induction
1	1.47757079838565	1.58571672270975	33.6090543627227	14.3061323664917	16.3641321044547	8.48822428411454	20.0132934830961	17.6563832795973	6.66051893408135	21.3085465542522	No dOCR induction
1	0.186866666666667	0	3.67606557377049	7.0144039408867	9.08337152209493	11.212	0.455772357723577	1.25993434343434	5.00410736579276	1.16791666666667	No dOCR induction
1	0.446976744186046	0.148992248062015	0	0.446976744186047	0	0	1.22031746031746	2.65103448275862	0	0	No dOCR induction
1	0.740654176206556	0.57991375048069	6.70104987792117	2.1645995520755	7.20410076473234	4.24690239410681	2.31129094292804	6.76143415149116	2.76987539332914	8.43641954856078	No dOCR induction
1	5.68373142334269	4.18541088651077	24.3573369565217	10.0979968295143	21.0376344086022	14.460632183908	2.87066246056782	11.2199902274825	5.60049122807018	11.0858050847458	No dOCR induction
1	1.56767063869313	1.88028433006927	15.8078623566215	6.67625842008573	10.9652521008403	7.03364861553541	8.0260358056266	14.9255206869633	3.82041516245487	15.6458404869674	No dOCR induction
1	4.99994376123441	2.86833476611884	19.2923070398643	11.8886095054592	5.2765625	7.2613474025974	7.47605827505827	3.17233333333333	1.39955882352941	7.04505194805195	No dOCR induction
1	0.600940937088902	0.826931078271341	0.889135399673736	0.295633136094675	2.56784557547715	0.769299251546927	1.91466471738042	2.01981798794852	1.16626400849357	2.0608268290591	No dOCR induction
1	4.49575751262955	4.65409361797118	29.7698206568712	14.2216284287361	29.7285296255907	19.6439089646629	9.09523172009218	5.27095643689679	2.13366396069216	12.50474794639	No dOCR induction
1	1.01837406546947	1.0774315657649	42.9724876847291	27.3486092285508	21.8426666666667	27.7610479931028	5.13180670228266	2.64938005390836	2.8740350877193	8.62210526315789	No dOCR induction
1	6.09608347627216	8.46956027060271	11.3771875	2.26130434782609	52.01	40.865	12.7660909090909	6.93466666666667	3.715	2.972	No dOCR induction
1	0.0980200668896321	0.121525564864244	10.9059576923077	0.580192307692308	3.83389534883721	1.70769427402863	1.91897619047619	4.77906542056075	1.02475524475524	2.77920689655172	No dOCR induction
1	0.136101119488185	0.154376866143362	0.436308597855791	0.336172574407582	0.955202156334232	0.420884116140388	0.341732029438451	1.95025121602289	1.47148108108108	3.31362780209577	No dOCR induction
1	3.0209722236427	4.02704951997155	42.1620779220779	10.4505202748622	42.8580199778024	22.1195756319934	18.1097327316904	22.7880498634143	17.3535117674204	23.176512605042	No dOCR induction
1	1.85657288195745	1.5710942292458	16.2110385395538	4.66195323194979	12.1132609793034	7.72846800966962	10.0036191631292	7.92949710068529	11.3974364351245	7.52298104766694	No dOCR induction
1	1.28222132668831	1.65121041278557	2.58590510366826	2.81583278035833	3.14268292682927	2.54320910973085	0.0969525959367946	0.387810383747178	0.263496932515337	2.05275735294118	No dOCR induction
1	6.72642857142857	7.35058542413381	34.0501694915254	49.2999653679654	33.4826666666667	45.5102508361204	36.8414845938375	59.9079834847234	9.86952380952381	51.5239898989899	No dOCR induction
1	2.21683679283679	1.15079175335729	10.7904891640867	3.27470364741641	11.0645333333333	2.88765550239234	11.7130526315789	9.16560747663551	6.66835714285714	19.6245945945946	No dOCR induction
1	2.81119726348486	4.06129688506982	43.0196553787244	14.8196003379958	12.8170714285714	15.981903532328	44.261652360515	62.1413228859265	31.5012829241309	57.0166265060241	No dOCR induction
1	1.90938429526538	1.85569298396467	89.5721388888889	24.8372738024837	84.9216666666667	27.7844756097561	31.1957142857143	42.9097280202404	17.4885064935065	45.0604761904762	No dOCR induction
1	0	7.51265569917744	94.3194827586207	67.7695297805643	58.2205	54.4333636363636	6.93789473684211	60.84	3.13857142857143	61.3983035714286	No dOCR induction
1	0.675792119760629	0.488041907514451	1.13839887640449	0	2.27679775280899	2.4959024577573	1.501	1.40509658246657	0.740219178082192	1.97211678832117	No dOCR induction
1	0.492307021214722	0.484500363872046	0.483522504892368	1.91360851505711	0.114707520891365	1.92508187210342	0.150067191249512	0.457061743822778	0.102057001239157	1.10500494301948	No dOCR induction
1	0	0.393434343434343	16.6065891472868	12.0674181818182	0	0	11.5214694656489	1.58333333333333	15.2853427895981	3.76935483870968	No dOCR induction
1	1.70245518493306	1.27078774556945	6.80827586206897	2.56672	5.80705882352941	3.38082191780822	10.3374561403509	1.90306945481703	7.40342697933596	10.3915789473684	No dOCR induction
1	0.570315329840828	0.442626262626263	10.8089333333333	1.95337936987484	7.54000352236703	3.85679399353318	7.37207058823529	2.30631578947368	3.28182123245882	1.0955	No dOCR induction
1	0.243358778625954	0	0	0	0	0	0	0	15.94	0	No dOCR induction
1	0.634391117243192	1.18092911592912	11.9290151515152	3.1860019106759	5.942	0.46062015503876	12.9455337690632	14.7900174978128	21.9854	13.3695	No dOCR induction
1	2.18454649736229	2.39671852074163	21.8181562819203	17.5034751131222	15.1805842391304	9.90180201221703	44.1835294117647	33.1816631826496	21.3981860465116	34.6744166666667	No dOCR induction
1	0	0.0900610820244328	1.81070175438597	0.72006976744186	4.30041666666667	4.65116946609226	3.31094760527162	1.12592727272727	2.24369565217391	11.5943701298701	No dOCR induction
1	1.32846245748884	1.29778983648525	1.23379657309515	0.679036051920768	0.631714285714286	0.669515056137913	3.41884203168686	5.86491066997519	3.3633894440068	5.1033273381295	No dOCR induction
1	0.1759322231513	0.227610998962243	1.76075581395349	4.39306610729723	4.35005341880342	3.58298921282799	0.534834437086093	1.24634827945777	0	3.52887987012987	No dOCR induction
1	0.503496634409664	0.612216939347374	4.00741666666667	1.14198446470787	26.0331428571429	0.872758620689655	1.51589695482754	3.38784160624651	2.73806626098715	1.27604583333333	No dOCR induction
1	0.490071942446043	0.867770700636943	0	0	0	0	0	0	0	0	No dOCR induction
1	1.420493228892	1.09976216220391	13.1089592760181	10.9919599194851	15.0106554878049	14.030596092504	9.36973337419553	17.1548691099476	13.2316532484553	15.9210169491525	No dOCR induction
1	1.76213527628032	1.82945365452892	1.80483516483516	0.0698299319727891	6.74288073394495	0.113112947658402	1.55138539042821	2.05169485060394	0.977619047619048	0.76037037037037	No dOCR induction
1	41.6833032258064	40.5077966101695	34.2317073170732	48.1474188034188	14.4614603174603	20.2841242236025	40.0213725490196	52.5454504504504	36.7137777777778	64.16	No dOCR induction
1	3.10706170421156	5.42501920870129	21.7456352636128	0	9.29457516339869	11.5147368421053	5.5004011299435	5.4695	3.73315079365079	14.3108781362007	No dOCR induction
1	3.12411527514231	2.63631351904657	71.9690322580645	29.472238372093	13.6408695652174	43.9794936708861	3.69377483443709	7.81082824760244	0.986603773584906	11.7764983164983	No dOCR induction
1	3.74807440808036	3.54956197717358	36.8165276962224	16.8968052091992	13.7500735294118	17.1923877970079	15.4960979250634	18.6018729602528	20.7598815566836	8.37734693877551	No dOCR induction
1	0.208156581986143	0.215909479564499	1.17915254237288	4.24654133998575	1.13121951219512	3.3058085106383	0.389747899159664	2.45827795709132	0.565609756097561	3.89889058330156	No dOCR induction
1	0.216666666666667	0.328947368421053	0	0	2.21590909090909	0.334362139917695	5.90719555222923	0.504658385093168	1.18613138686131	0	No dOCR induction
1	22.6447619047619	30.4833333333333	365.8	73.16	877.92	56.9022222222222	177.674285714286	443.837333333333	128.03	902.306666666667	No dOCR induction
1	1.14450980392157	1.15014778325123	10.6127272727273	2.65318181818182	5.69463414634146	1.59917808219178	13.0689018492176	13.5615457562826	8.06537037037037	6.36763636363636	No dOCR induction
1	6.65225608587311	7.22191463901077	21.5099533799534	31.8577064499746	9.93424489795919	30.4533699921445	8.71941056910569	31.0524646706587	0.795909090909091	35.8087387387387	No dOCR induction
1	1.67457040135006	1.91169206094627	11.7165220053578	6.01585535255109	8.85988776655443	4.70560905912213	9.2155183715715	9.79613777495267	9.8188240297714	6.65358692919983	No dOCR induction
1	0.564151248843663	0.657571042720737	48.7608974358974	1.44917127071823	63.2605882352941	10.9597377622378	33.3394781144781	15.2506666666667	36.2848333333333	33.0498	No dOCR induction
1	0.760098335854765	0.808732394366197	1.8094537815126	2.89184695587414	1.56032608695652	0.271875	3.43517736486486	8.78814676372221	1.58038027422165	8.80755494505495	No dOCR induction
1	3.13818892045455	3.26233029143362	15.0445785785786	1.41996138996139	0	0	4.08633333333333	2.42409604519774	4.13775277572169	4.20651960784314	No dOCR induction
1	2.2584962406015	2.11188492063492	1.58837837837838	1.56971153846154	3.48266666666667	1.24679945054945	1.40988636363636	2.17666666666667	1.08833333333333	1.72852941176471	No dOCR induction
1	3.66077175809595	4.09677875973948	30.1651785714286	7.52029941373534	4.43482440399897	12.0909973666886	18.1308414043583	27.4635206949412	8.11801587301587	20.7860526315789	No dOCR induction
1	2.39495195897216	2.74822355167232	3.41198156682028	0.155873684210526	9.48073170731707	1.76562999791009	6.98187149321267	1.94726861446354	2.12995352112676	2.43060606060606	No dOCR induction
1	0.983463255441643	0.510853880970074	5.74046357615894	7.02731991157718	12.9116666666667	8.45073361549314	5.74267332549941	14.0110288508557	6.11386363636363	14.6163732394366	No dOCR induction
1	1.59676790383046	1.96885313009993	15.6216850542197	3.58199387118023	15.622111977321	7.34615096501894	2.0733255132531	3.31359459100612	1.73911068848089	4.31267813267813	No dOCR induction
1	6.67815555555556	4.23969440735796	69.9311585365854	15.148174863388	122.66	37.0755113122172	13.0378952934955	11.0364371980676	4.72343683409437	9.71564356435644	No dOCR induction
1	3.50700831024931	5.94978851963746	107.589362637363	96.0460937704918	38.9703014354067	79.8966510959396	115.381590875752	108.517095866001	46.6032110091743	130.755455949456	No dOCR induction
1	1.43115845959596	3.69832571428571	8.18897321428571	4.09135395189003	38.93625	1.7748717948718	2.3464406779661	5.80513290802765	3.84555555555556	3.53163265306122	No dOCR induction
1	0.401378640776699	0.427528438469493	3.29952302360125	0.0783289124668435	1.71215279958137	0	1.17219183764638	0.962842268338377	0.660626398210291	1.58816806722689	No dOCR induction
1	0.753924932035429	0.351429431180373	0.768979591836735	0.0581103896103896	0.321906474820144	0	0.571560218978102	0.371327800829875	0	0.307525773195876	No dOCR induction
1	0.968238756760391	0.778365622856524	20.4515432098765	2.67242815738806	15.5041135455696	1.14463729728932	21.4971371548527	8.79415784414172	10.7440245124841	7.4548664910142	No dOCR induction
1	1.81476547678581	1.04475794039001	16.5828471177945	7.62356744704571	4.6205	11.4757516339869	17.5003553113553	30.8842785475394	5.775625	29.8244138418079	No dOCR induction
1	1.84261475969091	2.61261627811051	50.5104754886751	14.5027747966072	22.5813617886179	20.8529227437461	10.9322043407824	16.6765920983077	7.71003223033949	15.7260429603991	No dOCR induction
1	2.23880440251572	2.10958496240602	0	0	1.38925925925926	1.59617021276596	1.19079365079365	3.46574271499645	4.85959514170041	8.76857142857143	No dOCR induction
1	2.31005856775224	2.46324081020255	0.638709677419355	4.24048152295633	9.9	2.19855110642782	4.59616801768607	4.92640144665461	4.19833333333333	4.4	No dOCR induction
1	9.18504750499002	10.3874887218045	14.2133333333333	3.198	0	26.4884848484849	10.0989473684211	50.84	14.2133333333333	6.56	No dOCR induction
1	0	2.4849513075288	8.65444816053512	3.01173184357542	9.05480577136515	5.50905109489051	9.13728813559322	22.6267419354839	2.24625	27.0076317991632	No dOCR induction
1	1.07442147010127	1.06107482741583	3.07949622166247	1.17132298595713	3.96590054013783	0.883717472118959	1.30336886993603	0.253432835820896	2.0962962962963	7.42441682939819	No dOCR induction
1	2.78572230989381	2.67205947840229	34.8795831403428	25.850255339345	13.8870396270396	28.4501724137931	23.573	31.6870770371744	13.0150017117426	37.9407124010554	No dOCR induction
1	1.43399391773263	1.63496102020882	0	0.61343137254902	11.3763636363636	3.27591623036649	4.48432590177726	5.72782335182008	2.17431168136862	5.68818181818182	No dOCR induction
1	15.8076410906785	4.95486363636364	35.74	3.574	0	26.805	3.350625	47.8660714285714	7.65857142857143	6.70125	No dOCR induction
1	0.941109450676351	1.0271923353496	4.69069114887169	4.48415566458519	1.95539757627299	1.92517322196228	3.0693539956225	7.51873407248365	2.21428035778455	6.14030933914082	No dOCR induction
1	1.40827887640825	1.26767555415462	1.19145754119138	1.44730707983155	4.70870414283721	1.11608938731929	2.22456578204404	4.68818224081822	0.513901208374208	4.20974991244434	No dOCR induction
1	0.297371928879962	0.211098078204222	27.0661006289308	17.2810900724599	50.5487368421053	31.0736679754212	12.582	14.8932236685766	18.6692163009404	31.7436983729662	No dOCR induction
1	5.71922234392114	7.78911853685369	80.3072297297297	37.3638987395856	47.7474086378738	28.189252897351	39.5432909181637	38.2109430075532	30.9532881906826	24.6281904761905	No dOCR induction
1	3.13297297297297	1.87870460048426	34.1714285714286	6.6976	11.04	11.96	4.63965517241379	7.74622910216718	6.11747126436782	10.2203636363636	No dOCR induction
1	0.185194612213594	0.524974164035822	1.47582089552239	1.92563640935378	4.944	3.69851967773721	1.74645194805195	3.4377199017199	0.439466666666667	3.72390175438596	No dOCR induction
1	1.24603699914629	1.43390302577586	8.35090353325359	1.97697574258173	9.39281428129557	1.51014278011471	5.61332960753583	10.4045088912187	3.73549000632591	7.02656907701352	No dOCR induction
1	0.825484195345268	0.707940232090278	5.28652410798411	2.28865708617197	1.95932880844646	1.4769992019154	1.90043689320388	3.93594124139198	0.457072407175636	2.35129129129129	No dOCR induction
1	1.53488139210375	1.18589861209127	24.812384219554	8.71669706180344	20.9509797297297	8.32083304882212	9.42684391080617	10.6538583638584	8.70562169312169	12.9367333333333	No dOCR induction
1	2.72503703703704	3.91120504888448	28.8037912087912	11.3978916702633	12.3702964426877	15.9723809523809	24.1593686252772	24.0755320508979	16.2832824387702	21.099	No dOCR induction
1	6.88502225274725	3.55416264703393	69.8721929824561	16.9322739393939	34.0272715894869	8.49057386363636	20.6315036231884	15.6008082191781	4.02294444444444	12.8448780487805	No dOCR induction
1	0.24968152866242	0.143065693430657	15.4	19.3032444124009	0	17.808	0.30625	1.64882985452245	2.31388888888889	1.44525252525253	No dOCR induction
1	2.08639393939394	3.83041448909714	6.24281081081081	0.8884	2.77625	4.87926770708283	1.37381443298969	4.34945833333333	1.1105	1.93130434782609	No dOCR induction
1	3.60640767169801	5.18710317460317	9.94259259259259	4.13198653198653	8.06333333333333	5.74386261261261	4.74532828282828	5.37228915662651	6.93952380952381	5.63463268365817	No dOCR induction
1	6.74812207451788	7.4906993006993	17.5841860465116	25.5792946708464	36.7558333333333	16.502619047619	14.1874129032258	18.2666701977401	10.7117	21.7275862068966	No dOCR induction
1	1.36842967639362	1.62366374710053	5.01624776974364	2.95934967848109	5.96240756279018	1.83858650653887	7.79657822277847	6.76124050925258	1.90815772669221	4.40092833471417	No dOCR induction
1	1.18127395431087	1.0398668169245	7.70126582278481	11.5382526315789	4.70260869565217	11.6696584440228	10.3210714285714	8.27554838709677	9.40618421052632	10.3299765807963	No dOCR induction
1	6.88834394904459	8.69994692126654	10.2266666666667	8.76549975526187	7.49955555555556	7.96619918699187	15.1361190855928	18.3912349726776	13.806	12.1114651162791	No dOCR induction
1	3.74800025485953	4.2771690916624	30.7284242424242	24.2693436176649	43.0148532110092	31.3343439153439	22.2410663898054	32.713078601579	20.7668913292153	46.2484639918352	No dOCR induction
1	10.820489708806	15.337169215249	84.5802828415711	25.9088187134503	48.8255810397553	31.0571154343091	49.1743000826674	45.3017779204108	37.2730304591778	47.8865763546798	No dOCR induction
1	0.133064516129032	0.727941176470588	0	0	0	0	0.589285714285714	0	0	0	No dOCR induction
1	0.271838246309026	0.587435245096642	4.68682773109244	0.859326286764706	7.7945	0.919357326478149	4.30615714285714	4.35637227304715	3.71563636363636	2.34357798165138	No dOCR induction
1	0.88896	1.28781456953642	45.1707317073171	4.67327102803738	20.9827659574468	6.54965486329001	2.58418604651163	4.98414734561213	0	5.38763636363636	No dOCR induction
1	0.462960862166761	0.783705598001589	0.496170212765957	0.357303370786517	0.640659340659341	0.1782874617737	1.12657004830918	2.16481307056948	0.904293785310734	0.209712230215827	No dOCR induction
1	1.56370967741935	4.23707407407407	31.9449350649351	23.3911111111111	37.1641666666667	58.17	0.945853658536585	15.512	9.47465909090909	46.05125	No dOCR induction
1	0.545569544545751	0.674596508080961	1.88828070175439	0.962040708432461	3.85673784977909	1.23889988749707	6.93882999353588	5.22005387424522	4.94292703915422	5.59208768656716	No dOCR induction
1	0.456270795673982	0.567192197939866	7.94612903225806	0	0.933068181818182	0.314597701149425	1.08328621508538	0	1.48839879154079	1.14041666666667	No dOCR induction
1	1.02655826558266	1.3708827832317	22.0359615384615	7.69729064039409	32.6639037433155	12.7571074380165	7.96400639138844	11.6736641539161	7.97826548672566	17.0109259259259	No dOCR induction
1	2.71802898550725	4.15539844166933	43.6226447709594	24.0635105774728	22.9339068100358	31.4344006163328	29.88096	33.0903483606557	33.4870075949367	53.0093993677555	No dOCR induction
1	1.72201164227188	1.19665561127879	28.6843720930233	14.1903841043604	17.6411413043478	16.2716074160742	15.1283901292597	18.8243280632411	13.7753191021127	19.7142452830189	No dOCR induction
1	0	0.202489177489177	0	0	0	0	0	0	1.99042553191489	0	No dOCR induction
1	4.91184295831355	2.60558495387076	2.14044715447154	0.238257918552036	2.00590476190476	0.436970954356846	3.53352636351859	1.26688721804511	1.71782695488507	2.00590476190476	No dOCR induction
1	8.6851792646723	11.2495041322314	86.3146666666667	53.9555834710744	60.69	41.0405465587044	32.4598675496689	68.9996085053158	28.1630277349769	54.8832407407407	No dOCR induction
1	3.71591762214351	3.70146780441251	29.9774072957492	15.2039182978723	8.04347528196479	17.4671092436975	7.09840978519129	8.8927860839563	4.54511810308279	11.3150300120048	No dOCR induction
1	0.425425531914894	0.3999	14.5995238095238	7.27090909090909	3.999	6.96122222222222	0.305267175572519	2.20183035714286	1.65372180451128	11.0741538461538	No dOCR induction
1	0.162930536820272	0.117812980008208	0	0.139549971821693	0.811228070175439	0.0251851851851852	0.2125	0.363285024154589	1.16344086021505	0	No dOCR induction
1	1.4598	4.98373352567045	57.6236842105263	37.8150487329435	31.8501818181818	37.1143090909091	31.6662286228623	28.0705748663102	22.6786425339367	21.6625913621262	No dOCR induction
1	0.169399116914377	0.207321873372072	4.86730702696254	1.39367298128823	1.63879115479115	1.63527431237339	1.53889461425707	1.69703962096171	1.38400305775764	1.48246004319207	No dOCR induction
1	2.15210666666667	2.26856124267889	12.774849122807	4.71518119975263	11.443649122807	6.44321344908364	4.40076190476191	6.66884285795358	7.16444444444445	13.1607272727273	No dOCR induction
1	0.879235035211268	1.00097134050127	7.85321052631579	0.960690789473684	7.40706521739131	1.57878497409326	6.11623036649215	4.8675	0.80013698630137	4.09242038216561	No dOCR induction
1	1.58880707512107	2.55036389946269	12.8823289812286	3.08949771689498	3.77566964285714	2.47536585365854	10.1254080815778	11.2829772642482	7.91613779644316	9.75013941049277	No dOCR induction
1	1.52470588235294	0.72	59.616	46.0989473684211	10.8	54.0939130434783	14.04	28.107	5.98153846153846	28.3976470588235	No dOCR induction
1	0.765228160600293	1.78288011930077	20.7902117647059	4.4847015610652	14.6986666666667	7.23391896636472	5.20641350210971	6.98037952846463	6.82260826032541	5.91428200129955	No dOCR induction
1	0.702517482517483	0.443205882352941	11.7847307692308	4.63274185463659	3.79094339622642	2.22860802999531	3.79094339622642	6.7354023202721	0.330460526315789	8.05881432205048	No dOCR induction
1	0.258449818613124	0.248231865594129	0.730715332316327	0.46595608086023	1.39678272547782	0.323544669946348	0.452576018359151	2.85080242057489	0.381085463759039	2.17917510073013	No dOCR induction
1	4.89012987012987	4.16378646410297	80.1676470588235	21.9470492470492	71.2535714285714	42.9204386839482	16.7237575757576	21.4662914862915	20.7476702508961	43.6179104477612	No dOCR induction
1	4.44083752742289	1.56831632653061	91.175	12.504	19.5375	18.3534090909091	16.6987179487179	24.3970035252644	17.9869047619048	16.5772727272727	No dOCR induction
1	0	0	5.12173913043478	1.00683760683761	1.178	3.00765957446808	0	0.91495145631068	0.636756756756757	1.78484848484848	No dOCR induction
1	0.571068096924061	0.789968805631936	3.78612804878049	2.24691022964509	15.8610740203193	1.69189373297003	0.926784920995507	0.57576354679803	1.7117821225354	1.65167082294264	No dOCR induction
1	1.44085091197462	2.15226838340486	23.2391071428571	4.55019323671498	5.1768	5.80450304259635	12.1270248868778	15.2588895104895	14.6485568760611	22.5121379310345	No dOCR induction
1	0.739822191697192	0.45488	2.36916666666667	10.1101336898396	4.73833333333333	22.3378571428571	3.79066666666667	1.8026268115942	1.93840909090909	2.03071428571429	No dOCR induction
1	0.568892245036484	0.204851612903226	1.512	1.2106988372093	10.727027027027	2.15783422459893	3.92538461538462	11.2739160839161	0.696315789473684	7.21430769230769	No dOCR induction
1	3.73574603174603	5.6131328320802	9.49	11.0716666666667	18.98	8.05212121212121	18.98	9.8696	0	9.49	No dOCR induction
1	6.86425795328448	5.75677749360614	45.7030769230769	24.6834089347079	42.6306818181818	32.6571679197995	45.9185383244207	28.4802870813397	35.0381642512077	18.7575	No dOCR induction
1	1.29948021608994	1.36212467388445	1.40727272727273	0.386195426195426	5.26068292682927	0.729083263246425	4.83799086757991	8.25616266698191	0.728470588235294	5.50285714285714	No dOCR induction
1	1.3843189043776	0.825645386624552	3.98097285067873	2.27867132867133	0.665	3.12941176470588	2.88133631395926	1.82773006134969	0.266	2.61333333333333	No dOCR induction
1	0.387843781360054	0.255438596491228	21.781696969697	2.84795307917889	17.0983703703704	5.75901124706464	9.71864823348694	12.2596473863285	5.63174089068826	2.17454545454545	No dOCR induction
1	10.7914378601531	11.5567707367989	43.5079804300831	22.6041225284295	40.008916048888	17.820252312868	41.6932767548907	40.2525333333333	36.4724417350022	40.1551147098516	No dOCR induction
1	1.15969308469308	1.3036617680697	11.4279532967033	1.86320109439124	16.547596457938	9.28871460235287	19.8761915970342	6.37064516129032	2.37090264521407	8.63289447956723	No dOCR induction
1	0.961897836015659	1.32487233482495	2.45294117647059	5.5165625	4.31379310344828	3.2036078098472	0.926666666666667	4.40490168139071	1.5741452991453	6.95	No dOCR induction
1	4.92192932843513	4.76608235766131	113.5872	3.62338461538462	3.27529411764706	21.3319480519481	13.92	15.2472311212815	16.0246153846154	28.1969230769231	No dOCR induction
1	4.45246701090075	7.57994583506705	62.4330530391018	31.5461232349166	41.3516666666667	33.1343735626437	36.3462343224228	45.7716441325536	13.1384677871148	29.2621428571429	No dOCR induction
1	0.581228668941979	0.265088107567391	1.52053571428571	1.0261260842627	6.55	1.3	0	1.18263888888889	0	1.3515873015873	No dOCR induction
1	0.799121497300395	0.758632478632479	0.511290322580645	1.38579234972678	17.3244186046512	4.52385416666667	2.3172514619883	0	0	1.03934426229508	No dOCR induction
1	0.29983443464548	0.328886991134777	0.150448717948718	0.276413276231263	0.868538001991371	0.533495813518677	0.257912087912088	1.36695577570578	0.343463414634146	1.04675031623618	No dOCR induction
1	7.41293206957523	7.99907223553578	65.1021331236897	52.6301383147854	32.0095611702128	46.1056827435014	42.6800951086957	53.2811893939394	24.5561203007519	60.6695783926219	No dOCR induction
1	1.17051739277271	0.588288352416715	7.20304109589041	1.78547368421053	11.6590243902439	1.45909677419355	3.18271523178808	1.85293266906308	1.41216378924325	5.11552380952381	No dOCR induction
1	0.650752212389381	1.4491102033406	8.25034976152623	0.818571428571429	10.505	2.89665046398586	3.24957817772778	2.13259398496241	2.76043795620438	4.50214285714286	No dOCR induction
1	2.40906686462114	4.11889051967819	7.918775	4.6140286377709	1.68063888888889	5.99708946078431	4.47264232008593	3.57540572181166	4.31238984674329	2.66093457943925	No dOCR induction
1	4.52146994003244	3.57975992770188	8.70641233766234	3.35445953491723	5.07263736263736	1.70954003407155	8.10585131999475	14.3512961604304	1.85393573296799	19.0254063769928	No dOCR induction
1	1.01757035003432	0.159248120300752	4.236	0.329222797927461	0	1.21414012738854	0	1.1988679245283	5.66351648351648	0.79425	No dOCR induction
1	0.518853599741544	0.57875742866216	14.2927318932656	12.3763917918051	15.0570338058888	12.0926294820717	8.33399719136984	14.8662833963508	10.1255770857672	16.6693195988073	No dOCR induction
1	3.75505913912937	1.69393666375311	20.501645021645	6.88017374517375	11.3522222222222	11.1932275132275	5.38025361512792	2.79379867389994	0.516989247311828	3.82092715231788	No dOCR induction
1	1.78135500978327	1.01899704653458	8.67539360687023	1.46901287553648	5.18606060606061	6.05064340441244	3.70937245696401	4.12431981981982	2.18842816091954	10.1622666666667	No dOCR induction
1	0.243622576559608	0.523179160021265	1.84135135135135	1.56966176470588	9.03516129032258	1.4373417721519	5.35307142857143	5.84920975609756	0.391551724137931	4.06746268656716	No dOCR induction
1	1.38427991651206	1.12593431747888	11.9090340909091	2.53255489021956	9.44896313364055	4.13190408465127	0.928319185059423	3.06726052796983	2.03156050955414	5.0175744047619	No dOCR induction
1	1.00037225042301	1.02148760330579	13.0221428571429	0.451094890510949	3.74545454545455	0.846575342465753	1.58461538461538	2.896875	0	3.34054054054054	No dOCR induction
1	16.1748328267477	15.6566459627329	8.29866666666667	4.05913043478261	62.24	10.3733333333333	28.2909090909091	12.9267692307692	14.8190476190476	37.6033333333333	No dOCR induction
1	3.20638199013527	5.06954391584719	6.36444748719509	5.28124766899767	5.3071386647102	4.35558541243593	15.5654314015923	20.7762208556047	11.6797413211999	9.72603652263374	No dOCR induction
1	0.581519527392345	0.612613753877973	0	0.152689393939394	40.31	0.770254777070064	2.68733333333333	1.49296296296296	4.13764021164021	3.50521739130435	No dOCR induction
1	30.4954667540124	25.6413042659384	56.5671657754011	52.0155579399142	65.0577272727273	70.9529066478077	40.095	69.3912393442623	39.6762812960236	58.0673394495413	No dOCR induction
1	3.92901728651729	2.97111394235425	5.20107317073171	6.00518722432991	11.8828639846743	8.55017541580042	6.32839751552795	12.7673916346412	7.07029687992436	15.5601666666667	No dOCR induction
1	2.12715255512907	3.30701684139002	43.2327274498344	16.476960355434	8.93470944309927	14.4571413237925	14.8911824051655	11.839904290152	3.34516994219653	5.37279411764706	No dOCR induction
1	2.24286163522013	1.0203016924209	8.8227731092437	20.5810244448591	7.974	15.2931451489687	1.52175572519084	7.33445735460369	6.18672413793103	7.3860397575074	No dOCR induction
1	10.5467228693517	11.0738656783468	31.3096802538443	30.7380604431824	48.7739316239316	33.7943670731707	37.752839764552	37.8102231634339	25.4694386846398	33.7911631288165	No dOCR induction
1	2.77671703126931	2.91050969355847	5.23508445740673	3.24890417679935	4.22410256410256	0.906825688073394	3.69372197309417	5.42016675177405	1.26479846449136	2.74566666666667	No dOCR induction
1	2.67778866182514	5.15097077625571	39.82525	9.03006599622879	32.8584057971014	15.5082324159021	5.30441036874772	5.86705868832363	5.41299679487179	13.2992267920094	No dOCR induction
1	2.10294436630145	2.27570309320309	7.25096774193548	2.62593457943925	6.24388888888889	13.0968755102041	0.486536796536797	7.31910901148024	2.83336134453782	21.3782129774987	No dOCR induction
1	0.202233641658102	0.151310918183983	0.298412698412698	0.380686143125167	0	0.116528925619835	0.486339468302659	0.27378640776699	0	0.356962025316456	No dOCR induction
1	2.35282651761709	0.342756022113992	29.1709210526316	19.6913097155126	19.86925	18.0101388888889	33.478424137931	36.9322845156369	31.9819114219114	39.5483636363636	No dOCR induction
1	1.30616004884416	1.95053100775194	10.0569358178054	5.25038602941176	7.41872727272727	5.81832417582418	8.02543478260869	9.81500735294118	2.10054054054054	9.33304273504273	No dOCR induction
1	13.7329523809524	21.7368690410959	33.3867857142857	14.2974	25.3243421052632	16.2604838709677	18.5918571428571	18.33	6.87375	6.345	No dOCR induction
1	3.97940555353902	6.60184671994982	42.9623588709677	6.22498280632411	30.4256558844593	11.4662561050244	9.70410556105193	16.4884081696992	3.30998151571165	8.40276179991744	No dOCR induction
1	0.229425837320574	0.367432950191571	0.705147058823529	0	0	1.51421052631579	0	0.363293164821528	0	0.548	No dOCR induction
1	1.94063297255508	2.09753224826096	29.6058	4.12142292490119	11.172	1.45090909090909	32.360275862069	2.3275	0	3.99	No dOCR induction
1	11.1083536538974	13.4940013538859	104.180117831893	43.9376630681818	47.3305237315876	44.4966054778555	47.6194749305896	53.8699376512191	62.6862978845054	43.5183836206896	No dOCR induction
1	1.67731523288022	1.36111920320253	3.78229041756838	2.37688596578115	5.77628901316976	1.70490274683368	5.45280394555742	6.76562078272605	0.711758241758242	5.11862916666667	No dOCR induction
1	0.344535320501018	0.384961364169153	2.42761194029851	1.67796963599781	2.53480519480519	2.3900394267296	0.627357250983954	0.935868571767708	1.27852016404648	1.36700142450142	No dOCR induction
1	0.547274101038311	0.537239315625845	10.3588415631131	1.56375148639794	5.33458116480793	2.134377247779	4.29115773603281	5.01533912335103	2.76797825012358	2.49240299744209	No dOCR induction
1	6.71588346186804	9.20507792548748	110.146666666667	60.6690196078431	59.2455555555556	28.6095238095238	63.6668656716418	85.5963294117647	18.5808912655971	67.0123076923077	No dOCR induction
1	2.61000928633799	3.30437519329076	56.1148090758163	12.718205967358	75.2909954751131	14.6902741935484	22.7113811188811	17.2930760869565	27.3929923273657	13.9202850678733	No dOCR induction
1	19.2985398981324	18.0695368782161	6.29470588235294	13.0562440191388	71.34	10.7948684210526	15.9981727574751	8.7836036036036	4.45875	0	No dOCR induction
1	53.8663528539659	54.330981981982	19.1305263157895	53.6717543859649	12.7536842105263	49.1767058823529	54.4608080808081	43.0381022408964	47.3766666666667	56.7657037037037	No dOCR induction
1	1.6813817507928	1.82974302947563	3.23709140618183	1.32440788301175	3.15541922290389	1.78044620395776	3.17336792897174	2.30442058872257	2.52599357113061	1.67136941712904	No dOCR induction
1	73.5901798941799	82.8137628384687	150.4165	91.8649099099099	156.706666666667	118.98927218345	107.101428571429	73.7169642857143	85.41	80.7077477477477	No dOCR induction
1	0.687724378109453	0.72851002469685	0.523887226600362	0.369745127436282	0	0.146376187605844	1.41122410546139	3.5540926064227	1.0997913561848	1.55513978494624	No dOCR induction
1	3.60589533819573	0.39134328358209	7.15090909090909	16.5901090909091	0	14.63	1.87285714285714	1.51269230769231	0	0	No dOCR induction
1	0.311407624633431	0	28.3006367924528	5.9731875	5.3095	4.29050505050505	4.37252941176471	3.32884012539185	1.39723684210526	3.7925	No dOCR induction
1	4.30933124346917	1.11266543778802	14.9042222222222	0	1.50210526315789	1.35904761904762	2.59454545454545	0	0	4.39076923076923	No dOCR induction
1	12.9133324541801	11.5517656450569	53.9802350221537	33.2013226428744	54.4628571428571	23.6052073544433	30.2989012386187	32.2060035492458	16.1951901336074	52.9020814479638	No dOCR induction
1	0.101981293167164	0.296771845509954	12.6315906680806	7.156716728515	5.43870967741936	7.42097148541114	3.55234237361684	5.74236216252429	3.11517229758194	4.94345866283249	No dOCR induction
1	2.6639752082706	3.89278173245817	25.6193218085106	11.679776185928	13.9527611940299	7.82356842062226	4.69632251521298	5.87547965116279	4.76555418439716	3.35216494845361	No dOCR induction
1	1.84660026777122	2.52957035367671	0	0	5.8368253968254	0.246461126005362	1.1120564516129	0.381452282157676	0	0	No dOCR induction
1	2.86021505376344	1.76402834008097	19.3177419354839	9.0760439087387	26.2818181818182	12.0777851458886	2.82708333333333	2.42191358024691	4.45852272727273	3.5953125	No dOCR induction
1	0.0351751634079613	0.0443007596685083	0.19527397260274	0.0313986784140969	0.564554455445545	0.103419229511205	0.0306889128094726	0.38130658436214	0	1.58662505804774	No dOCR induction
1	2.15033054480191	3.51192697505198	5.78268518518519	4.15791452991453	10.3960930232558	7.38267441860465	5.58428791208791	6.37354539154539	3.16233117483811	7.53270833333333	No dOCR induction
1	1.06998437686345	0.392285010004002	0.806354166666667	1.84309523809524	1.98487179487179	4.46596153846154	1.0118954248366	0	2.44452631578947	0	No dOCR induction
1	2.20866579641565	1.12998597855894	12.9472450028112	0.887532597740592	4.50151511350809	2.07988608611343	7.93752003900536	6.62716163615279	7.35062317950344	18.6328734578381	No dOCR induction
1	343.083191056911	324.07333719346	458.469185185185	349.267629611768	332.6947299509	461.402044817927	314.397101449275	171.170478567417	352.475042735043	220.294762218665	No dOCR induction
1	1.10238361903133	1.31467980579171	6.06974299065421	6.73715940785239	14.3002132196162	10.1112777699165	4.0638036809816	6.73144208037825	8.57272727272727	4.94097902097902	No dOCR induction
1	0.174354215300966	0.0868954248366013	1.38082390269699	0	0	0	0.185944055944056	0	0	0	No dOCR induction
1	0.578643606217617	0.429036777583187	6.30732089552239	20.6846548278852	5.48974789915966	9.70836782861293	5.42831389830508	8.91308371600141	4.05866538952746	6.45886954917277	No dOCR induction
1	50.6288787878788	51.6141735197368	143.632051282051	59.8002232142857	247.029285714286	61.7693836671803	54.4483002070393	44.8735019639713	53.9630392156863	61.1530529595016	No dOCR induction
1	2.12156429154806	4.24656180326141	19.6437040299493	9.07870776930952	19.3848259547144	13.5361622985726	10.3255467293507	14.9125507604611	13.3090459060757	19.9396753246753	No dOCR induction
1	391.7415	273.041428571429	87.54	227.056875	65.655	164.867	206.344285714286	236.905125	488.765	510.65	No dOCR induction
1	11.1019475956143	12.772367058011	32.4266583710407	18.3117683819939	30.1825081699346	10.7144196078431	11.7697423760379	13.6059853249476	4.40416111806975	12.4484571428571	No dOCR induction
1	3.37941728178982	2.06613287840726	180.864973776224	46.4967811942959	71.3313395638629	44.1361530893349	47.7488396825397	71.7920410604798	45.4427714285714	74.9247336760363	No dOCR induction
1	1.55421066089693	1.36048692975884	18.1883676470588	9.51864082251812	34.2416666666667	14.8979627071823	19.7445454545455	13.9324289617486	11.276702724359	19.36913354531	No dOCR induction
1	2.2618546392861	3.04890323706483	17.9921783876501	4.04600408997955	3.42642857142857	9.73936363636363	12.1966386554622	17.5513131313131	4.89362573099415	38.0714285714286	No dOCR induction
1	3.22468809778556	3.37395020365261	6.25253559322034	1.53836363636364	1.08474358974359	8.58919696969697	8.77020598006644	6.31417910447761	4.02687351608029	7.43824175824176	No dOCR induction
1	4.8563970993084	4.72754116303417	55.54734375	7.55324675324675	80.5482954545455	8.07777777777778	12.9286082474227	20.2408540372671	39.87140625	122.168796992481	No dOCR induction
1	0.6098	1.39021315640881	9.62842105263158	18.8916622046328	6.098	11.5963821892393	1.14471228070175	1.9228298073036	1.60473684210526	2.81399802371542	No dOCR induction
1	0	0	9.13111111111111	8.36274596523898	0	4.32526315789474	0.345294117647059	0.767304573025285	1.95666666666667	1.64178587196468	No dOCR induction
1	0.144661036661492	0.159663724719626	0.876967930029155	0.429714285714286	3.41333333333333	0.479245832899648	1.70683716283716	1.3768729616698	0.607676767676768	5.80937779990045	No dOCR induction
1	0.844983357072083	2.06951043411875	47.261404494382	39.8745348974997	23.013	62.1487194298575	5.43351374869474	7.52603521478521	14.8339550140581	22.9942673992674	No dOCR induction
1	1.76764994453347	2.17493112396734	12.63	2.66589886480908	3.13302325581395	2.90133529580114	2.48590476190476	4.01582809224319	2.28930875576037	1.78367601246106	No dOCR induction
1	2.93904225352113	4.26468196818204	66.3059663865546	30.2510798359458	63.9058	60.1427112581597	8.7715508248066	21.0960203568234	9.65779539295393	26.5822102289497	No dOCR induction
1	1.2908	2.61707003004977	6.27472222222222	5.69228389154705	12.8164539007092	6.33600158982512	6.58094202898551	5.87370614035088	6.67655172413793	3.40880281690141	No dOCR induction
1	4.2334749994194	2.98505323928475	15.0044235785081	3.62597059101357	16.898803986711	10.9550297287254	5.46776470588235	10.7141917648771	6.66230343300111	8.67514075887393	No dOCR induction
1	3.22157352143245	6.07918693284936	20.592	26.884	137.28	34.32	59.5552941176471	12.3994838709677	18.304	7.22526315789474	No dOCR induction
1	3.96320483815373	4.22550159163256	21.4307142857143	7.35910714285714	13.5756763925729	6.05236363636364	6.97951219512195	12.7894508301405	17.4990681003584	8.45203125	No dOCR induction
1	6.31030962343096	5.31107902735562	16.6457627118644	11.8822027972028	25.803	15.5604954954955	35.067375	32.1638080495356	34.3540909090909	15.7922783761392	No dOCR induction
1	0.897758620689655	3.05768200549451	14.0188461538462	0.982452830188679	11.5711111111111	7.26558139534884	31.9138709677419	23.8273538011696	7.71407407407407	12.4109498207885	No dOCR induction
1	6.44180986236442	7.46088421330513	10.6332004241782	4.19586679994114	6.76	4.60956034629095	12.6467325899432	10.8521741524257	11.8942575496792	7.26415488215488	No dOCR induction
1	0.743446099744246	0.679617823509157	6.68603194103194	1.85564994425864	4.7875	2.47785253143051	2.94118143459916	4.02732614994567	5.508194504079	5.95009032258065	No dOCR induction
1	0.0906529136537644	0	0.0848258706467662	0.0288787262872629	0	0.278103596361794	0.297556719022688	0	0.741304347826087	0	No dOCR induction
1	2.91625	2.91625	0	0	0	3.88833333333333	1.06045454545455	11.2163461538462	2.91625	3.88833333333333	No dOCR induction
1	0.343989361702128	1.57592519685039	39.2639285714286	23.5074962292609	4.97461538461538	13.5219090909091	52.5198787878788	34.7714814814815	31.8494894894895	37.5086	No dOCR induction
1	10.9482407407407	10.2158313466593	11.1717156862745	4.9710325684678	12.1225	5.83338345864662	13.9492546082949	17.7306143597335	11.1204968944099	4.33650406504065	No dOCR induction
1	6.07636337671535	7.09721896242319	26.4034285714286	12.982330919315	21.8400961538462	12.9961754459309	16.5241245204046	15.3734474206349	13.7139116133929	14.7701884615385	No dOCR induction
1	0.169111969111969	0.18057808612278	2.45185185185185	0.150798122065728	1.00375	0.489783251231527	2.79732013169362	0.62734375	0.757547169811321	0.312451361867704	No dOCR induction
1	1.83497807017544	1.43034188034188	6.70978773584906	1.86659615384615	35.1435	0	3.71888888888889	3.01827678571429	0	6.03063063063063	No dOCR induction
1	21.9092860545524	23.2929190382031	23.2725714285714	24.1954605692313	30.5260283687943	32.0339472068754	36.6505523255814	34.3007514248342	27.7111832319135	27.9361262488647	No dOCR induction
1	0.543363914373089	0.964347238542891	3.41692307692308	4.87733212341198	15.3497683397683	6.93815062388592	3.94048387096774	11.3777543859649	5.52421901528014	10.6100342857143	No dOCR induction
1	1.18729713136599	0.872404572638318	3.01927592825468	0.996533008301819	0.858763636363636	1.17383277591973	2.00865674200646	1.31035832675612	1.86554671340929	3.5843228624922	No dOCR induction
1	977.48	3560.82	279.28	6563.08	0	0	4538.3	7750.02	192.005	1000.75333333333	No dOCR induction
1	0.472185792349727	1.28430447330447	19.5373845327605	7.83387362637363	7.09005128205128	11.0822262552934	10.2762170686456	2.65494916003537	5.53910256410256	3.60041666666667	No dOCR induction
1	0	0	0	0	0	0	0	0	0	0	No dOCR induction
1	6.73939876215738	0.795035258048033	13.0966666666667	2.01487179487179	4.20964285714286	4.20100769230769	9.88350931677019	18.8572305764411	10.6620299145299	12.1611904761905	No dOCR induction
1	0	0.591460674157303	0	0.809846153846154	0	1.645	0	1.645	4.38666666666667	3.50933333333333	No dOCR induction
1	2.31740546991982	2.26637090693024	17.1508476664298	6.00702985418359	19.4191457846085	5.84648787813774	13.198516323378	12.813519324258	10.3513640483228	7.14878972520908	No dOCR induction
1	0.192413793103448	0.527659574468085	4.7673786407767	0.734814814814815	5.66857142857143	0.783157894736842	4.62742904154669	5.09939110070258	4.38945004319033	1.96941176470588	No dOCR induction
1	2.77411035789781	5.60640522875817	22.6652852852853	14.3141118421053	17.3983333333333	16.0220075018755	6.19315315315315	8.72609611879252	9.58827772160431	10.5680864864865	No dOCR induction
1	2.02634584559018	2.24437781445484	6.03822539949537	1.10986666666667	2.72881663113006	3.24108862467324	1.4544623655914	1.42454527551302	0.687818814398501	3.74238255485261	No dOCR induction
1	1.47638330846057	1.54496456256921	107.173125	41.3295327731092	60.6231818181818	62.5726482873851	9.855	56.0180194805195	27.722619047619	52.925	No dOCR induction
1	921.286666666667	788.266666666667	44.34	147.8	0	0	118.24	62.815	73.9	88.68	No dOCR induction
1	2.45192341097513	2.42997698135198	7.94684210526316	1.36027027027027	0	2.74527272727273	3.19555555555556	7.5707661971831	0	1.19833333333333	No dOCR induction
1	1.08212121212121	0.620247784878516	7.72943722943723	0.923037156704362	7.19752990430622	10.7886341486949	6.86256616800921	6.77766691672918	1.17402739726027	2.7078672985782	No dOCR induction
1	10.7471295707472	6.44453533834587	241.505	84.764908285895	87.82	69.3778	146.366666666667	176.564421052632	143.334785714286	312.492833333333	No dOCR induction
1	5.85355810382567	3.95366819695742	5.85942857142857	5.4237510460251	24.6855555555556	1.75926470588235	15.4110703812317	12.5635788113695	23.4377142857143	9.54224256292906	No dOCR induction
1	1.17269446082919	1.33035411647176	7.43149321266968	4.17132326398784	12.6879214830971	2.58029850746269	9.08127235936868	11.4722802116402	4.93942857142857	7.6443537414966	No dOCR induction
1	1.2249410613842	2.06940168223061	34.3427674418605	5.01294924305854	8.47929110105581	3.79915250217408	19.6965335381464	9.44873674952553	3.27634025316456	7.33236842105263	No dOCR induction
1	0.958916048165937	0.832406883915436	7.97994312228708	1.36628726979355	9.79264214046823	2.2448192364005	2.99831425782983	5.5040405853811	2.75005064060364	6.44471744471744	No dOCR induction
1	5.83260603768828	6.98273144104803	30.8581481481481	11.2513555555556	128.18	5.43135593220339	27.6725595238095	21.3206066666667	29.9580357142857	17.9452	No dOCR induction
1	8.28830442507826	13.8876923076923	52.5819512195122	27.8775	28.54125	30.0506384505022	15.4961764705882	26.1685875505714	21.0842353328939	31.7374615384615	No dOCR induction
1	6.32685714285714	5.9500488418202	96.0870833333333	27.728704954955	191.080196078431	41.7967053998633	24.5752678571429	21.2321458333333	13.3503482142857	26.278025974026	No dOCR induction
1	2.53339412907403	3.04323321640846	14.5473291925466	1.79358152531229	1.56558823529412	1.47861111111111	0.47954954954955	6.5589907120743	7.01111253196931	0	No dOCR induction
1	0.163643739224004	0.100301824968386	0.478338607594937	0.395310490541305	1.56878304848273	0.588037797946738	0	0.476401975609128	0	0.56524064902728	No dOCR induction
1	3.91623495277486	4.1651308434179	44.9714572516442	27.5137720883534	32.7635	18.3429237645735	10.340320582878	25.9209467907752	12.1518571428571	26.6947117794486	No dOCR induction
1	6.69754911310319	6.15602192034579	38.16875	2.9790243902439	54.963	0	15.4632371794872	5.42844444444444	0	0	No dOCR induction
1	28.1258911655302	31.4857478005865	65.8198882681564	54.9367427701674	64.893023255814	60.5948988566403	58.9807483870968	61.7081008403361	54.2870443397134	106.465573770492	No dOCR induction
1	0.0538341829889992	0.0902158273381295	5.29438202247191	0.27815157116451	0.525235602094241	2.37435543387692	1.3805504587156	0.573257142857143	0	0	No dOCR induction
1	38.4457142857143	57.6036666666667	1266.14	325.904761904762	34.22	45.6266666666667	94.105	96.4381818181818	0	64.1625	No dOCR induction
1	5.13533556027938	5.2684418746196	316.134	114.298888888889	0	161.085072463768	99.5808074534162	28.6742857142857	133.116388888889	68.1014285714286	No dOCR induction
1	12.9394265915321	10.6481608246865	16.7461904761905	18.8718679050568	25.7795225464191	21.1018550474547	5.95309603573423	12.7183738656987	4.95780923076923	10.6394692487	No dOCR induction
1	0.751845261198916	0.312619575059094	2.74534846295709	1.49023323421091	2.33755868544601	0.99834715741256	7.53724358974359	6.86021467603435	1.65068578643579	17.4746838709677	No dOCR induction
1	0	0	0	0	0	0	0	0	0	0	No dOCR induction
1	0.107633928571429	0.497701639068929	0.610379746835443	0.102161016949153	1.09590909090909	0.55726878185106	0	1.85659893048128	0	0	No dOCR induction
1	0.317442455242967	0.751033491336875	3.41604064225956	0	4.22253470017237	0	1.55282171108677	1.14861339028137	0	0	No dOCR induction
1	0.470616837462113	0.638492017888336	0.547303418803419	0.295601785216179	0.940853658536585	0.474531771602713	1.01233862433862	0.857853926144272	0.441745967741936	0.685777777777778	No dOCR induction
1	1.3769924691753	1.48899124974563	9.85184693877551	0	4.99263157894737	0.935	4.23233964312218	2.5088198757764	1.28093023255814	1.58193211488251	No dOCR induction
1	0.995982142857143	0.842055902055902	7.18759170653908	9.60006060606061	16.6725268817204	7.83644244300591	1.22582417582418	9.65596246973366	3.23881355932203	15.6897084048027	No dOCR induction
1	2.91894770072609	5.40354432305001	41.010197869102	10.4736537150648	49.8436974789916	13.855291005291	14.3188461538462	28.9313753007217	9.84742424242424	28.5986824769433	No dOCR induction
1	3.97103718199609	3.64212406113767	30.2272727272727	11.5539849983564	17.2639815880322	6.75716491363505	31.8047110552764	33.2025	20.9844444444444	18.0013953488372	No dOCR induction
1	2.96633412214057	6.78763814616756	74.5440589569161	29.0471677018634	26.1847368421053	25.3293429487179	17.0939333333333	17.3937496537765	9.48614370748299	27.1170285714286	No dOCR induction
1	0	0.280773333333333	4.70614393939394	1.13827027027027	0	1.78457627118644	0	0	0	0.849112903225806	No dOCR induction
1	0.645397248998017	0.553019323671498	19.6201455696203	5.60552947347715	17.4438095238095	9.47391334145599	0.967394366197183	4.96211170449488	2.3787012987013	6.54142857142857	No dOCR induction
1	3.49169305962854	2.31745048649183	6.15965128871562	1.00340717299578	0	1.56904328337302	0.441347517730497	2.32969383249105	1.26217458279846	0.598365384615385	No dOCR induction
1	1.00354385964912	1.40016420221304	10.6636075036075	7.01986486964519	22.156577540107	12.4939898132428	3.13730402930403	4.55405910652921	2.66207786429366	10.9012820512821	No dOCR induction
1	0.566200526195379	0.634342167029403	1.87299824663939	0.635144679881522	0	0.732195153982533	1.16346747632771	0	0.223599320882852	0.333206831119545	No dOCR induction
1	2.07293125388071	1.84925665301693	10.9058351357847	3.67972415522538	13.9253333333333	3.53956302885231	9.98172036823935	17.0494876153473	4.18591867289496	10.9376459684893	No dOCR induction
1	2.62190170940171	4.05448717948718	0	1.53333333333333	12.65	7.475	1.05416666666667	12.65	0	1.265	No dOCR induction
1	69.0988704435661	75.1081284916201	84.8383928571429	59.0244607594937	41.675	45.4498176291793	55.2022950819672	59.7796724240619	65.3721143617021	156.975833333333	No dOCR induction
1	0.653007260051953	1.28340808128042	6.95158938466025	0.703571428571429	1.43272727272727	2.46468500443656	0	0.402040816326531	0.635483870967742	0.575182481751825	No dOCR induction
1	0	1.34904761904762	66.8902777777778	91.656654313839	111.492258064516	111.544827940421	11.7227586206897	66.1033333333333	13.4904761904762	95.7449074074074	No dOCR induction
1	6.76628275036574	8.67269106057442	36.8599267399267	42.4361643177382	36.1332954545455	42.6797665056361	19.9688626760563	37.3654842743099	24.6891098386257	42.5491134020619	No dOCR induction
1	6.82552657004831	11.873431372549	59.7666666666667	39.8656382978723	89.65	97.0329411764706	112.660166666667	81.8827530364373	134.245128205128	80.9566666666667	No dOCR induction
1	1.78804701083411	2.17278988769023	12.0720069168955	7.23634385319114	13.3070807453416	3.44508842918845	10.8782899725945	11.9339395054159	5.18907557223265	9.07971877655055	No dOCR induction
1	0.361374547696779	0.184662077713323	19.1385375494071	0.984804469273743	11.6804868154158	1.12945585874799	5.63804148440807	4.44535051683011	1.88064285714286	3.98728571428571	No dOCR induction
1	0.717734898226272	1.13441605720949	15.5020909967226	2.67507521588946	14.343493460925	3.14242495209708	7.34636612723143	10.1152740545882	5.5611144266026	6.84258762354622	No dOCR induction
1	0.653846153846154	0.358888888888889	273.508064516129	21.7189655172414	103.821428571429	26.8285597381342	27.5082417582418	56.5288143599433	31.0348837209302	55.78125	No dOCR induction
1	3.58263888888889	1.225	66.7333333333333	7.60685483870968	9.8	2.83684210526316	11.3788888888889	7.7	0	0	No dOCR induction
1	11.323745819398	8.08739130434783	21.0704922644163	35.2345851528384	28.6018723404255	30.9583208395802	10.1175258479956	20.3581481481481	4.33481481481481	14.7186285714286	No dOCR induction
1	5.62484531747462	6.15164131937586	29.5965090909091	33.4286382623225	17.2	46.975737704918	40.5467573696145	55.6199018003273	32.077264957265	56.0710364145658	No dOCR induction
1	130.519064327485	129.117647058824	52.68	81.9466666666667	105.36	52.68	145.601666666667	60.6238095238095	58.4207692307692	120.725	No dOCR induction
1	8.39	0	0	0	0	0	0	0	0	0	No dOCR induction
1	34.131914893617	35.3700890302067	39.6178947368421	31.5619230769231	22.0357142857143	26.1490476190476	16.6146405228758	20.5292727272727	7.65537037037037	17.73875	No dOCR induction
1	115.335	133.975	0	108.345	62.91	45.435	44.27	136.305	104.85	167.76	No dOCR induction
1	29.9571428571429	67.9636363636364	46.8	27.6	29.4	30.24	90.3	53.2	109.2	31.92	No dOCR induction
1	16.4991789819376	15.8967741935484	0	64	12	56	46.6666666666667	35.008547008547	0	28.8	No dOCR induction
1	0	0	0	51.72	0	77.58	0	0	38.79	0	No dOCR induction
1	0	0	16.8161538461538	6.6678431372549	0	6.0725	4.40154362416107	6.723125	1.92777777777778	10.5545833333333	No dOCR induction
1	0.939949019607843	1.75650401069519	0.424375	0.545983445013796	1.23454545454545	0.331219512195122	0.357368421052632	0	0	2.51481481481482	No dOCR induction
1	0.14280494161416	0.111577666830546	0.00838167777332548	0.0165509836988292	0.00380498320160022	0.00537346482272815	0.00854153497001896	0.0181388459922316	0.00572936065549064	0.0141937078872932	No dOCR induction
1	0	3.19333333333333	0	0	0	0	0	0	0	12.7733333333333	No dOCR induction
1	0.20144700030346	0.184372622032877	0.146261859582543	0.0231124437781109	0	0.0804173187271779	0.693129602424444	0.282862385321101	0.110588235294118	0.116787878787879	No dOCR induction
1	0.329674485058956	0.181764706712396	0.660766773162939	0.849227306658704	0.483789473684211	0.577418422232183	2.15217889908257	5.77221084797555	0.977872340425532	2.35818571428571	No dOCR induction
1	0.767934338272867	0.203724137931034	5.697	0	7.385	0	5.53875	3.6925	0	4.22	No dOCR induction
1	0.797959558823529	2.09755483722004	0.980625	1.69331967213115	2.24142857142857	0.85972602739726	1.16222222222222	1.14109090909091	0.73546875	0.514426229508197	No dOCR induction
1	50.1396428571429	56.341125	22.8707142857143	14.675375	8.89416666666667	49.6118571428571	28.735	27.7967142857143	21.7565	22.9260377358491	No dOCR induction
1	5.78659876883039	2.76194079130419	15.4981989170704	8.62991701244813	12.8383333333333	22.0482027096553	4.26956120092379	13.6497604617605	6.08499093499093	17.0360466004584	No dOCR induction
1	12.9885744680851	18.2639655172414	17.2666666666667	15.1083333333333	17.4825	12.7214705882353	16.5375	17.2575789473684	14.3211764705882	15.054375	No dOCR induction
1	3.01956259426848	5.77519902319902	60.9807407407407	45.1044642857143	46.0553846153846	49.0829190207156	61.6329411764706	4.92897849462366	1.871	21.0693255131965	No dOCR induction
1	0.423333333333333	1.27	0.254	1.05833333333333	0.529166666666667	0.889	0.654242424242424	0.230909090909091	0.773266129032258	2.54	No dOCR induction
2	2.03658472158782	2.21067797025408	1.68594594594595	2.13747499647838	0	2.78676947535771	17.0247623089983	17.3448326771654	8.48149122807018	5.57141945773525	dOCR induction
2	4.66328668571992	5.63037792796739	42.2704464285714	21.2949	36.9419539170507	18.0203182795699	25.8644134342479	22.8983632253761	20.2200645280236	24.155813559322	dOCR induction
2	48.4141818181818	48.8765182756825	62.5219684775319	50.0450550386183	69.3947307692308	53.3505862068966	44.3553756613757	51.8377580221827	38.8971821631879	65.8677700513097	dOCR induction
2	17.1814436005626	20.517703569996	25.0876363636364	28.078411620449	28.6087081339713	20.4610046265697	31.6103452380952	38.0335	28.4722653316646	31.0363168316832	dOCR induction
2	40.5589635854342	33.6921727898967	273.621282051282	118.443285714286	262.81375	166.332204531537	173.414571428571	109.98420504386	166.794318181818	161.0602	dOCR induction
2	1.12656100441758	1.68767603793045	12.2081118669117	7.66600365538539	6.83306198876515	7.91643364700665	4.76229662989068	8.57813938937489	4.84254364296262	7.18035184167125	dOCR induction
2	2.31775641025641	2.78478403969821	61.7033333333333	11.3732312748659	4.89539855072464	11.2335901789212	14.444126984127	23.2853177148092	13.7930620155039	15.3684010840108	dOCR induction
2	0.955651654179131	0.281774783280405	5.35818181818182	4.76282828282828	16.84	4.79744186046512	0.746075949367089	5.89980601651891	1.99796610169492	6.85348837209302	dOCR induction
2	0.66157482866126	0.958750147021119	1.59599272571673	0.655390296165914	0.970762976860538	0.102840579710145	0.962386980108499	1.65454476462066	0	0.701802197802198	dOCR induction
2	0	1.9009593495935	0.97962962962963	0	0	0	7.06915358281195	6.62855755220981	5.32805755395683	0.904273504273504	dOCR induction
2	1.37757628830075	1.86434007249381	11.8553795566642	7.87990579710145	7.24991306418959	9.74786928104575	7.01959669818057	8.13272606714514	8.14060321190756	8.39921246731317	dOCR induction
2	0.0708152404943004	0.131884597322663	0.620489361702128	0.261317204301075	0.748921417565485	0.408445378151261	0.734961432405753	0.154424146147736	0.157936636880585	0.257169312169312	dOCR induction
2	0	0.0992177314211213	0	0	0.510738255033557	0	0	0.187207872078721	0	0	dOCR induction
2	1.41037773486747	0.797744970798183	19.9598256537983	6.6596043956044	9.40952290076336	4.27811848655825	7.12595576863594	11.030971442942	7.64230247277799	10.1544844584417	dOCR induction
2	1.31409395973154	4.17747522170057	0	3.916	0	7.58725	1.35034482758621	3.15806451612903	0	1.32745762711864	dOCR induction
2	0.401774470520893	1.06889698511836	9.48400595238095	5.34306069934486	4.09909106876262	5.19456379562733	8.09564376311707	18.8032808406764	7.98713793103448	13.2680586734694	dOCR induction
2	1.18064343842571	1.05798111659834	8.83619260204082	8.27015059208271	12.4804659498208	8.64222319008904	7.81505018945689	22.0992932944606	10.4357142857143	21.6378358573522	dOCR induction
2	0.403646062353577	0.212396946564886	6.69876733436056	0.105875190258752	0	0.149913793103448	0.270661478599222	1.58732856734344	1.48	2.05798816568047	dOCR induction
2	1.05655891620116	1.08797990657455	9.12717948717949	2.79062717770035	7.62771428571429	4.31939766081871	7.96925373134328	7.31424657534246	16.046106271777	3.70791666666667	dOCR induction
2	0.411996833465171	0.411814268270505	2.45763829787234	0.497489402473724	4.13435897435897	0.51856403347043	0.373035143769968	1.77513554826237	0.695	4.0653446447508	dOCR induction
2	0.295697374276814	0	3.49751196172249	1.85455503512881	5.36391891891892	1.75018496967166	0.105503355704698	0.313877049097025	0.451144385026738	0.782545638945233	dOCR induction
2	4.42719016941064	4.32515862315105	4.67111111111111	1.3794375	16.3488888888889	3.3087037037037	11.6846470588235	17.8148226950355	8.72464743589743	14.3838782051282	dOCR induction
2	0.713306413099846	0.915061981707791	2.38684694727229	0.93921797028722	1.50042087170279	0.348612337298516	5.61556658921365	3.71009564876519	1.68003994732221	3.14257685009488	dOCR induction
2	1.46726024149391	2.76856977814423	29.002465137202	7.25275316081768	21.6224919743178	6.55584362139918	12.6626291899441	7.5722973840475	9.21404506567056	6.74712	dOCR induction
2	0.136826599326599	0.0805367464905037	3.17215801439939	1.17336204954955	5.03676056338028	0.428976964988941	1.26913954734164	1.81314790764791	0.152629107981221	2.59324208221024	dOCR induction
2	4.15660248311181	3.3016316890871	61.7701877934272	14.4652536082474	22.0887481146305	24.7561328805144	11.3008527053501	25.6884523285466	3.51355297334245	18.5542953196083	dOCR induction
2	15.9947286723877	14.8035492081448	55.5292405063291	36.4952352941176	98.4758823529412	30.0610231148162	30.5497674418605	27.9403937007874	23.8192105263158	21.7281422351234	dOCR induction
2	1.17984938232499	2.31887632512374	23.5730226251356	9.27487649544237	7.13088147261299	7.79160325739834	13.519070057494	25.8463613592719	1.60799076923077	16.2982166919184	dOCR induction
2	1.7492045717673	0.943463999461171	26.8829533429533	0.778650442477876	1.38019607843137	2.88429420171499	23.5798730684327	16.118598989899	10.6168266718659	7.41948648648649	dOCR induction
2	0.188127327820213	0.106578947368421	6.75	8.12532444549316	4.5	10.7240795017402	8.691987845834	15.5879664179104	1.87394440534835	9.32454111865877	dOCR induction
2	0.62972706595906	1.22813970444707	9.04094827586207	2.08782155731795	0.639915254237288	2.75835616438356	3.05371323529412	1.25433622828784	2.53373219373219	0.816324324324324	dOCR induction
2	0	0	13.7629166666667	0	7.06545454545455	0.903720930232558	1.88032258064516	3.08036585365854	2.42875	3.886	dOCR induction
2	0.314782778295296	0.265044213025966	4.73903381642512	3.98529021950542	5.61810344827586	1.73677777777778	0.788208907741251	0.765314401622718	0.731762574595055	2.5107889190003	dOCR induction
2	1.15519072972127	0.970834532374101	3.33547445255474	0.842477876106195	2.64444444444444	2.408	2.6575682382134	2.43877966101695	0.63	0	dOCR induction
2	0.542672786520426	1.75012820512821	31.0652118644068	7.13331977689984	23.4204350672539	11.1888525557012	12.579128532133	11.4326826285021	9.08303345342254	17.5568988123515	dOCR induction
2	1.66639053587549	1.60669425186163	28.7061134676564	14.2671027611357	12.8604273504274	21.1573095238095	32.8107650765076	42.6402231075697	29.5065848909657	40.8408454987835	dOCR induction
2	0.325614714424008	0.312483367640945	0.56247491638796	0.0958290598290598	1.43131914893617	0.177968253968254	0.130220673635308	1.72670223360364	0.501306724464619	0.812354192890967	dOCR induction
2	1.13715738187861	0.840289505891826	3.56878874444326	3.76880221951494	3.938	4.49118093148806	1.4474467085612	3.44305354968764	0.941580697548527	3.50231791421362	dOCR induction
2	1.90819794774633	6.08478265026147	40.3497571774473	20.2136342123056	19.4948954443615	19.7944019060138	30.5771309597523	34.9819178812244	8.97746771879483	19.9934183673469	dOCR induction
2	2.52172089964931	3.54222878395544	6.33525252525253	9.41453944370861	0.592994011976048	11.2071638454168	7.97042716299975	8.95108068108697	8.18672923657718	10.062899394504	dOCR induction
2	2.73162591598346	2.17702936096718	5.4	6.33766233766234	4.61538461538462	6.26086956521739	5.26190476190476	6.40796703296703	0	5	dOCR induction
2	0.622069468562795	0.794685839340886	15.1163611111111	11.7333499709167	21.4806018518519	8.21880127378876	12.5423116531165	25.0290167205016	9.67247055550403	14.8765416666667	dOCR induction
2	0.101002932677403	0.174977093228372	0.555944055944056	0.463706741271605	0.213414634146341	0.797039740470397	0.455633697441269	2.01140269021554	0.722151096627354	1.76469253460404	dOCR induction
2	0.620433542988954	0.744474489795918	0	0	9.414	1.53935929424345	0.588375	2.53656690368455	0.506129032258064	2.15802166745172	dOCR induction
2	6.24535104419977	6.36833038218042	36.5346428571429	51.9812752653438	32.8445217391304	63.7891338916806	23.052992992993	28.9595896561523	5.56903258576229	19.468448582436	dOCR induction
2	0.943042837470167	0.836663990024288	15.0694208784597	4.88264056603774	11.7866666666667	3.86104314593181	9.79949847864862	17.6189227298364	12.900875	18.6295419525066	dOCR induction
2	1.88049973129865	1.83813678486556	10.3034718144451	1.96486515296877	9.55866389514406	3.3646408839779	5.7937862251819	4.31513432074165	3.38848162071846	5.63379081383113	dOCR induction
2	0.139040948275862	0.166921086675291	0.325833333333333	0.277483870967742	2.53	0.235027322404372	4.0664	0.741394560226069	0	1.98507692307692	dOCR induction
2	0.933990341586057	0.781411459730044	23.2010299401198	9.60746775192427	48.4142602040816	21.0370664300203	13.7524505370266	12.2126309837919	21.82373241515	21.3411123348018	dOCR induction
2	1.67703170641724	1.32698734177215	12.4278571428571	3.94983408748115	6.53142857142857	4.16477732793522	12.5212008281573	14.7045405405405	6.20633484162896	10.0541666666667	dOCR induction
2	0	0	19.4141129032258	28.8860557256583	29.9729347826087	29.7698963254988	10.4451136363636	10.0011777476255	0	11.527071172555	dOCR induction
2	4.63367522618658	4.88459766040411	49.4865521575199	25.2118417993109	33.0892634372926	20.4991208194547	28.223737140215	48.1488622127059	19.1341359223301	29.6339732142857	dOCR induction
2	0.145581445449725	0.0359251559251559	0	0.636456897525703	0	0.939130434782609	0	0	0.893793103448276	0.836129032258065	dOCR induction
2	0.30160855794389	0.245479049405879	9.65837956204379	7.4825	7.72085194375517	12.07785	8.1955170984456	9.0407660039076	11.069580952381	8.24189693556836	dOCR induction
2	3.88065447598253	8.01081495803219	4.87864864864865	3.94760517799353	2.98363636363636	6.74386269196025	10.4258860593332	16.5072343943778	4.18474739374499	18.3501601830664	dOCR induction
2	4.64044442866358	5.51919236102857	70.045032051282	21.6929636363636	1.87507936507936	16.4539064704697	48.2248549596717	50.3177749820273	38.0641111111111	98.4416666666667	dOCR induction
2	0.812433471941016	0.724227240213646	32.5325257731959	18.6186343191498	11.9563265306122	22.2096356275304	17.3821272727273	19.6551075581395	9.48008944543828	23.0322818358112	dOCR induction
2	0.847215843346684	0.510609741987736	31.2044444444444	9.39591954022988	11.8536363636364	12.8224866514111	8.66227272727273	0.691724137931034	12.1575757575758	6.68666666666667	dOCR induction
2	8.44587015821058	5.61129411764706	43.7666666666667	51.2766581415175	46.1714285714286	40.8928226950355	7.60470588235294	6.82890322580645	2.69333333333333	7.60470588235294	dOCR induction
2	2.43310714584904	1.75638759484969	6.78625865698508	4.57237889252849	12.352855662429	6.81592039800995	6.13746466596856	8.90399276099989	8.07941038693357	8.44005040122024	dOCR induction
2	0	1.58613632119514	7.6	2.85008478357876	0	2.41734939759036	1.78346666666667	6.04	0	4.18	dOCR induction
2	2.64997298847013	3.8093580353296	51.9048034934498	23.4017196051277	32.3595141700405	22.7415157612341	55.3059065934066	53.9447913788339	40.0379487179487	36.668	dOCR induction
2	1.7463529039217	2.07248284763263	16.0238596491228	3.61165111434299	14.4141367521368	2.86037965566114	2.21575483870968	3.9160958531335	3.14360840496657	2.19328020688395	dOCR induction
2	0.716874999345744	0.438719711335862	6.04983434447743	4.5119352993894	3.80592299478676	4.03397942730053	2.74547511312217	5.36878384687208	1.27957132298596	3.72786684859856	dOCR induction
2	0.727150623483054	0.911555057245374	18.0113522417992	21.567325036075	12.4169101889733	33.9754514269379	13.3245996190207	21.8280891185303	8.19521932484334	20.6280005455537	dOCR induction
2	1.33329787234043	0.508988764044944	17.2571428571429	2.38421052631579	16.3341346153846	8.23636363636364	1.02954545454545	21.5894648829431	15.704	7.15263157894737	dOCR induction
2	8.93977694781616	11.9813516462453	55.0033480527905	14.8009651193286	41.5111674169346	21.1155302229483	43.6131406744735	39.5694582087139	34.710466892626	49.56633057676	dOCR induction
2	0.211390723078177	0.741693233994629	0	0.323743315508021	0	0.16015873015873	0.276438356164384	0	0	0	dOCR induction
2	21.3110777750517	20.40465960703	40.7002864628821	22.8696224409314	67.6581818181818	28.1909090909091	21.0308958740663	22.2001509433962	19.615249343832	23.3764379064335	dOCR induction
2	1.86703089559586	0.924313329311795	5.37129841112215	1.95773342861518	9.64670948839306	1.8993450973108	0.870385887541345	0.844247507668712	2.02767123287671	1.0265799739922	dOCR induction
2	3.47461586543514	4.47057069593894	11.5089215686274	7.92409185882211	2.12252873563218	5.31681777809107	3.93760294117647	9.56026319758673	8.87382786195286	5.40832686084142	dOCR induction
2	6.76513461538462	6.36518277666179	71.3151079553688	37.1515481012658	41.6010213903743	31.3446985815603	42.9751301652893	38.2974734650348	23.8464232397076	32.5146518375242	dOCR induction
2	14.7575630252101	7.55333333333333	94.4166666666667	16.995	28.325	56.65	0	0	0	0	dOCR induction
2	0.5979873494382	0.628947921283982	18.9994349271748	8.90766898712344	13.4820293270859	19.4261861415148	1.11129240710824	4.56293137708136	1.57084395713826	7.16987611816883	dOCR induction
2	0.210460169519047	0.248853256580218	16.3655143821124	9.09155641025641	17.0132941176471	14.9505166054366	7.8044325	11.5958315276792	6.1032637901059	16.5617741093151	dOCR induction
2	0.25314330339711	0.462696554764271	6.46868874172185	5.31803645728233	3.44840425531915	6.43788928275544	6.79612086670774	14.6630218919574	3.61259887785136	11.4458897126969	dOCR induction
2	0.696778523489933	0.966710948002319	18.6723007600224	3.96733189060695	2.67730659025788	1.66232896652111	13.8410519221298	7.72421652327341	4.75844261803348	3.99436031232866	dOCR induction
2	3.53895367474084	8.34235695850092	10.6848098186643	3.08219123505976	0.596016949152542	8.74194469805661	9.07077635382294	5.7324393665043	1.77384039408867	1.26152466367713	dOCR induction
2	1.7258064516129	2.4278164556962	0	2.51764705882353	5.83636363636364	0	1.23461538461538	1.08813559322034	0	4.28	dOCR induction
2	1.51043079107227	2.03307039534585	38.0731554307116	1.97392927927928	5.30941176470588	6.79707303211139	14.4312575257332	26.7086726546906	8.67671375921376	24.9202693602694	dOCR induction
2	0.602066369213609	0.904148606811146	13.0242224833529	34.6762470510767	16.3670769230769	32.5832474240599	0.463555555555556	8.09367935284217	1.24537313432836	11.0916276017417	dOCR induction
2	0.562607230749993	0.771402078681652	6.86111746987952	2.14605294748124	10.0224620142531	3.49519392213097	5.18010014306152	10.4735554890561	4.73269420647597	7.48270415690358	dOCR induction
2	0.523395721925134	0.9665206307242	0	0.491422594142259	0	0.328991596638655	0.575735294117647	0	0	3.915	dOCR induction
2	1.44502220446817	1.38171386206647	27.8147487113402	3.37862437810945	1.16905405405405	2.39697005809623	4.39137055837563	8.7236974789916	6.98082202111614	3.84488888888889	dOCR induction
2	2.3821854233919	2.90074166368153	38.5745098039216	30.0374131208679	20.1409675443968	22.8408973252804	15.0465664266128	19.1175470831419	7.56345935995469	16.272475158592	dOCR induction
2	0.170021660649819	0.461560885744524	13.0822222222222	9.77286413969336	12.6484615384615	11.432047647478	2.66246231155779	11.799375	3.92466666666667	16.7796713450292	dOCR induction
2	1.57534058898848	1.36245005875441	4.90868055555555	6.74034955419487	8.3243201754386	6.06286858974359	1.31985587002096	4.42894480519481	0.765851851851852	6.43323833543506	dOCR induction
2	70.7260458776337	75.9623803397047	76.4291282051282	44.0642347119123	85.6533333333333	93.8892307692308	114.286582278481	71.7976470588235	98.0505263157895	78.0057142857143	dOCR induction
2	0.45847195281459	0.749186275966181	3.32819182389937	0.301006227296316	2.3904347826087	0.201391941391941	0.0783190883190883	0	0.545871889627987	0.140255102040816	dOCR induction
2	13.0101451760449	9.91103196347032	32.8529331425066	21.851809252218	34.4526891089109	33.9488274812192	19.2642178501282	27.5577330614443	18.5998951098512	33.2637465883715	dOCR induction
2	4.2862925170068	1.4048717948718	8.05559465357338	0.969734513274336	2.77417721518987	2.51908045977012	5.3599405106172	8.06218467954279	1.48751131221719	4.72728429985856	dOCR induction
2	0.387383367139959	0	0	0.584036697247706	0	3.24596043956044	0	0	3.78928571428571	0	dOCR induction
2	0	0.623863636363636	0	1.06948051948052	0	2.45751689189189	6.8625	1.21102941176471	0	0	dOCR induction
2	0.426880180880932	0.992662543132856	1.39316037735849	0.850793132585651	0	0.692776691594571	0.144073170731707	0.415985915492958	0	0.375047619047619	dOCR induction
2	0.867374306562047	1.19627679290894	7.38857142857143	7.88268080162649	19.8238423028786	22.4290131578947	6.45632602862254	7.30913056930693	6.39084946236559	12.3061842105263	dOCR induction
2	2.01369890054737	1.380049427882	7.67481998413957	5.84852150537634	6.60782393891758	3.95975068100358	8.71847625741956	12.9123511928351	7.10265705952994	11.0375064057768	dOCR induction
2	0.29826237104774	0.356552715004508	3.64509090909091	1.97487569035431	1.53624521072797	2.30011151115112	1.22492871690428	3.87752702702703	1.06590195688226	4.86155741815316	dOCR induction
2	0.115366972477064	0.019435857805255	1.09073476702509	0.630430687901467	0.182909090909091	0.559899116302064	0.860925294217977	2.57649473496341	0.0521784232365145	1.70510934164214	dOCR induction
2	1.32032313520575	1.73462239483464	16.544218330289	9.85584443499909	11.4930769230769	11.7367473769169	17.4606807097097	37.2852839828454	11.5505563503418	35.2867166979362	dOCR induction
2	0.452587440964259	0.705347963285716	10.6683574879227	1.08343495934959	5.10441599539701	0.787758620689655	3.79041391119509	4.89103189954254	0.889324140279196	3.74892307692308	dOCR induction
2	0.273701737184196	0.685772265284778	5.25971347287137	3.38586130858346	3.10918257865066	5.72326112877583	2.69086989514349	3.04804552927118	1.81431353684539	4.06412732257082	dOCR induction
2	0.605011235955056	0.716240306837917	2.87638888888889	3.29377634606535	4.00838709677419	4.7589287136599	3.65713668107749	4.86601430667645	3.99704065877509	2.44956989247312	dOCR induction
2	0.626064356435644	1.6958908045977	0.958068181818182	0	5.01845238095238	2.0716488801054	0.407294685990338	2.47884612717565	5.04128884572697	0.558344370860927	dOCR induction
2	0.842238095238095	0.92017094017094	8.05619047619048	8.11644545454545	7.69	12.0386757337151	1.93674074074074	3.11588860544218	2.01045751633987	6.19194805194805	dOCR induction
2	2.14917430009031	2.22438507057407	5.39580260303688	0.446751592356688	4.90891551071879	2.62572086678444	3.35943224991961	3.15146399068107	2.32614725999839	3.02308921129804	dOCR induction
2	2.09938681154789	2.29023457096059	4.9038961038961	8.63875121951219	9.27802333562114	6.58662641509434	6.85885146496815	7.18379220779221	1.84502008657469	2.85340050377834	dOCR induction
2	60.8831165786778	63.1026040678317	30.0722307692308	58.9365853658537	57.2718181818182	45.2680335365854	32.9080747126437	25.6691897654584	13.5334090909091	17.6926035805627	dOCR induction
2	0.0534413793103448	0	0	0.0353351573187414	0.496730769230769	0.613169206954037	0.624948529411765	0	0	0	dOCR induction
2	2.2758699811202	5.31633396466708	14.0585442948264	1.31299588477366	6.66971062271062	2.71913672547332	9.85692444196611	16.9017443992309	3.55231700867358	14.5593262373915	dOCR induction
2	6.76703724684889	7.93604033771107	24.1584940411701	17.3651443108233	36.4120833333333	18.3195359582162	15.0062085032033	15.9662327586207	21.6319097222222	13.1342763772176	dOCR induction
2	0.641633988740675	0.616110212114585	0	0.705450241349337	0	0.107114093959732	2.39774647887324	3.41513771416179	1.63535714285714	4.62961832061069	dOCR induction
2	0.0430544637843908	0.103371040723982	1.95527495758841	0.322727272727273	2.95987012987013	0.189333333333333	1.48534892796344	0.71276299648915	0.806627218934911	1.0199487992198	dOCR induction
2	3.82676632384597	3.09592042401944	22.5888888888889	33.7067163319883	11.944735870202	23.7534349620083	23.3499115755627	38.1321287822723	23.0415698781417	36.8034913232634	dOCR induction
2	0.718326229641034	0.416722142416601	1.98022435897436	0.583342895086321	1.72074512123004	1.00088770514518	1.9395091966967	1.25362125131743	2.53452638479187	1.245625	dOCR induction
2	0.124365079365079	0.4896875	10.4466666666667	7.08163461538462	21.3907936507937	14.4828787878788	6.79033333333333	9.77671739130435	17.237	13.6997953216374	dOCR induction
2	0.170444775047453	0.140144157088123	18.4758652025748	5.72502339720971	12.129649122807	8.87535545712004	11.7636270276578	14.5681885196375	11.5796367023754	24.1907462686567	dOCR induction
2	0.619143702382882	0	9.18316627358491	17.8128800958036	9.27975862068966	18.2681415270019	0.6621875	2.82219755826859	0	4.43511627906977	dOCR induction
2	4.5245408056461	5.28117853660975	16.5811288711289	7.53892916174734	24.6336585365854	8.05401229148376	26.7879187061077	32.765487804878	25.1842167487685	33.2528142857143	dOCR induction
2	1.01949252435015	1.29152771900127	0.477154471544715	0.633345323741007	4.01986301369863	0.276839622641509	2.58224772835964	3.36546356502242	0	0.451461538461539	dOCR induction
2	0.538224479922593	0.770836653386454	45.039358372457	51.7368557586165	27.0174774774775	52.9812460857896	19.8985528455285	39.4699062140955	15.5039495798319	37.9581597131112	dOCR induction
2	0.374594543708381	0.425616434489383	0.91435285130887	3.35511463695423	2.95977448376808	2.85781346014033	0.291184753657501	1.11983529010585	0.698721748599049	0.797391972011537	dOCR induction
2	3.05967509025271	2.38694753009637	52.8670760869565	10.4259293777894	28.847268907563	33.8047081497797	10.8426470588235	22.5546077457795	11.5843732175266	29.0981508012414	dOCR induction
2	2.04148967977576	3.01643518234753	31.9526153846154	20.674372173913	8.92607692307692	14.2280967507367	11.2514893617021	16.551105065423	4.45140106951872	14.5812865497076	dOCR induction
2	0.186661082052959	0.496333133168492	1.87354096989967	3.34115220483642	3.05429347826087	2.07616605616606	0.621120689655172	2.11587078651685	0	1.67072463768116	dOCR induction
2	0.634787688447962	0.975209138791112	1.91251734888867	0.595387920604297	3.26467741935484	0.561103749191984	5.9035814889336	10.0365225412885	2.75872507355345	12.162652173913	dOCR induction
2	0	1.20831673779042	2.25916666666667	3.89248310810811	6.02444444444444	12.4419794721408	0.326626506024096	0.475614035087719	0	4.46517647058824	dOCR induction
2	2.189703125	1.5121681346681	32.3239644184811	18.5270380194518	23.4995534290271	14.6020095143499	13.5896381620133	22.8080166081124	12.5871358695652	16.5744738379371	dOCR induction
2	4.13675647797574	3.93360870289435	20.7611745478318	9.63054285119667	15.1815181206469	6.68029705110971	18.3689561440381	26.6155004738451	7.95894130771168	12.6297590214067	dOCR induction
2	0	0.726529830322934	16.7776470588235	21.1481804511278	24.7528205128205	17.9252416823603	2.35071428571429	3.24398897441232	3.65666666666667	7.83571428571429	dOCR induction
2	3.32217086280057	2.40746305418719	18.786625	5.11850649350649	11.3858333333333	3.42717391304348	10.6339073684211	19.4143055555556	8.43906403940887	4.32764705882353	dOCR induction
2	1.24742070394372	1.55248895605673	67.2029648760331	32.6392646347363	65.397722007722	45.5070480961022	38.4060923242083	121.400204081633	43.7187	99.6587745098039	dOCR induction
2	0.0048899017430567	0.00317737158001403	0.139388758281684	0.531864196025554	0.163012354872541	0.333679934197064	0.0117870310127955	0.597303942690394	0	0.522475612577154	dOCR induction
2	2.76682754963623	3.26520984571102	19.9845285784074	6.4864825433878	15.3729697362033	6.28036637566516	10.3508115159694	14.3813587821685	9.98887631230417	7.90894941771973	dOCR induction
2	0	0.18698224852071	5.83288537549407	12.794283786389	8.89747474747475	9.53051096843232	1.36543209876543	9.8967032967033	5.83678068410463	7.88646206574233	dOCR induction
2	4.18978018018018	2.1931611814346	42.0654292527822	12.7674767870195	12.8756987788331	12.7936136659388	10.293110367893	25.8139348777729	0	25.7632564351627	dOCR induction
2	5.92007935150665	6.64892256728779	11.3748571428571	13.951961722488	21.2600966183575	19.6931435431315	18.2849673202614	26.1246825882833	26.0248730267673	45.9108203769818	dOCR induction
2	0	0.049675572519084	23.8863529411765	4.4570476066258	7.93363064295486	3.64947041619798	3.98191531685138	5.1992594070645	3.05959820089955	5.02529586776859	dOCR induction
2	3.19399127589967	3.81119021375225	26.979131690412	21.690713988714	24.2706011246849	19.685126807564	12.409907051282	22.8375417523447	12.9874503963708	28.2761232142857	dOCR induction
2	6.84491602067183	5.74080808080808	51.6943157894737	20.028932038835	25.1263434343434	19.3531385281385	43.9481954887218	40.726962962963	34.3076532769556	37.5594882729211	dOCR induction
2	0.303356671125513	0.108548951048951	2.70131818181818	0.360203045685279	1.44654121863799	0.196022099447514	0.729612220916569	0.655829370963408	0.659488925849509	0.237437858508604	dOCR induction
2	5.63211086529007	7.20499915274752	35.8539358428805	13.4642437396645	13.5221312021312	8.30674589835934	50.8867105031114	47.7650421115514	27.1152427184466	42.6132118158919	dOCR induction
2	0.590117621320779	0.576748178503563	3.90354210410648	2.58192565868244	3.86840357556327	1.98725275703777	0.875453748949681	3.07202235646524	0.583836070434431	3.35308558959298	dOCR induction
2	4.09126946778711	3.38517839315836	40.5105054945055	27.7050201660735	25.8839375	32.1540497512438	25.9172671342439	33.3450843291226	37.7881732580038	41.3560739750446	dOCR induction
2	0	0	4.00340425531915	9.05628318584071	4.74352941176471	6.18917647058824	3.78746922024624	4.96340425531915	1.62909090909091	7.86635294117647	dOCR induction
2	1.7248087431694	2.03376288659794	28.6490130117423	1.214	28.8084126984127	1.49592417061611	8.01721079016472	1.74579646017699	0	0	dOCR induction
2	57.9509251016651	67.1123328406739	84.5216666666667	69.8365531914894	31.3790816326531	57.6639047184864	60.9004415584416	62.4628205128205	45.0613376010782	45.2641196728368	dOCR induction
2	1.2378021978022	1.78438915383567	14.3500255493102	6.21901528013582	10.7209756097561	1.85	9.45780821917808	7.98925925925926	5.55910582444627	4.995	dOCR induction
2	7.30206931444473	6.42699696663296	19.555874919683	3.91156923076923	14.956	9.25847619047619	12.8201546172798	11.3960812772134	8.32530961791831	13.1210465529495	dOCR induction
2	1.34679866486474	1.36623307680428	28.2882726045884	7.45188815967114	59.7795813106796	4.15140300570931	10.0315054764121	26.6013090600737	5.58636724809868	16.3648890325361	dOCR induction
2	1.05437923377463	1.00076220255675	14.7056802244039	5.81919089571023	10.8472540045767	5.94183923569428	2.21864111498258	9.60614224137931	1.72219131614654	8.56287553648069	dOCR induction
2	0.740579430402449	1.79052595083269	23.0718916005851	9.12843005129237	6.4535960591133	8.79508695199417	10.019211136891	12.6133063583815	5.79833829973707	12.1148979591837	dOCR induction
2	0.39002813664104	0.181582666163392	1.64898550724638	2.20867058823529	3.87886363636364	1.62298798798799	0.725637755102041	1.75002235265495	1.61951198694615	4.34544399460189	dOCR induction
2	0.625004138959582	0.674797879169542	58.1987407367044	19.7345181295246	55.8877389830509	20.088862084608	38.8138015135806	27.6692859829719	17.5717063333143	23.8641018755328	dOCR induction
2	11.1391329258976	16.4987912973409	72.8590909090909	46.625	22.7647058823529	49.5891672486034	55.575	68.9575221238938	21.4737804878049	50.1428571428571	dOCR induction
2	0	2.14030769230769	27.5841379310345	23.6728387096774	28.4312698412698	25.1204534412955	12.173	42.0521818181818	15.4577777777778	34.9700546448087	dOCR induction
2	2.81622257552847	4.46872947387476	17.7001196403873	4.36162381866693	10.6392609755537	3.67863060980626	6.23779849812265	6.01821356361691	4.98182018194697	10.3038939590309	dOCR induction
2	0.274735958720875	0.343304889741131	8.53909311740891	0.260399274047187	1.88789473684211	0.801564245810056	0	0.169598108747045	0.346570048309179	0.26375	dOCR induction
2	0.885087178164795	0.92202683337513	4.36	0.506619718309859	0	2.248125	1.51452631578947	2.98312663469922	0	0.634764705882353	dOCR induction
2	2.26702712609971	2.64969970489199	22.8625107438422	17.8771540080193	13.5517469446441	15.00422530555	8.04313151845736	23.2425392241455	8.45589571959382	23.3616193717787	dOCR induction
2	1.53137891422737	1.37709758684699	4.16547964907234	2.49897078471386	2.87488317065957	2.91060228778685	1.49309981222014	1.6328424320379	1.10270168646821	1.39033437087342	dOCR induction
2	1.25009327168367	1.53197994987469	4.85873333333333	2.46608391608392	3.54867924528302	1.1755	11.832950928382	5.19471350078493	12.0719887640449	5.66852222222222	dOCR induction
2	0	0.6625	4.84919540229885	0	0	0.368776223776224	8.32160997442455	3.10322469798658	8.8117048556539	0	dOCR induction
2	1.64860082304527	1.66916145654223	29.5885279125843	22.3342755542969	22.0847519379845	19.6112190550255	12.4256872454646	37.6950547230713	7.1700593844095	38.6069964990953	dOCR induction
2	1.43425878941645	1.36664609652442	6.34064516129032	1.08349703184026	6.48	3.33687804878049	15.1721518987342	11.0941071428571	4.68	11.44	dOCR induction
2	5.60630850093601	6.32071930640462	17.5016086956522	4.85899447453362	13.6780103422802	8.99494018196146	12.5191530092657	10.1837360785319	13.5332452830189	15.7609793374317	dOCR induction
2	0.846764137713523	0.617197839340969	1.92313905803405	1.12246729790378	0.572384937238494	0.342845786963434	1.40692156227412	5.02545606655667	0.645824175824176	2.89794201861131	dOCR induction
2	1.29820628490739	1.3393034043736	11.9589157066498	7.95569578152159	7.01441966061249	5.89063327306773	13.0746603139013	20.1479126942414	9.24484660194175	13.8649702599768	dOCR induction
2	5.26348034210376	5.34609806111732	9.11772814998621	8.2117206601467	5.16971381591826	9.73399014778325	7.25413084568014	9.09254037426301	2.99653366767461	6.34234481496729	dOCR induction
2	0.314545454545455	0.612313060817547	16.2858620689655	33.5297909472355	11.2651162790698	33.6752000200509	0	27.5836641051342	0	25.3959929921161	dOCR induction
2	21.3405273969212	16.235970464135	40.8130434782609	30.7155216396904	19.4576470588235	24.9201708569405	31.3537301061008	26.2030343716434	17.5730897009967	13.8026018722467	dOCR induction
2	10.9038414574582	8.65043228567139	58.8538461538462	35.2188888888889	74.2061274509804	60.1883653593051	17.1968146718147	30.2993669160044	13.3519886363636	33.9904046242775	dOCR induction
2	0	0	16.5428571428571	5.36111111111111	14.475	24.4466666666667	0.689285714285714	1.57551020408163	3.21666666666667	15.44	dOCR induction
2	1.48908639326021	1.41807755007755	0	0	0.151033333333333	0.118612565445026	0.232956298200514	0.736747967479675	0.308931818181818	0.544264264264264	dOCR induction
2	1.81848601702276	4.82135012154834	23.7082258870565	4.32668978805395	7.14714436248683	2.81665492957746	8.24424235878605	6.19015384615385	9.64436175710594	19.3728888888889	dOCR induction
2	2.14590593644587	2.08239740707826	15.6828748890861	3.4937822529893	8.99714285714286	3.53063725490196	19.436867392697	6.535366388767	10.3519025367156	1.9296	dOCR induction
2	1.41730337078652	1.97290449366129	22.2256644518272	3.97783172734431	19.980208158469	7.63280835543766	30.7091860465116	10.1431352102885	9.89734848484848	7.65343820224719	dOCR induction
2	4.70092034521788	6.98346014206788	140.150289855072	38.1875261164045	48.158430583501	50.5632173587729	81.5622743425728	82.3452830188679	39.5454212454212	75.9989805375348	dOCR induction
2	1.7	1.540625	2.34761904761905	7.72581833060557	0	6.0057834290402	0	0	0	0	dOCR induction
2	0.339607062792206	0.449201322630358	5.3725797979798	1.27653080733467	6.65304418604651	2.73439433447908	12.9892212829648	16.4191495419932	5.00703212813788	9.64385897435898	dOCR induction
2	0.787414634146341	1.19916141664854	14.989	1.99349289617486	18.7421166892809	3.9111568627451	2.94883285104037	3.64790960451977	2.35092207792208	0.983601895734597	dOCR induction
2	0.226112759643917	1.362976342711	14.410612244898	7.11117431938236	18.9920972644377	5.05134643377001	11.3323076923077	27.9012186580754	12.6050603795285	20.2627067669173	dOCR induction
2	1.85174324252923	2.70653458868827	8.78490353037767	4.42954861320926	9.70406006674082	4.69525129342202	10.8059221013237	10.8221990015093	10.8659930774712	17.995795578108	dOCR induction
2	3.48666415145611	3.96289260839575	17.0835386119257	4.53548473465473	19.5240576923077	9.05608585858586	6.38071401515151	7.40131161808822	10.3994980793854	8.83302955665025	dOCR induction
2	0.823793324061196	1.16345730447985	7.49210526315789	15.7910326933057	11.0833043478261	8.80403804347826	9.1962619047619	14.5974587228964	7.23910354845404	13.8206756756757	dOCR induction
2	1.37484770693124	1.18075374290139	72.32	1.36452830188679	0	2.06628571428571	0	1.83088607594937	0	1.16645161290323	dOCR induction
2	0.751428863033272	1.8425736003861	7.6	3.4140625	5.18181818181818	5.7	17.8125	15.9155844155844	8.90625	8.55	dOCR induction
2	3.44855306376713	3.76412751187431	34.0169841269841	6.46303841991342	1.49342857142857	8.67879245283019	9.56158536585366	30.9171489361702	13.0675	27.5057167832168	dOCR induction
2	0.264606060606061	1.5043108974359	23.6771538461538	20.4649198966408	15.0730952380952	14.1149799196787	16.91825	28.566976744186	2.29789473684211	10.8247933884298	dOCR induction
2	3.00358893164006	3.77043912855718	27.2829559363525	10.4711711773713	25.4332761578045	13.9485287356322	6.06977777777778	8.91219766494705	10.1419071729958	4.18759046052632	dOCR induction
2	0	0	4.76825373134328	3.79874282878122	0.942954545454545	1.87986841687061	0	0.680163934426229	0	0.782830188679245	dOCR induction
2	48.9693637077769	54.6012471655329	218.036666666667	118.197983193277	93.7124579124579	133.695454545455	169.823684210526	132.156103896104	33.2385714285714	88.2303921568627	dOCR induction
2	1.34513800602208	2.49071803439803	31.8292857142857	17.8509740472182	7.23892169644911	9.99644202054432	10.2480095812085	18.6438068181818	4.88536223146641	15.0437059607694	dOCR induction
2	0	0.109332477535302	7.0975	7.51368555686738	4.73166666666667	6.50300854700855	0.315444444444444	1.11771653543307	0	4.18868852459016	dOCR induction
2	22.3462115865786	21.9404347826087	19.9842490842491	19.1204209811577	7.28181818181818	22.7444444444444	20.5813082155939	22.7739162561576	18.9587132725431	23.0903119868637	dOCR induction
2	0.740454166087077	0.423679463459759	2.6447963800905	1.57222435778479	6.83181818181818	0.471142591314265	3.23510684221886	3.81595721694036	3.14230769230769	1.6893063583815	dOCR induction
2	20.5574203394666	16.9254481841314	59.7026937394247	38.6104678362573	73.9381538461538	38.0144033057851	30.1078445726117	35.22238791423	21.7516371734682	33.0883968668407	dOCR induction
2	16.5109219858156	11.7718452935694	65.78	31.8969444444444	52.4333333333333	99.1466666666667	28.4638095238095	60.5413170731707	138.424	134.079523809524	dOCR induction
2	0.299026217228464	0.585195144724556	3.69366548042705	1.27235059760956	4.46876292335116	1.79095713162827	2.95703703703704	2.51232570136106	2.97871619420007	3.02097297297297	dOCR induction
2	0	1.10524038461538	42.6292207792208	36.3057815845824	46.0457142857143	34.7923687580026	1.72107142857143	26.8807646356033	2.49473684210526	29.3707347707766	dOCR induction
2	0.726098934080909	0.969767897548345	9.3948838100918	3.09938628942429	11.6672648514851	4.43757545156929	11.9787411530468	14.6097329401247	4.74690848568561	16.4012055575129	dOCR induction
2	4.42595911301804	7.61443145817279	32.1142663682791	8.30755237563405	9.89300699300699	13.7902638178968	22.6025920891177	16.0608063196502	13.5571606334842	11.8767656906223	dOCR induction
2	3.34565659828784	3.30206136820926	3.21071428571429	3.92361668634396	3.596	3.25348549265309	0.384598930481283	0.872263455679675	0	0.410971428571429	dOCR induction
2	1.28213072477339	0.923176524210414	23.170359052712	15.3222467934542	8.52437745740498	23.7006732348112	2.15847107438017	2.69976593174268	1.19543918918919	1.75270712510356	dOCR induction
2	3.85045697476483	3.34540816326531	16.2889438251849	25.1479293851511	14.1183146986638	27.0344363743995	12.8005575539568	28.7033333333333	8.38231578947368	26.7327156636327	dOCR induction
2	3.1337771748205	1.23030028368794	27.9243698403963	6.66544242424242	41.3457894736842	5.24368794326241	3.79392446633826	5.54876833976834	2.65574712643678	11.4241388888889	dOCR induction
2	0.689308927904371	0.92668524243983	10.256897689769	5.48256125190348	3.65398706162751	8.06864067677554	8.77177656522473	17.4085462790077	2.98658158213225	14.796990760386	dOCR induction
2	0	0	17.9519872515936	11.2077946474524	15.5742857142857	10.5787282484957	12.1718352272727	18.1369727004596	5.16089075630252	11.2960046419098	dOCR induction
2	1.85349259737719	1.47539333979195	1.96742857142857	2.80178897586432	7.21211293260474	6.22819105691057	9.37325370162996	1.54741573033708	3.88056743101438	0	dOCR induction
2	1.58908924914016	2.67996966639184	11.3845933014354	2.34076090609666	6.81094164456233	2.51799424904776	12.4321952298399	15.0249297747738	6.9277765504598	15.2989358115379	dOCR induction
2	1.40203810367745	1.93522819841043	39.3974830730342	15.3839760870539	17.4497777777778	15.1523194292618	14.8681362707245	26.5692809184907	9.25700326715255	26.8771946833464	dOCR induction
2	1.27694763922518	1.39954386232105	7.458843069874	0.880172494172494	11.1308888888889	0.726981132075472	4.11770992366412	9.83965053763441	4.55655024509804	10.5866831017481	dOCR induction
2	45.852267488609	47.6962836823041	33.3121601941748	33.0017145374449	66.7668548387097	29.2705850522027	17.9793884742952	15.6325659228572	16.5271194553771	20.3321273809524	dOCR induction
2	1.27636256588539	2.14441641846612	5.29112925170068	7.05319170731707	6.17652272727273	7.16962693498452	6.36469248493442	10.2663474479286	5.80129477285964	17.9847526236882	dOCR induction
2	0.264052863436123	0.921452522559475	66.9592894736842	38.1016804901669	42.9348893360161	29.9744583897715	17.2668068181818	46.0588494132986	12.8014413623596	48.5313488568216	dOCR induction
2	0.929598123867392	0.36285107748386	10.4216949152542	4.1605277116627	4.45115151515151	3.13714285714286	3.27561643835616	9.1434506866417	5.17068951448388	6.47862068965517	dOCR induction
2	0.121492204899777	0.18119644108077	3.41973784194529	1.55178214000165	1.92125786163522	0.403847828791838	0.642845117845118	2.32386191814153	0.23791277258567	0.462848484848485	dOCR induction
2	16.3218824860888	24.8089624101389	8.76102564102564	14.0701414106145	10.0494117647059	6.47299892621568	12.1662179277214	10.991754180602	13.2202348837209	11.4123152081563	dOCR induction
2	0.188964805974519	0.224432659442243	1.33371626297578	0.641173406389875	2.00175472675473	0.294618761096863	1.99595804161507	2.11155180810174	1.28795343000797	1.23976752720975	dOCR induction
2	0	0	0	0	0	0	0	666.14	0	0	dOCR induction
2	0.744242892559323	1.32749975489505	9.55654421768707	1.82407582938389	10.4144	2.78404985286481	8.93516853932584	11.3765673649817	11.4459777424483	19.1633931888545	dOCR induction
2	0.732783960773348	0.960764027889056	12.6924384355384	7.07459823342766	26.8234231578947	5.50819227198057	14.6726200439377	8.83309185867896	11.7072742405327	10.2508499600958	dOCR induction
2	0.65613025114494	0.569058173799348	0.241104972375691	0.153661971830986	1.77604651162791	0.406186408262145	1.3606207271781	0.888597285067873	0.833340625284842	0.318540145985401	dOCR induction
2	0	0	0.449722222222222	0.573679070062885	0.175978260869565	0.606293143767562	0.179888888888889	0.203093584318303	0.355824175824176	0.589116830482072	dOCR induction
2	1.3564375159724	2.03128205128205	5.28133333333333	13.8635	0	12.4467096774194	0.825208333333333	5.67060240963855	6.82931034482759	8.80222222222222	dOCR induction
2	0.893769519078637	1.04789740403302	0.889817629179331	0.434993573449991	3.94929816297692	0.787885841836735	0.0510907504363002	0.536835012222356	0.223047619047619	0.348511904761905	dOCR induction
2	54.1971416066913	64.8668081684034	80.3930522824474	59.9612533245751	86.9454887218045	80.1831708643809	60.780144237437	58.3640541531971	62.8353503581439	87.146658004158	dOCR induction
2	1.91987804878049	2.85052324104648	28.8181578947368	10.9190873087309	34.0233333333333	14.1374726507714	12.8942666666667	18.1120408163265	15.0864596273292	5.56453608247423	dOCR induction
2	1.38170914542729	1.74149056903121	24.1707029990326	9.16887048624581	9.3848275862069	5.46909593260259	12.8197468858002	19.5849245374878	4.02200773819506	15.7310051370923	dOCR induction
2	2.76007606490872	4.07227722772277	7.74913043478261	20.9334736308316	0	30.521606557377	5.92022727272727	9.3228	4.76869565217391	18.5411428571429	dOCR induction
2	0	0	6.37282051282051	0.155739014647137	0.602886597938144	2.35489932885906	3.64829357798165	12.2786811594203	4.18865013774105	8.27467873303167	dOCR induction
2	2.18985737562689	1.69987493562863	6.91322721059069	3.59076110958766	4.90281513767815	4.55700820105369	2.92338646101114	5.23513854995953	1.35968997837058	6.30028668305549	dOCR induction
2	1.47819033886085	1.45096049293222	1.23555555555556	0.745340540540541	11.954	0.38017094017094	1.39	2.36684092606423	0	2.54761609907121	dOCR induction
2	1.94816747776473	1.90663922712617	24.8282588028169	7.18304910118997	17.9873170731707	7.32917355371901	9.03235344360902	26.2919161549427	7.29285891089109	21.4892770700637	dOCR induction
2	0	0.149054054054054	12.6057142857143	1.96185770750988	0	0.70031746031746	1.11979695431472	1.82565517241379	0.428349514563107	1.93934065934066	dOCR induction
2	2.57105216132113	2.35862711501392	17.4998214285714	17.9828471615721	24.5098780487805	19.0634295415959	13.7129893390192	19.027285106383	4.80154621848739	19.7019047619048	dOCR induction
2	0.755818373812038	2.2820983853757	30.9620983832129	16.8462406274665	37.2791666666667	15.7385354010025	12.1783640430291	26.5700810416737	13.95732	25.2669907407407	dOCR induction
2	1.5132	3.33755622188906	57.6143008474576	25.8170021186441	34.8869318181818	11.527411482829	10.0075609756098	21.7377418838957	14.55	12.5493107104984	dOCR induction
2	6.09380266780458	8.07425981553082	36.5046287576965	19.3527634854772	9.13035971223021	33.4305712350418	23.1760264487555	26.5199525358852	25.8745594525235	27.3936166007905	dOCR induction
2	5.17646529042704	6.69906808099192	91.3577777777778	142.729916793756	108.370833333333	212.87353611049	19.4283585858586	95.8668303985172	23.0979123951538	78.0300179856115	dOCR induction
2	375.63	143.966153846154	102.804	118.62	197.7	342.68	158.16	126.528	197.7	86.988	dOCR induction
2	3.76185458377239	2.21354734681911	2.39978260869565	1.66433511555709	0	2.94418803418803	2.59894540942928	2.793	2.2344	0	dOCR induction
2	1.70773091773092	0.690840776333145	25.5710999123576	11.8115077319588	10.3094391025641	12.6770532391585	24.3297860696517	20.9809177859178	13.448968641115	18.0047503201024	dOCR induction
2	6.8425	6.51666666666667	0	19.09	54.74	28.4226923076923	13.685	83.2328717948718	136.85	68.425	dOCR induction
2	0	0	0	0	0	0	0	0	0	11.815	dOCR induction
2	0.279272920357223	0.571127717391304	4.50390503976041	2.99379385555958	8.47732882882883	4.47649092120606	8.86868768228097	7.06550823395798	7.65192798774259	8.93269995629371	dOCR induction
2	0.338888888888889	2.48979591836735	9.70454545454546	1.69444444444444	9.41911764705882	0.994565217391304	13.0714285714286	5.46603927986907	1.27083333333333	1.27083333333333	dOCR induction
2	0.572070624234213	0.41227782621331	1.56456140350877	0.711157272951021	10.66975	1.06956989247312	0.165762081784387	0.113172588832487	0	0.101111111111111	dOCR induction
2	0.187953946726869	0.256044547342912	2.44099547511312	0.825250738609858	5.78368421052632	0.482738255033557	2.06638392857143	1.36227272727273	0.908181818181818	1.27531914893617	dOCR induction
2	1.56827472527473	1.13160585527745	0	1.22869565217391	35.325	4.84457142857143	0.409565217391304	1.63038461538462	0	1.08692307692308	dOCR induction
2	0.850332594235033	3.62079498571882	7.03596093477503	0.231722054380665	1.87990196078431	0.410160427807487	4.94899257688229	1.9175	6.93627363737486	4.51824712643678	dOCR induction
2	1.16890243902439	0.215393258426966	20.3519341216216	16.7401751427089	6.98335714285714	16.7698032839472	3.84841353383459	2.45858866331297	0	3.79687331536388	dOCR induction
2	3.14222736149656	3.08751664708186	31.5765	29.2171961805556	53.1287142857143	31.1866666666667	6.9759649122807	20.1575053153792	7.60175	22.7520909090909	dOCR induction
2	0	0.203154121863799	4.72333333333333	0.68289156626506	56.68	7.10330749354005	3.4008	1.01214285714286	0	4.5344	dOCR induction
2	0.801490683229814	2.85148364986434	9.21714285714286	1.34416666666667	15.1811764705882	24.311884057971	4.839	3.30871794871795	0	23.6573333333333	dOCR induction
2	11.0532224025974	8.57492781671723	50.5120671834625	9.64571808510638	23.3284090909091	12.5998095238095	15.2066666666667	13.9236041666667	16.8243971631206	10.0141463414634	dOCR induction
2	0.874802259887006	3.46559121621622	23.6561111111111	46.0331597633136	27.65	39.1353846153846	7.742	45.6615863874345	27.4373076923077	25.2588836477987	dOCR induction
2	0	14.6133333333333	0	65.76	0	0	0	73.0666666666667	0	0	dOCR induction
2	289.119587412587	355.701340659341	185.698888888889	381.711318681319	415.564	222.922314814815	403.813007518797	345.663861003861	263.491666666667	493.858666666667	dOCR induction
2	2.36251222428317	2.64915563436248	26.9435657049091	18.8304333827324	27.5316465140211	16.3192407356195	22.9168416680512	58.8483775193951	9.87403021015762	61.188164556962	dOCR induction
2	19.1889803316943	21.497439192984	30.5157528409091	23.0700375	57.41625	19.8029220779221	39.3587307692308	38.1693103448276	41.616312244898	40.6543293718166	dOCR induction
2	1.07366769865841	0	22.4589473684211	26.6504615384615	43.5428571428571	66.5018181818182	5.91775438596491	14.5133505154639	9.54299595141701	23.9485714285714	dOCR induction
2	3.21213450446715	2.04306558210473	13.5563894523327	4.67311764705882	17.4738571428571	1.65678832116788	5.9109375	4.63224489795918	9.34623529411765	2.70214285714286	dOCR induction
2	3.27437229437229	5.80067604667124	81.878945054945	95.1978113130069	78.4767142857143	110.698361162647	32.8196594982079	112.405029596744	17.7226255707763	144.086757178902	dOCR induction
2	1.34827586206897	0.68843537414966	14.9277725118483	8.45081351175605	3.8753982300885	7.64368378254506	4.63407407407407	17.2171428571429	5.68727272727273	13.5546666666667	dOCR induction
2	1.21912987076165	1.34511858858211	25.8515457721873	16.3294571297219	10.6066666666667	13.1065931251847	22.8656575507216	19.9310112682534	14.456095210158	24.5763850254519	dOCR induction
2	7.89285680076628	12.4995168437276	51.498115942029	17.5162386944828	61.7949859566341	27.9033240041049	33.9626473995488	33.634688538206	27.929542807164	37.3962718676123	dOCR induction
2	2.54806448050198	1.81155905033954	46.9083908045977	15.3012424242424	9.89366563467492	29.2928873185638	12.3260614712798	16.3356950067476	9.18799498746867	22.3045852749301	dOCR induction
2	0.713930789707187	0.640065805834529	29.4564705882353	17.8282977118431	19.6628694404591	22.0481672025723	12.1697075098814	22.7134146341463	10.2419857437035	22.3879272727273	dOCR induction
2	0	0.188404871012655	4.62277179808093	5.93377759458888	2.20752851711027	7.69832020997375	0.296214285714286	14.8900113773257	1.96427817745803	21.9823577225216	dOCR induction
2	11.6059685270869	7.69278970373968	31.3173611111111	37.1305560675883	54.5128571428571	43.7465967365967	62.0496726190476	31.9893883225209	32.9110256410256	25.2844178628389	dOCR induction
2	0.380574677860211	0.116630565583634	8.35989819004525	4.01040922806135	3.64752688172043	5.84526358084217	1.57238227360308	4.1879012345679	0.685754716981132	3.52725245901639	dOCR induction
2	5.11943886185741	5.95139869588204	83.53125	63.0492965191932	58.5797142857143	52.4972456675945	53.2523318067471	58.5200927322744	45.8710590294661	58.6945945945946	dOCR induction
2	3.70835477772015	4.0959425601386	11.0281451612903	22.3246995708154	12.584644642469	20.9951874062968	14.3752999881193	35.5013248945148	2.49835051546392	29.7071916583913	dOCR induction
2	3.30020887405759	1.98602517808892	7.60234265734266	1.26234042553191	32.3963043478261	1.73045833333333	2.93990405701754	2.36267992317252	6.19539950372208	1.45030604719764	dOCR induction
2	2.14317877358491	2.30333011363636	7.84171608089535	1.50323882554737	5.92679571173317	1.70576372079237	3.22494117647059	4.5194879457559	1.8942816943128	4.84586130742049	dOCR induction
2	1.76933935629588	0.868605510511588	26.5793762993763	7.44893421052632	12.9662068965517	3.88651162790698	1.65465346534653	6.14125706684403	6.49911111111111	3.60172413793103	dOCR induction
2	2.37594811164369	1.86048586956522	0	1.76074633304573	0	1.90508982035928	5.0904	4.52728070175439	3.22760869565217	13.0816956521739	dOCR induction
2	721.28	1599.36	94.08	972.16	0	0	0	574.933333333333	0	554.026666666667	dOCR induction
2	3.90690909090909	4.19979776701074	58.6036363636364	85.9971428571429	113.76	111.232	37.92	58.8214379084967	27.9885714285714	92.7685714285714	dOCR induction
2	1.01891480135943	3.76276116542074	16.5737	12.0687897803675	24.8327956989247	14.1124176470588	3.72821428571429	2.61156126482213	1.75290322580645	3.6575	dOCR induction
2	28.5911753122792	29.3976580796253	41.733548473847	47.503657262278	48.4186930693069	46.2795853269538	27.9969636753835	33.9848888888889	28.9170571435792	32.2268726125228	dOCR induction
2	19.163984962406	13.4232	113.74	95.128	6.89333333333333	22.8957142857143	10.34	14.5787577639752	11.665641025641	34.4666666666667	dOCR induction
2	0.664154738878143	0.324225518698424	60.5503582596265	86.1897460246361	88.9629245283019	91.3390529934037	13.1751481284199	15.1746558148768	21.3977669640443	23.7170041703311	dOCR induction
2	8.71617302052786	32.1684482758621	36.1583333333333	43.201347826087	32.5425	44.6661764705882	13.559375	73.6216290726817	17.356	28.2035	dOCR induction
2	2.73439781714106	2.34549601702217	57.1355555555556	35.6207324768988	103.893428571429	47.181875696767	28.5214015151515	49.4892162209711	15.5490333333333	52.6995652173913	dOCR induction
2	0.875692092063335	0.842379282555046	32.2034920634921	8.18482642089094	48.4641369047619	9.48525382262997	19.2315363016446	47.1158114538048	27.8133697632058	64.05430786268	dOCR induction
2	8.73375	21.4633333333333	15.07	28.1051470588235	16.44	23.6325	34.25	29.044	8.22	7.1925	dOCR induction
2	537.516	328.86	306.18	707.7375	357.21	1026.27	601.72875	515.615625	419.58	502.362	dOCR induction
2	87.3	165.375	148.05	78.8294117647059	135.45	246.12	53.55	119.25	39.375	92.75	dOCR induction
2	22.4611898734177	24.4921403508772	61.6529464285714	57.8704054054054	59.6620588235294	54.0039330922242	39.7782891891892	54.9022232142857	46.6716666666667	43.6245426829268	dOCR induction
3	16.0153384615385	11.6860841814732	69.7606993006993	18.6170420168067	40.2565068493151	33.6177861163227	36.773624288425	54.2644630329196	12.0182565789474	38.5016279069767	No dOCR induction
3	0.939752995717833	1.1397348067549	1.85485714285714	0.457746457802676	2.86411764705882	0.54496336996337	2.69143931398417	0.721333333333333	0	0	No dOCR induction
3	0.155666666666667	0.192740432740433	14.0905172413793	7.55318100358423	10.9453125	7.10763736263736	3.53010323010323	3.17293543543544	5.05569196428571	2.22380952380952	No dOCR induction
3	3.53685012328285	6.78666034155598	10.4643636363636	29.6935332464146	37.6841666666667	17.8143333333333	7.02295833333333	9.13555555555556	4.93614695340502	8.57374331550802	No dOCR induction
3	0.42108	0.923740207373272	6.29820512820513	5.15815734989648	18.7146666666667	3.90276067527309	1.21	4.75023081150394	0	1.21	No dOCR induction
3	0.976541353383459	0.594752304490039	18.5542857142857	0	9.62074074074074	2.865	0	2.82347826086957	0	4.63857142857143	No dOCR induction
3	5.82315109771847	5.12956775300171	20.5619558823529	8.24775849731664	9.96150550795594	6.19953119316115	6.94397368421052	32.568822623518	4.6701517747858	31.4340386747599	No dOCR induction
3	1.1078479073914	0.992077586633094	13.9731231527094	4.93840372617933	12.9451428571429	5.33709442089905	8.58905945945946	6.40384911262568	3.07507375643225	7.73670723306544	No dOCR induction
3	0.477070345702031	0.946575821408491	2.72068791946309	0.370268319298517	0.349698795180723	0.231274900398406	0.37152	1.34432507598784	1.57595881954678	2.79696563682219	No dOCR induction
3	6.1806596991816	7.67190948262874	38.6527915632754	32.366143315508	30.7604166666667	45.5125037481259	39.2786858974359	30.5779146730463	24.8281359223301	43.4091	No dOCR induction
3	0.748839530513539	1.38317953495594	12.3133074534161	0	6.73727272727273	0	4.15923469387755	2.71134146341463	1.64688888888889	2.15854368932039	No dOCR induction
3	1.49243523316062	4.20564568462038	4.52172884811417	1.82047752808989	2.78299516908213	3.50156829956063	4.60778273809524	4.63335673956034	1.75952614627713	5.25065569667091	No dOCR induction
3	0.351425200824479	0.532099845360451	2.1831233828377	0.403813488759367	0.612348484848485	1.49698933916281	0.17495670995671	0.626589147286822	0.25259375	19.1660931806351	No dOCR induction
3	2.56258329708569	3.18770392703625	13.7258035714286	2.8783285198556	21.8432142857143	6.66632911392405	5.7855	11.1544498669033	7.4385	12.4453667953668	No dOCR induction
3	1.75235294117647	3.48384453781513	0	0	0	0	0	0	0	0	No dOCR induction
3	0.283552992069214	0.172290708371665	3.17267105263158	0.103355408388521	2.341	0.173407407407407	0	0	0	0	No dOCR induction
3	0	0.15384118636449	0.434173913043478	0.284418249987944	3.37364864864865	0.123895781637717	0.512102564102564	0.990674603174603	1.17482352941176	1.5039156626506	No dOCR induction
3	7.05985160011328	7.56561385281385	19.2688988095238	18.6289883625477	25.3151515151515	16.6731147138295	11.608472392638	21.7090340136054	20.7855476190476	14.4916326530612	No dOCR induction
3	0.510073089217029	0.895958233519558	2.25968992248062	0.697368421052632	1.88357843137255	0	2.36293974225009	3.94346113299673	3.16938041046591	3.146875	No dOCR induction
3	2.50876402973863	1.32869576347999	15.9143313618862	6.94126058640307	5.72334156669019	8.92537844406055	9.93873993558776	13.8209351208209	4.33317667273095	14.7591925971121	No dOCR induction
3	1.31431941671205	1.6935788824935	4.85933345514343	1.47223636363636	3.29728093853821	3.93355995142394	7.24717296113848	10.4989561834562	4.296663770562	10.0087108433735	No dOCR induction
3	6.37143526890362	3.57263254371122	45.8264478114478	5.12660547504026	6.72785714285714	11.0970977011494	44.9910996563574	17.1254545454545	36.6632043010753	25.2704878048781	No dOCR induction
3	3.48823027007617	6.21480098994165	73.3001593137255	30.8084208887043	89.5822222222222	58.8737179549545	35.3037256097561	42.3454454799627	17.6409774054328	42.5515555555556	No dOCR induction
3	0.542546825344642	0.423636025587245	15.3348423634337	4.15049108456301	7.56929535232384	5.67307337872223	6.67179237947123	6.14283007893643	2.04411140846466	6.23493759071118	No dOCR induction
3	0.285218855218855	0.524347122822237	9.68794141252006	4.22446153474904	2.0250984375	4.41710204121325	1.96347682119205	7.26857674978811	5.01551250473664	9.89924731182796	No dOCR induction
3	0	0.131771397616468	7.02243601603454	4.5694094292804	0.577662337662338	4.98837570822538	0	0.161354292623942	0	0.139874213836478	No dOCR induction
3	0.393118279569892	1.77633534455383	1.35407407407407	3.656	1.42441558441558	0	4.69537085958139	1.79072276716572	2.32768431524262	0.612737430167598	No dOCR induction
3	2.68181082314157	1.27922601591956	2.0188679245283	2.2776268115942	2.86607142857143	1.62925280430147	0	0	4.346875	1.91071428571429	No dOCR induction
3	4.63261452241715	4.29990451812124	0	2.20987702773417	0	0	0	0	0	4.80714285714286	No dOCR induction
3	2.45268572825024	3.78110300835159	9.02700854700855	7.49476017000607	16.2486153846154	18.5173401162791	15.9675858732463	5.55873684210526	4.6053488372093	2.66707070707071	No dOCR induction
3	1.9904827114809	2.15546433785193	9.015875	2.73737704918033	12.9143055555556	6.6178410311493	12.877	21.528092047258	23.259218328841	8.581375	No dOCR induction
3	0.55677091477717	0.506005967166192	12.2768620936414	1.78669593852909	3.59469964664311	4.06255733397038	14.8916600644864	3.91269230769231	5.27853423072878	7.7600843537415	No dOCR induction
3	0.181722222222222	0.169481865284974	0	0.818952573529412	1.18945454545455	0	0	2.78022912047302	0	0	No dOCR induction
3	1.58865961199295	1.41768793495487	7.25871568627451	4.3023688497882	7.14025	5.51901551724138	6.57892857142857	5.51366570327553	3.29089923626509	6.47728364389234	No dOCR induction
3	0.876612673121706	1.08047118320611	6.26044025157233	2.03454609312283	4.55934594594595	2.49836705202312	3.73745932415519	6.47584119625192	2.60863070539419	4.42166240409207	No dOCR induction
3	1.74732245480737	1.50659427746795	20.7693219823655	22.6158290238141	24.4252307692308	20.3707434964727	1.44068965517241	5.32070085470085	3.02580196399345	6.23829281183932	No dOCR induction
3	0.503645263827082	0	0.863	2.98443804034582	14.3869336670839	2.7742434447009	1.0408040201005	7.29295774647887	4.41298570227082	8.51656218402427	No dOCR induction
3	1.16905737225014	2.40818353891691	12.4098522167488	3.35893333333333	0.961526717557252	1.968125	3.30386885245902	7.40313585243047	4.44564705882353	3.64046242774566	No dOCR induction
3	3.25036221083683	2.22665850432263	2.25725420054201	0	1.90208121827411	0.810295454545454	0.16728125	0.349869281045752	0.359261744966443	0.647540322580645	No dOCR induction
3	1.68628076256499	1.00713259848257	23.1729708431836	0.954559270516717	5.353125	8.54755845797346	10.2081261950287	11.588454010739	4.63255956100079	3.52865168539326	No dOCR induction
3	1.26374055647688	1.48219303899452	8.25293333333333	12.2061072261072	32.1805555555556	17.2249113475177	6.60028943359645	9.68180640763463	5.54675757575758	8.75967857142857	No dOCR induction
3	2.19038509638888	1.47327227020646	5.73414237663277	3.97415665150779	4.18393738811873	3.42949919685654	2.62450949064482	6.00765600224849	2.49028099985324	5.25768417079104	No dOCR induction
3	2.41777190266283	3.77817187231031	13.924165890028	1.95686624595967	5.59473560517039	2.20302816901408	6.26126625533935	3.92972011661808	3.64730769230769	5.50317073170732	No dOCR induction
3	2.41529411764706	2.16866197183099	12.318	19.3144078947368	61.59	22.7863931888545	0.96234375	8.17010204081632	0	27.9954545454545	No dOCR induction
3	0.384734848484849	1.96159650553291	1.91920058139535	0.653268448231345	1.75120689655172	3.08789397430112	2.91601954309027	5.19991957816521	3.41098214827858	7.01015316718588	No dOCR induction
3	0.58120765832106	0.69298147901254	9.90361870359221	0.200936863543788	8.35807159090909	1.38442258064516	2.17832566697332	4.29762529237486	2.65927620693913	5.65329532730914	No dOCR induction
3	1.05756259922569	1.11046974023261	5.5422905982906	6.2696	5.04110565110565	3.41753968253968	3.69988764044944	2.82818578954131	3.94065789473684	4.71535082174463	No dOCR induction
3	1.21004362748782	0.98648890681868	0.779256365556644	0.615034698126301	1.91560873694207	0.543414220444117	0.852623195619711	0.26324670237328	0.135717092337918	0.313430127041742	No dOCR induction
3	2.33098956929546	2.78181435987424	11.0145872865275	5.57845177123346	6.79563492063492	4.23276919645347	3.76086828231962	6.13479588374986	4.30637435519528	4.61254612546125	No dOCR induction
3	93.4357300404514	97.3443005068633	82.1413227513227	88.4484545454545	108.743333333333	73.7109746109746	84.8694682352941	58.2433333333333	84.3363116883117	57.291884057971	No dOCR induction
3	0.543127962085308	1.6039652169647	10.0202037351443	1.80567226890756	0.795833333333333	5.693085182534	3.03863636363636	4.71604938271605	1.59166666666667	10.2632581453634	No dOCR induction
3	8.51857142857143	3.11770472518136	13.5594549958712	2.29044117647059	13.8073122529644	4.70937416062315	9.88723356768218	9.21747601918465	7.0405294135586	7.57446808510638	No dOCR induction
3	0.503645887445887	0.352456903312278	15.9443333333333	2.93387323943662	26.06357771261	8.82707207207207	4.95964285714286	14.0181045751634	6.23434343434343	2.98645161290323	No dOCR induction
3	2.57850673683986	2.5894523338679	8.37136363636364	0.658926654740608	8.47182	1.11041343669251	0.787321998918972	0.104523269012486	0.478541202672606	0.15373121869783	No dOCR induction
3	1.75301867572156	2.05255656295643	3.25161290322581	2.18047302684029	4.74352941176471	1.68	0.610909090909091	4.33331278890601	6.50322580645161	2.50133333333333	No dOCR induction
3	0.468288461538461	0.759645267815864	15.8075214163335	1.51465550239234	29.1927192982456	0.310996168582375	11.4076756756757	6.41337095790116	7.23876721311475	16.1772377622378	No dOCR induction
3	0.550963517160734	0.704469421877463	4.95047077633683	0.829645476772616	3.49304036153966	1.65696220517192	3.21767600775678	3.38198353203276	3.89072031489176	2.36797448165869	No dOCR induction
3	0.375754824063564	1.29763852530541	17.847454954955	7.20400024451372	10.839976076555	7.1415439811951	9.84717534317534	10.5740084258905	4.57448411855717	10.02171875	No dOCR induction
3	7.85172269881753	10.9795113122172	3.06981818181818	6.66311926605505	0	10.0329371816638	8.57079611650486	5.98083024462565	14.6705487804878	11.0485161290323	No dOCR induction
3	0.730469015716993	0.3689555838513	15.3228263988522	3.78309551599282	8.72113852339181	6.94756949339348	2.46012998266898	2.57847749677282	1.57721666666667	7.6129999572412	No dOCR induction
3	0.355692260276611	0.574160711851866	0.611320754716981	0.318569832402235	1.65446808510638	0.269582539283018	1.08646706586826	1.51539685476411	1.05025963808025	1.23428571428571	No dOCR induction
3	1.28639946564056	1.19705837755876	1.85493421052632	0.178732171156894	9.59972619047619	1.79098124802573	0	1.32682352941176	0	0.603101604278075	No dOCR induction
3	0.641065573770492	1.2325612244898	22.7276923076923	3.78435483870968	24.332	5.5616	3.77536842105263	5.74269230769231	0	6.88841463414634	No dOCR induction
3	0.13028362305581	0.23631467928612	9.90410256410257	3.16096556886228	1.61818181818182	2.1859649122807	1.07067669172932	2.26350100603622	3.39047619047619	1.39607843137255	No dOCR induction
3	0.40823908045977	0.624022659418989	8.50641018653101	0.755605143721634	2.22067514291346	1.2672502378687	1.2018025477707	1.81396620914122	0.986949469774361	1.30832856712824	No dOCR induction
3	0.188967424535264	0.419077076232213	7.10545566502463	1.15700935507085	5.37296903460838	3.13950047725103	14.3553244248519	10.9477144936612	10.2248005987384	8.34522821576764	No dOCR induction
3	1.14913461538462	1.67513010317578	15.3746286472149	0	1.68323943661972	0	2.47946058091286	0.543227272727273	0.78625	3.95728476821192	No dOCR induction
3	0.740607725358586	0.139663918256019	5.83894047619048	0.392978056426332	1.45767441860465	4.01257516951134	0.146107226107226	1.25400296288014	0.528945147679325	0.99098814229249	No dOCR induction
3	3.24228855409802	1.57923998501002	8.99361842601675	1.11034188034188	4.31311808316321	0.267304526748971	10.2865244200244	15.0976486486486	6.35130813953488	1.44024390243902	No dOCR induction
3	3.27738756566451	3.07411050273768	3.08131422781879	1.28227488151659	1.68985638699924	2.052141253317	6.07896429763097	5.19738336713996	8.18141142973358	4.5453979847163	No dOCR induction
3	0	0.17255602931894	25.2601999048072	1.89004086495751	18.4718600953895	3.62014890304317	3.05652406417112	2.83432924563359	1.39229187396352	4.97662615101289	No dOCR induction
3	1.82335338345865	0.892249769722793	23.8642268041237	1.55253521126761	18.8965714285714	7.87357142857143	7.60206896551724	5.91478048780488	20.7999217391304	14.4656671554252	No dOCR induction
3	1.10514000953407	0.495476426119733	6.55254774637128	14.9203051948052	3.93758241758242	11.9278933173509	6.82232791878173	16.4380131497525	9.91542751842752	11.784320855615	No dOCR induction
3	0	0.10548185975771	0.128039867109635	0	0.268259860788863	0.32682311934882	0.416198704103672	0.228498023715415	0	0	No dOCR induction
3	33.8418032210732	33.1103570019314	245.673651771957	96.8099527112232	256.844117647059	97.4384604105572	144.874285714286	239.380229306488	84.2941379310345	231.815625	No dOCR induction
3	0.317456689737796	0.362575963718821	1.04541353383459	0	1.12727117559206	0.275	0.3649343832021	0.880979239329015	0.565287151575128	1.20637647058824	No dOCR induction
3	1.036593829104	1.15091627241768	0.8028	0.254126216524789	0.324363636363636	0.821928499665479	1.18276243093923	1.98301957629391	0.733315841780958	0	No dOCR induction
3	0	2.8094485628462	5.910625	0.867614678899083	8.65178442028986	1.2362091503268	5.26327083333333	4.55581973581974	3.47777665317139	0.744645669291339	No dOCR induction
3	0.86762797540212	1.18992343247203	0.708726790450928	0.412820299500832	2.31525258112094	0.0544507845934379	0.789306907227185	1.44364689491069	0.427675070028011	1.24717822676835	No dOCR induction
3	0.778607628950289	0.359976773124769	3.13416666666667	2.80322373216703	3.44758333333333	2.91823411371237	3.64264933107217	4.82751214285714	2.41270957302432	3.99708008658009	No dOCR induction
3	2.22595644283122	3.16013279096349	0.358941176470588	1.39428600224609	1.94744680851064	0.188721649484536	1.18784219457014	0.493423180592992	1.39348557692308	0.600853391684901	No dOCR induction
3	0.221256015933895	0.440250806178691	0.668559498956159	0.30211320754717	0.652663043478261	1.97604950045413	1.29812880026152	1.03354241227051	0.421368421052632	0.836135770234987	No dOCR induction
3	2.25822763569354	2.67759019589699	44.3144107434641	12.7050260869565	18.2566076388889	7.24215468073753	20.6084457343887	18.6238186460263	10.89866413978	17.3180243161094	No dOCR induction
3	0.605556460231032	1.35638171381714	8.60255825242719	2.42907326817436	6.46833037929812	3.92521155830753	4.29351063829787	7.55565254237288	9.08653315649867	6.9377755240027	No dOCR induction
3	0.918952107864072	1.85261819236519	27.7990175438596	5.6341485948609	16.1936233724992	6.58636574211558	11.5114183396636	16.0610844983599	5.90539200773728	15.5126226553131	No dOCR induction
3	0.388028846153846	0.61925831202046	156.241892895016	57.7551658374793	34.4604494382023	132.482860300619	23.878813192104	67.6142060316512	29.3039384615385	146.046666666667	No dOCR induction
3	0	0.467787934186472	1.19570093457944	0	0	0.347663043478261	7.07393121693122	1.64049405969284	5.11413279132791	2.16847457627119	No dOCR induction
3	0.173638562868243	0.140249629547987	3.24294422894135	0	7.03487179487179	0.222340425531915	0.0599848942598187	0.1805	0.257300215982721	0.173406113537118	No dOCR induction
3	0.802265263157895	1.54917713583911	98.0681904761905	11.7327529411765	18.4272727272727	22.0396031746032	41.8477419354839	24.5492222222222	16.216	27.0266666666667	No dOCR induction
3	2.22522895778325	3.53658408397371	25.162394353116	9.2910140987226	28.1010690943044	8.12028361516035	20.4245681476418	19.70505197728	22.086973394727	24.2013204013378	No dOCR induction
3	0.624572155836521	0.494548413344182	3.78614903957417	1.4392349726776	5.38829787234043	1.955800944516	5.35574018126888	4.75835073068894	5.05523143683703	8.32744650723725	No dOCR induction
3	4.99330575429792	5.31204003667482	4.88177897574124	2.39371491469455	1.98796992481203	2.80726222935044	14.5968767191798	14.379649122807	16.4906488188976	14.3874549516009	No dOCR induction
3	0.754500537529454	0.467039862983193	2.75844327176781	1.24937595705035	2.83059259259259	3.2266639347798	3.10371809100999	4.12795205201138	2.67553313648294	3.68394160583942	No dOCR induction
3	3.99292465772601	3.57819358395464	33.3525	25.57025	57.1757142857143	18.8379861111111	4.1260824742268	11.2763214285714	9.42704772475028	15.1658493795464	No dOCR induction
3	1.82918918918919	0.884705882352941	4.57297297297297	11.649109947644	6.768	10.6077161055505	3.07636363636364	6.62492647058824	0	5.30366972477064	No dOCR induction
3	0.911673151750973	0.873167701863354	9.57610889292196	3.60984477005658	4.20161672473868	5.69821646531324	5.12391366204626	3.79614982578397	2.56065573770492	4.21368133566938	No dOCR induction
3	1.87449150656479	1.26806603773585	2.46859504132231	0.067123595505618	3.35311089494163	0.599766049553283	0.548073394495413	0.193646677471637	0.656483516483517	0.542474460839955	No dOCR induction
3	0.951729506314581	1.24581652637819	7.16582890365448	2.51995527950311	2.98364854802681	2.0157049689441	3.38902477477477	5.16003678483064	4.08622620062518	4.79937282229965	No dOCR induction
3	0.756638653278281	1.52698023450923	18.2476984126984	13.2317066233239	3.341875	17.4074802535855	5.70952726518764	12.6513839285714	6.13149099576271	17.7782109704641	No dOCR induction
3	0.946743685445239	1.25893112515569	8.96154411764706	8.30990424570912	12.7176	4.15607843137255	13.8614085365854	27.7903111111111	9.05559330628803	18.0789411764706	No dOCR induction
3	1.1287382378949	1.48088956751076	18.5530882352941	1.70260495156082	22.9849765258216	2.09520684736091	5.69829989799388	9.85818007662835	7.00791255665156	6.93736842105263	No dOCR induction
3	0.548088017125153	0.552722318434398	1.14972222222222	0.480348162475822	0.26760775862069	0.301383495145631	3.3254610680113	3.43030587833219	1.47463815227133	3.16743645244552	No dOCR induction
3	0.4937719088957	0.918815219096156	6.7848175538399	5.86539965544244	1.82170822281167	4.64873684210526	4.30929017225597	9.54581375856123	0.709416307471264	8.33500785018443	No dOCR induction
3	4.60672004220613	8.73624903758662	40.2607433870477	37.9825621727749	34.2313691571586	34.3333992094862	74.5457020872865	57.7707687131505	36.6421467839472	51.6262505914516	No dOCR induction
3	0.342130789107533	0.040026455026455	0.581923076923077	1.77357640617223	4.31592948717949	1.73057190082645	5.5625	3.60556186271418	3.88472972972973	6.99075907590759	No dOCR induction
3	0.0957648183556405	0.0866938775510204	0.326769230769231	0.29016393442623	0.431153846153846	0.203824056556806	0.170631513647643	0.2323125	0.066375	0.123488372093023	No dOCR induction
3	1.01596405228758	0.40606334841629	9.79305555555555	3.2780586696562	13.2542818428184	1.47598684210526	0.356111111111111	1.28450512945774	0.975434782608696	0	No dOCR induction
3	5.0640384273261	6.61039893617021	2.17090909090909	7.46348514851485	0	7.84294117647059	7.20741818181818	4.75532467532468	9.24187012987013	7.4761094224924	No dOCR induction
3	0.964480802216651	0.748538397028873	0.306477272727273	0	0	0	0.248571428571429	1.12375	0.315438596491228	1.95799152542373	No dOCR induction
3	1.11904745438771	1.16284949367268	2.69578125	1.77588588496357	12.571782584885	6.67526785714286	0.660275545350172	1.45462398811153	2.3061134479029	3.90376306620209	No dOCR induction
3	2.36039109630527	2.12720906071258	5.10408793421715	4.97077351798683	1.23201219512195	7.81102755531424	15.1203660396543	30.6284005962689	9.2979206072673	32.697496371553	No dOCR induction
3	1.63143071275473	1.773598820059	1.21369294605809	0	1.07339449541284	0.152741514360313	2.17245493107105	3.90828130447184	1.5048231511254	3.75247484909457	No dOCR induction
3	0	0.0419247311827957	0.850690909090909	1.10908439051296	0.144407407407407	1.175154235197	0.776693227091634	2.93168052668053	0.4456	3.84066977192419	No dOCR induction
3	7.50782387335428	6.76035104770372	41.8586021505376	18.4029082245457	30.9782361308677	17.9830501089325	28.5335988270724	21.2764433257421	14.6948300691244	28.0634695051784	No dOCR induction
3	1.91484741230929	2.15149254841459	14.3772419488026	3.54344481586109	9.8679059537353	3.74528541621251	2.46007926023778	4.60714280672032	4.44741750461377	5.62294779811178	No dOCR induction
3	2.16817351431862	3.00313049777005	12.8776217271807	13.6201371224165	3.14404980935665	8.78360170768458	9.93678854071499	18.226947943903	3.11808909127913	11.4576606954689	No dOCR induction
3	2.46568926013033	2.78690619885707	29.6319744887202	28.2812418300654	19.7356920077973	28.5865919452888	14.0036944627115	18.063135009646	12.4998657937807	17.5560434998615	No dOCR induction
3	1.26988476430459	0.973076848663081	2.21780303030303	8.892489936263	0.791216216216216	10.1568950373298	1.73557105492589	5.68841786244433	2.09107142857143	5.50295095948827	No dOCR induction
3	1.21121260637111	0.693962484041369	3.10325685044569	4.31032611539468	4.94150769230769	2.08802251146911	6.14607456140351	6.17070998250956	11.6600581154006	6.71906116642959	No dOCR induction
3	0	0	14.058	2.97050949050949	0	2.21647615293654	2.32363636363636	0.84495867768595	0.7668	0.962510460251046	No dOCR induction
3	1.37419558970716	0.857605244996549	0.140446428571429	0.332910052910053	1.02586956521739	0.254482157506153	0.612460988394994	1.29437014323518	0	0.646659815005139	No dOCR induction
3	0.463577746464526	0.521956444330499	0.703370786516854	1.14721090337236	0	1.06519110826803	0.463703703703704	1.65098901098901	1.23709523809524	2.43078362573099	No dOCR induction
3	4.65401069518717	6.80995230524642	42.4	41.4043724696356	50.085	48.8609523809524	23.6115	37.24416	9.54	22.14	No dOCR induction
3	0.884790159066084	0.750671719144842	20.8573787061995	7.28804835561944	17.215	8.31692812293125	14.9003187798504	16.9467763973751	8.28843689250486	14.9113299627835	No dOCR induction
3	2.84591666666667	3.61723043240285	0.183681592039801	0.846905156695211	1.81573770491803	1.17359946236559	2.92084992264054	13.418894381183	2.6128	18.9388142658638	No dOCR induction
3	0.346397157672364	0.142884310934428	0.758880866425993	0.583898352596171	2.46277777777778	0.775200062034739	1.19659888282182	3.35777122641509	2.58139112903226	5.15571875	No dOCR induction
3	0.711941638608305	0.492413307516282	0.271724137931035	1.10988606060606	0	1.422334682861	0.213798449612403	0.525333333333333	0	1.21230769230769	No dOCR induction
3	0.468035764087173	0.271292585170341	6.68518518518519	1.16201716738197	0	3.18529411764706	3.48605150214592	7.81651606425703	3.69204545454545	16.4313858695652	No dOCR induction
3	1.81712647990132	1.63769762027936	42.1782379293181	8.47298469997609	9.8054797817715	8.53546457680251	20.869722972973	24.1312313003452	6.76935128518972	18.8696846846847	No dOCR induction
3	2.06695804195804	0.994697467577988	1.1648275862069	3.17056543547652	0.536190476190476	5.72909790979098	3.91833363423001	14.5225934679845	2.27537240537241	7.01452040816327	No dOCR induction
3	0.852300884955752	2.29309523809524	5.15946428571428	8.43521613017333	2.00645833333333	4.77367606724738	0	5.03414396456257	0	3.39917647058823	No dOCR induction
3	12.3260526315789	15.4234112466125	38.9848412698413	19.2178649068323	61.9372857142857	18.3962698412698	22.5902380952381	28.9486320754717	29.6818571428571	20.9080971659919	No dOCR induction
3	0.346339329631462	0.661787036308996	2.36138199106111	0.456777619992468	2.32372393509128	1.13813945336314	3.88522101027216	11.3921340855959	4.49850574712644	7.82034917621534	No dOCR induction
3	0.785269709543569	0.467283950617284	10.256001048218	5.04977422003284	9.66883911098686	10.1916680199984	14.4929050700079	18.0240899598227	10.3045299471148	12.7901801924473	No dOCR induction
3	2.98399646755764	2.49293110367893	7.61085439838221	1.16525754884547	5.39950617283951	2.74169894502767	8.65762330534656	13.4325023308254	9.36355772769089	19.8445087095191	No dOCR induction
3	1.19058898455006	1.7018267887882	153.136190476191	20.8531542857143	29.9614285714286	27.0742363636364	3.60360824742268	6.65809523809524	14.2409259259259	12.3337154471545	No dOCR induction
3	0.800175274812199	0.541478586529749	11.6997006651885	6.72060064935065	8.60269136439912	6.02126428877071	7.7564979249863	11.4387908842566	6.45751435373197	10.1558459069021	No dOCR induction
3	1.03055555555556	1.3917392833418	9.86419057377049	19.2698260481713	15.9	44.9511477761836	4.49460784313725	7.89058295964126	14.0040296052632	12.9310363636364	No dOCR induction
3	1.93628942369158	1.94571994893503	3.91587557603687	3.65992357200322	2.7894512195122	2.01262390334	1.84596938294866	4.02287732717181	1.371919184085	5.95409792843691	No dOCR induction
3	5.85057980772828	4.13236746840103	10.647100281917	3.89011344287264	5.555	2.36480087858275	8.77182484781406	5.53384307161696	0.914169787765293	7.20205811138015	No dOCR induction
3	0.417635893651121	0.256895534266171	2.13244680851064	0.532015050759834	1.09336363636364	0.490916911176314	2.189053251523	1.60360773195628	0.56451851805983	2.55275639747424	No dOCR induction
3	1.32381102025056	1.50611617928721	7.98541666666667	4.03432570634553	6.21123102310231	5.00686087684285	10.7021081135292	8.23778455942802	10.6398025551684	6.89412220309811	No dOCR induction
3	0.292331819141686	0.205861204997963	4.02290962837838	0.762805154046214	1.58770833333333	1.42006211180124	2.37109591907918	4.63020058139535	0	3.14268041237113	No dOCR induction
3	1.72729927007299	1.67571428571429	67.0285714285714	9.9380790960452	9.2	11.4701298701299	6.16071428571429	11.0489720611492	10.875223880597	21.6568475452196	No dOCR induction
3	3.92004755072761	4.22904248120301	10.8622727272727	5.35429699517998	17.8114285714286	16.0305888359428	3.39970465116279	5.5087680164722	1.70794520547945	1.19884615384615	No dOCR induction
3	1.42977919334767	1.55449718083991	8.89469291338583	3.40098898475599	16.2314285714286	5.58868235294118	8.6636013986014	5.61163381222853	8.12734335260116	10.0637217391304	No dOCR induction
3	3.42363439258707	3.06188918006263	11.7347815995652	3.29728556933126	12.240229038816	3.64392405063291	5.75183486959769	6.99904675645798	2.82352905659676	7.5235238584325	No dOCR induction
3	0.20351508763874	0.216142346926841	1.57006999282125	0.176521431740722	0	0.228472118233015	0.562646887240603	1.27926499508358	1.20221212121212	1.02557291666667	No dOCR induction
3	15.01179375	16.7548600121729	9.8756	14.8368828361435	1.85631578947368	16.011176355833	9.46946763062767	8.25338513267903	3.13511111111111	12.5171503496503	No dOCR induction
3	3.49339642967067	3.03758160535117	1.59794520547945	0.315981941309255	0	0.196877637130802	0.163719298245614	0.947620891206157	0.82441788856305	0.1376401179941	No dOCR induction
3	1.17581865150788	1.65377180494632	10.0149128993582	3.57878506631538	6.46541851523218	2.20359477124183	3.71187482641886	5.08452007353016	2.92876502936799	3.69935568458513	No dOCR induction
3	0.466808067784122	1.21263311688312	45.315	22.2368533034714	37.9215	36.9388103534097	18.9236065573771	30.5832083333333	15.0443644067797	20.4356842105263	No dOCR induction
3	3.37623674242424	5.4566142853194	56.0611447811448	22.5456780842085	60.9455396966994	21.9740108379801	32.9615824804666	46.4265045759609	20.5774306086071	45.9330576036866	No dOCR induction
3	9.86751468860164	6.06157598058404	9.03	17.0468802521008	5.0525	16.3455555555556	0.6315625	12.4369230769231	3.0315	14.7160194174757	No dOCR induction
3	0.530394337714864	0.875852994338586	1.50909090909091	0.821285143517258	4.29310344827586	0.789725500836612	1.4032181935207	2.73554837319543	0.65488213982198	2.33710256093035	No dOCR induction
3	0.112709094099261	0.112253648644954	0.295779049586777	0.105427218393908	0.381028037383178	0.10083264633141	0.152411214953271	0.545796210139574	0	1.08615675840712	No dOCR induction
3	0.771308730873087	0.957981366459627	7.3179797979798	7.28959610246739	4.7408547008547	7.02057692307692	7.05613333333333	14.9729146155152	4.68321513002364	16.4654545454545	No dOCR induction
3	0.441774621689904	0.422232634116218	0.832272727272727	0	0	0	0	0	0	0	No dOCR induction
3	0.0110547492212665	0.0152106159359201	2.17872928176796	1.24324478007706	0.408974358974359	1.675828700376	0.320827132097596	0.0495726495726496	0.150471698113208	0.212666666666667	No dOCR induction
3	1.95906632358347	2.19615813648294	4.30519881845035	0.780062167805619	2.67209090909091	0.279826732673267	2.95061181434599	5.68123673925181	0.57974358974359	3.99886666666667	No dOCR induction
3	3.3635069124424	3.67516855447681	1.64982142857143	0.892657004830918	2.05311111111111	3.84958333333333	19.1844024144869	11.3146670073241	9.4547905969999	12.9360998376623	No dOCR induction
3	0.37379590951252	0.323332686193275	5.00590551181102	0.81218439977872	5.142002002002	1.82238578209441	8.48900309259596	7.19555548078864	8.76077472527473	9.75233485248261	No dOCR induction
3	0.772297077922078	1.6785155069864	2.59846153846154	6.86628286423593	20.7505714285714	9.83734844192634	2.90213095238095	2.58520408163265	4.59831055308328	4.58442857142857	No dOCR induction
3	5.39525449655204	6.49821622294268	32.3747231584015	12.5812260091785	24.3545685618729	13.3928348170345	12.5437515874677	26.5771525608349	9.05943854443911	27.4288469325298	No dOCR induction
3	7.21231333914302	8.02891057986599	43.077812284334	14.1666666666667	27.5119002998501	18.2137434646918	13.3961833394717	16.6116486156837	9.85298165137615	20.4737465726596	No dOCR induction
3	0.741161290322581	0.566445043994631	3.29083333333333	4.12079659024104	4.18833333333333	3.58736996336996	2.2202023988006	2.2811808809747	0	3.10464144736842	No dOCR induction
3	4.52629270833333	3.72711263109895	5.31009695559434	6.0021932208318	7.61545372050817	4.89465962264151	11.9887875551111	17.1324811881188	9.88928698957553	15.2425755374241	No dOCR induction
3	8.15971760797342	7.8737267951618	49.4947846889952	48.4063943373699	16.0663530655391	19.6545387815023	34.5720329705712	40.323896040699	29.57773182628	30.5760858623242	No dOCR induction
3	1.8092886603061	2.3798653764872	1.36401673640167	0.282986111111111	2.31501411432604	0.527849740932642	2.45276352978122	1.63062118902439	1.51630528754712	0.727678571428571	No dOCR induction
3	0.981034482758621	0	0	0	0.529302325581395	0	0.159831460674157	0.156318681318681	0	0.236099585062241	No dOCR induction
3	0.10053862010389	0.131733626027634	0.867873015080395	0.0215905848787446	1.56919155844156	0.113243330792683	0.136146926536732	0	0.628350901525659	0.0734708737864078	No dOCR induction
3	0.232034572187929	0.140141797472274	3.08703557312253	2.19296250901226	8.00185898385424	2.5657153406918	3.25369428790984	4.9750699513382	3.72297785737545	2.74454819277108	No dOCR induction
3	0.298068955283707	0.50516367429181	1.18860641296688	0.864565596228351	0	0.994422900624381	0.446535008976661	0.856845189557407	1.37289014279118	0.439124293785311	No dOCR induction
3	0.531063829787234	0.705147612443035	9.18592818015825	1.90901457967118	11.2993103448276	3.84608085835245	4.36580796252927	3.9153549670521	1.39644101609257	5.85425454545454	No dOCR induction
3	0.957055591148785	3.01491596638655	2.516015625	4.30336993629677	5.3675	7.69243360805861	0	0.45295358649789	0	0	No dOCR induction
3	0.0543742824339839	0.0501429327686607	3.89967618274478	1.21445962574516	4.31771041698723	1.09105280045337	0.19469681397739	0.422001714029383	0.520594177064765	1.41297344088137	No dOCR induction
3	2.19036144578313	3.08303570072353	25.8752380952381	6.79545006717421	0	14.8403081664099	0	0	8.84571428571429	0	No dOCR induction
3	0.3155894525586	0.273629669728513	15.760049468599	7.24561568496677	15.1276755663182	8.58441334148026	25.8450238944393	39.0445977144121	20.8297462113381	38.2444077248787	No dOCR induction
3	2.7646017699115	3.12193974754558	19.9054166666667	9.11001712747737	5.9812987012987	14.0193822923816	15.778927592955	8.39105155575744	7.38617214271316	13.0182599355532	No dOCR induction
3	1.12646285166797	1.46958203411307	14.0100610066091	10.512770353963	13.3504340953307	9.87575992624853	9.10553491501222	13.7313024921995	6.79415873015873	14.9653672032193	No dOCR induction
3	1.27399582426107	1.08167924183939	4.65145023386064	1.10572848834976	2.19257567244891	1.64895089571337	1.59877246301118	1.87712722207955	0.856495773685985	2.12087648710909	No dOCR induction
3	1.63350201083125	2.02698396033829	18.6385462184874	17.7211654596259	38.2891666666667	19.299135491854	10.4640803673938	21.8532869585093	9.52000210837023	23.9174824355972	No dOCR induction
3	2.53014081408141	0.832465538847118	5.121	2.86870833333333	25.036	4.21134868421053	5.38517857142857	5.57305138339921	2.68224256292906	4.45181063122924	No dOCR induction
3	0.249384615384615	1.34278201773152	19.5947652376786	11.1664696152904	3.93446601941748	12.3504761904762	12.1412248995984	16.3705695712738	12.3047061965812	21.1387890884897	No dOCR induction
3	1.09932577841347	1.46285120772947	8.82467115938295	5.69051970453079	7.38873059346912	4.33975171083416	6.3384373400747	11.71585684768	4.06664712778429	8.45170602547588	No dOCR induction
3	8.36193051575931	9.55763099860972	16.9868518518519	23.5681754385965	10.3779420289855	16.3294659442724	18.2580453431373	11.5775490196078	6.55511076564322	11.3642753623188	No dOCR induction
3	4.34931553793248	4.60270729118568	14.9297371794872	8.28649609871167	27.4555994093167	11.2724042212014	5.70929802052786	14.6545931490102	6.25347018572825	16.9844622894032	No dOCR induction
3	1.54767145711738	1.66406132075472	26.075253164557	5.82862213465929	18.031298811545	4.61038212927757	4.5938337628866	5.00754200542005	4.84410931174089	9.02992822966507	No dOCR induction
3	0.13354830042495	0.0987028085290692	0.0410365335598981	0.736282198752135	0.0461538461538461	0.436718070383551	0	0.078921568627451	0	0.0716971796140524	No dOCR induction
3	0.169861495844875	0	5.5188	0	1.022	0.185818181818182	0.151407407407407	0.403421052631579	0	0.276216216216216	No dOCR induction
3	30.0499938776825	31.400519270033	24.6217857142857	23.037250418843	33.5150304878049	19.474029910181	18.5474888172108	17.495019123382	18.9683903743316	14.0237024887685	No dOCR induction
3	0	0	4.66727272727273	0	0	0	0	0	0	0	No dOCR induction
3	21.3171769776597	24.6609760231755	116.913074712644	41.5439090485667	139.430909090909	41.2893580668782	58.1091679915209	53.1021167048055	76.9808558558559	43.7955720749838	No dOCR induction
3	0.375626773070588	0.246563621940628	21.6276779417526	5.78683447617225	17.0658	4.93522007851666	7.21811513336962	12.8893593346897	6.65998124751387	11.2884836260085	No dOCR induction
3	34.2790614089976	33.1506086903882	39.694891025641	31.1049378109453	39.1077908113392	31.8345062478306	36.8657519349466	36.0056519846797	31.2576920254403	43.4599526445675	No dOCR induction
3	1.53893867924528	3.53909967563777	29.1165789473684	23.7048601551925	15.8365231259968	23.8460870927318	3.33764705882353	8.98721932273334	12.6177062937063	18.8347414924329	No dOCR induction
3	2.90720919439534	4.50137758250475	3.88066463864307	1.96411541813126	11.8789125130708	2.14526806526807	4.62741025641026	7.22259955866635	3.01333614832444	10.633823441694	No dOCR induction
3	0.517782026768642	2.55048865069357	17.3011111111111	0	4.23125	3.22380952380952	3.55403329065301	1.91603773584906	0	2.78219178082192	No dOCR induction
3	0.864885135135135	0.905163147792706	12.1365073529412	5.82198323957682	5.49685572139303	4.0186582036582	4.16461026991442	7.27980075625363	1.88636	4.91782245592329	No dOCR induction
3	2.33710018007406	2.8629382465986	27.9560772357724	10.0281476660332	21.2461680911681	6.90678106508876	17.7026188858696	8.25834383152001	13.002963204168	7.1861406936981	No dOCR induction
3	0.73988200302984	0.560846482186278	6.90212695247591	4.00231750827682	12.0295423497268	5.15693069306931	1.42597405341447	4.24682155873283	0.210374639769452	3.38556186542764	No dOCR induction
3	0	0	21.6864135021097	11.7574811345303	21.2976666666667	11.4502860411899	5.57967741935484	7.64719535783366	44.478	4.40848863636364	No dOCR induction
3	0.890671641791045	3.29446985497405	6.18851851851852	2.58127105449398	1.54	2.24658823529412	4.20399035734543	2.2378125	1.33816666666667	1.8721568627451	No dOCR induction
3	1.05712384250546	1.29418998657032	26.5406060606061	28.2563839397975	49.7840591966173	34.5340573448547	9.13857954545455	27.9929032258065	6.96481194029851	37.1402010641911	No dOCR induction
3	0.249550605883641	0.127725807304054	0.104634146341463	0.0689710610932476	0.120845070422535	0.0278571428571429	0.119001386962552	0.0920600858369099	0	0.238333333333333	No dOCR induction
3	0	0.684485294117647	0	0	0	0	3.58038461538462	0	0	0	No dOCR induction
3	0.491885714285714	2.01659244264507	1.04975609756098	7.06174814814815	0	0	0.967191011235955	0.538	1.19555555555556	0	No dOCR induction
3	1.24430166316585	2.35250670625181	12.9559535278466	13.9415992933448	6.82583844155844	10.3998363081582	2.10334776334776	10.4020111386139	0.860121951219512	7.84430722565269	No dOCR induction
3	0.00800234157763793	0.0465103277021504	0.377972350230415	0.416194146416408	1.59371100164204	0.332573927792636	0.735126398038915	0.590286018021667	0	1.51656064380149	No dOCR induction
3	2.92961993328616	2.01440278917145	0.653545454545455	4.65921468926554	19.0617424242424	3.77159331769274	18.1694589041096	11.3443439716312	11.6416780821918	6.89356164383562	No dOCR induction
3	1.61005147647815	1.67370272703292	9.61713911620295	3.29055661522455	13.1904713437538	2.07953255859248	4.04261712626996	10.3152059925094	4.7184578313253	7.56223398001176	No dOCR induction
3	2.12050128266605	2.79447783363737	32.8383084577114	20.9403259851371	21.6417522849039	18.6799029739159	13.1886173832354	30.7024588737873	4.62542378709212	40.3180527383367	No dOCR induction
3	0.778341181975454	0.374280010128833	0.773404255319149	0.0694364851957975	3.0008085106383	0.689725608364151	0.990052308802309	1.74106820098807	0	0.600826446280992	No dOCR induction
3	1.65265230052417	1.99026133187175	54.5305426356589	23.9960791407575	31.08	27.6847351215799	43.5092163009404	63.3581635025184	29.7403448275862	41.7553043478261	No dOCR induction
3	12.261564280049	14.8789861237813	84.7082828282828	36.2742727272727	29.0209746835443	26.6960526315789	21.0031055900621	44.50993504772	16.4141777188329	31.0623226288275	No dOCR induction
3	0.477485014831481	0.616205155243957	10.4272606324285	3.1245774742199	8.31335172413793	4.2663576848339	1.84320744116362	3.39798181487543	1.21224494533789	2.50333764536434	No dOCR induction
3	3.67333575845762	2.08049487183708	5.41374045801527	2.80537974683544	2.90655737704918	4.14907523966302	4.85520272830618	2.44737969441668	1.87288732394366	6.44727272727273	No dOCR induction
3	7.9156623839953	8.8625937305053	14.7279310344828	5.44167997140474	11.7749176470588	9.0473256688514	12.8691827544426	9.58949200018991	10.1272737186478	10.0206481421227	No dOCR induction
3	0	0	2.84	0.368976377952756	12.9766153846154	1.2897247706422	0	0.939463768115942	3.24661242072514	0	No dOCR induction
3	1.45132963607982	1.64086238846653	41.2812311877459	24.8682461156696	41.7794607474291	34.2581744182743	23.848091954023	44.2723667677287	17.6492548849864	64.1503205128205	No dOCR induction
3	2.51948785046729	1.24167248528655	5.2847137745975	0.625619123144896	10.4317805506041	0.253219616204691	0.640518178569413	1.75285192307692	0.574337205684058	3.33353588397099	No dOCR induction
3	1.85550032597372	0.745035687864137	3.34203879310345	0.549934747145188	0	1.2916091954023	7.35690082795346	3.54116406197145	1.17848660075009	1.20053418803419	No dOCR induction
3	3.71660839160839	3.08268410725965	80.8233870967742	30.283220021677	102.853066666667	26.4809775171066	20.6777996177996	17.254396478754	23.5111524897729	19.5189852008457	No dOCR induction
3	0.84667706302794	1.04868262177735	4.23675	2.42001223990208	10.1486363636364	0.875813953488372	4.06556818181818	7.0370676369863	7.68065789473684	5.06221583652618	No dOCR induction
3	0.163873221861742	0.222436984854589	4.43690971144896	1.37952041854382	4.3776	0.159301310043668	0.288	0.572984293193717	0.4864	0.459831932773109	No dOCR induction
3	2.61745061523113	4.20137306805567	7.79982142857143	9.06464205457464	25.362	7.37859149277689	32.2777858969675	22.4124992170373	15.8335785953177	17.2276890756303	No dOCR induction
3	0.472118294360385	0	8.3928837822707	2.19449586113846	2.18094897614907	1.58631912837185	0.868057663125948	2.5086335671681	0.783630136986301	1.14537263626251	No dOCR induction
3	2.75480848047324	3.07666411500584	13.8391318170702	3.12992894056848	18.6231742424242	2.88100659683708	10.6381985294118	8.97916495270851	9.80520922716575	9.34899879227053	No dOCR induction
3	5.35135229174433	5.48189619717806	48.3004329609813	7.02608937475786	32.1080206262575	7.41365071127747	52.2734080235607	67.1432925781965	38.1492850613762	48.4954558324	No dOCR induction
3	4.57824388947928	4.52880527210884	17.4821385902031	17.4790722761597	7.46564986737401	7.76004088504089	12.0682684264337	12.4694076202837	4.27011714151165	8.20694444444444	No dOCR induction
3	0.532906457810393	0.465025300014497	0.382362804878049	0.305445787906873	2.25624197162061	0.707227443609023	0.671117056856187	1.00983423271133	0.428769230769231	0.51176740627391	No dOCR induction
3	0	0.0421505376344086	3.22823529411765	0.258867924528302	2.744	0	0	0	0	0	No dOCR induction
3	0.83488479471865	0.610149182086206	16.7697698209719	1.29049529780564	9.79384615384615	0.617309090909091	2.52465790360634	3.7250735667174	2.88033934252386	1.57185185185185	No dOCR induction
3	2.30814680454314	2.30905263157895	2.68666666666667	2.30416335791265	2.10260869565217	2.19882456140351	2.5575	1.78377049180328	0	0	No dOCR induction
3	0.119854648992787	0.105191073119451	0.0912970882887105	0.0791636824553378	0.217754458835807	0.0977815879982549	0.148976056976585	0.302472712290183	0.320966410175579	0.20098465857348	No dOCR induction
3	0.0362878467821434	0.0586315659459176	0	0	0	0	0.175054347826087	0	0	0	No dOCR induction
3	3.43070524774495	3.16725100556025	42.9821423220974	13.0338548148966	35.8824417426545	12.0867016412379	29.8676077468631	21.8153475675149	23.4291895424837	24.3110814022579	No dOCR induction
3	6.14392220751451	3.25972972972973	24.8509615384615	7.68034565434565	10.677277992278	9.81347335140018	5.95218181818182	6.00270967741935	2.47696700143472	10.2651971830986	No dOCR induction
3	4.10818478001203	2.98582960955241	23.060155743024	5.56698222430125	9.17181818181818	4.10984174276428	13.8338791208791	29.2889480311355	6.26702847805789	17.8298698224852	No dOCR induction
3	0.958554471078108	1.06499655939783	3.08520089051172	1.80044201360642	3.49851805728518	2.09170495476261	0.571859615713637	6.14333629510971	0.51949226020246	6.01464929636837	No dOCR induction
3	0.359426688764202	0.450360890924475	3.25632958801498	1.48264195973173	1.25145797598628	1.69600242295752	4.59995811518325	8.21663685392099	1.19476898313158	7.66325548726953	No dOCR induction
3	0.13326565143824	0.385240041727875	3.87549206349206	0	6.89481481481481	0	0.246125	1.05635538261997	0	1.12514285714286	No dOCR induction
3	0.390658179919049	0.326693766937669	4.78373015873016	1.80025564442645	2.411	0.535777777777778	0.214788418708241	3.02205557176669	1.07410108104386	1.76278015670554	No dOCR induction
3	7.25427346637103	8.24084063461994	26.4335	5.8790514905149	78.5292307692308	7.292	6.88813538461538	12.1700965517241	22.5704761904762	10.3773152081563	No dOCR induction
3	0	0	6.81690182648402	0.192969837587007	3.59834522747547	0.634885496183206	1.66182853094001	0.38151376146789	1.039625	0	No dOCR induction
3	1.74584482120077	2.67474762549647	21.4874194981124	9.79109715113586	43.4171328671329	10.066993736952	10.0122345430108	11.2446143921699	8.43328671328671	10.0557880534772	No dOCR induction
3	0	1.93414971098266	42.5584656339299	5.53786620057859	17.1030372670807	13.6422519383222	17.895405988024	20.0169392018556	10.8879749004865	24.2406163997456	No dOCR induction
3	5.08565516011061	6.91609848484848	5.44232008592911	5.72034188034188	5.63115373437954	6.62713136729222	12.6934076655052	13.2041372247824	9.29799732977303	15.2421410596477	No dOCR induction
3	0.955317890586496	1.0341762396472	4.05770263424519	2.73532828282828	0.670705882352941	3.62985018726592	0.828232445520581	2.85584107682307	0	2.8710071942446	No dOCR induction
3	1.76359216905721	2.43363897249248	12.5771956999191	6.43859960389503	5.5448839719374	4.43035773422724	10.1983443469712	21.5496120150188	8.94313636363636	23.143113274414	No dOCR induction
3	0.366262626262626	0.267933279960831	0.746090534979424	0.31381589299764	4.58987341772152	0.339273372660829	0	0.0228265659427133	0.0343696682464455	0.124666011787819	No dOCR induction
3	0.0903606965174129	0.149971961049978	0.714004914004914	0	0	0	0.241763727121464	0.102323943661972	0.852199413489736	0.181172069825436	No dOCR induction
3	0.313679581096575	0.651803500150905	0.285508196721311	0.38875	1.60269938650307	0.24773826458037	2.0572920696325	5.62753485874903	0.753939393939394	10.3293093093093	No dOCR induction
3	0.96513670516787	0.837024024948985	5.31292929292929	2.97646968627055	8.98942105263158	3.01550971561742	2.45821056357415	4.80513121019108	3.56748768472906	5.82689655172414	No dOCR induction
3	0.29033620415321	0.680824783630424	0.575	0.536780909606061	0.638888888888889	0.655701754385965	0.0943241469816273	0.280328426865421	0	0.291713641488162	No dOCR induction
3	2.19784815169002	2.35046574930446	3.15297280202404	1.6333569979716	2.77192771084337	1.24194331983806	8.05593879239041	13.6316931693813	2.77342154526889	14.6986937565399	No dOCR induction
3	0.151937359566515	0.130938113849456	2.15985368046077	4.352885976099	2.38014927830525	4.01702999703901	0.654417978557858	1.01195998913489	0.345513762179575	1.57656071766689	No dOCR induction
3	0	0.442788051209104	4.56087912087912	2.35224181360201	13.3630303030303	5.21407035175879	0.311591591591592	0	0.701081081081081	2.88529495380242	No dOCR induction
3	1.64004454342984	3.02588671506326	7.36209778085992	3.76743802128272	3.8353125	1.63270951633039	5.06726136363636	7.03504182000669	5.01032584269663	5.11375	No dOCR induction
3	0.0663294117647059	0.249598417153298	1.81566612244898	2.44825741780273	0.741842105263158	2.55852220285099	1.09692879089102	1.3619263943201	1.47659278307292	2.55634439035435	No dOCR induction
3	13.8450829562594	13.8880715014304	14.4094814814815	41.8640674176481	20.0886494252874	26.9338527944112	15.218942680776	21.0522326686858	7.91052493966211	17.3820252899552	No dOCR induction
3	0.708255267815649	1.19365904732774	14.5952739520958	3.99817373947757	8.34166069295101	2.84010173636586	2.58518300223655	2.85702313961385	3.39744182153022	2.55737706872705	No dOCR induction
3	3.26004612671279	5.45354660510368	43.1465240641711	14.4135954198473	33.563027027027	22.0502857142857	18.4394871794872	22.6402836879433	11.6723775388292	25.7678545454545	No dOCR induction
3	0.6165405612431	0.759309970207754	11.7562653940887	2.12049408284024	19.6078736413043	2.45344880838098	11.1671445783133	14.979353204369	14.8904095226348	19.0758408705483	No dOCR induction
3	29.8345436893204	14.3936167939747	159.355799086758	31.8862718144872	46.188125	49.6336069714574	67.7304502525807	71.6496090534979	35.9578	77.8195526315789	No dOCR induction
3	1.78878071594701	1.01585181079083	11.9574959349594	4.00231340433316	4.38512820512821	7.85761551477288	5.41721096089284	6.68639169403703	6.81628554123625	11.3222777355623	No dOCR induction
3	4.71505174249414	3.77954515919428	70.3328888888889	16.3784782608696	108.57	34.9936363636364	39.7828888888889	16.9427053140097	24.6517715019255	38.8818181818182	No dOCR induction
3	5.25661510495267	4.50937290069417	54.2047058823529	15.4214122192016	46.3637735849057	20.0588246628131	19.4240256615878	23.8213128326434	11.3151573187415	21.4694730392157	No dOCR induction
3	16.0938665029579	17.5366071428571	37.575	16.0980908492429	39.9709459459459	13.787984529437	35.5280732129607	36.45	25.8202787456446	31.693288590604	No dOCR induction
3	0.585537459283388	0.285026788704096	1.32696850393701	0	0	0	0	0	0	0.264352941176471	No dOCR induction
3	1.07598754951896	1.53680904839141	20.0476015037594	9.1353177527055	8.86877742946708	9.35307080924855	7.49643218623482	6.3192550070162	4.85952380952381	6.12164902216428	No dOCR induction
3	0.644951226035857	1.20389776054733	13.032380952381	9.06044899119068	5.86457142857143	9.813421993422	5.20448979591837	12.5436666666667	0	11.9150926829268	No dOCR induction
3	0.8019028932683	0.606092942156216	1.62028222996516	1.14711525743977	1.46667883211679	1.06670382757339	0.283506172839506	1.85312362163679	0.559188311688312	0.470573770491803	No dOCR induction
3	1.3953371693505	1.53882352941176	53.5090909090909	16.7724164133739	20.7519230769231	12.8464285714286	26.16	16.7487804878049	18.0710526315789	21.3260869565217	No dOCR induction
3	1.04584458626132	1.22094467124929	12.2488904925131	24.0749491591518	8.77018566037736	35.2199812382739	2.03682266632937	8.0189000886132	0.580385026737968	12.8834237095859	No dOCR induction
3	0.811666508898145	1.1239519752687	4.00576819407008	4.67183805668016	2.42833333333333	4.18420512820513	2.70689234718434	3.37807588075881	2.38772575250836	2.8845130952381	No dOCR induction
3	1.72182550475991	1.53662170087977	3.38347826086956	0.408503937007874	2.594	8.44160737812912	17.9832269503546	9.19213395638629	12.7828427128427	2.99307692307692	No dOCR induction
3	1.87635752688172	2.89939820181072	35.1226422764228	22.3704947409427	31.110701754386	4.43882352941177	5.01307692307692	16.1136454972432	3.38602564102564	10.6059921259843	No dOCR induction
3	12.0299753502065	12.0505680717418	19.7274193548387	16.833208848406	13.9166826923077	20.828152173913	33.6514285714286	30.1715094339623	19.2229739284136	57.4208108108108	No dOCR induction
3	8.83533661239258	9.34199030172414	48.452601689612	11.2506174050633	45.9173978494624	16.1544515368353	23.4113501751248	11.9589002512914	18.0629126677171	9.46813461538462	No dOCR induction
3	0.634090073529412	1.01895642933783	15.3090395599746	7.90183636195496	8.77346889952153	7.67195161290322	6.61006317954746	5.91495732931727	2.6450421865716	11.3331212121212	No dOCR induction
3	0.708824833702882	2.9812824651504	15.0084507042254	11.1441591320072	16.9697423887588	4.2624	15.605371024735	15.4426315789474	6.36235294117647	17.9618181818182	No dOCR induction
3	1.23532239819005	1.27012422360248	18.6776162790698	11.4707044107966	19.36	9.80900735294118	1.27368421052632	3.29051724137931	0	5.24895470383275	No dOCR induction
3	0.362654341957844	0.388543585107239	1.15870607672469	1.44994369470404	1.17642642642643	1.16657801511315	0.600383141762452	3.54672700821637	0.331986541464001	1.51257179530397	No dOCR induction
3	1.52717886116833	1.72877990573355	40.0905	22.0517417466255	22.9968238213399	18.6680698902885	31.7510769230769	27.2601755926251	5.11333333333333	37.9209090909091	No dOCR induction
3	1.93365853658537	0	1.44145454545455	2.59934426229508	1.76177777777778	6.67572590011614	1.07135135135135	5.46758620689655	0	1.2584126984127	No dOCR induction
3	1.86379065379065	1.66123076923077	29.7495918367347	30.6238360655738	33.3885526315789	31.2096909219357	25.8712724692526	37.4692083824107	39.8504194373402	34.0575270168384	No dOCR induction
3	2.86269240146282	3.06666229906363	4.35060706860707	2.56327204884668	4.57074330708661	0	5.59645005370569	1.3136301369863	0	0	No dOCR induction
3	3.53039419819311	3.77228545252795	44.7574333307265	26.8484359466691	21.759200310559	36.1743337774817	29.3252233408962	31.8189569750653	8.66512121053458	38.8304721362229	No dOCR induction
3	1.22814220183486	1.97840381426202	4.30328392817974	2.72960158345039	4.692	3.00801686874012	6.42731818613937	10.6296742239275	7.00841508696502	7.67952338923213	No dOCR induction
3	0.428059937004985	0.79747304120177	17.3052448657188	5.720625	4.5683422459893	3.55025454545455	5.6995152998776	6.38098829648895	5.28636572509799	4.22771362586605	No dOCR induction
3	3.33712770892703	3.43213358070501	12.5279310344828	8.42719169500626	11.3097102721686	3.23827751196172	27.4072175548589	33.1281219512195	12.7113277310924	20.9587703435805	No dOCR induction
3	25.1760346866378	23.607824467466	112.722606060606	79.0687285223368	53.8153571428571	70.2390688437776	80.6030493827161	121.4413436853	59.5371636363636	163.931916666667	No dOCR induction
3	0.434067187476772	0.445516608785557	3.28352272727273	0.854881656804734	16.2244652406417	0.992955326460481	0.862537313432836	3.67156570583888	3.08186936165353	3.05947058823529	No dOCR induction
3	3.65092731160657	5.7643774067161	11.8315524034673	6.88986945648331	8.221875	7.98918398238613	30.1127909400403	23.1813764044944	11.4819816445027	15.581403071814	No dOCR induction
3	1.17709764291069	2.46421706085981	27.7938894215404	12.6899589490969	15.8329745454545	11.0410923574807	2.27800664451827	7.08647445410218	5.61764829870521	3.96019801980198	No dOCR induction
3	10.1998868778281	19.6450657894737	85.1636363636364	4.50384615384615	195.166666666667	29.275	69.7023809523809	212.24375	32.5277777777778	104.088888888889	No dOCR induction
3	1.50673346014259	1.338334322522	8.79902334823646	1.02736363636364	4.30514285714286	3.50644726759427	4.40910671649538	8.53502097902098	3.86266163349348	10.3269663262211	No dOCR induction
3	0.442635556308858	0.630663470023134	2.25380619706345	0.826259928241526	2.06089642575747	0.473095586404997	2.26112363050003	2.53088672699709	1.11446452017314	1.75161618950951	No dOCR induction
3	3.37788712580399	3.55443968015259	10.6563007518797	7.66235616438356	5.22637362637363	3.14303721149317	9.4886862745098	7.57647264098269	7.85453516969995	10.5374338624339	No dOCR induction
3	3.60410730958852	5.46282028420173	29.8127374367424	5.09335462013552	7.82073529411765	7.44313788819876	18.8299564065511	15.7664630681818	14.6484735856368	14.6057278669043	No dOCR induction
3	1.88829757670076	3.89649358833297	13.1754016064257	15.1515555555556	6.60849056603774	12.9844932432432	14.2823613086771	11.5212524516671	3.43546650717703	12.9182374541004	No dOCR induction
3	5.05311790353347	5.11233726113603	11.1107225137591	2.34402657963519	11.4875172413793	2.75875894211043	6.48587746722374	5.59902986854027	2.88453928424982	4.86086294252533	No dOCR induction
3	6.855545543457	5.16000709845752	17.4981069237511	9.4911317912402	16.1533536585366	10.1757808958721	15.1267826659714	19.3156262565886	15.2353157142857	13.5347558528428	No dOCR induction
3	1.01208392519711	1.04269175040897	9.45927272727273	4.86231850117096	1.73612903225806	5.28726525616366	6.99963133640553	6.35284503631961	12.5558695886862	7.55216129032258	No dOCR induction
3	0.952971437335732	0.59786102484472	13.1896326905418	2.55713418292997	2.90818181818182	5.85999735449735	2.34598424444975	0.781864123343808	0.713253264350825	1.30550515728106	No dOCR induction
3	8.71244311330662	6.19105504781068	24.4894886363636	6.94545775892542	2.49285714285714	8.9030612244898	14.1483940620783	9.29094594594595	8.00046783625731	12.231619047619	No dOCR induction
3	0.499497674418605	0.718518518518519	12.8686498855835	3.34272959942861	14.28	4.22522033898305	2.87577092511013	4.99106498194946	1.47826086956522	5.23076923076923	No dOCR induction
3	4.91711649714523	5.29841224970554	3.24246575342466	5.02314541272681	4.1976354679803	6.8999856870229	2.80538439138031	9.78653386454183	4.96510297482838	3.49229508196721	No dOCR induction
3	0.863532103806418	1.02682926501063	7.56142430549272	2.90894097222222	4.77993197278912	3.84964349376114	6.41747487876818	7.33384646962233	2.43391015796402	5.10614823609227	No dOCR induction
3	1.87819130434783	1.62265060240964	28.1493333333333	4.38918918918919	11.6	6.44603076923077	9.59636363636364	11.5648484848485	3.38333333333333	19.1058823529412	No dOCR induction
3	0.468265740960129	0.477061686800285	0.354111524163569	0	0.146637931034483	0	0.251841673951049	0.065951534733441	0	0	No dOCR induction
3	1.31451234441951	1.22431690140845	19.18	3.26856081081081	3.22928571428571	5.8886974789916	3.26257731958763	11.0205782312925	1.61464285714286	0.645857142857143	No dOCR induction
3	0.163829067801551	0.228893743793446	3.61087793643482	2.24698822809968	4.88226244343891	3.76238770053476	0.973241379310345	7.1465625	2.79676923076923	8.54905882352941	No dOCR induction
3	0.47553082321069	0.363420993746538	3.95476651406148	0.950371090756028	2.91785961428968	1.60913199859148	1.58756467761314	2.84405877580638	1.22056347485195	2.27811105549199	No dOCR induction
3	2.44672738312083	3.12650361052877	6.96888888888889	3.80121212121212	0	24.0128	2.72695652173913	0	0	0	No dOCR induction
3	5.51408759702202	13.1220927109974	74.3258214285714	64.1548504983389	132.139615384615	25.0103333333333	37.2884668989547	64.9865465465465	46.1090625	42.3107142857143	No dOCR induction
3	2.56287168943325	2.66513845023	10.0875675675676	5.96190884944655	7.03487088672806	5.61644951686124	13.8054777911164	15.0781237373737	7.28822995169082	17.2063974016449	No dOCR induction
3	1.3173176346045	1.63246343381389	1.3937	1.40430688124306	4.89896375266524	0.214086021505376	2.09099496709253	0.93971319178559	0.362	0.922980132450331	No dOCR induction
3	17.0617828319883	17.0288847698486	37.9492592592593	25.5066705069124	34.4294545454545	15.530091503268	20.8369482676792	25.0332597839972	15.7477938808374	21.5688633348076	No dOCR induction
3	0.527383819009544	0.265425746822318	1.00948453608247	0.253023255813953	5.44	0	1.36727759197324	0.550112359550562	0.78336	0.32	No dOCR induction
3	0.197843463485433	0.0479671457905544	17.0194285714286	2.62165217391304	15.3736752136752	4.28419947506562	0.798632478632479	0.574426229508197	0.376774193548387	2.06117647058824	No dOCR induction
3	17.9515924060692	17.3234252805864	42.0442528735632	35.7263433092535	29.3835294117647	28.299649122807	45.8272030651341	54.3206856813598	39.7973333333333	52.763768115942	No dOCR induction
3	0.270181371042115	0.372090901388212	14.8450662749011	2.67482650596346	3.61572784810127	3.62261755016472	5.04315393747527	13.4459553219022	2.58967801243671	10.1071013016412	No dOCR induction
3	0.915603217158177	0.953757901013715	17.5138461538462	12.75008	9.48666666666667	17.2924433656958	2.91897435897436	2.17251908396947	0	9.68768284347232	No dOCR induction
3	0.642984901277584	0.99121781397793	1.08	0.662056393345437	5.52	0.747870967741936	2.934576184379	2.59357698904869	0.807804878048781	2.21249444855662	No dOCR induction
3	11.8592971669973	11.2774747907339	14.5303646222887	9.20339930074543	24.3921151716501	5.81529038112523	14.7722446626117	6.94969058916568	6.69822226514402	6.8403246267443	No dOCR induction
3	2.04712836858881	1.7857253384913	16.4676923076923	0	16.056	1.02923076923077	1.13872340425532	0.232695652173913	4.86545454545455	0	No dOCR induction
3	3.17596885472107	4.93502348336595	19.578	15.378316008316	30.3857647058824	11.0495777777778	16.5702542372881	32.1189432989691	13.7316307692308	14.056	No dOCR induction
3	1.16575757575758	0.349727272727273	0	0	4.80875	0	0	0	0	0	No dOCR induction
3	0.737496993711436	0.360614348189594	28.5811842105263	11.3854597701149	20.1421276595745	17.3733087866109	9.19046055631555	29.2474251497006	16.3496666666667	26.6168	No dOCR induction
3	40.5263767684289	37.1712191225183	114.1375	56.3515964159515	136.62	98.8212328767123	74.535716545397	83.0874287131168	111.654545454545	102.280414012739	No dOCR induction
3	4.97295376121463	5.38425292890387	3.20228571428571	6.72741258741259	18.1462857142857	7.81145046524357	20.4292976588629	35.025	22.0763636363636	23.7745454545455	No dOCR induction
3	1.12011787199287	1.13959830866808	45.6436693548387	13.8827827264677	51.420625	12.8049322660098	15.5246944444444	33.4188983050847	8.96234090909091	37.4825158227848	No dOCR induction
3	8.91517126752421	7.76115440164478	10.9403225806452	5.61089540144507	17.5150967117988	11.6926	13.290747826087	4.52657229524772	3.45229513444302	3.30878048780488	No dOCR induction
3	0.352794117647059	1.10630576441103	7.99666666666667	3.86935483870968	167.93	0	0	0	0	0	No dOCR induction
3	0.41894164535674	0.448687057294892	0.295691056910569	0.192095070422535	0	0.781894732251875	0.293306451612903	2.24969072164948	1.51541666666667	0	No dOCR induction
3	6.00312252111804	5.67285784835619	12.2840957943925	5.85190379600116	13.6911923076923	5.12045909207489	14.2883076923077	14.0577352941176	14.1029610222959	14.3216521862982	No dOCR induction
3	0.194614070700768	0.182052624793378	0.545570156846121	0.630977721305916	0.524954118011317	0.309747292418773	1.18222064647954	1.69276630085533	1.07476443264764	1.54508820332748	No dOCR induction
3	0.163187134502924	1.32533065081228	1.13897959183673	1.30221014583074	2.18862745098039	0.463153526970954	0	0.962241379310345	0	0	No dOCR induction
3	8.53494722026742	5.64493946731235	7.04	8.37237851662404	3.168	32.8114285714286	2.376	6.39692307692308	21.6	0	No dOCR induction
3	0.581437210582085	1.04998398169336	22.586512013256	12.4064053377815	3.92777777777778	7.86596026490066	3.38130434782609	8.65227047649972	7.55395833333333	7.94188034188034	No dOCR induction
3	0.128057210787794	0.119591506951705	0.160605263157895	0.0808939617083947	0.0508583333333333	0.0743008675522991	0.521970399659299	0.602345853080569	0.252777100598445	0.415700543903486	No dOCR induction
3	1.34749292586304	1.57304265582143	10.9083333333333	10.280096430384	17.6611111111111	12.984866359447	14.9867142857143	16.0285714285714	13.6080405405405	15.1742389525368	No dOCR induction
3	1.5009028708134	1.29075650289017	5.67428571428571	1.23552995391705	0	2.83356060606061	5.70975	5.12300489596083	2.4825	3.45391304347826	No dOCR induction
3	0.122161923526171	0.17613459347937	0.193730516106685	0.061821598319885	0	0.0367416652980785	0	0.0292062663185379	0.0542483026188167	0	No dOCR induction
3	0.326142857142857	0.909648040982829	19.2488235294118	2.37194805194805	3.805	12.7195714285714	9.76421538461538	7.48725806451613	3.09473333333333	6.52285714285714	No dOCR induction
3	2.60005330991878	0.74652362584378	13.4364285714286	4.43035162950257	19.7318181818182	7.69162692847125	12.3034783974863	11.1087754723399	8.10372650090964	16.705521038961	No dOCR induction
3	0.565743807538424	0.0567787610619469	14.008899408284	1.67005439005439	6.21805499664655	4.6312676056338	1.07748609107768	1.82501007562133	2.62905097464995	2.9211265869592	No dOCR induction
3	0.393914879524543	0.387487389533201	8.99586763431542	1.67280701754386	12.8819304381619	2.13740434827965	7.61193215077605	12.8865440917108	8.85113284997873	18.0398905911045	No dOCR induction
3	9.89334382921524	9.09203891477117	61.9061772349272	38.408590021692	101.6025	50.9569954103176	41.9801195895378	40.68954328519	47.421631884058	54.9699837877671	No dOCR induction
3	2.28451240458015	2.39156633898847	64.8809824561404	11.0409631800229	11.8207325194229	11.7858610696408	17.3567233599445	13.0789308176101	20.3651948051948	25.1165937859609	No dOCR induction
3	1.13491075638176	1.58488493053082	11.4909311740891	2.57137313432836	0.71625	3.15006221226826	5.10037041675799	6.66194023901596	4.4885	3.88768549280177	No dOCR induction
3	1.22132985452245	0.906289096126255	3.53791162150042	1.25465255484685	8.46920099114469	2.06231426849385	1.24946212236415	2.86391241178912	1.56629841897233	2.15831041257367	No dOCR induction
3	0.283777911594889	0.403186374160636	30.2573401918853	27.0410048420672	43.2596573208723	34.9713017311836	5.32756139077324	28.0477424284523	9.66327633647799	42.9265691402419	No dOCR induction
3	0.679495535722097	1.27896357248521	6.28359461732548	2.67147554573086	6.8085	4.67124530075188	8.71289182334232	11.1316472167114	6.05025294987912	8.21845514950166	No dOCR induction
3	1.70477876106195	2.13461288223813	5.34458536585366	6.16829325513197	4.01333333333333	5.08355555555555	0.348985507246377	4.70528735632184	0	5.23382648401827	No dOCR induction
3	1.05639836600161	0	5.81666666666667	0.78134328358209	38.2557692307692	2.36544444444444	2.03300970873786	3.79562146892655	5.83402985074627	4.498828125	No dOCR induction
3	12.551018367134	13.1054518491692	71.5742391304348	34.8403703703704	222.795	19.5039393939394	43.574887295082	35.7940717703349	22.2160256410256	33.2791273584906	No dOCR induction
3	8.49166926845508	8.09358146452078	69.4315349544073	52.0356307197626	77.9189295774648	59.7348740335715	33.3418176239568	38.2290130434783	24.6101889115598	38.7692178259645	No dOCR induction
3	1.43929941309998	1.35102860967574	4.31864081325301	0.664868421052632	2.48556995581738	1.80403929765886	1.99046637411981	0.826103542234332	0.852827004219409	1.35833333333333	No dOCR induction
3	2.07055260604607	1.64370710241756	2.05964912280702	0.685547445255474	0	0	0.301025641025641	1.13716090149588	0	0.552470588235294	No dOCR induction
3	3.07473144468658	4.69110485933504	16.1624705882353	11.3110554919908	13.9736559139785	7.93020435069216	5.36101604278075	13.2324781727758	3.83417016317016	6.71455215419501	No dOCR induction
3	0.0903400503778337	0.100886075949367	7.79921428571429	4.96802012072435	11.7376363636364	2.81796428571429	5.64946646341463	2.91286855036855	1.11209302325581	1.00673684210526	No dOCR induction
3	1.43257586961984	0.990767494695169	1.06974358974359	8.81896615384615	0	4.2211739992998	1.23745762711864	4.16338016528926	2.88830769230769	2.06482233502538	No dOCR induction
3	6.55905882352941	6.12821705426357	33.032380952381	8.56395061728395	33.35	35.790243902439	15.6692063492064	13.188162601626	19.1341414141414	27.1246666666667	No dOCR induction
3	1.6008375656891	2.05378378378378	10.8115862068965	4.93810097267253	11.2025991399904	2.70311954459203	11.7692422360248	21.2183347639485	8.39114119513485	13.7376744186047	No dOCR induction
3	0.294715603883785	0.322909811600033	2.06618252427184	1.18201343770258	3.2025	1.01076496388029	0.562194357366771	2.03360663082437	0.664222222222222	4.16833333333333	No dOCR induction
3	2.3847958710276	1.80722376300805	19.545627678641	23.6957205882353	26.8442449922958	32.1556166612431	9.00030472654577	25.0042897864078	10.5311455108359	19.5711931499158	No dOCR induction
3	1.46880952380952	1.02342857142857	82.1752941176471	16.0525143513203	22.686	21.492	38.4409756097561	16.5632323232323	39.8	44.9016363636364	No dOCR induction
3	3.16755434782609	1.22880576527111	0	0.168870967741935	0	1.20807692307692	0	0.588202247191011	0	0.43625	No dOCR induction
3	4.23893525463877	5.0326504155596	9.15352941176471	3.13950562700965	16.1042168674699	3.51979797979798	14.95725	11.3876162117452	8.12509090909091	9.6824	No dOCR induction
3	0.31006832769453	0.317979572673578	6.00888101655757	0.44275140113078	10.344479638009	0.302099539822433	0.849713804713805	0.350614545697846	1.50843267484105	0.891591591591592	No dOCR induction
3	0.0487974230493916	0	1.71857142857143	0.14231732776618	0.34085	0.420802469135802	0	0.470137931034483	0.480070422535211	1.26240740740741	No dOCR induction
3	17.9785058729708	19.6413752060062	67.396694214876	40.0511033681765	59.1077101449275	54.6047688564477	66.164717025811	62.6484206208123	60.4920754716981	56.3667293233083	No dOCR induction
3	7.6063814505965	5.9134168618267	7.0512792224849	4.85194747653764	7.20026666666667	3.84597402597403	15.9964301075269	35.0924637681159	15.5895006513244	22.8091938997821	No dOCR induction
3	1.54135109114249	0.743291819892243	2.82407862407862	0.600069355527102	3.34257897603486	1.75230577762276	0.35643994211288	0.957434402332362	0.626416065335347	1.39679635336415	No dOCR induction
3	1.7986327831958	2.52103856785573	20.0119047619048	28.3424860853432	42.2277472527472	36.4693368700265	25.8262192622951	23.4176304628434	16.6039414802065	26.8372702702703	No dOCR induction
3	9.97533936822968	5.31837007773671	5.83681818181818	8.74697851893725	1.35168421052632	13.9038530405405	17.6891326530612	15.0118071489523	19.0831527777778	3.33532467532468	No dOCR induction
3	1.68331122016237	2.82128663287508	13.2528095238095	2.98816833518724	10.6918939393939	4.86753548387097	19.7004487179487	26.1531878306878	10.735469924812	15.0380494505495	No dOCR induction
3	2.5796637532004	2.04923896435398	4.18978534978535	2.20024312281289	4.82792156862745	2.55529800110031	3.04779541905258	2.51021411759329	1.36759050381351	1.62510101010101	No dOCR induction
3	5.95047752808989	6.53071573638656	75.9755777144666	29.7030006930007	53.9136698564593	38.165641509434	26.6500238391745	36.4919423339178	24.2947273600769	24.5774425870958	No dOCR induction
3	0.450216227646456	0.538202871125979	1.18888888888889	0	0	0.14314381270903	0.277022653721683	0.677828054298643	0	1.22786885245902	No dOCR induction
3	0.0895690193628982	0.302776935129765	7.71134929130371	2.42507316045719	5.70078502415459	2.05085083272991	1.03586683417085	1.98979777727276	0.480693742712787	0.999058704453441	No dOCR induction
3	0.835509981949503	0.27611152976639	40.3449872943023	2.87465854291825	26.5558676351897	3.11500008230046	12.1185800523418	12.6815912827054	4.36377867130285	8.18489832904929	No dOCR induction
3	1.34387159533074	1.70021039843654	2.79090909090909	0	3.12203389830509	0.852777777777778	0	1.842	0	0	No dOCR induction
3	5.21706984211935	6.79192564955498	33.755625	25.0751167048055	29.3055827505827	19.3216686251469	27.2232949308756	26.9800429000429	34.7656625597184	22.0473247354497	No dOCR induction
3	3.89300483604624	3.09881168818051	7.87771084337349	3.2169741697417	8.718	4.61049482047672	7.67111801242236	14.2569751402385	5.09520515267176	9.42768555466879	No dOCR induction
3	6.08118007662835	6.07354636591479	30.4387787356322	21.0451339374958	11.9574795081967	15.1127896613191	20.4544251859805	25.7603054662379	15.90516744751	19.6561965811966	No dOCR induction
3	0.400721953723108	0.364064171122995	8.23770114942529	1.9782243902439	7.49142857142857	1.47608888888889	4.98222222222222	3.06146892655367	2.90077586206897	2.48490196078431	No dOCR induction
3	2.50214022556777	1.66487455197133	8.11192028985507	4.92258737153821	9.57758430071863	5.63099748030941	1.78342059336824	3.03167927467948	1.75756756756757	6.01346050798414	No dOCR induction
3	0.481725831288388	0.34366651075658	2.17554958114163	0.671031514646675	0.730266940451745	0.666746905075194	2.28218054757546	13.8457014157014	1.70964074743086	13.5418722911742	No dOCR induction
3	0.2391530016082	0.185834571570084	0.815209125475285	0.181387478849408	0.576344086021505	0.638095238095238	0.475739644970414	1.01570005366184	0	2.48724896909977	No dOCR induction
3	6.95811663991439	5.33503836317136	53.072380952381	45.3640189042535	30.0958865248227	39.7425876324677	14.9508715184187	30.147640567525	7.31172208436725	27.8502373581011	No dOCR induction
3	0.641840676673484	0.754043161571683	1.45316239316239	0	1.80872340425532	2.2489417989418	5.43071931589537	2.72032	0.653923076923077	1.65067961165049	No dOCR induction
3	0.523882578511195	3.07620703497416	11.3528988529718	2.65970794792737	3.98701903062742	0.743715012722646	2.99659105472254	4.31069404293271	1.72199014336918	5.32175071214104	No dOCR induction
3	0.296849892198155	0.234623349906803	1.10294400699912	0.813254325834064	1.58375	0.418842975206612	2.1248429118774	2.41684926184926	1.73523913043478	5.4892971568769	No dOCR induction
3	3.49259923371647	3.03198536619521	11.1915	9.56836448598131	11.8291923076923	8.61334439834025	2.63772727272727	4.42330039863326	4.74511784511784	4.93255	No dOCR induction
3	0	0	0	0	1.04425	0	1.06194915254237	0.166414342629482	1.19342857142857	0	No dOCR induction
3	5.80671178121298	6.55969301608628	44.6472537536946	19.1854676351482	29.9917107567932	19.0683004857432	22.3869584961926	34.7145504129354	19.7769189048807	36.2069954190245	No dOCR induction
3	3.87918372689938	2.67856043729248	21.2910955609009	9.36497358296999	19.9834457403651	7.57628509421613	8.36532564858845	11.1368824056214	4.75831552910812	10.7267931769723	No dOCR induction
3	0.78889932739275	0.582564739419427	10.9035013262599	2.4022354679126	3.91611940298507	5.68410778985507	1.88281944444444	4.20751457155285	1.89526435216701	3.38813831089351	No dOCR induction
3	0.924524174369621	1.43446490597676	19.5710030395137	6.72505555326091	15.1799217585693	9.72422306484354	11.6701343619748	12.3782210526316	12.4809543937709	16.788498276711	No dOCR induction
3	1.02918238266034	1.00939779938821	5.2224926153147	2.13847109913148	1.76638969671791	1.03507773109244	6.40182486221678	6.99775940796725	3.43806718346253	3.41364561403509	No dOCR induction
3	0.29231467933999	0.266546587060551	3.88861056751468	1.45490092879257	0.60144832126399	1.6816718426501	1.10516129032258	5.47020722538052	1.0796218487395	2.52191666666667	No dOCR induction
3	0.730634669201119	0.189251336898396	6.23768949771689	12.3934844527898	2.211875	14.3270934458334	1.07287578947368	4.26425403018035	1.10679681429681	7.1549347826087	No dOCR induction
3	0.299301816644744	0.255192929135352	0.0446383799421408	0.039462915601023	0.212015267175573	0.0747215496368039	0.297606888773944	0.270504017531045	0.144093385214008	0.0570073891625616	No dOCR induction
3	2.55028848675584	1.4693605006105	9.38122065727699	2.77142857142857	6.83974358974359	1.03928571428571	4.47692307692308	11.9439315775183	8.46545454545454	9.8869168356998	No dOCR induction
3	1.56601187327338	2.08325150027278	64.165	36.1118836748182	106.42	56.2008888888889	30.779596448749	27.3816604477612	54.6327272727273	60.6901694915254	No dOCR induction
3	16.7105501309836	13.9372475027747	34.164	27.01	29.784	10.3696711798839	21.7667978533095	31.3338461538462	12.7464347826087	19.1127272727273	No dOCR induction
3	4.24372416374769	4.90419881656805	25.6930909090909	19.6232967032967	59.616	17.0028962818004	18.2287556579052	24.6180216824943	6.93520408163265	17.4132084309134	No dOCR induction
3	1.99649757942725	0.574785342987097	0.9359375	2.96635928961749	0	8.33595947063689	0.471653543307087	2.53146596316987	1.24791666666667	1.90590909090909	No dOCR induction
3	3.98701966830734	3.25521128597404	21.9519364754098	26.9318041948846	22.9801108910891	14.7576452020202	29.1686950234968	37.3401564835165	30.021690647482	30.7657713365539	No dOCR induction
3	0.360818713450292	0.894202898550725	0	2.51836734693878	20.5666666666667	4.2551724137931	25.4278787878788	20.0008373205742	4.11333333333333	0	No dOCR induction
3	1.39154006370987	1.04161398242021	3.53834586466165	1.19260841423948	0.696153846153846	0.879564471143532	1.72380952380952	1.85056022408964	5.61600790513834	1.53679245283019	No dOCR induction
3	1.61535658648642	2.2926501753316	23.4434409864944	8.29617246484086	3.15538461538462	8.634350767767	8.82512128362435	10.1915091276599	7.39217236817237	9.26837663346127	No dOCR induction
3	2.65297931225351	2.95424776564052	4.41171171171171	4.06836325439267	10.7034428571429	2.65728682170543	5.96604205318491	10.3619316436252	3.49398783185841	7.21876604554865	No dOCR induction
3	1.53696300275297	1.75600641025641	24.9525051975052	8.26055214723926	10.5823361823362	5.13693617021277	5.11402898550725	2.05053627760252	4.29907407407407	2.3215	No dOCR induction
3	8.53243548387097	7.35595863851788	30.7965306122449	24.60375	54.12825	22.7067652173913	25.0335849056604	38.1869217391304	23.9309201773836	45.3728280542986	No dOCR induction
3	0.709504625777082	0.850606678683237	6.09437234042553	6.40964402810305	28.1733103448276	6.17740896358543	9.41265540540541	8.93495871180842	3.93865789473684	3.85590929501572	No dOCR induction
3	0.131586119916829	0.109796236987658	2.49707046164526	0.323161512027491	1.16098765432099	0.855891653465039	0	0	0	0	No dOCR induction
3	0.914145383104126	3.00967857142857	26.1515599565925	7.47111674499134	6.91302857142857	4.41565836298932	6.51969026548673	12.261679245283	1.48487209302326	7.8864406779661	No dOCR induction
3	2.76536040672958	3.07453416149068	14.5659090909091	5.89295475250532	32.64	10.8225352112676	6.73584905660377	6.4375111428062	5.90952380952381	7.4936247723133	No dOCR induction
3	9.3563155494756	11.617702020202	15.1863157894737	15.4310769230769	3.56222222222222	13.9345751633987	19.1325806451613	33.4539130434783	7.12444444444444	29.2721739130435	No dOCR induction
3	0.587100977198697	0.861019108280255	14.145417721519	10.514	4.74315789473684	16.1601035077631	9.68531034482759	16.2139861751152	1.15538461538462	7.56251748251748	No dOCR induction
3	0	0.149917914051183	29.7064197530864	9.58932973676867	13.2742444346159	11.4934636477071	6.97321786074529	15.1171755251573	5.03679497448267	23.1711726266496	No dOCR induction
3	13.1658273596177	12.5529918868317	98.1986274509804	18.3792528301887	37.6231746031746	21.2605612244898	52.01268321513	59.0512010159652	24.1587899159664	28.8789891975309	No dOCR induction
3	0.143694414198825	0.214189309906556	0	0.0500923379174853	0.171812668463612	0.0262882771419734	0.109721146398141	0.187026092423766	0	0.462281403940887	No dOCR induction
3	1.18786722764463	1.39282839489324	12.9446079879117	4.00160005336179	5.16227946989072	5.39610534124629	16.0497598612917	28.3077438974048	5.31177163932006	18.4344792420078	No dOCR induction
3	8.59413064516129	11.2780469107551	92.5324743083004	46.2620711346732	92.3695384615385	70.0120751775507	45.9812	70.3407628458498	64.1732132132132	59.6495744680851	No dOCR induction
3	20.7985720464991	17.3217069243156	17.4313058419244	20.6994530154278	10.1758498023715	15.4378061723223	34.9148739495798	42.620061302682	23.5903003337041	44.6902597402597	No dOCR induction
3	1.85456637091699	1.37568231668752	9.95211137581894	6.05206579412805	2.82832369942196	2.67264705882353	7.7589	8.96690415409608	2.47565655471289	4.59039308176101	No dOCR induction
3	1.81268995384584	1.80946593791305	28.6135714285714	12.10672	30.600625	28.1516239316239	13.2290205081114	14.1622727272727	9.40928308823529	8.18574712643678	No dOCR induction
3	137.448660714286	135.909958668197	174.75635483871	147.742744932432	218.546666666667	133.262021505376	129.880636856369	103.816086956522	254.282	119.733055555556	No dOCR induction
3	1.34994743411546	1.78120195518254	0.983666061705989	0.242137923452552	0	0.477724358974359	0.129096798780488	0.210115703735816	0	0.261812268995747	No dOCR induction
3	0.883593856057922	0.624548664534838	28.2473840342203	9.51951011378002	19.6243205128205	10.2735234200908	7.27005821482602	16.6109675583381	4.92176351253442	12.1231357142857	No dOCR induction
3	3.42000709555345	2.85045119787045	39.8084659090909	7.17569283089494	20.512829119442	9.72348549186129	15.4527863881402	16.809475748194	7.0303250166334	18.6885551470588	No dOCR induction
3	1.39543694448748	1.9628286625655	2.49681818181818	1.565505	1.63970149253731	0.932384221311475	0	4.02166071428571	1.04863821483116	0.963684210526316	No dOCR induction
3	0.487928899061401	0.30527002238466	0	0	2.56761904761905	0.162409638554217	0.198235294117647	0.31905325443787	0.364324324324324	0.28989247311828	No dOCR induction
3	1.39083221681037	1.58773584920958	8.02316447100367	1.8482609744609	0	3.15981672932331	8.57914585595367	5.96842538943458	2.08379175118323	9.49949841938883	No dOCR induction
3	0.150151920226145	0.146479216895587	0.591478260869565	0.608528827037773	0.239507042253521	1.34675440800771	0.578073654390935	1.02801007556675	0.471741870004652	1.18181467181467	No dOCR induction
3	0.6265594583157	0.622564383933531	5.11074928284567	0.135186267348429	3.75028005464481	0.392733844971069	2.68112496634141	3.13314325118427	1.83890484442874	3.47208115183246	No dOCR induction
3	1.02292627836525	1.02972630173565	9.25	2.27926164331693	3.66168284789644	5.45815950920245	3.5078453038674	5.40057692307692	0.66	14.5885714285714	No dOCR induction
3	0.297628611942556	0.614822432614425	27.5452418715305	3.56231756637946	16.7488344988345	4.89577843887236	6.41760563380282	14.8317640692641	4.907	19.7101347117794	No dOCR induction
3	2.79650826446281	1.32341713014461	63.6148595814978	11.6456024514339	22.4186064699609	11.158187755102	10.3357806202909	8.60836682499087	12.4135205696203	7.74388609715243	No dOCR induction
3	0.340241935483871	0.935246305418719	3.59063829787234	7.91644726018501	26.7203333333333	5.3225103041105	13.6606126055677	9.88644722057301	5.89449159256977	14.004206315734	No dOCR induction
3	1.7331310191954	1.83155974410991	6.42906976744186	10.4397623652943	7.63765765765766	5.34853488372093	3.08938782051282	5.0263158645073	3.34559147203919	8.09758088684167	No dOCR induction
3	1.02708909718745	0.906242667028789	6.02040874635568	3.21377962326887	3.73262594825909	4.69647636020977	4.63183509513742	4.29563897547093	1.84691287751959	2.46634920634921	No dOCR induction
3	1.14791884512606	1.32794944523908	10.931172173913	2.31391111111111	3.20881355932203	3.94789813938821	7.84460643015521	4.77642201834862	5.05342454919329	3.42971014492754	No dOCR induction
3	0.922740502253703	0.579954905033057	38.6762201718104	31.1885385058575	29.052198478812	38.6302817218842	23.9120290439693	40.6963347635525	5.47275297161802	56.1438972573966	No dOCR induction
3	0.53750547491724	0.360034534216249	2.93827225624117	0.598415213946117	5.35089108910891	2.39928025191183	1.78087246225924	1.38269817328641	0	0	No dOCR induction
3	3.57961168067245	5.14380061998647	27.7736064516129	26.3448867615859	10.9515415019763	16.6646075449214	23.8746123880016	25.3886035275121	16.847448278256	37.2344930506058	No dOCR induction
3	0	0	0	0	8.4	2.17777777777778	0	0	0	0	No dOCR induction
3	0.537651203480399	0.602589181649693	12.0475307125307	7.00534380042952	12.1787439613527	6.73580911523621	0.555913889577993	0.304616041454656	0.619801689083516	1.38695792880259	No dOCR induction
3	0.240218390804598	1.90231023111899	4.73022633744856	5.88393150537901	1.67863453815261	0.636194824961948	13.2750836479814	6.3213024691358	3.19882653061224	3.79981818181818	No dOCR induction
3	0.544827586206896	0.669016227180527	36.6272727272727	10.0762264150943	26.6625	13.8165957446809	6.6	15.4132261600292	5.93025732031943	14.8125	No dOCR induction
3	0.18025641025641	0.0589855072463768	32.1700209601757	9.10133928571429	16.8952325581395	13.6911381248151	29.578488372093	44.0037290848247	19.1586813186813	39.8417915071988	No dOCR induction
3	11.2708855472013	10.6948717948718	24.0595238095238	12.3835784313726	34.7307692307692	25.0321428571429	13.2771929824561	17.6726871101871	29.5098039215686	43.6515151515151	No dOCR induction
3	1.44885714285714	1.78976470588235	0	0	8.45166666666667	0.874310344827586	1.49147058823529	0	2.10243444365698	0	No dOCR induction
3	0.00613637930638229	0.00156300307332065	0	0.182608752036898	0.0409509202453988	0.174114916999524	0.160730328495034	0.291493622304903	0.126593727090173	0.134424166142228	No dOCR induction
3	8.19926757047768	9.99876144142707	15.5495852895149	12.9038952684742	19.2393939393939	14.6625579700083	15.4604764952706	22.4046848559749	5.92370813397129	26.50140625	No dOCR induction
3	0	0	0.85719298245614	0.847784423266513	0.92188679245283	1.16912892512077	0	0	0.60320987654321	0.0937811900191939	No dOCR induction
3	0.304684613209701	0.244350425143852	11.6505307972903	1.94896151122217	16.4210044540009	2.74689512658038	8.00971679009488	8.89236023161429	5.64859638322432	10.4771268788371	No dOCR induction
3	0.155004984019585	0.108504858865067	0.546269174720049	0.197537830107443	0.429007352941176	0.172829123982561	0.604892392392392	0.831139036919679	0.303270844327177	0.130234375	No dOCR induction
3	0	0.0353820598006645	1.33885714285714	0.423146158683576	3.15555555555556	0.359950836030861	0.114056224899598	0.14247491638796	0.135238095238095	0.197222222222222	No dOCR induction
3	2.20463746779536	2.15108127461511	7.07152777777778	1.51931382570917	7.90347222222222	2.96288986354776	12.1701587301587	12.4165033680343	7.10525525525525	10.2445251937985	No dOCR induction
3	0.567513453745696	0.840403266698027	2.10642857142857	0.727506607929515	0.551214953271028	0.70027964890794	0.627446808510638	3.2088511028709	0	1.71370460048426	No dOCR induction
3	4.86145701009895	5.18007446443478	77.0780662983425	48.2224318293598	40.6480159216167	54.6195872420263	52.9444209732177	84.720323254353	40.8192364101967	77.9671129032258	No dOCR induction
3	1.78003226433984	1.46842634754082	1.0944262295082	1.03848888888889	2.11936507936508	0.261803921568627	5.08647619047619	4.06918095238095	0.606909090909091	0	No dOCR induction
3	12.7713448356442	13.8148484480104	34.1008823529412	18.0035714285714	23.6539230769231	20.5789811066127	31.9907479621062	29.8798202876656	28.8225707924184	19.9021944069731	No dOCR induction
3	0.160517529215359	0	11.4362085459184	5.95277853319211	20.2983333333333	6.2819259068442	11.8110935524652	10.2251555996421	9.05804897314376	11.4073097707025	No dOCR induction
3	0.0481575433911883	0.182301075149141	7.00504748338082	3.39417144896295	6.5168487394958	4.11155432141617	1.63461036789298	9.96876806358382	0.43284	9.82207020531744	No dOCR induction
3	2.7972840634589	2.64489836477509	10.7922448979592	7.53226114816955	7.46266666666667	9.55720511933587	1.51776699029126	9.71605347593583	1.46222033898305	11.8666727231433	No dOCR induction
3	0.925789473684211	0.309955947136564	0.977222222222222	0	0	0	0.633873873873874	0	0	0	No dOCR induction
3	4.13619847328244	3.01878656192546	53.1762752210383	21.2300680869756	45.0535411140584	12.4711963504329	55.6661007667032	31.7095108695652	36.4420924725822	12.5959420289855	No dOCR induction
3	8.29630239520958	8.13125541125541	80.3981714285714	37.0480586450961	59.5588888888889	51.6183029001074	28.1218701298701	48.3080952380952	21.6114509803922	37.55375696767	No dOCR induction
3	7.764	9.30849027477617	10.352	17.9299346405229	0	22.7990476190476	15.7575806451613	17.2533333333333	11.646	27.112380952381	No dOCR induction
3	3.72444413668068	5.90858210929763	36.5618339307049	10.540212030637	21.1672161172161	17.0072479789954	13.7531486636971	11.4608259587021	7.39004450638374	6.44192049808429	No dOCR induction
3	0.237515429524604	0.506348277489382	4.96151293487957	0.435991471215352	1.58103092783505	0.191460674157303	1.9598961038961	1.13442441054092	2.11090635081883	4.59070866141732	No dOCR induction
3	5.03780939833114	6.31592902346594	86.5226535087719	29.8476704890096	23.5858830645161	37.4571282051282	49.6646252535775	46.8807388826954	21.8873380603293	65.330220972278	No dOCR induction
3	7.26095437546746	15.519020506798	91.1810736579276	46.3457144702842	15.9627823240589	21.9976293103448	49.1032427536232	53.39916533928	56.7645640756303	60.6428472222222	No dOCR induction
3	3.95062714256907	3.77731442869058	87.5288217033338	41.2732443257677	63.8513190862196	37.7180828292229	60.0776010498688	60.8462334766683	29.3451549863736	49.1191836734694	No dOCR induction
3	2.96747159090909	3.7353601675786	16.8004545454545	1.1104327480265	11.3435294117647	3.40775780010576	1.00875136165577	0.856549553701368	0.777294085129906	0.36316384180791	No dOCR induction
3	2.87086430671415	1.3321935483871	0	0	4.04882352941176	0	0	0.55064	0	0	No dOCR induction
3	0.128373626373626	0.927586466165414	6.87012857142857	3.03947368421053	3.36980769230769	2.40084863639916	0.307421052631579	2.65931707317073	0	3.245	No dOCR induction
3	0.653866777858855	1.25472805811899	5.40923076923077	0	3.34857142857143	0.857560975609756	0.790112359550562	6.80934287573195	3.34857142857143	2.78495049504951	No dOCR induction
3	0.764506394117745	1.04923375043806	7.68	1.52315867158672	5.53411764705882	0	2.82947368421053	4.01560975609756	2.41230769230769	4.51584	No dOCR induction
3	0.246646728307425	0.359568076311606	14.9728039702233	3.70105898451305	2.35312169312169	5.11968700887252	2.25882628358606	3.75287868755977	3.17927371273713	3.51761963742822	No dOCR induction
3	1.63298511903176	2.26992580868533	29.161925605463	10.8322546562817	25.8197218279875	7.92509305463444	29.8245546995378	21.9168809402999	20.5090912563819	10.9801309383918	No dOCR induction
3	1.86177215189873	1.84898779918391	9.26872305140962	1.8083606557377	1.2464406779661	0.628547008547009	1.75095238095238	3.47778067398995	0.507172413793104	5.48679005205321	No dOCR induction
3	0.486670392163308	1.01677901180027	20.8792736486486	7.69148648648649	122.185538461538	9.81928947368421	31.96	9.22210280373832	0	3.995	No dOCR induction
3	0.654091125863538	0.423909382373679	3.77363957709195	3.26209824861333	3.89438858525996	2.52850286666507	3.08063398962724	7.41880115117513	2.62751680378201	5.41882109751348	No dOCR induction
3	1.78480248211759	1.80896245357854	24.9775390050044	13.2734789060844	21.187701863354	16.0990472772943	11.7425817555938	19.0187616624258	8.16974910394265	13.2480573476703	No dOCR induction
3	3.19744735241162	3.08700025586839	47.9965909090909	35.4381376030013	55.7995454545455	24.7946054453161	16.9834813132356	26.9452752079867	7.14022900763359	46.1066666666667	No dOCR induction
3	1.38750304161167	0.850401958760215	9.75718181818182	6.01180626678409	2.74476076555024	6.30006125660335	3.01490624298226	7.10051432951031	0.95880829015544	13.2615391676867	No dOCR induction
3	1.88698541078491	3.23220401737764	7.39714285714286	0.891837662083284	15.9323076923077	1.38426065162907	1.30217083393554	1.60351706689893	1.60558139534884	0.237250859106529	No dOCR induction
3	2.90794819166254	3.71508615253834	1.66706586826347	4.9116459251368	1.64941724941725	5.5440919395631	3.31571136681364	8.01355294117647	1.01361904761905	3.44981412639405	No dOCR induction
3	6.27561756613298	6.78163799294979	6.64545454545455	6.65674890662037	6.33103448275862	4.0437587657784	6.64238410596027	14.7724137931034	8.08113646949231	7.28571428571429	No dOCR induction
3	0.116474728087012	0.0998902606310014	0.286692913385827	0.212097087378641	0.162544642857143	0	0	0	0	0	No dOCR induction
3	4.6525	5.42791666666667	34.1183333333333	222.156875	0	105.013571428571	93.05	300.861666666667	50.247	79.0925	No dOCR induction
3	0.219708345972692	0.191949639437899	0.197976782752902	0.241624358907942	0.380191082802548	0.16560312898668	0.856049543676662	1.49793733696756	0.449137812608249	2.48557302530253	No dOCR induction
3	0.333123651523617	0.298535585641535	0.76833475177305	0.416821404543808	0.315111111111111	0.423283582089552	0.0908974358974359	0.408608084716424	0.170843373493976	0.616521739130435	No dOCR induction
3	6.5129218328841	5.74042887029289	17.9259675967597	10.0543726173171	8.7986	10.2910333152763	11.7292156862745	21.7761471861472	19.8993927893738	18.6244065804935	No dOCR induction
3	0.670910978043912	0.645836385836386	5.66225629791895	1.40011223344557	7.46802721088435	2.79798716302953	5.35159420289855	0.907272727272727	1.47851851851852	9.09288888888889	No dOCR induction
3	0.281721236028928	0.095682382133995	0	0.114082840236686	0	0.370769230769231	3.21333333333333	0	0	3.21333333333333	No dOCR induction
3	4.36687753245477	3.65790283148219	23.5286074568877	5.25620935115481	7.48382832931255	3.79608965188364	9.04407025136631	9.0463963963964	5.49606200579347	7.39719101123596	No dOCR induction
3	1.2829514993345	1.38843195740059	17.5142921712434	5.79272013046774	10.1331964997785	4.77684936761352	4.12618460764587	9.71510592346238	4.67230300041528	6.55281501318392	No dOCR induction
3	4.60921195652174	8.54827636363636	65.1545454545455	10.8176352067869	6.37066666666667	14.7890476190476	30.0615833333333	61.6704190981432	29.2432775919732	39.4374603174603	No dOCR induction
3	0.490499413796631	0.467299815227339	0.175316901408451	0.922858008605539	0.738724035608309	1.18775300747655	0.042885443583118	0.159566104549479	0.222276785714286	0.105375661375661	No dOCR induction
3	0.285559566787004	0.719090909090909	0.807142857142857	0.156944444444444	0	1.31833333333333	2.7685	3.09728915662651	0	2.71805474665114	No dOCR induction
3	4.71338342476399	3.81347723503877	27.0148568665377	15.9787674825175	24.3057405017921	23.2856499547745	18.1955555555556	17.0114897565644	10.6051336477987	15.945	No dOCR induction
3	4.55888910170465	3.4180487804878	6.82317757009346	3.98397808462592	6.05204819277108	5.50318523581681	0.829165247018739	2.60105281690141	3.90507416081187	2.03261958997722	No dOCR induction
3	0.144791260462055	0.0915419786096257	1.79909090909091	0	0	0.682413793103448	0	0.145514705882353	0	0	No dOCR induction
3	4.62535680718244	2.68380678210067	20.238293683347	10.2913887146179	25.1641952983725	5.47754405286344	8.96677517241379	11.7237592592593	3.15814405656209	31.8610909090909	No dOCR induction
3	0.383938345969812	0.933232406385946	12.2721619047619	5.79777029472076	6.36981840840306	3.26723276723277	5.81422222222222	5.6996109352518	1.09050533291913	5.91038836846214	No dOCR induction
3	1.69169852275212	2.05142925334972	4.83944131641554	2.92397260273973	3.2235306122449	3.48016304347826	1.26488888888889	10.9240305563168	1.84716346153846	1.82957142857143	No dOCR induction
3	0	0.923142857142857	3.83477272727273	8.74442276422764	0.371379310344828	6.43568451311534	0.173709677419355	1.30506016633326	0.512236250432376	2.89009353199395	No dOCR induction
3	45.9870669745958	41.4936743548755	54.1507482993197	46.3347464609393	19.8358441558442	46.6760784313725	44.9669777185298	45.0423444636727	43.4234848484848	46.5366538952746	No dOCR induction
3	1.2947874862896	1.02155902949486	7.54166972477064	2.69474435802627	3.53659090909091	2.57297461608306	2.58200084423808	2.106	1.3275652173913	3.0139932885906	No dOCR induction
3	11.1856830640249	12.2761283626469	16.012220952381	9.66101305596186	10.9865633074935	13.82530021886	18.8804646017699	37.0974297827239	24.0331719838651	55.4582608695652	No dOCR induction
3	0	0.548011848341232	11.3063074096754	0	15.5016842105263	0.52752	0.984179104477612	0	0.531774193548387	0	No dOCR induction
3	0.445301030491248	0.385948963317384	1.0803125	0.21472049689441	1.13344262295082	0	0.903812488029113	0.692764335115045	1.70716049382716	0	No dOCR induction
3	1.85966638309905	2.01616145523855	5.91579594594595	1.36435702996267	4.30527075812274	2.17846556058321	3.64474327628362	1.17193396226415	7.41613909774436	1.34297297297297	No dOCR induction
3	2.22140970861029	1.92226218821956	5.35833333333333	1.61557788944724	1.46136363636364	5.67571153846154	7.52744515673705	6.15721212121212	0	11.1657674174961	No dOCR induction
3	20.6464682696098	23.615722705314	33.4144444444444	19.4655548865215	30.073	22.5955778717407	22.3777342835502	17.9812902319141	18.2002884615385	18.7794033356441	No dOCR induction
3	3.13245614035088	3.3085101173972	10.6973377192982	4.6540960960961	30.504813559322	4.52648880791255	1.92053781512605	3.79575924295775	2.01931547619048	2.7170652173913	No dOCR induction
3	0.734020618556701	1.2676376146789	2.19076923076923	3.51123287671233	0	2.7921568627451	2.89115151515152	4.35918367346939	0	8.26838709677419	No dOCR induction
3	0.786315789473684	0.494886765746638	12.9488675958188	3.27387086457482	4.75796178343949	3.17542258028084	1.31514084507042	2.50422459252157	0.576388888888889	6.08491561181435	No dOCR induction
3	1.08220183486239	1.404385827333	43.0647619047619	2.01641025641026	5.36181818181818	17.3365454545455	3.57454545454546	4.76606060606061	0	4.36888888888889	No dOCR induction
3	10.8077682472892	7.51507120253165	40.9386666666667	18.2833365917237	37.3138888888889	14.8351113467656	6.01334581772784	9.8495612244898	5.60938461538462	0.505	No dOCR induction
3	1.97432739452314	1.55593331765542	34.4537857142857	10.8114224794395	16.8018461538462	10.9970416666667	5.82822660098522	15.7250268041237	4.47870106609808	17.715361163227	No dOCR induction
3	0.0800515463917526	0.0386318407960199	0.395668789808917	0	0.470606060606061	0	0	0.0856827586206897	0.214206896551724	0	No dOCR induction
3	0.448445475638051	0.530603135904838	0.847719298245614	1.11059772129711	1.92424778761062	0.982779661016949	0.676119402985075	0.259784946236559	1.98719007798553	0.446030769230769	No dOCR induction
3	3.17161343161343	5.8345818453972	2.70606382978723	0.601347517730496	5.56	0.887853403141361	1.36758064516129	2.04488927103431	2.35545618088168	1.02775757575758	No dOCR induction
3	1.2830637944431	0.982194365091298	3.1312	0.862929133858268	8.17850746268657	3.58776664622095	2.97972720941688	1.20908669108669	1.7399804592086	4.73071263778518	No dOCR induction
3	2.59029805785047	2.58541418406747	20.23240215853	3.78161212123673	10.2778071398215	3.61667096021422	16.2060274879924	13.6546297298671	8.72400373798702	11.3590917678217	No dOCR induction
3	0.904502024291498	2.89324462110084	7.76923076923077	11.2127118644068	41.4773333333333	6.68961038961039	11.99375	5.17948717948718	10.605	8.31764705882353	No dOCR induction
3	0.684158415841584	1.25432284263959	21.7537037037037	2.073	1.77179487179487	7.90359477124183	0.437341772151899	3.55661764705882	6.19129072681704	1.57045454545455	No dOCR induction
3	0.779933108500469	1.1929180887372	5.56281407035176	2.00729166666667	2.0336	1.74367727648074	2.44423076923077	3.44728773584906	1.57748226950355	2.665	No dOCR induction
3	0.152002626359014	0.100948587979725	1.41670358529345	0.115453416149068	0.331928571428571	0.3953473264166	0.316660988074957	2.84881157657821	0.523102389644872	1.57699611072981	No dOCR induction
3	1.46403935950999	1.43291580963018	26.0445050205539	8.91311116965226	2.94002482269504	4.87527630565747	6.91104028502764	7.19784948694845	2.95332203503591	4.47687563334869	No dOCR induction
3	0.419751290728448	0.136101800124146	4.35353790613718	0.627892325315006	7.89336	0.63126679462572	3.13228571428571	7.31044926829268	3.24078931328728	7.400025	No dOCR induction
3	1.310731050404	3.80046954595792	9.176	4.41153846153846	19.6628571428571	12.9761616161616	0.791034482758621	0	2.41473684210526	0	No dOCR induction
3	1.07971151472701	1.27678856551278	19.0831427006728	9.24907559825314	7.36655328798186	4.2222379213795	10.5623854085389	14.2576592161873	2.22207335549621	9.31373057726716	No dOCR induction
3	2.95608271997041	4.15101476426246	38.8328912466844	27.415465341066	30.4695304695305	19.3890046082949	27.8156261968594	27.462261792827	13.6699608741292	23.6894988966037	No dOCR induction
3	0.256132381570409	0.204584820968668	0.897045454545454	0.480504347826087	0	0.988749309265058	0.157250996015936	0.0658931552587646	0	1.51807692307692	No dOCR induction
3	0.807914521155401	1.05983918950578	44.9802687000254	17.2358903763827	23.8507951646148	12.1574493359286	24.1309228215127	29.7183334452427	12.4228614789917	22.6059813874788	No dOCR induction
3	3.95981614800415	4.57491307364377	14.1832335329341	15.3744950495049	4.37276035834267	15.4818181818182	12.2535483870968	21.8135593220339	2.95069441036463	17.8522563767168	No dOCR induction
3	12.8433344368282	15.8753612737375	32.7170234741784	17.0378007882304	21.3730827067669	20.6060392156863	21.954512987013	26.1573894106438	9.77620634920635	38.1756818181818	No dOCR induction
3	0.0543045194239668	0.104760359600196	2.03356453028973	1.50702052326788	0.452819221967963	0.973088968889153	0	0.545526467535463	0	0.772369230769231	No dOCR induction
3	1.32676318063959	1.21232528974226	3.145625	0	10.066	8.38833333333333	1.29051282051282	0.915090909090909	0	0	No dOCR induction
3	3.62368906408216	2.48616831945686	34.4518811881188	8.12597705802969	14.5260732476352	18.5718930699141	7.25473958805916	8.19703197954495	5.52304894911504	3.48794952681388	No dOCR induction
3	0.851570247933884	1.17090909090909	18.3134117647059	5.10140752864157	7.60533333333333	9.97019607843137	1.76136752136752	4.17	4.01454545454545	8.36649572649573	No dOCR induction
3	0.418769716088328	0.518980287599982	0.7375	1.05897435897436	1.475	0.756410256410256	0.310526315789474	1.39425901201602	1.96666666666667	0.797297297297297	No dOCR induction
3	0.857602762214591	1.14339110785602	11.6673396825397	5.80805213554282	5.84763698630137	5.8447409111827	3.87854714374833	6.52915747867693	3.52078038259804	6.10628458498024	No dOCR induction
3	0.24013856028895	0.269888682745826	0.763622047244095	1.08184192320996	2.48666666666667	0.392631578947368	1.70526023257005	1.79298240904274	0.753730569948186	3.13083632679377	No dOCR induction
3	85.9901414141414	71.6078781512605	206.144705882353	66.760989010989	56.1015909090909	84.73375	98.483	62.2059090909091	115.982045454545	54.0022222222222	No dOCR induction
3	0.964785972992104	1.81139794061955	21.2641288096607	8.69681306747374	16.3141090146751	11.3136219336219	16.347078371942	14.9676433673353	12.8066353411122	13.5023076923077	No dOCR induction
3	5.47244600703164	4.96380032206119	20.3364452928765	7.152867105001	6.77716840536513	12.3200571137175	20.4859279617346	16.1832712389148	9.28019393939394	8.74716510903427	No dOCR induction
3	2.5741243697479	4.21795910515033	22.5248684210526	19.7923253856942	11.0266666666667	24.7463846153846	9.95126373626374	12.938264193508	3.54428571428571	9.12820754716981	No dOCR induction
3	3.15327005531107	3.72964991664682	15.0953243574051	11.2526000774293	27.9657142857143	14.3638003663004	5.10718451186401	9.02011127657814	7.35663962635202	9.21034754098361	No dOCR induction
3	3.14465121988645	2.04928777429023	3.54311846689895	4.35215216410197	4.46978021978022	3.11568415146414	3.19530177675302	6.33665842490843	5.25477612508084	6.67804132307977	No dOCR induction
3	0.872627737226277	0.961774366232965	9.45593220338983	8.63416666666667	3.985	18.027380952381	0	1.93446601941748	3.62272727272727	3.06538461538462	No dOCR induction
3	1.45592991316676	1.26594827586207	7.10763888888889	1.38553113553114	9.97541666666667	6.89529702970297	1.26691995947315	3.45616666666667	1.99078947368421	1.48333333333333	No dOCR induction
3	8.71788349472499	10.9718992763616	11.4196837670384	5.50010367064842	4.51128259486962	6.26556984695539	3.3026221851543	9.28941176470588	0.553685453400504	6.60323446327684	No dOCR induction
3	0.842203954970123	0.696385964912281	27.3392207792208	7.7695870116692	27.0763120567376	6.30863768115942	9.87236090225564	13.633460625918	6.21574660633484	12.8844444444444	No dOCR induction
3	0.576973244147157	0.430266090446057	4.29521186440678	1.55209119160761	3.42686842105263	1.35304809877757	0.737318611987382	1.95035046728972	0.9275	1.35903276367681	No dOCR induction
3	0.873604651162791	0.831470406723874	4.61560740144811	2.03466303661616	2.134375	0.538643533123028	1.07389937106918	3.59676147564066	1.45163608562691	1.04274809160305	No dOCR induction
3	1.27855626813254	0.24757225433526	16.4054196428571	1.34193211488251	8.92587617468214	2.63742631578947	3.44530517503805	3.65453684907326	5.98232793522267	5.5697648766328	No dOCR induction
3	1.05910440679004	2.31066529748569	8.35788770053476	4.73329882677709	21.2419398907104	2.96851851851852	3.62669683257919	8.34126344086022	0	6.48636597938144	No dOCR induction
3	5.62125683060109	6.79166528583264	8.29111111111111	6.15911111111111	15.99	9.13714285714286	16.2945714285714	13.7903174603175	21.5053913043478	19.7971428571429	No dOCR induction
3	2.48516748768473	6.76439440993789	14.6541772151899	0	2.53014084507042	0	2.97981042654028	7.13640287205242	0	3.04474576271186	No dOCR induction
3	1.76409015715467	0.687403846153846	0	2.2623780683459	0	0.129510869565217	0	0.545725190839695	0	0	No dOCR induction
3	0.178587829864281	0.168297629125036	1.00889307051001	1.88310088899312	0.136755952380952	1.13907436122783	0.54424703891709	1.6129465353994	0	0.985648621041879	No dOCR induction
3	0	1.27487179487179	20.1854700854701	9.08923641069888	1.57341772151899	3.27105263157895	13.176846536548	14.3926315789474	3.55142857142857	3.4255905511811	No dOCR induction
3	6.06566820595705	6.70108535115041	67.8739583333333	32.483730345912	118.645187969925	30.3971051124744	52.1409826311414	61.8035065868263	44.8876319621405	69.4891752696903	No dOCR induction
3	0.224623376623377	1.0946835443038	6.95556329849013	4.04209625668449	0	2.73094736842105	2.97182130584192	12.3135491606715	9.98490816797416	12.5353008895866	No dOCR induction
3	4.20658816738817	2.39958867446119	8.65960493827161	2.39626943005181	7.93470588235294	2.91598941798942	5.10326827401454	4.05951283739302	5.42170888007324	1.02773333333333	No dOCR induction
3	5.28342087033189	3.55280473515008	50.4130158730159	15.3434748717949	17.3257142857143	14.7354790823212	6.65610774410774	31.9845163968452	7.67594936708861	37.6943115577889	No dOCR induction
3	0.447241328710337	0.388723895212928	2.65491076115486	0.882301144207911	0.967222222222222	0.336014448106959	0.74834386852086	1.13629164416911	0.269922480620155	0.36885593220339	No dOCR induction
3	0.666757959602876	0.821946038776156	28.0437365475678	8.94262101534829	42.48	16.0156862745098	2.66274621752783	5.25610241820768	1.71367614121776	4.10578512396694	No dOCR induction
3	0.0433759167258103	0.016574011299435	0.304736842105263	0.11381129733085	1.29195237432113	0.167900393657828	0.350817405285901	0.0432429245283019	0.310762711864407	0.513011595699732	No dOCR induction
3	8.45069626168224	10.838157450401	46.6350406504065	38.8698214285714	5.70416666666667	37.4136645962733	44.628880455408	45.0159411764706	20.4437333333333	123.647579908676	No dOCR induction
3	4.3212661498708	3.56839384130872	82.6553908045977	39.9614018918263	31.7627894736842	44.6153438956198	44.5154938271605	55.8317068965517	38.2988658649399	72.5070254342432	No dOCR induction
3	0.404125502117034	1.0375996682736	9.38477247502775	1.22539347842458	8.02634216177523	3.271626342347	3.69460105112279	5.60601241219396	4.62134362934363	5.19172539213458	No dOCR induction
3	2.0075063339501	2.32439526511675	20.6371259175607	5.54058373171771	23.3953980099502	8.93838617840795	6.30728476821192	8.89330708013398	7.19856789250353	4.74474637681159	No dOCR induction
3	0.075226586102719	0.10719744222767	1.04842105263158	1.65344305464121	1.34594594594595	0.645720846869049	0.224324324324324	0.209243697478992	0	0.655263157894737	No dOCR induction
3	0.215696389093589	0.0976480400333611	1.07336757886154	0.0595826972010178	0	0	0.674170044072376	1.16448756641202	0.301752577319588	0.302532299741602	No dOCR induction
3	1.70789142535493	2.37680108168297	0	1.07877551020408	0	0	1.17466666666667	0	0	0	No dOCR induction
3	0.599070437743892	0.656513456538543	10.3459652065081	2.35436585483482	12.5923986828774	2.06753110918544	12.5788850323998	8.14560526315789	8.252550597213	6.99922813569872	No dOCR induction
3	0.825187007295593	0.898596095512172	12.57421875	4.31022267206478	17.459375	3.30647375356908	5.39506480558325	1.92934782608696	3.65194805194805	1.79032258064516	No dOCR induction
3	0.657869524844008	0.62469170696983	1.03076699029126	1.78580861581921	0.601865079365079	1.97707044588509	1.2173157618673	2.5830470200327	0.170173535791757	2.20288874463198	No dOCR induction
3	0.279074074074074	0	2.15285714285714	0	22.605	0	0	0	0	0	No dOCR induction
3	3.05167691002636	2.25831954314721	27.4989230314045	38.2653338410974	17.9332470064049	34.7506881365263	10.835471775749	29.9133018867925	7.52534506384304	36.8382385596399	No dOCR induction
3	0	0.346599390055854	25.0526495726496	10.7845912518854	36.0268371696505	14.3071523959152	3.19183725097502	4.6940348456098	3.462	8.4242	No dOCR induction
3	2.11380060728745	1.57112069213854	6.28453881987578	1.80488721804511	9.75813008130081	7.82771739130435	3.67423469387755	7.36517045454545	4.93339332365747	0	No dOCR induction
3	0.180423752174834	0.147885719378824	2.89297128079488	0.239326899282356	2.5508260707635	0.4838950042337	1.95777608562303	1.23537600440986	1.98850867808765	1.31304223823917	No dOCR induction
3	1.63801546391753	1.95804443636384	30.8628646616541	17.5670910942957	17.5264865556978	15.3531837280367	17.6718675813356	22.045873684291	15.9416038400495	43.9432409069511	No dOCR induction
3	0.205882352941176	0.130747126436782	0.473958333333333	0.144904458598726	0	1.2877358490566	0	0	0	0	No dOCR induction
3	0.22448717948718	0.453473545300837	2.07820707070707	1.00057142857143	6.94256140350877	0.564838709677419	3.81170068027211	6.52333333333333	7.50903225806452	11.5065714285714	No dOCR induction
3	2.00397825823098	2.91466273819217	22.6286068965517	11.6041494124892	6.58422567143355	8.70118613068348	6.15980536506656	18.1281836574126	2.60760900828348	15.8548656351792	No dOCR induction
3	10.8574995898277	16.4770571532581	38.3131221719457	27.6466909090909	16.254	15.0741818181818	24.9551186440678	17.3767164179104	15.2608345752608	3.49884297520661	No dOCR induction
3	0.53188049210995	0.703432225791692	0.466432060327344	0.324475450122875	0.919121755522258	0.299236448335996	1.71063668598115	4.7051195456787	1.88840602910229	3.10242926665337	No dOCR induction
3	0	6.55105263157895	47.7875892857143	20.3004642857143	51.5048275862069	9.39730769230769	24.7316799051571	22.8118688820999	46.8681227733626	27.7462834224599	No dOCR induction
3	0.44280276156382	0.551063783151754	4.91017551234892	0.582747951346783	3.22219560878244	0.585450061652281	4.65161804196441	3.88842699466702	1.6164893146647	3.07691620111732	No dOCR induction
3	0.617114568599717	1.8538324183866	5.32204953560371	4.42811940298507	42.3834285714286	14.251339673594	13.0656684491979	1.38220644417852	6.13243888888889	4.39044025157233	No dOCR induction
3	3.29411910742659	5.65529435360636	1.5169512195122	0.707863366242868	5.59411636995224	1.07394380733945	3.52131986829425	2.64671981980638	4.01017901352123	0.551863354037267	No dOCR induction
3	4.03080733621259	5.16455588774954	24.0617442088347	15.8504389782684	24.4614813009451	20.2257489553736	12.7184809155505	20.5635701648708	7.37970619092683	24.393643689107	No dOCR induction
3	1.07459633551976	0.763524362168821	43.0286243386243	11.1839465160075	16.8025	26.1857142857143	19.834530075188	16.1478571428571	0	36.2621395348837	No dOCR induction
3	0.808769230769231	0	16.1753846153846	4.38083333333333	35.0466666666667	1.8775	4.38083333333333	52.57	0	15.771	No dOCR induction
3	0.731353757566809	0.647938937854401	17.5467561807332	1.28212344869573	10.6258044930176	4.04144300822562	3.77554642313546	6.74327502915209	1.83636847356169	11.346978101782	No dOCR induction
3	1.40294350282486	0.649375	0.611176470588235	0.166950250367455	0	0.06460103626943	0	0.146427142235755	0	0.184074803149606	No dOCR induction
3	0.565556721444059	0.160380313199105	9.840625	3.28853211009174	2.75730769230769	3.685	2.82522167487685	7.64442854263253	2.04828571428571	14.5051938228806	No dOCR induction
3	1.12456110795858	0.56089552238806	1.6198275862069	0	18.79	0	0	8.54090909090909	0	15.3004285714286	No dOCR induction
3	0.856037285858247	0.508650912106136	1.2821107266436	0.408973509933775	0.8234	0.767973871785428	0.191488372093023	0.461104	0.186289592760181	0.82102633969119	No dOCR induction
3	3.09059347331141	1.76439408892924	12.3438461538462	4.12071111111111	28.6789417989418	12.1336623376623	7.04395061728395	20.1864795321637	1.39843137254902	11.8866666666667	No dOCR induction
3	3.34614742834708	2.87216077448888	43.4746819338422	19.7875993000389	22.1684615384615	26.6729451100585	12.3361963383838	19.1675844904375	11.854362745098	14.671313074993	No dOCR induction
3	7.41829024943311	6.93282263063851	23.6524880382775	10.787898377228	5.35866666666667	14.9032316053512	13.2326720135078	15.6634124922696	8.95341658341658	7.88062244301578	No dOCR induction
3	1.41902927689594	2.56459797442262	17.2271291790928	2.54168257756563	7.05837590125871	7.53611643233744	10.6429844758416	8.31196016367727	7.00247513459257	10.6324456592477	No dOCR induction
3	2.97228383019513	2.4825393667832	20.4637757160145	13.4964233394495	24.2096296296296	20.3510679972151	6.25287014061208	8.77356445381103	3.89514442442767	12.7211615841141	No dOCR induction
3	2.26505053317447	1.74004578834774	2.67192743764172	2.32191244825752	8.91144499178982	2.34391537035464	1.7502244091553	3.41009365687527	0	0.924897959183673	No dOCR induction
3	2.81122223615126	3.17265148675662	7.69717606543263	6.70777522399688	12.3164778325123	8.46604858299595	9.21146556473829	9.36932747252747	5.51603383871676	3.60785714285714	No dOCR induction
3	2.68417424107068	3.23328371655764	17.9898830320523	9.72984649122807	6.83274725274725	6.77974346346705	15.8095094735679	25.4415074469686	13.277474892396	29.0660606060606	No dOCR induction
3	1.60612582781457	2.06954666666667	2.64572727272727	0.901021671826625	2.93969696969697	3.35965367965368	0	1.01052083333333	0	0	No dOCR induction
3	2.70606719367589	2.4584356206072	13.5238648648649	3.48951065124772	10.7549083063646	2.26549891167373	4.0645903995401	6.3301573142065	2.6642108672767	0.638987341772152	No dOCR induction
3	0.0507443729247107	0.0725934781679824	0.0415691898010819	0.0166330000897065	0.13432242521582	0.00877824136030859	0.085965859030837	0.211748466257669	0.0853204807386481	0.598330979949167	No dOCR induction
3	0.184842034348055	0.199178335106724	0.819302011313639	0.568933182348996	2.17620464203988	0.548852419354839	0.6579120052746	1.86315687831683	1.58864845938375	2.53194480100222	No dOCR induction
3	1.14571766188515	1.29494175007927	5.5303974972396	0.80113570477648	7.37343369634849	1.41911439114391	2.92075226511002	1.2042360446571	0.474985590778098	3.83027822537329	No dOCR induction
3	3.53279538285059	4.6430985035928	8.82255319148936	22.7279045439686	43.19375	27.0516285714286	7.11426470588235	23.6948571428571	4.93642857142857	17.7782971014493	No dOCR induction
3	9.00492031374332	8.6718759936407	44.4035130970724	24.7151054131054	30.1216695652174	31.5749022801303	34.464113450795	48.8007607747339	36.7259936373277	66.3653846153846	No dOCR induction
3	1.12460526315789	0.784128440366972	28.49	4.02888888888889	0	6.33111111111111	0	0	0	10.68375	No dOCR induction
3	0.747258064516129	1.24278485297229	2.20619047619048	3.84386263736264	9.65208333333333	5.14777777777778	0	4.08794117647059	0	4.30976744186047	No dOCR induction
3	0.701103896103896	0.384219910956753	18.8023684210526	10.4189117046896	18.0173793103448	13.3630484693878	8.03990595611285	25.3093711656442	12.4922188449848	40.6379364194088	No dOCR induction
3	1.0699683498178	1.21525647088168	2.55661538461538	1.55407585696149	5.82039310344827	1.07764618613403	6.60058985491899	7.73697532894737	5.78719348659004	4.9921367935969	No dOCR induction
3	0.137069199457259	0.42052467117991	0.660261437908497	0.0740615835777126	1.55415384615385	1.14046263157895	0	0	0.463394495412844	0	No dOCR induction
3	3.74321492461027	2.89752913752914	16.5663096397274	18.9647876752913	13.2141843971631	11.2305699481865	7.81294431888227	21.2870991077888	3.30871232876712	13.7256827586207	No dOCR induction
3	21.7736120087619	23.3585156705368	54.8433811320755	37.6009592920354	45.7125110132159	37.7620027624309	34.3969905956113	41.423164887802	23.3783719950869	43.4679037943189	No dOCR induction
3	0.141220400728597	0.329564293304995	1.40325791855204	0	1.38446428571429	0.280905797101449	0.591832061068702	0.601007751937984	0.603346303501946	1.06937931034483	No dOCR induction
3	3.51417646593674	3.30957338627049	10.7373769271664	8.64277291683059	9.49479287202037	8.79422689205955	6.93374504898895	11.8485231746032	8.91477625635234	6.07075888192267	No dOCR induction
3	4.6997021058038	1.01489795918367	0.886728744480924	0.500319383812534	0.421440677966102	0.653587539004206	2.01214982125447	1.35684437401471	0.55876404494382	1.4680442804428	No dOCR induction
3	5.24547020737227	5.01870765276863	56.1212718407152	20.4265731874145	53.9888764044944	28.2674839792493	23.0830888947507	16.8021225710015	14.39925	27.2012921348315	No dOCR induction
3	0.35140754641637	0.652984375	7.57791146701354	3.00699394545397	8.66800076819666	2.56211172959314	2.47070821529745	8.31018655452136	6.53160714285714	6.31446659482759	No dOCR induction
3	2.48843131047582	3.31194670211802	8.30357142857143	12.2910352911271	12.8461538461538	10.5187291512231	9.75477921567527	8.93915343915344	18.1501356238698	16.5381547260686	No dOCR induction
3	0.285157377046583	0.380332285126322	4.48015004364195	0.460362840262713	2.25314277462285	0.693167366227608	2.8691543636419	3.35782232125331	1.06125807092839	3.51212576896787	No dOCR induction
3	3.99845001108402	3.98206568946797	10.5985426356589	6.80707936507936	8.492	4.46947368421053	11.4357802197802	8.57217138707335	5.45197740112994	10.4891304347826	No dOCR induction
3	0.566685796269727	1.70904807692308	18.7163725490196	11.14941089838	5.4578443877551	14.5886199809146	9.98174185463659	6.7090259009009	6.47682258064516	6.64006304176517	No dOCR induction
3	0	1.43316906343733	7.09625	9.52566236250598	12.165	11.4802831142568	2.27649122807018	6.00740740740741	9.70993197278912	17.3785714285714	No dOCR induction
3	0.0458569051580699	0.0808732873922747	0	0	0	0.420763358778626	0	0.250545454545455	0	1.45052631578947	No dOCR induction
3	0.485200697989374	0.216644970414201	0.415348837209302	1.38595890410959	0.454067796610169	2.13382186773014	0.79126582278481	1.01732663989291	2.62076086956522	3.4749347826087	No dOCR induction
3	2.66291666666667	0	3.55055555555556	4.91498874274203	2.38855555555556	8.03362288500638	6.42232843137255	7.65156318039925	7.32792792792793	10.8963404194607	No dOCR induction
3	0.496824925816024	1.06380226847707	7.49686567164179	6.29884712884382	19.5882156862745	0.693291925465839	3.10055555555555	5.50239436619718	7.61596697088222	23.7226781326781	No dOCR induction
3	0.399467730569662	0.473126572000919	20.1402040816327	8.18513834340938	32.4945	7.70071678321678	2.94188888888889	5.61171463815789	0.583908355795148	5.41108527131783	No dOCR induction
3	0.0458480325644505	0.0874256144890039	1.11702479338843	0.494352292087642	8.4475	0.314325581395349	3.73918156274287	2.01936715826546	3.13307078763709	4.89535069799115	No dOCR induction
3	0	0.266961240972929	5.60080459770115	1.70917410714286	9.36224159402242	0.973566433566434	0.214845679012346	0.156426966292135	1.34512077294686	0	No dOCR induction
3	5.30449180327869	5.65470723306544	11.6623255813953	17.9952857142857	28.1442857142857	17.5724501108647	6.92686411149826	8.47171428571428	14.3982352941176	8.955	No dOCR induction
3	0.86044686813603	0.578904155995844	0.620056657223796	0.656557930258718	2.36883116883117	0.69618320610687	1.517568	3.06935172413793	2.23294180175392	2.71008731808732	No dOCR induction
3	2.94062237134573	3.7557935969229	9.18134538878843	9.43478491247627	6.53276995305164	8.87608197758023	5.51754343434343	5.38160166016602	5.02508297771456	4.16068056117631	No dOCR induction
3	1.76070391414141	1.41876938946303	0.422105263157895	1.14506828718206	1.50375	0.828724589916474	0.42999387254902	0.382530835284934	1.09599887292195	0.672458281900059	No dOCR induction
3	6.87804545454545	7.39039277297722	10.7764615384615	1.02796875	2.74125	6.08391891891892	7.23910033444816	2.65282258064516	4.09204918032787	3.13285714285714	No dOCR induction
3	2.52732370513243	2.75151695739333	24.650647955648	11.4768323277231	23.9894212962963	14.8086703369302	5.06387578482946	11.8456879589614	8.90936730506156	13.9243792288253	No dOCR induction
3	10.8182658959538	11.2010038610039	41.2892307692308	26.274965034965	57.51	21.3918598382749	5.25205479452055	25.56	31.95	13.335652173913	No dOCR induction
3	0.290058647778031	0.437188865178727	13.3665333333333	5.59585746951219	30.3522058823529	1.07218181818182	1.67528409090909	3.3170625	8.5463768115942	3.93133333333333	No dOCR induction
3	0.1596	0.176492890995261	3.34240223463687	0	2.9925	0.407737226277372	1.08616666666667	0.579861591695502	0.661065088757396	0.539710144927536	No dOCR induction
3	1.81777624111367	1.81442312375899	3.94073359073359	0.110901926444834	1.3101724137931	0.483396946564886	0.208477366255144	0.592745709828393	0.301189060642093	0.63643216080402	No dOCR induction
3	0.187273465136816	0.15191118830364	0.135148711169861	0.160620151787997	0.965124930740614	0.113128016053767	1.51653893695921	1.10864845857353	0.459533414999319	1.3837639553429	No dOCR induction
3	0.975377210136892	1.42451984732824	7.88913120567376	0.177566844919786	0.582543859649123	0.476057347670251	3.04365609178507	3.2738921789141	1.25671701388889	5.28377168100442	No dOCR induction
3	0.366064554382064	0.404324453300831	5.06646075765815	1.50098063456385	2.10977496815587	2.54412642723286	3.46661334573355	4.47930243612597	1.04215505913272	2.77530600625298	No dOCR induction
3	0.403919654318309	0.342509586674334	4.5230631437528	2.35001773888363	3.42678571428571	2.25560578661844	3.04169884169884	5.91354984571202	1.84028195846828	5.35718506173775	No dOCR induction
3	3.14445227637358	4.60903901072256	9.86708333333333	5.9075908766928	51.8726666666667	8.72457894736842	0.835308641975309	3.4307702182285	3.56105263157895	1.99	No dOCR induction
3	4.39632290786137	8.49445454545454	13.432380952381	28.8936111111111	18.5115	22.919	16.0309529276693	9.82031212484994	10.6298529411765	17.0957575757576	No dOCR induction
3	4.94621323529412	5.59000575094006	56.6904	7.78487967914439	33.891	11.9038636363636	8.96290909090909	10.6467424798239	10.1262325015216	20.641935483871	No dOCR induction
3	0.856790816229766	0.632570762074931	1.17018633540373	0.0717987804878049	5.36254643962848	0.605429914635655	1.64001405571173	1.89177927927928	0.813231571995258	0.829781879194631	No dOCR induction
3	0.575908096146322	0.378561555747623	0	0	0.798536585365854	0	1.35652622199593	0.362971175166297	0.294424460431655	0	No dOCR induction
3	1.03670588235294	1.9846089340429	8.10214492753623	15.5499555555556	2.30339869281046	9.28272592592593	8.44527154957648	22.187713963964	8.29634386680258	23.5648	No dOCR induction
3	0.161480937759536	0.0213008130081301	4.36666666666667	0	7.336	1.60005669291339	0.476363636363636	0.705384615384615	0	2.44533333333333	No dOCR induction
3	1.40686070686071	3.07282289449681	7.98555279708706	3.27639776217412	5.20707467532468	5.61243386849605	1.59427581053986	5.28186152381741	0.182645074224022	5.03568273388365	No dOCR induction
3	6.64933592401455	7.19963782051282	102.954456521739	40.7302327439816	40.6942924528302	50.4341438848921	43.3878788249694	63.6403252815966	27.3213882303723	60.6509042553191	No dOCR induction
3	0.286594400096759	0.559594614599796	2.93069124423963	1.46597298999723	1.06347826086957	0.962711370262391	0.7338	3.70292889030612	0	3.26635498320269	No dOCR induction
3	1.31146432544097	3.63669081852145	5.07038961038961	0.461489361702128	5.00538461538461	4.15340425531915	4.86648153696352	4.23052702702703	2.78374331550802	1.78623529411765	No dOCR induction
3	1.5482133504376	1.01578781632887	0.569566898685228	0.514375252729478	0.286418097281831	0.68392934694539	2.11800070444239	1.20867598339971	0.454911704292812	0.898369661331683	No dOCR induction
3	2.85257306027752	1.69639344262295	6.02378378378378	9.36707070707071	38.208	8.20682170542636	15.92	16.2737777777778	0	4.10838709677419	No dOCR induction
3	2.83485507246377	1.91361185815248	24.8470042194093	28.5510728587652	18.1638914728682	22.4647755806105	11.3715447154472	23.3424997400004	13.6938277511962	20.1116924778761	No dOCR induction
3	0.0527257765891792	0.120017524203511	3.05676372622757	0.163704590818363	2.13077705055006	0.98216747984192	1.18376936942698	1.0687730553328	0.33124394184168	2.145	No dOCR induction
3	0.341662764700246	0.37384235921744	4.27879670025393	2.06991184437667	2.85445125087678	1.89003189565733	2.43886107940439	5.83587445919632	0.954494482893706	3.07341540030888	No dOCR induction
3	0.729574319946141	0.965316706750568	9.30005730878314	2.04677697106312	2.40228153846154	2.10410883305312	7.28006103406886	6.47118134171908	3.66365321749916	5.0880926537675	No dOCR induction
3	4.56588854489164	4.15930063204772	12.7487924120143	7.26388946462353	6.19067599067599	6.3392797555829	6.78614631083203	9.37584627054362	3.83056394977655	9.8659836572985	No dOCR induction
3	5.25402859545837	6.13349013823415	25.5988660524451	35.2571428571429	27.7940256045519	30.3529411764706	39.1656585365854	34.0808905380334	43.1694328358209	36.9265536723164	No dOCR induction
3	1.61104487000908	0.917987226890757	4.45964010989011	0.958533834586466	2.6559375	1.69302788844622	3.20774078689692	2.57133198350524	0.326884615384615	0.643863636363636	No dOCR induction
3	0.441927710843374	0.283869232330422	25.938	3.90747126436782	32.357	4.58720538720539	9.47886803519062	13.8655844155844	19.6483625	11.2880092059839	No dOCR induction
3	0.82429116403753	0.177543859649123	10.8253769559033	0.886846846846847	3.61428571428571	0.941395348837209	2.85741176470588	1.98674846625767	1.75136485280999	1.27831578947368	No dOCR induction
3	1.2842462502141	1.4452400530504	32.2239473684211	14.9240901771337	12.4757843137255	16.8147368421053	6.70513377926421	11.5481295546559	12.2358653846154	13.9709756097561	No dOCR induction
3	3.78649402826984	4.07787881835685	8.68601454545455	9.49419837398374	9.14924403183024	4.78244109494109	16.6685948210206	25.5401158301158	14.2391177446103	23.8657240853659	No dOCR induction
3	20.3720491803279	35.4860633484163	27.3221052631579	34.7960869565217	0	29.5266666666667	41.6548051948052	110.881161290323	37.08	55.1593788819876	No dOCR induction
3	0.0210090702947846	0.16754982788055	0.561515151515152	0	0.86859375	0.444009584664537	0.174811320754717	0	0	0.585157894736842	No dOCR induction
3	3.77798742138365	2.71351747792454	47.0174065420561	5.06551323059029	30.2367002442002	0.875655976676385	48.4540738728952	48.1589633624828	20.7634048419057	36.1983491691809	No dOCR induction
3	3.11762456020883	1.94700691699605	1.91348314606742	6.70397388059701	0	3.64148253741981	2.47709090909091	7.82290002832059	0.608214285714286	5.14457065497679	No dOCR induction
3	8.18404678362573	9.19422619047619	74.6298979591837	65.1749668098399	28.8455	51.9985294117647	42.8129518716578	75.4745533419023	61.7881422924901	111.122694706826	No dOCR induction
3	1.68221181174956	0.624222321836177	13.5964152046784	0.627984496124031	1.2181954887218	3.60510478303748	4.37629051620648	0.414373401534527	3.51596196610689	0	No dOCR induction
3	0.551363203050524	0.172960526315789	0	0.114803493449782	0	0	5.12951503759398	7.5333918128655	1.46055555555556	2.26637931034483	No dOCR induction
3	1.15617021276596	1.20347391786903	1.27217391304348	0	0.474585152838428	0.8490625	0.22	0.66593137254902	0.600441988950276	0	No dOCR induction
3	0	0	19.7742424242424	0.231318681318681	7.75960784313726	0.473033707865169	28.6584337349398	16.4724194206446	7.54519480519481	38.8850909090909	No dOCR induction
3	10.9643864229765	6.66559721011334	23.6559139784946	93.6906666666667	27.4787096774194	195.937371854613	8.59418851878101	31.063427984947	5.15169366715758	47.2984441301273	No dOCR induction
3	2.2436891083053	3.01689656119912	5.87497079439252	1.2211421768185	2.63080495356037	2.30339364629367	7.13729411764706	6.12986725663717	1.10923076923077	1.35824175824176	No dOCR induction
3	0.124349440480604	0.075865636309876	2.61705494059104	3.27649566803466	1.24217391304348	5.09393552837733	2.42529711375212	2.41965301172349	1.99962072336266	2.55569679849341	No dOCR induction
3	0.87887155499741	1.29429610101604	9.55385936100329	12.2090679299905	18.2090345528455	10.2022384428224	5.71860629615235	12.6404307250206	1.96706749858196	7.6356710199005	No dOCR induction
3	0.693196986006459	4.82428220271349	56.8367450388266	22.5605976003692	15.6573620559335	16.4478459889773	46.3033021130782	47.0379339817271	20.2407840600745	61.5753096163186	No dOCR induction
3	6.26170952604531	6.40589214807224	41.9293206256109	17.7268506661364	33.9037931948741	16.8526886139652	57.0372838137472	62.7142038965401	26.7977626418989	67.9948431372549	No dOCR induction
3	10.6323089700997	10.6432874653099	36.4101463551928	6.52118441971383	36.2209821428571	7.27597682288996	10.10449866565	8.44949963387845	17.9039160839161	8.08280520434395	No dOCR induction
3	0.296833667334669	1.55030240863156	36.8	12.8110858040448	5.37222797927461	7.0994894907909	15.6460391448359	2.08619718309859	4.98299107142857	0	No dOCR induction
3	0.13771186440678	0.0411392405063291	5.74248120300752	10.2253521126761	5.41666666666667	9.95000970685304	7.38636363636364	17.1671157118548	6.38931888544892	9.77941176470588	No dOCR induction
3	1.45194581280788	1.46523760683761	1.725	1.76751253132832	27.4083333333333	0.887719298245614	4.895	5.04647058823529	12.65	3.45	No dOCR induction
3	0.106236811254396	0.238160315374507	0	0	0	0	1.77686274509804	2.10744186046512	0	0	No dOCR induction
3	5.23255478377122	8.58156398104265	45.9769020415808	45.8999447824764	37.9854791830322	53.8638614801972	26.6208134317794	30.8327153512938	27.1745623620889	31.2453669206047	No dOCR induction
3	2.72514432508925	2.30618047440991	7.07748837209302	12.8163487501265	12.5079761904762	17.6042287554067	2.01496621203154	8.83589151389245	1.26777677224736	12.0489105952655	No dOCR induction
3	19.1601786490271	13.4264970219436	28.3145024875622	19.7133913043478	11.2941304347826	19.384909978639	15.3249848915748	17.8892805949966	13.208455424451	20.5045621780721	No dOCR induction
3	6.67745850843279	6.07537189041433	15.9221176802995	6.4453878697624	15.2066737734395	4.2537746408286	10.2446877192982	25.6109957276403	5.54821439722125	27.0060668441417	No dOCR induction
3	0.145779312679954	0.16055853302441	4.94596614322308	0.194842767295597	2.54535166240409	1.89820845820846	0.219889589905363	3.14148739209628	0.2904375	2.53405170575693	No dOCR induction
3	0.947042956921378	1.06231532666092	4.50542056074766	4.85424731574158	5.47818181818182	6.92058524640343	2.28878684807256	2.08344788497106	0.734699300699301	2.43874614760746	No dOCR induction
3	3.42809937888199	4.12288526559169	34.4303035019455	28.8765966724039	14.1103962703963	40.2114714404795	21.1300675518286	28.9070205643233	7.81104827425373	29.1534808184143	No dOCR induction
3	0.577085020242915	0.272022900763359	7.30974358974359	0.66607476635514	24.7465277777778	10.9681753246753	1.45448979591837	0.614396551724138	5.00140350877193	1.16836065573771	No dOCR induction
3	2.20484047532373	1.84575	9.15936090225564	0.765077720207254	0	7.00546022727273	0	1.57156061204901	0.971447368421053	0	No dOCR induction
3	11.332842032234	9.46451238390093	178.828505330175	92.011239613921	153.186134020619	105.543913862683	30.6254690374004	30.8271289742726	33.9930322128852	42.6528134938664	No dOCR induction
3	0.995069852312254	2.25383574879227	7.80065555555556	1.89220796645702	0.582597402597403	0.536175298804781	3.82691943127962	3.9631954887218	4.63023984080436	1.45649350649351	No dOCR induction
3	2.94324884792627	1.53336263736264	13.338	3.55904211829127	14.364	6.09331070345226	0.593826366559486	0.693876864487464	1.11253012048193	1.59640864792203	No dOCR induction
3	0.0894254278728606	0.783557536466775	6.23759689922481	0.190494791666667	22.4879901960784	2.54853636635738	0.795108695652174	0	0	0.367587939698492	No dOCR induction
3	2.06601140745501	2.10754270008507	3.327	9.17936329588015	16.8990476190476	7.93151956323931	1.77799190283401	2.3521275656588	1.41364136086763	2.22861244019139	No dOCR induction
3	2.35055207949945	4.86822491103203	5.112	16.9564705882353	59.64	20.3276086956522	1.73372093023256	9.17538461538462	6.62666666666667	20.9643636363636	No dOCR induction
3	4.16895040803515	4.75025285338016	22.9028333333333	3.573884572697	27.3466666666667	4.52271794871795	3.00146341463415	3.65967907573813	0	0.683666666666667	No dOCR induction
3	2.51316909237922	1.76407482406055	34.2185917721519	15.0722205095657	11.3090579710145	13.934375	11.5654038402926	17.2915221633677	9.92413333333333	14.5930909090909	No dOCR induction
3	0	0.378604651162791	5.0875	4.52222222222222	0	2.80689655172414	2.66885245901639	2.50461538461538	0	2.75932203389831	No dOCR induction
3	3.34946557341294	3.39992918941189	5.42480541197933	2.96357980080743	9.61748070953437	3.85325865332522	2.66627400070878	7.86500154052347	1.80623224101977	7.51618224125398	No dOCR induction
3	0.417321398269133	1.27777970726867	10.3604347826087	19.5407373271889	4.888	16.9736883382587	1.4664	3.436875	2.45491071428571	4.82368421052632	No dOCR induction
3	0.261077844069168	0.408045780689139	1.07284090909091	0.181383285302594	2.00872340425532	1.19860717264387	1.31125	0.252771084337349	0	1.69585171790235	No dOCR induction
3	0.349794520547945	0	5.37578947368421	7.49651376146789	3.29483870967742	9.76991304347826	6.92282222222222	3.1688455988456	3.40466666666667	4.94225806451613	No dOCR induction
3	53.8591976047904	54.9395983711274	57.2129984177215	56.3482698412698	40.290763546798	73.9893597560976	53.5781104972376	69.5053907360045	40.1528528735632	32.9710407755917	No dOCR induction
3	0.237782258064516	1.16049979064368	7.0764	2.98630128205128	2.65033707865169	0.43043795620438	1.55184210526316	4.67875171557415	3.32819554848967	0.791543624161074	No dOCR induction
3	0.129230572795994	0.154394089651555	0.232441531048672	0.0629818124131156	0.369387479006197	0.102835976101323	0.164162437916943	0.0951330717439776	0.251931947687043	0.191709902176757	No dOCR induction
3	2.26411111111111	2.56852941176471	0	15.8913151364764	0	7.79207070707071	2.07928571428571	0	0	1.29377777777778	No dOCR induction
3	1.80191168847095	2.85706274920696	6.75550724637681	14.6830663221361	25.1172807017544	14.4825368978001	10.9791415062479	12.7046319128026	6.39610907610908	11.4154285714286	No dOCR induction
3	0.951029228815842	1.14503104827823	17.4879120879121	11.8679231605654	13.977033492823	11.8083333333333	14.4869365342868	22.3367775071282	17.1285714285714	26.5164779874214	No dOCR induction
3	1.81186710127523	1.48308013298624	7.16666666666667	6.56745142857143	7.62272727272727	6.49698675496689	2.37451327433628	5.20281385281385	2.8929975308642	4.48002392344498	No dOCR induction
3	0.465163472378805	0.543810990043548	2.38773148148148	0.609722560123988	6.68439144736842	0.397495183044316	0.199323671497585	0.344830924076309	0.479767441860465	0.796885144853092	No dOCR induction
3	5.85183881096923	3.18385705017301	4.725	1.57621621621622	3.58105263157895	5.2569801980198	4.36743243243243	6.96357682253848	2.14355668604651	8.72551719432314	No dOCR induction
3	0	0	9.66	15.7610526315789	193.2	27.6	0	0	0	6.44	No dOCR induction
3	5.07698942201327	7.54602821311054	34.5067738023044	30.6933321454027	47.296855036855	27.5197256097561	10.5626475455047	13.350184344109	6.78439791666667	13.9771700680272	No dOCR induction
3	15.6453149224806	15.6043006060606	63.9355	68.9003118752499	36.9555844155844	44.0406477732794	40.7733724340176	73.5408333333333	43.7385714285714	88.1996575342466	No dOCR induction
3	0.482913969335605	0.46701108085071	2.13027027027027	0.991446540880503	11.0348	2.12677698270722	2.18944444444444	2.91744830438379	8.60138888888889	2.13027027027027	No dOCR induction
3	3.13379255319149	3.55320649575918	78.0067952778578	49.2740343915344	61.5956111111111	51.3251063829787	35.9219956521739	31.9506891251441	21.5064750957854	20.5537474120083	No dOCR induction
3	0	0	32.6	21.5045614035088	20.4914285714286	5.02971428571429	8.46047619047619	6.80977777777778	3.26	3.13925925925926	No dOCR induction
3	0.20557533090848	0.205261565400484	3.60938223938224	0.100576131687243	2.71555555555556	1.02804597701149	0.94	1.49384506041222	0.452592592592593	2.75935483870968	No dOCR induction
3	0.0908050014208582	0.150506594746897	7.10768381919037	5.03175146568773	6.82603884399619	4.29799702965125	3.03876727094561	6.82638474295191	2.24803754709627	5.44052819751754	No dOCR induction
3	0.514144329896907	0.137615894039735	6.69700265251989	0.209194630872483	17.533125	1.43861538461538	2.61553819444444	0.375542168674699	0	0	No dOCR induction
3	5.60342614410139	8.44893800151703	36.8957913669065	24.9698650306748	66.528	26.6738972659486	32.6037295486495	34.172875	27.8206779661017	44.9000255509422	No dOCR induction
3	26.5628334860908	35.1315676567657	6.13070570570571	17.1143318965517	4.79838115293498	10.6629041248606	24.8132051282051	27.7566515837104	11.2178962818004	18.8084008097166	No dOCR induction
3	1.50508593408992	1.31008205176294	47.0849643140365	13.588552173913	51.4520588235294	18.5273026315789	11.0951461916462	12.958075385494	17.158	20.1200588235294	No dOCR induction
3	1.75487930450415	0.707391352063213	14.406976744186	5.36363636363636	33.0659340659341	8.1849710982659	20.382594021215	16.5982653061224	14.307779886148	19.0340073529412	No dOCR induction
3	1.92641554625874	1.48531700884315	0.422096774193548	0	1.09041666666667	0.599312977099237	0.0863696369636964	0.0754178674351585	0.397931277056277	1.07764832162373	No dOCR induction
3	3.51298079070806	3.83732630322324	6.40104879160967	4.3636706725701	0.680606060606061	8.56423200859291	10.2365769230769	14.9512975226883	9.20218761586949	15.9811538461538	No dOCR induction
3	0.437688210650847	0.547263205624304	2.09807453416149	4.32628601613523	4.51191018342821	3.35556957789053	2.99361070381232	3.40150059069429	2.98359950663861	4.60437171524128	No dOCR induction
3	2.91878952122855	4.76827153661686	68.2798490566038	17.4721288014311	56.5163636363636	24.8844210526316	24.9841628959276	23.2713303049968	22.904	20.2552380952381	No dOCR induction
3	6.2438613279851	8.55538497606721	9.94983050847457	0.901751152073733	33.9722222222222	0.159869281045752	2.44339139708496	0.953691763039887	0	0.529819494584838	No dOCR induction
3	33.2582608695652	14.1918367346939	23.18	45.49075	59.6057142857143	25.498	65.9738461538462	24.1989010989011	54.0866666666667	26.0775	No dOCR induction
3	1.28240430715031	0.996576955700622	2.95087248322148	0.353440514469453	1.42753246753247	1.80196721311475	1.29317647058824	0.255034802784223	0.44865306122449	1.51613793103448	No dOCR induction
3	1.26170487354825	2.38020931624735	5.46433486238532	1.19645951035782	0.543938356164384	3.47874246339363	2.02009538950715	5.08101719694717	0	4.46709375	No dOCR induction
3	0.879529990678608	0.89457062513685	1.31867088607595	0.953291196287537	1.87515	0.147765957446809	2.28769684385382	2.22076531671859	0.870139211136891	2.85927709262661	No dOCR induction
3	0.986369080152557	0.980408626338696	12.5260317460317	3.70179733644673	1.00292504570384	2.0005049088359	4.26392782789729	2.26139453677723	0.324615384615385	1.4711061452514	No dOCR induction
3	1.46386363636364	1.14506666666667	3.57833333333333	0	0	1.86695652173913	2.26	0	4.294	1.7176	No dOCR induction
3	0.860886202830189	1.4847247257384	1.3363503649635	1.52551060420076	1.01711111111111	1.9574728038561	0	2.8172821969697	0	2.12019949281488	No dOCR induction
3	1.48885981836149	1.21103431111603	3.88262857142857	1.59752123540305	3.56807360552041	2.45773546299196	2.86100244813813	6.54754032089671	2.06774193548387	4.11658152487037	No dOCR induction
3	0.802399373122633	1.46914729392714	0.299622641509434	1.45202634637737	2.88727272727273	0.627607480239059	2.19034482758621	5.93218390804598	0.520655737704918	1.67157894736842	No dOCR induction
3	0.618308557653676	0.29263167207568	7.81036363636364	1.20418101180185	18.06	1.5455879180151	0	0	1.17782608695652	0.394036363636364	No dOCR induction
3	2.38692713408956	2.00415517894523	24.1336484940907	11.6454400508179	37.6845315944729	17.9876527777778	21.8630238891915	28.5153964095988	24.2233080760601	32.8366347789116	No dOCR induction
3	0	0	0	1.21473684210526	0	0	0	4.19636363636364	0	0	No dOCR induction
3	0.376363636363636	0.823509865005192	0	3.23769230769231	0	1.84647887323944	0	0.345	0.399036144578313	1.16210526315789	No dOCR induction
3	0	0.280284360189573	1.44243902439024	0.422428571428571	0	1.14834951456311	0	5.14260869565217	0	5.544375	No dOCR induction
3	0.423834960397863	0	0	0.807368421052632	0	0.66695652173913	0	0	0	0	No dOCR induction
3	0.037027027027027	0.0242876866122783	1.43737704918033	1.5100118835413	12.33	2.44465476684655	1.43977639751553	6.70783018867925	2.51166666666667	11.7637333333333	No dOCR induction
3	0.878987933634993	0.743043478260869	54.8391646191646	4.74722222222222	13.1890217391304	24.1538666666667	25.9559480992488	20.5756194065002	21.3219499568594	26.9972463768116	No dOCR induction
3	0.126825313807531	0.0459783845278726	0.603208955223881	0.472690058479532	5.05681329423265	1.57301458670989	0.203431208053691	0.296732745961821	0	0	No dOCR induction
3	1.36322869955157	0.361904761904762	6.90909090909091	0.883720930232558	0	0	1.52	0	0	0.91566265060241	No dOCR induction
3	13.5767783230211	15.9618373514951	34.4983561643836	13.4574065934066	32.5280952380952	18.390092226614	47.3135930735931	94.6162237762238	56.0942647777235	75.2997701149425	No dOCR induction
3	70.680248728095	56.330673492454	61.4446666666667	26.0986029411765	73.7709523809524	32.25845	27.3863793103448	11.5498622273249	7.72285714285714	40.8161627906977	No dOCR induction
3	1.01162330827068	0.836731207289294	8.89406779661017	0	10.495	0.870954356846473	0.4214859437751	0	1.23470588235294	0.912608695652174	No dOCR induction
3	2.66766379746835	2.05401622094535	2.84358456342257	0.585732009925558	0.751352785145889	0.769728260869565	2.22206573194633	1.93770362783114	0.981900439199562	2.98168421052632	No dOCR induction
3	0.128560021060021	0.233814552453779	1.81943203432565	0.761143924222836	0.956	0.931949685534591	0.459615384615385	0.934454320603496	0.49724487066158	1.57007299270073	No dOCR induction
3	1.66650671550672	0.759398550724638	3.34324786324786	3.30795152168058	0.880990990990991	0.575235294117647	0	0	0	0	No dOCR induction
3	0.791405587405587	1.04207894656535	17.0561111111111	0	3.98714285714286	1.24044444444444	14.4718518518519	12.5915804597701	6.20222222222222	0	No dOCR induction
3	1.62416356877323	1.81580622118319	9.81797752808989	3.25351063829787	2.57	2.64787878787879	5.54793650793651	4.32574257425743	10.8415925925926	11.8664197530864	No dOCR induction
3	7.88810648877359	5.78666666666667	140.465043478261	89.7232359230221	117.421111111111	106.259094880308	105.033213213213	110.080971055089	92.4886189258312	142.718232902917	No dOCR induction
3	3.30289486091466	3.62867526068019	17.1072147651007	5.67361144853981	6.17816764132554	8.76628571428571	4.66887700534759	10.809485458613	6.37073628954276	15.4831007751938	No dOCR induction
3	0.0757461205785313	0.243369123494408	3.16	0.93491124260355	8.13235294117647	1.2841201968135	0.19949494949495	0.580882352941177	0.971311475409836	2.01988636363636	No dOCR induction
3	29.313172972973	29.6464197530864	215.09	90.4260190476191	489.84	106.704912280702	68.9268292682927	121.655098591549	37.6038787878788	143.385404040404	No dOCR induction
3	0	1.25526315789474	31.8	9.92515527950311	0	6.41036199095022	6.53581730769231	21.0753712871287	4.77	17.9180769230769	No dOCR induction
3	0.257553903185405	0.481966813629513	4.11227277796364	3.65362462914042	3.70277465918204	2.90717974513749	1.03930690072639	2.44460381694644	0.910066574896759	1.44177857229427	No dOCR induction
3	1.11540201262152	1.29009968416897	27.5790909090909	15.8041266968326	13.19	3.19757575757576	8.41025742574257	3.92024767801858	1.33569620253165	0	No dOCR induction
3	0	0	18.6297222222222	19.9367948717949	0	38.9497150997151	0	50.66875	0	17.5875	No dOCR induction
3	1.69544992161241	1.79502087919418	15.8093286075949	3.83408054908055	14.8955397753643	3.58050787375304	12.0033622980823	7.17341016477586	8.4018498778592	5.72186307719736	No dOCR induction
3	0.0266909449206636	0.0080375356997144	0	0.0744332493702771	0.916279069767442	0.168376068376068	0.19126213592233	0	0.419148936170213	0.916279069767442	No dOCR induction
3	2.31362066799507	2.93699612690149	41.6925921562942	4.51044859047842	8.1171102661597	7.21424691921497	17.9294428623791	16.493241707818	2.0003748125937	27.8901290322581	No dOCR induction
3	0.615669014084507	1.28229349455627	17.8228476401647	6.91008248968879	13.0396610169492	12.185313681028	2.54990867740912	0.623073496659243	0.74010582010582	1.80879310344828	No dOCR induction
3	18.9437153505523	16.9696174863388	19.9153671328671	15.8596882796721	64.8957333333333	15.545222120098	36.1510086264101	23.5444582196876	40.6646052631579	39.9864347826087	No dOCR induction
3	0.617106918238994	3.29509760843638	45.2708130081301	19.2909866666667	27.289625	12.8451409460105	30.244375	16.2719329683093	15.33125	17.9257692307692	No dOCR induction
3	0.269197734780557	0.16950052150172	0.266477272727273	0	0.651388888888889	0.0982541899441341	0.280278884462151	1.14081081081081	0	0	No dOCR induction
3	8.10807156924647	12.0707687212605	22.8274231678487	14.8634363143631	5.56665188470067	7.51022222222222	20.8890029761905	17.2675044669446	11.2989048239896	24.4586798679868	No dOCR induction
3	3.20091909385113	1.23595300395054	3.23626666666667	0	9.9069387755102	1.33362637362637	0	0	0.851649122807018	0	No dOCR induction
3	0.439631723618413	0.977045640921636	7.08480947276094	0.589230769230769	5.745	2.09331983805668	6.52368309587986	7.09608656305331	7.11462783171521	6.42963730569948	No dOCR induction
3	1.64780621572212	2.15484392419175	7.0280701754386	0.715357142857143	3.85192307692308	1.66916666666667	0	0	0.637898089171975	2.75642201834862	No dOCR induction
3	0.293668341708543	0	18.7449056603774	1.09233644859813	6.89218673218673	4.15979166666667	8.03015673981191	0.649333333333333	16.2292901618929	9.04428571428571	No dOCR induction
3	0.928025210084033	1.62348689198004	8.30045801526718	3.65704035874439	5.85862068965517	3.92832369942197	7.67364435429344	9.78239434129089	2.88297794634078	12.1815094339623	No dOCR induction
3	1.71996984763432	1.41502848436672	19.0276966690291	3.68534591194969	28.9602777777778	8.48807692307692	19.6385698005698	12.2179250575374	23.2158093023256	8.79296474358974	No dOCR induction
3	0.131836734693878	0.0985006353240152	0	0	2.76857142857143	1.23047619047619	0.253333333333333	0.79858282208589	0.383762376237624	0.871011235955056	No dOCR induction
3	0.471050469299905	0.412920587016406	0.380546875	0	1.05891304347826	0.320460526315789	0	0	0	1.92276315789474	No dOCR induction
3	0.113966489108407	0.0826393296092331	1.0941930082387	1.2672889712589	0.213039647577092	2.28516527680415	0.121203007518797	0.332899126290707	0.205350318471338	0.392300884955752	No dOCR induction
3	0.0362960706670728	0.165530042323897	3.01295105434124	0.338876488185137	2.59465863285186	0.390855675984027	3.51014233435618	3.32461390304611	4.41734126767213	5.22999539480908	No dOCR induction
3	0.699105203549067	1.14180091027694	3.98469376693767	0.506479017400205	4.14890841121495	0.481703577512777	0.750026525198939	2.69488022908367	1.04467980295566	0.921042345276873	No dOCR induction
3	0.786212769683768	0.77817387846007	39.0158201058201	13.9211827956989	21.65	19.2913059163059	13.2196212121212	16.9111117601246	10.3902434077079	11.4005063291139	No dOCR induction
3	2.35044074126826	1.40353884392877	21.4073917748918	4.50284648753369	18.7779915966387	7.58635101010101	15.2763012820513	19.3494652771092	8.82196815526663	17.5253028833601	No dOCR induction
3	1.76215666776631	1.86400449805766	16.2207769101074	7.54201467165788	7.53642983490566	7.24409785353535	8.68862880939221	13.0610123955376	9.76377627761	9.78632052545156	No dOCR induction
3	1.40695651596255	1.28432957020025	7.56632394366197	1.36926345609065	1.1166501650165	2.5280807528176	2.25317268309615	2.54146970655199	1.03757477780731	0.974005037783375	No dOCR induction
3	21.6430980233965	32.2648	79.7946666666667	52.04	34.6933333333333	197.121212121212	45.8853864168618	65.5221370967742	14.7446666666667	114.611904761905	No dOCR induction
3	1.11559383641346	0.799511693300147	1.02180252312465	0.166576819407008	0.907056662270259	0.559234882305873	2.13617363344051	2.92867743536027	1.31575252413379	1.67697566213314	No dOCR induction
3	0.0368289011540391	0.0394835933297472	0	1.06376811594203	1.24406779661017	1.65563909774436	1.29529411764706	0	0	0.539705882352941	No dOCR induction
3	0	0	0.497492163009404	1.34684819137088	0.238646616541353	0.778609596340319	0	0.280097881002858	0	0.352341678185635	No dOCR induction
3	0.53920406299259	0.235938301965353	2.53521505376344	0.580369230769231	0.92009756097561	1.30028462214411	0.610012442623826	0.202381974248927	0.353629730121705	0.336821428571429	No dOCR induction
3	6.06050375607601	7.27171728728937	31.3775409836066	4.14821902235695	18.1513636363636	13.2362790697674	11.4451948051948	6.95747368421053	3.04134146341463	13.42575	No dOCR induction
3	2.86275750287567	2.68614346349745	13.113381147541	0.9215625	3.18810810810811	1.57580152671756	4.81702657807309	4.7107609282245	3.40269230769231	1.966	No dOCR induction
3	6.37096512570965	6.72738737004236	9.25003666457155	1.73886462882096	3.59819277108434	6.20406995230525	5.64251012145749	10.6991879627418	2.06321243523316	4.43853503184713	No dOCR induction
3	2.83615890528729	2.01175486355558	18.935975691347	12.329136573935	8.6395539348711	8.53774571805007	9.44629592180654	12.5722349977096	4.01644218783872	10.0691029978755	No dOCR induction
3	0.103336690361796	0.0782114204441098	0.365651260504202	0.155022881561835	0.477940503432494	0.164537666174298	0.160045977011494	0.821323348706573	0.0798394495412844	0	No dOCR induction
3	0.172967010954125	0.130544889568507	0.935344853110084	0.166867702259304	0.0837939110070258	0.232544471734045	0.50932384341637	0.426867841738112	0.240740117746005	0.714097852414016	No dOCR induction
3	51.2090707026395	62.6936813364615	116.324848484848	58.3138888888889	73.4755	50.983	35.4058845208845	44.7781724137931	39.1536111111111	25.4915	No dOCR induction
3	0.933999986078531	1.21247998566386	3.5273443248399	0.678284496537027	2.0618968066233	0.996705775043371	1.65989569752282	2.47834301808546	1.07753666082928	3.06190476190476	No dOCR induction
3	1.30469525010509	1.34513255344116	5.70292586164146	2.43874334398296	5.28099018003273	3.13342842888244	2.83491371532411	2.2527967881985	1.85857366929771	3.2773125	No dOCR induction
3	3.18751054852321	5.49091017797553	68.0332780291604	7.75944137507673	35.3893506493506	5.3574935126209	21.4588350515464	21.0759796437659	19.3152272727273	16.2039644970414	No dOCR induction
3	4.4458811579482	5.03934037169532	24.056397941681	14.2467032967033	3.096	17.1441784989858	23.1327067669173	23.8175295934122	7.70747899159664	14.8958490566038	No dOCR induction
3	1.89365903153573	2.10320339461738	1.562	2.58208163265306	1.37823529411765	2.16944444444444	1.32622641509434	6.33566326530612	3.5145	12.0978431372549	No dOCR induction
3	1.54995652173913	1.27929995608256	7.87022222222222	5.49214285714286	39.1619230769231	17.8309722222222	9.49584905660377	0.70832	1.70269230769231	2.45944444444444	No dOCR induction
3	10.3506252771619	10.7311812386873	4.04727272727273	3.29300613496933	5.06584615384615	5.85822222222222	2.88408408408408	1.422790144435	2.21789473684211	1.51741935483871	No dOCR induction
3	13.3159362178292	22.3826070783483	15.852	28.5603544303797	3.77428571428571	20.8837135278515	14.588713592233	26.9106940371456	5.69046153846154	8.38730158730159	No dOCR induction
3	2.22646666666667	3.40850122850123	21.4083333333333	11.0044645550528	62.0841666666667	21.2436538461538	3.02235294117647	9.42496904024768	12.6615	5.37697674418605	No dOCR induction
3	3.43803234501348	1.71851955746644	10.1472361647362	7.21422719250611	3.01325301204819	6.92576185781575	17.1654216538479	22.6749824872635	14.8601846764347	23.4557062146893	No dOCR induction
3	2.31171428571429	0.586304347826087	0	7.86625	26.97	19.3285	0	1.17260869565217	0	17.1627272727273	No dOCR induction
3	1.47458801498127	2.72006550218341	0	3.2067947386639	3.626	2.6213369630974	3.59722222222222	8.1585	0.74	6.04333333333333	No dOCR induction
3	5.25637819862681	4.68220921604769	113.065833333333	25.3724170172978	158.903333333333	31.7806666666667	26.4534825870647	14.9552764976959	9.46322580645161	25.9171428571429	No dOCR induction
3	5.39998937910232	7.41914291827129	9.64023529411765	8.978345567476	7.804	8.2769696969697	2.51022851465474	2.96022250157134	4.44964912280702	2.07938413948256	No dOCR induction
3	2.68814762489001	2.57359756791649	2.79733333333333	12.4241620346719	2.57023188405797	10.4264936902937	1.96446428571429	3.74696051423324	1.8191093711769	6.00207768744354	No dOCR induction
3	0	0	0	0	0	0	0	0	108.29	503.23	No dOCR induction
3	1.28038740920097	0.661	87.8185714285714	36.355	95.5445454545454	41.2255263157895	0	2.33294117647059	4.74050505050505	4.53257142857143	No dOCR induction
3	1.19396551724138	2.636391042205	9.23333333333333	25.6225	55.4	24.7321428571429	13.3553571428571	40.4763565891473	10.3875	39.9519230769231	No dOCR induction
3	1.81666666666667	8.175	136.25	47.1425	45.4166666666667	37.46875	0	5.45	8.175	9.5375	No dOCR induction
3	15.3528235294118	9.72965517241379	352.7	23.5133333333333	176.35	0	4.70266666666667	6.71809523809524	0	0	No dOCR induction
4	2.04458939938237	1.77303642005839	14.6687024491923	1.95393783529672	6.32245625024469	6.14922268632115	11.6696317704988	7.73220663265306	10.5430613305613	7.10145145145145	No dOCR induction
4	0.654861111111111	4.62254901960784	15.7166666666667	1.12934131736527	8.77209302325581	2.85757575757576	11.9197254775472	8.55106681639528	1.89547738693467	16.5084717140445	No dOCR induction
4	5.90868850513323	5.16214656450816	10.9328125	6.122375	0	6.54847435897436	9.99571428571429	1.41353535353535	0	1.84131578947368	No dOCR induction
4	2.44096177164503	3.32157638756437	5.20454367410889	0.374329501915709	1.5758064516129	2.61030534351145	2.28155012267788	3.01769190736404	1.6325937554509	0	No dOCR induction
4	0.431197296605339	0.629490216806492	2.38077270365133	0.349107771827292	3.10828081601379	0.400893828022287	3.42007164749433	7.39891181584576	1.73770977947774	6.86498829554227	No dOCR induction
4	17.5406640316206	15.7150964611197	149.048636363636	70.0193939393939	56.6333333333333	60.1394226142743	43.281595959596	26.2023555555556	73.9564705882353	45.6714237288136	No dOCR induction
4	1.06570399515739	1.8767298887735	26.9212865497076	7.63934419014085	9.07229166666667	9.54357954545454	2.73880503144654	7.00678066575467	2.96238095238095	11.4792261904762	No dOCR induction
4	4.495450789135	4.8949375874172	18.2407043595648	6.22039687719651	1.49892617449664	0	6.6519475308642	2.91440778742436	0.410551470588235	0.500762331838565	No dOCR induction
4	0.451383920710024	0.675556429234972	0.189459631277813	0.167239057239057	0	0	1.97993360050002	2.9907441488653	0.180947176684882	0.73249297752809	No dOCR induction
4	0.0733035215204025	0.106100323624595	2.07063157894737	1.84953921380633	0.354432432432432	0.523861517976032	0	0.32460396039604	0.625951311885054	1.21425925925926	No dOCR induction
4	2.64030612244898	0.871212121212121	57.5	5.0094696969697	0	3.02631578947368	5.75	0	0	0	No dOCR induction
4	0.254159292035398	0.60668572774059	7.18	0	2.39333333333333	1.26705882352941	0.5744	1.55336538461538	2.872	1.30545454545455	No dOCR induction
4	0.321018529710735	0.40635670402932	0.287382352941176	1.21553728882328	0	0.364124976630531	0.502365038560411	1.58146021619706	2.02298136645963	5.36672551492224	No dOCR induction
4	1.1426368159204	0.329748743718593	0	1.33452415956091	2.52384615384615	1.23811320754717	2.18733333333333	0.669591836734694	0	0.763023255813953	No dOCR induction
4	0	0.103404825737265	0	0	0.701272727272727	0.333458213256484	0.756274509803922	0.464698795180723	0	0.311048387096774	No dOCR induction
4	0.784347120843471	1.05923335178011	28.4169192546584	4.70346475507766	1.78728813559322	5.61536098310292	10.1142335766423	11.6993567251462	8.1047619047619	15.0642857142857	No dOCR induction
4	0	0	18.1285106382979	30.9592173913043	0	34.029247311828	46.9129166666667	29.4690526315789	48.688	144.5425	No dOCR induction
4	7.77288458917804	6.48157304137715	5.79159420289855	1.87441373691797	1.14762666666667	0	1.98715039577836	2.32126971567231	1.8391452991453	0.967535971223022	No dOCR induction
4	0.21566510172144	0	0.912649006622517	0	3.93742857142857	0	6.06337637494022	0	0	0	No dOCR induction
4	9.56487601502848	12.8414206412145	85.2532159745306	41.4044683643268	55.4699213836478	44.0348102564103	59.0349737464427	66.8586326341324	29.5837349914237	31.6652022029898	No dOCR induction
4	0.748854489164087	1.89405721927172	1.37431818181818	6.1408964025366	6.09130036630037	4.08439686070943	9.46849787685775	9.64111765369855	4.40881669069935	8.37894223263076	No dOCR induction
4	0.279524370778776	0.418364779874214	4.04751322751323	2.37329136627396	1.82246575342466	8.62502723083368	0.0894086021505376	1.25845746569814	0.164246913580247	4.80088827203331	No dOCR induction
4	2.20990684473095	1.9245598784645	20.2715793385359	5.93734265734266	0	7.51362831858407	0.484611872146119	1.09412371134021	0	0	No dOCR induction
4	0.548236180469425	0.69322247362812	0.805305163566947	0.169249880897411	0.494085566525623	0.263547388155342	0.530022805017104	2.07177165662973	0.327949445823443	0.957925839212004	No dOCR induction
4	1.03433180710078	1.04250422249747	32.9487682119205	12.603545941405	12.8521637426901	11.5160509667647	11.1198994469583	7.65872950819672	3.34	19.6342056074766	No dOCR induction
4	0.306582824475031	0.206589613820633	3.33652337674961	0	1.67048076923077	0.229498018494055	0.726903765690377	2.20128526051124	0.704092424004129	1.64985754985755	No dOCR induction
4	1.96940972222222	4.50327252278456	0	1.50600566858994	2.37981818181818	0	2.25421666666667	2.1801201771031	0.671230769230769	2.52404958677686	No dOCR induction
4	0.0845304659498208	0.137813008130081	1.43176299174356	0.559128056160736	1.18870967741935	0.17910085054678	0.129298245614035	0.489386908130541	0	0.399148936170213	No dOCR induction
4	2.856153778014	2.86985911270983	57.5653565217391	14.7901986121082	41.9375768535262	15.5118436543442	31.3023397355949	22.6191285587703	8.41999312005504	23.5919047619048	No dOCR induction
4	0.655991875746714	0.540559547149471	0.853418670080137	0.693243704738572	0.193753753753754	0.739193467984529	2.06593810165576	2.59239048532383	2.36216765226091	1.94655548817465	No dOCR induction
4	0.290063653093831	0.232353273487076	3.67125465376024	0.698173453512779	1.84830975954738	0.723343331849179	2.68901673148704	5.23378354978355	0.663243243243243	3.97141108247423	No dOCR induction
4	0.0700274871269045	0.129762095950136	0.257418351477449	0.126368684064409	1.17617571059432	0.147559857361182	1.57281790268366	2.53519312882997	1.40171520007394	1.81746400271329	No dOCR induction
4	1.66425308025308	2.01216853530403	4.78126615352023	1.75668613464592	5.31075985526566	0.803699975265892	6.21669538461538	8.73110105898621	4.20577646757242	3.18381606449686	No dOCR induction
4	0.148241379310345	0.147205192311428	6.09095107632094	0	0	0.258781038374718	1.93213483146067	2.19057324840764	2.68526126126126	6.16344086021505	No dOCR induction
4	0.0647681651274063	0.072317746151612	5.405	0.177412480974125	3.89085227272727	0.86841059602649	1.78947924042485	1.85620253164557	1.08371900826446	1.97998279816514	No dOCR induction
4	4.69800651465798	6.24864546147367	22.2660275482094	14.1794385764583	4.57381421899325	11.6282560706402	24.5134335207067	47.4686826538377	11.9775127674258	32.2783437322745	No dOCR induction
4	0	0.220581717451524	0.226093128904032	0.0141187943262411	0.313011006289308	0.228424053464486	2.06398829431438	1.09541353332658	1.44781818181818	3.13828245347726	No dOCR induction
4	0.214350086655113	0.437398236886728	21.3241379310345	3.86114360273237	1.62736842105263	9.11425222487519	5.43714009661836	1.93421343545436	5.86124655463679	1.55768261964736	No dOCR induction
4	0	0.517	1.00088791848617	1.459358635974	1.05623655913978	1.18862845579733	1.92607843137255	3.92046766704106	0.584702380952381	4.43441670183901	No dOCR induction
4	0.813916562889166	0.379725085910653	17.6222222222222	4.62468205574913	8.21321428571428	2.85251798561151	18.9083211009174	13.4976964769648	7.93	8.34736842105263	No dOCR induction
4	5.26282270834555	5.99938934122872	1.06304347826087	3.54396337811243	0	0.894512195121951	1.49312977099237	5.10631698685541	1.22761506276151	0	No dOCR induction
4	0	0.237586206896552	0	0	0	0.258375	0.984285714285714	1.16127260676072	0	0.670016207455429	No dOCR induction
4	1.030822264578	0.984638989169675	27.8466923076923	12.7247127115136	8.81417610062893	10.7288568507574	11.8268707482993	18.6860481283422	11.5014254876262	21.6113411078717	No dOCR induction
4	0.305076730322428	0.406743892062905	8.76131068026751	0.339782471264368	1.27567346938776	1.94407691870057	3.49750537669447	4.4422216186855	4.03838851494755	5.35334161532091	No dOCR induction
4	3.75868075843501	5.36943464660849	26.4785848847518	4.5340857712766	19.8711364934323	2.60866396761134	6.69948689553341	12.8300772305496	5.07237351778656	10.1457939258051	No dOCR induction
4	0.348090452261307	0.517071674841948	0.914455445544554	1.1040180608365	2.24356275303644	1.04768732153055	0.506945557039015	0.329386590584879	0.398264280103243	0.835579907388329	No dOCR induction
4	0.210232919254658	0.816488010053183	0	1.46785082733359	7.52166666666667	0.70515625	3.92434782608696	3.76083333333333	0	7.96411764705882	No dOCR induction
4	0.704173228346457	2.10423529411765	16.3955	4.92101587301587	14.5228205128205	4.96833333333333	6.87923076923077	8.44616666666667	8.51714285714286	1.98733333333333	No dOCR induction
4	1.90817275747508	1.22657193605684	30.7138604651163	15.2234146341463	9.08631578947368	21.6951493670886	12.6884363636364	24.4389994322125	14.3038146167558	33.1650526315789	No dOCR induction
4	2.3218660683493	2.18497505396978	7.24588235294118	1.36866666666667	21.7376470588235	2.4636	11.6364372469636	0	0	6.26338983050847	No dOCR induction
4	0.310073157675069	0.524647536231884	6.0572268907563	2.13915598290598	4.29053571428571	4.63465588879655	1.81335849056604	3.25472127659574	6.31125531011045	3.05104761904762	No dOCR induction
4	8.77137354102871	14.2341518536225	65.389	56.4623776223776	50.7366153846154	77.8121339950372	41.6973333333333	29.8270515970516	39.3958571428571	49.4140476190476	No dOCR induction
4	0.435515426976754	0.867612840503068	2.06158273381295	0.336981483106626	0	0.115922330097087	0	0.875437881873727	0	2.33053475935829	No dOCR induction
4	14.1545697024448	17.5239044652129	19.5047619047619	18.3574229691877	0	7.80190476190476	29.4912	30.9621621621622	27.2773361976369	20.48	No dOCR induction
4	0.278752234041282	0.227308116048476	3.85657006993007	0.203927677329624	5.69725770737523	0.27250637213254	3.63773484928609	5.24052839608127	3.38828181233665	5.66598284740321	No dOCR induction
4	0.15434628975265	0.158260869565217	22.68	6.55551690821256	9.19578947368421	13.0183529411765	4.71545454545454	3.69020689655172	4.277	8.46054054054054	No dOCR induction
4	3.6570621956673	3.63734546392383	18.9908282774993	8.72166829506595	9.75772277227723	5.49676495726496	13.0273913043478	11.3608529493215	19.9710357142857	16.9086029411765	No dOCR induction
4	368.742	105.532222222222	245.828	1012.64375	283.340714285714	347.192142857143	307.285	610.579285714286	1415.37333333333	315.6655	No dOCR induction
4	29.5640548519737	33.3652243752279	23.009377245509	16.463969397006	11.4208410138249	19.8934608581723	7.73186110027312	9.21568384802755	14.2985032102729	6.17144787886372	No dOCR induction
4	1.91026715366211	2.67037203641979	4.36037974683544	2.76547794117647	11.0349696969697	1.76413629953141	1.67952218430034	2.63961685823755	2.54478590250329	1.38619718309859	No dOCR induction
4	1.81737556561086	2.82622552447552	34.1624827586207	18.3880081632653	6.22697674418605	19.2944705882353	14.4178461538462	20.425282051282	9.76208333333333	19.3773684210526	No dOCR induction
4	9.74372637950134	9.9829455403428	33.9476226583408	9.72791581312364	29.7378733031674	10.5832278030734	22.2616642958748	19.0979556650246	28.1059725158562	11.6054481907895	No dOCR induction
4	1.02095144565094	1.13086464944345	0.753513513513514	0.158049886621315	1.04029850746269	0.629878258155143	0.297439544807966	1.03840358350285	0	0.467785234899329	No dOCR induction
4	0.783037015085177	2.56733802488651	16.0587426465274	1.42794274659614	5.41035914702581	4.97355589482612	4.14359665621734	3.84113201159133	4.05635747143997	4.81329545454545	No dOCR induction
4	0.152649223965294	0.189941503814457	1.35013580085039	0.327154420337017	1.52260606060606	0.336363636363636	0.342794117647059	2.10988777089783	1.14786185817365	1.07135176651306	No dOCR induction
4	3.68665926999366	3.69361779661017	8.05111111111111	19.3226666666667	0	40.75875	37.8875816993464	14.9389935064935	35.6261666666667	70.195625	No dOCR induction
4	1.28951260862241	1.23775417919273	3.94300632549904	2.09814591598858	6.52516688655354	2.18606783440995	7.87339971139971	10.0297027010048	8.02298850574713	11.1595259970353	No dOCR induction
4	8.01311475409836	13.2933333333333	24.2144	31.4690445859873	99.452	33.2379858379229	17.296	21.5536402701044	17.7511578947368	44.9940035273369	No dOCR induction
4	1.03362910900656	1.53369648408363	0.546614583333333	0.412314512990172	0.15781954887218	0.328825065274151	1.73409097605893	1.84359092388525	0.285578231292517	1.31530026109661	No dOCR induction
4	0.325376506024096	1.13877242203197	2.93331592689295	2.60197843800036	1.01670588235294	2.88703796422322	7.93651196718539	5.53954428254482	1.42974264705882	2.42125	No dOCR induction
4	2.94859011627907	3.21672455648926	19.8554736842105	3.26495156695157	17.795	4.74533333333333	2.00507042253521	7.5550701754386	6.62139534883721	2.54214285714286	No dOCR induction
4	0.196206088992974	0.258143771936875	8.3939126305793	1.41060086112718	2.84	1.38708609271523	1.08103225806452	5.319053786933	3.39648648648649	4.92568620689655	No dOCR induction
4	0.418684568049229	0.868826979472141	1.93142857142857	1.73297802831337	3.49655172413793	1.65014150943396	0.734782608695652	1.60810572687225	0.426947368421053	1.66732714138287	No dOCR induction
4	1.20011491174237	1.74804234419592	22.2175229507226	1.83932339018098	9.00384308671922	3.44875686813187	13.6298224139323	3.00510992136553	2.97995352001496	6.36356097560976	No dOCR induction
4	0.787295025098967	0.639575541318628	3.01363636363636	0.986169623059867	0.56875	1.22292490118577	1.79077165986252	1.68523633665537	1.13048735119048	1.89686648501362	No dOCR induction
4	2.55018476295306	2.05013601167097	26.4240769230769	9.67831578947368	7.78060681114551	9.18899470899471	12.8860909090909	14.482741617357	10.8574301209846	12.38371886121	No dOCR induction
4	2.18056426332288	3.01074675324675	13.2705882352941	10.8796296296296	9.4	9.79878787878788	24.0755102040816	21.761	5.12727272727273	9.8249547920434	No dOCR induction
4	0.290563241106719	0.613954947597659	7.50765957446809	3.9138003502627	5.02390258705713	3.53502732240437	2.99033898305085	5.09927708289167	3.97595221308265	5.13630532544379	No dOCR induction
4	0.0769316701760613	0.0763339513677627	0.10235828645608	0.0459498834498834	0.0782242063492063	0	0	0.157664887660052	0.1577	0	No dOCR induction
4	0.394775510204082	0.389714285714286	10.695	5.34645182835198	6.82	11.7175082617317	1.17779605263158	5.23975609756098	3.72	8.80080882352941	No dOCR induction
4	1.53933225388601	2.9415873015873	24.8737161531279	2.35773220064725	10.6946428571429	6.77019437695245	5.58192771084337	8.71276181353767	1.49451612903226	6.32055779569893	No dOCR induction
4	149.771210355987	80.9020775193798	79.9354166666667	78.2359958071279	46.3363333333333	66.83125	138.327419017764	153.761625310174	66.4488922702374	174.397738095238	No dOCR induction
4	0.158587253499112	0.0218450779989242	3.50360784313725	0.261662371134021	4.04219907407407	0.420829015544042	2.864410332658	3.95298997165904	0.8122	5.7007915451895	No dOCR induction
4	0.474609133172524	0.326633517591538	6.36723262734115	1.72365119882449	4.18802631578947	1.29808671499221	3.33714531173294	2.67657396131805	2.79424581005587	0.351119691119691	No dOCR induction
4	0.866206834977061	0.714412377543647	0.578898550724638	0.146637298091043	0.365787545787546	0.0988712871287129	1.49193227091633	2.21222916872591	0.412644628099173	0.509489795918367	No dOCR induction
4	0.497049660497936	0.703695652173913	0	0.409746835443038	0	0.455915492957746	0	1.09728813559322	0	0	No dOCR induction
4	1.03696437360391	1.35872142769833	29.2636363636364	13.4922063253012	30.5087837837838	22.9372839095745	14.2349040354331	24.7709558823529	17.2849292101341	32.1450967741935	No dOCR induction
4	5.3756991083934	3.20364580645161	15.23925	2.75309891554387	10.42	9.86298001100312	9.96147969052224	16.0765714285714	16.8875862068966	25.4113548387097	No dOCR induction
4	0.495090909090909	2.6960396039604	12.448	22.4469913043478	4.53833333333333	17.0147967479675	1.72888888888889	9.07666666666667	9.18282651072125	36.453064516129	No dOCR induction
4	8.17103598418944	5.07989972185624	17.6208158342014	3.69884044499528	34.0541326530612	4.33608050991117	16.3296072170792	26.2388824863247	7.47087984273111	31.702878016674	No dOCR induction
4	0.117505952498359	0.2498429916297	2.55348837209302	0.652277227722772	3.39587628865979	2.34641095890411	3.80017021276596	1.63164335664336	3.48104992279979	1.12295454545455	No dOCR induction
4	1.7646488307704	1.64396497970266	3.80823215031315	0.980059259259259	4.75600775193798	1.15289445438283	12.3204057971014	18.4205445378151	6.4014382732298	12.232	No dOCR induction
4	5.45094739246578	6.44492268692484	74.6133756613757	42.0457726926011	66.2683502824859	64.9607947627642	52.5005803921569	69.0755770681073	53.9454693914789	61.9920124700774	No dOCR induction
4	0.56460350877193	0.401901859858623	8.41165919282511	0.823898734177215	1.6299256281407	0.24322869955157	4.15010709234189	0.815639097744361	1.9564590964591	5.60814814814815	No dOCR induction
4	1.59500265122384	1.34163506568677	0.459220338983051	1.56665986394558	0	0.5291796875	6.22149072081764	2.85091269538696	2.05854458889269	3.42962025316456	No dOCR induction
4	6.2928437889489	6.11162956427311	25.6944444444444	5.98339160839161	5.60606060606061	13.4895833333333	13.0554601648352	19.2770148356055	8.92178910544727	20.35	No dOCR induction
4	6.29835706045662	5.99094941833649	16.2308571428571	20.2933474576271	0	14.4078260869565	12.3043657817109	11.9442461538462	15.0745411764706	15.8927142857143	No dOCR induction
4	0.599792162289109	0.336411896975023	7.48972604230923	0.244760124610592	2.92858225357419	1.75813760117734	3.56388393968049	3.24858909544547	1.69229372505968	1.96535157318741	No dOCR induction
4	2.98887580645161	4.00750025197621	11.2096955972193	4.17945435356201	8.8944055944056	4.98947368421053	4.98412742043858	3.23288547128399	6.41314009406542	8.05572115384615	No dOCR induction
4	0.270692731018973	0.293207020582407	1.5961481643767	0.279439853971881	0.402280285035629	0.414658899676375	0.305246400235087	0.271402059305375	0.11399596140902	0.0594106641721235	No dOCR induction
4	0.601666666666667	2.08456228956229	48.521608040201	15.2904660732656	37.8184229651163	20.6647196261682	13.3771362852214	15.5312728068895	18.9550695982284	23.9596551724138	No dOCR induction
4	2.17890472011299	1.93856363914276	23.961234939759	5.29377223320158	16.3995176571921	7.59146846708608	13.7237205936394	6.01477096202067	9.39497239672568	8.29760930558803	No dOCR induction
4	0.914494653108609	0.232137203166227	0.858341463414634	0.519566929133858	1.18891891891892	3.59102040816327	0.837904761904762	0.608858131487889	0	2.02252873563218	No dOCR induction
4	5.42566284779051	3.38867601808647	30.5526162790698	4.04696296296296	34.0102112359551	13.9031992397846	22.4196188289323	3.61279464499163	27.3562490622656	6.74838356164384	No dOCR induction
4	1.59779419724517	1.32267379679144	5.85964593941041	15.0583718266249	2.92703555071779	12.1493323475755	4.21587130794171	20.3223990356537	4.13243338107438	20.8303332634668	No dOCR induction
4	5.76706097562099	5.79830985915493	15.5388152941758	7.76720336924441	19.2338459707582	9.90676722159832	9.2825050654806	10.3298050036792	8.44250436587898	13.6268977237312	No dOCR induction
4	2.42874988518416	2.54909382004483	60.7275789473684	17.3142857142857	77.77	12.6291506849315	65.6570629370629	53.0469565217391	65.448	23.8147368421053	No dOCR induction
4	6.73282691574533	5.51685769301302	37.5411111111111	15.318827254306	4.81296296296296	11.1018435251799	12.9017704235131	20.3200266343826	14.2403541666667	12.0538036963037	No dOCR induction
4	3.10731740574218	2.26153367609417	20.3903651878942	3.36020737906949	10.7644845087809	3.6860427879276	10.1108771840128	8.63742299202207	5.66056051115986	11.8228965592124	No dOCR induction
4	1.28877352522665	1.62674080754495	1.42995024875622	0.639357817869416	1.03512605042017	0.562310661764706	0.542643171806167	2.95992300796288	0.400585365853659	0.813069306930693	No dOCR induction
4	0	0.827051282051282	12.092858515164	1.42243412052704	3.96771182795699	3.60402822439428	6.92724832214765	10.846539387133	4.72024390243902	9.85742746615087	No dOCR induction
4	7.66216570215535	7.76071716447111	46.5671428571429	12.2725543458405	14.1567586206897	14.7125011286682	31.0270977443609	27.4546976168369	19.717619047619	26.1248917748918	No dOCR induction
4	0.408939991148006	0.289757614343777	0	0	0.472608695652174	0.0663614163614164	0.582418433640323	0.0468130921619294	0.283812010443864	0	No dOCR induction
4	0.507589285714286	1.74237662942272	3.34411764705882	13.2048973880597	9.475	4.45882352941176	0	3.67852941176471	0	0	No dOCR induction
4	0.876995555913409	1.42758397519391	4.25961457896942	0.671563661954079	1.13383886255924	1.21613393224523	1.11251741514747	1.75893761920268	0.910812182741117	1.09142335766423	No dOCR induction
4	0	0.948076923076923	2.64107142857143	1.37226804123711	0	2.51232204486626	3.0884324009324	1.84875	0	4.97740384615385	No dOCR induction
4	1.27440444013701	1.70601612781101	6.208125	3.23742222222222	24.9443581081081	5.47733315799855	6.34986301369863	22.0518688118812	13.8163697478992	15.591234741784	No dOCR induction
4	1.92092796092796	4.18172057382162	12.9078571428571	0.843650793650794	0	4.95186335403727	2.32037329958874	3.13765652951699	5.33669387755102	11.919880823402	No dOCR induction
4	2.11937159246531	2.38142762235181	25.4488479262673	8.45316339066339	5.44615384615385	12.1366537717602	15.6576923076923	10.3214908802538	20.7634615384615	10.7359237536657	No dOCR induction
4	0.721818181818182	1.27967426539789	1.47340206185567	1.13428571428571	1.37423076923077	0.928051948051948	0	2.382	2.74846153846154	0.9528	No dOCR induction
4	0.0707451827472034	0.0931832946501049	2.08544815160785	0.910868794201015	1.13004605381101	0.729989056942283	1.38777820545772	2.05213434209922	0.27257678292556	2.37200598585891	No dOCR induction
4	0.558873040984822	0.569897603192912	5.24816326530612	1.27228200371058	5.08805847953216	2.55166511627907	1.62572413793103	4.25664383561644	0.881320346320346	5.16385542168675	No dOCR induction
4	0.410228189001774	0.550169976740025	34.7762962962963	15.3998507648302	15.0888888888889	13.175644028103	11.7208333333333	23.8258874458874	8.536	15.1546419098143	No dOCR induction
4	0	0.284909122381859	11.6114285714286	0.508	0	2.13894736842105	0	1.96645161290323	0	0.796862745098039	No dOCR induction
4	0.793822893280372	2.22383092260386	8.23360119047619	11.9784591836735	4.89658004158004	12.9179370727596	23.3507449304508	12.0137843551797	8.20058064516129	4.98466666666667	No dOCR induction
4	0.408468504571041	0.864888366841492	36.1912393162393	5.60150530503979	10.2727906976744	3.94205266497462	6.12166171346587	8.25616983764095	3.64448275862069	13.8664501532623	No dOCR induction
4	0.505977011494253	0.913787480555705	17.7773076923077	12.2053414882773	33.7486666666667	12.2070175438596	7.86814173228347	1.57214285714286	1.7608	4.69546666666667	No dOCR induction
4	1.01727272727273	3.5408925929281	83.9728205128205	19.6581081081081	49.0080555555556	28.1451403508772	32.801456043956	23.3568149646107	50.1477777777778	21.0548684210526	No dOCR induction
4	2.3536231884058	1.16242102267337	5.49112426035503	0.181115241635688	7.8195374653099	1.54666666666667	1.46369098712446	1.53448818897638	0.6496	1.68831683168317	No dOCR induction
4	1.00614004222379	1.28084103217585	11.279701754386	8.5597772233507	6.00526203208556	7.87872811253412	4.60166610816969	12.8959431230709	4.07764705882353	10.7347773279352	No dOCR induction
4	7.45806747392735	7.41509570957096	11.7730769230769	13.9578066378066	33.671	7.56139880952381	27.0212413793103	27.4833795712484	26.685641025641	25.8484444444444	No dOCR induction
4	0.865138490926457	1.27645300177048	8.36911305089422	1.29234975290929	3.09354121863799	1.41930852463041	3.06989997111322	4.23932826650029	2.53057671577434	3.80521151586369	No dOCR induction
4	0	0.0820420168067227	0	0.493080808080808	0	0.410210084033613	0	0.52489247311828	0	0.451990740740741	No dOCR induction
4	0.29890243902439	0.195120125472303	2.9412	0.843545999555917	1.44176470588235	0.95	0	0.229065420560748	0	0	No dOCR induction
4	1.41541666666667	1.45922793358695	16.9369411764706	3.17500742822726	29.9432512315271	7.7969696969697	6.31421052631579	6.34582182084452	7.54990662386927	9.30272909163665	No dOCR induction
4	2.09910655534173	1.61405108279527	7.29638771186441	3.16745903664059	7.15556722689076	3.16394165170557	3.03429257178796	4.1940353715976	2.79236689053521	4.84039049235993	No dOCR induction
4	3.35040477262063	2.88305362084657	96.3855151515152	43.5981234567901	101.503214285714	40.2182547169811	50.6395828877005	54.4513982729889	85.9310526315789	19.8558208955224	No dOCR induction
4	3.06393475957829	1.17066909975669	12.0032789776371	1.07448713333773	1.96385714285714	1.18601568627451	9.02664457831325	2.9825125728696	6.44460832075207	2.0032058287796	No dOCR induction
4	1.17048672566372	2.15488391670359	27.7699242424242	9.82495593419507	22.3304545454545	5.33774245472837	13.3718461538462	21.1537126436782	15.116	15.116	No dOCR induction
4	2.90967276565799	2.00848268740521	6.61694444444444	3.83435298980435	7.08958333333333	8.59234085141366	1.62047619047619	0.582420537897311	2.70288647810926	1.19475786924939	No dOCR induction
4	0.127840136054422	0.119888357256778	2.46459016393443	0	8.8435294117647	1.89504201680672	3.85487179487179	3.0068	8.13242690058479	2.68464285714286	No dOCR induction
4	1.50236245110821	3.36066507397448	9.78983050847458	2.57528662420382	13.1272727272727	6.30630272952854	1.33515917602996	1.81410394483565	0.356543209876543	0.458412698412698	No dOCR induction
4	2.50855706002097	3.44417646035556	37.7738849305308	4.07188109161793	32.3889055973266	13.6667119777159	17.9159677419355	16.0326411393485	9.23102587873393	15.4916033939394	No dOCR induction
4	12.7504227537169	11.2332587140074	7.92724789915966	8.37880230880231	3.75927272727273	8.67708228590581	8.58637873754153	12.3947810260494	8.46465455414774	10.7358792302588	No dOCR induction
4	0	0	2.65373493975904	0	3.58146341463415	0	0	0.726930693069307	0	0	No dOCR induction
4	0.519786068623398	0.761420269086856	8.65725	2.91546171171171	17.3145	1.7827027027027	7.61076923076923	7.01548245614035	6.32116666666667	2.86782608695652	No dOCR induction
4	1.76953709332433	3.0470904402284	28.3139623685667	13.022942513369	13.9315476190476	12.2527742946708	7.59081081081081	9.54290821256039	13.0677916666667	6.17487725524993	No dOCR induction
4	0	0	0.293170731707317	0.0832409972299169	0	0	0.429285714285714	0.642780748663102	1.54318394024276	0.216187050359712	No dOCR induction
4	0.642701612903226	0.623528789649202	5.74378378378378	0.953004484304933	7.245	0.571290322580645	2.29574074074074	5.34301694915254	0.681153846153846	4.57686144578313	No dOCR induction
4	0.263939819672423	0.0635244535152004	2.60994081248319	0.438398060530226	3.16441217798595	0.249103726082578	4.66869924141008	6.48042314049587	0.558122743682311	5.24308905685179	No dOCR induction
4	0.937508896797153	0.165894206549118	31.0482857142857	0	0	0	0	1.44747252747253	0	1.75626666666667	No dOCR induction
4	0	0.61061874647092	3.6228	23.1195345418912	0	20.6395096153846	6.06456011730205	7.87565217391304	0	5.8041338028169	No dOCR induction
4	2.23300373468223	2.40566533083314	4.10949074074074	8.93215120263564	3.71446078431373	5.86423451100871	8.63866995073892	15.7261109436238	4.00470328282828	10.3757304791582	No dOCR induction
4	4.65035090143339	4.78237691825313	9.60362975306772	4.25794073569975	12.2806153846154	4.48731762912984	4.5149727140047	6.46889290737392	2.71055905511811	3.7851002979146	No dOCR induction
4	1.15151573013275	1.6707171314741	29.3150626959248	4.61892753623188	29.0476585365854	9.78483333333334	16.9863291139241	9.94180926916221	9.62610500610501	22.4749673202614	No dOCR induction
4	3.78665587081471	4.01376475311562	6.94212765957447	17.7076365085691	0	19.3893270365998	7.4588970962812	4.35386002120891	2.33057142857143	9.7981981981982	No dOCR induction
4	1.98274340091955	2.81172299350911	11.7511155030215	5.02637376237624	3.33339906590555	2.90573192239859	4.97779353251827	9.37985474201978	3.91014042580729	4.12722772277228	No dOCR induction
4	0.167155555555556	0	8.61895833333334	5.13260743321719	0	1.74630987292278	5.05040510127532	2.32982300884956	4.23246438746439	0	No dOCR induction
4	0	0	31.64	53.1727777777778	31.64	87.7290909090909	47.46	25.312	3.955	32.3590909090909	No dOCR induction
4	0.811548615173326	0.821948411079378	0	1.41330601092896	0	1.35032258064516	1.02881720430108	3.53363636363636	0.974157719363199	2.093	No dOCR induction
4	0	0.408012820512821	0.6365	0	0	0	0	0.300235849056604	0	0	No dOCR induction
4	0	0.290751879699248	0	2.69790697674419	0	13.9641666666667	4.83375	8.3785	5.54890374331551	19.335	No dOCR induction
4	1.44797374525319	1.13420355035218	8.03305555555556	1.64500814315874	5.40129979035639	4.14926492588059	14.2235641025641	23.1988242009132	12.7157755102041	21.4910317460317	No dOCR induction
4	1.05177377892031	0.868662420382166	11.8591304347826	0	0	0	0.863164556962025	0.90317880794702	7.57666666666667	1.5323595505618	No dOCR induction
4	2.91088591109578	4.96450059464623	2.69545454545454	1.80915254237288	5.08285714285714	2.52340425531915	4.95392262851086	2.63205957107886	2.21820448877805	0.953887399463807	No dOCR induction
4	1.43005528717123	1.73975189718482	50.9736111111111	7.14954545454546	29.3788793103448	14.5260606060606	22.6983536585366	40.5502319357716	28.9268965517241	36.2016666666667	No dOCR induction
4	0.265794392523364	0.764826775021386	7.92257142857143	1.52191176470588	4.74	0	2.26822085889571	3.61205699312152	5.47514345114345	1.9784347826087	No dOCR induction
4	16.2069217011129	17.1933962264151	38.274497625137	14.1096774193548	35.9745652173913	18.359438961039	15.9685714285714	16.7535402025015	15.9084864658788	25.9529247380121	No dOCR induction
4	4.15008258552677	3.11132357082512	4.43281132075472	8.58434022257552	4.65267346938776	7.4001883266245	18.5561520543513	22.7200324675325	17.3356611570248	20.4867469879518	No dOCR induction
4	2.59525899931202	2.20602170934399	64.616858159634	15.0444978205927	44.2794102607092	26.6217020273456	20.4546172835496	5.3112346441339	12.7295998670253	8.60852464691221	No dOCR induction
4	2.33211111111111	2.1819216317767	5.04948306595365	2.43398916967509	1.6912	0	5.09056856187291	3.17992647789369	0	0	No dOCR induction
4	0.561360613810742	1.54021353609397	0	0.393365853658537	0	0.64512	0.620307692307692	2.12210526315789	0	5.04	No dOCR induction
4	3.04553252372976	2.07607283500126	5.27397321428571	2.08829900332226	2.43163636363636	8.34875388662999	15.4898892468788	11.8007445603577	17.3205844155844	12.0944429882045	No dOCR induction
4	3.46314370504879	5.35940871356345	4.52322857142857	1.55219783962631	2.1015	0.58465974025974	3.69719556094747	0.847661405026328	0.555462555066079	1.43479791489878	No dOCR induction
4	175.8	395.55	0	0	0	0	0	747.15	0	58.6	No dOCR induction
4	18.53	36.9507142857143	1.92666666666667	12.716	2.89	7.70666666666667	20.23	101.15	29.8633333333333	9.63333333333333	No dOCR induction
5	1.22134570765661	0.900811540036325	9.4	26.9439655172414	0	19.6837606837607	1.01230769230769	3.06046511627907	5.06153846153846	0	dOCR induction
5	0.269741972093438	0.331619267762905	2.67420203245418	7.28465016908596	2.36192861867648	5.3793291159274	1.09478070448296	5.29210986638423	0.194816474520038	3.49657539335664	dOCR induction
5	0.669198312236287	1.38182824675325	54.3049961285327	39.4716669538309	25.4710138248848	38.0737955182073	18.3954937008232	54.1902030931543	16.7643441001978	49.6682333333333	dOCR induction
5	1.45724364401576	2.30793187009023	3.47019230769231	3.25606602459967	3.1949593495935	2.76960781971652	16.6172271973466	14.6878207607995	13.0844313063063	5.77576781038072	dOCR induction
5	0.0168906319554779	0.0175322563766871	0.200640986132512	0.195262522026064	0.218330481283422	0.300585151061478	0.0266425992779783	0.163599754099673	0.0163455149501661	0.193334933973589	dOCR induction
5	0.0835042735042735	0.206682410485689	7.57915151515151	8.86200295821521	9.86559686888454	9.47210620133221	4.01084210526316	2.44368072340547	0.325666666666667	5.41639401565996	dOCR induction
5	7.67658092121822	3.93268315433201	2.154375	3.16250917260997	27.0835714285714	3.60258368376787	6.35748987854251	5.89978398901712	6.14976136363636	7.24799483648881	dOCR induction
5	1.12721253229974	0.287265917602996	26.5786805555556	41.7131083562902	15.123531655225	46.3916298098187	7.43997188378632	13.3900319505349	8.56209893048128	23.5155735131605	dOCR induction
5	2.87033523438587	2.36430341147322	83.7217976855973	48.8551063222492	30.8688785205294	41.9586583812288	17.2268988803981	54.494910964115	17.742757434259	33.6795402298851	dOCR induction
5	0.275041260315079	0.170686779366759	4.29860335195531	3.81698546127412	3.62316932224338	3.62960085766122	0.569411764705882	7.41526872650591	0.944470508244093	6.3983593303562	dOCR induction
5	1.41541870191233	2.03229273301332	11.865581027668	1.7270826709062	6.0641875	4.1317506222591	10.8935384615385	4.17962055335968	11.7382218844985	3.3870146627566	dOCR induction
5	1.6005726376379	1.74704572585116	57.6088660968661	48.6904396930124	34.7099656019656	52.9007579169688	14.2991093987157	29.0042274890026	7.9275	31.2982977682938	dOCR induction
5	0.586391152013173	0.573935231660903	36.6668398268398	48.6347049055437	34.9516993464052	45.9631790017896	6.99053178099434	28.3347554527742	7.31180192054227	29.349100591716	dOCR induction
5	1.83930951756194	1.60091037895449	1.97128957528958	2.50386409736308	2.2740162037037	2.16620381110191	4.77454590539954	6.20903401360544	3.26203703703704	6.87329015544042	dOCR induction
5	0	0	3.52208137869735	5.50117733496162	0.599256198347107	3.9079530044843	0	0.187122580645161	0	1.94876961317384	dOCR induction
5	0.511896869244935	0.688545433499248	5.46634698275862	9.44300394396845	6.08864761904762	8.25412941600577	11.3319272237197	5.61060823842297	9.88311778052805	4.65334821428571	dOCR induction
5	4.69142324014245	4.91242988767345	14.7879347826087	10.6744424242424	1.22566666666667	21.4802434077079	27.0367647058824	18.8714129601227	29.0067757774141	16.2163468309859	dOCR induction
5	0.105307479224377	0.244130914602378	1.7581236673774	1.75264567450555	0.860416707810803	1.53442573129036	0.379376047732625	1.8422652104654	0.108218623481781	1.50898954703833	dOCR induction
5	0.549293779216109	1.07471031746032	11.8640773809524	2.6300683289379	7.68757894736842	3.41184848484848	8.31526847421584	5.86431929733919	7.50606666666667	4.25365591397849	dOCR induction
5	0	0	30.0212375249501	59.7064671185844	7.38305295950156	75.8996069788797	24.5737885643768	27.229734939759	9.74642016806723	33.3132919751851	dOCR induction
5	0.0234662302886046	0	6.66644813375721	4.75271604192957	2.6820256631612	3.49080021931417	0.734306896551724	2.82933455609337	1.31815098570494	3.67315796013181	dOCR induction
5	4.14646688670957	5.59901560536486	80.2764326571373	27.3793339917794	35.9285691463869	29.1796820910204	31.5238922409584	39.4618527469615	15.5559329952219	37.2212590346616	dOCR induction
5	0.152368755082098	0.244917321924144	7.9982515098383	1.80273806170069	6.0269254618815	2.60896567730761	0.211225071225071	0.449120722488988	0.441309523809524	0.825780638736752	dOCR induction
5	0.134713526284801	0.141438366829079	0.674076377446265	0.408501030335676	0.451507811128664	0.485685300023197	0.0310324368016182	0.254560046384402	0.0178378378378378	0.484375982774762	dOCR induction
5	0.20079295154185	1.42896341463415	5.46236507936508	1.57932947377517	6.33055555555556	2.83447055137845	6.49238930659983	8.39668192918193	4.70924585218703	1.75307692307692	dOCR induction
5	2.59710701744908	3.05746968070891	11.1544985904148	14.5973532343267	14.7163573883162	14.864977825691	7.87664280123584	17.3095082655471	4.04901891891892	20.9523620637513	dOCR induction
5	3.10729783037475	2.53087783762789	2.39004010290557	2.3415332464146	0.526889632107023	4.62679463064295	3.23263896103896	3.56502155172414	0.880814696485623	2.5293119266055	dOCR induction
5	6.60446183953033	0.605106382978723	63.3874576271186	44.7398422181878	41.7822222222222	43.5900217944749	51.7090909090909	60.5512180922526	41.6279032258064	65.6454394222709	dOCR induction
5	1.03451253859718	1.54502166272041	8.89101185166306	4.17620849551623	2.86907239819005	4.79562209621042	0.821295113256615	0.607133726990354	0.601225866991816	0.945966144183356	dOCR induction
5	0.129896128231749	0.195678177801038	9.85136958693922	3.08287873733823	18.1681012658228	3.63948563018049	1.58716533081097	1.87930087647925	1.36160169029444	3.38648904795991	dOCR induction
5	0.379073882318746	0.496997190852966	25.0304430863254	19.977939841135	19.4060552725027	24.4010926144594	1.59643771880294	5.08899504321083	2.30381901454527	10.381835484036	dOCR induction
5	0.58914161691327	0.437277800039016	14.7209649855312	40.5527157016498	9.63136549984232	37.0745631744569	3.79036761589965	19.2888848093112	3.86679648878185	32.6546734428532	dOCR induction
5	0.978322620140802	0.734043715846994	3.705	4.31355072463768	9.416875	5.08678278688525	2.42156862745098	4.89102648522095	3.93091463414634	8.51954333643989	dOCR induction
5	3.96782879147523	4.39429792429792	60.8662030346821	53.320560529462	61.1617782098909	52.0494917408324	21.0523365416994	40.814768880045	19.5946669720568	52.2725737541528	dOCR induction
5	0.202122142746074	0.575991871150937	22.4180798676183	24.4736018508781	13.0016304637882	26.0675280745867	3.81210597173182	6.6280812105429	3.69200275892112	9.52666959487246	dOCR induction
5	0.799377828054299	0.883838848920863	4.09624173509391	4.45294893647141	1.47946885847965	2.97670646110713	2.86761622558621	4.46301454186447	1.63534242054667	2.66854100995985	dOCR induction
5	0.691502399409376	0.76884331797235	14.5727234042553	13.355974789916	2.927	10.477158974359	19.6257373271889	16.504828009828	2.74115873015873	11.7669688644689	dOCR induction
5	3.8183781685063	4.39687206823028	1.22943396226415	0.584394618834081	0	0.561724137931035	1.32979591836735	0.772648221343874	2.95089344262295	0.708260869565217	dOCR induction
5	0	0.146384615384615	2.08240740740741	1.58201409330122	1.93525423728814	1.47042378854626	0.89203125	0.71008436792647	0.975897435897436	0.211444444444444	dOCR induction
5	0.308838300220751	0.402065988282455	5.10043715846995	10.6646512637469	12.2648484848485	7.22345306174902	3.93333333333333	10.6942657342657	6.6330303030303	15.8709298871064	dOCR induction
5	13.0374221929272	17.936931167691	94.9521102528771	23.8726256067037	29.9446591177164	20.8709208865043	50.0092072373032	70.7727048849627	14.935142805801	53.7293859010235	dOCR induction
5	0.0271919770773639	0.262521654106138	25.656592920354	11.4185393388585	10.439	15.5088947412862	1.31671379557365	0.561538461538462	1.32969981951173	5.92577647846148	dOCR induction
5	1.1436170409625	0.71876336421953	4.77743483870968	8.97986076032193	7.20925058548009	12.219257918552	4.57376140350877	7.90227777777778	4.19549337658827	7.55173496076722	dOCR induction
5	0.130786031698771	0.140277418842667	1.87700145491082	4.48892085306326	2.16005531756039	6.16408587635171	0.751192745831186	1.87256349635916	0.626214582023884	3.68802055100485	dOCR induction
5	0.137388406146611	0.193858409016304	8.26911627906977	10.2742549232047	5.90041666666667	12.3718612316565	1.51555604982206	2.5159754909601	5.55333333333333	4.95098765432099	dOCR induction
5	1.04996212548047	0.995638228959363	10.4478	2.25456327521901	15.2765034965035	4.3626858345021	15.4172979347272	19.8774759878419	22.1356024744486	17.80875	dOCR induction
5	10.3456344086021	6.55298190401259	55.638	59.1731688705378	25.29	62.4752216193294	23.9580428134557	30.721019486692	26.6201434426229	29.8662857142857	dOCR induction
5	0.532707044048052	0.621187501470554	2.60352941176471	0.232947368421053	2.37107142857143	2.02408536585366	1.25264150943396	1.63819480519481	0	0	dOCR induction
5	0	0	26.4963926380368	3.92430862302499	14.9532773109244	4.63289669142471	0	0.354866848779892	1.64105882352941	1.41255604952436	dOCR induction
5	1.84615384615385	1.68859649122807	5.68965517241379	0	4.296875	2.14698795180723	1.79714912280702	0	2.09178498985801	3.81944444444444	dOCR induction
5	0.373689541016721	1.0145564553061	6.38527777777778	2.1535306122449	4.11931034482759	1.50707638888889	4.26866640440598	2.15987622861303	3.43769784172662	2.172	dOCR induction
5	0.343936170212766	0.438372881355932	1.2932	1.41134683753617	2.93909090909091	2.41970294380018	0.691550802139037	3.12012187088274	3.89768329554044	0.66659793814433	dOCR induction
5	0.533118597451115	0.764924549727663	2.5741935483871	2.1987969924812	1.24137931034483	1.49165656513553	8.76915739268681	10.0487862922418	9.26022241231822	6.1304347826087	dOCR induction
5	2.39164871337992	2.56270626423228	10.4319483240223	23.5944678238781	13.9386847195358	16.9301985306355	7.15487652781242	17.6106085400921	1.17933516528587	15.0253802039082	dOCR induction
5	0.83745228701328	1.15575287790568	16.4821734568981	1.01423870417732	16.1979230769231	3.33047155325153	9.47653576437588	7.86495827971273	10.0752631578947	10.6235935062403	dOCR induction
5	0.774937050990863	1.00897848796186	45.9145965858041	34.8604551836876	31.7074377119269	46.3551814916634	14.5969262394615	33.2833779738459	14.2968706777317	33.2687006696353	dOCR induction
5	1.00916786226686	1.45269703395184	37.0041156131126	23.88863234999	15.2115774746415	27.1410095964674	10.0932614347602	10.714721211381	9.07131691464282	19.3793025434827	dOCR induction
5	1.16533333333333	1.94222222222222	3.12234849880273	1.71936236503917	9.66	3.13092261190565	0.564742710120069	1.28477539856205	1.9254526425955	1.72548775625853	dOCR induction
5	0.127743838098072	0.0702610217372244	0.374073584479458	1.31421902060324	0.129455180647018	0.574165544719226	1.07645593077137	0.982348863621128	0.452076944002589	0.587521915861796	dOCR induction
5	0.616596446038193	0.52605674571234	5.49475906568589	4.72893536618017	2.89486521405126	4.06918415553738	11.484656198764	25.2372642679901	7.35055757586615	19.7835582482095	dOCR induction
5	0.524624716244396	0.477357808558888	6.51814578919731	15.8380410640482	7.22870745032365	17.7476519383782	1.1378192585756	6.43085106019386	1.23448623464634	14.7553297094087	dOCR induction
5	0.405026929982047	0.431578244911578	5.95555555555556	0.527010319374227	1.01075268817204	0.761078268189558	3.47859276468636	2.10663149564759	2.29568441174767	2.14346793349169	dOCR induction
5	1.53609027140954	2.07570746371209	7.09749929557622	6.21191692892766	3.78300005533116	4.96323977557051	7.93393362117883	15.1977880525133	4.68662241005678	11.3998355649586	dOCR induction
5	2.86863503761707	2.08946153846154	25.6919298245614	19.3254545454545	141.72	24.4841463414634	15.404347826087	48.3187980769231	105.896333333333	86.3817142857143	dOCR induction
5	566.308095238095	367.090333333333	166.91875	198.860500813008	210.962857142857	136.300563461761	43.8694339622641	30.9038410991637	47.13	49.3349122807018	dOCR induction
5	5.94299293901286	5.52969374002446	49.2138014267816	52.7151260926049	30.2787730263158	43.6870682302772	32.7514454636944	58.3268135169591	20.1407195745431	45.927540821501	dOCR induction
5	6.15729537366548	7.1907881868351	15.9063545150502	10.86607740086	18.2211627906977	9.34991039426523	8.27235294117647	9.66185536455246	11.3356609513274	9.03331466965285	dOCR induction
5	1.10177647881459	1.02707427715208	11.1974303241739	19.1033838947624	8.09564299743667	14.9501787996275	1.74560587748871	7.03239566940119	0.903483709273183	8.19339474288338	dOCR induction
5	1.84847579175382	3.06201530658532	33.5259597302878	15.292032587683	25.4624122399703	18.0063454235681	22.5809252756227	17.8870583677946	16.8556897114506	16.7145255748046	dOCR induction
5	0.485413120864784	0.890474754324325	59.3593486352357	10.5678237023386	31.3422272727273	13.6708336239972	32.3307021755037	17.364906124681	20.2291937799043	34.3012375345428	dOCR induction
5	0.412007637839297	0.564532919952917	10.3729880909419	4.20178687804543	6.75433311360141	3.63363875317296	4.32826174907304	8.09288691400245	6.21097678536297	10.9630243748876	dOCR induction
5	1.47657667386609	3.0825907386777	14.5834615384615	3.30769020168527	5.14922222222222	4.08280528052805	7.55624157103987	6.42814831066257	8.91872220802453	9.53611866745516	dOCR induction
5	4.34482788666032	6.01271175004286	92.942641334569	53.4492766743649	74.3605594651654	69.6800103770322	69.750301178138	71.1749504144054	40.9813175989241	96.4643236596939	dOCR induction
[truncated: 2,163 more rows]
