# Supplementary material for: The HSV-1 ICP22 protein selectively impairs histone repositioning upon Pol II transcription downstream of genes
Source: Nat Commun. 2023 Jul 31;14:4591. doi: 10.1038/s41467-023-40217-w (PMC10390501; doi:10.1038/s41467-023-40217-w)
Supplement: Supplementary file 8 — Source Data [file 41467_2023_40217_MOESM8_ESM.zip › SupFig2b.tsv]

cluster	Mock_12h	Mock_12h_plus_12hPAA	Wt_F_8_hpi	Wt_F_8_hpi_plus_8hPAA	Wt_F_12_hpi	Wt_F_12_hpi_plus_12hPAA	Delta_ICP22_8hpi	Delta_ICPP22_8hpi_plus_8hPAA	Delta_ICP22_12hpi	Delta_ICPP22_12hpi_plus_12hPAA	docr_induction
1	0.0945173552669017	0.0774605326824629	0.102664450483396	0.103286684738256	0.0848532264768124	0.0877323687942106	0.0730700060810852	0.107701671267238	0.0847181291582445	0.0378789182071365	No dOCR induction
1	0.0490920767393654	0.0370171780988312	0.139996977931903	0.746437162370888	0.231438880138888	0.454673567541562	0.214147154051665	0.0893450563601093	0.128176282129378	0.0315657651726138	No dOCR induction
1	0	0	0.109532556184119	0.00999394891378143	0.0122154711385063	0	0.0750304970997809	0.084173008043558	0.00869163059422679	0.050505224276182	No dOCR induction
1	0.0172506318205629	0.0240893959005898	0.0454331462299326	0.0616611102266819	0.0610773556925317	0	0.19225847955631	0.163173967770565	0.0521497835653607	0.201196619691008	No dOCR induction
1	0.00431265795514072	0.0413264388315783	0.656489796807499	0.866364549336265	0.182576995584863	0.757247495009679	0.424373326065939	1.06616372444088	0.303440653022641	0.6916929352811	No dOCR induction
1	0.0232161290085211	0.0370171780988312	0.249529534116022	0.129968973766703	0.182576995584863	0.0977426294873756	0.0464990947788724	0.0517204831655129	0	0.0749335590005525	No dOCR induction
1	0.152234747916549	0.343645453357853	0.957088069773475	0.311557470958762	0.449352146153807	0.276208098514469	0.477895776055097	1.20854305912878	0.189017696288966	0.591787830417698	No dOCR induction
1	0.37548598209436	0.550277647515744	1.00375372908411	0.278276066504521	0.640869255413516	0.148778531637573	0.351683947369587	0.506458283240085	0.0347665223769072	0.213822925760053	No dOCR induction
1	0.0593702318824643	0.0438695310684324	0.0933313186212687	0.331545368786325	0.0604222841997997	0.425994696529191	0.163346449850668	0.327365718737926	0.145559543317832	0.262679595208794	No dOCR induction
1	0.199673985423097	0.2151445551164	0.377728354024395	0.0999871270253589	0.194792466723369	0.164126033520908	0.181314142308632	0.0973575746341354	0.212894411287623	0.0189394591035682	No dOCR induction
1	0.165818581525282	0.135917853938044	0.0933313186212687	0.906340344991391	0.0488618845540254	0.556424994844759	0.0066427278255532	0.234671300821944	0.0224449559899303	0.151515672828546	No dOCR induction
1	0.12736577967521	0.103316097078946	0.102664450483396	0.111630854795589	0.13437018252357	0.116090862809382	0.0398563669533192	0.0921855263175842	0.043458152971134	0.037054640793416	No dOCR induction
1	0.0361541028739432	0.117126963525134	0.348496445357312	0.038326016798677	0.0488618845540254	0.0610461628433628	0.0773716155032096	0.047968669827699	0.0448899119798606	0.100186171138644	No dOCR induction
1	0.180124654626405	0.273814197385952	0.812688012302252	0.613168630891288	0.570196714553406	0.609797406746454	0.963633516184978	1.94409814309232	0.369343761983705	1.24560184749166	No dOCR induction
1	0.0275287869636618	0.049061876049126	0	0.0249848722844536	0.0841981549840805	0.0160117235705087	0.0464990947788724	0.0206881932662051	0.0398282171783839	0.0378789182071365	No dOCR induction
1	0.00431265795514072	0	0.0279993955863806	0.0333290423417863	0	0.0266862059508478	0	0	0	0.00631315303452275	No dOCR induction
1	0.105802489899506	0.0697250954649152	0.0186662637242537	0.0399757956551257	0.0122154711385063	0.0320234471410174	0.0066427278255532	0	0	0.00631315303452275	No dOCR induction
1	0.0388139215962665	0.0981237520982521	0.493423475612022	0.12827155702271	0.36646413415519	0.196149480661925	0.659209918363729	0.4622414267502	0.207832716486146	0.257190719587992	No dOCR induction
1	0.105802489899506	0.034474085861977	0.102664450483396	0.12162480370937	0.0604222841997997	0.0610461628433628	0.143798893758742	0.48577008997388	0.0311365865841571	0.20668549531181	No dOCR induction
1	0.111122127344153	0.0775666931894483	0.185430124161836	0.243201969531196	0.0488618845540254	0.143441290447404	0.0132854556511064	0.217734920893552	0.0260748917826804	0.0631315303452275	No dOCR induction
1	0	0.0129277821982414	0.0466656593106343	0.0399757956551257	0.0122154711385063	0.0160117235705087	0.0199281834766596	0.0155161449496539	0.0521497835653607	0.025252612138091	No dOCR induction
1	0.0643287495809167	0.0981237520982521	0.0559987911727612	0.0832987869106934	0.108629097261093	0.0823951276040411	0.0797127339066384	0.0427966215111477	0.0260748917826804	0.00631315303452275	No dOCR induction
1	0.104149650666689	0.11801004777308	0.362759629542246	0.446571057069901	0.133715111030838	0.276872320201643	0.296201006361732	0.423705510175265	0.141929607525082	0.34475058465759	No dOCR induction
1	0.0550575739273236	0.0447526153163789	0.00933313186212687	0	0	0	0.0066427278255532	0.0545609531229877	0.00869163059422679	0.00631315303452275	No dOCR induction
1	0.063682889837605	0.0474018680602184	0.258862665978149	0.0866459825111355	0.109284168753825	0.0687199137850301	0.238757574335182	0.0738289114104554	0.149189479110582	0.087559865069598	No dOCR induction
1	0.117733484275423	0.136907098692976	0.0373325274485075	0.076652033597354	0.0244309422770127	0.0320234471410174	0.0199281834766596	0.0413763865324103	0	0.0126263060690455	No dOCR induction
1	7.07529419115797	7.26585299790849	1.69458405439523	3.54277716136804	0.872308135552405	3.0006784214091	1.3125957177664	0.95197620969481	1.16953804134413	0.494617702658695	No dOCR induction
1	0.231515430341899	0.176467369028662	0.0839981867591418	0.118277608108928	0.327197434768743	0.113754353057884	0.241098692738611	0.449163299976081	0.2324758492601	0.256366442174271	No dOCR induction
1	0.11277496657697	0.0998899205941451	0.278761442783104	0.119975024852922	0.108629097261093	0.0587096530918652	0.143798893758742	0.20739082426045	0.102101390346698	0.0433677938279388	No dOCR induction
1	0.446787208352741	0.283315803099393	0.362759629542246	0.10498410148225	0.340067977399982	0.0426979295213565	0.316129189838392	0.475425993340778	0.0398282171783839	0.374667795002763	No dOCR induction
1	0.466336539149433	0.63879363339357	1.66517357821442	0.92472610185005	0.923135234584626	0.698858218915013	1.3289835465904	2.46130297474745	0.740119282976137	2.07728949322122	No dOCR induction
1	0.497893244071118	0.336793100388252	1.29184830372934	0.861415212766919	0.619713670600164	0.592113395111622	1.01519547515544	1.59655312268659	0.548903409903148	0.856115980453933	No dOCR induction
1	0.157554385361195	0.19370441195965	0.479160291427088	0.176591522735168	0.133715111030838	0.167790986646754	0.503705432587844	0.290143597325271	0.20640095747742	0.226449231829099	No dOCR induction
1	0.00862531591028145	0.00861852146549425	0.0279993955863806	0.00499697445689071	0	0	0.0929981895577448	0.0390448081733339	0.0311365865841571	0.0126263060690455	No dOCR induction
1	0.0663427085599283	0.0240893959005898	0.222762651610343	0.228258684048069	0.121499639892331	0.275543876827295	0.203202816803987	0.207899715858848	0.166572740299036	0.243740136105226	No dOCR induction
1	0.0361541028739432	0.0172370429309885	0.1375319517705	0.0616611102266819	0.0122154711385063	0.0320234471410174	0.112545745649671	0.0258602415827564	0.0347665223769072	0	No dOCR induction
1	0.0345012636411258	0.0387833465947241	0.297427706507358	0	0.0610773556925317	0.0266862059508478	0.066427278255532	0.220575390851027	0	0.11363675462141	No dOCR induction
1	0.0550575739273236	0.0963575836023591	0.100199424321992	0.0783018124538027	0.0244309422770127	0.048035170711526	0.0132854556511064	0	0	0.0189394591035682	No dOCR induction
1	0.114427805809788	0.0533711367818732	0.185430124161836	0.0882957613675842	0.0964136261225868	0.0266862059508478	0.0863554617321916	0.072408676431718	0.0796564343567678	0.025252612138091	No dOCR induction
1	0.132324297373662	0.134257845949137	0.868686803475013	0.463116483521932	0.547730986754589	0.528730722516761	0.214527781436398	0.478266463298253	0.0796564343567678	0.270641303070758	No dOCR induction
1	0.261704036027884	0.329057663170704	0.158663241656157	0.216614956277839	0.303421563984463	0.210832760858086	0.265328485637395	0.642351774449156	0.238969303070303	0.395255808933772	No dOCR induction
1	0.0868990188461261	0.115360795029241	0.85002053975076	0.176591522735168	0.584377400170108	0.311232277094158	0.409127379396137	0.171186486044591	0.263612435844257	0.106499324173166	No dOCR induction
1	0.0129379738654222	0.0413264388315783	0.0186662637242537	0.00999394891378143	0	0.0266862059508478	0.0066427278255532	0.0672366281151667	0.157881109704809	0.268992748243317	No dOCR induction
1	0.0437724392947189	0.0697250954649152	0.471059672645663	0.344934151188093	0.35293852003122	0.330588576793314	0.378254858671799	0.68099413084055	0.431616935152019	0.498458023452056	No dOCR induction
1	0.0215632897757036	0.0215463036637356	0.129431332989074	0.408245040271224	0	0.228172927802943	0.311446953031534	0.878549750066296	0.131806217922129	0.339261709036788	No dOCR induction
1	0.680240217924575	0.767965294868999	1.68313430164145	1.36785468754442	0.703911825584244	0.6875195148475	0.924157776616391	1.76256756041463	0.555396863713351	0.769923603936535	No dOCR induction
1	0.324018826629789	0.39005807666314	1.3466145818214	0.911384957335826	0.266120079076212	0.486032792995405	0.797945947930881	0.806141073634578	0.141929607525082	0.399920407140854	No dOCR induction
1	0.0145908130982396	0	0	0.0183381189711142	0	0.0183482333220064	0.0066427278255532	0	0	0.0315657651726138	No dOCR induction
1	0.137643934818309	0.0594465660105133	0.148097596713328	0.293266989875193	0.0244309422770127	0.517392018449248	0.0773716155032096	0.132141677871257	0.0485198477726107	0.050505224276182	No dOCR induction
1	0.0593702318824643	0.0524880525339267	0.194763256023962	0.0249848722844536	0.266775150568944	0.0320234471410174	0.0797127339066384	0.036204338215859	0.074594739555291	0.0804224346213548	No dOCR induction
1	0.0301886056859851	0.0447526153163789	0.245831994873917	0.194977279593827	0.073292826831038	0.197821768726249	0.0441579763754437	0.128389864533443	0.0173832611884536	0.050505224276182	No dOCR induction
1	0.0291816261964792	0.0120446979502949	0.0454331462299326	0.0199878978275629	0	0	0.033213639127766	0.0206881932662051	0.0535815425740874	0.100186171138644	No dOCR induction
1	0.056710413160141	0.0637558267432604	0.212197006667514	0.0233350934280049	0.170361524446357	0.0320234471410174	0.066427278255532	0.047968669827699	0.0535815425740874	0.0189394591035682	No dOCR induction
1	0.221883134942112	0.218783052615172	0.157430728575455	0.488196631581475	0.170361524446357	0.360939735870007	0.0531418226044256	0.208811059239187	0.0622731731683142	0.388118378485529	No dOCR induction
1	0	0.00861852146549425	0.0466656593106343	0.06995764239647	0.036646413415519	0.0587096530918652	0.0132854556511064	0.0517204831655129	0.0260748917826804	0.0378789182071365	No dOCR induction
1	0.289878682734858	0.167848847563167	0.174864479219007	0.23825263296185	0.0855082979695444	0.225836418051445	0.033213639127766	0.115714189541264	0.00869163059422679	0.00631315303452275	No dOCR induction
1	0.14626925072859	0.22386923708888	0.304295812208081	0.191630083993385	0.133060039538106	0.190812239471756	0.181314142308632	0.186702630994245	0.0659031089610643	0.149042840587385	No dOCR induction
1	0.148929069450914	0.133480922208176	0.481625317588492	0.603127044089962	0.266775150568944	0.340254992796503	0.212186663032969	0.459400956792726	0.161511045497559	0.433134727140908	No dOCR induction
1	0.0447794187842247	0.049061876049126	0.0734325418163132	0.103334322625801	0.0244309422770127	0.0213489647606782	0.0398563669533192	0.0870134780010329	0.124546346336628	0.0315657651726138	No dOCR induction
1	0.0258759477308443	0.0517111287929655	0.138764464851201	0.166597573821387	0.230128737153425	0.194477192597602	0.0265709113022128	0.252519024130674	0.074594739555291	0.164141978897592	No dOCR induction
1	0.0102781551430989	0.0197801351678427	0.195995769104664	0.832987869106934	0.157490981815119	0.924694636966458	0.0508007042009969	0.0310322898993077	0.0535815425740874	0.0126263060690455	No dOCR induction
1	0.0809335216581679	0.0878452226438502	0.0361000143678057	0.034978821198235	0	0.111417843306387	0.357946047810407	0.186702630994245	0.114422956733675	0.149867118001105	No dOCR induction
1	0.0819405011476737	0.103316097078946	0.537624108761253	0.346583930044542	0.036646413415519	0.280881118017464	0.190297988537614	0.323105013801714	0.406973802378066	0.280794776898642	No dOCR induction
1	0.0145908130982396	0.0129277821982414	0	0	0	0	0	0.00517204831655129	0.0224449559899303	0	No dOCR induction
1	0.3887086959569	0.535371375807639	0.770952405314425	0.766425060198451	0.316292106615701	0.743228436500693	0.484157876495917	0.46792236666515	0.277365761239961	0.350239460278392	No dOCR induction
1	0.217570476986971	0.298680517027503	0.276296416621701	0.183285913936052	0.0726377553383061	0.0610461628433628	0.40210402418585	0.185282396015507	0.176696129901989	0.118301352828491	No dOCR induction
1	0.0842392001238028	0.103316097078946	0.782750563337955	0.708158783459756	0.267430222061676	0.389298229885179	0.679138101840389	1.73000859572012	0.404110284360612	0.774044991005137	No dOCR induction
1	0.392660234165847	0.339230032118121	0.45239340892141	0.867966690305169	0.350318234060292	0.621136110813967	0.37085087607678	0.303328163915848	0.189017696288966	0.201196619691008	No dOCR induction
1	0.204993622867743	0.299669761782435	1.06098503333757	0.416541572441012	0.329162649246939	0.212161204232434	0.38451695911262	0.209722402619526	0.183956001487489	0.237426983070703	No dOCR induction
1	0.0713012262583807	0.0249724801485363	0.0466656593106343	0.0449727701120164	0.0122154711385063	0.0396971980826846	0.0308725207243373	0.0465484348489616	0.00869163059422679	0.0867355876558776	No dOCR induction
1	0.193708488235138	0.207515278405838	1.19164887940735	0.833035506994479	0.655705012522951	0.538076761522752	0.668193764592711	1.04172371783686	0.843652432331562	0.463876214899802	No dOCR induction
1	0.123053121720069	0.0680650874760075	0.393929591587245	0.213267760677397	0.33941290590725	0.423658186777694	0.22351162766538	0.7341348489848	0.238969303070303	0.649149418866882	No dOCR induction
1	0.102496811433872	0.152484133635057	0.0920988055405669	0.0299818467413443	0.073292826831038	0.0213489647606782	0.183655260712061	0.351296833743547	0.133237976930855	0.119125630242212	No dOCR induction
1	0.182423353602534	0.159336486604658	0.580592228829782	0.318204224272102	0.243654351277395	0.212161204232434	0.20358344418872	0.26661493410159	0.00869163059422679	0.295069637795128	No dOCR induction
1	0.0749680244702098	0.107625357811693	0.285629548483828	0.424885742498345	0.0122154711385063	0.251194180627944	0.141457775355313	0.377157075326303	0.0622731731683142	0.167982299690953	No dOCR induction
1	0.157193265615001	0.0990068363461986	0.166763860437582	0.236602854105401	0.0488618845540254	0.111417843306387	0.333716254911623	0.434558498406766	0.190449455297693	0.238251260484424	No dOCR induction
1	0.142963572262956	0.184308966753195	0.148097596713328	0.161600599364496	0.109939240246557	0.116090862809382	0.174671414483079	0.339532502131707	0.0970396955452213	0.0749335590005525	No dOCR induction
1	0.591688359845632	1.01108386459079	0.706326022576751	0.398251091357442	0.352283448538488	0.314576853222805	0.90150784735157	1.11849953902125	0.614141177630782	0.522062080762706	No dOCR induction
1	0.0593702318824643	0.0542542210298197	0.111997582345522	0.128319194910255	0.036646413415519	0.0373606883311869	0.159044840428544	0.181530582677693	0.0448899119798606	0.0749335590005525	No dOCR induction
1	0	0.00430926073274713	0.00933313186212687	0.00499697445689071	0	0.0160117235705087	0	0.00517204831655129	0	0.0496809468624615	No dOCR induction
1	0.0258759477308443	0.083535961911103	0.00933313186212687	0.0149909233706721	0.0244309422770127	0.0633826725948605	0	0.0103440966331026	0.00869163059422679	0.0812467120350753	No dOCR induction
1	0.180409394623522	0.234147766543282	0.0559987911727612	0.0249848722844536	0.0488618845540254	0.0320234471410174	0.123870710282082	0.116625532921603	0.0485198477726107	0.156180271035628	No dOCR induction
1	0.134338256352674	0.0680650874760075	0.0839981867591418	0.246596803019183	0.0122154711385063	0.231837880928789	0.0132854556511064	0.137313726187808	0.0260748917826804	0.145202519794023	No dOCR induction
1	0.0102781551430989	0.0413264388315783	0.0466656593106343	0.0716550591404633	0	0.0610461628433628	0.189917361152881	0.145326244461834	0.150621238119309	0.0433677938279388	No dOCR induction
1	0.00431265795514072	0.0422095230795248	0.00933313186212687	0.00499697445689071	0.036646413415519	0	0.0066427278255532	0.0700770980726416	0.0311365865841571	0.00631315303452275	No dOCR induction
1	0.0782737029358447	0.158347241849727	0.121330714207649	0.0466701868560098	0.0604222841997997	0.0290227157023455	0.170369805060954	0.159422154432751	0.043458152971134	0.0307414877588933	No dOCR induction
1	0.0534047346945061	0.0413264388315783	0.0186662637242537	0.0783018124538027	0.0482068130612934	0.0213489647606782	0.0840143433287629	0.0700770980726416	0.074594739555291	0.0189394591035682	No dOCR induction
1	0.322727107143166	0.35989325153391	0.656489796807499	0.54146593386328	0.352283448538488	0.331252798480488	0.851087770535306	1.52272421127613	0.427986999359269	0.601117026831861	No dOCR induction
1	0.0172506318205629	0.0129277821982414	0.0373325274485075	0.0499697445689071	0	0.478702886743713	0.0066427278255532	0.0700770980726416	0	0.154531716208187	No dOCR induction
1	0.895150876189223	0.963011233296601	0.746123576186662	1.21634331286879	0.425576275369526	1.32901999173777	2.31102273671311	2.72003513787536	1.69093480045587	1.31806257425105	No dOCR induction
1	0.17976353488021	0.179999706020447	0.512795279633491	0.12827155702271	0.206352866369144	0.0930696099843802	0.236416455931753	0.146746479440572	0.149189479110582	0.00631315303452275	No dOCR induction
1	0.0809335216581679	0.152377973128072	0	0.0533169401693492	0.0122154711385063	0.0473709490243518	0.0508007042009969	0.0663252847348277	0.043458152971134	0.0315657651726138	No dOCR induction
1	0.511115957933658	0.329834586911665	0.925918107728476	0.338239759987209	0.908954548967924	0.44734366128987	0.477515148670364	0.287812018966194	0.183956001487489	0.633507069418195	No dOCR induction
1	0.184076192835351	0.205749109909945	0.250762047196724	0.231605879648511	0.0244309422770127	0.303558526152491	0	0.0272804765614939	0	0	No dOCR induction
1	0.0669885683032399	0.121436224257881	0.0734325418163132	0.0533169401693492	0.0122154711385063	0.0373606883311869	0.0132854556511064	0.131230334490918	0.0572114783668375	0.0315657651726138	No dOCR induction
1	0.0102781551430989	0	0.0186662637242537	0	0	0.0450344392728542	0	0.00517204831655129	0	0	No dOCR induction
1	0.00431265795514072	0.00430926073274713	0.0373325274485075	0.00499697445689071	0.0482068130612934	0.0320234471410174	0.0066427278255532	0.00517204831655129	0	0	No dOCR induction
1	0.557909335696894	0.558790008474253	0.713721101060962	0.51153172500948	0.484688416583862	0.309239612032635	0.590060894320036	0.759486198969158	0.424357063566519	0.428470128933827	No dOCR induction
1	0.0858920393566203	0.067182003228061	0.0466656593106343	0.164947794964938	0.0244309422770127	0.071720645223702	0	0.158001919454013	0	0.126263060690455	No dOCR induction
1	0	0.00861852146549425	0.482857830669194	0.331545368786325	0.583722328677377	0.430988093029386	0.440380527505207	1.09293530940397	0.333145480598071	0.760594407522371	No dOCR induction
1	0.153887587149366	0.0567973132666738	0.182965098000432	0.188282888392943	0.0244309422770127	0.127429566876895	0.170369805060954	0.155670341094937	0.114422956733675	0.157004548449348	No dOCR induction
1	0.0275287869636618	0.0258555643964828	0.0279993955863806	0	0.0122154711385063	0.00533724119016956	0	0	0	0.037054640793416	No dOCR induction
1	0.322365987396972	0.271164944642113	1.09708504770538	0.47150829146681	0.170361524446357	0.288554868959131	0.391540314322906	0.663039967715362	0.185387760496216	0.509716840968902	No dOCR induction
1	0.0663427085599283	0.130054745723375	0.906019330923521	0.291521935243655	0.338757834414518	0.350929475176843	0.466570811422687	0.422285275196527	0.282427456041437	0.101010448552364	No dOCR induction
1	0.190402809769503	0.302319014526275	0.636591020002543	0.353230683357881	0.122154711385063	0.143441290447404	0.665852646189283	0.529075603083426	0.438110388962223	0.381805225451006	No dOCR induction
1	0.0275287869636618	0.0542542210298197	0	0.00999394891378143	0	0	0	0.00517204831655129	0.0448899119798606	0	No dOCR induction
1	0	0	0.24829702103532	0.159950820508047	0.109284168753825	0.166462543272406	0.0797127339066384	0.129301207913782	0.0832863701495178	0.182257160587439	No dOCR induction
1	0.268961252702466	0.293594332553795	0.304295812208081	0.22660890519162	0.15814605330785	0.224507974677097	0.494340958974129	0.286900675585855	0.183956001487489	0.149867118001105	No dOCR induction
1	0.606925032687183	0.634378212153838	1.01748994048556	0.989782045564718	0.534205372630619	1.05814913441347	0.696344539528887	1.16220750391274	0.652436559258572	1.0570315338697	No dOCR induction
1	0.0447794187842247	0.0249724801485363	0.241428915334597	0.289872156387206	0.0855082979695444	0.162453745456584	0.150441621584295	0.256270837468488	0.147757720101855	0.18308143800116	No dOCR induction
1	0	0	0.297427706507358	0.183285913936052	0.15814605330785	0.1968137023491	0.128172319704207	0.639511304491681	0.216524347080373	0.968928457661622	No dOCR induction
1	0.472302036337391	0.492491089494139	0.157430728575455	0.289919794274751	0.122154711385063	0.106080602116217	0.196560088978434	0.120886237857815	0.0796564343567678	0.100186171138644	No dOCR induction
1	0.136998075074997	0.266961844416351	0.874322396095035	0.48315201923704	0.255214750923169	0.172464006149749	0.537299699100343	0.425125745154002	0.133237976930855	0.182257160587439	No dOCR induction
1	0.106809469389012	0.0499449602970725	0	0.0249848722844536	0	0.0503716804630237	0.0398563669533192	0.072408676431718	0	0.0126263060690455	No dOCR induction
1	0.193993228232256	0.205749109909945	0.110765069264821	0.198276837306725	0.157490981815119	0.114418574745058	0.165687568254097	0.383749358621592	0.138299671732332	0.255542164760551	No dOCR induction
1	0.0550575739273236	0.0903883148807043	0.120098201126948	0.351580904501433	0.146585653662076	0.254194912066616	0.0199281834766596	0.084173008043558	0.0485198477726107	0.0126263060690455	No dOCR induction
1	0.00862531591028145	0.0232063116526433	0.101431937402694	0	0.109939240246557	0	0	0	0.0224449559899303	0	No dOCR induction
1	0.0663427085599283	0.0869621383959037	0.074665054897015	0.114978050396031	0.073292826831038	0.0473709490243518	0.033213639127766	0.0996891529932119	0	0.164141978897592	No dOCR induction
1	0.0145908130982396	0.0404433545836318	0.488493423289215	0.204923590620064	0.266775150568944	0.438341466973854	0.269630095059519	0.561019236363073	0.074594739555291	0.34475058465759	No dOCR induction
1	0.0318414449188025	0.0843128856520642	0.0547662780920595	0.00499697445689071	0.0610773556925317	0.0213489647606782	0	0.00517204831655129	0	0	No dOCR induction
1	0.193708488235138	0.0826528776631566	0.0839981867591418	0.0283320678848956	0.036646413415519	0.0290227157023455	0.0840143433287629	0	0.0347665223769072	0.0189394591035682	No dOCR induction
1	0.136636955328803	0.195470580455543	0.194763256023962	0.0249848722844536	0.121499639892331	0	0.0265709113022128	0.0634848147773529	0.0173832611884536	0.00631315303452275	No dOCR induction
1	0.364846707205067	0.377024133957913	1.15924640428165	1.13469430481455	0.910264691953388	0.965399901426292	1.60057413266862	3.09909803229491	0.766859515992247	2.48873086274216	No dOCR induction
1	0.0189034710533803	0.00430926073274713	0.0547662780920595	0.00499697445689071	0.121499639892331	0.00533724119016956	0.0531418226044256	0.0103440966331026	0.256352564258757	0.00631315303452275	No dOCR induction
1	0.0746069047240156	0.0783436169304094	0.0559987911727612	0.0483199657124584	0.0122154711385063	0.0266862059508478	0.0683877692742277	0.0272804765614939	0.0260748917826804	0.0189394591035682	No dOCR induction
1	0.00862531591028145	0.0275155723853904	0.223995164691045	0.308257913245865	0.108629097261093	0.431996159406535	0.0132854556511064	0.126969629554706	0.0173832611884536	0.0749335590005525	No dOCR induction
1	0.0421196000619014	0.0120446979502949	0.184197611081134	0.233255658504959	0.0244309422770127	0.135103317818562	0.0375152485498905	0.0804211947057442	0	0.0812467120350753	No dOCR induction
1	0.0879059983356319	0.136130174952015	0.102664450483396	0.034978821198235	0.0244309422770127	0.0977426294873756	0.123870710282082	0.507369626620425	0.0883480649509946	0.481991396589649	No dOCR induction
1	0.260697056538378	0.414147472563729	0.249529534116022	0.0199878978275629	0.036646413415519	0.071720645223702	0.141457775355313	0.17209782942493	0.070964803762541	0.179784328346278	No dOCR induction
1	0.0696483870255632	0.0973468283572909	0.0466656593106343	0.0199878978275629	0.036646413415519	0.0373606883311869	0.108244136227547	0.036204338215859	0.070964803762541	0	No dOCR induction
1	0.0782737029358447	0.116243879277187	0.166763860437582	0.434879691412126	0.133060039538106	0.373950728001844	0.128172319704207	0.224327204188841	0.123114587327902	0.243740136105226	No dOCR induction
1	0.0248689682413385	0.0429864468204859	0.514027792714192	0.649844868833516	0.267430222061676	0.383960988695009	0.154743231006419	0.217734920893552	0.168004499307762	0.43779932534799	No dOCR induction
1	0.282260346314082	0.35724399879007	0.472292185726365	0.154953846051157	0.351628377045756	0.180137757091417	0.318470308241821	0.166925781108379	0.192647632081716	0.175944007552917	No dOCR induction
1	0.0145908130982396	0.0206632194157891	0.184197611081134	0.0249848722844536	0.0610773556925317	0	0.0398563669533192	0.0221084282449426	0.043458152971134	0	No dOCR induction
1	0	0	0	0	0	0	0	0.00517204831655129	0.0224449559899303	0	No dOCR induction
1	0.128372759164716	0.050828044545019	0.1375319517705	0.0433229912555677	0.0604222841997997	0.034359956892515	0.0574434320265501	0.0324525248780451	0.0970396955452213	0.0315657651726138	No dOCR induction
1	0.139296774051126	0.147185628147378	0.604894085174058	0.311605108846307	0.242999279784663	0.0640468942820347	0.256725266793146	0.243595162476309	0.0782246753480411	0.050505224276182	No dOCR induction
1	0.0696483870255632	0.129171661475428	0.110765069264821	0.0483199657124584	0	0.0587096530918652	0.0398563669533192	0.137822617786207	0.0897798239597212	0.025252612138091	No dOCR induction
1	0.142602452516761	0.106742273563746	0.88242301487646	0.386559725699668	0.362533705198798	0.264869394446955	0.47321353924824	0.45007464335642	0.292550845644391	0.300558513415931	No dOCR induction
1	0	0.0120446979502949	0.230863270391768	0.188282888392943	0.266775150568944	0.178465469027093	0.0265709113022128	0.377157075326303	0.0311365865841571	0.292596805553967	No dOCR induction
1	0.117087624532111	0.173041192543861	0.110765069264821	0.0149909233706721	0.192827252245174	0.058045431404691	0.212186663032969	0.111453484605052	0.168004499307762	0.0993618937249231	No dOCR induction
1	0.282260346314082	0.171381184554953	0.139996977931903	0.319901641016095	0.073292826831038	0.383960988695009	0.0132854556511064	0.186702630994245	0.00869163059422679	0.144378242380303	No dOCR induction
1	0.0258759477308443	0.0981237520982521	0.0466656593106343	0.0716550591404633	0.0610773556925317	0.058045431404691	0.0066427278255532	0.0568925314820642	0.0448899119798606	0.0686204059660298	No dOCR induction
1	0.0729540654911981	0.122213147998842	0.074665054897015	0.159950820508047	0.0726377553383061	0.0740571549751996	0.0574434320265501	0.0804211947057442	0.00869163059422679	0.0441920712416593	No dOCR induction
1	0.195000207721762	0.158453402356712	0.0279993955863806	0.0549667190257979	0	0.0236854745121759	0.0797127339066384	0.047968669827699	0.043458152971134	0.0441920712416593	No dOCR induction
1	0.0620300506047876	0.0860790541479572	0.250762047196724	0.508089253633949	0.0488618845540254	1.0024167450675	0.30714534360941	0.221486734231366	0.171634435100512	0.43697504793427	No dOCR induction
1	0.0421196000619014	0.0404433545836318	0	0	0.0359913419227871	0	0.0375152485498905	0.0206881932662051	0	0	No dOCR induction
1	0.0447794187842247	0.0748112799386235	0.0466656593106343	0.161648237252041	0.0848532264768124	0.0847316373555388	0.216488272455094	0.17777876933988	0.204202780693396	0.0930487406904003	No dOCR induction
1	0	0.00861852146549425	0.00933313186212687	0.00499697445689071	0.0488618845540254	0.00533724119016956	0.0132854556511064	0	0	0	No dOCR induction
1	0.157193265615001	0.132703998467214	0.350961471518716	0.281575624217418	0.328507577754207	0.145777800198902	0.378254858671799	0.534247651399978	0.369343761983705	0.332124278588544	No dOCR induction
1	0.0129379738654222	0.0533711367818732	1.89357182244478	1.92596132363482	1.90210725291993	2.1316223030175	0.493141722724899	1.74654252386657	0.226647736683326	1.74104382756408	No dOCR induction
1	0	0	0.0361000143678057	0	0	0	0	0	0	0	No dOCR induction
1	0.180770514369716	0.124756240235696	0.0920988055405669	0.148307092737817	0.0122154711385063	0.121428103999551	0.189917361152881	0.0310322898993077	0.0398282171783839	0.0631315303452275	No dOCR induction
1	0.0507449159721829	0.0413264388315783	0.100199424321992	0.034978821198235	0	0.0610461628433628	0.0398563669533192	0.0206881932662051	0.0535815425740874	0.0496809468624615	No dOCR induction
1	6.27899410718998	6.8832504370648	2.46113338017033	3.56917362307122	2.02688225027592	2.22036273818886	2.67947514029143	2.96422232428263	2.3607546209029	3.36899411164522	No dOCR induction
1	0.117087624532111	0.153261057376018	0.276296416621701	0.0650083058271239	0.158801124800582	0.0236854745121759	0.289558278536179	0.164594202749302	0.0521497835653607	0.0686204059660298	No dOCR induction
1	0.0275287869636618	0.0619896582473674	1.18601328678733	0.328198173185883	0.596592871308615	0.552416197028937	0.545902917944592	0.625415394520765	0.599621434459782	0.915126123730558	No dOCR induction
1	0.0603772113719701	0.0680650874760075	0.0559987911727612	0.00999394891378143	0.120844568399599	0.0183482333220064	0.033213639127766	0.0324525248780451	0.00869163059422679	0.0189394591035682	No dOCR induction
1	0.0129379738654222	0.0215463036637356	0.502756607474149	0.409894819127672	0.133060039538106	0.0770578864138715	1.5779242034038	1.32822194164077	0.74231745976016	1.0611529209383	No dOCR induction
1	0.0205563102861978	0.0429864468204859	0.101431937402694	0.114978050396031	0.036646413415519	0.0954061197358779	0.033213639127766	0.0427966215111477	0.0782246753480411	0.111988199793969	No dOCR induction
1	0.156547405871689	0.221890747579016	0.102664450483396	0.271581675303637	0.169706452953625	0.169463274711078	0.13481504752976	0.199887197584822	0.154251173912059	0.101010448552364	No dOCR induction
1	1.07225459234711	0.908863172773766	2.97885871212663	2.82744760783195	1.86808112547534	2.36348365163907	1.874886464535	4.18868398014301	1.29704898224008	3.39947345454088	No dOCR induction
1	0.249411921905774	0.188618227485942	1.37831151664989	0.854673183678491	0.449352146153807	0.711204989359676	0.623655160832535	1.13988619603488	0.411370155946112	0.935714137661567	No dOCR induction
1	0.0593702318824643	0.0197801351678427	0.276296416621701	0.06995764239647	0.0977237691080507	0.103744092364719	0.0066427278255532	0.0272804765614939	0	0.00631315303452275	No dOCR induction
1	0.0945173552669017	0.0628727424953139	0.166763860437582	0.0199878978275629	0.122154711385063	0.111417843306387	0.0797127339066384	0.123217816216892	0.131806217922129	0.0812467120350753	No dOCR induction
1	0.0523977552050003	0.138567106681884	0.138764464851201	0.11662782925248	0.0977237691080507	0.0320234471410174	0.203202816803987	0.181530582677693	0.0659031089610643	0.0749335590005525	No dOCR induction
1	0.0129379738654222	0.00430926073274713	0.202863874805388	0.0616611102266819	0.109939240246557	0.058045431404691	0.0574434320265501	0.160842389411488	0.098471454553948	0.157004548449348	No dOCR induction
1	2.31657800340458	2.48845097256623	1.98320560182394	3.61739831300859	0.898704292307614	3.61645382334012	1.5759637123851	3.87552061119246	0.757502544164591	3.89381009092433	No dOCR induction
1	0	0	0.164298834276178	0.0249848722844536	0.169051381460893	0.0503716804630237	0.0441579763754437	0.0221084282449426	0.0260748917826804	0.00631315303452275	No dOCR induction
1	0.10846230862183	0.123979316494735	0.415060881472902	0.126621778166261	0.243654351277395	0.100743360926047	0.117227982456529	0.518731506450324	0.216524347080373	0.430661894899747	No dOCR induction
1	0.203340783634926	0.19370441195965	2.97815317182941	2.7388660191391	0.688420996982078	1.48446420793986	1.90145737583721	3.83170620648451	0.451198373124496	1.76492895114997	No dOCR induction
1	0.153241727406054	0.175584284780715	0.882949987659947	1.48952712914133	0.474438159923551	1.65225519458662	0.506046550991273	0.871957466771007	0.329515544805321	0.840192564730005	No dOCR induction
1	0.148929069450914	0.180882790268394	0.0559987911727612	0.0199878978275629	0	0.00533724119016956	0.0132854556511064	0.00517204831655129	0	0.025252612138091	No dOCR induction
1	0.655010129937042	0.792054690769589	0.333527720875164	0.374915997929437	0.231438880138888	0.267870125885627	0.20358344418872	0.133561912849994	0.133237976930855	0.00631315303452275	No dOCR induction
1	0.0809335216581679	0.0499449602970725	0.230863270391768	0.0683078635400213	0.0610773556925317	0.103079870677545	0.481816758092489	0.220066499252629	0.0535815425740874	0.143553964966582	No dOCR induction
1	0.144616411495773	0.144642535910524	0.833819302187909	1.17947652337639	0.545765772276394	0.75623942863253	0.687741320684638	1.16818445579317	0.367145585199682	0.553908912210561	No dOCR induction
1	0.380083380046619	0.430395270739786	1.01678440018834	1.72617762113428	0.90764440598246	1.5738688647984	1.12071786559483	2.13983107555739	0.900097492923102	1.36472747773387	No dOCR induction
1	0.0842392001238028	0.116243879277187	0.0839981867591418	0.0333290423417863	0.181266852599399	0.0663834040335324	0.137156165933188	0.357380225440437	0.271537648663187	0.250053289139749	No dOCR induction
1	0.0663427085599283	0.109391526307586	2.0006393524675	0.583139146262399	0.547730986754589	0.562426457722102	0.899927983717607	1.03553388632351	0.503348156689857	0.664248557177089	No dOCR induction
1	0.40761216701028	0.487086423499475	0.212197006667514	0.211617981820948	0.156835910322387	0.182474266842914	0.377874231287066	0.340041393730105	0.194079391090443	0.23111383003618	No dOCR induction
1	0.10048285245486	0.1092853658006	0.971351253958409	0.639850919919735	0.764989181276776	0.531067232268259	0.340739610121909	0.614159954507324	0.211462652278896	0.860780578661015	No dOCR induction
1	0.117733484275423	0.102433012830999	0.228398244230365	0.658189038890849	0.0855082979695444	0.318241806348651	0.033213639127766	0.252519024130674	0.00869163059422679	0.169630854518394	No dOCR induction
1	0.0534047346945061	0.0551373052777661	0.851253052831461	1.70085928363701	0.193482323737906	1.43340483809689	0.468531302441382	0.934424498351563	0.161511045497559	1.07625205924851	No dOCR induction
1	4.7624593657143	5.10479968052406	1.12385193021106	2.3013537004397	0.616438313136504	1.34771206974975	0.961673025166282	0.644280901026292	0.627128085251189	0.363690043761158	No dOCR induction
1	0.131317317884157	0.0801097854263024	0.230863270391768	0.133268531479601	0.15814605330785	0.105416380429043	0.0773716155032096	0.0804211947057442	0.0572114783668375	0.0559940998969843	No dOCR induction
1	0.0102781551430989	0.00430926073274713	0.0920988055405669	0.183238276048508	0.0122154711385063	0.219834955174101	0.0730700060810852	0.251607680750335	0.0398282171783839	0.157828825863069	No dOCR induction
1	0.0928645160340843	0.150611804632179	0.158663241656157	0.034978821198235	0.036646413415519	0.148778531637573	0.329414645489498	0.376245731945964	0.183956001487489	0.220136078794576	No dOCR induction
1	0.335303961262394	0.393378092640955	0.564390991266932	0.478202682667694	0.242999279784663	0.391634739636676	0.426714444469368	0.524814898147214	0.165140981290309	0.324986848140301	No dOCR induction
1	0.138650914307815	0.142876367414631	0.349728958438014	0.15665126279515	0.169706452953625	0.129766076628393	0.126211828685511	0.116625532921603	0.216524347080373	0.150691395414826	No dOCR induction
1	0.0129379738654222	0.0206632194157891	0.0186662637242537	0.0599636934826886	0	0.0266862059508478	0.0132854556511064	0	0.0173832611884536	0	No dOCR induction
1	0.0653357290704225	0.121436224257881	0.444292790139984	0.0866459825111355	0.145275510676612	0.0213489647606782	0.364969403020693	0.0930968696979231	0.212894411287623	0.0694446833797503	No dOCR induction
1	0.0129379738654222	0.016353958683042	0	0.00499697445689071	0.0122154711385063	0.00533724119016956	0	0.00517204831655129	0.0224449559899303	0.00631315303452275	No dOCR induction
1	0.0534047346945061	0.0335910016140305	0.497826555151342	0.0399757956551257	0.120844568399599	0.119091594248054	0.123870710282082	0.221486734231366	0.140497848516355	0.188570313621962	No dOCR induction
1	0.168478400247606	0.13602401444503	0.00933313186212687	0.0199878978275629	0.219223409000382	0.0763936647266973	0.223131000280647	0.255359494088149	0.202771021684669	0.224800677001658	No dOCR induction
1	0.0713012262583807	0.217687647353254	0.388293998967223	0.601524903121057	0.145275510676612	0.171799784462575	1.39426894269174	2.1652888653582	0.681476045600573	1.0666417965591	No dOCR induction
1	0.0437724392947189	0.032707917366084	0.0547662780920595	0	0	0.0106744823803391	0.0199281834766596	0	0	0.00631315303452275	No dOCR induction
1	0.766208637030272	0.843201216835563	0.408192775772179	0.166597573821387	0.670540769632385	0.217498445422604	0.643963971693927	0.50929875319756	0.341837111192298	0.270641303070758	No dOCR induction
1	0.0189034710533803	0.0413264388315783	0.00933313186212687	0	0	0.0106744823803391	0	0.0738289114104554	0	0.0189394591035682	No dOCR induction
1	0.27593372937993	0.384865731682446	0.0839981867591418	0	0.133715111030838	0.00533724119016956	0.0132854556511064	0.0752491463891929	0.0173832611884536	0.0993618937249231	No dOCR induction
1	0.0318414449188025	0.0335910016140305	0.120098201126948	0.038326016798677	0.0122154711385063	0.0320234471410174	0.0265709113022128	0.0155161449496539	0.00869163059422679	0.087559865069598	No dOCR induction
1	0.115434785299294	0.12408547700172	0.342860852737291	0.461466704665484	0.328507577754207	0.280881118017464	0.787001610683203	1.29981724206603	0.277365761239961	0.910461525523476	No dOCR induction
1	0.0550575739273236	0.0731512719497158	0.0186662637242537	0.0549667190257979	0	0.100743360926047	0.0199281834766596	0.0804211947057442	0.0260748917826804	0.0568183773107048	No dOCR induction
1	0.205639482611055	0.252374054229202	0.173631966138305	0.193279862849834	0.120189496906867	0.0426979295213565	0.232114846509629	0.27229587401654	0.105731326139448	0.138889366759501	No dOCR induction
1	0.376131841837672	0.344316216591829	1.63594166954733	2.13291579621169	0.828686822940235	1.23595038175339	2.26446628783921	4.31018554941568	1.45493009194489	3.10961162609131	No dOCR induction
1	0.0129379738654222	0.0309417488701911	0.601723518715439	0.759778306885112	0.29251623583142	0.482367839869559	0.362247657232531	0.610917032767908	0.322255673219821	0.452074186244477	No dOCR induction
1	0.0653357290704225	0.0963575836023591	2.58422358024217	1.12799991361367	2.1252610908767	0.825303187107535	1.11287590152004	2.26781848830889	0.634387956836689	1.60050590597714	No dOCR induction
1	0.139296774051126	0.0628727424953139	0.261327692139552	0.206621007364057	0.133715111030838	0.132766808067065	0.247741420564164	0.291563832304008	0.0572114783668375	0.119125630242212	No dOCR induction
1	0.243446424717815	0.212707623386532	0.518957845036999	0.283177765186322	0.182576995584863	0.257195643505288	0.450563609983418	0.638599961111343	0.263612435844257	0.363690043761158	No dOCR induction
1	0.510754838187464	0.417467488541545	0.471059672645663	1.03975179013363	0.365809062662458	0.60480401024626	0.472832911863507	0.417622118478375	0.415665432972292	0.29973423600221	No dOCR induction
1	0.113420826320282	0.18762898273101	0.174864479219007	0.0983373481689102	0.219223409000382	0.0954061197358779	0.0308725207243373	0.0508091397851739	0	0.0307414877588933	No dOCR induction
1	0.0766208637030272	0.143865612169563	0.798951800900806	0.613073355116198	0.377369462308233	0.455681633918711	0.816294267773577	0.950343095083157	0.315762219409618	0.606062691314184	No dOCR induction
1	1.26624782057937	1.11627229067262	1.09021694200465	1.06308688356163	0.644144612877176	0.991421885689966	1.58962979542094	1.75232990359798	1.02111498000885	1.32904032549266	No dOCR induction
1	0.0421196000619014	0.0240893959005898	0	0.00999394891378143	0.13437018252357	0.0160117235705087	0.0199281834766596	0	0.0311365865841571	0.0631315303452275	No dOCR induction
1	0.447433068096053	0.479563307295897	1.12385193021106	0.438179249125023	0.779169866893478	0.671187414279792	0.654908308941605	1.21006973392398	0.696661130005003	0.684012293694378	No dOCR induction
1	0.0215632897757036	0.0422095230795248	0.0373325274485075	0.0233350934280049	0.0726377553383061	0.0396971980826846	0	0	0	0.0126263060690455	No dOCR induction
1	0.0464322580170421	0.0258555643964828	0.118865688046246	0.0499697445689071	0.0610773556925317	0.193812970910428	0.110585254630976	0.407680473627213	0.109361261932198	1.22227885645625	No dOCR induction
1	0.157554385361195	0.105082265574839	0.943351858372028	0.586438703975296	0.472472945445355	0.411311416333031	0.482197385477222	0.606147436233297	0.284625632825461	0.399920407140854	No dOCR induction
1	0.791647085265845	0.99868688492748	3.91287743863653	2.35108525557089	2.59380360736567	1.69096779398493	2.8764158566546	1.67089092569544	1.5172032651132	0.826741981247239	No dOCR induction
1	0.166825561014788	0.107625357811693	0.0839981867591418	0.361527215527669	0.0610773556925317	0.286882580894808	0.0199281834766596	0.229499252505392	0	0.025252612138091	No dOCR induction
1	0.568111111090916	0.549959165994788	0.202863874805388	0.436577108156119	0.181921924092131	0.216834223735429	0.331755763892927	0.35464619529942	0.194079391090443	0.176768284966637	No dOCR induction
1	0.161867043316336	0.0998899205941451	0.0559987911727612	0.00499697445689071	0.0488618845540254	0.0160117235705087	0.0265709113022128	0.00517204831655129	0.0173832611884536	0	No dOCR induction
1	0.0232161290085211	0.0602234897514744	0.739255470485939	0.183285913936052	0.20504272338368	0.200822500164921	0.363008912001997	0.143906009483097	0.043458152971134	0.0946972955178413	No dOCR induction
1	0.0610230711152818	0.050828044545019	0.553825346324103	0.566450806147733	0.169706452953625	0.180801978778591	0.362247657232531	0.625012942738825	0.25129086945728	0.476502520968847	No dOCR induction
1	0.0431265795514072	0.0335910016140305	0	0.0149909233706721	0.0122154711385063	0	0	0	0	0	No dOCR induction
1	0.0955243347564076	0.0817697934152101	0.313628944070208	0.173244327134726	0.0244309422770127	0.209160472793762	0.0265709113022128	0.107701671267238	0.00869163059422679	0.050505224276182	No dOCR induction
1	0.15424870689556	0.107625357811693	0.0827656736784401	0.076652033597354	0.145930582169344	0.0290227157023455	0.143798893758742	0.23091948748413	0.0883480649509946	0.0883841424833185	No dOCR induction
1	0.0129379738654222	0.0129277821982414	0.0279993955863806	0.00999394891378143	0	0.0183482333220064	0.0066427278255532	0.00517204831655129	0.00869163059422679	0.0378789182071365	No dOCR induction
1	0.040466760829084	0.0292817408812834	0.0827656736784401	0.079999229197796	0.0726377553383061	0.0610461628433628	0.165687568254097	0.338112267152969	0.0934097597524713	0.132576213724978	No dOCR induction
1	0.0663427085599283	0.199673680681305	0.120098201126948	0.223261709591178	0.0848532264768124	0.139776337321558	0.0640861598521033	0.141065539525622	0.0398282171783839	0.0812467120350753	No dOCR induction
1	0.0301886056859851	0.0120446979502949	0.0559987911727612	0.0449727701120164	0.120844568399599	0.0106744823803391	0.0265709113022128	0.059733001439539	0.0173832611884536	0.0126263060690455	No dOCR induction
1	0.443405150138029	0.271058784135128	0.461726540783536	0.749736720083786	0.219223409000382	0.423658186777694	0.647123698961853	1.13289146095765	0.383097087379409	0.48363995141709	No dOCR induction
1	0.105802489899506	0.133480922208176	0.249529534116022	0.273231454160085	0.194792466723369	0.144105512134578	0.482197385477222	0.586370586347431	0.294749022428414	0.39059121072669	No dOCR induction
1	0.00431265795514072	0.0240893959005898	0.00933313186212687	0.0283320678848956	0	0	0.0132854556511064	0.0493889048064364	0	0	No dOCR induction
1	0.0129379738654222	0	0	0.0199878978275629	0	0	0	0	0	0	No dOCR induction
1	0.0232161290085211	0	0.0279993955863806	0.0633108890831306	0.0841981549840805	0.0373606883311869	0.0066427278255532	0.138733961166546	0.0311365865841571	0.050505224276182	No dOCR induction
1	0.00862531591028145	0.00430926073274713	0.204096387886089	0.034978821198235	0.304731706969927	0.0266862059508478	0.152402112602991	0.291563832304008	0.0782246753480411	0.351063737692113	No dOCR induction
1	0.131032577887039	0.0801097854263024	0.557522885566209	0.158253403764054	0.290551021353224	0.195485258974751	0.207885053610845	0.28406020562838	0.304872412031368	0.0883841424833185	No dOCR induction
1	0.1674714207581	0.0851959699000107	0.121330714207649	0.103334322625801	0.0122154711385063	0.0763936647266973	0.090657071154316	0.0442168564898852	0	0.0441920712416593	No dOCR induction
1	0.0437724392947189	0.0964637441093444	0.139996977931903	0.338192122099664	0.169051381460893	0.246521161124949	0.0464990947788724	0.0996891529932119	0.0572114783668375	0.100186171138644	No dOCR induction
1	0.0669885683032399	0.0481787918011796	0.412595855311499	1.04465348881543	0.291206092845956	0.832312716362028	0.506427178376006	1.82838395355105	0.202771021684669	1.02381721386964	No dOCR induction
1	0.00431265795514072	0.00430926073274713	0.0186662637242537	0.0233350934280049	0	0.034359956892515	0	0.0221084282449426	0	0	No dOCR induction
1	0.0696483870255632	0.0533711367818732	0.0920988055405669	0.0483199657124584	0.0122154711385063	0.0610461628433628	0.103942526805422	0.114293954562527	0.070964803762541	0.130103381483816	No dOCR induction
1	0.497455744575847	0.466635525097656	0	0.038326016798677	0.0604222841997997	0.122092325686726	0.0398563669533192	0.059733001439539	0.0535815425740874	0.0631315303452275	No dOCR induction
1	0.0517518954616887	0.0646389109912069	0.167996373518284	0.0499697445689071	0.0244309422770127	0.034359956892515	0.119569100859958	0.0517204831655129	0.131806217922129	0.0315657651726138	No dOCR induction
1	0.159207224594013	0.132597837960229	0.332295207794462	0.36652418998456	0.193482323737906	0.270870857324299	0.55684725519227	1.22791745723271	0.471445152330403	0.974960544420903	No dOCR induction
1	0.0145908130982396	0.0370171780988312	0.222762651610343	0.253195918444978	0.254559679430437	0.237175122118958	0.0773716155032096	0.329188405498604	0.074594739555291	0.376316349830204	No dOCR induction
1	0.00431265795514072	0.0120446979502949	0.074665054897015	0.00499697445689071	0.109939240246557	0.00533724119016956	0.0132854556511064	0.0103440966331026	0	0	No dOCR induction
1	0.00862531591028145	0.032707917366084	0	0	0	0.0106744823803391	0	0	0.00869163059422679	0	No dOCR induction
1	0.0534047346945061	0.0335910016140305	0.156198215494753	0.228211046160524	0.0726377553383061	0.16178952376941	0.168028686657526	0.273716108995278	0.141929607525082	0.0946972955178413	No dOCR induction
1	0.299872097880839	0.295466661556673	0.361527116461544	0.211570343933403	0.15814605330785	0.106080602116217	0.420071716643814	0.550675139729971	0.102101390346698	0.138889366759501	No dOCR induction
1	0.0885518580789436	0.0404433545836318	0.647156664945372	0.173244327134726	0.401145333092513	0.212825425919608	0.519712634027112	0.738798005702953	0.233907608268827	0.562413831211004	No dOCR induction
1	0.040466760829084	0.083535961911103	0.0815331605977383	0.00999394891378143	0.036646413415519	0.0160117235705087	0.0199281834766596	0.0258602415827564	0.0572114783668375	0	No dOCR induction
1	0.0172506318205629	0.00430926073274713	0.128198819908373	0.0499697445689071	0.0122154711385063	0.0603819411561886	0	0.0103440966331026	0.0311365865841571	0.0378789182071365	No dOCR induction
1	0.665649404826335	0.544766821014095	0.269428310920977	0.179891080448066	0.0848532264768124	0.185474998281586	0.362628284617264	0.304748398894585	0.259982500051507	0.150691395414826	No dOCR induction
1	0.0713012262583807	0.0413264388315783	0.074665054897015	0.0533169401693492	0.157490981815119	0.034359956892515	0.0597845504299788	0.0686568630939042	0.0173832611884536	0.00631315303452275	No dOCR induction
1	0.239494886508869	0.292817408812834	0.0279993955863806	0.00999394891378143	0.0488618845540254	0	0.0199281834766596	0.0272804765614939	0	0.00631315303452275	No dOCR induction
1	0.0361541028739432	0.0619896582473674	0.0933313186212687	0.184935692792501	0.0488618845540254	0.396971980826846	0.033213639127766	0.0827527730648206	0.00869163059422679	0.025252612138091	No dOCR induction
1	0.00862531591028145	0.0249724801485363	0.0279993955863806	0.0233350934280049	0	0	0.0308725207243373	0.0221084282449426	0.0311365865841571	0.00631315303452275	No dOCR induction
1	0.049737936482677	0.0465187838122719	0.334760233955866	0.118277608108928	0.340723048892714	0.170127496398252	0.0199281834766596	0.0155161449496539	0.00869163059422679	0.0993618937249231	No dOCR induction
1	0.116080645042605	0.085302130406996	0.545724727542678	0.446475781294812	0.29251623583142	0.254194912066616	0.566211728805985	0.423705510175265	0.20640095747742	0.300558513415931	No dOCR induction
1	0.121400282487252	0.0955806598613979	0.0373325274485075	0.0466701868560098	0.036646413415519	0.058045431404691	0.0132854556511064	0.0103440966331026	0	0	No dOCR induction
1	0.0129379738654222	0.00861852146549425	0	0.0333290423417863	0.0122154711385063	0.0527081902145214	0.0308725207243373	0.0169363799283913	0	0	No dOCR induction
1	0.0215632897757036	0.00861852146549425	0.0186662637242537	0.0199878978275629	0	0.0426979295213565	0.0066427278255532	0.0103440966331026	0.0398282171783839	0.0126263060690455	No dOCR induction
1	0.0912116768012668	0.1092853658006	0.0279993955863806	0.0183381189711142	0.0604222841997997	0	0.0972997989798692	0.0427966215111477	0	0.025252612138091	No dOCR induction
1	0	0	0.0279993955863806	0	0.0244309422770127	0.0290227157023455	0	0.0103440966331026	0.00869163059422679	0.00631315303452275	No dOCR induction
1	0.423855819341337	0.477797138800004	1.42620968904122	1.8809885535228	0.559291386400364	1.36202803756316	0.590441521704769	1.22030739074062	0.606881306045282	1.32630534838826	No dOCR induction
1	0.153241727406054	0.18176587451634	0.176096992299709	0.261587726389855	0.0610773556925317	0.252522624002293	0.137156165933188	0.220066499252629	0.0796564343567678	0.150691395414826	No dOCR induction
1	0.0129379738654222	0.00430926073274713	0.102664450483396	0.0499697445689071	0.036646413415519	0.0290227157023455	0.0199281834766596	0.0634848147773529	0.00869163059422679	0.025252612138091	No dOCR induction
1	0.0447794187842247	0.0370171780988312	0.279993955863806	0.218217097246743	0.14462043918388	0.204487453290767	0.33839849171848	0.545503091413419	0.25855074104278	0.300558513415931	No dOCR induction
1	0.2736350304038	0.242872448515761	0.250762047196724	0.143262480393382	0.0610773556925317	0.0320234471410174	0.0863554617321916	0.197046727627347	0.0572114783668375	0.0315657651726138	No dOCR induction
1	0.351908733339645	0.454590827147361	0.278761442783104	0.223261709591178	0.361878633706066	0.219834955174101	0.641242225905766	1.09202396602364	0.501815321139264	0.896729875765469	No dOCR induction
1	0.00431265795514072	0	0.102664450483396	0.034978821198235	0.0482068130612934	0	0.033213639127766	0.115205297942866	0.0173832611884536	0.0883841424833185	No dOCR induction
1	0.0490920767393654	0.0172370429309885	0.101431937402694	0.0233350934280049	0.279645693200182	0.0290227157023455	0.0066427278255532	0.0206881932662051	0.00869163059422679	0.0126263060690455	No dOCR induction
1	0.0145908130982396	0.0301648251292299	0.0920988055405669	0.0866459825111355	0.0970686976153188	0.109081333554889	0.305184852590714	0.267632717298387	0.0832863701495178	0.130927658897537	No dOCR induction
1	0.040466760829084	0.0533711367818732	0	0.0149909233706721	0.0122154711385063	0.00533724119016956	0.0199281834766596	0.00517204831655129	0.00869163059422679	0	No dOCR induction
1	0.745937066741192	0.783223848290124	0.156198215494753	0.281623262104963	0.194137395230638	0.150450819701897	0.130513438107635	0.27797681393149	0.181757824703466	0.237426983070703	No dOCR induction
1	0.123698981463381	0.188512066978956	0.074665054897015	0.0949425146809236	0.036646413415519	0.071720645223702	0.13481504752976	0.2605315424047	0.109361261932198	0.157004548449348	No dOCR induction
1	0.0129379738654222	0.00773543721754776	0.242661428415299	0.073304837996912	0.0244309422770127	0.048035170711526	0.0531418226044256	0.164594202749302	0.00869163059422679	0.194883466656485	No dOCR induction
1	0.0301886056859851	0.0206632194157891	0.739255470485939	0.19158244610584	0.278335550214718	0.140440559008732	0.0883159527508873	0.180110347698956	0.0485198477726107	0.105675046759446	No dOCR induction
1	2.11920271695761	2.0348493901738	2.41376218056248	2.22451111529217	2.49411462377942	1.77601980833767	3.29534569114421	3.67362115469793	2.46295708779146	2.90127757595206	No dOCR induction
1	0.0593702318824643	0.0749174404456088	0.174864479219007	0.0299818467413443	0.122154711385063	0.0160117235705087	0.0730700060810852	0.112873719583789	0.0260748917826804	0.0315657651726138	No dOCR induction
1	0.675927559969434	0.541552965543265	0.86622177731361	0.608124018546852	0.607498199461657	0.5160635750749	2.1687463524933	2.40422087111636	1.43458223619712	1.81515310915091	No dOCR induction
1	0.222890114431618	0.248735556730431	0.204096387886089	0.204875952732519	0.120844568399599	0.159453014017913	0.183655260712061	0.211142637598264	0.154251173912059	0.227273509242819	No dOCR induction
1	0.0129379738654222	0.0172370429309885	0.167996373518284	0.0149909233706721	0.0970686976153188	0.0236854745121759	0.0797127339066384	0.0531407181442503	0.0572114783668375	0.112812477207689	No dOCR induction
1	0.0560645534168294	0.0292817408812834	0.0454331462299326	0	0	0	0	0.00517204831655129	0	0	No dOCR induction
1	0.351908733339645	0.262652583683604	0.342860852737291	0.0966399314249169	0.341378120385446	0.132766808067065	0.152782739987724	0.462750318348599	0.235339367277553	0.471013645348045	No dOCR induction
1	0.282260346314082	0.201546009684183	0	0.0566641357697912	0.0122154711385063	0.0236854745121759	0.0265709113022128	0.0103440966331026	0.0622731731683142	0.0189394591035682	No dOCR induction
1	0.117087624532111	0.0903883148807043	0.200398848643984	0.0899931781115775	0.0610773556925317	0.0763936647266973	0.139116656951884	0.118045767900341	0.0659031089610643	0.0631315303452275	No dOCR induction
1	0.0102781551430989	0.0215463036637356	0.148097596713328	0.0749546168533607	0.13437018252357	0.034359956892515	0.0265709113022128	0.173518064403667	0.0260748917826804	0.0749335590005525	No dOCR induction
1	0.298142878898945	0.284975811088301	0.746123576186662	0.361574853415214	0.498214030707832	0.276208098514469	0.711971113583422	0.746810523976979	0.49895180312181	0.492969147831254	No dOCR induction
1	0.438446632439577	0.444983060926935	0.184197611081134	0.198276837306725	0.145275510676612	0.225172196364271	0.101601408401994	0.0804211947057442	0.0173832611884536	0.0189394591035682	No dOCR induction
1	0.143609432006267	0.247075548741523	0.0559987911727612	0.0249848722844536	0.0244309422770127	0.0954061197358779	0.0132854556511064	0.0103440966331026	0	0.0126263060690455	No dOCR induction
1	0.0351471233844374	0.0283986566333369	0.0279993955863806	0	0	0.0106744823803391	0	0.0272804765614939	0.0173832611884536	0.0126263060690455	No dOCR induction
1	0.290239802481052	0.21779380786024	0.0559987911727612	0.225006764222716	0.036646413415519	0.0610461628433628	0.106283645208851	0.251607680750335	0	0.0378789182071365	No dOCR induction
1	0.331713542799641	0.215356876130371	2.32729896764194	0.9312775793883	1.03241940333845	0.806611109095554	1.23168374761053	1.56744995936441	0.670586238222323	0.647781930314682	No dOCR induction
1	0.896442595675846	0.756026757425689	0.417525907634306	0.798151961571333	0.304076635477195	0.346600300363822	0.20358344418872	0.199887197584822	0.0934097597524713	0.13806508934578	No dOCR induction
1	0.303823636089786	0.406305874839196	0.359062090300141	0.391604338044103	0.0848532264768124	0.135103317818562	0.722534823446367	0.657974359215268	0.448233778565176	0.243740136105226	No dOCR induction
1	0.180770514369716	0.277240373870753	0.110765069264821	0.0683078635400213	0.0244309422770127	0.0266862059508478	0.247360793179431	0.0568925314820642	0.0883480649509946	0.0126263060690455	No dOCR induction
1	0.163519882549153	0.205749109909945	0.128198819908373	0.0750022547409053	0.0122154711385063	0.0290227157023455	0.0730700060810852	0.0272804765614939	0.0535815425740874	0.0804224346213548	No dOCR induction
1	0.449731767072182	0.340890040107028	0.1375319517705	0.234905437361408	0.036646413415519	0.150450819701897	0.13481504752976	0.200798540965161	0.0622731731683142	0.0820709894487958	No dOCR induction
1	0.0102781551430989	0.0361340938508847	0.0361000143678057	0.041673212399119	0	0.0290227157023455	0	0.00517204831655129	0	0	No dOCR induction
1	0.0885518580789436	0.0533711367818732	0.221530138529641	0.253291194220067	0.0848532264768124	0.206823963042264	0.033213639127766	0.374316605368828	0.0485198477726107	0.349415182864672	No dOCR induction
1	0.12736577967521	0.034474085861977	1.46424775678694	0.973141343337598	1.05423005964454	0.651166892893462	0.656868799960301	1.24627407213984	0.547471650894421	0.594803873797338	No dOCR induction
1	0.0507449159721829	0.106742273563746	0.167996373518284	0.0616611102266819	0.121499639892331	0.166462543272406	0.212186663032969	0.0936057612963216	0.191215873072989	0.0189394591035682	No dOCR induction
1	0.0291816261964792	0.0379002623467776	0.378960867105096	0.148259454850273	0.145930582169344	0.23050943755444	0.0972997989798692	0.251098789151937	0.0572114783668375	0.157828825863069	No dOCR induction
1	0.0653357290704225	0.0636496662362751	0.925918107728476	0.603174681977506	0.35293852003122	0.254194912066616	1.477464677156	1.10794256275523	0.362083890398205	0.876422928109701	No dOCR induction
1	0.00862531591028145	0	0.0373325274485075	0.0882957613675842	0.0848532264768124	0.0800586178525434	0.0066427278255532	0.0324525248780451	0.070964803762541	0.0189394591035682	No dOCR induction
1	0.0129379738654222	0.00430926073274713	0	0.00499697445689071	0	0	0.0132854556511064	0.0206881932662051	0	0	No dOCR induction
1	0.201326824655914	0.150611804632179	0.465424080025642	0.234905437361408	0.304076635477195	0.285554137520459	0.262987367233966	0.620243346204214	0.303440653022641	0.465524769727243	No dOCR induction
1	0.178756555390705	0.155027225871911	0.36962773524297	0.131618752623152	0.340723048892714	0.127429566876895	0.066427278255532	0.221995625829765	0.140497848516355	0.119125630242212	No dOCR induction
1	0.181416374113028	0.250607885733309	0.396394617748648	0.229908462904517	0.27899062170745	0.141104780695906	0.263367994618699	0.339023610533308	0.105731326139448	0.262679595208794	No dOCR induction
1	0.0809335216581679	0.0465187838122719	0.184197611081134	0.114978050396031	0.0726377553383061	0.0663834040335324	0.101601408401994	0.0258602415827564	0.0173832611884536	0.0559940998969843	No dOCR induction
1	0.196653046954579	0.25746023870291	0.111997582345522	0.0549667190257979	0.206352866369144	0.106080602116217	0.320811426645249	0.194206257669872	0.197709326883193	0.13724081193206	No dOCR induction
1	0.383389058512253	0.618024253470796	0.776587997934447	0.52317545277971	0.350973305553024	0.461018875108881	0.218829390858523	0.102529622950687	0.0535815425740874	0.143553964966582	No dOCR induction
1	0.0534047346945061	0.050828044545019	0.360294603380843	0.526570286267697	0.15814605330785	0.484040127933882	0.128172319704207	0.0620645797986154	0.0521497835653607	0.143553964966582	No dOCR induction
1	0.13397713660648	0.198013672692397	0.0653319230348881	0.00999394891378143	0.0719826838455741	0.0793943961653692	0.0883159527508873	0.0517204831655129	0.0347665223769072	0.0126263060690455	No dOCR induction
1	0.0172506318205629	0.0240893959005898	0.332295207794462	0.034978821198235	0.109939240246557	0.0663834040335324	0.0730700060810852	0.129810099512181	0.0347665223769072	0.0694446833797503	No dOCR induction
1	0.308421034042044	0.41813825177552	0.0640994099541863	0.209920565076955	0.0970686976153188	0.141104780695906	0.0640861598521033	0.174938299382405	0.135436153714879	0.257190719587992	No dOCR induction
1	0.185729032068169	0.239340111523975	1.66517357821442	0.429787441180146	0.946256033876175	0.656504134083632	0.980021345008979	1.50811940970681	0.639449651638166	1.14075107814594	No dOCR induction
1	0.353200452826268	0.274591121126914	1.05041938839474	0.509834308265487	0.595282728323151	0.651166892893462	1.0370841496508	0.573292459573312	1.09923857881502	0.444112478382513	No dOCR induction
1	0.166179701271477	0.199673680681305	0.0454331462299326	0.153304067194708	0.036646413415519	0.140440559008732	0.0066427278255532	0.0206881932662051	0.00869163059422679	0.062307252931507	No dOCR induction
1	0.0679955477927458	0.0998899205941451	0.29866021958806	0.584836563006392	0.145930582169344	0.35326598492834	0.455626474175009	0.715778234077671	0.0919780007437446	0.560222065245084	No dOCR induction
1	0.0895588375684494	0.0413264388315783	0.110765069264821	0.0566641357697912	0.13437018252357	0.0426979295213565	0.0972997989798692	0.0672366281151667	0.0622731731683142	0.0938730181041208	No dOCR induction
1	0.349610034363516	0.488181828761392	2.04114244637462	1.16632593041234	0.606188056476193	1.06547904066517	2.56458827623833	3.9940752706912	1.87565721971866	3.62262557671509	No dOCR induction
1	0.0772667234463388	0.07569436418657	0.432494632116454	0.356577878958323	0.338757834414518	0.21149698254526	0.276272822885073	0.5324249646393	0.100669631337971	0.331300001174824	No dOCR induction
1	0	0.0335910016140305	0.4138283683922	1.2761164548013	0.206352866369144	0.656824511080831	0.0265709113022128	0.429788901872155	0.00869163059422679	0.515205716589704	No dOCR induction
1	0.0232161290085211	0.0215463036637356	0.0279993955863806	0	0.036646413415519	0.0396971980826846	0.0464990947788724	0.036204338215859	0.0173832611884536	0.025252612138091	No dOCR induction
1	0.1150736655531	0.0783436169304094	0.0559987911727612	0.208318424108051	0.0122154711385063	0.177137025652745	0.0375152485498905	0.0907652913388467	0.0173832611884536	0.162493424070151	No dOCR induction
1	0	0.00430926073274713	0.0547662780920595	0.076652033597354	0	0	0.0508007042009969	0.0258602415827564	0.0796564343567678	0.0378789182071365	No dOCR induction
1	0.0490920767393654	0.0283986566333369	0.0373325274485075	0.038326016798677	0.0244309422770127	0.0266862059508478	0.260646248830537	0.047968669827699	0.204202780693396	0.122965951035573	No dOCR induction
1	0.0378069421067607	0.0258555643964828	0.408192775772179	0.076652033597354	0.27899062170745	0.119755815935228	0.198901207381863	0.0413763865324103	0.0760264985640177	0.0189394591035682	No dOCR induction
1	0.00431265795514072	0	0	0	0	0	0	0	0.0224449559899303	0	No dOCR induction
1	0.040466760829084	0.0869621383959037	0.100199424321992	0.114978050396031	0.0359913419227871	0.0106744823803391	0.232114846509629	0.316512730506425	0.261414259060234	0.175119730139196	No dOCR induction
1	0.0938714955235901	0.0946975756134514	0.228398244230365	0.269931896447188	0.14462043918388	0.116755084496556	0.738161397500902	0.57380135117171	0.393220476982362	0.362041488933717	No dOCR induction
1	0	0.00773543721754776	0.0186662637242537	0.0149909233706721	0.0359913419227871	0.0633826725948605	0.0574434320265501	0.0155161449496539	0.0448899119798606	0.0804224346213548	No dOCR induction
1	1.39030792178894	1.27317184554741	0.448695869679304	0.386512087812123	0.133715111030838	0.442670641786874	0.650226072134747	0.541751278075606	0.676414350799096	0.381805225451006	No dOCR induction
1	0.083232220634297	0.0981237520982521	0.139996977931903	1.21639095075634	0.229473665660693	0.934728365352399	0.0265709113022128	0.101109387971949	0	0.336788876795626	No dOCR induction
1	0.0663427085599283	0.0654158347321681	0.148097596713328	0.0899931781115775	0.314326892137505	0.0587096530918652	0.0707288876776564	0.103949857929424	0.0796564343567678	0.037054640793416	No dOCR induction
1	0.0102781551430989	0.0172370429309885	0	0	0	0	0	0	0	0	No dOCR induction
1	0.291531521967675	0.249618640978377	0.62972291430182	1.59455886851113	0.520679758506649	1.49848326644885	0.532998089678219	1.17863499224273	0.431616935152019	0.758121575281209	No dOCR induction
1	0.0749680244702098	0.0714912639608082	0.074665054897015	0.00499697445689071	0.157490981815119	0.00533724119016956	0.099640917383298	0.151409636158725	0.0448899119798606	0.0441920712416593	No dOCR induction
1	0.282183966565005	0.503334221675531	0.229630757311066	0.491591465069462	0.169706452953625	0.179473535404242	0.629536633888622	0.994370379424018	0.581471755496031	0.445479966934713	No dOCR induction
1	0.125067080699081	0.114477710781294	0.109532556184119	0	0.0604222841997997	0.0366964666440127	0.0441579763754437	0.0465484348489616	0.0311365865841571	0.0749335590005525	No dOCR induction
1	0.210598000309507	0.154037981116979	0.45239340892141	0.441478806837921	0.109939240246557	0.39763620251402	0.106283645208851	0.185282396015507	0.0260748917826804	0.157004548449348	No dOCR induction
1	0.343929277172675	0.357350159297055	0.774122971773043	0.703066533227776	0.21856833750765	0.506053314381735	0.351683947369587	0.327768170519867	0.351194083019955	0.11363675462141	No dOCR induction
1	0.0145908130982396	0.0120446979502949	0.0279993955863806	0.22660890519162	0.0244309422770127	0.106080602116217	0.0132854556511064	0.124638051195629	0.00869163059422679	0.205861217898089	No dOCR induction
1	0.00431265795514072	0.00773543721754776	0	0	0.036646413415519	0.00533724119016956	0.101601408401994	0.00517204831655129	0.0173832611884536	0	No dOCR induction
1	0.0232161290085211	0.0361340938508847	0.129431332989074	0.0599636934826886	0.182576995584863	0.0373606883311869	0.159044840428544	0.209722402619526	0.0608414141595875	0.27613017869156	No dOCR induction
1	0.00431265795514072	0.00861852146549425	0.0466656593106343	0.00999394891378143	0.0244309422770127	0.00533724119016956	0.13481504752976	0.126969629554706	0.0659031089610643	0.0568183773107048	No dOCR induction
1	0.0912116768012668	0.102433012830999	0.741720496647343	1.35781310074309	0.291861164338688	0.92769536840513	0.143798893758742	0.761817777328234	0.00869163059422679	0.550611802555679	No dOCR induction
1	0.124705960952887	0.130937829971321	0.490958449450619	0.316602083303198	0.206352866369144	0.200822500164921	0.444301509542598	0.435978733385503	0.467815216537653	0.239075537898144	No dOCR induction
1	0.0189034710533803	0.0240893959005898	0.361527116461544	0.0249848722844536	0.401145333092513	0.0984068511745498	0.448983746349456	0.279799500692168	0.301242476238617	0.289580762174326	No dOCR induction
1	0.0301886056859851	0.0430926073274713	0.0279993955863806	0.0783018124538027	0.0122154711385063	0.00533724119016956	0.0574434320265501	0.134982147828732	0.0311365865841571	0.0812467120350753	No dOCR induction
1	0.0490920767393654	0.049061876049126	0.156198215494753	0.0149909233706721	0	0	0.066427278255532	0.036204338215859	0.0535815425740874	0.0441920712416593	No dOCR induction
1	0.0593702318824643	0.050828044545019	0.0559987911727612	0.038326016798677	0.121499639892331	0.0290227157023455	0.0441579763754437	0.0517204831655129	0.0224449559899303	0.0378789182071365	No dOCR induction
1	0.305476475322603	0.321992989187132	0.738022957405237	0.236602854105401	0.157490981815119	0.299893573026645	0.797565320546147	0.968806149806744	0.323687432228548	0.705967796177587	No dOCR induction
1	0.54432550208816	0.367734849258443	0.139996977931903	0.00999394891378143	0.256524893908633	0.0870681471070364	0.377874231287066	0.084173008043558	0.105731326139448	0.0820709894487958	No dOCR induction
1	0.097177173989225	0.0542542210298197	0.270660824001679	0.521525673923261	0.461567617292313	0.568427920599446	0.28095505969193	1.02559224147235	0.249859110448554	1.17314112073227	No dOCR induction
1	0.34292229768317	0.466529364590671	1.04355128269402	0.256590751932964	0.547075915261858	0.35326598492834	0.35832667519514	0.30190792893711	0.279563938023984	0.271465580484478	No dOCR induction
1	0.0447794187842247	0.032707917366084	0.257630152897447	0.0916429569680262	0.193482323737906	0.201486721852095	0.177012532886508	0.205059245901373	0.0572114783668375	0.101010448552364	No dOCR induction
1	0.0388139215962665	0.0603296502584598	1.92650127035397	1.52445831245202	0.304731706969927	0.944715158352788	1.47278244034915	2.40907359998354	0.343268870201025	1.62026964249442	No dOCR induction
1	0.040466760829084	0.100666844335106	0.0640994099541863	0.0616611102266819	0.168396309968161	0.0213489647606782	0.0265709113022128	0.0893450563601093	0.0224449559899303	0.0315657651726138	No dOCR induction
1	0.0301886056859851	0.0301648251292299	0.23209578347247	0.00499697445689071	0.0848532264768124	0	0.090657071154316	0.0634848147773529	0.043458152971134	0.101010448552364	No dOCR induction
1	0.0792806824253505	0.0379002623467776	0.074665054897015	0.00499697445689071	0.0244309422770127	0	0.0464990947788724	0.0258602415827564	0	0.0189394591035682	No dOCR induction
1	0.192701508745633	0.16618883957426	2.20720076651499	0.198276837306725	1.04332473149149	0.0610461628433628	2.49581987957937	0.753911698870666	1.18548954352386	0.376316349830204	No dOCR induction
1	0.0679955477927458	0.0379002623467776	0.146865083632626	0.12162480370937	0.0244309422770127	0.0900688785457083	0.214527781436398	0.600975387916746	0.0608414141595875	0.282443331726083	No dOCR induction
1	0.120393302997746	0.151601049387111	1.15995194457886	0.496493163751263	0.424921203876794	0.482367839869559	0.506427178376006	0.606147436233297	0.292550845644391	0.508068286141461	No dOCR induction
1	0.0507449159721829	0.0422095230795248	0	0	0.0122154711385063	0.0106744823803391	0.0132854556511064	0.0324525248780451	0.0311365865841571	0.0496809468624615	No dOCR induction
1	0.0955243347564076	0.0912713991286508	0.00933313186212687	0.114978050396031	0.0719826838455741	0.0473709490243518	0.121529591878653	0.0804211947057442	0.0832863701495178	0.0631315303452275	No dOCR induction
1	0.319060308931337	0.346082385087722	0.0734325418163132	0.0233350934280049	0	0.071720645223702	0.0597845504299788	0.0855932430222955	0.0521497835653607	0.025252612138091	No dOCR induction
1	0	0.0292817408812834	0.111997582345522	0.0249848722844536	0.0604222841997997	0.0373606883311869	0.099640917383298	0.222906969210104	0.0173832611884536	0.149867118001105	No dOCR induction
1	0.0739610449807039	0.0792267011783559	0.111997582345522	0.0583139146262399	0.0848532264768124	0.0373606883311869	0.0398563669533192	0.00517204831655129	0.043458152971134	0.112812477207689	No dOCR induction
1	0.0447794187842247	0.0465187838122719	0.796486774739402	0.298263964332083	0.14462043918388	0.448672104664218	0.296201006361732	0.764658247285709	0.162942804506286	0.7375335613502	No dOCR induction
1	0.0480850972498596	0.0611065739994209	0	0.0149909233706721	0.0488618845540254	0.0533724119016956	0.145759384777437	0.18386216103677	0.0572114783668375	0.138889366759501	No dOCR induction
1	0.142602452516761	0.050828044545019	0.0186662637242537	0.00499697445689071	0	0.0160117235705087	0.0066427278255532	0.071497333051379	0.00869163059422679	0.00631315303452275	No dOCR induction
1	0.325386925865489	0.354807067060201	1.22334581423583	1.22459220715104	0.458947331321385	0.455681633918711	0.703367894739173	1.37415504507488	0.638784310404736	1.03425175397277	No dOCR induction
1	0.633807959907533	0.631728959409998	0.205328900966791	0.481549878268136	0.27899062170745	0.293892110149301	0.397802414763726	0.640529087688478	0.0832863701495178	0.538809773900354	No dOCR induction
1	0.0713012262583807	0.0550311447707808	0.63412599384114	2.05597793528907	0.496903887722368	2.97896214426567	0.40210402418585	0.642458214265614	0.242599238863053	0.856659191592412	No dOCR induction
1	0.0809335216581679	0.106742273563746	1.22088078807443	0.494891022782359	0.498214030707832	0.422650120400545	0.8053499305259	0.911807178508222	0.380233569361955	0.428470128933827	No dOCR induction
1	0.0696483870255632	0.0447526153163789	0.0933313186212687	0.034978821198235	0.036646413415519	0.0533724119016956	0.0640861598521033	0.0870134780010329	0.0659031089610643	0.062307252931507	No dOCR induction
1	0.0593702318824643	0.142876367414631	0.0559987911727612	0.228258684048069	0.0726377553383061	0.291555600397803	0.0883159527508873	0.121797581238154	0.0173832611884536	0.112812477207689	No dOCR induction
1	0.6113140703914	0.766305286880091	2.12073755359444	0.949806249909593	1.25033266935337	0.615134647936624	1.40129229790202	2.33615603195342	0.883480649509946	1.41770553425122	No dOCR induction
1	0.174805017181758	0.154144141623965	0.436192171358559	0.323201198728992	0.0970686976153188	0.138768270944409	0.201242325785292	0.417113226879976	0.0485198477726107	0.208334050139251	No dOCR induction
1	0.0723082057478865	0.0654158347321681	0.425626526415731	0.281575624217418	0.387619718968543	0.164790255208082	0.349723456350891	0.250187445771598	0.329515544805321	0.255542164760551	No dOCR induction
1	0.182423353602534	0.265195675920458	0.524593437657021	0.259937947533406	0.182576995584863	0.201486721852095	0.669773628226674	0.718109812436748	0.46198710396088	0.396080086347492	No dOCR induction
1	0.18774299104718	0.0963575836023591	0.406960262691477	0.158301041651599	0.303421563984463	0.121428103999551	0.117227982456529	0.0855932430222955	0.0311365865841571	0.050505224276182	No dOCR induction
1	0.0205563102861978	0.00861852146549425	0.0920988055405669	0.353230683357881	0	0.119091594248054	0.0066427278255532	0.0583127664608016	0.0398282171783839	0.037054640793416	No dOCR induction
1	0.133692396609362	0.166295000081245	0.0640994099541863	0.0199878978275629	0.0244309422770127	0.0633826725948605	0.0398563669533192	0.0987778096128729	0.0224449559899303	0.025252612138091	No dOCR induction
1	0.114427805809788	0.166082679067274	0.101431937402694	0.0533169401693492	0.0604222841997997	0.0610461628433628	0.0707288876776564	0.129810099512181	0.0572114783668375	0.130103381483816	No dOCR induction
1	0.129018618908028	0.130054745723375	0.111997582345522	0.138313143824036	0.169706452953625	0.058045431404691	0.121529591878653	0.206479480880111	0.074594739555291	0.126263060690455	No dOCR induction
1	0.234175249064222	0.283209642592408	0.297427706507358	0.224911488447627	0.33941290590725	0.106080602116217	0.490419976936738	0.268035169080328	0.114422956733675	0.13806508934578	No dOCR induction
1	0.040466760829084	0.0335910016140305	0.186662637242537	0.281527986329873	0.0604222841997997	0.209160472793762	0.126211828685511	0.133561912849994	0.105731326139448	0.106499324173166	No dOCR induction
1	0.664281305590635	0.800248570207142	0.499059068232044	0.538261651925472	0.207007937861876	0.455681633918711	0.618972924025677	0.678662552481473	0.567053088866898	0.439447880175431	No dOCR induction
1	0.461378021450981	0.5596730927222	0.797719287820104	1.16792807138125	0.912229906431584	0.83029658360773	1.74045204438997	3.51835326538494	1.44404028456664	2.83513000222719	No dOCR induction
1	0.165172721781971	0.210058370642692	1.4492790323048	0.629809333118408	0.545765772276394	0.686511448470351	0.89524574691075	1.04445774797788	0.584436350055352	0.833879411695483	No dOCR induction
1	0.0102781551430989	0.0258555643964828	0	0	0	0	0.0132854556511064	0	0	0	No dOCR induction
1	0.0421196000619014	0.0912713991286508	0.0920988055405669	0.0533169401693492	0.0848532264768124	0.0373606883311869	0.101601408401994	0.0686568630939042	0.0347665223769072	0.0315657651726138	No dOCR induction
1	0.0258759477308443	0.0301648251292299	0.0920988055405669	0.0449727701120164	0.0726377553383061	0.034359956892515	0.033213639127766	0.0583127664608016	0	0.050505224276182	No dOCR induction
1	0.0301886056859851	0.0422095230795248	0.0186662637242537	0.0149909233706721	0.0122154711385063	0.00533724119016956	0.0531418226044256	0.0663252847348277	0.0311365865841571	0.00631315303452275	No dOCR induction
1	0.0215632897757036	0.0507218840380337	0.360294603380843	0.189885029361847	0.170361524446357	0.350265253489668	0.0066427278255532	0.0413763865324103	0.0535815425740874	0.111163922380248	No dOCR induction
1	0.195361327467956	0.260003330939765	0.130663846069776	0.163298016108489	0.231438880138888	0.141104780695906	0.576394811284196	0.443079908279191	0.408405561386792	0.295069637795128	No dOCR induction
1	0.0480850972498596	0.067182003228061	0.108300043103417	0	0.0122154711385063	0.00533724119016956	0.0441579763754437	0	0.0521497835653607	0.025252612138091	No dOCR induction
1	0.0345012636411258	0.0438695310684324	0.490958449450619	0.254893335188971	0.399835190107049	0.310568055406984	0.262987367233966	0.473094414981701	0.220154282873123	0.379332393209844	No dOCR induction
1	0.0733151852373923	0.121436224257881	0.545724727542678	0.653049150771324	0.145275510676612	0.659825242519503	0.471253048229544	0.600975387916746	0.386727023172159	0.852818870799051	No dOCR induction
1	0.368152385670702	0.254810985959071	0.749821115428768	0.784715541282021	0.448697074661075	0.557753438219107	0.714312231986851	1.18785486586258	0.528656630697241	0.996372835765633	No dOCR induction
1	0	0.00430926073274713	0	0	0	0	0	0	0.0224449559899303	0	No dOCR induction
1	0.117733484275423	0.0645327504842216	0.0466656593106343	0.00499697445689071	0.0244309422770127	0.00533724119016956	0.0840143433287629	0.0413763865324103	0.0311365865841571	0.0378789182071365	No dOCR induction
1	0.271982191170983	0.292817408812834	1.54384286400677	2.20258761128289	0.873618278537869	1.31332864516446	0.703367894739173	2.05372894093669	0.45406189114195	1.39959035256137	No dOCR induction
1	0.248766062162462	0.237680103535068	0.497826555151342	0.378215555642335	0.182576995584863	0.348592965425345	0.24343981114204	0.246435632433784	0.175264370893262	0.263503872622515	No dOCR induction
1	0.00431265795514072	0.00430926073274713	0.118865688046246	0.0899455402240329	0.036646413415519	0.0793943961653692	0.0066427278255532	0.0427966215111477	0.0398282171783839	0.136416534518339	No dOCR induction
1	0.179402415134016	0.130831669464336	0	0.0516671613129005	0.0726377553383061	0.00533724119016956	0.0308725207243373	0.0531407181442503	0.120916410543878	0	No dOCR induction
1	0.0258759477308443	0.0990068363461986	0.472292185726365	0.596480290776622	0.255214750923169	0.371614218250347	0.316129189838392	0.410520943584687	0.20640095747742	0.338437431623067	No dOCR induction
1	0.0928645160340843	0.115360795029241	0.831354276026506	0.498142942607712	0.181266852599399	0.484704349621057	0.366929894039389	0.487699216551016	0.270872307429757	0.359025445554076	No dOCR induction
1	0.143609432006267	0.137790182940923	0.387061485886521	0.173244327134726	0.21856833750765	0.164126033520908	0.210226172014274	0.259111307425963	0.25129086945728	0.243740136105226	No dOCR induction
1	0.0421196000619014	0.0567973132666738	0.120098201126948	0.0249848722844536	0.0604222841997997	0.0290227157023455	0.132854556511064	0.103440966331026	0.0173832611884536	0.0694446833797503	No dOCR induction
1	0.0782737029358447	0.137790182940923	0.437424684439261	0.0999394891378143	0.0610773556925317	0.048035170711526	0.451324864752885	0.482018276636067	0.299810717229891	0.238251260484424	No dOCR induction
1	0.0258759477308443	0.00430926073274713	0.250762047196724	0.723197344717973	0.169051381460893	0.56043379266058	0.0863554617321916	0.261951777383438	0.0521497835653607	0.239075537898144	No dOCR induction
1	0.0825863608909854	0.184202806246209	0.828889249865102	0.276578649760527	0.534205372630619	0.371958062940322	0.236797083316486	0.405857786866535	0.171634435100512	0.243740136105226	No dOCR induction
1	0.0172506318205629	0.0129277821982414	0.202863874805388	0.0966399314249169	0.0488618845540254	0.034359956892515	0.106283645208851	0.240754692518834	0.00869163059422679	0.244564413518946	No dOCR induction
1	0.525991511029015	0.506972719174302	0.342860852737291	0.549857741808157	0.436481603522568	0.277880386578792	0.172710923464383	1.01058498812109	0.109361261932198	0.681539461453216	No dOCR induction
1	0.232161290085211	0.212495302372561	0.415060881472902	0.37161644021654	0.327197434768743	0.478702886743713	0.329414645489498	0.409609600204349	0.22884591346735	0.448777076589595	No dOCR induction
1	0.140303753540632	0.0465187838122719	0.212197006667514	0.179891080448066	0.109939240246557	0.116755084496556	0.203202816803987	0.23091948748413	0.169436258316489	0.0883841424833185	No dOCR induction
1	0	0	0.0466656593106343	0.0249848722844536	0.0122154711385063	0.048035170711526	0	0.0206881932662051	0.00869163059422679	0.0315657651726138	No dOCR induction
1	0.0490920767393654	0.0765774484345165	0.139996977931903	0.129921335879159	0.267430222061676	0.0800586178525434	0.0441579763754437	0.0221084282449426	0.0970396955452213	0.050505224276182	No dOCR induction
1	0.0626759103480992	0.092048322869612	0.249529534116022	0.0982897102813656	0.036646413415519	0.125093057125398	0.174671414483079	0.268035169080328	0.194079391090443	0.356552613312915	No dOCR induction
1	0.0275287869636618	0.0172370429309885	0.0279993955863806	0.0633108890831306	0.0488618845540254	0.11741930618373	0.0398563669533192	0.0221084282449426	0.0260748917826804	0.0126263060690455	No dOCR induction
1	0.0291816261964792	0.00861852146549425	0.0186662637242537	0.0333290423417863	0.0610773556925317	0.0473709490243518	0.0597845504299788	0.17777876933988	0.00869163059422679	0.0749335590005525	No dOCR induction
1	0.0232161290085211	0.032707917366084	0.0186662637242537	0.0233350934280049	0.036646413415519	0.0236854745121759	0.0308725207243373	0.0493889048064364	0	0.0189394591035682	No dOCR induction
1	0.293184361200492	0.254810985959071	0.36962773524297	0.256638389820509	0.231438880138888	0.188475729720258	0.311446953031534	0.21915515587229	0.185387760496216	0.0946972955178413	No dOCR induction
1	0.277586568612747	0.278017297611714	0.0559987911727612	0.0299818467413443	0.108629097261093	0.034359956892515	0.218829390858523	0.517713723253527	0.0347665223769072	0.294245360381408	No dOCR induction
1	0.063682889837605	0.032707917366084	0.0827656736784401	0.0616611102266819	0.0122154711385063	0.0533724119016956	0.0972997989798692	0.0413763865324103	0.00869163059422679	0.050505224276182	No dOCR induction
1	0.0480850972498596	0.0301648251292299	0.504694660852065	0.119975024852922	0.42361106089133	0.159453014017913	0.265328485637395	0.273716108995278	0.162942804506286	0.0378789182071365	No dOCR induction
1	0.734006072365275	0.863864436251353	1.77593864747924	0.998030939846962	1.34871150995415	0.612133916497952	1.90379849424064	1.755063933739	1.46934875857402	1.02629004611081	No dOCR induction
1	0.0378069421067607	0.0559142290187273	0.176096992299709	0.0599636934826886	0.169051381460893	0.20615974135509	0.324732408682641	0.149078057799648	0.0398282171783839	0.119125630242212	No dOCR induction
1	0.0593702318824643	0.0758005246935553	0.0373325274485075	0.113280633652038	0.073292826831038	0.0527081902145214	0.0531418226044256	0.274627452375617	0.0485198477726107	0.218487523967135	No dOCR induction
1	0.19435434797845	0.199673680681305	0.0815331605977383	0.0466701868560098	0.0122154711385063	0.155788060892066	0.126211828685511	0.0921855263175842	0.110793020940925	0.0938730181041208	No dOCR induction
1	0.0679955477927458	0.127405492979535	1.05975252025687	0.454867589239689	0.545110700783662	0.371614218250347	0.815533013004111	0.875200388510422	0.299810717229891	0.421332698485583	No dOCR induction
1	0.0172506318205629	0.0120446979502949	0.00933313186212687	0.0233350934280049	0.0244309422770127	0.0106744823803391	0	0.0103440966331026	0	0.00631315303452275	No dOCR induction
1	0.0577173926496469	0.0499449602970725	0.00933313186212687	0.0399757956551257	0.0964136261225868	0.0930696099843802	0.0750304970997809	0	0	0.0126263060690455	No dOCR induction
1	0.0809335216581679	0.0990068363461986	0.0186662637242537	0.0549667190257979	0.0604222841997997	0.0954061197358779	0.033213639127766	0.135893491209071	0.0260748917826804	0.0930487406904003	No dOCR induction
1	0.252071740628097	0.269504936653205	1.4529765715469	1.44455435902932	0.41336080423102	0.986405021496995	0.687741320684638	1.02001774137386	0.298378958221164	0.779252800350698	No dOCR induction
1	0.0825863608909854	0.0404433545836318	0.0547662780920595	0.0299818467413443	0.0964136261225868	0.0213489647606782	0.112926373034404	0.0583127664608016	0.0485198477726107	0.0993618937249231	No dOCR induction
1	0.0603772113719701	0.105082265574839	0.110765069264821	0.0149909233706721	0.0719826838455741	0.0290227157023455	0.0375152485498905	0.0465484348489616	0.0521497835653607	0.0631315303452275	No dOCR induction
1	0.133331276863168	0.189501311733888	0.185430124161836	0.119975024852922	0.0604222841997997	0.0930696099843802	0.177012532886508	0.101109387971949	0.154251173912059	0.050505224276182	No dOCR induction
1	0.624252044256822	0.502981939962511	0.390759025128627	0.17494174387872	0.145275510676612	0.0533724119016956	0.331755763892927	0.473094414981701	0.0796564343567678	0.463876214899802	No dOCR induction
1	0.0291816261964792	0.00430926073274713	0.0361000143678057	0.00499697445689071	0	0.0160117235705087	0	0.0103440966331026	0.0572114783668375	0.00631315303452275	No dOCR induction
1	0.0922186562907727	0.1058591893158	1.85993683423838	2.56920707704254	1.25164281233883	1.95748600880343	1.13438394863066	2.4081622566032	0.900863910698399	2.18049170773951	No dOCR induction
1	0.0938714955235901	0.0335910016140305	0.409425288852881	0.0832987869106934	0.157490981815119	0.0984068511745498	0.110585254630976	0.0700770980726416	0.00869163059422679	0.075757836414273	No dOCR induction
1	0.063682889837605	0.0370171780988312	0.117633174965544	0.0199878978275629	0.0719826838455741	0.0840674156683646	0.0707288876776564	0.0531407181442503	0.0572114783668375	0.0930487406904003	No dOCR induction
1	0.0248689682413385	0.0481787918011796	0.0279993955863806	0.0483199657124584	0.0604222841997997	0.0266862059508478	0.0816732249253341	0.171186486044591	0.00869163059422679	0.075757836414273	No dOCR induction
1	0.134338256352674	0.083535961911103	0.1375319517705	0.0866459825111355	0.0604222841997997	0.0847316373555388	0.0398563669533192	0.112873719583789	0.0608414141595875	0.100186171138644	No dOCR induction
1	0.0145908130982396	0.0172370429309885	0.0640994099541863	0.00499697445689071	0.0244309422770127	0.00533724119016956	0.0066427278255532	0.0155161449496539	0	0.0126263060690455	No dOCR induction
1	0.0679955477927458	0.0524880525339267	0.0373325274485075	0.0149909233706721	0.0848532264768124	0.0266862059508478	0.0972997989798692	0.0663252847348277	0.0398282171783839	0.062307252931507	No dOCR induction
1	0.378791660559995	0.599233363057885	0.275063903540999	0.45321781038324	0.0964136261225868	0.299893573026645	0.788962101701899	0.755331933849404	0.526458453913217	0.250053289139749	No dOCR induction
1	0.101489831944366	0.111051534296493	0	0.00499697445689071	0.0359913419227871	0.0160117235705087	0.0398563669533192	0.0169363799283913	0.0622731731683142	0.0126263060690455	No dOCR induction
1	1.88804840636191	1.7206979987112	0.810222986140849	1.80952404593252	0.922480163091894	1.21460141699271	1.36573754037083	2.16011681704165	1.27889930327633	1.24889895714654	No dOCR induction
1	0.409626125989292	0.391611924145062	0.210964493586813	0.431580133699229	0.194792466723369	0.506053314381735	0.287597787517483	0.520151741429061	0.246229174655803	0.512732884348543	No dOCR induction
1	0.0679955477927458	0.124862400742681	0.831354276026506	0.359877436671221	0.145275510676612	0.267205904198453	0.353644438388282	0.233251065843206	0.0760264985640177	0.0946972955178413	No dOCR induction
1	0.0361541028739432	0.016353958683042	0.0734325418163132	0.62151280094862	0.073292826831038	0.436004957222356	0.033213639127766	0.430806685068952	0.0782246753480411	0.425173019278945	No dOCR induction
1	0.596001017800772	0.604107226517623	1.15061881271674	1.28135161869592	1.05554020263	1.06747170572669	2.38681448858236	2.686860841766	1.46428706377255	1.77644991353005	No dOCR induction
1	0.040466760829084	0.0413264388315783	0.110765069264821	0.0583139146262399	0.0855082979695444	0.0160117235705087	0.099640917383298	0.152829871137462	0.0347665223769072	0.075757836414273	No dOCR induction
1	0.0490920767393654	0.109391526307586	0.425626526415731	0.146609675993824	0.377369462308233	0.190812239471756	0.123870710282082	0.173518064403667	0.109361261932198	0.255542164760551	No dOCR induction
1	0.0447794187842247	0.0370171780988312	0.0559987911727612	0.0249848722844536	0.0244309422770127	0.116755084496556	0.0066427278255532	0.059733001439539	0.0311365865841571	0.16166914665643	No dOCR induction
1	0.0523977552050003	0.0370171780988312	0.0186662637242537	0.079999229197796	0	0.0160117235705087	0.0508007042009969	0.0155161449496539	0	0.0189394591035682	No dOCR induction
1	0.0825863608909854	0.016353958683042	0.230863270391768	0.194977279593827	0.120189496906867	0.126765345189721	0.603346349971142	0.586477026163889	0.22158604188185	0.335964599381906	No dOCR induction
1	0.0868990188461261	0.13337476170119	0.293730167265253	0.189932667249392	0.169706452953625	0.135103317818562	0.174671414483079	0.241263584117232	0.0347665223769072	0.182257160587439	No dOCR induction
1	0.150581908683731	0.216133799871332	0.129431332989074	0.0649606679395793	0.0848532264768124	0.0396971980826846	0.0707288876776564	0.0686568630939042	0.0260748917826804	0.0189394591035682	No dOCR induction
1	0.134984116095986	0.216910723612293	0.899151225222798	0.129968973766703	0.498214030707832	0.180137757091417	0.30088324316859	0.431718028449291	0.0869163059422679	0.13724081193206	No dOCR induction
1	0.00862531591028145	0.00861852146549425	0.00933313186212687	0	0	0.0160117235705087	0	0.0221084282449426	0	0.0126263060690455	No dOCR induction
1	0.0318414449188025	0.0370171780988312	0.166763860437582	0.0333290423417863	0.0610773556925317	0.0106744823803391	0.238757574335182	0.0103440966331026	0	0.0126263060690455	No dOCR induction
1	0.409910865986409	0.615375000726957	1.91417613954695	0.573097559461073	0.51108457333907	0.240519698247605	0.820595877195702	0.510316536394357	0.530854807481264	0.224800677001658	No dOCR induction
1	0.257391378072743	0.227295413573681	0.184197611081134	0.236602854105401	0.255869822415901	0.139776337321558	0.245400302160735	0.245926740835385	0.0260748917826804	0.13806508934578	No dOCR induction
1	0.173798037692252	0.185968974742102	0.0933313186212687	0.209968202964499	0.073292826831038	0.119755815935228	0.0508007042009969	0.118045767900341	0.0311365865841571	0.0930487406904003	No dOCR induction
1	0.304108376086903	0.310831375484784	0.504694660852065	0.206621007364057	0.243654351277395	0.168799053023903	0.39584192374503	0.411941178563425	0.197709326883193	0.144378242380303	No dOCR induction
1	0.360249309252809	0.36939485724735	1.37091643816568	0.889652004876726	0.42361106089133	0.445671373225546	0.8378023148842	0.952378661476751	0.202771021684669	0.395255808933772	No dOCR induction
1	0.571132049559434	0.839244237815836	1.35277714722491	1.03291448527011	1.08062621639974	0.631146371507132	0.599425367933751	0.496114186606983	0.388158782180885	0.257190719587992	No dOCR induction
1	0.249411921905774	0.244426295997684	0.0279993955863806	0.0716550591404633	0.0977237691080507	0.0236854745121759	0.108244136227547	0.0427966215111477	0.0224449559899303	0	No dOCR induction
1	0.531957008216973	0.591285604826367	0.0559987911727612	0.238300270849395	0.0488618845540254	0.148114309950399	0.393500805341601	0.341461628708843	0.230277672476077	0.306047389036733	No dOCR induction
1	0.960771345256763	1.31562748983297	0.601723518715439	0.416589210328556	0.411395589752824	0.451352459105691	0.634218870695479	0.391761876895618	0.562656735298851	0.181432883173719	No dOCR induction
1	1.03336429100177	1.15848181375214	0.449928382760006	0.491543827181917	0.375404247830037	0.490385435501201	0.413428988818261	0.377665966924702	0.306304171040094	0.201196619691008	No dOCR induction
1	0.403584249052257	0.309171367495876	0.120098201126948	0.138313143824036	0	0.058045431404691	0.234075337528325	0.300085242176433	0.164374563515012	0.111988199793969	No dOCR induction
1	0.113420826320282	0.00861852146549425	0.0186662637242537	0.0966399314249169	0	0.0503716804630237	0.0066427278255532	0.0103440966331026	0	0	No dOCR induction
1	0.00431265795514072	0	0.212197006667514	0.0449727701120164	0.0244309422770127	0.0213489647606782	0.0464990947788724	0.0427966215111477	0.00869163059422679	0.0315657651726138	No dOCR induction
1	0.040466760829084	0.016353958683042	0.110765069264821	0	0.0122154711385063	0.00533724119016956	0.0199281834766596	0	0	0.0126263060690455	No dOCR induction
1	3.08121018095111	2.89980923168707	0.774122971773043	0.968001455218073	0.388929861954007	0.307567323968312	0.709629995179993	0.735957535745478	0.192647632081716	0.493793425244974	No dOCR induction
1	0.0145908130982396	0.0370171780988312	0.405727749610775	0.62151280094862	0.122154711385063	0.469356847737722	0.212186663032969	0.447743064997343	0.190449455297693	0.326635402967742	No dOCR induction
1	0.0729540654911981	0.124862400742681	0.720589206761685	0.243297245306286	0.280955836185646	0.148114309950399	0.190297988537614	0.149078057799648	0.20640095747742	0.050505224276182	No dOCR induction
1	0.0663427085599283	0.083535961911103	0	0	0.0488618845540254	0.00533724119016956	0.0199281834766596	0.00517204831655129	0	0	No dOCR induction
1	0.0945173552669017	0.0533711367818732	0.270660824001679	0.218217097246743	0.171016595939089	0.170127496398252	0.0972997989798692	0.157090576073674	0.114422956733675	0.182257160587439	No dOCR induction
1	0.0361541028739432	0.0387833465947241	0.0559987911727612	0.0199878978275629	0.0488618845540254	0.058045431404691	0.0066427278255532	0.0531407181442503	0	0.173471175311755	No dOCR induction
1	0.153887587149366	0.314257551969584	0.177329505380411	0.163250378220945	0.169051381460893	0.180137757091417	0.214527781436398	0.215403342534476	0.0832863701495178	0.136416534518339	No dOCR induction
1	0.0378069421067607	0.016353958683042	0.00933313186212687	0.0183381189711142	0.0122154711385063	0.034359956892515	0.0132854556511064	0	0.0260748917826804	0	No dOCR induction
1	0.116080645042605	0.0551373052777661	0.78345610363517	0.0533169401693492	0.157490981815119	0.116755084496556	0.624035788217268	0.457069378433649	0.539546438075491	1.2000422876978	No dOCR induction
1	6.66040402847392	6.50795391147992	4.32934940070386	7.72884771403135	2.51723542307097	7.93279739966518	3.55681054883925	4.18415057072521	3.05874643337476	4.44273549582856	No dOCR induction
1	0.0868990188461261	0.118786971514041	0.120098201126948	0.223261709591178	0.192827252245174	0.212161204232434	0.106283645208851	0.133561912849994	0.173066194109239	0.0749335590005525	No dOCR induction
1	0.0145908130982396	0.00773543721754776	0.0547662780920595	0	0	0	0.0066427278255532	0	0	0	No dOCR induction
1	0.0480850972498596	0.0258555643964828	0.166763860437582	2.00596055283262	0.181921924092131	1.36035574949884	0.22351162766538	0.540331043096868	0.157881109704809	0.447409588037395	No dOCR induction
1	1.00756472302	1.20069133683167	0.476695265265685	0.744882659289529	0.47050773096716	0.439669910348202	1.10471066415556	1.04740465775181	0.75387260837184	0.582177567728293	No dOCR induction
1	0.176457856414575	0.354807067060201	0.748588602348066	0.381515113355232	0.473783088430819	0.376287237753342	0.398183042148459	0.52805781988663	0.405542043369339	0.455914507037838	No dOCR induction
1	0.923325522896196	0.834934977083089	0.184197611081134	0.398251091357442	0.193482323737906	0.285554137520459	0.497062704762291	0.452915113313895	0.635053298070119	0.244564413518946	No dOCR induction
1	0.406966307266969	0.493480334249071	0.655257283726797	0.369871385585002	0.471162802459892	0.183802710217263	0.212186663032969	0.197046727627347	0.0832863701495178	0.13806508934578	No dOCR induction
1	0.143609432006267	0.0878452226438502	2.037971879916	1.46439934319425	0.703256754091512	1.09049295855169	1.50795657049561	3.16998003393143	1.0449916950075	2.34244192067118	No dOCR induction
1	0.1150736655531	0.0946975756134514	0.324194589013037	0.386559725699668	0.207007937861876	0.394635471075348	0.596703622145589	0.521974428189739	0.185387760496216	0.456738784451558	No dOCR induction
1	0.14626925072859	0.19977984118829	0.269428310920977	0.103286684738256	0.036646413415519	0.183802710217263	0.221170509261951	0.332940218836418	0.070964803762541	0.36917891938196	No dOCR induction
1	0.0663427085599283	0.0585634817625668	0.0734325418163132	0.0199878978275629	0.0122154711385063	0.0710564235365277	0.128172319704207	0.0775807247482693	0.0572114783668375	0.050505224276182	No dOCR induction
1	0.256023278837043	0.2151445551164	0.1375319517705	0.0466701868560098	0.156835910322387	0.0106744823803391	0.152782739987724	0.234671300821944	0.192647632081716	0.310711987243815	No dOCR induction
1	0.0102781551430989	0.0275155723853904	0.0559987911727612	0.541608847525914	0.0244309422770127	0.337598106047807	0.0441579763754437	0.0870134780010329	0.0260748917826804	0.0812467120350753	No dOCR induction
1	0	0	0.0186662637242537	0.211617981820948	0	0.0747213766623738	0.0066427278255532	0.0221084282449426	0.00869163059422679	0.037054640793416	No dOCR induction
1	0.0534047346945061	0.0722681877017693	0.0466656593106343	0.0649606679395793	0.0977237691080507	0.0557089216531933	0.0773716155032096	0.047968669827699	0.0173832611884536	0.162493424070151	No dOCR induction
1	0.0361541028739432	0.0946975756134514	0.481625317588492	1.23614065914618	0.146585653662076	1.81102051922458	0.0773716155032096	0.135893491209071	0.150621238119309	0.403217516795736	No dOCR induction
1	0.154894566638872	0.167071923822206	0.349728958438014	0.166645211708932	0.0488618845540254	0.127429566876895	0.196940716363167	0.292984067282745	0.102101390346698	0.107323601586887	No dOCR induction
1	0.0690025272822516	0.121330063750895	0.924685594647775	0.82638875368114	0.498214030707832	0.977746671870955	0.550965782136182	1.46867214975154	0.430185176143293	1.45805728469951	No dOCR induction
1	0.0258759477308443	0.050828044545019	0.0653319230348881	0.0516671613129005	0.0482068130612934	0.0396971980826846	0.0441579763754437	0.0427966215111477	0.0695330447538143	0.0315657651726138	No dOCR induction
1	0.182423353602534	0.13602401444503	0.204096387886089	0.119975024852922	0.170361524446357	0.303902370842466	0.119569100859958	0.262863120763777	0.105731326139448	0.169630854518394	No dOCR induction
1	0.0480850972498596	0.0765774484345165	0.0279993955863806	0.0816490080542447	0.133715111030838	0.0503716804630237	0.145759384777437	0.0427966215111477	0.0832863701495178	0.025252612138091	No dOCR induction
1	0.541228183870566	0.568079293173723	0.24829702103532	0.225006764222716	0.0970686976153188	0.106080602116217	0.128172319704207	0.2130717641754	0.233907608268827	0.0820709894487958	No dOCR induction
1	0.340262478960846	0.278017297611714	0.213429519748216	0.273326729935174	0.181266852599399	0.174800515901247	0.318089680857087	0.610514580985968	0.178127888910716	0.188570313621962	No dOCR induction
1	0.0102781551430989	0.0524880525339267	0.0653319230348881	0.00499697445689071	0.0488618845540254	0.0320234471410174	0.231734219124896	0.273716108995278	0.0347665223769072	0.13806508934578	No dOCR induction
1	0.561576133908723	0.569280858942626	0.210964493586813	0.216567318390294	0.109939240246557	0.13743982757006	0.327454154470803	0.363972508735726	0.275934002231234	0.156180271035628	No dOCR induction
1	0.0507449159721829	0.0456356995643254	0.118865688046246	0.0832987869106934	0.0482068130612934	0.0823951276040411	0.0863554617321916	0.0996891529932119	0.146991302326559	0.100186171138644	No dOCR induction
1	0.0215632897757036	0	0.00933313186212687	0.00499697445689071	0	0.0527081902145214	0.0132854556511064	0	0.0173832611884536	0	No dOCR induction
1	0.0308344654292967	0.0232063116526433	0	0	0	0.0183482333220064	0.0066427278255532	0.0493889048064364	0.00869163059422679	0.00631315303452275	No dOCR induction
1	0.00431265795514072	0.0240893959005898	0.212197006667514	0.123322220453364	0.0244309422770127	0.0557089216531933	0.318089680857087	0.24268381909597	0.131806217922129	0.0559940998969843	No dOCR induction
1	0.318414449188025	0.323759157683025	0.212197006667514	0.0849962036546868	0.0719826838455741	0.0687199137850301	0.40950800678087	0.374825496967227	0.212894411287623	0.0694446833797503	No dOCR induction
1	1.9637386703245	2.19662280850832	2.29560203281345	1.93765268929259	1.26058292601368	1.66292967696696	1.61816119774185	2.40320308791956	1.31509758466196	2.16456829201558	No dOCR induction
1	0.0258759477308443	0.0352510096029382	0.0827656736784401	0.00999394891378143	0.0122154711385063	0.0290227157023455	0.099260289998565	0.0169363799283913	0.0224449559899303	0.00631315303452275	No dOCR induction
1	0.03349428415162	0.0215463036637356	0.0734325418163132	0.038326016798677	0.0482068130612934	0	0.0508007042009969	0.0493889048064364	0	0.037054640793416	No dOCR induction
1	0.995994848390277	1.11161074822685	0.370860248323671	0.561453831690843	0.242344208291931	0.408974906581534	1.54275007325734	1.29089338041166	0.828467347927132	0.748792378867046	No dOCR induction
1	0.0172506318205629	0.0335910016140305	0.074665054897015	0.101636905881808	0.255214750923169	0.106080602116217	0.0730700060810852	0.210231294217925	0.0832863701495178	0.13724081193206	No dOCR induction
1	0.253724579860914	0.192821327711704	0.174864479219007	0.076652033597354	0.036646413415519	0.0503716804630237	0.143798893758742	0.110033249626314	0.0796564343567678	0.123790228449294	No dOCR induction
1	0.192701508745633	0.288295827066116	0.074665054897015	0.488053717918841	0.109939240246557	0.286218359207634	0.586139912282644	0.845079441991454	0.387392364405589	0.55362784593532	No dOCR induction
1	0.00862531591028145	0.0249724801485363	0.194763256023962	0.0683078635400213	0.0482068130612934	0.0473709490243518	0.181314142308632	0.0272804765614939	0.112224779949651	0.0307414877588933	No dOCR induction
1	0.0523977552050003	0.0249724801485363	0	0.12162480370937	0	0.0373606883311869	0.0375152485498905	0.0996891529932119	0.00869163059422679	0.105675046759446	No dOCR induction
1	0.0669885683032399	0.0120446979502949	0.158663241656157	0.0299818467413443	0.036646413415519	0.0527081902145214	0.0640861598521033	0.120886237857815	0.0832863701495178	0.0686204059660298	No dOCR induction
1	0	0.00430926073274713	0	0.00499697445689071	0	0.00533724119016956	0	0.00517204831655129	0.0260748917826804	0.0189394591035682	No dOCR induction
1	0.289232822991546	0.254917146466056	1.46794529602905	0.728099043399774	0.861402807399362	0.519728528200746	1.30943599049848	1.16017193751914	0.981286762830464	0.41337099062362	No dOCR induction
1	0.0102781551430989	0.0215463036637356	0.102664450483396	0.0199878978275629	0.0977237691080507	0.0160117235705087	0.0949586805764405	0.110033249626314	0.110793020940925	0.0378789182071365	No dOCR induction
1	0.0792806824253505	0.13602401444503	0.479160291427088	0.458167146952586	0.27899062170745	0.326579778977492	0.205543935207416	0.305659742274924	0.259982500051507	0.294245360381408	No dOCR induction
1	0.343929277172675	0.339230032118121	0.23209578347247	0.06995764239647	0.0848532264768124	0.164126033520908	0.0863554617321916	0.0729175680301165	0.0485198477726107	0.156180271035628	No dOCR induction
1	0.0291816261964792	0.032707917366084	0.344093365817992	0.524777593748614	0.15814605330785	0.596122192927443	0.0597845504299788	0.369144557052277	0.119484651535152	0.288756484760606	No dOCR induction
1	0.73731175083091	0.753059023160894	0.0279993955863806	0.0499697445689071	0	0.0320234471410174	0.260646248830537	0.160842389411488	0.164374563515012	0.0378789182071365	No dOCR induction
1	0.0593702318824643	0.0731512719497158	0.0279993955863806	0.00999394891378143	0	0.0160117235705087	0.0265709113022128	0.059733001439539	0	0.00631315303452275	No dOCR induction
1	0.047439237506548	0.0206632194157891	0.202863874805388	0.0199878978275629	0.120844568399599	0.156452282579241	0.154743231006419	0.0804211947057442	0.0260748917826804	0.025252612138091	No dOCR induction
1	0.164526862038659	0.110274610555532	1.06098503333757	0.753131553571772	0.291861164338688	0.388290163508029	1.17854192500611	1.90778736506	0.760366062182044	1.67873657463257	No dOCR induction
1	0.350901753850139	0.240223195771922	0.0734325418163132	0.154953846051157	0.0841981549840805	0.0373606883311869	0.351683947369587	0.264792247340913	0.256352564258757	0.13724081193206	No dOCR induction
1	0.0447794187842247	0.0499449602970725	0.177329505380411	0.079999229197796	0.205697794876412	0.0426979295213565	0.241098692738611	0.268544060678726	0.121682828319175	0.164141978897592	No dOCR induction
1	0.0610230711152818	0.0851959699000107	0.998823676761302	0.154953846051157	0.206352866369144	0.0900688785457083	0.633838243310746	0.281219735670905	0.0934097597524713	0.175119730139196	No dOCR induction
1	0.125712940442393	0.104199181326892	0.296195193426656	0.0633108890831306	0.242999279784663	0.0687199137850301	0.216868899839827	0.353628412102623	0.171634435100512	0.271465580484478	No dOCR induction
1	0.148929069450914	0.209175286394746	0.129431332989074	0.0633108890831306	0.145930582169344	0.0266862059508478	0.380215349690495	0.258199964045624	0.292550845644391	0.132576213724978	No dOCR induction
1	0.476614694292532	0.685100096191872	0.30306329912738	0.546415270432626	0.145930582169344	0.324243269225995	0.380215349690495	0.768007608841583	0.426555240350543	0.6916929352811	No dOCR induction
1	0.114427805809788	0.115360795029241	0.49659404207064	0.229908462904517	0.400490261599781	0.214497713983932	0.214147154051665	0.178690112720219	0.119484651535152	0.13724081193206	No dOCR induction
1	0.0583632523929585	0.0645327504842216	0.0920988055405669	0.0233350934280049	0.0122154711385063	0.0160117235705087	0.0066427278255532	0.047968669827699	0.074594739555291	0	No dOCR induction
1	0.292823241454298	0.176467369028662	0.167996373518284	0.344886513300549	0.170361524446357	0.357939004431336	0	0.150498292778386	0	0.119125630242212	No dOCR induction
1	0.147922089961408	0.131714753712283	0.990723057979877	1.18306190841455	0.340067977399982	0.712213055736825	0.296201006361732	0.651382075919979	0.276599343464664	0.53002378862467	No dOCR induction
1	0.0540505944378178	0.0379002623467776	0.0466656593106343	0.00999394891378143	0.0604222841997997	0	0.0640861598521033	0.0206881932662051	0	0	No dOCR induction
1	1.07728948979464	1.25039017592271	1.7292729881686	1.50117085691156	1.2368070552294	1.10517623874785	1.36649879514029	1.54574398290141	1.02034856223355	1.49181481583805	No dOCR induction
1	0.00862531591028145	0.0129277821982414	0.174864479219007	0.0149909233706721	0.0122154711385063	0.0740571549751996	0.0398563669533192	0.0103440966331026	0	0	No dOCR induction
1	0.238487907019363	0.336580779374281	0.479160291427088	0.306608134389416	0.109284168753825	0.116090862809382	0.103942526805422	0.211142637598264	0	0.0946972955178413	No dOCR induction
1	0.0782737029358447	0.0981237520982521	0.624087321681799	0.7512435852776	0	0.697850152537864	0.615432569373019	0.282131079051244	0.435246870944769	0.279146222071201	No dOCR induction
1	0.321074267910348	0.263429507424565	0.219065112368238	0.278276066504521	0.169051381460893	0.222171464925599	0.234455964913058	0.390850533515279	0.183956001487489	0.175944007552917	No dOCR induction
1	0.165172721781971	0.0680650874760075	0.221530138529641	0.188282888392943	0.122154711385063	0.103079870677545	0.552545645770145	0.329188405498604	0.123114587327902	0.792984450108705	No dOCR induction
1	0	0	0	0	0	0	0	0	0	0	No dOCR induction
1	0.00862531591028145	0.0516049682859802	0.0186662637242537	0.00499697445689071	0.0122154711385063	0.0290227157023455	0	0.0221084282449426	0	0	No dOCR induction
1	0.0172506318205629	0.0422095230795248	0.110765069264821	0	0.0964136261225868	0	0.0441579763754437	0.0376245731945964	0	0	No dOCR induction
1	0.167832540504294	0.182436637750316	0.0547662780920595	0.0583139146262399	0.0610773556925317	0.0900688785457083	0.0840143433287629	0.0583127664608016	0.0398282171783839	0.050505224276182	No dOCR induction
1	0.0490920767393654	0.0542542210298197	0.185430124161836	0	0.0604222841997997	0.0106744823803391	0.090657071154316	0.0413763865324103	0.0260748917826804	0.0189394591035682	No dOCR induction
1	0.0646898693271108	0.0688420112169687	0.146865083632626	0.451472755751702	0.255869822415901	0.392298961323851	0.033213639127766	0.162262624390226	0.074594739555291	0.236602705656983	No dOCR induction
1	0.0895588375684494	0.207515278405838	0.284397035403126	0.126621778166261	0.170361524446357	0.122092325686726	0.110585254630976	0.292984067282745	0.102101390346698	0.188570313621962	No dOCR induction
1	0.324379946375983	0.31171445973273	0.922220568486371	0.469810874722816	0.401800404585245	0.238183188496108	1.11369451038454	0.820236983605494	0.602484952477235	0.320322249933219	No dOCR induction
1	0.0799265421686621	0.18155355350237	0.743658550025259	0.274881233016534	0.158801124800582	0.164126033520908	0.676416356052227	0.854512195244217	0.233907608268827	0.688676891901459	No dOCR induction
1	0	0.00430926073274713	0.0547662780920595	0.00999394891378143	0	0.0106744823803391	0	0	0	0.00631315303452275	No dOCR induction
1	0.0540505944378178	0.0404433545836318	0.313628944070208	0.194929641706282	0.14462043918388	0.232845947305938	0.0199281834766596	0.134982147828732	0.0347665223769072	0.11363675462141	No dOCR induction
1	0.185729032068169	0.110168450048547	0.209731980506111	0.0233350934280049	0	0.0236854745121759	0.0132854556511064	0.047968669827699	0.0398282171783839	0.00631315303452275	No dOCR induction
1	0.0507449159721829	0.0774605326824629	0.185430124161836	0.19158244610584	0.255214750923169	0.238183188496108	0.0773716155032096	0.115205297942866	0.0572114783668375	0.269817025657037	No dOCR induction
1	0.0318414449188025	0.0404433545836318	0.0920988055405669	0.0433229912555677	0	0.0396971980826846	0.101601408401994	0	0.0260748917826804	0.025252612138091	No dOCR induction
1	0.521394113076757	0.498672679229764	0.553825346324103	0.421538546897903	0.33941290590725	0.291555600397803	0.636940616483641	0.760906433947895	0.202771021684669	0.370003196795681	No dOCR induction
1	0.0523977552050003	0.0808867091672636	0	0.0199878978275629	0.0122154711385063	0.0236854745121759	0.0375152485498905	0.0169363799283913	0	0.00631315303452275	No dOCR induction
1	1.70872237097697	2.21672142519712	0.396394617748648	0.501585413983243	0.122154711385063	0.228837149490117	0.435698290698349	0.458087161630446	0.50621167470731	0.478694286934768	No dOCR induction
1	0.0464322580170421	0.0758005246935553	0.193530742943261	0.0366762379422283	0.0244309422770127	0.0793943961653692	0	0.0103440966331026	0.0224449559899303	0.0126263060690455	No dOCR induction
1	0	0.00430926073274713	0.568088530509037	2.15096808785754	0.546420843769126	2.49723505839051	0.0398563669533192	0.233251065843206	0.043458152971134	0.492969147831254	No dOCR induction
1	0.147922089961408	0.209175286394746	0.72868982554311	2.09750823402555	0.278335550214718	1.64726179808642	0.42203220766251	1.01717727141638	0.277365761239961	0.674402031004973	No dOCR induction
1	0.123698981463381	0.222879992333948	0.0933313186212687	0.139962922680485	0.145930582169344	0.174136294214073	0.44196039113917	0.477864011516312	0.459123585943426	0.282443331726083	No dOCR induction
1	0.244453404207321	0.291157400823926	0.426859039496433	0.23825263296185	0.327197434768743	0.0877323687942106	0.446642627946027	0.406769130246874	0.22884591346735	0.264328150036235	No dOCR induction
1	0.0610230711152818	0.032707917366084	0.780991077473766	0.0999394891378143	0.316292106615701	0.0877323687942106	0.254003521004984	0.182441926058032	0.074594739555291	0.13724081193206	No dOCR induction
1	0.0550575739273236	0.117903887266095	0.353426497680119	0.0949901525684682	0.20504272338368	0.0740571549751996	0.311827580416267	0.513559458133773	0.197709326883193	0.168806577104673	No dOCR induction
1	0.00862531591028145	0.00430926073274713	0.22029762544894	0.11662782925248	0.255214750923169	0.0823951276040411	0.170369805060954	0.287812018966194	0.149189479110582	0.243740136105226	No dOCR induction
1	0.040466760829084	0.0154708744350955	0.0827656736784401	0.041673212399119	0.0244309422770127	0.0106744823803391	0.0640861598521033	0.0258602415827564	0	0	No dOCR induction
1	0.290524542478169	0.18762898273101	0.454858435082813	1.27790914732039	0.254559679430437	0.826631630481883	0.311827580416267	0.724702095732036	0.0970396955452213	0.494617702658695	No dOCR induction
1	0.337317920241406	0.35724399879007	0.927856161106393	2.08591214414287	0.268085293554408	2.83382509806117	1.12540010240168	3.73295170435553	0.98701379886537	4.37853646461838	No dOCR induction
1	0.63251624042091	0.665426121531014	0.0920988055405669	0.06995764239647	0.073292826831038	0.0847316373555388	0.638139852732871	0.298665007197695	0.323687432228548	0.268168470829596	No dOCR induction
1	0.00431265795514072	0.0129277821982414	0.00933313186212687	0	0	0.0106744823803391	0	0	0	0.00631315303452275	No dOCR induction
1	0.918575365445785	1.86194815832898	0.536391595680551	0.353278321245426	0.206352866369144	0.132102586379891	0.408746752011404	0.399774395169644	0.199141085891919	0.0749335590005525	No dOCR induction
1	0.814008994283014	1.01479472240449	0.138764464851201	0.119975024852922	0.073292826831038	0.106080602116217	0.187956870134185	0.13072144289252	0.0659031089610643	0.0812467120350753	No dOCR induction
1	0.800064040928086	1.07978591510871	0.508392200094171	0.268234479703194	0.193482323737906	0.0793943961653692	0.61429068721882	0.269455404059065	0.333810821831501	0.119949907655932	No dOCR induction
1	0.348964174620204	0.201546009684183	0.0653319230348881	0.0783018124538027	0.036646413415519	0.0687199137850301	0.121529591878653	0.156581684475276	0.0173832611884536	0.0568183773107048	No dOCR induction
1	0.040466760829084	0.0731512719497158	0	0.00999394891378143	0	0.0160117235705087	0.0929981895577448	0.036204338215859	0.0260748917826804	0.00631315303452275	No dOCR induction
1	0	0	0.167996373518284	0.06995764239647	0	0.0266862059508478	0.179353651289936	0.16033349781309	0.043458152971134	0.125438783276735	No dOCR induction
1	0.0653357290704225	0.111051534296493	0.00933313186212687	0.0283320678848956	0.0122154711385063	0.0106744823803391	0.0066427278255532	0	0	0.0315657651726138	No dOCR induction
1	0.682538916900704	0.49040643947729	0.148097596713328	0.17494174387872	0.109939240246557	0.0663834040335324	0.196940716363167	0.23700287918102	0.124546346336628	0.174295452725476	No dOCR induction
1	0	0.00430926073274713	0	0	0.0244309422770127	0	0	0	0	0.00631315303452275	No dOCR induction
1	0.070655366515069	0.0585634817625668	0.0186662637242537	0.00499697445689071	0	0.0106744823803391	0.0574434320265501	0.0169363799283913	0.00869163059422679	0.00631315303452275	No dOCR induction
1	0.206285342354366	0.114477710781294	0.0839981867591418	0.256590751932964	0.0244309422770127	0.116755084496556	0.174671414483079	0.387501171959406	0.0521497835653607	0.130927658897537	No dOCR induction
1	0.0248689682413385	0.00430926073274713	0.0454331462299326	0	0.0122154711385063	0	0.0926175621730118	0.0169363799283913	0	0.0126263060690455	No dOCR induction
1	0.0318414449188025	0.0749174404456088	0.0279993955863806	0.0516671613129005	0.0122154711385063	0.0213489647606782	0.0398563669533192	0.0677455197135652	0.0260748917826804	0.025252612138091	No dOCR induction
1	0.255738538839926	0.360882496288841	0.576189149290462	0.113280633652038	0.121499639892331	0.151115041389071	0.424753953450672	0.295315645641822	0.140497848516355	0.149867118001105	No dOCR induction
1	0.101489831944366	0.050828044545019	0.110765069264821	0.134918310336049	0.0719826838455741	0.263197106382632	0.0797127339066384	0.290652488923669	0.110793020940925	0.268992748243317	No dOCR induction
1	0.543679642344849	0.684853974985837	0.241428915334597	0.286572598674309	0.133060039538106	0.151779263076245	0.524014243449237	0.554426953067785	0.357022195596728	0.287932207346885	No dOCR induction
1	0.0464322580170421	0.0740343561976623	0.194763256023962	0.479852461524142	0.231438880138888	0.417312879210375	0.125831201300778	0.0493889048064364	0.00869163059422679	0.149042840587385	No dOCR induction
1	0.00431265795514072	0.00773543721754776	0.0279993955863806	0.0283320678848956	0.0604222841997997	0.0373606883311869	0.0883159527508873	0.0103440966331026	0.152819414903332	0.062307252931507	No dOCR induction
2	0.351908733339645	0.411285898805919	0.0186662637242537	0.0783018124538027	0	0.0527081902145214	0.289177651151446	0.423811949991723	0.123114587327902	0.062307252931507	dOCR induction
2	0.190041690023309	0.244532456504669	0.952684990234155	0.601477265233513	0.606188056476193	0.392298961323851	0.696344539528887	0.467011023284811	0.691599435203526	0.474853966141406	dOCR induction
2	1.05033018282521	1.11206919044686	1.50774284963896	2.4325913499625	1.62377170270521	3.71119572138882	1.11799611980666	2.60349273728632	1.09274512500482	3.69343774864705	dOCR induction
2	1.06190005745493	1.34632311749712	0.332295207794462	0.55820191186549	0.338102762921786	0.292219822084977	0.519332006642379	0.529075603083426	0.433048694160746	0.268992748243317	dOCR induction
2	1.77886385824769	1.6690206701103	0.912360463840757	1.76969116394003	0.518714544028453	1.68998319530056	0.636559989098908	1.1340156839709	0.771921210793724	1.26013885325139	dOCR induction
2	0.160214204083518	0.214473791882424	0.538856621841955	0.54646290832017	0.181921924092131	0.35326598492834	0.298542124765161	0.550675139729971	0.2252159776746	0.326635402967742	dOCR induction
2	0.0819405011476737	0.0680650874760075	0.626025375059715	0.324898615472986	0.133715111030838	0.371614218250347	0.247360793179431	0.738798005702953	0.149189479110582	0.471013645348045	dOCR induction
2	0.0626759103480992	0.0206632194157891	0.0279993955863806	0.0866459825111355	0.0719826838455741	0.0373606883311869	0.0132854556511064	0.0893450563601093	0.0448899119798606	0.0631315303452275	dOCR induction
2	0.116080645042605	0.16618883957426	0.120098201126948	0.0600113313702332	0.0604222841997997	0.00533724119016956	0.099640917383298	0.180110347698956	0	0.0568183773107048	dOCR induction
2	0	0.0275155723853904	0.00933313186212687	0	0	0	0.0883159527508873	0.0700770980726416	0.0608414141595875	0.00631315303452275	dOCR induction
2	0.130025598397533	0.168838092318099	0.621622295520395	0.421586184785447	0.266775150568944	0.50138029487874	0.411087870414832	0.514470801514112	0.424357063566519	0.394431531520051	dOCR induction
2	0.0361541028739432	0.0628727424953139	0.0559987911727612	0.0199878978275629	0.0610773556925317	0.0183482333220064	0.0773716155032096	0.0103440966331026	0.0173832611884536	0.0126263060690455	dOCR induction
2	0	0.00430926073274713	0	0	0.0122154711385063	0	0	0.00517204831655129	0	0	dOCR induction
2	0.253078720117603	0.131820914219268	0.740487983566641	0.378215555642335	0.15814605330785	0.138104049257234	0.435698290698349	0.677644769284676	0.367145585199682	0.319497972519499	dOCR induction
2	0.0215632897757036	0.050828044545019	0	0.034978821198235	0	0.034359956892515	0.0199281834766596	0.0258602415827564	0	0.0126263060690455	dOCR induction
2	0.0431265795514072	0.067182003228061	0.372092761404373	0.339841900956113	0.133715111030838	0.410647194645857	0.181314142308632	0.819112760592239	0.145559543317832	0.48363995141709	dOCR induction
2	0.156547405871689	0.188512066978956	0.324194589013037	0.643055201857543	0.217913266014918	0.489033524434077	0.316509817223125	0.851671725286742	0.45406189114195	0.707616351005028	dOCR induction
2	0.0361541028739432	0.0172370429309885	0.120098201126948	0.00499697445689071	0	0.00533724119016956	0.0066427278255532	0.0272804765614939	0.0260748917826804	0.0315657651726138	dOCR induction
2	0.0620300506047876	0.0551373052777661	0.074665054897015	0.0466701868560098	0.036646413415519	0.034359956892515	0.0797127339066384	0.0620645797986154	0.171634435100512	0.0189394591035682	dOCR induction
2	0.23582808829704	0.246298625000562	0.193530742943261	0.146657313881369	0.170361524446357	0.0984068511745498	0.0398563669533192	0.178690112720219	0.043458152971134	0.292596805553967	dOCR induction
2	0.0275287869636618	0	0.129431332989074	0.528124789349056	0.0848532264768124	0.525065769390915	0.0066427278255532	0.047968669827699	0.0311365865841571	0.0741092815868321	dOCR induction
2	0.0895588375684494	0.0792267011783559	0.0373325274485075	0.0149909233706721	0.0719826838455741	0.0236854745121759	0.108244136227547	0.157090576073674	0.0934097597524713	0.0867355876558776	dOCR induction
2	0.504504601002388	0.686407822467759	0.250762047196724	0.204971228507609	0.145930582169344	0.0503716804630237	0.751446853152008	0.458087161630446	0.259982500051507	0.223976399587937	dOCR induction
2	0.151588888173237	0.16618883957426	0.601723518715439	0.114978050396031	0.376714390815501	0.0907331002328825	0.265328485637395	0.084173008043558	0.131806217922129	0.0568183773107048	dOCR induction
2	0.0215632897757036	0.0129277821982414	0.148097596713328	0.131618752623152	0.13437018252357	0.0396971980826846	0.0949586805764405	0.147657822820911	0.00869163059422679	0.175119730139196	dOCR induction
2	0.117087624532111	0.0912713991286508	1.86997550639772	0.503187554952147	0.557326171922168	0.753238697193858	0.354025065773015	0.792447615445602	0.100669631337971	0.450425631417036	dOCR induction
2	1.18265448019887	1.56500000960531	1.60107416826023	1.71627894799559	1.17966012849326	0.94338671497844	0.703367894739173	1.07122933294097	0.574978301685828	0.80396220135031	dOCR induction
2	0.063682889837605	0.119670055761988	0.70069042995673	0.543068074832184	0.169706452953625	0.325251335603144	0.355985556791711	0.957444269976844	0.0485198477726107	0.41337099062362	dOCR induction
2	0.0534047346945061	0.0283986566333369	1.02365250588906	0.0249848722844536	0.0610773556925317	0.0877323687942106	0.659209918363729	0.529478054865367	0.325885609012571	0.246212968346387	dOCR induction
2	0.0189034710533803	0.00861852146549425	0.139996977931903	0.334844926499222	0.073292826831038	0.281545339704638	0.243059183757307	0.529986946463766	0.0485198477726107	0.270641303070758	dOCR induction
2	0.047439237506548	0.0930375676245438	0.185430124161836	0.0433229912555677	0.0122154711385063	0.0426979295213565	0.0730700060810852	0.0272804765614939	0.0796564343567678	0.0126263060690455	dOCR induction
2	0	0	0.128198819908373	0	0.0488618845540254	0.0106744823803391	0.0199281834766596	0.0672366281151667	0.0224449559899303	0.050505224276182	dOCR induction
2	0.0577173926496469	0.0465187838122719	0.242661428415299	0.381610389130321	0.145930582169344	0.126765345189721	0.0508007042009969	0.0517204831655129	0.0311365865841571	0.157004548449348	dOCR induction
2	0.0454252785275363	0.0524880525339267	0.14933010979403	0.0499697445689071	0.0610773556925317	0.0877323687942106	0.0508007042009969	0.059733001439539	0.0260748917826804	0	dOCR induction
2	0.0145908130982396	0.0499449602970725	1.25257772290292	0.231605879648511	0.790730266539252	0.298221284962321	0.491181231706204	0.406769130246874	0.277365761239961	0.438623602761711	dOCR induction
2	0.134984116095986	0.117126963525134	0.560693452024827	0.424885742498345	0.205697794876412	0.363940467308679	0.778398391838954	1.02813669946434	0.504779915698584	0.595628151211059	dOCR induction
2	0.0517518954616887	0.0422095230795248	0.0559987911727612	0.0149909233706721	0.073292826831038	0.0213489647606782	0.0132854556511064	0.171186486044591	0.0311365865841571	0.0749335590005525	dOCR induction
2	0.219223316219789	0.164422671078367	0.408192775772179	0.821391779224249	0.302766492491731	0.981411624996801	0.285256669114055	0.631096334435715	0.152819414903332	0.638995945038998	dOCR induction
2	0.0361541028739432	0.124862400742681	0.718124180600282	0.353230683357881	0.156835910322387	0.26019637494396	0.654527681556872	0.542260169674004	0.170202676091786	0.195707744070205	dOCR induction
2	0.106809469389012	0.14209944367367	0.177329505380411	0.289872156387206	0.0122154711385063	0.219834955174101	0.303224361572018	0.392673220275957	0.27373582544721	0.270641303070758	dOCR induction
2	0.142602452516761	0.110168450048547	0.0839981867591418	0.133316169367145	0.0488618845540254	0.108417111867715	0.121529591878653	0.107701671267238	0	0.0694446833797503	dOCR induction
2	0.109108168365141	0.135140930197083	1.12561141607525	1.62604758044629	0.679480883307231	0.876659466254932	1.01323498413674	1.71033818565071	0.601819611243805	0.938186969902729	dOCR induction
2	0.0756138842135214	0.119670055761988	0.110765069264821	0.204971228507609	0.0244309422770127	0.217498445422604	0.117227982456529	0.534247651399978	0.157881109704809	0.361217211519997	dOCR induction
2	0.0232161290085211	0.0206632194157891	0	0	0.0359913419227871	0.034359956892515	0.0199281834766596	0.107701671267238	0.0173832611884536	0.0496809468624615	dOCR induction
2	1.43149692211041	1.55472148015091	1.94146999483612	10.0287246399572	1.34609122398322	11.8706967993259	0.963633516184978	2.05037957938082	0.345467046985048	1.53902293045935	dOCR induction
2	0.183430333092039	0.176467369028662	0.71248858798026	0.596480290776622	0.290551021353224	0.386297498446507	0.484157876495917	0.783014862192838	0.433048694160746	0.762786173488291	dOCR induction
2	0.185729032068169	0.174030437298793	0.441827763978581	0.106633880338698	0.280300764692914	0.128093788564069	0.426714444469368	0.224327204188841	0.25855074104278	0.20668549531181	dOCR induction
2	0.0129379738654222	0.0129277821982414	0.00933313186212687	0.00999394891378143	0.0610773556925317	0.00533724119016956	0.0883159527508873	0.0272804765614939	0	0.0378789182071365	dOCR induction
2	0.129018618908028	0.1092853658006	0.693822324256006	0.496540801638808	0.934040562737669	0.596122192927443	1.11249527413531	1.12822830423949	1.21222977653997	1.30489305704353	dOCR induction
2	0.122407261976758	0.0826528776631566	0.120098201126948	0.0932927358244749	0.0244309422770127	0.0633826725948605	0.368890385058084	0.427563763329537	0.133237976930855	0.149867118001105	dOCR induction
2	0	0	0.148097596713328	1.23623593492127	0.15814605330785	1.79736877309835	0.0640861598521033	0.383749358621592	0	0.561589553797284	dOCR induction
2	0.773826973451048	0.75358982569582	2.64533099125146	2.99899451822269	1.16154901392017	1.65727205877959	1.46810020354229	2.62986187046748	0.776317564361771	1.04935089228298	dOCR induction
2	0.0248689682413385	0.00430926073274713	0	0.0333290423417863	0	0.0266862059508478	0	0	0.00869163059422679	0.00631315303452275	dOCR induction
2	0.0275287869636618	0.0206632194157891	0.425626526415731	0.663138375460195	0.277680478721986	1.03279137183697	0.415389479836957	0.807561308613315	0.585101691288781	0.717769824832912	dOCR induction
2	0.18637489181148	0.308182122740944	0.102664450483396	0.10498410148225	0.073292826831038	0.122092325686726	0.282915550710626	0.419953696837451	0.0919780007437446	0.399096129727133	dOCR induction
2	0.118094604021617	0.140439435684762	0.396394617748648	0.196627058450276	0.0122154711385063	0.0977426294873756	0.497443332147024	0.427966215111477	0.303440653022641	0.406233560175376	dOCR induction
2	0.0756138842135214	0.0843128856520642	0.398859643910052	0.804703439109583	0.13437018252357	0.593785683175945	0.218829390858523	0.289232253944932	0.126744523120652	0.243740136105226	dOCR induction
2	0.040466760829084	0.0240893959005898	0.129431332989074	0.229908462904517	0.0482068130612934	0.209824694480936	0.0574434320265501	0.00517204831655129	0.070964803762541	0.0307414877588933	dOCR induction
2	0.184076192835351	0.132491677453244	0.213429519748216	0.739838046945093	0.145275510676612	0.335261596296309	0.0265709113022128	0.0427966215111477	0.00869163059422679	0.025252612138091	dOCR induction
2	0.280607507081264	0.181659714009355	0.433727145197156	0.341586955587651	0.630618998753206	0.463355384860378	0.461888574615829	1.01819505461318	0.521396759111741	0.743846714384723	dOCR induction
2	0	0.0395602703356853	0.0454331462299326	0.038326016798677	0	0.0160117235705087	0.0132854556511064	0.0559811881017252	0	0.025252612138091	dOCR induction
2	0.229862591109082	0.317683728454385	1.06468257257968	1.05459979984166	0.255869822415901	0.59444990486312	1.51928153512802	1.8820335632937	0.577176478469851	0.961791027213379	dOCR induction
2	0.159853084337324	0.189501311733888	0.832586789107208	0.269931896447188	0.669230626646921	0.180137757091417	0.234455964913058	0.273207217396879	0.303440653022641	0.124614505863014	dOCR induction
2	0.116080645042605	0.0783436169304094	0.443060277059283	0.621369887285987	0.267430222061676	0.424322408464868	0.198901207381863	0.465081896707675	0.114422956733675	0.250877566553469	dOCR induction
2	0.063682889837605	0.0990068363461986	0.454858435082813	1.11465876909944	0.340723048892714	1.31000753672859	0.501744941569148	0.82256856196457	0.330947303814048	0.733693240556839	dOCR induction
2	0.0189034710533803	0.00861852146549425	0.101431937402694	0.00999394891378143	0.0726377553383061	0.0213489647606782	0.0066427278255532	0.071497333051379	0.070964803762541	0.0378789182071365	dOCR induction
2	0.368798245414014	0.505312711185395	1.55634656232751	0.466558954897464	1.00536817509051	0.645165430016118	1.16253472356684	1.7555728253374	0.908123782283899	1.77232852646145	dOCR induction
2	0.0189034710533803	0.0628727424953139	0	0.0149909233706721	0	0.00533724119016956	0.0066427278255532	0	0	0	dOCR induction
2	1.02014157713923	0.934718737170249	1.00745126832621	0.863064991623368	0.895428934843954	0.741235771439171	0.698685657932316	0.962213866511455	0.412035497179542	0.714753781453271	dOCR induction
2	0.121039162741058	0.0765774484345165	0.398859643910052	0.368221606728553	1.02216914667814	0.360275514182833	0.106283645208851	0.111453484605052	0.104299567130721	0.101010448552364	dOCR induction
2	0.322365987396972	0.40277353784741	0.378960867105096	0.428232938098787	0.0488618845540254	0.231173659241615	0.170369805060954	0.356468882060098	0.349762324011228	0.143553964966582	dOCR induction
2	0.301809677110774	0.24530938024563	1.77593864747924	1.06143710470518	0.703256754091512	0.525065769390915	1.0992098184842	1.0643410376802	0.490260172527583	0.394431531520051	dOCR induction
2	0.0378069421067607	0.0154708744350955	0.0466656593106343	0.0299818467413443	0.0122154711385063	0.00533724119016956	0	0	0	0	dOCR induction
2	0.176096736668381	0.265089515413473	1.35647468646701	1.51616178028224	0.775894509429818	2.80145780623017	0.139497284336617	0.603815857874221	0.216524347080373	0.676874863246134	dOCR induction
2	0.128372759164716	0.137684022433937	2.26812961001056	2.44413980195764	1.97343486527277	3.33820612437858	1.12305898399825	2.69232890204804	0.830665524711155	4.26327007658153	dOCR induction
2	0.0258759477308443	0.0370171780988312	0.128198819908373	0.308257913245865	0.036646413415519	0.228172927802943	0.218829390858523	0.430297793470554	0.0919780007437446	0.238251260484424	dOCR induction
2	0.0301886056859851	0.0404433545836318	0.774122971773043	0.161600599364496	0.109939240246557	0.0587096530918652	0.873357072415395	0.382838015241253	0.333145480598071	0.118301352828491	dOCR induction
2	0.121400282487252	0.218676892108186	0.193530742943261	0.0549667190257979	0.0122154711385063	0.100079139238873	0.167648059272793	0.0752491463891929	0.0398282171783839	0.0126263060690455	dOCR induction
2	0.0215632897757036	0.0249724801485363	0	0.00999394891378143	0.0122154711385063	0	0.0066427278255532	0.00517204831655129	0	0.0189394591035682	dOCR induction
2	0.14195659277345	0.143759451662578	0.53515908259985	0.0633108890831306	0.0488618845540254	0.156452282579241	0.493141722724899	0.988476559876152	0.220154282873123	0.752632699660407	dOCR induction
2	0.0248689682413385	0.0206632194157891	0.611056650577566	9.92562850676909	0.362533705198798	13.9073741657614	0.0265709113022128	1.77159786188545	0.0347665223769072	3.5446570529229	dOCR induction
2	0.0756138842135214	0.1058591893158	0.493423475612022	0.199926616163173	0.646109827355372	0.234174390680286	0.448983746349456	0.934826950133503	0.351960500795252	0.541282606141516	dOCR induction
2	0.0215632897757036	0.0567973132666738	0	0.0149909233706721	0	0.00533724119016956	0.0066427278255532	0	0	0.0189394591035682	dOCR induction
2	0.158200245104507	0.141216359425723	0.229630757311066	0.0483199657124584	0.0122154711385063	0.0236854745121759	0.066427278255532	0.0686568630939042	0.124546346336628	0.025252612138091	dOCR induction
2	0.202979663888731	0.246192464493577	1.09708504770538	1.3995815889173	0.448697074661075	0.705203526482332	1.04568736849504	1.73357083690891	0.46132176272745	0.878071482937142	dOCR induction
2	0.0172506318205629	0.050828044545019	0.186662637242537	0.494843384894815	0.0848532264768124	0.414312147771703	0.0597845504299788	0.500374891543195	0.0622731731683142	0.811099631798553	dOCR induction
2	0.166179701271477	0.157570318108765	0.325427102093739	0.884797944082469	0.340723048892714	0.763592802576998	0.137156165933188	0.71628712567607	0.0608414141595875	0.846505717764528	dOCR induction
2	2.85837566726938	3.17266798451015	0.537624108761253	0.488196631581475	0.387619718968543	0.357274782744161	0.69792440316285	0.50889630141562	0.528656630697241	0.25170184396719	dOCR induction
2	0.0825863608909854	0.14817487290231	0.109532556184119	0.0233350934280049	0.0610773556925317	0.0106744823803391	0.0066427278255532	0	0.0398282171783839	0.00631315303452275	dOCR induction
2	0.825426109414583	0.675598490478431	0.919755542324968	1.11315190390563	0.728342767861257	1.35937115081447	1.16291535095157	1.38500803330638	1.25788610629513	1.2930910283882	dOCR induction
2	0.0232161290085211	0.00773543721754776	0.120098201126948	0.0149909233706721	0.0488618845540254	0.0366964666440127	0.0750304970997809	0.181530582677693	0.0260748917826804	0.0804224346213548	dOCR induction
2	0.0129379738654222	0	0	0.00499697445689071	0	0.0236854745121759	0	0	0.043458152971134	0	dOCR induction
2	0	0.00861852146549425	0	0.0149909233706721	0	0.0236854745121759	0.0617450414486745	0.0155161449496539	0	0	dOCR induction
2	0.056710413160141	0.133480922208176	0.0933313186212687	0.0832987869106934	0	0.0663834040335324	0.0066427278255532	0.0155161449496539	0	0.0126263060690455	dOCR induction
2	0.0749680244702098	0.112817702792386	0.074665054897015	0.128319194910255	0.132404968045374	0.240519698247605	0.0972997989798692	0.0855932430222955	0.074594739555291	0.087559865069598	dOCR induction
2	0.415230503431056	0.260886415187711	0.536391595680551	0.741344912138908	0.291861164338688	0.463355384860378	0.661170409382425	0.83564668873869	0.405542043369339	0.596452428624779	dOCR induction
2	0.0232161290085211	0.0249724801485363	0.223995164691045	0.159950820508047	0.0488618845540254	0.194477192597602	0.0797127339066384	0.251098789151937	0.0572114783668375	0.257190719587992	dOCR induction
2	0.0258759477308443	0.00430926073274713	0.212197006667514	0.208270786220506	0.0244309422770127	0.175464737588421	0.201242325785292	0.537999464737792	0.00869163059422679	0.425997296692665	dOCR induction
2	0.303823636089786	0.437353784216373	0.998118136464088	1.21959523269415	0.363843848184262	1.07248856991966	1.61227972468576	3.71609845675971	0.800960697135724	3.09891494112495	dOCR induction
2	0.0809335216581679	0.104976105067853	0.258862665978149	0.034978821198235	0.121499639892331	0.0160117235705087	0.187956870134185	0.180110347698956	0.0398282171783839	0.101010448552364	dOCR induction
2	0.0189034710533803	0.0422095230795248	0.148097596713328	0.143262480393382	0.0970686976153188	0.16712676495958	0.110585254630976	0.166925781108379	0.0659031089610643	0.144378242380303	dOCR induction
2	0.0560645534168294	0.0654158347321681	0.0466656593106343	0.159950820508047	0.073292826831038	0.189139951407432	0.123870710282082	0.230008144103791	0.119484651535152	0.0694446833797503	dOCR induction
2	0.0129379738654222	0.0301648251292299	0.0186662637242537	0	0.0604222841997997	0.0290227157023455	0.0066427278255532	0.0324525248780451	0.070964803762541	0.00631315303452275	dOCR induction
2	0.104795510410001	0.0963575836023591	0.329830181633058	0.808050634710026	0.133715111030838	0.886669726948097	0.165687568254097	0.317932965485163	0.0832863701495178	0.43697504793427	dOCR induction
2	0.125712940442393	0.102433012830999	0.249529534116022	0.0199878978275629	0.14462043918388	0.0710564235365277	0.280574432307197	0.221995625829765	0.204202780693396	0.13724081193206	dOCR induction
2	0.0653357290704225	0.083535961911103	0.0933313186212687	0.201576395019622	0.121499639892331	0.119755815935228	0.250082538967593	0.262863120763777	0.0572114783668375	0.0631315303452275	dOCR induction
2	3.51570527518174	3.39742030584698	0.502756607474149	1.55128351514311	0.399835190107049	0.868001116628892	1.01443422038597	0.693669805832729	0.445370260547723	0.388942655899249	dOCR induction
2	0.0129379738654222	0	0	0.00499697445689071	0.0244309422770127	0.0527081902145214	0.0375152485498905	0	0	0	dOCR induction
2	0.0782737029358447	0.195364419948558	0.914119949704946	0.0966399314249169	0.350973305553024	0.187811508033084	1.42432285455158	3.09250574899962	0.417863609756316	2.26173841977458	dOCR induction
2	0.305476475322603	0.328068418415772	0.508392200094171	0.673037048598887	0.193482323737906	0.454009345854388	0.322771917663945	0.320264543844239	0.227414154458623	0.244564413518946	dOCR induction
2	0.0577173926496469	0.0533711367818732	0	0.0516671613129005	0	0.00533724119016956	0.106283645208851	0.152829871137462	0.0535815425740874	0.119949907655932	dOCR induction
2	0.00431265795514072	0.0120446979502949	0.0920988055405669	0.0249848722844536	0.0604222841997997	0.0106744823803391	0.119188473475225	0.0545609531229877	0.0535815425740874	0.0496809468624615	dOCR induction
2	0.199673985423097	0.167848847563167	1.50774284963896	3.37042040688905	0.71612729672275	2.08056293317453	1.69629406801453	4.7514194634503	1.59036624565977	4.23747425330496	dOCR induction
2	0.100843972201054	0.0611065739994209	0.120098201126948	0.076652033597354	0.0726377553383061	0.0900688785457083	0.207885053610845	0.14248577450436	0.212894411287623	0.132576213724978	dOCR induction
2	0.00431265795514072	0.0215463036637356	0.0933313186212687	0.171594548278278	0.170361524446357	0.193812970910428	0.0863554617321916	0.20739082426045	0.0832863701495178	0.213822925760053	dOCR induction
2	0.0955243347564076	0.0783436169304094	1.38887716159271	1.13629644578345	0.679480883307231	1.00276058975748	1.10781303732845	1.74137047555002	0.905925605499876	1.91479606915107	dOCR induction
2	0.0248689682413385	0	0.204096387886089	1.0412110174399	0.120844568399599	1.33967100642534	0.0066427278255532	0.0738289114104554	0	0.075757836414273	dOCR induction
2	0.354207432315774	0.460560095869016	0.540794675219871	0.371568802328995	0.412705732738288	0.374958794378993	1.02107694821153	0.901569521691577	0.772687628569021	0.788038785626382	dOCR induction
2	0.0540505944378178	0.0551373052777661	0.00933313186212687	0.0149909233706721	0.0610773556925317	0.00533724119016956	0.0508007042009969	0.0686568630939042	0	0.00631315303452275	dOCR induction
2	0.0145908130982396	0.0172370429309885	0.971351253958409	7.36225833895163	0.462222688785045	8.32869091103655	0.327073527086069	2.5959891106107	0.259982500051507	3.12030831105767	dOCR induction
2	0.538568365148243	0.507749642915264	0.297427706507358	1.83120936050407	0.619713670600164	1.12418869375703	0.108244136227547	0.376245731945964	0.204202780693396	0.194883466656485	dOCR induction
2	0.301163817367462	0.236797019287121	0.930321187267796	0.419841130153909	0.548386058247321	1.16688662327839	0.442341018523903	1.00125867468479	0.393220476982362	1.35622255873343	dOCR induction
2	0.0799265421686621	0.135247090704069	1.0403807162354	0.783065762425572	0.207007937861876	0.305895035903988	0.650226072134747	0.951360878279954	0.168004499307762	0.388118378485529	dOCR induction
2	0.0378069421067607	0.102433012830999	0.120098201126948	0.423235963641896	0.0848532264768124	0.199150212100597	0.033213639127766	0.0870134780010329	0	0.050505224276182	dOCR induction
2	0.161867043316336	0.229061582069573	0.202863874805388	0.0999871270253589	0.145930582169344	0.0793943961653692	0.506046550991273	0.803703055459043	0.265044194852984	0.803681135075069	dOCR induction
2	0	0.016353958683042	0.00933313186212687	0.0899931781115775	0.0244309422770127	0.16178952376941	0.0132854556511064	0.0206881932662051	0	0.0883841424833185	dOCR induction
2	0.23582808829704	0.149057957150256	1.74987730527077	1.23298401509591	1.04397980298423	0.792935895276543	1.01481484777071	1.99581862625783	0.873357259906992	1.16847652252519	dOCR induction
2	0.5575482159507	0.506408116447312	0.987552491521259	0.821391779224249	0.558636314907632	0.395299692762523	1.20239109052016	1.73357083690891	0.46132176272745	0.602765581659302	dOCR induction
2	0	0.0120446979502949	0.121330714207649	0.778211701631315	0.145275510676612	0.601459434117613	0.0398563669533192	0.196135384247008	0.0173832611884536	0.236602705656983	dOCR induction
2	0.148929069450914	0.0982299126052374	0.426859039496433	0.124924361422268	0.158801124800582	0.0533724119016956	0.254384148389717	0.245015397455046	0.164374563515012	0.0441920712416593	dOCR induction
2	0.110761007597959	0.131714753712283	1.2090826300509	2.17619114957971	0.864678164863022	2.4368765849271	0.78542174704924	5.51111854205238	0.577176478469851	5.00848427951846	dOCR induction
2	0.0464322580170421	0.0129277821982414	0.335992747036567	2.61563907446083	0.133715111030838	1.36837334513048	0.0265709113022128	0.737886662322614	0	0.487480272210452	dOCR induction
2	0.428529597042672	0.487298744513445	1.35964525292563	0.508184529409038	0.803600809170491	0.350929475176843	0.709629995179993	0.813644700310205	0.767625933767544	0.407882115002817	dOCR induction
2	0	0.00861852146549425	0.185430124161836	1.51102189216271	0.243654351277395	1.11518649944101	0.0464990947788724	0.573292459573312	0.133237976930855	0.400744684554574	dOCR induction
2	0.0351471233844374	0.0206632194157891	0.499059068232044	0.82629347790605	0.0848532264768124	0.992429952067115	0.0441579763754437	0.399265503571246	0	0.269817025657037	dOCR induction
2	0.441752310905212	0.389068831908208	0.499059068232044	1.27965420195192	0.449352146153807	1.68727937316631	1.32664242818697	3.2440218249748	1.29122086966331	5.06200554717428	dOCR induction
2	0	0.00430926073274713	0.591157873772611	0.194929641706282	0.145930582169344	0.116755084496556	0.207885053610845	0.296226989022161	0.149189479110582	0.220136078794576	dOCR induction
2	0.238487907019363	0.273920357892938	2.3882278111375	2.30742879910251	1.59302093272428	1.54150157296741	1.13944681282226	3.55809653730569	1.10583310916709	3.51638839740517	dOCR induction
2	0.192055649002321	0.170498100307007	0.543259701381275	0.326548394329434	0.230783808646157	0.156452282579241	0.439999900120474	0.494693951628246	0.194079391090443	0.238251260484424	dOCR induction
2	0.0275287869636618	0.00861852146549425	0.201631361724686	0.0399757956551257	0.158801124800582	0.0213489647606782	0.066427278255532	0.0700770980726416	0.0659031089610643	0.025252612138091	dOCR induction
2	0.090204697311761	0.118786971514041	0.479160291427088	0.241599828562292	0.120844568399599	0.119755815935228	1.18480402544693	0.904812443430992	0.512705128517514	0.565710940865886	dOCR induction
2	0.640134576841685	0.606191876534472	2.15489951458433	3.14211408495344	1.17703984252233	2.37278275525951	0.899927983717607	2.66756957599464	0.395418653766386	3.11099803605551	dOCR induction
2	0.144616411495773	0.140333275177777	0.492190962531321	0.736443213457107	0.170361524446357	0.408974906581534	0.566211728805985	0.909582039965603	0.373639039009885	0.481167119175929	dOCR induction
2	0	0	0.0653319230348881	0.18658547164895	0.036646413415519	0.132766808067065	0.0683877692742277	0.0893450563601093	0.0173832611884536	0.149867118001105	dOCR induction
2	0.0172506318205629	0.0215463036637356	0.173631966138305	0.0149909233706721	0.120844568399599	0.0106744823803391	0.101601408401994	0.0258602415827564	0	0	dOCR induction
2	2.33232855549048	2.09772213266911	0.9327862134292	1.12474799378831	0.341378120385446	0.685526849785977	1.24692969428034	1.20682681218456	0.907357364508602	0.556100678176482	dOCR induction
2	0.063682889837605	0.0887283068917967	0.238963889173193	0.129968973766703	0.109939240246557	0.0266862059508478	0.161385958831972	0.147657822820911	0.105731326139448	0.0568183773107048	dOCR induction
2	0.106809469389012	0.0783436169304094	0.361527116461544	0.0849485657671421	0.230783808646157	0.100079139238873	0.601766486337179	0.503724253099069	0.383097087379409	0.401568961968295	dOCR induction
2	0.167832540504294	0.189395151226903	1.50897536271966	0.954803224366483	2.34644971435528	0.487040859372554	1.02848093080655	2.81868320018788	0.406973802378066	1.63235273742499	dOCR induction
2	0.166179701271477	0.143759451662578	0.517725331956298	0.494891022782359	0.207007937861876	0.332581241854836	0.099640917383298	0.413361413542162	0.0485198477726107	0.296718192622569	dOCR induction
2	0.0291816261964792	0.0921544833765973	0.443060277059283	0.173244327134726	0.0970686976153188	0.106080602116217	0.318470308241821	0.317424073886764	0.159312868713536	0.18308143800116	dOCR induction
2	0.0464322580170421	0.0206632194157891	0.0373325274485075	0.101636905881808	0.036646413415519	0.0633826725948605	0.033213639127766	0.0766693813679303	0.0796564343567678	0.143553964966582	dOCR induction
2	0.0447794187842247	0.0465187838122719	1.60353919442163	0.586486341862841	0.572161929031602	0.408974906581534	1.45285425687249	0.836155580337088	0.445370260547723	0.421332698485583	dOCR induction
2	0.129018618908028	0.180776629761409	0.454858435082813	0.853118680597131	0.169706452953625	0.881676330447903	0.324732408682641	0.658376810997209	0.135436153714879	0.532496620865831	dOCR induction
2	0	0.0172370429309885	0.214662032828918	0.306512858614327	0.193482323737906	0.251194180627944	0.0464990947788724	0.571872224594574	0.0347665223769072	0.381805225451006	dOCR induction
2	0.602042894737807	0.537243704810518	1.3490796079828	0.436529470268575	0.730963053832185	0.25485913375379	0.574814947650234	0.561528127961472	0.467815216537653	0.649149418866882	dOCR induction
2	0.0232161290085211	0.0283986566333369	0.109532556184119	0.00999394891378143	0.0122154711385063	0.0213489647606782	0	0.00517204831655129	0.00869163059422679	0.00631315303452275	dOCR induction
2	0.03349428415162	0.0370171780988312	0.0373325274485075	0.00499697445689071	0	0.0160117235705087	0.0265709113022128	0.0427966215111477	0	0.00631315303452275	dOCR induction
2	0.161867043316336	0.182542798257302	1.44117841352337	1.18296663263946	0.534860444123351	0.820950544601739	0.716653350390279	1.91874679310796	0.650339459016416	1.31587080828513	dOCR induction
2	0.485240010202813	0.442333808183096	0.600491005634738	0.721499927973979	0.280300764692914	0.674852367405638	0.304804225205981	0.3193532004639	0.178894306686013	0.23111383003618	dOCR induction
2	0.0577173926496469	0.0585634817625668	0.204096387886089	0.0749546168533607	0.0977237691080507	0.0320234471410174	0.391540314322906	0.174938299382405	0.367145585199682	0.143553964966582	dOCR induction
2	0	0.0215463036637356	0.074665054897015	0	0	0.00533724119016956	0.17233029607965	0.0545609531229877	0.128176282129378	0	dOCR induction
2	0.202979663888731	0.210058370642692	1.77963618672134	2.73391668256976	0.788109980568324	2.37846384113965	1.07301953456672	3.39725414789421	0.514903305301537	3.00751475526199	dOCR induction
2	0.17545087692507	0.191055159215811	0.195995769104664	0.0633108890831306	0.109284168753825	0.127429566876895	0.479095012304327	0.335780688793893	0.141929607525082	0.277778733519001	dOCR induction
2	0.353276832575345	0.334920771385373	0.489725936369917	0.166597573821387	0.36318877669153	0.28021689633029	0.351683947369587	0.280710844072507	0.320823914211094	0.351063737692113	dOCR induction
2	0.171138218969929	0.127511653486521	0.210964493586813	0.198324475194269	0.0488618845540254	0.0610461628433628	0.190297988537614	0.868099213616735	0.070964803762541	0.489953104451613	dOCR induction
2	0.142963572262956	0.141216359425723	0.612289163658268	0.458167146952586	0.242344208291931	0.257859865192462	1.21839829195943	2.23708221037506	0.813947604756131	1.1890645364562	dOCR induction
2	0.343929277172675	0.36596868076255	0.462959053864238	0.349883487757439	0.352283448538488	0.381624478943512	0.39584192374503	0.476443776537575	0.216524347080373	0.269817025657037	dOCR induction
2	0.0102781551430989	0.016353958683042	0.241428915334597	3.18189932905838	0.122154711385063	4.37397475996145	0	0.676224534305939	0	0.89618666462699	dOCR induction
2	1.27753295521197	0.95029577211233	1.03421815083189	1.44955133348621	0.521989901492113	0.83964262261372	0.784660492279774	0.954710239835827	0.398282171783839	0.428470128933827	dOCR induction
2	0.326678645352112	0.258237162443872	1.01924942634975	0.684728414256662	0.79007519504652	0.67785309884431	0.331755763892927	0.826320375302384	0.166572740299036	0.614567610314627	dOCR induction
2	0	0	0.200398848643984	0.0533169401693492	0.036646413415519	0.129766076628393	0.0132854556511064	0.0206881932662051	0.0173832611884536	0.050505224276182	dOCR induction
2	0.0679955477927458	0.067182003228061	0	0	0.0122154711385063	0.00533724119016956	0.0132854556511064	0.0310322898993077	0.0260748917826804	0.025252612138091	dOCR induction
2	0.0378069421067607	0.0929314071175585	0.255165126736044	0.0566641357697912	0.0848532264768124	0.034359956892515	0.143798893758742	0.108613014647577	0.105731326139448	0.237426983070703	dOCR induction
2	0.107455329132324	0.127405492979535	0.393929591587245	0.10498410148225	0.181266852599399	0.0740571549751996	0.76043069938099	0.182441926058032	0.268674130645734	0.0378789182071365	dOCR induction
2	0.0905658170579552	0.120553140009934	0.500291581312746	0.146609675993824	0.401800404585245	0.182474266842914	0.851087770535306	0.234671300821944	0.230277672476077	0.106499324173166	dOCR induction
2	0.124060101209575	0.149834880891218	1.54014532476466	0.544813129463722	0.376714390815501	0.441342198412526	0.760050071996257	0.981481824798923	0.286057391834187	0.717226613694432	dOCR induction
2	0.0102781551430989	0.0154708744350955	0.0186662637242537	0.111630854795589	0	0.103079870677545	0	0	0	0	dOCR induction
2	0.28024638733507	0.368405612492419	0.194763256023962	0.206621007364057	0.217913266014918	0.209160472793762	0.687360693299905	0.958059601391701	0.242599238863053	0.311536264657535	dOCR induction
2	0.0905658170579552	0.13945019092983	0.461726540783536	0.158301041651599	0.473128016938087	0.227508706115768	0.154743231006419	0.258199964045624	0.0796564343567678	0.0568183773107048	dOCR induction
2	0.00862531591028145	0.0551373052777661	0.184197611081134	0.134965948223594	0.133060039538106	0.0823951276040411	0.192639106941043	0.598134917959271	0.161511045497559	0.396080086347492	dOCR induction
2	0.152595867662743	0.216027639364347	0.277528929702403	0.18658547164895	0.181921924092131	0.164790255208082	0.313788071434963	0.278888157311829	0.362083890398205	0.317849417692058	dOCR induction
2	0.407251047264086	0.636815143883707	0.250762047196724	0.181588497192059	0.279645693200182	0.193148749223253	0.262987367233966	0.315092495527688	0.302008894013914	0.180608605759998	dOCR induction
2	0.0835933403804912	0.115360795029241	0.186662637242537	0.736490851344652	0.157490981815119	0.320578316100149	0.30714534360941	0.597223574578932	0.211462652278896	0.343926307243869	dOCR induction
2	0.0145908130982396	0.016353958683042	0.0361000143678057	0.00499697445689071	0	0.00533724119016956	0	0.0103440966331026	0	0.00631315303452275	dOCR induction
2	0.0275287869636618	0.0817697934152101	0.0373325274485075	0.0433229912555677	0.0244309422770127	0.048035170711526	0.154743231006419	0.217734920893552	0.043458152971134	0.0946972955178413	dOCR induction
2	0.0593702318824643	0.0714912639608082	0.238963889173193	0.0616611102266819	0.0122154711385063	0.0740571549751996	0.099640917383298	0.20739082426045	0.110793020940925	0.256366442174271	dOCR induction
2	0.00431265795514072	0.0292817408812834	0.250762047196724	0.411544597984121	0.0970686976153188	0.267205904198453	0.13481504752976	0.532318524822842	0.0224449559899303	0.189394591035683	dOCR induction
2	0.250418901395279	0.274591121126914	0.880484961498544	0.451520393639247	0.729652910846721	0.442670641786874	0.181314142308632	0.238423114159758	0.233907608268827	0.0749335590005525	dOCR induction
2	0	0	0.0908662924598652	0.4765052659237	0.0244309422770127	0.473365645553543	0	0.00517204831655129	0	0.00631315303452275	dOCR induction
2	0.370451084646831	0.476807894045073	0.990723057979877	0.89479189299625	0.752118638645537	0.998431414944459	0.327073527086069	0.556462519461378	0.133237976930855	0.406233560175376	dOCR induction
2	0.0879059983356319	0.13945019092983	1.19657893173016	0.932927358244749	0.231438880138888	0.417977100897549	0.493141722724899	0.792850067227542	0.267242371637007	0.471013645348045	dOCR induction
2	0	0.0129277821982414	0.0547662780920595	0.278228428616976	0.036646413415519	0.156452282579241	0.0066427278255532	0.0258602415827564	0	0.0568183773107048	dOCR induction
2	1.80747600444993	1.51208731504344	0.690124785013901	0.776466646999777	0.109939240246557	0.62381646525544	1.61309833355026	1.52618001264846	0.95730897128994	1.06499324173166	dOCR induction
2	0.0696483870255632	0.0438695310684324	0.130663846069776	0.103286684738256	0.219878480493114	0.0290227157023455	0.110585254630976	0.0818414296844816	0.109361261932198	0.0441920712416593	dOCR induction
2	1.46909550396913	1.13050779914675	1.94957061361754	1.7177858131894	1.0575054171082	0.872674136131887	2.20898334683135	2.93967587786216	1.18978482055004	1.50773823156198	dOCR induction
2	0.110761007597959	0.0964637441093444	0.286862061564529	0.299866105300987	0.122154711385063	0.349601031802494	0.126211828685511	0.58687947794583	0.149189479110582	0.519046037383065	dOCR induction
2	0.0129379738654222	0.0249724801485363	0.121330714207649	0.0399757956551257	0.120844568399599	0.0396971980826846	0.0730700060810852	0.047968669827699	0.0760264985640177	0.0441920712416593	dOCR induction
2	0	0.0120446979502949	0.424394013335029	1.49617388245467	0.33941290590725	1.36704490175613	0.0441579763754437	0.933004263372825	0.0521497835653607	0.927752429799603	dOCR induction
2	0.244453404207321	0.338453108377159	1.08775191584325	0.683078635400213	0.4975589592151	0.83029658360773	1.26843774139096	1.46542922801213	0.4504319553492	1.2472504023191	dOCR induction
2	0.199673985423097	0.324536081423986	0.81145549922155	0.258240530789413	0.244309422770127	0.374614949689018	0.955410924725462	0.799442350522831	0.513471546292811	0.445761033209954	dOCR induction
2	0.216924617243659	0.232381598047389	0.0466656593106343	0.209968202964499	0.0122154711385063	0.125093057125398	0.0132854556511064	0.0442168564898852	0	0.0126263060690455	dOCR induction
2	0.134984116095986	0.101549928583053	0.731154851704514	0.688123247744648	0.169706452953625	0.774587661954536	0.0972997989798692	0.140154196145283	0.0608414141595875	0.0749335590005525	dOCR induction
2	0.839086322772393	0.662670708280189	2.350895283689	4.64687032690316	1.94726959574096	3.74619643227574	2.06366194353368	6.88730915352085	1.44900090282625	6.07759890831872	dOCR induction
2	0.151873628170354	0.0697250954649152	0.461726540783536	0.188282888392943	0.207663009354608	0.085395859042713	0.0640861598521033	0.0973575746341354	0.043458152971134	0.130927658897537	dOCR induction
2	0.0819405011476737	0.0955806598613979	0.527058463818425	0.544717853688632	0.133715111030838	0.504381026317411	0.583798793879216	1.70840905907358	0.162942804506286	0.979081931489506	dOCR induction
2	0	0	0.193530742943261	0.17494174387872	0.073292826831038	0.0900688785457083	0.24970191158286	0.470253945024227	0.0622731731683142	0.130927658897537	dOCR induction
2	0.182423353602534	0.144642535910524	0.0186662637242537	0.0433229912555677	0.0726377553383061	0.058045431404691	0.168028686657526	0.0206881932662051	0.0622731731683142	0	dOCR induction
2	0.0852461796133086	0.138673267188869	0.673923547451051	0.168342628452925	0.291861164338688	0.173128227836924	0.922197285597696	1.25600283735808	0.391788717973635	0.961791027213379	dOCR induction
2	0.110115147854647	0.179999706020447	3.17115694198919	1.98422760037352	1.18925531366084	1.88775802864125	1.33328515601253	4.53429987397161	0.751009090354387	5.31782877821007	dOCR induction
2	0.063682889837605	0.0713851034538228	0.146865083632626	0.0433229912555677	0.133715111030838	0.0366964666440127	0.18599637911549	0.593069309459178	0.190449455297693	0.449601354003315	dOCR induction
2	12.5450502405145	13.1235427006331	1.36281581938425	4.24254413688292	1.06906581675397	2.28676960991517	3.58958620648725	3.69755226970355	2.8249399016478	2.30317659249984	dOCR induction
2	0.0756138842135214	0.114583871288279	0.241428915334597	0.486451576949937	0.157490981815119	0.486697014682579	0.294240515343037	0.710097294162722	0.26218067683553	1.37021635335468	dOCR induction
2	0.00862531591028145	0.0335910016140305	1.89726936168689	1.96423970254595	0.982902447291694	1.19123631947774	0.424753953450672	2.01264856636976	0.215092588071646	2.10006927311815	dOCR induction
2	0.0447794187842247	0.0197801351678427	0.167996373518284	0.103286684738256	0.0482068130612934	0.048035170711526	0.0464990947788724	0.150498292778386	0.0659031089610643	0.0694446833797503	dOCR induction
2	0.0215632897757036	0.0370171780988312	0.157430728575455	0.161648237252041	0.0488618845540254	0.034359956892515	0.033213639127766	0.0766693813679303	0.00869163059422679	0.0126263060690455	dOCR induction
2	0.742916128272674	1.06798733836445	0.14933010979403	0.338287397874754	0.0977237691080507	0.111417843306387	0.388818568534744	0.373914153586888	0.564854912082875	0.180608605759998	dOCR induction
2	0.142963572262956	0.188512066978956	0.277528929702403	0.339937176731202	0.255214750923169	0.124428835438223	0.700646148951011	0.805632182036179	0.317193978418344	0.343926307243869	dOCR induction
2	0	0	0.109532556184119	0.0199878978275629	0	0.0640468942820347	0.0066427278255532	0.0982689180144744	0	0	dOCR induction
2	0.165172721781971	0.389068831908208	0.294962680345955	0.0849485657671421	0.338102762921786	0.103079870677545	0.221170509261951	0.469342601643888	0.216524347080373	0.45921161669272	dOCR induction
2	0.0550575739273236	0.0740343561976623	0.268195797840276	0.164947794964938	0.364498919676994	0.0847316373555388	0.404825769974012	0.235582644202283	0.328749127030024	0.194059189242764	dOCR induction
2	0.0928645160340843	0.067182003228061	0.0186662637242537	0.0183381189711142	0.0855082979695444	0.0420337078341823	0.090657071154316	0.0465484348489616	0.0398282171783839	0.0126263060690455	dOCR induction
2	0	0	0.0373325274485075	0.591483316319732	0.0122154711385063	0.588448441985776	0.0066427278255532	0.0921855263175842	0.00869163059422679	0.435326493106829	dOCR induction
2	0.0145908130982396	0.0172370429309885	0.0186662637242537	0.224911488447627	0	0.161125302082236	0.0066427278255532	0.123217816216892	0.043458152971134	0.0883841424833185	dOCR induction
2	0.110115147854647	0.159230326097673	0.0466656593106343	0.0583139146262399	0.145275510676612	0.0763936647266973	0.0066427278255532	0.112873719583789	0.0173832611884536	0.0441920712416593	dOCR induction
2	2.76703200996915	2.92679400153753	2.7280966649299	2.71765708344299	1.92719326668967	3.21080002519446	2.70370493319021	2.77001606661276	2.63019516932393	3.01656288540091	dOCR induction
2	0.0318414449188025	0.0499449602970725	0.304295812208081	0.163298016108489	0.206352866369144	0.174800515901247	0.141457775355313	0.155670341094937	0.209264475494873	0.050505224276182	dOCR induction
2	0.224542953664435	0.292817408812834	1.27758511954441	0.89634639607761	0.328507577754207	0.408974906581534	1.41768012672602	2.01133477120749	0.380898910595385	1.11000959038704	dOCR induction
2	0.0593702318824643	0.0646389109912069	0.121330714207649	0.48315201923704	0	0.757911716696853	0.0640861598521033	0.0790009597270067	0.0347665223769072	0.131751936311257	dOCR induction
2	0	0	0.158663241656157	0.00499697445689071	0.0122154711385063	0.0640468942820347	0.112926373034404	0.386992280361007	0.112991197724948	0.232762384863621	dOCR induction
2	0.368798245414014	0.273814197385952	1.27001147354647	1.26956497726305	0.706532111555172	1.9858445028186	0.853428888938735	2.27754725352714	0.449000196340473	3.12718359664268	dOCR induction
2	0.180770514369716	0.162762663089459	0.0559987911727612	0.0533169401693492	0.207007937861876	0.0213489647606782	0.0797127339066384	0.140154196145283	0	0.106499324173166	dOCR induction
2	0.133331276863168	0.112817702792386	1.32231272547712	0.666390295285547	0.387619718968543	0.534732185394105	0.672495374014836	2.38849184653379	0.374405456785182	1.71414266059854	dOCR induction
2	0	0.00773543721754776	0.0722000287356114	0.0333290423417863	0	0.00533724119016956	0.033213639127766	0.0310322898993077	0.00869163059422679	0.025252612138091	dOCR induction
2	0.113420826320282	0.0955806598613979	0.209731980506111	0.294916768731641	0.15814605330785	0.217498445422604	0.26102687621527	0.363972508735726	0.0485198477726107	0.257190719587992	dOCR induction
2	0.0345012636411258	0.0955806598613979	0.378960867105096	0.481454602493047	0.193482323737906	0.289219090646306	0.194599597959738	0.500374891543195	0.173066194109239	0.408706392416538	dOCR induction
2	0.0560645534168294	0.118786971514041	1.10201510002819	1.04465348881543	0.656360084015682	0.411311416333031	0.163727077235401	0.579375851270202	0.323687432228548	0.325811125554022	dOCR induction
2	0.190041690023309	0.230721590058481	0.599258492554036	0.501537776095699	0.146585653662076	0.565106812163575	0.406786260992708	0.68707752253744	0.327317368021298	0.481991396589649	dOCR induction
2	0.0749680244702098	0.159230326097673	0.880484961498544	7.22399283301514	0.48403334509113	10.3649540297037	0.185615751730757	1.70152076381281	0.149189479110582	1.16051481466322	dOCR induction
2	0.17545087692507	0.141993283166685	0.0734325418163132	0.0932927358244749	0.108629097261093	0.179473535404242	0.0773716155032096	0.106281436288501	0.0622731731683142	0.0686204059660298	dOCR induction
2	0.313094811743379	0.169508855552075	0.0454331462299326	0.0633108890831306	0	0.0984068511745498	0.0375152485498905	0.0258602415827564	0.0173832611884536	0	dOCR induction
2	0.0713012262583807	0.0335910016140305	0.320497049770932	0.316602083303198	0.194137395230638	0.253530690379442	0.388818568534744	0.341461628708843	0.216524347080373	0.162493424070151	dOCR induction
2	0.105802489899506	0.0869621383959037	0.0361000143678057	0.0716550591404633	0.0244309422770127	0.0557089216531933	0.0531418226044256	0.332537767054478	0.189017696288966	0.0993618937249231	dOCR induction
2	0	0	0	0	0.0244309422770127	0.0106744823803391	0.0132854556511064	0	0.0224449559899303	0.00631315303452275	dOCR induction
2	0.0145908130982396	0.0301648251292299	0.288094574645231	0.356530241070779	0.461567617292313	0.543414002712922	0.941744841689622	1.37972954517337	0.900198569464969	2.01910362735832	dOCR induction
2	0.00431265795514072	0.034474085861977	0.0653319230348881	0.00999394891378143	0.0855082979695444	0.00533724119016956	0.0531418226044256	0.0272804765614939	0.00869163059422679	0.00631315303452275	dOCR induction
2	0.0480850972498596	0.0335910016140305	0.0559987911727612	0.14500753502492	0.120844568399599	0.164126033520908	0.0132854556511064	0.0103440966331026	0	0.00631315303452275	dOCR induction
2	0.0679955477927458	0.0801097854263024	0.0839981867591418	0.101636905881808	0.13437018252357	0.0320234471410174	0.0816732249253341	0.0517204831655129	0.0260748917826804	0.0315657651726138	dOCR induction
2	0.0534047346945061	0.0559142290187273	0	0.00999394891378143	0.0610773556925317	0.0236854745121759	0.0066427278255532	0.0155161449496539	0	0.00631315303452275	dOCR induction
2	0.0215632897757036	0.0722681877017693	0.212197006667514	0.00499697445689071	0.0610773556925317	0.00533724119016956	0.110585254630976	0.036204338215859	0.119484651535152	0.0559940998969843	dOCR induction
2	0.0215632897757036	0.00430926073274713	0.57935971574908	3.3720701857455	0.145930582169344	7.39460329967855	0.0441579763754437	0.133561912849994	0	0.41337099062362	dOCR induction
2	0.123053121720069	0.107625357811693	0.360294603380843	0.734745796713113	0.390240004939471	0.425650851839216	0.112926373034404	0.336692032174232	0.0796564343567678	0.13806508934578	dOCR induction
2	0	0.00861852146549425	0.00933313186212687	0.00999394891378143	0.073292826831038	0.0687199137850301	0.0398563669533192	0.0103440966331026	0	0.025252612138091	dOCR induction
2	0.00862531591028145	0.0292817408812834	0.0373325274485075	0.00499697445689071	0.0488618845540254	0.0236854745121759	0.0199281834766596	0.0103440966331026	0	0.0559940998969843	dOCR induction
2	0.626266003235834	0.409061288090021	0.820788631083677	0.176591522735168	0.243654351277395	0.169463274711078	0.450944237368151	0.211142637598264	0.322255673219821	0.11363675462141	dOCR induction
2	0.00862531591028145	0.0361340938508847	0.102664450483396	0.484754160205944	0.0610773556925317	0.340919214483678	0.0730700060810852	0.536070338160656	0.140497848516355	0.263503872622515	dOCR induction
2	0	0.00430926073274713	0	0.0149909233706721	0.0122154711385063	0	0	0.0427966215111477	0.0260748917826804	0	dOCR induction
2	1.63411546625295	1.6846700653673	0.907251844004223	1.3696473800635	1.09546197350918	0.844315642116716	2.09061348222062	1.58205476093373	1.0174850442161	1.23928869445714	dOCR induction
2	0.435140953973942	0.446961550436799	1.49717720469613	2.04593634848774	1.05554020263	1.28531399583927	1.71350050570302	5.01864972896675	0.736489347183387	4.79960701824073	dOCR induction
2	0.412931804454927	0.395144261136848	0.250762047196724	0.239902411818299	0.253249536444973	0.119755815935228	0.475174030266936	0.522483319788138	0.580806414262601	0.351888015105833	dOCR induction
2	0.0145908130982396	0	0.0653319230348881	0.12162480370937	0.0610773556925317	0.135103317818562	0.0574434320265501	0.123217816216892	0.0622731731683142	0.131751936311257	dOCR induction
2	0.0723082057478865	0.0413264388315783	0.157430728575455	0.034978821198235	0.14462043918388	0.0106744823803391	0.0508007042009969	0.0310322898993077	0.0608414141595875	0.0126263060690455	dOCR induction
2	0.168478400247606	0.274591121126914	1.80710860952423	3.51731591020814	1.19122052813903	3.3672523077737	1.76626170092272	10.5446923920378	0.955211871047783	10.1322538684858	dOCR induction
2	0.0215632897757036	0.0120446979502949	0.370860248323671	0.318204224272102	0.0855082979695444	0.449015949354193	0.0265709113022128	0.160842389411488	0.0448899119798606	0.194883466656485	dOCR induction
2	0.21031326031239	0.236797019287121	1.75973740991639	1.41117767879999	0.424266132384062	0.899680719079934	2.06752557147604	1.60973768927716	1.36152033219242	1.2321512640089	dOCR induction
2	0.270329351938166	0.366074841269535	1.35964525292563	0.409799543352583	0.955851219043753	0.472357579176394	1.00425113790776	0.770339187200659	0.726365957580433	0.508068286141461	dOCR induction
2	0.176457856414575	0.131714753712283	0.553825346324103	0.489798772550379	0.133715111030838	0.705867748169506	0.517752143008417	0.612337267746646	0.322255673219821	0.578337246934932	dOCR induction
2	0.0646898693271108	0.0499449602970725	1.0703181651997	0.876406136137591	0.619713670600164	0.625809130316963	0.499784450550453	1.31970053176835	0.47287691133913	0.870109775075178	dOCR induction
2	0	0.0120446979502949	0.250762047196724	0.476552903811245	0.0855082979695444	0.852309770055582	0.0132854556511064	0.842747863632377	0.0832863701495178	1.52722090180402	dOCR induction
2	0.470572817355497	0.343433132343882	0.285629548483828	0.56319888632238	0.327197434768743	0.333589308231986	0.452904728386847	0.399265503571246	0.275167584455937	0.256366442174271	dOCR induction
2	0.03349428415162	0.00861852146549425	0.193530742943261	0.139962922680485	0.0855082979695444	0.129766076628393	0.0750304970997809	0.193294914289533	0.0260748917826804	0.111988199793969	dOCR induction
2	0.150581908683731	0.154144141623965	1.99746878600888	1.46949159342623	0.935350705723133	0.846308307178238	1.44114866485534	1.5904697309897	1.18911947931661	1.097383284318	dOCR induction
2	0.143609432006267	0.167848847563167	0.240196402253895	0.661440958716201	0.242344208291931	0.439669910348202	0.375913740268371	1.2655420304273	0.0608414141595875	0.732044685729398	dOCR induction
2	0.309789133277744	0.178233537524555	0.344093365817992	0.0849485657671421	0.680135954799963	0.0907331002328825	0.148100503180866	0.084173008043558	0.164374563515012	0.0433677938279388	dOCR induction
2	0.167832540504294	0.136907098692976	0.706326022576751	0.141660339424478	0.534205372630619	0.129766076628393	0.362628284617264	0.554024501285844	0.249859110448554	0.605781625038943	dOCR induction
2	0.056710413160141	0.0283986566333369	0.24829702103532	0.0916429569680262	0.109939240246557	0.0213489647606782	0.0265709113022128	0.0752491463891929	0.0485198477726107	0.0315657651726138	dOCR induction
2	0.10846230862183	0.0792267011783559	0	0.0333290423417863	0	0.0266862059508478	0.0929981895577448	0.111453484605052	0.0622731731683142	0.199548064863567	dOCR induction
2	0.290885662224363	0.230050826824505	0.0920988055405669	0.194929641706282	0.0359913419227871	0.208152406416613	0.329414645489498	0.453826456694234	0.0782246753480411	0.346399139485031	dOCR induction
2	0.1150736655531	0.11193461854444	0.250762047196724	0.976536176825584	0.169706452953625	0.61447042624945	0.163727077235401	0.607674111028493	0.136867912723605	0.611270500659745	dOCR induction
2	0.0232161290085211	0.0817697934152101	0.120098201126948	0.201624032907167	0.255869822415901	0.21149698254526	0.0640861598521033	0.0634848147773529	0.0173832611884536	0.0686204059660298	dOCR induction
2	1.25503906569584	1.11581384845261	0.754224194968087	0.941414441964715	0.568886571567942	0.724215981491513	1.03006079444051	0.80603463381812	0.901529251931829	0.406233560175376	dOCR induction
2	0.191694529256127	0.170391939800021	0.129431332989074	0.189980305136936	0.0488618845540254	0.108417111867715	0.161385958831972	0.252116572348734	0.0970396955452213	0.111988199793969	dOCR induction
2	0.0918575365445785	0.0370171780988312	6.83432627899597	18.4064644650711	5.44151182266904	21.6852742324478	1.99059193745259	3.2296299030384	2.00163532506401	5.82067033359397	dOCR induction
2	0.0464322580170421	0.110168450048547	0.24829702103532	0.134965948223594	0.0726377553383061	0.0663834040335324	0.033213639127766	0.251607680750335	0.0347665223769072	0.0938730181041208	dOCR induction
2	0.436071553714371	0.338240787363189	0.867454290394312	1.24462774286614	0.701946611106048	1.07548930135833	0.888603019085197	2.69436446844163	0.230277672476077	1.22282206759473	dOCR induction
2	0.164165742292465	0.180776629761409	0.686954218555283	0.46486153815347	0.485343488076594	0.30990383371981	0.612710823584857	2.00809184946807	0.307070588815391	2.35396288305126	dOCR induction
2	0.0815793814014796	0.135034769690098	0.102664450483396	0.554807078377503	0.0488618845540254	0.661841375273801	0.238757574335182	0.294404302261483	0.133237976930855	0.211350093518892	dOCR induction
2	0.5548120174793	0.457804682618191	1.20098201126948	2.9726933322946	0.584377400170108	2.61467783226701	1.45677523890988	2.21955380651571	1.07469652258294	2.33172631429281	dOCR induction
2	0.39532005288817	0.290945079809956	0.510857226255574	1.89447261169966	0.849187336260856	1.27631180152325	0.185615751730757	0.658483250813667	0.155682932920785	0.871477263627378	dOCR induction
2	0.339977738963729	0.401996614106449	1.47041032219045	1.17467010046967	1.87594198338812	0.887677793325246	1.73108757077625	2.04298239252165	1.18548954352386	1.32164075018118	dOCR induction
3	0.531026408476544	0.400336606117541	0.644691638783969	0.269884258559643	0.414015875723752	0.357939004431336	0.371231503461513	0.486787873170677	0.126744523120652	0.269817025657037	No dOCR induction
3	0.0935103757773959	0.11193461854444	0.0454331462299326	0.0233350934280049	0.0359913419227871	0.0236854745121759	0.0683877692742277	0.0155161449496539	0	0	No dOCR induction
3	0.0102781551430989	0.0120446979502949	0.32665961517444	0.248246581875632	0.183232067077595	0.16712676495958	0.1148868640531	0.120377346259417	0.128176282129378	0.0631315303452275	No dOCR induction
3	0.0610230711152818	0.0878452226438502	0.130663846069776	0.399853232326346	0.255214750923169	0.338926549422155	0.0816732249253341	0.0855932430222955	0.0796564343567678	0.0930487406904003	No dOCR induction
3	0.0129379738654222	0.0283986566333369	0.0653319230348881	0.103286684738256	0.121499639892331	0.0663834040335324	0.0199281834766596	0.0790009597270067	0	0.0307414877588933	No dOCR induction
3	0.0205563102861978	0.0120446979502949	0.0454331462299326	0	0.0488618845540254	0.0160117235705087	0	0.0206881932662051	0	0.0189394591035682	No dOCR induction
3	0.0852461796133086	0.0766836089415018	1.16118445765956	3.19416234936669	0.484688416583862	3.17275164748332	0.232114846509629	4.86552384586381	0.136867912723605	4.81716006738009	No dOCR induction
3	0.487177589432748	0.430289110232801	0.853718078992865	0.824786612712236	0.706532111555172	0.52572999107809	0.572473829246805	0.6164915328664	0.180326065694739	0.802313646522869	No dOCR induction
3	0.0534047346945061	0.0964637441093444	0.120098201126948	0.0283320678848956	0.0122154711385063	0.0106744823803391	0.0265709113022128	0.124638051195629	0.0919780007437446	0.130927658897537	No dOCR induction
3	0.186736011557674	0.236690858780136	0.545724727542678	0.649797230945971	0.305386778462659	0.538076761522752	0.720954959812404	0.862015821919845	0.376603633569205	0.788038785626382	No dOCR induction
3	0.0232161290085211	0.0379002623467776	0.148097596713328	0	0.0359913419227871	0	0.0730700060810852	0.0310322898993077	0.0173832611884536	0.0189394591035682	No dOCR induction
3	0.0172506318205629	0.0465187838122719	0.109532556184119	0.0449727701120164	0.0604222841997997	0.0930696099843802	0.238757574335182	0.277467922333091	0.100669631337971	0.351888015105833	No dOCR induction
3	0.0945173552669017	0.131714753712283	0.0827656736784401	0.0299818467413443	0.0122154711385063	0.110753621619212	0.0066427278255532	0.0103440966331026	0.00869163059422679	0.354904058485474	No dOCR induction
3	0.392660234165847	0.370065620481326	0.145632570551925	0.0832987869106934	0.108629097261093	0.163461811833734	0.0707288876776564	0.0936057612963216	0.0796564343567678	0.0559940998969843	No dOCR induction
3	0.0102781551430989	0.0240893959005898	0	0	0	0	0	0	0	0	No dOCR induction
3	0.0232161290085211	0.0172370429309885	0.0454331462299326	0.00499697445689071	0.0610773556925317	0.00533724119016956	0	0	0	0	No dOCR induction
3	0	0.0318248331181375	0.00933313186212687	0.0233350934280049	0.0610773556925317	0.00533724119016956	0.0132854556511064	0.0258602415827564	0.0173832611884536	0.0315657651726138	No dOCR induction
3	0.394028333401547	0.399453521869595	0.416293394553604	0.679731439799771	0.21856833750765	0.503716804630237	0.285256669114055	0.344704550448258	0.383097087379409	0.214647203173774	No dOCR induction
3	0.0792806824253505	0.118893132021027	0.102664450483396	0.0249848722844536	0.0726377553383061	0	0.117227982456529	0.216314685914815	0.183956001487489	0.119949907655932	No dOCR induction
3	0.269607112445777	0.14552562015847	0.724286746003791	0.496493163751263	0.169706452953625	0.487705081059728	0.435698290698349	0.881283780207313	0.136867912723605	0.857483469006133	No dOCR induction
3	0.097177173989225	0.129171661475428	0.400092156990754	0.134918310336049	0.145275510676612	0.292219822084977	0.58183830286052	0.790518488868466	0.333145480598071	0.569551261659248	No dOCR induction
3	0.0550575739273236	0.0318248331181375	0.376495840943693	0.0283320678848956	0.0488618845540254	0.0527081902145214	0.278233313903768	0.0827527730648206	0.109361261932198	0.0694446833797503	No dOCR induction
3	0.0912116768012668	0.149728720384232	1.1742151287638	0.867966690305169	0.921825091599162	1.76733799101885	0.795985456912185	1.20712282415004	0.307070588815391	1.37982661604408	No dOCR induction
3	0.0620300506047876	0.050828044545019	0.620389782439693	0.273231454160085	0.36318877669153	0.503716804630237	0.386858077516048	0.536070338160656	0.105731326139448	0.544298649521156	No dOCR induction
3	0.0172506318205629	0.0249724801485363	0.398859643910052	0.228211046160524	0.0482068130612934	0.183802710217263	0.0929981895577448	0.341864080490783	0.168004499307762	0.407882115002817	No dOCR induction
3	0	0.016353958683042	0.16553134735688	0.288222377530757	0.0122154711385063	0.206823963042264	0	0.0155161449496539	0	0.0126263060690455	No dOCR induction
3	0.00862531591028145	0.0395602703356853	0.00933313186212687	0.034978821198235	0.0122154711385063	0	0.0750304970997809	0.0272804765614939	0.0398282171783839	0.00631315303452275	No dOCR induction
3	0.168478400247606	0.0851959699000107	0.0373325274485075	0.0899931781115775	0.036646413415519	0.0633826725948605	0	0	0.0398282171783839	0.0126263060690455	No dOCR induction
3	0.102135691687677	0.0817697934152101	0	0.0283320678848956	0	0	0	0	0	0.0307414877588933	No dOCR induction
3	0.0523977552050003	0.083535961911103	0.074665054897015	0.0533169401693492	0.0726377553383061	0.0870681471070364	0.108244136227547	0.0413763865324103	0.0260748917826804	0.0126263060690455	No dOCR induction
3	0.344575136915987	0.338346947870174	0.101431937402694	0.0882957613675842	0.194137395230638	0.169463274711078	0.379834722305762	0.580393634466999	0.417097191981019	0.131751936311257	No dOCR induction
3	0.0301886056859851	0.0206632194157891	0.269428310920977	0.0399757956551257	0.0610773556925317	0.0450344392728542	0.316129189838392	0.0879248213813719	0.110793020940925	0.0812467120350753	No dOCR induction
3	0.00431265795514072	0.00430926073274713	0	0.0283320678848956	0.0122154711385063	0	0	0.0221084282449426	0	0	No dOCR induction
3	0.186736011557674	0.178233537524555	0.23209578347247	0.304910717645423	0.193482323737906	0.267870125885627	0.236416455931753	0.234671300821944	0.131806217922129	0.198723787449846	No dOCR induction
3	0.0447794187842247	0.0542542210298197	0.177329505380411	0.0433229912555677	0.0726377553383061	0.0587096530918652	0.126211828685511	0.220066499252629	0.0695330447538143	0.138889366759501	No dOCR induction
3	0.174443897435564	0.155910310119858	0.553825346324103	1.70929872946944	0.363843848184262	1.35902730612449	0.0398563669533192	0.164594202749302	0.0659031089610643	0.180608605759998	No dOCR induction
3	0.0189034710533803	0	0.00933313186212687	0.0499697445689071	0.0841981549840805	0.0473709490243518	0.0132854556511064	0.0775807247482693	0.0535815425740874	0.062307252931507	No dOCR induction
3	0.0275287869636618	0.0542542210298197	0.186662637242537	0.0399757956551257	0.0122154711385063	0.0160117235705087	0.0531418226044256	0.0804211947057442	0.0521497835653607	0.0315657651726138	No dOCR induction
3	0.14626925072859	0.0878452226438502	0.0734325418163132	0	0.0855082979695444	0.0236854745121759	0.0066427278255532	0.0103440966331026	0.0173832611884536	0.0189394591035682	No dOCR induction
3	0.0490920767393654	0.0335910016140305	0.249529534116022	0.0149909233706721	0.036646413415519	0.0527081902145214	0.112926373034404	0.102529622950687	0.0398282171783839	0.0315657651726138	No dOCR induction
3	0.0232161290085211	0.0292817408812834	0.110765069264821	0.188235250505398	0.266775150568944	0.32891628872899	0.247360793179431	0.394093455254695	0.209264475494873	0.287932207346885	No dOCR induction
3	1.14686149707113	0.737800469739769	2.22093697791643	1.93138703907961	1.16613451436929	1.69231970505205	0.937443232267498	1.75648416871773	0.987780216640667	1.5571381121492	No dOCR induction
3	0.247759082672956	0.37204410999119	0.432494632116454	0.076652033597354	0.170361524446357	0.0503716804630237	0.238757574335182	0.190454444332059	0.133237976930855	0.145202519794023	No dOCR induction
3	0.0258759477308443	0.0215463036637356	0.0373325274485075	0.111630854795589	0.0359913419227871	0.0847316373555388	0.0066427278255532	0.0672366281151667	0	0.13724081193206	No dOCR induction
3	0.0102781551430989	0.0611065739994209	0.121330714207649	0.038326016798677	0.109939240246557	0.168799053023903	0.169989177676221	0.42654598013274	0.2252159776746	0.578056180659691	No dOCR induction
3	0.0345012636411258	0.049061876049126	0.415060881472902	0.00999394891378143	0.268085293554408	0.0557089216531933	0.159425467813277	0.276959030734693	0.149189479110582	0.32114652734694	No dOCR induction
3	0.0620300506047876	0.0706081797128617	0.101431937402694	0.204971228507609	0.0848532264768124	0.0823951276040411	0.0863554617321916	0.116625532921603	0.105731326139448	0.13806508934578	No dOCR induction
3	0.593702318824643	0.449398482166667	0.0827656736784401	0.129968973766703	0.0848532264768124	0.0877323687942106	0.141457775355313	0.0376245731945964	0.0173832611884536	0.0315657651726138	No dOCR induction
3	0.494872305602601	0.587965588848551	0.423161500254327	0.399900870213891	0.243654351277395	0.170127496398252	0.28095505969193	0.487190324952618	0.257784323267484	0.25252612138091	No dOCR induction
3	6.12043274233928	6.28677248725773	1.07965129706183	2.31455193129129	0.619713670600164	1.14888223464636	1.45873572992857	0.854109743462277	1.27889930327633	0.664248557177089	No dOCR induction
3	0.0388139215962665	0.0955806598613979	0.157430728575455	0.0483199657124584	0.0122154711385063	0.119091594248054	0.0929981895577448	0.103440966331026	0.043458152971134	0.175119730139196	No dOCR induction
3	0.118740463764929	0.0335910016140305	0.202863874805388	0.034978821198235	0.145275510676612	0.0503716804630237	0.22351162766538	0.152829871137462	0.204202780693396	0.101010448552364	No dOCR induction
3	0.0248689682413385	0.016353958683042	0.138764464851201	0.0449727701120164	0.217913266014918	0.071720645223702	0.0398563669533192	0.0855932430222955	0.0622731731683142	0.0126263060690455	No dOCR induction
3	0.404306488544645	0.258131001936886	0.222762651610343	0.0299818467413443	0.170361524446357	0.0373606883311869	0.117227982456529	0.0155161449496539	0.0608414141595875	0.0189394591035682	No dOCR induction
3	0.109108168365141	0.136907098692976	0.0466656593106343	0.0866459825111355	0.0488618845540254	0.048035170711526	0.0199281834766596	0.137313726187808	0.0869163059422679	0.0686204059660298	No dOCR induction
3	0.0129379738654222	0.0206632194157891	0.166763860437582	0.0233350934280049	0.0482068130612934	0.00533724119016956	0.101601408401994	0.0427966215111477	0.0970396955452213	0.0867355876558776	No dOCR induction
3	0.405959327777463	0.605979555520501	0.490958449450619	0.174894105991175	0.302766492491731	0.203823231603593	0.475554657651669	0.395513690233432	0.440308565746246	0.162493424070151	No dOCR induction
3	0.0172506318205629	0.0585634817625668	0.389526512047925	0.161600599364496	0.230783808646157	0.119755815935228	0.254384148389717	0.242174927497571	0.141929607525082	0.195707744070205	No dOCR induction
3	0.17976353488021	0.240223195771922	0.0653319230348881	0.163298016108489	0	0.140440559008732	0.1148868640531	0.143906009483097	0.2179561060891	0.217663246553414	No dOCR induction
3	0.0378069421067607	0.0197801351678427	0.556290372485507	0.193232224962289	0.206352866369144	0.273871588762971	0.139497284336617	0.143906009483097	0.0760264985640177	0.373843517589042	No dOCR induction
3	0.10048285245486	0.154921065364926	0.0466656593106343	0.0549667190257979	0.036646413415519	0.034359956892515	0.0929981895577448	0.0738289114104554	0.0485198477726107	0.0378789182071365	No dOCR induction
3	0.063682889837605	0.0603296502584598	0.0466656593106343	0.00499697445689071	0.109284168753825	0.0290227157023455	0	0.0169363799283913	0	0.00631315303452275	No dOCR induction
3	0.0129379738654222	0.0206632194157891	0.0734325418163132	0.0449727701120164	0.0726377553383061	0.0426979295213565	0.0574434320265501	0.0738289114104554	0	0.0559940998969843	No dOCR induction
3	0.0172506318205629	0.0292817408812834	0.138764464851201	0.124971999309812	0.0122154711385063	0.0503716804630237	0.0265709113022128	0.0531407181442503	0.074594739555291	0.025252612138091	No dOCR induction
3	0.0345012636411258	0.0524880525339267	0.490958449450619	0.0449727701120164	0.109284168753825	0.0640468942820347	0.112926373034404	0.137313726187808	0.0796564343567678	0.062307252931507	No dOCR induction
3	0.0232161290085211	0.049061876049126	0.110765069264821	0.038326016798677	0.0604222841997997	0.0687199137850301	0.329034018104765	0.247855867412521	0.183956001487489	0.126263060690455	No dOCR induction
3	0.0301886056859851	0.0379002623467776	0.128198819908373	0	0.0122154711385063	0	0.033213639127766	0.00517204831655129	0.00869163059422679	0.0315657651726138	No dOCR induction
3	0.10846230862183	0.0283986566333369	0.157430728575455	0.0199878978275629	0.0359913419227871	0.122092325686726	0.0066427278255532	0.0634848147773529	0.0173832611884536	0.025252612138091	No dOCR induction
3	0.144616411495773	0.0594465660105133	0.182965098000432	0.0183381189711142	0.0604222841997997	0.00533724119016956	0.205543935207416	0.356977773658497	0.145559543317832	0.0315657651726138	No dOCR induction
3	0.361541028739432	0.356254754035138	0.249529534116022	0.0949425146809236	0.120844568399599	0.103744092364719	0.528315852871361	0.527252916322749	0.391788717973635	0.27613017869156	No dOCR induction
3	0	0.0240893959005898	1.09391448124676	0.148259454850273	0.706532111555172	0.244184651373451	0.117227982456529	0.084173008043558	0.0485198477726107	0.144378242380303	No dOCR induction
3	0.0318414449188025	0.0197801351678427	0.195995769104664	0.00999394891378143	0.073292826831038	0.0183482333220064	0.0531418226044256	0.0568925314820642	0.0883480649509946	0.062307252931507	No dOCR induction
3	0.0540505944378178	0.0240893959005898	0.148097596713328	0.479852461524142	0.0977237691080507	0.261868663008283	0.382556468093924	1.23075792719018	0.420727127773769	0.600292749418141	No dOCR induction
3	0	0.0120446979502949	0.00933313186212687	0	0.0122154711385063	0.0236854745121759	0.033213639127766	0.0169363799283913	0	0	No dOCR induction
3	1.60557969979978	1.56344616212339	2.54636408001017	2.53092869813141	1.88989178178142	1.70329109673682	2.09839809220038	3.58497456208525	1.16953804134413	2.47720990036208	No dOCR induction
3	0.0922186562907727	0.0991129968531839	0.074665054897015	0	0.0604222841997997	0.0266862059508478	0.0265709113022128	0.0583127664608016	0.0398282171783839	0.0559940998969843	No dOCR induction
3	0.375124862348166	0.382322639445592	0.0839981867591418	0.0533169401693492	0.0122154711385063	0.145113578511727	0.0797127339066384	0.0686568630939042	0.0311365865841571	0	No dOCR induction
3	0	0.032707917366084	0.0361000143678057	0.00999394891378143	0.0604222841997997	0.0106744823803391	0.0640861598521033	0.0752491463891929	0.0398282171783839	0.00631315303452275	No dOCR induction
3	0.230508450852393	0.304862106763129	0.0653319230348881	0.0649606679395793	0.145930582169344	0.00533724119016956	0.0773716155032096	0.121797581238154	0.0347665223769072	0.0741092815868321	No dOCR induction
3	0.10048285245486	0.0404433545836318	0.0920988055405669	0.143262480393382	0.0482068130612934	0.103079870677545	0.216868899839827	0.245524289053445	0.118052892526425	0.143553964966582	No dOCR induction
3	0.0275287869636618	0.0379002623467776	0.00933313186212687	0.038326016798677	0.0244309422770127	0.00533724119016956	0.0574434320265501	0.0206881932662051	0.0572114783668375	0.0189394591035682	No dOCR induction
3	0.0189034710533803	0.0361340938508847	0.0373325274485075	0.00999394891378143	0.036646413415519	0.0503716804630237	0.0707288876776564	0.047968669827699	0.0173832611884536	0.025252612138091	No dOCR induction
3	0.526067890778092	0.626855095950261	1.80640306922702	1.10126998669767	0.522644972984845	0.332581241854836	1.68965134018897	1.3614793700827	0.68224246337587	0.752632699660407	No dOCR induction
3	0.0378069421067607	0.0774605326824629	0.426859039496433	0.129968973766703	0.33941290590725	0.190812239471756	0.219210018243256	0.322596122203316	0.367145585199682	0.27613017869156	No dOCR induction
3	0.0620300506047876	0.136800938185991	2.65272606973567	0.776371371224688	1.44774542204767	0.860647742684423	1.97136765465037	3.57289091102403	0.965335260650737	3.4557486207131	No dOCR induction
3	0.00862531591028145	0.0129277821982414	1.53521527244185	0.992891051727437	0.464187903263241	1.82073387061332	0.267669604040824	0.94760906494214	0.204969198468693	1.28951285245808	No dOCR induction
3	0	0.0172370429309885	0.0186662637242537	0	0	0.00533724119016956	0.0750304970997809	0.0272804765614939	0.0622731731683142	0.025252612138091	No dOCR induction
3	0.03349428415162	0.0249724801485363	0.324194589013037	0	0.557326171922168	0.0266862059508478	0.0066427278255532	0.0169363799283913	0.0260748917826804	0.0126263060690455	No dOCR induction
3	0.0490920767393654	0.083535961911103	0.461726540783536	0.148259454850273	0.0610773556925317	0.109081333554889	0.0683877692742277	0.116625532921603	0.0347665223769072	0.0378789182071365	No dOCR induction
3	0.421557120365208	0.597467194561992	1.53943978446745	1.07298555670032	0.815161208816265	0.626473352004137	1.71584162410645	1.39950639505924	1.29122086966331	1.26673307256115	No dOCR induction
3	0.0593702318824643	0.0517111287929655	0.0920988055405669	0.129921335879159	0.0610773556925317	0.111417843306387	0.232495473894362	0.232742174244808	0.0883480649509946	0.174295452725476	No dOCR induction
3	0.306122335065915	0.341102361120999	0.148097596713328	0.0783018124538027	0.0610773556925317	0.058045431404691	1.31215773628664	0.968699709990286	1.38539704719108	0.569551261659248	No dOCR induction
3	0.335665081008588	0.176573529535647	0.270660824001679	0.12827155702271	0.169051381460893	0.204487453290767	0.24343981114204	0.281219735670905	0.215092588071646	0.176768284966637	No dOCR induction
3	0.158200245104507	0.127405492979535	0.251994560277426	0.69147044334509	0.279645693200182	0.344263790612325	0.0597845504299788	0.295315645641822	0.0883480649509946	0.244564413518946	No dOCR induction
3	0.0345012636411258	0.0172370429309885	0.0466656593106343	0.19167772188093	0.0359913419227871	0.138104049257234	0.0199281834766596	0.0766693813679303	0	0.0559940998969843	No dOCR induction
3	0.0431265795514072	0.0387833465947241	0.277528929702403	0.173291965022271	0.120844568399599	0.192484527536079	0.245400302160735	0.209722402619526	0.0869163059422679	0.174295452725476	No dOCR induction
3	0.0437724392947189	0.0387833465947241	0.139996977931903	0.00999394891378143	0.133715111030838	0.127429566876895	0.0066427278255532	0.0103440966331026	0.00869163059422679	0.050505224276182	No dOCR induction
3	0.056710413160141	0.0706081797128617	0.200398848643984	0.076652033597354	0.0482068130612934	0.0450344392728542	0.117227982456529	0.169766251065853	0.110793020940925	0.138889366759501	No dOCR induction
3	0.070655366515069	0.142982527921616	0.222762651610343	0.499792721464161	0.0488618845540254	0.464683828234727	0.190297988537614	0.436890076765842	0.141929607525082	0.489953104451613	No dOCR induction
3	0.105802489899506	0.138673267188869	0.214662032828918	0.426535521354793	0.194792466723369	0.128093788564069	0.309486462012839	0.580796086248939	0.180326065694739	0.256366442174271	No dOCR induction
3	0.0480850972498596	0.0576803975146203	0.426859039496433	0.06995764239647	0.328507577754207	0.0693841354722043	0.168028686657526	0.3559599904617	0.152819414903332	0.220960356208296	No dOCR induction
3	0.123053121720069	0.118786971514041	0.0466656593106343	0.0299818467413443	0.0122154711385063	0.0106744823803391	0.236797083316486	0.203639010922636	0.100669631337971	0.13806508934578	No dOCR induction
3	0.056710413160141	0.107625357811693	0.426859039496433	0.37816791775479	0.0841981549840805	0.204487453290767	0.402484651570583	0.94192812502719	0.0572114783668375	0.529480577486191	No dOCR induction
3	0.207653441590066	0.241989364267815	1.27687957924719	1.49607860667958	1.42331447977065	1.26662191782729	1.59665315063123	2.79100027184445	0.945854899220127	4.10626552813219	No dOCR induction
3	0.040466760829084	0.00430926073274713	0.0279993955863806	0.186633109536494	0.0970686976153188	0.151115041389071	0.366549266654656	0.208811059239187	0.175264370893262	0.266519916002155	No dOCR induction
3	0.0523977552050003	0.034474085861977	0.074665054897015	0.0999394891378143	0.0482068130612934	0.071720645223702	0.0441579763754437	0.036204338215859	0.00869163059422679	0.0189394591035682	No dOCR induction
3	0.0318414449188025	0.0154708744350955	0.0920988055405669	0.0899931781115775	0.108629097261093	0.0266862059508478	0.0066427278255532	0.0376245731945964	0.0224449559899303	0	No dOCR induction
3	0.147922089961408	0.189288990719918	0.0279993955863806	0.168342628452925	0	0.132102586379891	0.264947858252662	0.084173008043558	0.168004499307762	0.0812467120350753	No dOCR induction
3	0.0550575739273236	0.0456356995643254	0.00933313186212687	0	0	0	0.0066427278255532	0.0258602415827564	0.00869163059422679	0.0433677938279388	No dOCR induction
3	0.0421196000619014	0.0404433545836318	0.0839981867591418	0.0616611102266819	0.255869822415901	0.105416380429043	0.0398563669533192	0.0907652913388467	0.0970396955452213	0.162493424070151	No dOCR induction
3	0.271621071424789	0.26939877614622	0.333527720875164	0.351533266613888	0.0610773556925317	0.570764430350944	0.647884953731319	1.51157521107915	0.406973802378066	1.6208128536329	No dOCR induction
3	0.0868990188461261	0.0826528776631566	0.0466656593106343	0	0.0244309422770127	0.00533724119016956	0.123870710282082	0.273716108995278	0.0695330447538143	0.167982299690953	No dOCR induction
3	0	0.00430926073274713	0.111997582345522	0.309907692102314	0.0244309422770127	0.414312147771703	0.033213639127766	0.339532502131707	0.0173832611884536	0.701022131695264	No dOCR induction
3	0.805307298623656	0.75659136015268	1.77100859515643	0.994779020021609	1.29919455390739	0.537412539835578	1.67130302034627	1.10429718923387	0.933432256291283	0.762786173488291	No dOCR induction
3	0.223251234177812	0.206632194157891	2.52945730215011	0.511484087121935	1.53194357703175	0.480695551805235	0.418491853009852	0.908966708550747	0.603251370252532	0.978257654075785	No dOCR induction
3	0.149574929194225	0.224752321336826	0.949514423775537	0.763030226710464	0.280300764692914	0.474694088927892	0.756509717343599	1.06656617622282	0.348330565002501	0.628018193797393	No dOCR induction
3	0.37411788285866	0.412381304067836	1.51020787580036	1.75266935861255	0.691696354445738	0.973737874055133	2.40358294479109	4.84422032118274	2.0269437990714	3.14475556719405	No dOCR induction
3	0.0577173926496469	0.0438695310684324	0.0466656593106343	0.404802568895692	0.0122154711385063	0.374614949689018	0.0574434320265501	0.250187445771598	0.0695330447538143	0.198723787449846	No dOCR induction
3	0.0723082057478865	0.0370171780988312	0.101431937402694	0.16829499056538	0.133060039538106	0.0633826725948605	0.174671414483079	0.177269877741481	0.301242476238617	0.13724081193206	No dOCR induction
3	0	0	0.109532556184119	0.0466701868560098	0	0.0236854745121759	0.0308725207243373	0.0206881932662051	0.00869163059422679	0.0189394591035682	No dOCR induction
3	0.090204697311761	0.0990068363461986	0.00933313186212687	0.0499697445689071	0.036646413415519	0.0290227157023455	0.0508007042009969	0.188122865972982	0	0.0631315303452275	No dOCR induction
3	0.0626759103480992	0.0611065739994209	0.0466656593106343	0.124971999309812	0	0.127429566876895	0.0199281834766596	0.0310322898993077	0.0485198477726107	0.0559940998969843	No dOCR induction
3	0.131678437630351	0.149834880891218	0.186662637242537	0.3731709432979	0.0855082979695444	0.282209561391812	0.219210018243256	0.316003838908027	0.0448899119798606	0.258839274415433	No dOCR induction
3	0.104149650666689	0.085302130406996	1.64773982757086	0.813047609166916	0.750808495660073	0.661497530583826	1.3645383041216	1.99997289137759	0.525026694904491	1.14953706342162	No dOCR induction
3	0.177464835904081	0.263429507424565	0.00933313186212687	0.141612701536933	0.036646413415519	0.138104049257234	0.154743231006419	1.80860710366519	0.0883480649509946	1.63042311632231	No dOCR induction
3	0.211604979799013	0.093814491365505	0.102664450483396	0.2616353642774	0.145930582169344	0.241848141621954	0.187956870134185	0.451494878335157	0.235339367277553	0.589314998176536	No dOCR induction
3	0.0799265421686621	0.0533711367818732	0.0186662637242537	0.0966399314249169	0	0.105416380429043	0.0066427278255532	0.0103440966331026	0	0.025252612138091	No dOCR induction
3	0.0232161290085211	0.0129277821982414	0.0373325274485075	0.0149909233706721	0	0.0160117235705087	0.0597845504299788	0.104861201309763	0.0398282171783839	0.100186171138644	No dOCR induction
3	0.195000207721762	0.184308966753195	1.32108021239642	0.299961381076077	0.217913266014918	0.183138488530088	0.663130900401121	1.1855232875035	0.199141085891919	0.608254457280105	No dOCR induction
3	0.0955243347564076	0.0465187838122719	0.0279993955863806	0.12827155702271	0.0122154711385063	0.148114309950399	0.163727077235401	0.701682324106755	0.0883480649509946	0.289580762174326	No dOCR induction
3	0.00431265795514072	0.00773543721754776	0.0279993955863806	0.209920565076955	0.0122154711385063	0.193148749223253	0	0.0390448081733339	0	0.0378789182071365	No dOCR induction
3	1.09913751956746	1.20609600282633	1.1039531534061	1.05959677429855	0.604877913490729	0.671851635966966	0.950728687918604	1.39302055158041	0.640881410646892	0.87477437328226	No dOCR induction
3	0.0679955477927458	0.133480922208176	0.268195797840276	0.0866459825111355	0.207007937861876	0.174800515901247	0.323152545048678	1.0209290847542	0.278797520248687	0.5972767060385	No dOCR induction
3	0.0102781551430989	0.00773543721754776	0.304295812208081	0.124971999309812	0.108629097261093	0.225172196364271	0.464229693019258	0.707765715803645	0.231709431484803	0.282443331726083	No dOCR induction
3	0.183069213345845	0.168838092318099	0.341628339656589	0.0599636934826886	0.195447538216101	0.103744092364719	0.692804184876228	1.09424910456625	0.550436245453741	1.39657430918173	No dOCR induction
3	0.0232161290085211	0.0335910016140305	0.146865083632626	0.188282888392943	0.107974025768361	0.180137757091417	0.033213639127766	0.0752491463891929	0.0832863701495178	0.087559865069598	No dOCR induction
3	0.0858920393566203	0.0499449602970725	0.911654923543542	0.61651582649173	0.498214030707832	0.610461628433628	0.521673125045808	0.614668846105722	0.509075192724764	0.558573510417643	No dOCR induction
3	0.0301886056859851	0.032707917366084	0.101431937402694	0.281575624217418	0.0977237691080507	0.279552674643116	0.0508007042009969	0.159422154432751	0.119484651535152	0.167982299690953	No dOCR induction
3	0.120393302997746	0.112817702792386	0.148097596713328	0.151654288338259	0.109939240246557	0.0633826725948605	0.0773716155032096	0.202218775943899	0.0622731731683142	0.20750977272553	No dOCR induction
3	0.331998282796759	0.25746023870291	0.436192171358559	0.179986356223155	0.13437018252357	0.0984068511745498	0.378254858671799	0.177269877741481	0.0311365865841571	0.149867118001105	No dOCR induction
3	0.0852461796133086	0.0465187838122719	0.139996977931903	0.0616611102266819	0.036646413415519	0.0450344392728542	0.165687568254097	0.084173008043558	0.0398282171783839	0.112812477207689	No dOCR induction
3	0.161867043316336	0.178233537524555	0.279993955863806	0.231605879648511	0.194792466723369	0.227508706115768	0.583798793879216	0.366812978693201	0.509075192724764	0.262679595208794	No dOCR induction
3	0.0723082057478865	0.0249724801485363	0.138764464851201	0.038326016798677	0.036646413415519	0.048035170711526	0.0508007042009969	0.047968669827699	0	0.025252612138091	No dOCR induction
3	0.0772667234463388	0.0611065739994209	0.184197611081134	0.233255658504959	0.0610773556925317	0.135103317818562	0.152402112602991	0.563859706320548	0.202771021684669	0.776236756971057	No dOCR induction
3	0.295844179922816	0.260886415187711	0.128198819908373	0.164947794964938	0.133060039538106	0.266541682511279	0.0949586805764405	0.210231294217925	0.0347665223769072	0.025252612138091	No dOCR induction
3	0.167832540504294	0.186852058990049	0.148097596713328	0.12162480370937	0.264809936090748	0.092405388297206	0.289558278536179	0.193294914289533	0.212894411287623	0.144378242380303	No dOCR induction
3	0.507088039975634	0.443323052938027	0.875554909175737	0.299961381076077	0.604877913490729	0.225836418051445	0.58183830286052	0.634848147773529	0.277365761239961	0.497914812313577	No dOCR induction
3	0.128011639418522	0.124756240235696	0.0734325418163132	0.038326016798677	0	0.034359956892515	0.0441579763754437	0.0855932430222955	0.0572114783668375	0.0441920712416593	No dOCR induction
3	0.343283417429364	0.222879992333948	0.130663846069776	0.548255600839253	0.0122154711385063	0.615134647936624	0.302843734187285	0.651890967518378	0.0796564343567678	0.889592445317226	No dOCR induction
3	0.114427805809788	0.0929314071175585	0.0466656593106343	0.0149909233706721	0	0.00533724119016956	0.0132854556511064	0.0855932430222955	0.0847181291582445	0.00631315303452275	No dOCR induction
3	0.280607507081264	0.368511772999404	0.889818093360671	0.316554445415653	0.401800404585245	0.11741930618373	0.404825769974012	0.601484279515144	0.220154282873123	0.25170184396719	No dOCR induction
3	0.0145908130982396	0.0361340938508847	0.544492214461976	0.411544597984121	0.327852506261475	0.506717536068909	0.292280024324341	0.423705510175265	0.149189479110582	0.233586662277342	No dOCR induction
3	0.0534047346945061	0.0946975756134514	0.766022352991618	0.541513571750824	0.471817873952624	0.360275514182833	0.519712634027112	0.852180616885141	0.161511045497559	0.475678243555127	No dOCR induction
3	0.191048669512815	0.111051534296493	0.0653319230348881	0.193232224962289	0.0122154711385063	0.125093057125398	0.0066427278255532	0.165505546129641	0.0224449559899303	0.157828825863069	No dOCR induction
3	0.105802489899506	0.173041192543861	0.0361000143678057	0.0583139146262399	0.0604222841997997	0.0473709490243518	0.0707288876776564	0.106281436288501	0.0311365865841571	0.062307252931507	No dOCR induction
3	0.299149858388451	0.295254340542703	0.120098201126948	0.0683078635400213	0.0977237691080507	0.0550446999660191	0.0531418226044256	0.116625532921603	0	0.181432883173719	No dOCR induction
3	0.229501471362887	0.271941868383074	0.409425288852881	1.1330445259581	0.133715111030838	0.733905865187478	0.439619272735741	0.950047083117674	0.212894411287623	0.85336208193753	No dOCR induction
3	0.040466760829084	0.032707917366084	0.0186662637242537	0	0	0	0	0	0	0	No dOCR induction
3	0.0232161290085211	0.0206632194157891	0.164298834276178	0.899693591678052	0.036646413415519	0.755919051635331	0.0375152485498905	0.0103440966331026	0.00869163059422679	0.0189394591035682	No dOCR induction
3	0.147276230218096	0.137790182940923	0.269428310920977	0.0666580846835726	0.15814605330785	0.0266862059508478	0.0773716155032096	0.436890076765842	0.0173832611884536	0.359025445554076	No dOCR induction
3	0.0534047346945061	0.0499449602970725	0.0186662637242537	0.00999394891378143	0.0122154711385063	0.0183482333220064	0.338017864333747	0.253939259109411	0.202771021684669	0.130927658897537	No dOCR induction
3	0.0809335216581679	0.0680650874760075	0.233328296553172	0.0783018124538027	0.108629097261093	0.119755815935228	0.484538503880651	0.453317565095835	0.358453954605455	0.420508421071863	No dOCR induction
3	0.0626759103480992	0.116137718770202	0.0559987911727612	0.336542343243216	0.192827252245174	0.423658186777694	0.099260289998565	0.0921855263175842	0.102101390346698	0.119949907655932	No dOCR induction
3	1.00518964429479	1.41074970747436	1.70690918520224	1.61119957073825	0.579791899720985	1.15955671702669	1.0015293921196	2.07634626078003	0.629326262035212	1.28512932052624	No dOCR induction
3	0.657024088916054	0.771497631860785	1.81890676754777	0.791505208257994	0.754738924616465	0.692856756037669	0.778017764454221	0.904812443430992	0.364282067182228	0.576688692107491	No dOCR induction
3	0.0291816261964792	0.0206632194157891	0.0933313186212687	0.113328271539582	0.0855082979695444	0.0954061197358779	0.0773716155032096	0.095937339655398	0	0.087559865069598	No dOCR induction
3	1.70397221352655	1.60127406415524	0.522128411495618	1.28149453235855	0.278335550214718	0.824638965420361	1.89171227483876	2.80643328446154	1.90526097075222	1.84094893242748	No dOCR induction
3	0.105802489899506	0.0895052306327578	0.72868982554311	0.614913685522826	0.280300764692914	0.185474998281586	0.552926273154878	0.662637515933421	0.661894607628096	0.306047389036733	No dOCR induction
3	0.200680964912602	0.241989364267815	0.074665054897015	0.0183381189711142	0.0604222841997997	0.0266862059508478	0.165687568254097	0.0818414296844816	0.0832863701495178	0.025252612138091	No dOCR induction
3	0.0603772113719701	0	0	0	0.0244309422770127	0	0.0066427278255532	0.00517204831655129	0	0.00631315303452275	No dOCR induction
3	0.255016299347538	0.486980262992489	0.166763860437582	0.0183381189711142	0.279645693200182	0.034359956892515	0.0199281834766596	0	0.105731326139448	0.00631315303452275	No dOCR induction
3	0.0189034710533803	0.0120446979502949	0.167996373518284	0.141612701536933	0.327852506261475	0.154115772827743	0.130513438107635	0.256779729066886	0.126744523120652	0.132576213724978	No dOCR induction
3	0.040466760829084	0.0877390621368649	0.128198819908373	0.101636905881808	0	0.0900688785457083	0.0531418226044256	0.110542141224713	0.185387760496216	0.0315657651726138	No dOCR induction
3	0.0560645534168294	0.0697250954649152	0.249529534116022	0.0932927358244749	0.230783808646157	0.132766808067065	0.221170509261951	0.156581684475276	0.0572114783668375	0.13806508934578	No dOCR induction
3	0.0275287869636618	0.0774605326824629	0.0279993955863806	0.0683078635400213	0.036646413415519	0.0633826725948605	0	0.00517204831655129	0	0	No dOCR induction
3	0.0172506318205629	0.0172370429309885	0.619157269358992	0.459912201584124	0.435826532029836	0.408310684894359	0.0531418226044256	0.118045767900341	0.133237976930855	0.384821268830647	No dOCR induction
3	0.0646898693271108	0.0826528776631566	0.154965702414051	0.0616611102266819	0	0.0770578864138715	0	0	0.0622731731683142	0	No dOCR induction
3	0.040466760829084	0.0335910016140305	1.20344703743088	0.864667132592272	0.460912545799581	0.834305381423551	1.51421867093643	2.41486097971494	0.93782860985933	2.00070737939323	No dOCR induction
3	0.171138218969929	0.192821327711704	0.339163313495185	0.259937947533406	0.0848532264768124	0.273207367075797	0.811231403581987	0.378577310305041	0.341837111192298	0.375492072416483	No dOCR induction
3	0.102496811433872	0.130054745723375	0.837516841430015	1.16792807138125	0.435826532029836	0.920365462153438	0.762771817784419	2.5831005559856	0.388158782180885	1.86895544308197	No dOCR induction
3	0.61929352655837	0.333473084410436	0.593622899934014	0.196579420562731	0.193482323737906	0.219834955174101	0.413809616202994	0.363463617137327	0.218722523864396	0.27613017869156	No dOCR induction
3	0.129018618908028	0.144536375403539	0.573724123129059	1.07803016904476	0.388274790461275	1.00477672251178	0.537299699100343	1.96489277617498	0.307070588815391	1.68312010656441	No dOCR induction
3	0.0998369927115483	0.0370171780988312	0.111997582345522	0.12162480370937	0.316292106615701	0.160461080395062	0.17233029607965	0.231428379082528	0.0796564343567678	0.117477075414771	No dOCR induction
3	0.0172506318205629	0.0844190461590495	0.278761442783104	0.17993871833561	0.0610773556925317	0.170791718085426	0.22351162766538	0.299067458979636	0.202771021684669	0.219311801380855	No dOCR induction
3	0.266662553726337	0.285965055843233	1.46477472957043	1.18782069343372	0.665300197690529	0.768242354387217	1.32076095513089	2.3695199002118	0.819775717332905	1.37681057266444	No dOCR induction
3	0.411924824965421	0.549394563267798	0.277528929702403	0.293219351987648	0.194137395230638	0.212825425919608	0.360287166213835	0.185282396015507	0.155682932920785	0.0938730181041208	No dOCR induction
3	0.895511995935417	0.873930644691784	0.695054837336708	0.8496762092216	0.96806669018226	0.718878740301343	0.355985556791711	0.837575815315826	0.451198373124496	0.734236451695318	No dOCR induction
3	0.229862591109082	0.178233537524555	0.518957845036999	0.391509062269014	0.534205372630619	0.283881849456136	0.110585254630976	0.168346016087116	0.100669631337971	0.211350093518892	No dOCR induction
3	0.27730182861563	0.159336486604658	0.0186662637242537	0.378263193529879	0.0244309422770127	0.169463274711078	0	0.0338727598567826	0	0.0189394591035682	No dOCR induction
3	0.0129379738654222	0	0.0454331462299326	0	0.0122154711385063	0.00533724119016956	0.0066427278255532	0.0155161449496539	0	0.00631315303452275	No dOCR induction
3	5.09143671004254	5.13570762920218	0.762324813749513	1.94793246553164	0.473128016938087	1.05148344984896	2.45950386727871	2.49640639743394	1.43381581842182	1.1863106379398	No dOCR induction
3	0	0	0.0186662637242537	0	0	0	0	0	0	0	No dOCR induction
3	1.18027940147367	1.32025523208667	0.810222986140849	0.996476436765602	0.556671100429436	0.603131722181936	0.844445042709753	0.95937339655398	0.625696326242462	0.628018193797393	No dOCR induction
3	0.063682889837605	0.0413264388315783	2.44052906306816	0.874613443618509	1.56990013343273	0.640148565823148	0.69672516691362	1.48550208986347	0.47650684713188	1.30022845883645	No dOCR induction
3	3.08105742145296	3.0137899401255	1.94464056129473	2.39280610585755	1.20975582698146	2.16967068072864	2.45286113945315	2.58392876703337	2.23257833877352	2.39924137656988	No dOCR induction
3	0.0248689682413385	0.0740343561976623	0.424394013335029	0.908133037510474	0.205697794876412	0.882340552135077	0.0531418226044256	0.376245731945964	0.114422956733675	0.698006088315623	No dOCR induction
3	0.256745518329432	0.403092019368366	0.157430728575455	0.12162480370937	0.523300044477577	0.111417843306387	0.309867089397572	0.679976347643753	0.20640095747742	0.869566563936699	No dOCR induction
3	0.0172506318205629	0.0619896582473674	0.0547662780920595	0	0.0122154711385063	0.0160117235705087	0.0375152485498905	0.0155161449496539	0	0.0189394591035682	No dOCR induction
3	0.0291816261964792	0.0301648251292299	0.156198215494753	0.164947794964938	0.0482068130612934	0.0770578864138715	0.190297988537614	0.339532502131707	0.0608414141595875	0.144378242380303	No dOCR induction
3	0.236835067786546	0.282538879358432	0.797719287820104	0.391556700156558	0.523955115970309	0.173128227836924	0.716272723005546	0.348456363786072	0.441740324754973	0.200372342277287	No dOCR induction
3	0.218577456476477	0.138673267188869	0.502756607474149	0.601477265233513	0.533550301137887	0.541077492961424	0.130513438107635	0.392673220275957	0.0173832611884536	0.250877566553469	No dOCR induction
3	0	0	0.509624713174873	1.29949918611685	0.350318234060292	1.11117770162519	0.0464990947788724	0.358398008637234	0.0919780007437446	0.194883466656485	No dOCR induction
3	0.0431265795514072	0.114477710781294	0.0653319230348881	0.0433229912555677	0.0122154711385063	0.0213489647606782	0.132473929126331	0.0775807247482693	0.0485198477726107	0.0378789182071365	No dOCR induction
3	0.0756138842135214	0.0817697934152101	1.21401268237371	2.22747720779226	1.77363271383095	3.48996191976205	0.363008912001997	2.03992904293126	0.25855074104278	4.11806755678751	No dOCR induction
3	0.0729540654911981	0.032707917366084	0.0186662637242537	0.0149909233706721	0.0122154711385063	0.00533724119016956	0.0132854556511064	0.00517204831655129	0	0.0126263060690455	No dOCR induction
3	0	0.00430926073274713	0	0	0	0	0.0132854556511064	0	0	0	No dOCR induction
3	0.0205563102861978	0.0542542210298197	0.00933313186212687	0.0816490080542447	0	0	0.0132854556511064	0.00517204831655129	0.0224449559899303	0	No dOCR induction
3	0.165818581525282	0.303872862008197	1.41194650485629	1.58960953194178	0.593317513844955	0.866328828564568	0.205924562592149	0.584547899586753	0.0883480649509946	0.324986848140301	No dOCR induction
3	0.00431265795514072	0.0361340938508847	0.0279993955863806	0.0966399314249169	0.0604222841997997	0.0557089216531933	0.0441579763754437	0.0442168564898852	0	0.0559940998969843	No dOCR induction
3	0.138289794561621	0.100773004842092	0.00933313186212687	0.119975024852922	0.109284168753825	0.0770578864138715	0.19225847955631	0.0870134780010329	0.102101390346698	0.0441920712416593	No dOCR induction
3	0.230508450852393	0.231604674306428	0.512089739336276	0.283225403073867	0.54445562929093	0.121428103999551	0.254384148389717	0.524412446365274	0.263612435844257	0.329651446347383	No dOCR induction
3	0.753479023412891	1.17405884869422	2.44862968184959	2.44588485658918	1.21368625593785	1.47644661230822	1.4477913926809	6.78689822929632	0.324453850003845	7.1255823120495	No dOCR induction
3	0.181777493859222	0.067182003228061	0.0559987911727612	0.00999394891378143	0.0848532264768124	0.058045431404691	0.0574434320265501	0.0893450563601093	0	0.025252612138091	No dOCR induction
3	0.0842392001238028	0.0973468283572909	0.644691638783969	0.701369116483783	0.280955836185646	0.573100940102441	0.450944237368151	0.876514183672702	0.183956001487489	0.465524769727243	No dOCR induction
3	0.517727314864928	0.722223434797688	0.869919316555715	0.493241243925911	0.353593591523952	0.151115041389071	0.531037598659523	1.08492279112995	0.259982500051507	0.500930855693218	No dOCR induction
3	0.177103716157887	0.225529245077788	1.51830849458179	0.726353988768236	0.923135234584626	0.788927097460722	0.325113036067374	0.469342601643888	0.211462652278896	0.280794776898642	No dOCR induction
3	0.236835067786546	0.123096232246788	0.074665054897015	0.0499697445689071	0.036646413415519	0.058045431404691	0.0750304970997809	0.0324525248780451	0.0260748917826804	0.0614829755177866	No dOCR induction
3	0.787695547056899	0.827764142592532	0.548895294001296	0.478250320555238	0.205697794876412	0.554432329783236	1.0003875099654	0.764764687102167	0.46561703975363	0.596171362349538	No dOCR induction
3	0	0	0.0373325274485075	0.00499697445689071	0.0726377553383061	0.0160117235705087	0	0.0221084282449426	0.0883480649509946	0	No dOCR induction
3	0.460371041961475	0.40884896707605	3.49957604302782	3.35377970466193	2.02622717878319	3.39089084690032	2.12965124030945	5.03507721729674	1.56782021312797	5.90028741221361	No dOCR induction
3	0.103142671177183	0.0567973132666738	0.23209578347247	0.0583139146262399	0.376059319322769	0.0213489647606782	0.0508007042009969	0.13072144289252	0.0535815425740874	0.201196619691008	No dOCR induction
3	0.0981841534787308	0.0422095230795248	0.0920988055405669	0.0149909233706721	0	0.0183482333220064	0.278613941288501	0.120377346259417	0.0398282171783839	0.0315657651726138	No dOCR induction
3	0.0361541028739432	0.0318248331181375	0.720589206761685	0.243249607418741	0.569541643060674	0.13743982757006	0.214527781436398	0.120377346259417	0.22884591346735	0.0686204059660298	No dOCR induction
3	0.0679955477927458	0.0801097854263024	0.0839981867591418	0.0882957613675842	0.194137395230638	0.0213489647606782	0.126211828685511	0.146237587842173	0.154251173912059	0.105675046759446	No dOCR induction
3	0.0258759477308443	0.0292817408812834	0.100199424321992	0.0616611102266819	0.0359913419227871	0.00533724119016956	0.0066427278255532	0.0169363799283913	0.00869163059422679	0.00631315303452275	No dOCR induction
3	0.0447794187842247	0.106742273563746	0.0547662780920595	0.106633880338698	0.108629097261093	0.0870681471070364	0.586139912282644	0.281219735670905	0.259982500051507	0.144378242380303	No dOCR induction
3	0.0129379738654222	0	0.699457916876028	0.333195147642774	0.157490981815119	0.180801978778591	0.033213639127766	0.143906009483097	0.0260748917826804	0.0568183773107048	No dOCR induction
3	2.43833940563802	2.47386318237908	1.8692699661005	1.09971548361631	1.17703984252233	0.7615766698227	1.97806773657095	1.373350141511	1.21882430689204	0.96645562542046	No dOCR induction
3	1.99134383703724	1.95216271231858	4.20608063311829	0.972998429674964	2.30390765750517	0.692192534350495	5.36281390852522	6.00045087321505	3.16104997680519	3.02918919146996	No dOCR induction
3	0.249773041651968	0.26618492067539	0.278761442783104	0.356577878958323	0.133715111030838	0.103744092364719	0.397802414763726	0.333449110434817	0.146991302326559	0.157004548449348	No dOCR induction
3	0.209952140566195	0.162762663089459	0.0279993955863806	0.0333290423417863	0.0964136261225868	0.048035170711526	0.0797127339066384	0.0855932430222955	0.043458152971134	0.025252612138091	No dOCR induction
3	0	0.00430926073274713	0.0186662637242537	0.00499697445689071	0.0122154711385063	0	0	0	0	0	No dOCR induction
3	0.239779626505986	0.175584284780715	0.276296416621701	0.106633880338698	0.073292826831038	0.0213489647606782	0.0640861598521033	0.0583127664608016	0.0398282171783839	0.0189394591035682	No dOCR induction
3	0.147276230218096	0.160219570852605	0.0559987911727612	0.0666580846835726	0.0488618845540254	0.0503716804630237	0.0730700060810852	0.0465484348489616	0	0	No dOCR induction
3	0.854038255616827	0.634165891139867	0.0839981867591418	0.211617981820948	0.0964136261225868	0.174136294214073	0.117227982456529	0.162262624390226	0.216524347080373	0.0686204059660298	No dOCR induction
3	0.0172506318205629	0.0206632194157891	0	0	0	0	0.0066427278255532	0	0	0	No dOCR induction
3	0.310434993021055	0.366745604503511	0.923453081567073	0.506582388440134	0.547075915261858	0.259532153256786	0.893665883276787	0.884633141763186	0.512039787284084	0.446585310623674	No dOCR induction
3	0.235466968550846	0.130831669464336	0.36962773524297	0.174989381766264	0.15814605330785	0.150450819701897	0.126211828685511	0.0930968696979231	0.0398282171783839	0.0749335590005525	No dOCR induction
3	0.31510877072239	0.229061582069573	0.423161500254327	0.253195918444978	0.109939240246557	0.156452282579241	0.431396681276225	0.771250530580998	0.131806217922129	0.327459680381463	No dOCR induction
3	1.43041356287183	1.32820299031819	0.824486170325783	1.51620941816978	0.438446818000764	1.19691740535788	0.638901107502337	5.50179222861607	0.325885609012571	3.06954094191825	No dOCR induction
3	0.0799265421686621	0.0964637441093444	0.348496445357312	0.284970457705405	0.122154711385063	0.362612023934331	0.362628284617264	0.905321335029391	0.0796564343567678	0.664248557177089	No dOCR induction
3	0.00431265795514072	0.0120446979502949	0.0640994099541863	0	0.0970686976153188	0	0.0066427278255532	0.0324525248780451	0	0.0378789182071365	No dOCR induction
3	0.0523977552050003	0.0430926073274713	0.210964493586813	0.12827155702271	0.0359913419227871	0.0266862059508478	0.0265709113022128	0.281219735670905	0.133237976930855	0.149042840587385	No dOCR induction
3	0.106809469389012	0.11193461854444	0.145632570551925	0.101636905881808	0.240378993813735	0.108417111867715	0.154743231006419	0.261951777383438	0.375837215793908	0.192410634415323	No dOCR induction
3	0	0	0.1375319517705	0.00499697445689071	0.0848532264768124	0.0106744823803391	0.0375152485498905	0.0103440966331026	0.0260748917826804	0	No dOCR induction
3	0.134338256352674	0.232487758554374	0.553825346324103	0.538071100375293	0.543800557798198	0.363940467308679	0.30714534360941	0.418533461858714	0.194079391090443	0.187746036208242	No dOCR induction
3	0	0.032707917366084	1.50897536271966	0.226561267304075	0.473783088430819	0.493706543937072	0.618972924025677	1.17984234758855	0.359885713614182	1.26618986142267	No dOCR induction
3	0.267308413469648	0.297797432779557	0.176096992299709	0.321599057760088	0.156835910322387	0.295564398213624	0.636179361714175	0.907652913388467	0.410603738170816	0.847873206316728	No dOCR induction
3	0.0733151852373923	0.0792267011783559	0.0827656736784401	0.0949425146809236	0.0122154711385063	0.0907331002328825	0.0199281834766596	0.0545609531229877	0	0.0441920712416593	No dOCR induction
3	0.110115147854647	0.148068712395325	1.0703181651997	0.658141401003304	0.338757834414518	0.437997622283879	1.21175556413387	2.93622007648983	0.706119178374527	2.37235913101635	No dOCR induction
3	0.105802489899506	0.0697250954649152	0.0466656593106343	0.0549667190257979	0.122154711385063	0.0503716804630237	0	0.0103440966331026	0.0173832611884536	0.0441920712416593	No dOCR induction
3	0.0215632897757036	0.0292817408812834	0.0373325274485075	0	0	0	0.0132854556511064	0.00517204831655129	0.0347665223769072	0.00631315303452275	No dOCR induction
3	0.040466760829084	0.0878452226438502	0.00933313186212687	0.0249848722844536	0.036646413415519	0.0106744823803391	0.0707288876776564	0.213983107555739	0.0173832611884536	0.268992748243317	No dOCR induction
3	0.199673985423097	0.157570318108765	0.348496445357312	0.366571827872105	0.364498919676994	0.311576121784133	0.276272822885073	0.445411486638267	0.446802019556449	0.393607254106331	No dOCR induction
3	0.117087624532111	0.195470580455543	0.0373325274485075	0.0866459825111355	0.0122154711385063	0.0793943961653692	0.033213639127766	0.0583127664608016	0	0.0568183773107048	No dOCR induction
3	0.157554385361195	0.188618227485942	0.0734325418163132	0.076652033597354	0.036646413415519	0.0426979295213565	0.256344639408413	0.293492958881144	0.0847181291582445	0.287107929933165	No dOCR induction
3	0.213903678775142	0.179893545513462	2.02617372189247	5.75813426251462	1.19187559963177	5.40145235830103	0.38451695911262	0.365392743714463	0.170202676091786	0.557749233003922	No dOCR induction
3	0	0.0129277821982414	0.0373325274485075	0.0449727701120164	0.0604222841997997	0.0533724119016956	0.0066427278255532	0	0.00869163059422679	0.0433677938279388	No dOCR induction
3	0.077627843192533	0.147291788654363	0.24829702103532	0.166597573821387	0.073292826831038	0.0610461628433628	0.148100503180866	0.116625532921603	0.129608041138105	0.0883841424833185	No dOCR induction
3	0.0102781551430989	0.0292817408812834	0.138764464851201	0.253195918444978	0.0359913419227871	0.18613921996876	0.130513438107635	0.174026956002066	0.141929607525082	0.243740136105226	No dOCR induction
3	1.01913459764972	0.884879937380162	0.446757816301388	2.35263975865225	0.193482323737906	1.11784338618971	0.663130900401121	1.0045015964242	0.313564042625594	0.631034237177034	No dOCR induction
3	0.0318414449188025	0.0413264388315783	0.780285537176552	0.258288168676958	0.378024533800965	0.167790986646754	0.214527781436398	0.250187445771598	0.21003089327017	0.150691395414826	No dOCR induction
3	0.230869570598587	0.408955127583036	0.756689221129491	0.274881233016534	0.414015875723752	0.201486721852095	0.826857977636522	0.972557963144558	0.370775520992432	0.530848066038391	No dOCR induction
3	0.176457856414575	0.250395564719338	1.22774889377515	0.454867589239689	0.886488821169107	0.400636933952692	1.0687179251446	1.51004853628395	1.0174850442161	1.73555495194327	No dOCR induction
3	0.316115750211896	0.153367217883004	1.38517962235061	0.363224632271663	0.194137395230638	0.372942661624695	0.86905546299327	1.04587798295661	0.425788822575246	0.608254457280105	No dOCR induction
3	0.119747443254434	0.0619896582473674	0.24829702103532	0.223261709591178	0.0488618845540254	0.328252067041816	0.214527781436398	0.394093455254695	0.195511150099169	0.567078429418086	No dOCR induction
3	0.188388850790492	0.168731931811114	0.368395222162268	0.124971999309812	0.386964647475811	0.129766076628393	0.472832911863507	0.218243812491951	0.220154282873123	0.205861217898089	No dOCR induction
3	0.25336346011472	0.253150977970163	1.04724882193613	0.549762466033068	0.804255880663223	0.504381026317411	0.614671314603553	0.678153660883075	0.301242476238617	0.547595759176038	No dOCR induction
3	1.60852425851922	1.91818086886867	0.682024166232476	0.728194319174863	0.555360957443972	0.388634008198005	1.3450481021247	1.88975006960225	1.3577893198578	0.771572158763975	No dOCR induction
3	0.0690025272822516	0.0335910016140305	0.0466656593106343	0	0	0	0	0	0	0.00631315303452275	No dOCR induction
3	0.0928645160340843	0.119670055761988	0.584289768071888	0.524825231636159	0.207007937861876	0.354938272992664	0.371612130846246	0.488101668332957	0.199141085891919	0.450425631417036	No dOCR induction
3	0.103142671177183	0.224646160829841	0.278761442783104	0.573145197348617	0.073292826831038	0.308231545655486	0.152402112602991	0.442973468462733	0	0.269817025657037	No dOCR induction
3	0.0421196000619014	0.0292817408812834	0.0734325418163132	0.041673212399119	0.0855082979695444	0.034359956892515	0.0132854556511064	0.0790009597270067	0.0260748917826804	0.0189394591035682	No dOCR induction
3	0.0318414449188025	0.034474085861977	0.296195193426656	0.159950820508047	0.121499639892331	0.0503716804630237	0.159425467813277	0.072408676431718	0.0608414141595875	0.0631315303452275	No dOCR induction
3	0.285204905033523	0.386419579164368	1.18478077370663	5.72198204133538	0.559291386400364	7.63455264701008	0.264947858252662	1.08685191770708	0.0760264985640177	1.33151315773382	No dOCR induction
3	0.0739610449807039	0.0998899205941451	0.101431937402694	0.304910717645423	0.0122154711385063	0.20615974135509	0.284876041729322	0.473094414981701	0.159312868713536	0.226449231829099	No dOCR induction
3	0.0766208637030272	0.0912713991286508	0.0559987911727612	0.00999394891378143	0.0244309422770127	0.177137025652745	0.327073527086069	0.217734920893552	0.252722628466007	0.0568183773107048	No dOCR induction
3	0.063682889837605	0.0800036249193171	0.637823533083245	0.416541572441012	0.341378120385446	0.0533724119016956	0.126211828685511	0.638599961111343	0.0608414141595875	0.237426983070703	No dOCR induction
3	1.14621563732781	1.11404767995672	0.139996977931903	0.259890309645862	0.0726377553383061	0.20615974135509	0.601005231567713	0.615686629302519	0.307070588815391	0.436150770520549	No dOCR induction
3	1.12142304883555	1.04884416623852	3.3497189604503	1.03965651435854	2.16125243279949	1.12418869375703	3.37936003447297	1.52891404278948	1.40344564961296	0.755105531901569	No dOCR induction
3	0.0885518580789436	0.149834880891218	0.543259701381275	0.474807849179707	0.255214750923169	0.313568786845656	0.484157876495917	0.444902595039869	0.161511045497559	0.637347390211557	No dOCR induction
3	0.0129379738654222	0.0413264388315783	0.0933313186212687	0.0633108890831306	0.0482068130612934	0.0266862059508478	0.128172319704207	0.149078057799648	0.0659031089610643	0.163317701483871	No dOCR induction
3	0.0696483870255632	0.0740343561976623	0.164298834276178	0.199974254050718	0.0841981549840805	0.119091594248054	0.0132854556511064	0.0531407181442503	0	0.0686204059660298	No dOCR induction
3	0.186736011557674	0.301117448757372	0.212197006667514	0.769819893686438	0.0610773556925317	0.477030598679389	0.0797127339066384	0.388921406938143	0.0311365865841571	0.117477075414771	No dOCR induction
3	0.0713012262583807	0.0774605326824629	0.495361528989939	0.326548394329434	0.182576995584863	0.202150943539269	0.391159686938173	0.363972508735726	0.0883480649509946	0.332124278588544	No dOCR induction
3	0.00862531591028145	0	0.00933313186212687	0.00999394891378143	0.0122154711385063	0.034359956892515	0.0066427278255532	0.0338727598567826	0	0.00631315303452275	No dOCR induction
3	0.0534047346945061	0.034474085861977	0.193530742943261	0.494891022782359	0.157490981815119	0.431331937719361	0.450944237368151	0.937773859907436	0.409837320395519	0.588490720762816	No dOCR induction
3	0.056710413160141	0.0697250954649152	0.110765069264821	0.041673212399119	0.0848532264768124	0	0.110585254630976	0.0155161449496539	0	0	No dOCR induction
3	0.196368306957462	0.226412329325734	2.12690011899795	1.36780704965687	0.703256754091512	0.989749597625642	1.56343951150346	1.95637136630256	0.390356958964909	1.10671248073216	No dOCR induction
3	0.258037237816055	0.366851765010496	0.600491005634738	0.526522648380152	0.412050661245556	0.516727796762074	0.970656871395264	1.40711646155132	1.0312383696118	0.833055134281762	No dOCR induction
3	0.0421196000619014	0.0783436169304094	0.508392200094171	0.199926616163173	0.120844568399599	0.085395859042713	0.225472118684076	0.205970589281712	0.175264370893262	0.0946972955178413	No dOCR induction
3	0.040466760829084	0.0361340938508847	0.406960262691477	0.271581675303637	0.325232220290547	0.103079870677545	0.731518669675349	1.52931649457142	0.286057391834187	0.68950116931518	No dOCR induction
3	0.647391793516267	0.557906924226307	2.25879647814843	1.92275704169701	1.48242662098499	1.56417898110243	1.63024741714373	3.39208209957765	1.32532205080679	4.72358703696321	No dOCR induction
3	0.0361541028739432	0.0379002623467776	0.0466656593106343	0.0249848722844536	0.168396309968161	0.0266862059508478	0.0265709113022128	0.101109387971949	0.070964803762541	0.0568183773107048	No dOCR induction
3	0.361541028739432	0.53236984135078	0.250762047196724	0.213267760677397	0.146585653662076	0.156452282579241	0.846786161113182	0.59164907448044	0.303440653022641	0.212174370932612	No dOCR induction
3	0.0145908130982396	0.032707917366084	0.525825950737723	0.154953846051157	0.242999279784663	0.189139951407432	0.0265709113022128	0.0752491463891929	0.0659031089610643	0.0441920712416593	No dOCR induction
3	0.0232161290085211	0.0499449602970725	0.0827656736784401	0.00499697445689071	0.120189496906867	0.034359956892515	0.110585254630976	0.149989401179987	0.043458152971134	0.101010448552364	No dOCR induction
3	0.227202772386758	0.208398362653784	0.325427102093739	0.0899455402240329	0.122154711385063	0.222835686612773	0.183655260712061	0.334360453815156	0.145559543317832	0.267344193415876	No dOCR induction
3	0.577743406490703	1.06555040663459	0.632187940463224	0.493241243925911	0.435826532029836	0.180137757091417	0.822556368214398	0.798531007142492	0.420727127773769	0.36917891938196	No dOCR induction
3	0.847711638682675	0.89869080382635	0.306760838369485	0.556456857233952	0.121499639892331	0.135767539505737	0.243059183757307	0.356977773658497	0.288920909851641	0.168806577104673	No dOCR induction
3	0.236473948040351	0.313374467721638	0.914119949704946	0.266584700846746	0.242999279784663	0.382288700630686	0.988624563853228	0.991825921432025	0.859603934511288	0.745495269212164	No dOCR induction
3	0.0464322580170421	0.0964637441093444	0.138764464851201	0.174989381766264	0.0610773556925317	0.119755815935228	0.232114846509629	0.171186486044591	0.0485198477726107	0.13806508934578	No dOCR induction
3	0.477621673782038	0.420999825533331	0.830121762945804	0.181636135079604	0.570851786046138	0.165798321585231	0.985902818065066	0.726631222309172	0.471445152330403	0.438623602761711	No dOCR induction
3	0.60857787192	0.478361741526995	0.527058463818425	0.479900099411687	0.303421563984463	0.395299692762523	0.835841823865504	0.963125209891794	0.70172282480648	0.601117026831861	No dOCR induction
3	0.0696483870255632	0.0576803975146203	0.24829702103532	0.218312373021832	0.036646413415519	0.177137025652745	0.183655260712061	0.124638051195629	0.313564042625594	0.119125630242212	No dOCR induction
3	0.101489831944366	0.0662989189801145	0.359062090300141	0.189932667249392	0.0359913419227871	0.283217627768962	0.154743231006419	0.109121906245975	0.0398282171783839	0.131751936311257	No dOCR induction
3	0.276294849126124	0.173041192543861	0.154965702414051	0.0716550591404633	0.0122154711385063	0.0823951276040411	0.24970191158286	0.178690112720219	0.141929607525082	0.149867118001105	No dOCR induction
3	0.040466760829084	0.050828044545019	0.342860852737291	0.139962922680485	0.241689136799199	0.135103317818562	0.106283645208851	0.177269877741481	0.043458152971134	0.157828825863069	No dOCR induction
3	0.265655574236831	0.308959046481905	0.0466656593106343	0.146657313881369	0.0482068130612934	0.116755084496556	0.090657071154316	0.395111238451492	0.128176282129378	0.0568183773107048	No dOCR induction
3	0.0593702318824643	0.0628727424953139	0.296195193426656	0.154906208163612	0.158801124800582	0.158788792330738	0.349342828966158	0.429386450090215	0.145559543317832	0.25170184396719	No dOCR induction
3	0.0577173926496469	0.0567973132666738	0.221530138529641	0.0499697445689071	0.0610773556925317	0.0610461628433628	0.130513438107635	0.095937339655398	0.043458152971134	0.111163922380248	No dOCR induction
3	0.163519882549153	0.159230326097673	0.0653319230348881	0	0.0122154711385063	0	0.0640861598521033	0.0155161449496539	0	0	No dOCR induction
3	0.0464322580170421	0.0422095230795248	0.130663846069776	0.0533169401693492	0.0122154711385063	0.0633826725948605	0.0464990947788724	0.118045767900341	0.0224449559899303	0.00631315303452275	No dOCR induction
3	0.103142671177183	0.142876367414631	0.454858435082813	0.714662623110461	0.35293852003122	0.916036287340418	0.119569100859958	0.852583068667081	0.267242371637007	1.05236693566262	No dOCR induction
3	0.231515430341899	0.167848847563167	0.576189149290462	0.233208020617415	0.376714390815501	0.247185382812123	0.267669604040824	0.37340526198849	0.161511045497559	0.263503872622515	No dOCR induction
3	0.0421196000619014	0.0567973132666738	0.00933313186212687	0.00999394891378143	0	0.0503716804630237	0.0066427278255532	0	0	0	No dOCR induction
3	0.11277496657697	0.242766288008776	0.591157873772611	0.274928870904079	0.314326892137505	0.0847316373555388	0.241098692738611	0.280308392290566	0.304872412031368	0.0946972955178413	No dOCR induction
3	0.218577456476477	0.215356876130371	0.389526512047925	0.298216326444539	0.181921924092131	0.212161204232434	0.738542024885635	0.724193204133638	0.355590436588002	0.662600002349648	No dOCR induction
3	0.0885518580789436	0.102433012830999	0.0653319230348881	0.0899931781115775	0.169051381460893	0.0106744823803391	0.125831201300778	0.0649050497560903	0.0260748917826804	0.0441920712416593	No dOCR induction
3	0.397695131613376	0.344422377098814	0.387061485886521	0.276578649760527	0.254559679430437	0.122092325686726	0.519332006642379	0.59733001439539	0.330947303814048	0.274481623864119	No dOCR induction
3	0.0421196000619014	0.0206632194157891	0.0186662637242537	0.00999394891378143	0.0359913419227871	0	0.0441579763754437	0.0169363799283913	0.0173832611884536	0.00631315303452275	No dOCR induction
3	0.0189034710533803	0.00430926073274713	0.221530138529641	0.0916429569680262	0.279645693200182	0.114418574745058	0.0265709113022128	0.0155161449496539	0.00869163059422679	0.075757836414273	No dOCR induction
3	1.70743065149034	1.70377943730116	1.02241999280836	1.1379462246399	1.04528994596969	0.739563483374847	1.86944297295867	2.16204594361879	1.76982481703734	1.21952495793985	No dOCR induction
3	0.0431265795514072	0.0585634817625668	0.683256679313178	0.171594548278278	0.158801124800582	0.158788792330738	0.270010722444252	0.701575884290297	0.131806217922129	0.306047389036733	No dOCR induction
3	0.0258759477308443	0.0249724801485363	0.074665054897015	0.13991528479294	0.0244309422770127	0.162453745456584	0.0265709113022128	0.0258602415827564	0	0.0930487406904003	No dOCR induction
3	0.0577173926496469	0.0964637441093444	0.0279993955863806	0.0433229912555677	0.0359913419227871	0.0373606883311869	0.187576242749452	0.121797581238154	0.0173832611884536	0.0686204059660298	No dOCR induction
3	0.771813014472036	0.735928140736891	0.285629548483828	0.27327909204763	0.255869822415901	0.114418574745058	0.987863309083762	0.32634793554113	0.428753417134566	0.181432883173719	No dOCR induction
3	0.0318414449188025	0.0335910016140305	0.074665054897015	0	0.036646413415519	0.00533724119016956	0.0265709113022128	0.00517204831655129	0.0347665223769072	0	No dOCR induction
3	0.0988300132220425	0.14552562015847	0.110765069264821	0.188330526280488	0.108629097261093	0.0740571549751996	0.214147154051665	0.294913193859881	0.159312868713536	0.075757836414273	No dOCR induction
3	0.0205563102861978	0.00773543721754776	0	0	0.0122154711385063	0	0	0	0	0	No dOCR induction
3	0.0679955477927458	0.032707917366084	0.492190962531321	0.509786670377942	0.242999279784663	0.505045248004586	0.157084349409848	0.519642849830663	0.199141085891919	0.473205411313965	No dOCR induction
3	1.3640708543119	1.31760597934283	0.980684385820536	1.17952416126393	0.691696354445738	1.08749222711302	0.922197285597696	1.58165230915179	0.527224871688514	1.48467738538981	No dOCR induction
3	0.173436917946058	0.201333688670212	0.0279993955863806	0.106633880338698	0.0604222841997997	0.0770578864138715	0.196560088978434	0.24268381909597	0.126744523120652	0.111163922380248	No dOCR induction
3	0.0858920393566203	0.093814491365505	0.465424080025642	0.629809333118408	0.194792466723369	0.315905296597153	0.289558278536179	0.617000424464798	0.123114587327902	0.500930855693218	No dOCR induction
3	0.861448231789562	0.462326264364909	0.186662637242537	0.0949901525684682	0.15814605330785	0.134439096131388	0.168028686657526	0.0531407181442503	0.0572114783668375	0.025252612138091	No dOCR induction
3	0.00862531591028145	0.0249724801485363	0.00933313186212687	0.0249848722844536	0.121499639892331	0	0	0	0	0	No dOCR induction
3	0.0928645160340843	0.105965349822785	0.00933313186212687	0.0149909233706721	0	0.0603819411561886	0.0066427278255532	0.0310322898993077	0.0173832611884536	0	No dOCR induction
3	2.06595074176126	2.09351903244335	0.738022957405237	1.09137131355898	0.277680478721986	0.628809861755635	0.941744841689622	0.668318455848371	0.685771322626753	0.424348741865224	No dOCR induction
3	0.0583632523929585	0.0559142290187273	0.139996977931903	0.119975024852922	0.14462043918388	0.0533724119016956	0.296201006361732	0.305257290492984	0.334577239606798	0.223976399587937	No dOCR induction
3	0.00431265795514072	0.032707917366084	0.00933313186212687	0.0233350934280049	0.0122154711385063	0.00533724119016956	0	0.0169363799283913	0	0	No dOCR induction
3	0.1688395199938	0.104199181326892	0.0186662637242537	0.0833464247982381	0.0122154711385063	0.0420337078341823	0.0199281834766596	0.047968669827699	0.0622731731683142	0	No dOCR induction
3	0.0291816261964792	0.049061876049126	0.258862665978149	0.231605879648511	0.0610773556925317	0.112082064993561	0.0730700060810852	0.211142637598264	0.140497848516355	0.13724081193206	No dOCR induction
3	0.101489831944366	0.100773004842092	0.0466656593106343	0.0449727701120164	0.0122154711385063	0.034359956892515	0.130513438107635	0.126969629554706	0.074594739555291	0.0749335590005525	No dOCR induction
3	0.146915110471902	0.222879992333948	0.229630757311066	0.78481081705711	0.15814605330785	0.694529044101993	1.65959742832913	1.57749804403203	1.07612828159166	1.06718500769758	No dOCR induction
3	0.10846230862183	0.107625357811693	0.074665054897015	0.0449727701120164	0	0.0557089216531933	0.0707288876776564	0.114293954562527	0.0485198477726107	0.050505224276182	No dOCR induction
3	0.0723082057478865	0.11193461854444	0.0466656593106343	0.0249848722844536	0	0.0106744823803391	0	0.00517204831655129	0.00869163059422679	0	No dOCR induction
3	0.00431265795514072	0.0120446979502949	0.100199424321992	0.0199878978275629	0.0122154711385063	0.0900688785457083	0.0816732249253341	0.059733001439539	0.0311365865841571	0.0315657651726138	No dOCR induction
3	0.0789195626791563	0.0206632194157891	0.109532556184119	0.0999871270253589	0.0610773556925317	0.071720645223702	0.757328326208095	0.689917992494915	0.362083890398205	0.740549604729841	No dOCR induction
3	0.107455329132324	0.00861852146549425	0.662125389427521	0.221611930734729	0.157490981815119	0.468028404363374	0.0949586805764405	0.235180192420342	0.161511045497559	0.318673695105778	No dOCR induction
3	0.253078720117603	0.24795863298947	1.19851698510807	0.571447780604624	0.97134204764592	0.506717536068909	1.35789557629604	2.32045031485474	1.43821217198987	2.54554924005287	No dOCR induction
3	1.03114197177471	0.982120605230467	2.49969842069954	2.70931291338566	2.37785555582894	2.41719990823074	2.94752537171699	3.69369401654928	3.11033195224856	3.59572440974956	No dOCR induction
3	0.322081247399854	0.307405198999983	1.05975252025687	0.388161866668572	0.15814605330785	0.259532153256786	0.38451695911262	0.297647224000898	0.339638934408275	0.218487523967135	No dOCR induction
3	0.0895588375684494	0.126628569238574	0.449928382760006	0.146609675993824	0.036646413415519	0.135767539505737	0.457967592578438	0.55635607964492	0.414233673963566	0.263503872622515	No dOCR induction
3	0.152234747916549	0.108508442059639	0.213429519748216	0.106633880338698	0.326542363276011	0.134439096131388	0.128172319704207	0.340041393730105	0.136867912723605	0.176768284966637	No dOCR induction
3	0.0766208637030272	0.100666844335106	1.12754946945316	3.97722811179226	1.06579045929031	3.59941056569969	0.318470308241821	2.67164070878183	0.391788717973635	3.82874893947642	No dOCR induction
3	0.0756138842135214	0.136907098692976	0.193530742943261	0.158301041651599	0.109939240246557	0.151779263076245	0.437658781717045	0.591140182882042	0.308502347824118	0.300558513415931	No dOCR induction
3	0.0345012636411258	0.0533711367818732	0.0827656736784401	0.17993871833561	0.036646413415519	0.161125302082236	0.0066427278255532	0.0921855263175842	0	0.100186171138644	No dOCR induction
3	0.0318414449188025	0	0.0839981867591418	0.0199878978275629	0.27899062170745	0.0396971980826846	0.0265709113022128	0.0583127664608016	0.0934097597524713	0.0694446833797503	No dOCR induction
3	0.937707975746395	1.06311347490472	0.257630152897447	0.338287397874754	0.397869975628854	0.0693841354722043	0.395461296360297	0.320264543844239	0.171634435100512	0.213822925760053	No dOCR induction
3	0.771813014472036	0.785202337799987	2.7335536900362	2.86897790656844	2.69873316289377	2.2823934997166	2.35006049480193	3.5520131456088	1.61996999669333	3.0753108838143	No dOCR induction
3	0.215917637754154	0.176573529535647	0.120098201126948	0.0399757956551257	0.0604222841997997	0.0763936647266973	0.117227982456529	0.0310322898993077	0.0347665223769072	0.0315657651726138	No dOCR induction
3	0.128372759164716	0.0946975756134514	0.0466656593106343	0.0149909233706721	0	0	0.0066427278255532	0.0272804765614939	0	0.00631315303452275	No dOCR induction
3	0.097177173989225	0.152484133635057	0.405727749610775	0.244947024162734	0.302766492491731	0.167790986646754	0.168028686657526	0.553515609687446	0.131806217922129	0.220136078794576	No dOCR induction
3	0.0129379738654222	0.0129277821982414	0.174864479219007	0.184935692792501	0.0964136261225868	0.0610461628433628	0.132473929126331	0.0738289114104554	0.0173832611884536	0.025252612138091	No dOCR induction
3	0.0799265421686621	0.0465187838122719	0.0186662637242537	0.134965948223594	0	0.0663834040335324	0.0464990947788724	0.189034209353321	0.0673348679697909	0.0820709894487958	No dOCR induction
3	0.0885518580789436	0.0990068363461986	0.110765069264821	0.0649606679395793	0.0610773556925317	0.129101854941219	0.0816732249253341	0.140154196145283	0.070964803762541	0.142729687552862	No dOCR induction
3	0.105156630156195	0.143759451662578	0.214662032828918	0.12827155702271	0.170361524446357	0.0503716804630237	0.225472118684076	0.362552273756989	0.166572740299036	0.164141978897592	No dOCR induction
3	0.113420826320282	0.127405492979535	0.128198819908373	0.219914513990736	0.073292826831038	0.132766808067065	0.0398563669533192	0.106281436288501	0.0347665223769072	0.16166914665643	No dOCR induction
3	0.164165742292465	0.124862400742681	0.805819906601529	1.26452036491862	0.619058599107432	1.2062399766711	0.731899297060082	2.57570336912643	0.547471650894421	1.70728629642554	No dOCR induction
3	0.0626759103480992	0.0499449602970725	0.24829702103532	0.398203453469898	0.206352866369144	0.25485913375379	0.258685757811842	0.316003838908027	0.202771021684669	0.697462877177144	No dOCR induction
3	0.0620300506047876	0.0422095230795248	0	0.00499697445689071	0	0.0160117235705087	0	0.0258602415827564	0	0.0126263060690455	No dOCR induction
3	0.359888189506615	0.449398482166667	0.174864479219007	0.0916429569680262	0.291861164338688	0.058045431404691	0.524014243449237	0.329188405498604	0.189017696288966	0.200372342277287	No dOCR induction
3	0.103142671177183	0.125745484990628	0.443060277059283	0.0816490080542447	0.4371366750153	0.0527081902145214	0.112926373034404	0.0324525248780451	0.207832716486146	0.0631315303452275	No dOCR induction
3	0.00431265795514072	0	0.0559987911727612	0.00499697445689071	0.0122154711385063	0.0106744823803391	0	0.0169363799283913	0.0173832611884536	0.0307414877588933	No dOCR induction
3	0.97838309682352	0.974809810040861	1.16734702306307	1.15798176035501	1.1159624868298	0.881996707445102	1.89285415699296	1.49220081297522	1.66485990867319	0.977433376662065	No dOCR induction
3	0.486531729689437	0.408742806569065	0.321729562851633	0.291569573131199	0.15814605330785	0.245192717750601	0.448603118964723	0.54418929625114	0.424357063566519	0.490496315590093	No dOCR induction
3	0.125351820696198	0.0722681877017693	0.130663846069776	0.038326016798677	0.0841981549840805	0.106080602116217	0.0199281834766596	0.0413763865324103	0.0311365865841571	0.0496809468624615	No dOCR induction
3	0.0318414449188025	0.050828044545019	0.484090343749895	0.536468959406389	0.546420843769126	0.677509254154335	0.601385858952446	0.768812512405464	0.351960500795252	0.866269454281817	No dOCR induction
3	0.0772667234463388	0.0422095230795248	0.074665054897015	0.0783018124538027	0.0122154711385063	0.0877323687942106	0.117227982456529	0.112873719583789	0.131806217922129	0.0126263060690455	No dOCR induction
3	0.350255894106828	0.502769618948541	0.390759025128627	0.209920565076955	0.338757834414518	0.201486721852095	0.687741320684638	1.13198011757731	0.275167584455937	0.544298649521156	No dOCR induction
3	0.213903678775142	0.172158108295914	0.278761442783104	0.188282888392943	0.14462043918388	0.20615974135509	0.194599597959738	0.124638051195629	0.074594739555291	0.0686204059660298	No dOCR induction
3	0.314747650976196	0.316800644206438	2.32043086194121	1.02136603327497	1.15129875725985	1.05212420384335	1.01285435675201	1.09304174922043	0.597423257675758	0.430661894899747	No dOCR induction
3	0.0464322580170421	0.0654158347321681	0.0279993955863806	0	0	0.00533724119016956	0.0132854556511064	0.036204338215859	0	0.0441920712416593	No dOCR induction
3	0.0345012636411258	0.121436224257881	0.971351253958409	0.668135349917085	0.524610187463041	0.448007882977044	0.157084349409848	0.460418739989522	0.070964803762541	0.20668549531181	No dOCR induction
3	0.0534047346945061	0.0172370429309885	4.15923640629393	0.31985400312855	1.94006380932091	0.286882580894808	1.32664242818697	1.30691841695971	0.365713826190955	0.741654948418803	No dOCR induction
3	0.0215632897757036	0.0249724801485363	0.0559987911727612	0	0.0488618845540254	0.0106744823803391	0	0.0169363799283913	0	0	No dOCR induction
3	0.216924617243659	0.218676892108186	0.565623504347634	0.558249549753034	0.315637035122969	0.257859865192462	0.550204527366717	0.639108852709741	0.499718220897107	0.264328150036235	No dOCR induction
3	0.145623390985279	0.105965349822785	0.0839981867591418	0.0599636934826886	0.036646413415519	0.0633826725948605	0.170369805060954	0.330608640477342	0.098471454553948	0.143553964966582	No dOCR induction
3	0.0815793814014796	0.085302130406996	0.458029001541431	0.501633051870788	0.108629097261093	0.275543876827295	0.9526891789373	1.37669950306687	0.547471650894421	0.825093426419798	No dOCR induction
3	0.0437724392947189	0.0335910016140305	0.0734325418163132	0.079999229197796	0.036646413415519	0.0290227157023455	0.225472118684076	0.168854907685514	0.0485198477726107	0.062307252931507	No dOCR induction
3	0.0852461796133086	0.0646389109912069	0.278761442783104	0.173291965022271	0.243654351277395	0.13743982757006	0.0730700060810852	0.104861201309763	0.0608414141595875	0.144378242380303	No dOCR induction
3	0.17545087692507	0.123096232246788	0.294962680345955	0.193279862849834	0.0488618845540254	0.16712676495958	0.17233029607965	1.56694106776601	0.110793020940925	1.25822815356071	No dOCR induction
3	0.0421196000619014	0.0301648251292299	0.0373325274485075	0.00999394891378143	0.0244309422770127	0.0183482333220064	0.0398563669533192	0.0790009597270067	0	0.13806508934578	No dOCR induction
3	0.253724579860914	0.203206017673091	1.12631695637246	1.56103927461916	0.629963927260474	1.12785364688288	0.555267391558307	1.75790440369647	0.21003089327017	1.17780571893935	No dOCR induction
3	0.0275287869636618	0.0370171780988312	0.0186662637242537	0	0.0122154711385063	0.0266862059508478	0.0574434320265501	0.0206881932662051	0.00869163059422679	0.0126263060690455	No dOCR induction
3	0.0145908130982396	0.0930375676245438	0.322962075932335	0.0899931781115775	0.0970686976153188	0.0213489647606782	0.148100503180866	0.211142637598264	0.070964803762541	0.168806577104673	No dOCR induction
3	0.125712940442393	0.0998899205941451	0.0547662780920595	0.141660339424478	0.0359913419227871	0.0426979295213565	0.1148868640531	0.121797581238154	0.0485198477726107	0.25471788734683	No dOCR induction
3	0.240786605995492	0.196141343689519	0.185430124161836	0.278276066504521	0.120844568399599	0.190812239471756	0.099640917383298	0.18954310095172	0.169436258316489	0.107323601586887	No dOCR induction
3	0	0	0	0	0.0122154711385063	0	0.0199281834766596	0.00517204831655129	0.0173832611884536	0	No dOCR induction
3	1.13867368065612	1.21503300581278	6.95830058687875	3.41204598140062	4.71143472755299	2.70270711036565	5.56443686169524	9.46917904667674	4.34301066107817	7.88233639877851	No dOCR induction
3	0.327685624841618	0.254810985959071	0.979451872739834	0.516481061578826	0.545765772276394	0.259532153256786	0.477895776055097	0.641440431068818	0.257118982034054	0.381805225451006	No dOCR induction
3	0.0318414449188025	0.0206632194157891	0.269428310920977	0.0982897102813656	0.073292826831038	0.163461811833734	0.0640861598521033	0.160842389411488	0.0796564343567678	0.100186171138644	No dOCR induction
3	0.123053121720069	0.183319721998263	0.658954822968902	0.409894819127672	0.327197434768743	0.42198589871337	0.451324864752885	0.50929875319756	0.404110284360612	0.500106578279497	No dOCR induction
3	0.070655366515069	0.0801097854263024	0.297427706507358	0.176639160622713	0.0726377553383061	0.0687199137850301	0.362628284617264	0.28406020562838	0.114422956733675	0.100186171138644	No dOCR induction
3	0.173152177948941	0.150717965139164	0.18173258491973	0.218264735134287	0.0482068130612934	0.145777800198902	0.0597845504299788	0.330608640477342	0.0485198477726107	0.100186171138644	No dOCR induction
3	0.0189034710533803	0.00430926073274713	0.110765069264821	1.27460958960749	0.0359913419227871	1.26964611695873	0.0375152485498905	0.415290540119298	0.0311365865841571	0.412546713209899	No dOCR induction
3	0.325748045611683	0.207515278405838	0.00933313186212687	0.0149909233706721	0.036646413415519	0.0213489647606782	0.0707288876776564	0.0413763865324103	0.0347665223769072	0.00631315303452275	No dOCR induction
3	0.0421196000619014	0.0292817408812834	0.120098201126948	0.0366762379422283	0.0970686976153188	0.0160117235705087	0.0797127339066384	0.127478521153104	0.124546346336628	0.124614505863014	No dOCR induction
3	0.0583632523929585	0.0722681877017693	0.269428310920977	0.563151248434836	0.291206092845956	0.574109006479591	0.640480971136299	0.922766606556181	0.314995801634321	0.868461220247737	No dOCR induction
3	0.971049500399862	0.812824070692363	0.166763860437582	0.199926616163173	0.109284168753825	0.0633826725948605	0.22351162766538	0.241263584117232	0.105731326139448	0.075757836414273	No dOCR induction
3	0.291170402221481	0.321109904939186	0.390759025128627	0.561501469578387	0.327197434768743	0.199814433787771	0.899927983717607	1.13005099100017	0.282427456041437	0.332124278588544	No dOCR induction
3	0.161505923570142	0.0292817408812834	0.00933313186212687	0.124971999309812	0	0.134439096131388	0.0132854556511064	0.155670341094937	0.0173832611884536	0.0677961285523093	No dOCR induction
3	0.247113222929645	0.219559976356133	0.348496445357312	0.868061966080259	0.352283448538488	0.336590039670657	0.525974734467932	0.730891927245385	0.46924697554638	0.46057910524492	No dOCR induction
3	0.00431265795514072	0.00773543721754776	0	0.00999394891378143	0.0244309422770127	0.0106744823803391	0.0773716155032096	0.0936057612963216	0.00869163059422679	0	No dOCR induction
3	0.226841652640564	0.160113410345619	0.109532556184119	0.0949901525684682	0.0122154711385063	0.0450344392728542	0.066427278255532	0.0583127664608016	0.136867912723605	0.0568183773107048	No dOCR induction
3	0.131678437630351	0.196247504196504	0.955855556692773	0.606474239690404	0.0855082979695444	0.446679439602696	0.720574332427671	0.890314081678135	0.547471650894421	0.735060729109039	No dOCR induction
3	0.0421196000619014	0.0585634817625668	0.0933313186212687	0.0849962036546868	0.15814605330785	0.0373606883311869	0.121529591878653	0.198466962606085	0.0760264985640177	0.0993618937249231	No dOCR induction
3	0.0189034710533803	0.0206632194157891	0.230863270391768	0.144912259249831	0.0726377553383061	0.0693841354722043	0.0773716155032096	0.036204338215859	0.043458152971134	0.0315657651726138	No dOCR induction
3	0.367145406181196	0.322769912928093	0.406960262691477	0.36652418998456	0.351628377045756	0.248857670876447	0.409127379396137	0.434049606808368	0.309934106832844	0.388942655899249	No dOCR induction
3	0.139296774051126	0.148951796643271	0.425626526415731	0.678176936718412	0.593972585337687	0.533747586709732	0.706908249391832	0.605744984451357	0.220154282873123	0.231938107449901	No dOCR induction
3	0.0378069421067607	0.032707917366084	0.0640994099541863	0.0183381189711142	0.0244309422770127	0.0290227157023455	0	0	0	0	No dOCR induction
3	0.0258759477308443	0.0844190461590495	0.492190962531321	0.126621778166261	0.120844568399599	0.085395859042713	0.126211828685511	0.185282396015507	0.0311365865841571	0.11363675462141	No dOCR induction
3	0.378430540813801	0.410721296078929	0.673923547451051	0.526475010492608	0.532895229645155	0.716542230549845	0.58810040330134	0.45007464335642	0.388158782180885	0.43697504793427	No dOCR induction
3	0.159207224594013	0.204972186168984	0.0839981867591418	0.146609675993824	0.0244309422770127	0.0954061197358779	0.0816732249253341	0.124129159597231	0.0173832611884536	0.132576213724978	No dOCR induction
3	0.0172506318205629	0.0232063116526433	0.156198215494753	0.206573369476513	0.073292826831038	0.241183919934779	0.0972997989798692	0.176358534361142	0.00869163059422679	0.0686204059660298	No dOCR induction
3	0	0.0154708744350955	0.998118136464088	0.484849435981033	0.21856833750765	0.37761568112769	0.741263770673797	1.04587798295661	0.367145585199682	0.99005968273111	No dOCR induction
3	0.397979871610493	0.294477416801742	0.630428454599035	0.158301041651599	0.326542363276011	0.171799784462575	0.799906438949576	1.0751940259117	0.402678525351886	0.382629502864726	No dOCR induction
3	0.117087624532111	0.172158108295914	0	0.0149909233706721	0.036646413415519	0.00533724119016956	0.033213639127766	0.036204338215859	0	0.062307252931507	No dOCR induction
3	0.209952140566195	0.211824539138585	0.813920525382954	0.36652418998456	0.242999279784663	0.387625941820855	1.37706250500324	2.02127641605865	0.456260067925973	1.01229625148956	No dOCR induction
3	0.822196810698025	1.04322717922989	2.52769781628592	2.92748237274486	2.37589034135075	3.11236970632713	1.71894399727935	2.74648740338908	1.97479401550604	2.94410215864152	No dOCR induction
3	0.526637370772326	0.48454333126262	0.266963284759574	0.494843384894815	0.0970686976153188	0.344263790612325	0.452904728386847	0.399774395169644	0.288920909851641	0.27530590127784	No dOCR induction
3	0.0965313142459134	0.0758005246935553	0.230863270391768	0.17494174387872	0.122154711385063	0.0693841354722043	0.371612130846246	0.270875639037803	0.131806217922129	0.119125630242212	No dOCR induction
3	0.0620300506047876	0.0542542210298197	0.325427102093739	0.169897131534284	0.279645693200182	0.244184651373451	0.241098692738611	0.217226029295154	0.154251173912059	0.101010448552364	No dOCR induction
3	4.32832539122986	4.08707578397763	1.75234233143218	3.12934459508975	1.21368625593785	2.42452981448243	1.62910553498953	1.23877044546421	1.65397010129494	0.694990044935982	No dOCR induction
3	0.356221391294786	0.721446511056727	0.074665054897015	0.0533169401693492	0	0.0587096530918652	0.033213639127766	0.0700770980726416	0	0.0496809468624615	No dOCR induction
3	0.0955243347564076	0.0662989189801145	2.45109470801099	1.01476691784917	2.03015760773958	0.885341283573749	0.751827480536741	2.17684031733713	0.456260067925973	1.53435833225227	No dOCR induction
3	0.137643934818309	0.104199181326892	0.876787422256439	0.204923590620064	0.328507577754207	0.154115772827743	0.705328385757869	0.661726172553082	0.2324758492601	0.471013645348045	No dOCR induction
3	0.0620300506047876	0.0801097854263024	0.0361000143678057	0.0483199657124584	0.0244309422770127	0.0290227157023455	0	0.0921855263175842	0.0311365865841571	0.0189394591035682	No dOCR induction
3	0.0550575739273236	0.032707917366084	0	0	0.0244309422770127	0.00533724119016956	0.0066427278255532	0.0103440966331026	0.00869163059422679	0.00631315303452275	No dOCR induction
3	0.24812020241915	0.232487758554374	0.16553134735688	0.103286684738256	0	0.116755084496556	0.338017864333747	0.291563832304008	0.0572114783668375	0.23028955262246	No dOCR induction
3	0.03349428415162	0.0292817408812834	0.0373325274485075	0.0449727701120164	0.0122154711385063	0.0823951276040411	0.0398563669533192	0.0620645797986154	0.0311365865841571	0.0568183773107048	No dOCR induction
3	0.103503790923377	0.0998899205941451	0.387061485886521	0.0149909233706721	0.193482323737906	0.034359956892515	0.263367994618699	0.259111307425963	0.171634435100512	0.271465580484478	No dOCR induction
3	0.177103716157887	0.216133799871332	0.334760233955866	0.0650083058271239	0.0964136261225868	0.0817309059168669	0.0863554617321916	0.11895711128068	0.00869163059422679	0.212998648346333	No dOCR induction
3	0.063682889837605	0.123979316494735	0.476695265265685	0.196579420562731	0.205697794876412	0.158788792330738	0.259066385196575	0.604324749472619	0.140497848516355	0.442463923555072	No dOCR induction
3	0.10048285245486	0.0481787918011796	1.01308686094624	0.209920565076955	0.255214750923169	0.146442021886076	0.287597787517483	0.173518064403667	0.259982500051507	0.0812467120350753	No dOCR induction
3	0.00431265795514072	0.0129277821982414	0.0373325274485075	0.15665126279515	0.0964136261225868	0.0823951276040411	0.391159686938173	0.33111753207574	0.119484651535152	0.423524464451504	No dOCR induction
3	0.177464835904081	0.179116621772501	0.186662637242537	0.379912972386328	0.0964136261225868	0.150450819701897	0.154743231006419	0.375736840347566	0.141929607525082	0.407057837589097	No dOCR induction
3	0.110115147854647	0.111157694803479	0.164298834276178	0.138313143824036	0.0964136261225868	0.129101854941219	0.1148868640531	0.137313726187808	0.0572114783668375	0.0631315303452275	No dOCR induction
3	0.0620300506047876	0.0585634817625668	0.240196402253895	0.0549667190257979	0.0488618845540254	0.0663834040335324	0.17233029607965	0.0568925314820642	0.119484651535152	0.0315657651726138	No dOCR induction
3	0.143609432006267	0.0946975756134514	3.0123151328193	4.83137727870776	1.5227725761335	6.34218218653077	1.68262798497869	4.5388565908733	0.383097087379409	5.31782877821007	No dOCR induction
3	0.0523977552050003	0.032707917366084	0.0734325418163132	0.0249848722844536	0.0848532264768124	0.0603819411561886	0.0816732249253341	0.059733001439539	0	0	No dOCR induction
3	0.301524937113656	0.392601168899994	0.756689221129491	0.829735949281582	0.219878480493114	0.333589308231986	0.756129089958866	0.635357039371927	0.519965000103014	0.564062386038445	No dOCR induction
3	0	0	0	0	0.0122154711385063	0.00533724119016956	0	0	0	0	No dOCR induction
3	0.0275287869636618	0.0422095230795248	0.484090343749895	1.6829499056538	0.21856833750765	1.52150451927385	0.0883159527508873	0.0780896163466677	0.0535815425740874	0.214647203173774	No dOCR induction
3	0.00431265795514072	0.0335910016140305	0.102664450483396	0.0966399314249169	0.0244309422770127	0.0106744823803391	0.174671414483079	0.0855932430222955	0.0521497835653607	0.050505224276182	No dOCR induction
3	0.0129379738654222	0.0120446979502949	0.120098201126948	0.113280633652038	0.109939240246557	0.0663834040335324	0.0730700060810852	0.160842389411488	0.0572114783668375	0.126263060690455	No dOCR induction
3	0.0129379738654222	0.00430926073274713	0.803354880440125	0.33159300667387	0.327852506261475	0.360939735870007	1.05075023268664	1.39575458172142	0.597423257675758	1.10369643735252	No dOCR induction
3	0.475246595056832	0.450175405907629	0.212197006667514	0.216614956277839	0.169706452953625	0.139776337321558	0.256344639408413	0.461330083369861	0.194079391090443	0.458387339278999	No dOCR induction
3	0.0102781551430989	0.0129277821982414	0	0	0.0244309422770127	0.00533724119016956	0.0265709113022128	0	0.0311365865841571	0	No dOCR induction
3	0.0215632897757036	0.00430926073274713	0	0.201671670794711	0.0122154711385063	0.148114309950399	0.0508007042009969	0.071497333051379	0.0311365865841571	0.025252612138091	No dOCR induction
3	0.642718015814932	0.798023959491243	0.249529534116022	0.443271499357003	0.181921924092131	0.37862374750484	0.411087870414832	0.521974428189739	0.144127784309105	0.338437431623067	No dOCR induction
3	0	0	0.0186662637242537	0.0533169401693492	0.0122154711385063	0.0770578864138715	0	0	0.00869163059422679	0.00631315303452275	No dOCR induction
3	0.176457856414575	0.13602401444503	1.556873535111	0.599875124264609	1.09153154455279	0.634147102945804	0.966355261973139	0.854003303645819	0.649573041241119	0.78254991000558	No dOCR induction
3	0.0852461796133086	0.0576803975146203	0.1375319517705	0.0883433992551288	0.0855082979695444	0.0633826725948605	0.117227982456529	0.0907652913388467	0.0659031089610643	0.0126263060690455	No dOCR induction
3	0	0.0129277821982414	0.0908662924598652	0.111630854795589	0.133060039538106	0.0663834040335324	0.0132854556511064	0.0155161449496539	0.00869163059422679	0.0189394591035682	No dOCR induction
3	0.0868990188461261	0.0851959699000107	0.210964493586813	0.0433229912555677	0.157490981815119	0.0633826725948605	0.4595474562124	0.469851493242286	0.256352564258757	0.238251260484424	No dOCR induction
3	0.0912116768012668	0.144536375403539	0.130663846069776	0.06995764239647	0.0122154711385063	0.0503716804630237	0.0199281834766596	0.0634848147773529	0	0.025252612138091	No dOCR induction
3	0.417605582156262	0.40220893512042	4.48959356071048	4.33148928146851	1.52169332037144	3.46861295500137	3.5965522076025	7.58805682676338	1.7569389859588	7.354785442395	No dOCR induction
3	0.114427805809788	0.108508442059639	0.0186662637242537	0.034978821198235	0.0244309422770127	0.00533724119016956	0.106283645208851	0.0686568630939042	0.00869163059422679	0	No dOCR induction
3	0.556256496464077	0.501003450452648	0.388293998967223	0.45321781038324	0.121499639892331	0.228172927802943	2.1535004058235	2.61212058697521	1.4969564859073	1.07816275893919	No dOCR induction
3	0.0102781551430989	0	0.258862665978149	0.229908462904517	0.328507577754207	0.162453745456584	0.585759284897911	0.542260169674004	0.317193978418344	0.343926307243869	No dOCR induction
3	0.0102781551430989	0.0395602703356853	0.499059068232044	0.531424347061954	0.242344208291931	0.392963183011025	0.090657071154316	0.501286234923534	0.0260748917826804	0.41337099062362	No dOCR induction
3	0.220230295709294	0.224646160829841	0.269428310920977	0.276578649760527	0.0848532264768124	0.251194180627944	0.0597845504299788	0.339532502131707	0.0485198477726107	0.287932207346885	No dOCR induction
3	0.0102781551430989	0.00430926073274713	0.00933313186212687	0	0	0	0.0066427278255532	0	0	0	No dOCR induction
3	0.158561364850701	0.113594626533348	1.47481340172977	0.616563464379274	1.00798846106144	0.295220553523649	1.66662078353942	0.785855332150313	1.20144104570359	0.25170184396719	No dOCR induction
3	0.370812204393025	0.39005807666314	0.94898745099205	0.924630826074961	0.412050661245556	0.660833308896652	0.47321353924824	1.12437005108522	0.360652131389478	0.850627104833131	No dOCR induction
3	0.123698981463381	0.117903887266095	0.0186662637242537	0.076652033597354	0	0.0450344392728542	0.130513438107635	0.141574431124021	0.0311365865841571	0.111988199793969	No dOCR induction
3	0.0792806824253505	0.143759451662578	0.738022957405237	0.199926616163173	0.314981963630237	0.232845947305938	0.320811426645249	0.169766251065853	0.175264370893262	0.0749335590005525	No dOCR induction
3	0.0464322580170421	0.0998899205941451	0.240196402253895	0.0399757956551257	0.073292826831038	0.0106744823803391	0.181314142308632	0.0827527730648206	0.171634435100512	0.23028955262246	No dOCR induction
3	0.215917637754154	0.286848140091179	1.52834716674113	0.456517368096138	0.303421563984463	0.339590771109329	0.806929794159863	0.649961840941242	0.223017800890576	0.387294101071808	No dOCR induction
3	0.102496811433872	0.161879578841512	0.443060277059283	0.348186071013446	0.0726377553383061	0.122092325686726	0.479856267073793	0.348053912004131	0.443938501538996	0.187746036208242	No dOCR induction
3	0.107455329132324	0.123979316494735	2.80399423290762	1.00627983412921	1.45799567870798	0.546414734151594	2.50012148900149	2.75074810832529	0.827700930151835	0.931592750592965	No dOCR induction
3	0.136636955328803	0.158347241849727	0.22029762544894	0.0633108890831306	0.073292826831038	0.0847316373555388	0.108244136227547	0.148166714419309	0.0572114783668375	0.025252612138091	No dOCR induction
3	0.0593702318824643	0.0258555643964828	0	0	0.0122154711385063	0	0	0.00517204831655129	0	0	No dOCR induction
3	0.00431265795514072	0.0335910016140305	0.101431937402694	0.0683078635400213	0.036646413415519	0.0450344392728542	0.0066427278255532	0.0531407181442503	0	0.050505224276182	No dOCR induction
3	0.0189034710533803	0.0361340938508847	0.0186662637242537	0	0.0122154711385063	0.00533724119016956	0.0066427278255532	0.0870134780010329	0.0173832611884536	0.025252612138091	No dOCR induction
3	0.0593702318824643	0.0921544833765973	0.0373325274485075	0.0233350934280049	0.0122154711385063	0	0.0265709113022128	0.036204338215859	0.0224449559899303	0.0378789182071365	No dOCR induction
3	0.0523977552050003	0.0619896582473674	0.511562766552789	0.501490138208154	0.0482068130612934	0.533403742019757	0.161385958831972	0.251607680750335	0.123114587327902	0.194059189242764	No dOCR induction
3	0.183430333092039	0.240329356278907	1.59860914209883	0.573097559461073	0.83697186512235	0.273871588762971	1.85533890844307	1.01149633150143	0.981286762830464	0.205861217898089	No dOCR induction
3	0.0431265795514072	0.0465187838122719	0.0815331605977383	0.0149909233706721	0.0122154711385063	0.00533724119016956	0.0199281834766596	0.0324525248780451	0.00869163059422679	0.0433677938279388	No dOCR induction
3	0.040466760829084	0.0955806598613979	0.250762047196724	0.0982897102813656	0.56823150007521	0.0847316373555388	0.159044840428544	0.0855932430222955	0	0.0189394591035682	No dOCR induction
3	0.0928645160340843	0.0619896582473674	0.524593437657021	0.568100585004182	0.449352146153807	0.475358310615066	0.656868799960301	1.38206112353245	0.546039891885694	1.04138918442101	No dOCR induction
3	0.0981841534787308	0.101656089090038	0.361527116461544	0.19822919941918	0.217258194522186	0.140440559008732	0.207885053610845	0.295315645641822	0.118052892526425	0.144378242380303	No dOCR induction
3	0.166825561014788	0.143759451662578	0.693822324256006	1.25457405389238	0.376059319322769	0.608125118682131	0.386858077516048	1.02620757288721	0.0919780007437446	0.836071177661403	No dOCR induction
3	0.393021353912041	0.254917146466056	0.376495840943693	0.601381989458424	0.0970686976153188	0.419649388961873	0.157084349409848	0.322596122203316	0.043458152971134	0.399920407140854	No dOCR induction
3	0.352915712829151	0.458123164139147	0.0839981867591418	0.0533169401693492	0.073292826831038	0.0426979295213565	0.0441579763754437	0.0559811881017252	0.0224449559899303	0.00631315303452275	No dOCR induction
3	0.545978341320978	0.558225405747263	0.111997582345522	0.429835079067691	0.0604222841997997	0.328252067041816	0.245400302160735	0.375736840347566	0.0796564343567678	0.126263060690455	No dOCR induction
3	0.569118090580422	0.570728545917563	0.101431937402694	0.169992407309374	0.036646413415519	0.0740571549751996	0.0840143433287629	0.145326244461834	0.119484651535152	0.0433677938279388	No dOCR induction
3	0.0215632897757036	0.0172370429309885	0.0279993955863806	0.0299818467413443	0.0122154711385063	0	0	0	0	0	No dOCR induction
3	0.0205563102861978	0.016353958683042	0.247064507954618	0.399900870213891	0	0.307567323968312	0.17233029607965	0.518731506450324	0.118052892526425	0.567902706831807	No dOCR induction
3	0.161867043316336	0.14209944367367	0.0373325274485075	0.0899931781115775	0.0488618845540254	0.0503716804630237	0.14614001216217	0.234671300821944	0.0832863701495178	0.273657346450399	No dOCR induction
3	0.0507449159721829	0.0379002623467776	0.0547662780920595	0.0566641357697912	0.0122154711385063	0.0533724119016956	0.0066427278255532	0.0272804765614939	0.00869163059422679	0.0307414877588933	No dOCR induction
3	1.31799971604105	1.1198046276644	0.663357902508222	0.773214727174424	0.291206092845956	0.518400084826397	0.548244036348021	0.987162764713873	0.795132584558951	0.642836265832359	No dOCR induction
3	0.0490920767393654	0.0499449602970725	0.185430124161836	0.0750022547409053	0.0964136261225868	0.0770578864138715	0.108244136227547	0.0206881932662051	0.0173832611884536	0.0741092815868321	No dOCR induction
3	0.0361541028739432	0.0154708744350955	0	0.00499697445689071	0	0.0183482333220064	0.0617450414486745	0	0	0.0307414877588933	No dOCR induction
3	0.43155053551119	0.280772710862539	0.887353067199267	0.194977279593827	0.230783808646157	0.125093057125398	0.438039409101778	0.358800460419175	0.288255568618211	0.208334050139251	No dOCR induction
3	0.207292321843872	0.230827750565467	1.26877896046577	0.496493163751263	0.669230626646921	0.292219822084977	0.24970191158286	0.749142102336055	0.304872412031368	0.402393239382015	No dOCR induction
3	0.0437724392947189	0.093814491365505	0.148097596713328	0.0932927358244749	0.0244309422770127	0.108417111867715	0.196560088978434	0.498043313184119	0.150621238119309	0.250053289139749	No dOCR induction
3	0.0232161290085211	0.0249724801485363	0.0186662637242537	0.17993871833561	0.0610773556925317	0.273207367075797	0.0066427278255532	0.0324525248780451	0.0347665223769072	0.0126263060690455	No dOCR induction
3	0.0172506318205629	0.0430926073274713	0.0279993955863806	0.00499697445689071	0	0.0320234471410174	0.0508007042009969	0.0672366281151667	0	0.037054640793416	No dOCR induction
3	0.345943236151687	0.301329769771343	1.26384890814296	0.706461366715762	1.46497057790463	0.968744477554939	1.27938207863864	1.02438488612653	0.829899106935858	0.712280949212109	No dOCR induction
3	0.162512903059647	0.126628569238574	0.251994560277426	0.146609675993824	0.109284168753825	0.132766808067065	0.0398563669533192	0.0870134780010329	0.150621238119309	0.0694446833797503	No dOCR induction
3	0.0189034710533803	0.0120446979502949	0.0361000143678057	0	0	0.0106744823803391	0	0.00517204831655129	0	0	No dOCR induction
3	0.166825561014788	0.0981237520982521	0.277528929702403	0.243249607418741	0.254559679430437	0.0954061197358779	0.110585254630976	0.250187445771598	0.0311365865841571	0.223976399587937	No dOCR induction
3	0.0577173926496469	0.136907098692976	0.288094574645231	0.188282888392943	0.15814605330785	0.0663834040335324	0.168028686657526	0.13072144289252	0.0398282171783839	0.0938730181041208	No dOCR induction
3	0.2212372751988	0.167848847563167	0.120098201126948	0.124924361422268	0.0482068130612934	0.0527081902145214	0.0265709113022128	0.134982147828732	0.0260748917826804	0.0189394591035682	No dOCR induction
3	0	0.0154708744350955	0.18173258491973	0.943016582933619	0.0122154711385063	0.857990855935727	0.0132854556511064	0.290143597325271	0.0311365865841571	0.717769824832912	No dOCR induction
3	1.21751686358619	1.12301848313523	0.620389782439693	1.04319426150916	0.133715111030838	0.836641891175048	1.17543955183321	1.1499342807025	0.813947604756131	0.755648743040048	No dOCR induction
3	0.944242952928588	0.858812051969708	0.340395826575887	0.629856971005953	0.0848532264768124	0.313568786845656	0.168028686657526	0.190454444332059	0.0572114783668375	0.156180271035628	No dOCR induction
3	0.202979663888731	0.207621438912823	0.288094574645231	0.213267760677397	0.181266852599399	0.40297344370419	0.201242325785292	0.350787942145148	0.307070588815391	0.34475058465759	No dOCR induction
3	0	0.016353958683042	0.128198819908373	0	0.132404968045374	0.00533724119016956	0.0132854556511064	0	0.00869163059422679	0	No dOCR induction
3	0.0361541028739432	0.0301648251292299	0.0279993955863806	0.00999394891378143	0.0244309422770127	0	0.0375152485498905	0.0427966215111477	0.0347665223769072	0	No dOCR induction
3	0.275003129639501	0.292817408812834	0.193530742943261	0.0633108890831306	0.146585653662076	0.0557089216531933	0.099640917383298	0.0258602415827564	0.149189479110582	0.0189394591035682	No dOCR induction
3	0.316400490209014	0.349508561572522	0.0839981867591418	0.0499697445689071	0.0122154711385063	0.103079870677545	0.163727077235401	0.095937339655398	0	0.106499324173166	No dOCR induction
3	1.3537926991688	1.35716624967852	0.757921734210193	1.54308225874841	0.401145333092513	0.945059003042763	5.36178673456108	8.94017336604499	2.7236049290764	5.0779100414862	No dOCR induction
3	0.0766208637030272	0.0990068363461986	0.266963284759574	0.118277608108928	0.399180118614317	0.0770578864138715	0.0707288876776564	0.115714189541264	0.074594739555291	0.0441920712416593	No dOCR induction
3	0.0215632897757036	0.0422095230795248	0.0373325274485075	0.0899455402240329	0	0.0533724119016956	0.0707288876776564	0.0775807247482693	0	0.11363675462141	No dOCR induction
3	0.0258759477308443	0.016353958683042	0.166763860437582	0.0566641357697912	0.073292826831038	0.0527081902145214	0.0199281834766596	0.0427966215111477	0.00869163059422679	0.124614505863014	No dOCR induction
3	0.0308344654292967	0.0438695310684324	0.0547662780920595	0.00999394891378143	0.036646413415519	0.0557089216531933	0.0132854556511064	0.0206881932662051	0	0.0126263060690455	No dOCR induction
3	0.204993622867743	0.142982527921616	0.424394013335029	0.249943998619625	0.424266132384062	0.16712676495958	0.090657071154316	0.159931046031149	0.0883480649509946	0.00631315303452275	No dOCR induction
3	0.136998075074997	0.104199181326892	0.406960262691477	0.244947024162734	0.207007937861876	0.154779994514917	0.0863554617321916	0.241263584117232	0.074594739555291	0.174295452725476	No dOCR induction
3	0.0102781551430989	0.00430926073274713	0.0186662637242537	0	0.0122154711385063	0	0	0.00517204831655129	0.0173832611884536	0	No dOCR induction
3	0.0345012636411258	0.032707917366084	0.0186662637242537	0.038326016798677	0.036646413415519	0.0213489647606782	0.033213639127766	0.0103440966331026	0.0883480649509946	0.0126263060690455	No dOCR induction
3	0.0663427085599283	0.118893132021027	0.0279993955863806	0.00999394891378143	0.0488618845540254	0.0106744823803391	0.0308725207243373	0.047968669827699	0.0934097597524713	0.0126263060690455	No dOCR induction
3	0.0945173552669017	0.0706081797128617	0.0559987911727612	0.034978821198235	0.0855082979695444	0.110753621619212	0.132473929126331	0.0427966215111477	0.0572114783668375	0.112812477207689	No dOCR induction
3	1.10647111599112	1.0935967815549	3.23824835088826	0.618117967460634	0.655049941030219	0.337254261357832	2.81859179724331	1.643207997352	1.10000499659032	0.650797973694323	No dOCR induction
3	0.03349428415162	0.0963575836023591	0.0466656593106343	0.0633108890831306	0.181921924092131	0.0236854745121759	0.103942526805422	0.0258602415827564	0.0934097597524713	0.0441920712416593	No dOCR induction
3	0.0172506318205629	0.032707917366084	0.146865083632626	0.0149909233706721	0.0244309422770127	0.0396971980826846	0.0066427278255532	0.036204338215859	0.0659031089610643	0.0126263060690455	No dOCR induction
3	0.0361541028739432	0.0474018680602184	0.138764464851201	0.0633108890831306	0.0488618845540254	0.0450344392728542	0.0929981895577448	0.11895711128068	0.0608414141595875	0.0820709894487958	No dOCR induction
3	0.0610230711152818	0.0387833465947241	0.0734325418163132	0.0199878978275629	0.0122154711385063	0.0450344392728542	0.0265709113022128	0.251607680750335	0.0311365865841571	0.112812477207689	No dOCR induction
3	0.508456139211334	0.521985151389393	0.847555513589356	0.484801798093489	0.0726377553383061	0.16712676495958	0.53065697127479	0.471674180002964	0.171634435100512	0.226449231829099	No dOCR induction
3	0.0232161290085211	0.00861852146549425	0.102664450483396	0.0249848722844536	0.109939240246557	0.0160117235705087	0.0929981895577448	0.159422154432751	0.070964803762541	0.105675046759446	No dOCR induction
3	0.0275287869636618	0.0456356995643254	0.0186662637242537	0.0249848722844536	0.036646413415519	0.0473709490243518	0.0066427278255532	0	0.00869163059422679	0	No dOCR induction
3	0.196368306957462	0.205749109909945	1.57747785221317	0.849819122884234	0.35293852003122	0.261868663008283	1.11483639253874	1.22689967403591	0.183956001487489	0.540458328727795	No dOCR induction
3	0.17545087692507	0.235137011298214	1.15431635195884	1.51606650450715	0.606843127968925	0.830960805294904	1.27856346977414	1.35051994203474	0.630758021043939	0.747143824039605	No dOCR induction
3	0.0431265795514072	0.0413264388315783	0.0279993955863806	0.034978821198235	0	0.0503716804630237	0.0132854556511064	0.00517204831655129	0	0.0614829755177866	No dOCR induction
3	0.203986643378237	0.264418752179497	2.73302671725271	1.48622757142844	1.23811719821486	0.789591319147896	2.34848063116797	2.89779059973135	1.13696969575125	1.57169403932092	No dOCR induction
3	0.156547405871689	0.18762898273101	0.228398244230365	0.314952304446749	0.108629097261093	0.228172927802943	0.371231503461513	0.582725212826075	0.119484651535152	0.356552613312915	No dOCR induction
3	0.467343518638939	0.596796431328016	0.398859643910052	0.416493934553467	0.145275510676612	0.319570249722999	0.265328485637395	0.428877558491816	0.105731326139448	0.306871666450453	No dOCR induction
3	0.0507449159721829	0.0990068363461986	0.296195193426656	0.638201141063286	0.0726377553383061	0.321242537787323	0	0.107701671267238	0	0.138889366759501	No dOCR induction
3	0.0663427085599283	0.0335910016140305	0.00933313186212687	0	0.0244309422770127	0.0236854745121759	0.0066427278255532	0.00517204831655129	0	0	No dOCR induction
3	0.211243860052819	0.144642535910524	0.550127807081998	0.16829499056538	0.268085293554408	0.277216164891618	0.19225847955631	0.128389864533443	0.162942804506286	0.050505224276182	No dOCR induction
3	0.00862531591028145	0.0129277821982414	0.527058463818425	0.0932927358244749	0.109284168753825	0.146442021886076	0.0265709113022128	0.0583127664608016	0.0521497835653607	0.119949907655932	No dOCR induction
3	0.0388139215962665	0.050828044545019	0.00933313186212687	0.034978821198235	0.0122154711385063	0.0160117235705087	0.0066427278255532	0.0272804765614939	0.0224449559899303	0.0126263060690455	No dOCR induction
3	0.114427805809788	0.132597837960229	0.477927778346387	0.311605108846307	0.256524893908633	0.222171464925599	0.258685757811842	0.346124785426996	0.237537544061577	0.239899815311865	No dOCR induction
3	0.0248689682413385	0.0258555643964828	0.0186662637242537	0.0433229912555677	0.0244309422770127	0.0106744823803391	0.103942526805422	0.0921855263175842	0.0673348679697909	0.0938730181041208	No dOCR induction
3	1.72251456483374	1.97596742689027	0.841392948185847	0.934862964426465	0.606188056476193	0.779604526147507	0.704947758373136	0.698439402367339	0.830564448169288	0.375492072416483	No dOCR induction
3	0.0981841534787308	0.186852058990049	0.704387969198835	0.33159300667387	0.450007217646539	0.327244000664667	0.676416356052227	0.712428872521798	0.646709523223666	0.635979901659357	No dOCR induction
3	0.0756138842135214	0.085302130406996	0.322962075932335	0.148307092737817	0.0848532264768124	0.140440559008732	0.477515148670364	0.46792236666515	0.136867912723605	0.145202519794023	No dOCR induction
3	0.0378069421067607	0.0585634817625668	0.214662032828918	0.21496517742139	0.0488618845540254	0.159453014017913	0.110585254630976	0.189034209353321	0.0173832611884536	0.0820709894487958	No dOCR induction
3	0.300156837877956	0.355371669787192	0.482857830669194	0.858020379278933	0.290551021353224	0.738899261687673	0.550204527366717	0.911404726726281	0.573546542677101	0.662600002349648	No dOCR induction
3	0.300156837877956	0.200450604422266	0.212197006667514	0.328245811073428	0.132404968045374	0.233510168993112	0.234075337528325	0.377665966924702	0.369343761983705	0.306871666450453	No dOCR induction
3	0.0129379738654222	0.016353958683042	0.0653319230348881	0.0649606679395793	0.0122154711385063	0.0770578864138715	0	0.0258602415827564	0.0347665223769072	0.025252612138091	No dOCR induction
3	0.0686414075360574	0.0594465660105133	0.202863874805388	0.0483199657124584	0.338102762921786	0.170471341088227	0.0574434320265501	0.114293954562527	0.070964803762541	0.0315657651726138	No dOCR induction
3	0.59241059933802	0.760548339172407	0.643459125703267	0.30821027535832	0.192827252245174	0.354938272992664	0.274312331866377	0.548343561370894	0.0485198477726107	0.326635402967742	No dOCR induction
3	0.0480850972498596	0.0413264388315783	0.260095179058851	0.146609675993824	0.15814605330785	0.0610461628433628	0.165687568254097	0.168854907685514	0.102101390346698	0.119125630242212	No dOCR induction
3	0.146915110471902	0.1058591893158	0.266963284759574	0.223261709591178	0.169706452953625	0.148778531637573	0.0464990947788724	0.129301207913782	0.0521497835653607	0.0812467120350753	No dOCR induction
3	0.047439237506548	0.0645327504842216	0.0827656736784401	0.113280633652038	0.0244309422770127	0.0266862059508478	0.033213639127766	0.095937339655398	0.0311365865841571	0.025252612138091	No dOCR induction
3	0.0454252785275363	0.00861852146549425	0.56315847818623	0.0599636934826886	0.291861164338688	0.103079870677545	0.143798893758742	0.18386216103677	0.212894411287623	0.288756484760606	No dOCR induction
3	0.0593702318824643	0.130054745723375	0.0827656736784401	0.0583139146262399	0.109284168753825	0.0183482333220064	0.066427278255532	0.120377346259417	0	0.0496809468624615	No dOCR induction
3	0.156547405871689	0.182542798257302	0.0653319230348881	0.0649606679395793	0.036646413415519	0.0960703414230521	0.181314142308632	0.0945171046766606	0.166572740299036	0.0820709894487958	No dOCR induction
3	0.0447794187842247	0.121436224257881	0.194763256023962	0	0.0244309422770127	0	0.0464990947788724	0.13072144289252	0	0.0378789182071365	No dOCR induction
3	0.0394597813395781	0.0232063116526433	0	0.146657313881369	0	0.00533724119016956	0	0.0155161449496539	0	0	No dOCR induction
3	0.0189034710533803	0.016353958683042	0.101431937402694	0.524872869523703	0.0122154711385063	0.328252067041816	0.0464990947788724	0.2605315424047	0	0.132576213724978	No dOCR induction
3	0	0.0172370429309885	0.182965098000432	0.079999229197796	0.0244309422770127	0.0320234471410174	0.13481504752976	0.23091948748413	0.0347665223769072	0.0441920712416593	No dOCR induction
3	0.30281665660028	0.272931113138006	1.79213988504209	1.10645751270474	1.00602324658324	0.850981326681234	1.99135319222206	1.66480753399855	1.66056463164701	1.659797115529	No dOCR induction
3	0.00862531591028145	0.034474085861977	0.138764464851201	0.0966399314249169	0	0.0640468942820347	0.066427278255532	0.284971549008719	0.171634435100512	0.249229011726028	No dOCR induction
3	0.178756555390705	0.0990068363461986	0.0454331462299326	0.0299818467413443	0.0482068130612934	0.0236854745121759	0.0816732249253341	0.0545609531229877	0.074594739555291	0.00631315303452275	No dOCR induction
3	0.138289794561621	0.0851959699000107	0.423161500254327	0.411592235871666	0.120844568399599	0.367285043437326	0.110585254630976	0.693669805832729	0.0869163059422679	0.680715184039496	No dOCR induction
3	0.214264798521336	0.186852058990049	0.201631361724686	0.174989381766264	0.0610773556925317	0.0503716804630237	0.0972997989798692	0.140154196145283	0.0224449559899303	0.0315657651726138	No dOCR induction
3	0.0361541028739432	0.049061876049126	0.592390386853313	0.359829798783676	0.194792466723369	0.32891628872899	0.183655260712061	0.308500212232399	0.100669631337971	0.145202519794023	No dOCR induction
3	0.0215632897757036	0.00861852146549425	0.0279993955863806	0.0249848722844536	0.0604222841997997	0.0236854745121759	0.0441579763754437	0.00517204831655129	0.0260748917826804	0.0496809468624615	No dOCR induction
3	0.385118277494148	0.315034475710545	0.458029001541431	0.846329013621158	0.0610773556925317	0.503716804630237	0.930419877057212	1.0900948394465	0.426555240350543	0.729571853488237	No dOCR induction
3	0.0991911329682366	0.0619896582473674	0.607359111335461	0.534771542662396	0.181921924092131	0.543070158022947	0.550585154751449	0.928743558436613	0.535916502282741	1.20251511993896	No dOCR induction
3	0.0437724392947189	0.100773004842092	0.328597668552357	0.0816490080542447	0.194137395230638	0.140440559008732	0.267288976656091	0.347545020405733	0.282427456041437	0.238251260484424	No dOCR induction
3	0.135991095585492	0.167071923822206	0.222762651610343	0.129968973766703	0.132404968045374	0.138104049257234	0.159425467813277	0.24268381909597	0.110793020940925	0.0694446833797503	No dOCR induction
3	0.0102781551430989	0.0120446979502949	0.0373325274485075	0.0916429569680262	0.0244309422770127	0.034359956892515	0.0066427278255532	0.00517204831655129	0	0.0126263060690455	No dOCR induction
3	0.0215632897757036	0.00773543721754776	0.0734325418163132	0.00499697445689071	0	0	0.0508007042009969	0.0945171046766606	0.0224449559899303	0.0189394591035682	No dOCR induction
3	0.10846230862183	0.0998899205941451	0	0.00999394891378143	0	0	0.0066427278255532	0	0	0	No dOCR induction
3	0.167832540504294	0.185968974742102	0.619157269358992	0.199974254050718	0.641524326906248	0.103744092364719	0.731899297060082	0.498043313184119	0.496753626337787	0.306047389036733	No dOCR induction
3	0.0928645160340843	0.0895052306327578	0.268195797840276	0.20332144965116	0.206352866369144	0.103744092364719	0.168028686657526	0.0818414296844816	0.0883480649509946	0.0378789182071365	No dOCR induction
3	0.090204697311761	0.0869621383959037	0.146865083632626	0.213267760677397	0.0726377553383061	0.206823963042264	0.165687568254097	0.209722402619526	0.0260748917826804	0.169630854518394	No dOCR induction
3	0.00431265795514072	0	0.00933313186212687	0	0.036646413415519	0	0	0	0	0.0307414877588933	No dOCR induction
3	0.131678437630351	0.083535961911103	0.9327862134292	1.60101507027429	0.388929861954007	1.02243726645383	0.522053752430541	1.42445529326166	0.289687327626937	1.25905243097443	No dOCR induction
3	0	0.0206632194157891	0.555057859404805	0.331545368786325	0.863368021877558	0.467684559673399	0.090657071154316	0.0996891529932119	0.074594739555291	0.125438783276735	No dOCR induction
3	0.0232161290085211	0.0283986566333369	0.0640994099541863	0.0249848722844536	0.0482068130612934	0.0917411666100318	0.033213639127766	0.0649050497560903	0.0485198477726107	0	No dOCR induction
3	0.0955243347564076	0.0714912639608082	0.268195797840276	0.0549667190257979	0.182576995584863	0.0693841354722043	0.254384148389717	0.138733961166546	0.252722628466007	0.105675046759446	No dOCR induction
3	0.131678437630351	0.176573529535647	1.49840971777683	1.34451959411641	0.401145333092513	0.95738230579465	1.19258863542668	1.89460279846942	0.752440849363114	2.98061358829646	No dOCR induction
3	0.00862531591028145	0.00773543721754776	0.00933313186212687	0.00499697445689071	0	0.0320234471410174	0	0	0	0	No dOCR induction
3	0.00862531591028145	0.016353958683042	0.0454331462299326	0.0249848722844536	0.0970686976153188	0.0106744823803391	0.106283645208851	0.0982689180144744	0.154251173912059	0.145202519794023	No dOCR induction
3	0.522401092566262	0.855704357005864	2.06720378858309	1.87264438346547	0.460257474306849	1.10217550730918	0.776057273435525	1.93222737166402	0.360652131389478	1.19372913466328	No dOCR induction
3	0.209952140566195	0.28762506383214	0.446757816301388	0.321599057760088	0.145275510676612	0.0900688785457083	0.592402012723464	0.351296833743547	0.337440757624251	0.050505224276182	No dOCR induction
3	0.813210375041549	1.00288998515324	0.663357902508222	0.566546081922823	0.77654958092255	0.569435986976595	1.63422575327615	2.97083791506181	1.92760485020029	1.7973000723243	No dOCR induction
3	0	0.00773543721754776	0.288094574645231	0.0750022547409053	0.146585653662076	0.0450344392728542	0.303224361572018	0.315092495527688	0.302008894013914	0.34475058465759	No dOCR induction
3	0.0723082057478865	0.104199181326892	0.378960867105096	0.0433229912555677	0.207663009354608	0.0266862059508478	0.429055562872796	0.264283355742514	0.109361261932198	0.18308143800116	No dOCR induction
3	0.0215632897757036	0.0817697934152101	0.0920988055405669	0.0849485657671421	0.583722328677377	0.146442021886076	0.355985556791711	0.047968669827699	0.135436153714879	0.050505224276182	No dOCR induction
3	0.296851159412322	0.490937242012216	0.0653319230348881	0.038326016798677	0.133715111030838	0.0503716804630237	0.137156165933188	0.0686568630939042	0.166572740299036	0.0126263060690455	No dOCR induction
3	1.32009005476914	1.62465889662979	3.25762015490973	2.83748919463328	2.06745909264783	2.05857321441945	4.10499723109224	7.3913294185854	1.85178050472	4.11806755678751	No dOCR induction
3	0.0421196000619014	0.0370171780988312	0.322962075932335	0.184935692792501	0.109939240246557	0.35427405130549	0.143798893758742	0.126058286174367	0	0.16084486924271	No dOCR induction
3	0.0102781551430989	0	0.0373325274485075	0.0183381189711142	0.0488618845540254	0.00533724119016956	0.0066427278255532	0.059733001439539	0	0.0189394591035682	No dOCR induction
3	0.0447794187842247	0.0404433545836318	0.471059672645663	0.0516671613129005	0.169706452953625	0.113754353057884	0.141457775355313	0.307079977253662	0.0485198477726107	0.408706392416538	No dOCR induction
3	0.0248689682413385	0.00861852146549425	0.0361000143678057	0.0483199657124584	0	0.0106744823803391	0	0.0324525248780451	0	0.0189394591035682	No dOCR induction
3	0.0275287869636618	0.00861852146549425	0.110765069264821	0.0749546168533607	0.036646413415519	0.0587096530918652	0.0531418226044256	0.140154196145283	0.0347665223769072	0.188570313621962	No dOCR induction
3	0.0189034710533803	0.00861852146549425	0.0186662637242537	0	0.0359913419227871	0	0	0.0338727598567826	0	0.037054640793416	No dOCR induction
3	0.056710413160141	0.0352510096029382	0.0839981867591418	0.0299818467413443	0.0359913419227871	0.0396971980826846	0.0132854556511064	0.036204338215859	0.00869163059422679	0.0433677938279388	No dOCR induction
3	0.056710413160141	0.0379002623467776	0.0839981867591418	0.0649606679395793	0.121499639892331	0.124428835438223	0.0531418226044256	0.242174927497571	0.00869163059422679	0.138889366759501	No dOCR induction
3	0.399993830589505	0.283103482085423	0.671458521289647	0.578189809693053	0.511739644831802	0.480031330118061	0.364969403020693	0.557776314623658	0.314995801634321	0.295069637795128	No dOCR induction
3	0.272912790911412	0.234924690284243	0.276296416621701	0.228258684048069	0.0488618845540254	0.188475729720258	0.2297737281062	0.328277062118265	0.216524347080373	0.156180271035628	No dOCR induction
3	0.0739610449807039	0.119670055761988	0.477927778346387	0.0849485657671421	0.182576995584863	0.16178952376941	0.39584192374503	0.274627452375617	0.259982500051507	0.282443331726083	No dOCR induction
3	0.371458064136337	0.398570437621648	0.454858435082813	0.789712515738911	0.326542363276011	0.676180810779987	0.605687468374571	0.784943988769974	0.277365761239961	0.513557161762263	No dOCR induction
3	0.192055649002321	0.150717965139164	0.121330714207649	0.146657313881369	0.207007937861876	0.106080602116217	0.0640861598521033	0.0987778096128729	0	0.0189394591035682	No dOCR induction
3	0.188388850790492	0.190278235474849	0.138764464851201	0.201576395019622	0.0970686976153188	0.174800515901247	0.278613941288501	0.199887197584822	0.102101390346698	0.0631315303452275	No dOCR induction
3	0.266301433980142	0.318460652195346	0.524593437657021	0.373218581185444	0.182576995584863	0.178465469027093	0.596703622145589	1.06849530279996	0.471445152330403	0.904691583627433	No dOCR induction
3	0.0215632897757036	0.034474085861977	0.0279993955863806	0.0149909233706721	0.0122154711385063	0.0426979295213565	0	0.0103440966331026	0	0	No dOCR induction
3	0.220591415455489	0.204972186168984	0.322962075932335	0.139962922680485	0.157490981815119	0.0663834040335324	0.128172319704207	0.147657822820911	0.074594739555291	0.0126263060690455	No dOCR induction
3	0.270614091935283	0.431172194480747	0.0454331462299326	0.0333290423417863	0.073292826831038	0.0106744823803391	0.0464990947788724	0.0672366281151667	0.0485198477726107	0.119949907655932	No dOCR induction
3	0.178110695647393	0.172935032036876	0.176096992299709	0.308257913245865	0.15814605330785	0.254194912066616	0.117227982456529	0.221995625829765	0.152819414903332	0.244564413518946	No dOCR induction
3	0.126358800185704	0.154037981116979	0.157430728575455	0.0483199657124584	0.157490981815119	0.0373606883311869	0.121529591878653	0.0686568630939042	0.0260748917826804	0.0938730181041208	No dOCR induction
3	0.0799265421686621	0.138673267188869	0.0559987911727612	0.253243556332522	0.169051381460893	0.156452282579241	0.0464990947788724	0.121797581238154	0.0347665223769072	0.0812467120350753	No dOCR induction
3	0.973500958874144	0.924652528729818	1.81203866184704	1.63439175050362	0.887143892661839	1.49612328900458	2.12300851248389	3.55951677228443	1.67937965184419	3.70276694506121	No dOCR induction
3	0.0129379738654222	0.0129277821982414	0.0279993955863806	0.0233350934280049	0	0.0106744823803391	0	0	0	0.0189394591035682	No dOCR induction
3	0.0205563102861978	0.0335910016140305	0.0186662637242537	0.0333290423417863	0.0610773556925317	0.0320234471410174	0	0.0310322898993077	0	0.025252612138091	No dOCR induction
3	0.090204697311761	0.049061876049126	0.527058463818425	0.698069558770885	0.365809062662458	0.695537110479142	0.230154355490933	0.758574855588819	0.25129086945728	1.12016306421493	No dOCR induction
3	0.432765875248736	0.555151510975482	0.0920988055405669	0.199974254050718	0.181266852599399	0.0770578864138715	0.439619272735741	0.449163299976081	0.304872412031368	0.181432883173719	No dOCR induction
3	0.0205563102861978	0.0551373052777661	0.0186662637242537	0.00499697445689071	0.0244309422770127	0.0527081902145214	0	0	0.0224449559899303	0	No dOCR induction
3	0.144616411495773	0.0955806598613979	0.278761442783104	0.708111145572211	0.15814605330785	0.264869394446955	0.196940716363167	0.793358958825941	0.0485198477726107	0.412546713209899	No dOCR induction
3	1.92370940899069	1.85615741042924	3.4560809501758	2.75933029584211	1.76904721338182	2.01521106321092	1.87450583715026	3.30171926002075	1.17316797713688	2.40995698294825	No dOCR induction
3	0.00862531591028145	0.0172370429309885	0.0373325274485075	0	0.0244309422770127	0.00533724119016956	0.0199281834766596	0.0155161449496539	0.0173832611884536	0.025252612138091	No dOCR induction
3	0.591688359845632	0.511388140414035	0.342860852737291	0.509834308265487	0.268085293554408	0.334917751606334	0.28721716013275	0.364481400334124	0.2324758492601	0.13806508934578	No dOCR induction
3	0.0291816261964792	0.00430926073274713	0.0454331462299326	0.0333290423417863	0.0122154711385063	0.0473709490243518	0.0441579763754437	0.0870134780010329	0.0224449559899303	0.101010448552364	No dOCR induction
3	0.30712931455542	0.328068418415772	0.738022957405237	0.444873640325907	0.680135954799963	0.455681633918711	0.488840113302775	0.286391783987457	0.26647595386171	0.408706392416538	No dOCR induction
3	0.0421196000619014	0.0783436169304094	0.416293394553604	0.258240530789413	0.242999279784663	0.177801247339919	0.106283645208851	0.316512730506425	0.207832716486146	0.205861217898089	No dOCR induction
3	0.11277496657697	0.138567106681884	0.186662637242537	0.343189096556555	0.121499639892331	0.231173659241615	0.30088324316859	0.295315645641822	0.427986999359269	0.343926307243869	No dOCR induction
3	0.255377419093732	0.364979436007618	0.675156060531753	0.178288939479162	0.14462043918388	0.159453014017913	0.469292557210848	0.571363332996176	0.131806217922129	0.339261709036788	No dOCR induction
3	0.0679955477927458	0.0576803975146203	0.0827656736784401	0.0666580846835726	0.0359913419227871	0.0183482333220064	0.139116656951884	0.0855932430222955	0.0398282171783839	0.0496809468624615	No dOCR induction
3	0.0258759477308443	0.0706081797128617	0.388293998967223	0.318251862159646	0.0482068130612934	0.262532884695458	0.386858077516048	0.23700287918102	0.216524347080373	0.155355993621907	No dOCR induction
3	0	0.0240893959005898	0.0653319230348881	0.111630854795589	0.073292826831038	0.116755084496556	0.0265709113022128	0.0517204831655129	0.0883480649509946	0.087559865069598	No dOCR induction
3	0.00862531591028145	0.016353958683042	0	0	0	0.0106744823803391	0	0.00517204831655129	0	0.0307414877588933	No dOCR induction
3	0.0507449159721829	0.0206632194157891	0.0186662637242537	0.0932927358244749	0.0122154711385063	0.0740571549751996	0.0464990947788724	0.0531407181442503	0.0782246753480411	0.130927658897537	No dOCR induction
3	0.0102781551430989	0	0.121330714207649	0.194929641706282	0.0848532264768124	0.405974175142862	0.0773716155032096	0.239334457540097	0.0970396955452213	0.333772833415985	No dOCR induction
3	0.0129379738654222	0.0249724801485363	0.0839981867591418	0.0533169401693492	0.121499639892331	0.00533724119016956	0.0199281834766596	0.036204338215859	0.0622731731683142	0.087559865069598	No dOCR induction
3	0.0464322580170421	0.0619896582473674	0.382658406347202	0.411449322209032	0.350973305553024	0.217498445422604	0.161385958831972	0.27229587401654	0.0260748917826804	0.18308143800116	No dOCR induction
3	0.00431265795514072	0.00861852146549425	0.0373325274485075	0.0433229912555677	0.0719826838455741	0.0213489647606782	0.287597787517483	0.146237587842173	0.186819519504943	0.312360542071256	No dOCR induction
3	0	0.0275155723853904	0.130663846069776	0.0533169401693492	0.194792466723369	0.0213489647606782	0.0066427278255532	0.00517204831655129	0.0347665223769072	0	No dOCR induction
3	0.040466760829084	0.0499449602970725	0.130663846069776	0.344886513300549	0.0604222841997997	0.354938272992664	0.161385958831972	0.249276102391259	0.216524347080373	0.157004548449348	No dOCR induction
3	0.0885518580789436	0.0576803975146203	0.0279993955863806	0.0399757956551257	0.0610773556925317	0.0266862059508478	0.0863554617321916	0.150498292778386	0.110793020940925	0.087559865069598	No dOCR induction
3	0.119747443254434	0.1722642688029	0.45239340892141	1.39118978097242	0.168396309968161	1.7219831747488	0.278233313903768	0.556864971243319	0.27373582544721	0.430661894899747	No dOCR induction
3	0.137643934818309	0.114477710781294	0.0186662637242537	0.138265505936491	0.036646413415519	0.0823951276040411	0.0441579763754437	0.0376245731945964	0.124546346336628	0.0496809468624615	No dOCR induction
3	0.0610230711152818	0.0611065739994209	0.128198819908373	0.00999394891378143	0.036646413415519	0.0557089216531933	0.0816732249253341	0.0258602415827564	0.0796564343567678	0.0315657651726138	No dOCR induction
3	0.754847122648591	0.822890279132794	1.13934762747669	1.25132213406703	0.799015308721367	1.0294702634011	0.435317663313616	1.1809665706018	0.545273474110398	1.01696084969664	No dOCR induction
3	0.118740463764929	0.138673267188869	0.110765069264821	0.24489938627519	0.073292826831038	0.135767539505737	0.033213639127766	0.129301207913782	0.0398282171783839	0.050505224276182	No dOCR induction
3	0.0189034710533803	0.0404433545836318	0.158663241656157	0.0832987869106934	0.181921924092131	0.00533724119016956	0.033213639127766	0.0465484348489616	0.0869163059422679	0.025252612138091	No dOCR induction
3	0.0172506318205629	0.0172370429309885	0.0920988055405669	0	0.073292826831038	0.0183482333220064	0.0464990947788724	0.0155161449496539	0.0173832611884536	0.0126263060690455	No dOCR induction
3	0.140303753540632	0.165305755326313	0.156198215494753	0.00499697445689071	0.036646413415519	0.0160117235705087	0.0132854556511064	0.0310322898993077	0.0173832611884536	0.025252612138091	No dOCR induction
3	0.342276437939858	0.362330183263778	0.0559987911727612	0.119975024852922	0.219223409000382	0.0657191823463582	0.358707302579873	0.164594202749302	0.0883480649509946	0.125438783276735	No dOCR induction
3	0.0885518580789436	0.162656502582474	0.118865688046246	0.00499697445689071	0.0122154711385063	0.0106744823803391	0.145759384777437	0.173518064403667	0.0398282171783839	0.182257160587439	No dOCR induction
3	0.0437724392947189	0.0499449602970725	0.219065112368238	0.113280633652038	0.109284168753825	0.145777800198902	0.2297737281062	0.454737800074573	0.0782246753480411	0.243740136105226	No dOCR induction
3	0.0577173926496469	0.050828044545019	0.120098201126948	0.169944769421829	0.0604222841997997	0.111417843306387	0.172710923464383	0.233251065843206	0.119484651535152	0.157004548449348	No dOCR induction
3	0.160214204083518	0.258237162443872	0.0653319230348881	0.0583139146262399	0.0848532264768124	0.0847316373555388	0.0132854556511064	0.0649050497560903	0.0448899119798606	0.025252612138091	No dOCR induction
3	0.110761007597959	0.203876780907067	0.074665054897015	0.209968202964499	0.0841981549840805	0.119091594248054	0.19225847955631	0.17777876933988	0.0934097597524713	0.194059189242764	No dOCR induction
3	0.24243944522831	0.296137424790649	0.304295812208081	0.0916429569680262	0.13437018252357	0.0877323687942106	0.090657071154316	0.084173008043558	0.0832863701495178	0.131751936311257	No dOCR induction
3	0.143970551752461	0.0973468283572909	0.074665054897015	0.00499697445689071	0.231438880138888	0.0290227157023455	0.137156165933188	0.137313726187808	0.0796564343567678	0.0441920712416593	No dOCR induction
3	0.0756138842135214	0.0456356995643254	0	0	0.0244309422770127	0	0.0441579763754437	0.0103440966331026	0.00869163059422679	0	No dOCR induction
3	0.0620300506047876	0.0946975756134514	0.23209578347247	0.37161644021654	0.0848532264768124	0.212161204232434	0.323152545048678	0.671963829369727	0.483000300942083	0.676874863246134	No dOCR induction
3	0.0534047346945061	0.00430926073274713	0.0547662780920595	0	0.0359913419227871	0.034359956892515	0.0066427278255532	0.0103440966331026	0	0.025252612138091	No dOCR induction
3	0.0431265795514072	0.105965349822785	0.238963889173193	0.143310118280927	0.133715111030838	0.225836418051445	0.154743231006419	0.554024501285844	0.0173832611884536	0.431486172313467	No dOCR induction
3	0.256384398583238	0.270388020901152	1.68260732885797	1.31269741696844	0.729652910846721	1.01542773719934	1.72716658873886	3.93270915464	1.08195639416844	3.05830104581341	No dOCR induction
3	0.0145908130982396	0.0413264388315783	0.101431937402694	0.0583139146262399	0.0244309422770127	0.0320234471410174	0.0265709113022128	0.143906009483097	0	0.087559865069598	No dOCR induction
3	0.0361541028739432	0.104976105067853	0.0559987911727612	0.00999394891378143	0.0359913419227871	0.0503716804630237	0.170369805060954	0.149078057799648	0.0695330447538143	0.0441920712416593	No dOCR induction
3	0.305115355576409	0.195364419948558	0.102664450483396	0.0949425146809236	0.0482068130612934	0.148114309950399	0.339978355352443	0.118045767900341	0.0970396955452213	0.0812467120350753	No dOCR induction
3	0.0922186562907727	0.0560203895257126	0.0653319230348881	0.143262480393382	0.0970686976153188	0.0984068511745498	0.14614001216217	0.11895711128068	0	0.025252612138091	No dOCR induction
3	0.0626759103480992	0.0499449602970725	0.788386155957977	3.09238252982225	0.681446097785427	2.42452981448243	0.236416455931753	1.12487894268362	0.164374563515012	0.613743332900907	No dOCR induction
3	0.0215632897757036	0.049061876049126	0.368395222162268	0.0399757956551257	0.15814605330785	0.185474998281586	0.168028686657526	0.134473256230333	0.0347665223769072	0.246212968346387	No dOCR induction
3	0.2736350304038	0.301223609264358	0.766022352991618	0.681428856543764	0.350318234060292	0.388290163508029	0.658829290978996	1.58854060441256	0.238969303070303	0.693622556383782	No dOCR induction
3	0.0534047346945061	0.0697250954649152	0.395162104667947	0.101636905881808	0.0604222841997997	0.0663834040335324	0.39584192374503	0.311340682189874	0.155682932920785	0.156180271035628	No dOCR induction
3	0.267308413469648	0.354700906553216	1.87490555872053	1.46458989474443	0.485343488076594	1.20892033111257	0.917515048790838	1.59138107437003	0.47287691133913	1.41221665863041	No dOCR induction
3	0.211604979799013	0.234041606036296	0.278761442783104	0.414939431472108	0.194792466723369	0.171799784462575	0.543942426925896	0.400685738549983	0.430185176143293	0.274481623864119	No dOCR induction
3	0.106809469389012	0.0585634817625668	0.120098201126948	0.0299818467413443	0.0359913419227871	0.0266862059508478	0.123870710282082	0.084173008043558	0.00869163059422679	0.0126263060690455	No dOCR induction
3	0.0603772113719701	0.0429864468204859	0.266963284759574	0.166645211708932	0.169051381460893	0.141104780695906	0.238757574335182	0.303328163915848	0.322255673219821	0.181432883173719	No dOCR induction
3	0.0189034710533803	0.00430926073274713	0.184197611081134	0.0233350934280049	0.0610773556925317	0.0183482333220064	0.0797127339066384	0.0413763865324103	0.0485198477726107	0.0189394591035682	No dOCR induction
3	0.0912116768012668	0.101656089090038	0.257630152897447	0.253291194220067	0.109284168753825	0.201486721852095	0.128172319704207	0.210231294217925	0.146991302326559	0.144378242380303	No dOCR induction
3	0.46798937838225	0.494928021224008	0.265730771678872	0.574842614092611	0.194792466723369	0.282209561391812	0.700646148951011	0.84609722518825	0.633621539061392	0.66808887797045	No dOCR induction
3	0.327685624841618	0.479457146788912	0.228398244230365	0.211617981820948	0.036646413415519	0.140440559008732	0.607647959393267	0.701682324106755	0.528656630697241	0.481991396589649	No dOCR induction
3	0.00431265795514072	0.032707917366084	0.0186662637242537	0	0.0122154711385063	0.0266862059508478	0.0066427278255532	0	0	0.0126263060690455	No dOCR induction
3	0.0431265795514072	0.0335910016140305	1.3166771328571	0.141612701536933	0.644144612877176	0.0266862059508478	1.28052396079284	1.85151016499279	0.516335064310264	1.28732108649216	No dOCR induction
3	0.0815793814014796	0.0456356995643254	0.0466656593106343	0.316554445415653	0	0.190812239471756	0.0797127339066384	0.398756611972848	0.0224449559899303	0.262679595208794	No dOCR induction
3	0.171138218969929	0.180776629761409	0.527058463818425	1.01801883767452	0.0970686976153188	0.560089947970605	0.499784450550453	2.57508803771158	0.242599238863053	2.17033823391162	No dOCR induction
3	0.0620300506047876	0.0249724801485363	0.185430124161836	0.00999394891378143	0.0122154711385063	0.0396971980826846	0.0840143433287629	0.00517204831655129	0.0659031089610643	0	No dOCR induction
3	0.047439237506548	0.0129277821982414	0	0.00499697445689071	0	0	0.112545745649671	0.131230334490918	0.0224449559899303	0.0315657651726138	No dOCR induction
3	0.047439237506548	0.0627665819883286	0.0653319230348881	0	0.0244309422770127	0.0320234471410174	0.0066427278255532	0.0258602415827564	0.0173832611884536	0	No dOCR induction
3	0	0	0.258862665978149	0.00499697445689071	0.109284168753825	0.00533724119016956	0.223131000280647	0.243595162476309	0.0622731731683142	0.388118378485529	No dOCR induction
3	0.575444707514574	0.356360914542124	0.448695869679304	3.15918352816846	0.255869822415901	5.02120325811742	0.262987367233966	0.827231718682723	0.145559543317832	0.861323789799494	No dOCR induction
3	0.159207224594013	0.2151445551164	0.194763256023962	0.0583139146262399	0.0604222841997997	0.0793943961653692	0.236416455931753	0.134982147828732	0.0398282171783839	0.025252612138091	No dOCR induction
3	0.0421196000619014	0.0249724801485363	0.154965702414051	0.423235963641896	0.0610773556925317	0.50639715907171	0.159044840428544	0.168854907685514	0.114422956733675	0.130927658897537	No dOCR induction
3	0.0842392001238028	0.121330063750895	0.194763256023962	0.528124789349056	0.192172180752442	0.261868663008283	0.355985556791711	0.905214895212933	0.0796564343567678	0.364514321174879	No dOCR induction
3	0.0258759477308443	0.160219570852605	0.787153642877275	0.344886513300549	0.231438880138888	0.188475729720258	1.16487584197027	1.10794256275523	0.471445152330403	0.717769824832912	No dOCR induction
3	0.654725389939925	0.850830493546126	2.31162470286257	0.929627800531851	1.14039342910681	0.668507059838319	2.03899416915513	2.66960514238824	0.606881306045282	1.833549357116	No dOCR induction
3	0.191048669512815	0.178127377017569	0.537624108761253	0.148259454850273	0.462222688785045	0.164790255208082	0.194599597959738	0.228079017526655	0.339638934408275	0.181432883173719	No dOCR induction
3	0.00862531591028145	0.0379002623467776	0.833819302187909	0.186633109536494	0.0855082979695444	0.0770578864138715	0.333716254911623	0.036204338215859	0.102101390346698	0	No dOCR induction
3	0.0129379738654222	0.00430926073274713	0.110765069264821	0.528220065124146	0.0855082979695444	0.392298961323851	0.181314142308632	0.58556568278355	0.136867912723605	0.249229011726028	No dOCR induction
3	0.0643287495809167	0.0843128856520642	0.0279993955863806	0.0533169401693492	0.15814605330785	0.0213489647606782	0.119188473475225	0.114293954562527	0.205634539702123	0.0568183773107048	No dOCR induction
3	0.00431265795514072	0.00861852146549425	0	0	0	0	0.0132854556511064	0.0169363799283913	0	0	No dOCR induction
3	0.625543763743446	1.40333275177777	2.15296146120642	4.67137882031217	1.09349675903098	4.01470731215576	4.12840841512652	4.14974561178613	2.96707166225662	3.24878205912605	No dOCR induction
3	0.305115355576409	0.2151445551164	0.305528325288783	1.72443256650274	0.291206092845956	1.68496633110759	0.209845544629541	1.45934583631523	0.114422956733675	1.74790019173708	No dOCR induction
3	0.556464856712117	0.410615135571943	0.342860852737291	0.364922049015656	0.13437018252357	0.232845947305938	0.700646148951011	0.861613370137904	0.604683129261258	0.649973696280602	No dOCR induction
3	0.301163817367462	0.281655795110486	0.611056650577566	0.294916768731641	0.41336080423102	0.164790255208082	0.433737799679654	1.32983174876854	0.207832716486146	0.941746224420849	No dOCR induction
3	0.0464322580170421	0.0542542210298197	0.311163917908805	0.0299818467413443	0.157490981815119	0.225172196364271	0.0199281834766596	0.352717068722284	0.0224449559899303	0.262679595208794	No dOCR induction
3	0.10048285245486	0.112817702792386	0.14933010979403	0.253195918444978	0.073292826831038	0.295884775210823	0.130513438107635	0.119466002879078	0.0311365865841571	0.062307252931507	No dOCR induction
3	0.133692396609362	0.117126963525134	0.664590415588924	0.738045354426011	0.216603123029454	0.728889000994508	0.432976544910188	0.889698750263279	0.162942804506286	0.515205716589704	No dOCR induction
3	0.00862531591028145	0.00430926073274713	0.0373325274485075	0.00499697445689071	0.120844568399599	0.0610461628433628	0.0132854556511064	0.00517204831655129	0.0347665223769072	0.00631315303452275	No dOCR induction
3	0.0749680244702098	0.0749174404456088	0.0547662780920595	0.00999394891378143	0	0.0557089216531933	0	0.0272804765614939	0.00869163059422679	0	No dOCR induction
3	0.444773249373729	0.320332981198224	5.37589268234277	3.27769932571511	4.43614364757853	3.84664288389736	0.603726977355875	0.771250530580998	0.640881410646892	0.788038785626382	No dOCR induction
3	0.0189034710533803	0.0465187838122719	0.247064507954618	0.041673212399119	0.0244309422770127	0.0160117235705087	0.119569100859958	0.0855932430222955	0.197709326883193	0.0315657651726138	No dOCR induction
3	0.0746069047240156	0.032707917366084	0.194763256023962	0.178288939479162	0.0848532264768124	0.178465469027093	0.0398563669533192	0.0921855263175842	0.0521497835653607	0.118301352828491	No dOCR induction
3	0.00431265795514072	0.0422095230795248	0.102664450483396	0.00499697445689071	0.242344208291931	0.0450344392728542	0.0132854556511064	0	0	0.00631315303452275	No dOCR induction
3	0.113420826320282	0.118786971514041	0.074665054897015	0.329895589929876	0.169706452953625	0.171799784462575	0.0773716155032096	0.146237587842173	0.0485198477726107	0.0883841424833185	No dOCR induction
3	0.0945173552669017	0.208292202146799	0.0559987911727612	0.303308576676519	0.204387651890948	0.339590771109329	0.033213639127766	0.144817352863436	0.0347665223769072	0.124614505863014	No dOCR induction
3	0.120393302997746	0.107519197304708	0.228398244230365	0.0516671613129005	0.0977237691080507	0.0527081902145214	0.0398563669533192	0.0493889048064364	0	0.00631315303452275	No dOCR induction
3	0.197660026444085	0.14552562015847	0.39762713082935	0.353230683357881	0.0604222841997997	0.202150943539269	0.198901207381863	0.430297793470554	0.194079391090443	0.194883466656485	No dOCR induction
3	0	0.00430926073274713	0.00933313186212687	0.0149909233706721	0	0.00533724119016956	0.0132854556511064	0.0103440966331026	0	0.0126263060690455	No dOCR induction
3	0.223535974174929	0.211824539138585	0.398859643910052	0.384862308955674	0.42688641835499	0.432660381093709	0.387238704900781	1.45599647475936	0.2324758492601	1.29610707176784	No dOCR induction
3	0.0232161290085211	0.0903883148807043	0.121330714207649	1.24278741245952	0.0488618845540254	0.841635287675243	0.0398563669533192	0.0775807247482693	0.0398282171783839	0.0631315303452275	No dOCR induction
3	0.0275287869636618	0.0370171780988312	0.0279993955863806	0.00999394891378143	0.036646413415519	0.0450344392728542	0.0574434320265501	0.0103440966331026	0	0.0559940998969843	No dOCR induction
3	0.00431265795514072	0	0.0279993955863806	0.0399757956551257	0.0122154711385063	0.0587096530918652	0.0508007042009969	0.0272804765614939	0.0224449559899303	0.0189394591035682	No dOCR induction
3	1.9113409151195	1.79307234691995	0.794021748577998	1.36304826463771	0.388929861954007	0.945723224729937	1.24616843951087	1.34140650823135	0.775551146586474	0.614567610314627	No dOCR induction
3	0.00862531591028145	0.0335910016140305	0.101431937402694	0.038326016798677	0.0488618845540254	0.00533724119016956	0.0531418226044256	0.160842389411488	0.0970396955452213	0.025252612138091	No dOCR induction
3	0.475246595056832	0.591391765333352	0.782223590554468	0.241599828562292	0.750808495660073	0.413647926084529	0.38451695911262	0.1542501061162	0.684339563618026	0.291772528140246	No dOCR induction
3	0.0145908130982396	0.0129277821982414	0	0.116675467140024	0	0.0420337078341823	0.0308725207243373	0	0	0.0126263060690455	No dOCR induction
3	0.118094604021617	0.178233537524555	0.130663846069776	0.256590751932964	0.290551021353224	0.146442021886076	0.289558278536179	0.268544060678726	0.183956001487489	0.227273509242819	No dOCR induction
3	0.156547405871689	0.185862814235117	0.53515908259985	0.796406906939795	0.27899062170745	0.444342929851198	0.842484551691057	2.1322210090653	0.513471546292811	1.44762274459639	No dOCR induction
3	0.212611959288519	0.172158108295914	0.212197006667514	0.369871385585002	0.192827252245174	0.243520429686277	0.0797127339066384	0.220575390851027	0.124546346336628	0.112812477207689	No dOCR induction
3	0.0431265795514072	0.0567973132666738	0.129431332989074	0.0466701868560098	0.207007937861876	0.0266862059508478	0.0132854556511064	0.0221084282449426	0.0173832611884536	0.037054640793416	No dOCR induction
3	0.123053121720069	0.0619896582473674	0.0933313186212687	0.0399757956551257	0.0488618845540254	0.103744092364719	0.126211828685511	0.182950817656431	0.0485198477726107	0.232762384863621	No dOCR induction
3	0	0	0.0186662637242537	0.0333290423417863	0.0848532264768124	0.034359956892515	0	0	0	0.00631315303452275	No dOCR induction
3	0.228855611619576	0.41492439630469	0.574956636209761	0.784763179169565	0.41336080423102	0.465348049921901	0.351683947369587	0.801371477099967	0.227414154458623	0.52783202265875	No dOCR induction
3	0.181777493859222	0.22994466631752	0.505927173932767	1.6460831161614	0.20504272338368	0.60379594386911	0.433357172294921	1.09759846612213	0.186819519504943	0.537161219072913	No dOCR induction
3	0.03349428415162	0.0335910016140305	0.0186662637242537	0.0199878978275629	0.0855082979695444	0.0473709490243518	0.0441579763754437	0.047968669827699	0.119484651535152	0.025252612138091	No dOCR induction
3	0.0550575739273236	0.0585634817625668	1.00868378140692	0.536421321518844	0.680791026292695	0.432660381093709	0.528315852871361	0.395513690233432	0.313564042625594	0.20750977272553	No dOCR induction
3	0	0	0.184197611081134	0.246596803019183	0.340723048892714	0.0610461628433628	0.200861698400559	0.129810099512181	0.0224449559899303	0.0820709894487958	No dOCR induction
3	0.0858920393566203	0.0783436169304094	0.136299438689798	0.00999394891378143	0.0488618845540254	0.0740571549751996	0.0398563669533192	0.0427966215111477	0.0173832611884536	0.0441920712416593	No dOCR induction
3	0.0809335216581679	0.136907098692976	1.32108021239642	2.41920256756073	0.968721761674992	1.43008372966102	0.47321353924824	1.10652232777649	0.223784218665873	0.570375539072968	No dOCR induction
3	0.0345012636411258	0.00861852146549425	0.0734325418163132	0.00499697445689071	0.0482068130612934	0.0160117235705087	0.0508007042009969	0.00517204831655129	0	0	No dOCR induction
3	0.50809501946514	0.73515121699593	0.607359111335461	1.15308006167321	0.510429501846339	0.656504134083632	1.32354005501408	2.20706770367255	0.654634736042596	1.61779681025326	No dOCR induction
3	1.62520541034555	2.18411966833802	0.176096992299709	0.409847181240128	0.181266852599399	0.240519698247605	0.753407344170704	0.840925176871699	0.490260172527583	0.405409282761656	No dOCR induction
3	0.0421196000619014	0.0370171780988312	0.376495840943693	0.166597573821387	0.242344208291931	0.225172196364271	0.177012532886508	0.168346016087116	0.176696129901989	0.162493424070151	No dOCR induction
3	0.0663427085599283	0.0292817408812834	0.130663846069776	0.0999394891378143	0.109284168753825	0.085395859042713	0.265328485637395	0.180110347698956	0.118052892526425	0.125438783276735	No dOCR induction
3	0.122046142230564	0.103316097078946	0.00933313186212687	0	0.0122154711385063	0.0160117235705087	0.0066427278255532	0.00517204831655129	0.0311365865841571	0.037054640793416	No dOCR induction
3	0.391007394933029	0.384653410668475	0.34726393227661	0.306560496501872	0.0122154711385063	0.458682365357383	0.477134521285631	0.574310242770109	0.453295473366653	0.405409282761656	No dOCR induction
3	0.0653357290704225	0.0783436169304094	0.158663241656157	0.513181503865929	0.133060039538106	0.357939004431336	0.271971213462948	0.326856827139528	0.27373582544721	0.311536264657535	No dOCR induction
3	0.0809335216581679	0.132597837960229	0.655257283726797	0.234905437361408	0.267430222061676	0.190812239471756	0.329414645489498	0.253939259109411	0.182524242478763	0.0820709894487958	No dOCR induction
3	0.326393905354995	0.452824658651468	0.111997582345522	0.0399757956551257	0.170361524446357	0.00533724119016956	0.0508007042009969	0.0376245731945964	0	0.0189394591035682	No dOCR induction
3	0.249411921905774	0.130831669464336	0.0466656593106343	0.161600599364496	0.170361524446357	0.0587096530918652	0.13481504752976	0.0921855263175842	0.146991302326559	0.0677961285523093	No dOCR induction
3	0.0593702318824643	0.0413264388315783	0.0373325274485075	0.00499697445689071	0.0122154711385063	0.0183482333220064	0.033213639127766	0.00517204831655129	0.00869163059422679	0.0126263060690455	No dOCR induction
3	0.118094604021617	0.217016884119279	0.139996977931903	0.0399757956551257	0.0122154711385063	0.071720645223702	0.0531418226044256	0.0855932430222955	0	0.0568183773107048	No dOCR induction
3	0.151873628170354	0.136907098692976	0.139996977931903	0.144959897137375	0.109939240246557	0.0213489647606782	0.181314142308632	0.146746479440572	0.0782246753480411	0.16084486924271	No dOCR induction
3	0.0447794187842247	0.0422095230795248	0.516492818875596	0.119975024852922	0.0610773556925317	0.0693841354722043	0.18599637911549	0.0583127664608016	0.0173832611884536	0.0378789182071365	No dOCR induction
3	0.0129379738654222	0.00861852146549425	0.00933313186212687	0	0	0.00533724119016956	0.0132854556511064	0	0.0224449559899303	0.00631315303452275	No dOCR induction
3	0.0232161290085211	0.0318248331181375	0.0373325274485075	0.106633880338698	0.036646413415519	0.151779263076245	0	0.0700770980726416	0	0.0496809468624615	No dOCR induction
3	0.0534047346945061	0.0465187838122719	0.156198215494753	0.101636905881808	0.109284168753825	0.150450819701897	0.0707288876776564	0.393182111874356	0.043458152971134	0.198723787449846	No dOCR induction
3	0.0912116768012668	0.137684022433937	0.00933313186212687	0.0583139146262399	0.0359913419227871	0.0290227157023455	0.0398563669533192	0.0649050497560903	0.00869163059422679	0.00631315303452275	No dOCR induction
3	0.040466760829084	0.0206632194157891	0.110765069264821	0.0583139146262399	0.0726377553383061	0.0450344392728542	0	0	0.0224449559899303	0.0126263060690455	No dOCR induction
3	0.814217354531055	0.7084125683515	1.45984467724762	1.56471993543242	1.77166749935275	1.47378972555952	1.42394222716684	1.86713274975891	1.63305798085561	1.49483085921769	No dOCR induction
3	0	0	0	0.00499697445689071	0	0	0	0.0338727598567826	0	0	No dOCR induction
3	0.00862531591028145	0.0249724801485363	0	0.0466701868560098	0	0.0236854745121759	0	0.0103440966331026	0.00869163059422679	0.025252612138091	No dOCR induction
3	0	0.00861852146549425	0.00933313186212687	0.00499697445689071	0	0.0106744823803391	0	0.0338727598567826	0	0.0189394591035682	No dOCR induction
3	0.0291816261964792	0	0	0.0183381189711142	0	0.0106744823803391	0	0	0	0	No dOCR induction
3	0.0172506318205629	0.016353958683042	0.074665054897015	0.291569573131199	0.133060039538106	0.286882580894808	0.103942526805422	0.385169593600329	0.074594739555291	0.486655994796731	No dOCR induction
3	0.0145908130982396	0.0129277821982414	0.393929591587245	0.0499697445689071	0.0726377553383061	0.148114309950399	0.360287166213835	0.25444815070781	0.333810821831501	0.124614505863014	No dOCR induction
3	0.0129379738654222	0.00430926073274713	0.0186662637242537	0.0249848722844536	0.0848532264768124	0.0527081902145214	0.0199281834766596	0.0258602415827564	0	0	No dOCR induction
3	0.0345012636411258	0.00430926073274713	0.0466656593106343	0.00499697445689071	0	0	0.0132854556511064	0	0	0.00631315303452275	No dOCR induction
3	0.459725182218163	0.548617639526837	0.33106269471376	0.258240530789413	0.194137395230638	0.212161204232434	0.597464876915055	0.913227413486959	0.558361458272671	0.568726984245527	No dOCR induction
3	1.00490490429768	1.01825469908135	0.406960262691477	0.223214071703633	0.253249536444973	0.22116339854845	0.234455964913058	0.112873719583789	0.0622731731683142	0.245388690932667	No dOCR induction
3	0.0361541028739432	0.0301648251292299	0.0466656593106343	0	0.036646413415519	0.0106744823803391	0.0066427278255532	0	0.0173832611884536	0.00631315303452275	No dOCR induction
3	0.0895588375684494	0.0585634817625668	0.1375319517705	0.0249848722844536	0.036646413415519	0.0320234471410174	0.090657071154316	0.084173008043558	0.0398282171783839	0.11363675462141	No dOCR induction
3	0.0232161290085211	0.0456356995643254	0.129431332989074	0.0866459825111355	0.0359913419227871	0.0877323687942106	0.0597845504299788	0.118045767900341	0.0572114783668375	0.151515672828546	No dOCR induction
3	0.0480850972498596	0.0197801351678427	0.0373325274485075	0.0466701868560098	0.0122154711385063	0.00533724119016956	0	0	0	0	No dOCR induction
3	0.049737936482677	0.0559142290187273	0.0454331462299326	0	0.0122154711385063	0.0106744823803391	0.0640861598521033	0.0898539479585077	0.0398282171783839	0	No dOCR induction
3	0.0431265795514072	0.050828044545019	0.0933313186212687	0.034978821198235	0.0122154711385063	0.0213489647606782	0.0531418226044256	0.0258602415827564	0.074594739555291	0.0694446833797503	No dOCR induction
3	0.209952140566195	0.160113410345619	3.67514606254404	3.26067752038763	1.07800593042882	1.7653687936501	9.1142240553242	11.0026964213357	3.95618256136415	6.17832829059584	No dOCR induction
3	0.492497226877395	0.592168689074313	0.460494027702835	0.381562751242777	0.121499639892331	0.281545339704638	0.210226172014274	0.537999464737792	0.159312868713536	0.385645546244367	No dOCR induction
3	0.0248689682413385	0.0740343561976623	0.0454331462299326	0.0399757956551257	0.0855082979695444	0.0290227157023455	0.0066427278255532	0.0103440966331026	0.0173832611884536	0.0189394591035682	No dOCR induction
3	0.506081060486129	0.471615549064379	0.41823144793152	0.714614985222917	0.241689136799199	0.601115589427638	0.539260190119039	0.913333853303417	0.173066194109239	0.889049234178746	No dOCR induction
3	0	0.0258555643964828	0.1375319517705	0.144959897137375	0	0.0870681471070364	0.103942526805422	0.517311271471587	0.043458152971134	0.292596805553967	No dOCR induction
3	0.0275287869636618	0.0499449602970725	0.110765069264821	0.194929641706282	0.0604222841997997	0.116755084496556	0.0441579763754437	0.084173008043558	0.0398282171783839	0.0433677938279388	No dOCR induction
3	0.0480850972498596	0.049061876049126	0.0640994099541863	0.0949901525684682	0.0122154711385063	0.0106744823803391	0.101601408401994	0.0545609531229877	0.0173832611884536	0	No dOCR induction
3	0	0	0.0547662780920595	0.0832987869106934	0	0.145113578511727	0	0.122306472836553	0	0.037054640793416	No dOCR induction
3	0.43679379320676	0.407965882828104	0.736790444324535	0.28492281981786	0.485343488076594	0.174800515901247	0.62561565185123	0.197046727627347	0.441740324754973	0.124614505863014	No dOCR induction
3	0.0534047346945061	0.00773543721754776	0	0.0149909233706721	0.0244309422770127	0.0183482333220064	0.0066427278255532	0	0.00869163059422679	0.0126263060690455	No dOCR induction
3	0.0842392001238028	0.117126963525134	0.70069042995673	0.0832987869106934	0.0977237691080507	0.0633826725948605	0.420071716643814	0.401597081930322	0.043458152971134	0.306047389036733	No dOCR induction
3	0.0215632897757036	0.0335910016140305	0.266963284759574	0.119975024852922	0.13437018252357	0.153451551140569	0.0441579763754437	0.0103440966331026	0.00869163059422679	0.0189394591035682	No dOCR induction
3	2.4826049451779	2.21498905689329	0.57935971574908	0.878198828656674	0.629963927260474	0.684198406411629	0.790541965335861	0.318441857083561	0.690833017428229	0.399096129727133	No dOCR induction
3	0.00862531591028145	0.0499449602970725	0.325427102093739	0.243249607418741	0.133060039538106	0.116090862809382	0.238757574335182	0.247346975814123	0.0869163059422679	0.169630854518394	No dOCR induction
3	0.0361541028739432	0.0206632194157891	0.00933313186212687	0	0.0122154711385063	0.00533724119016956	0.0132854556511064	0.0310322898993077	0	0	No dOCR induction
3	0.54956875978373	0.698804802131074	0.230863270391768	0.306608134389416	0.0482068130612934	0.0747213766623738	0.658829290978996	0.625012942738825	0.323687432228548	0.405409282761656	No dOCR induction
3	0.0421196000619014	0.016353958683042	0.0186662637242537	0	0.0488618845540254	0.0106744823803391	0	0	0.0173832611884536	0	No dOCR induction
3	0.0189034710533803	0.0370171780988312	0.148097596713328	0.00999394891378143	0.122154711385063	0.0266862059508478	0.117227982456529	0.104861201309763	0.124546346336628	0.075757836414273	No dOCR induction
3	0.0388139215962665	0.0404433545836318	0.074665054897015	0.00499697445689071	0.036646413415519	0.0106744823803391	0	0	0.00869163059422679	0.0189394591035682	No dOCR induction
3	0.0102781551430989	0	0.158663241656157	0.00999394891378143	0.0482068130612934	0.0236854745121759	0.0840143433287629	0.00517204831655129	0.195511150099169	0.0686204059660298	No dOCR induction
3	0.0523977552050003	0.0921544833765973	0.14933010979403	0.0599636934826886	0.0610773556925317	0.0533724119016956	0.110585254630976	0.0987778096128729	0.0485198477726107	0.119949907655932	No dOCR induction
3	0.100843972201054	0.0774605326824629	0.24829702103532	0.0549667190257979	0.243654351277395	0.0763936647266973	0.377874231287066	0.241263584117232	0.403343866585316	0.0812467120350753	No dOCR induction
3	0.0205563102861978	0.00861852146549425	0	0	0.0122154711385063	0.0106744823803391	0.0066427278255532	0.0272804765614939	0.00869163059422679	0.0126263060690455	No dOCR induction
3	0.140949613283944	0.125745484990628	0.00933313186212687	0	0.0244309422770127	0.00533724119016956	0	0	0	0.0189394591035682	No dOCR induction
3	0.130025598397533	0.0801097854263024	0.305528325288783	0.879848607513123	0.036646413415519	1.33135650148927	0.033213639127766	0.0672366281151667	0.0448899119798606	0.0694446833797503	No dOCR induction
3	0.00862531591028145	0.0447526153163789	0.584289768071888	0.106633880338698	0.340067977399982	0.1227565473739	1.16993870616186	1.01331901826211	1.12827806515702	1.72457720070167	No dOCR induction
3	0.117087624532111	0.174030437298793	0.101431937402694	0.034978821198235	0.0604222841997997	0.0213489647606782	0.0265709113022128	0.0996891529932119	0.0260748917826804	0.025252612138091	No dOCR induction
3	0.0291816261964792	0.0283986566333369	0.174864479219007	0.114930412508486	0.122154711385063	0.124428835438223	0.161385958831972	0.193294914289533	0.100669631337971	0.101010448552364	No dOCR induction
3	0.164165742292465	0.0878452226438502	1.19974949818877	0.301515884157436	0.993807775444736	0.470364914114871	0.767454054591276	1.32851795360626	0.449000196340473	0.948340443730613	No dOCR induction
3	0.114427805809788	0.133480922208176	0.601723518715439	0.393206479013007	0.280300764692914	0.267205904198453	0.50446668735731	0.735046192365139	0.437445047728793	0.370003196795681	No dOCR induction
3	0.154894566638872	0.158347241849727	0.406960262691477	0.0499697445689071	0.0855082979695444	0.110753621619212	0.163727077235401	0.13072144289252	0.0919780007437446	0.050505224276182	No dOCR induction
3	0.134984116095986	0.233264682295335	0.193530742943261	0.22660890519162	0.0244309422770127	0.251858402315119	0.366929894039389	0.507476066436882	0.070964803762541	0.320322249933219	No dOCR induction
3	0.116080645042605	0.0930375676245438	0.129431332989074	0.0199878978275629	0.0848532264768124	0.0473709490243518	0.278613941288501	0.476846228319515	0.154251173912059	0.200372342277287	No dOCR induction
3	0.00431265795514072	0.00430926073274713	0	0.0149909233706721	0.0122154711385063	0.0160117235705087	0.0199281834766596	0	0	0.00631315303452275	No dOCR induction
3	0	0	0.0466656593106343	0.581537005293495	0.0122154711385063	0.409318751271509	0	0.0752491463891929	0	0.106499324173166	No dOCR induction
3	0.0739610449807039	0.0379002623467776	0.0933313186212687	0.0299818467413443	0.0244309422770127	0.0450344392728542	0.0508007042009969	0.0169363799283913	0.0311365865841571	0.0126263060690455	No dOCR induction
3	0.139296774051126	0.179116621772501	0.350961471518716	0.0483199657124584	0.145930582169344	0.114418574745058	0.194599597959738	0.0634848147773529	0.0485198477726107	0.0559940998969843	No dOCR induction
3	0.156547405871689	0.115360795029241	0.472292185726365	0.0299818467413443	0.0977237691080507	0.0373606883311869	0.230154355490933	0.181530582677693	0.192647632081716	0.0694446833797503	No dOCR induction
3	0.0981841534787308	0.0878452226438502	0.194763256023962	0.0199878978275629	0.073292826831038	0.0503716804630237	0.0929981895577448	0.125549394575968	0.0347665223769072	0.0441920712416593	No dOCR induction
3	0.36319386797225	0.256683314961949	1.10078258694748	0.873011302649605	0.401800404585245	0.387625941820855	0.7229154508311	0.957953161575243	0.323687432228548	0.471013645348045	No dOCR induction
3	0.0534047346945061	0.032707917366084	0.0466656593106343	0.0483199657124584	0.036646413415519	0.0426979295213565	0.0199281834766596	0.0559811881017252	0.00869163059422679	0	No dOCR induction
3	0.26932237244866	0.234924690284243	0.157430728575455	0.0683078635400213	0.0122154711385063	0.0503716804630237	0.0929981895577448	0.0752491463891929	0.0347665223769072	0.0677961285523093	No dOCR induction
3	1.92169545001168	1.95869658376722	0.405727749610775	0.261587726389855	0.399835190107049	0.111417843306387	0.497443332147024	0.356468882060098	0.348330565002501	0.199548064863567	No dOCR induction
3	0.124705960952887	0.211824539138585	0.148097596713328	0.0549667190257979	0.0604222841997997	0.058045431404691	0.14614001216217	0.186702630994245	0.074594739555291	0.157828825863069	No dOCR induction
3	0.204632503121549	0.178233537524555	0.249529534116022	0.194929641706282	0.15814605330785	0.177801247339919	0.415389479836957	0.363972508735726	0.25492080525003	0.324162570726581	No dOCR induction
3	0.0345012636411258	0.0619896582473674	0.61792475627829	0.0783018124538027	0.169051381460893	0.0503716804630237	0.28095505969193	0.288723362346533	0.197709326883193	0.18308143800116	No dOCR induction
3	0.0799265421686621	0.114477710781294	0.229630757311066	0.23825263296185	0.0244309422770127	0.180801978778591	0.241098692738611	0.31367226054895	0.0485198477726107	0.107323601586887	No dOCR induction
3	0.159207224594013	0.16961501605906	0.00933313186212687	0.0600113313702332	0.0122154711385063	0.0290227157023455	0.0199281834766596	0.112873719583789	0.0260748917826804	0.124614505863014	No dOCR induction
3	0.0291816261964792	0.0240893959005898	0.074665054897015	0.038326016798677	0.0970686976153188	0.0603819411561886	0.132473929126331	0.0103440966331026	0.0173832611884536	0.0315657651726138	No dOCR induction
3	1.57324515463582	1.23866395949337	0.176096992299709	0.224911488447627	0.0726377553383061	0.28021689633029	0.187956870134185	0.0738289114104554	0.0796564343567678	0.050505224276182	No dOCR induction
3	0.420265400878585	0.85944901501162	0.0547662780920595	0.149956871594266	0.0122154711385063	0.0740571549751996	0.177012532886508	0.215403342534476	0.0485198477726107	0.0631315303452275	No dOCR induction
3	0.0653357290704225	0.104976105067853	0.0827656736784401	0.106633880338698	0.133060039538106	0.116755084496556	0.0265709113022128	0.0936057612963216	0.0832863701495178	0.0568183773107048	No dOCR induction
3	0.162512903059647	0.0774605326824629	0.305528325288783	0.334892564386767	0.0610773556925317	0.261868663008283	1.07029778877856	1.78427353687763	0.677079692032526	1.2376401396297	No dOCR induction
3	0.0129379738654222	0.00430926073274713	0	0.034978821198235	0.0122154711385063	0.0420337078341823	0	0.00517204831655129	0	0.0441920712416593	No dOCR induction
3	0.155901546128378	0.116243879277187	0	0.0916429569680262	0.036646413415519	0.0610461628433628	0.0441579763754437	0.0531407181442503	0.0173832611884536	0.0307414877588933	No dOCR induction
3	0.136998075074997	0.147185628147378	0.118865688046246	0.076652033597354	0.0604222841997997	0.0503716804630237	0.148100503180866	0.112873719583789	0.0347665223769072	0.0686204059660298	No dOCR induction
3	0.404591228541763	0.470732464816432	0.0827656736784401	0.188330526280488	0.0488618845540254	0.0954061197358779	0.110585254630976	0.210231294217925	0.112991197724948	0.087559865069598	No dOCR induction
3	1.30405476268613	0.896818474823471	0.510857226255574	3.49049070751706	0.194792466723369	3.03966446241906	0.30714534360941	0.267632717298387	0.215092588071646	0.399096129727133	No dOCR induction
3	0.21325781903183	0.204866025661998	0.622854808601097	1.73268146078499	0.558636314907632	3.58738417225222	0.320430799260516	1.04416173601239	0.282427456041437	0.80615396731623	No dOCR induction
3	0.0145908130982396	0.00773543721754776	0.30306329912738	0.228306321935613	0.352283448538488	0.278888452955941	0	0.0310322898993077	0.0572114783668375	0.050505224276182	No dOCR induction
3	0.0215632897757036	0.0370171780988312	0.0186662637242537	0.10498410148225	0.0488618845540254	0.0770578864138715	0.130513438107635	0.448654408377682	0.0311365865841571	0.340085986450508	No dOCR induction
3	0.00862531591028145	0.0206632194157891	0.449928382760006	0.201576395019622	0.889764178632767	0.330588576793314	0	0.0169363799283913	0.0485198477726107	0.0441920712416593	No dOCR induction
3	0.0275287869636618	0.0206632194157891	0.0466656593106343	0.0183381189711142	0.122154711385063	0	0.0066427278255532	0.0103440966331026	0	0	No dOCR induction
4	0.209306280822884	0.194481335700611	0.888585580279969	0.12162480370937	0.304076635477195	0.26019637494396	1.04998897791717	0.68707752253744	0.897233974905649	0.45921161669272	No dOCR induction
4	0.00431265795514072	0.0215463036637356	0.100199424321992	0.00999394891378143	0.0488618845540254	0.0160117235705087	0.300502615783857	0.199378305986424	0.0347665223769072	0.13724081193206	No dOCR induction
4	0.103142671177183	0.101549928583053	0.0466656593106343	0.0516671613129005	0	0.0420337078341823	0.0617450414486745	0.0103440966331026	0	0.00631315303452275	No dOCR induction
4	0.0577173926496469	0.0576803975146203	0.101431937402694	0.00499697445689071	0.0244309422770127	0.0373606883311869	0.0508007042009969	0.0531407181442503	0.0398282171783839	0	No dOCR induction
4	0.280607507081264	0.328951502663719	0.509624713174873	0.124971999309812	0.35293852003122	0.119091594248054	0.504086059972577	0.803703055459043	0.237537544061577	0.549787525141959	No dOCR induction
4	0.593264819329372	0.496375708198945	0.523360924576319	1.06652935493716	0.0970686976153188	0.870337626380389	0.501744941569148	0.496220626423441	0.330947303814048	0.455090229624117	No dOCR induction
4	0.0447794187842247	0.0662989189801145	0.221530138529641	0.0832987869106934	0.0855082979695444	0.0870681471070364	0.0464990947788724	0.0790009597270067	0.0448899119798606	0.0930487406904003	No dOCR induction
4	0.118740463764929	0.123979316494735	0.340395826575887	0.10498410148225	0.0244309422770127	0	0.154743231006419	0.047968669827699	0.00869163059422679	0.00631315303452275	No dOCR induction
4	0.0852461796133086	0.118786971514041	0.0186662637242537	0.0183381189711142	0	0	0.198901207381863	0.239843349138495	0.0173832611884536	0.0441920712416593	No dOCR induction
4	0.00862531591028145	0.0154708744350955	0.111997582345522	0.151654288338259	0.0122154711385063	0.0320234471410174	0	0.0155161449496539	0.0311365865841571	0.0307414877588933	No dOCR induction
4	0.0388139215962665	0.0172370429309885	0.0361000143678057	0.038326016798677	0	0.0213489647606782	0.0308725207243373	0	0	0	No dOCR induction
4	0.0172506318205629	0.0413264388315783	0.0361000143678057	0	0.0482068130612934	0.0160117235705087	0.0066427278255532	0.0221084282449426	0.00869163059422679	0.0126263060690455	No dOCR induction
4	0.109108168365141	0.146302543899432	0.0279993955863806	0.193279862849834	0	0.058045431404691	0.0199281834766596	0.0272804765614939	0.043458152971134	0.0677961285523093	No dOCR induction
4	0.0301886056859851	0.00861852146549425	0	0.041673212399119	0.0122154711385063	0.0320234471410174	0.0308725207243373	0.00517204831655129	0	0.00631315303452275	No dOCR induction
4	0	0.00861852146549425	0	0	0.0122154711385063	0.0160117235705087	0.0308725207243373	0.0169363799283913	0	0.00631315303452275	No dOCR induction
4	0.0318414449188025	0.050828044545019	0.439362737817177	0.0932927358244749	0.036646413415519	0.0557089216531933	0.227813237087505	0.28406020562838	0.110793020940925	0.218487523967135	No dOCR induction
4	0	0	0.0653319230348881	0.0616611102266819	0	0.0557089216531933	0.201242325785292	0.11895711128068	0.154251173912059	0.087559865069598	No dOCR induction
4	0.339331879220417	0.250607885733309	0.242661428415299	0.0633108890831306	0.0488618845540254	0	0.0929981895577448	0.0855932430222955	0.0869163059422679	0.0315657651726138	No dOCR induction
4	0.00431265795514072	0	0.00933313186212687	0	0.0244309422770127	0	0.0640861598521033	0	0	0	No dOCR induction
4	0.295198320179504	0.443429213445013	1.39891583375206	0.471460653579265	0.664645126197797	0.264869394446955	0.855770007342164	0.906741570008128	0.344700629209751	0.239075537898144	No dOCR induction
4	0.0345012636411258	0.101549928583053	0.0186662637242537	0.17993871833561	0.0482068130612934	0.0817309059168669	0.338017864333747	0.486787873170677	0.100669631337971	0.20750977272553	No dOCR induction
4	0.0421196000619014	0.068948171723954	0.214662032828918	0.0816490080542447	0.0977237691080507	0.215161935671106	0.0066427278255532	0.0545609531229877	0.00869163059422679	0.105675046759446	No dOCR induction
4	0.0610230711152818	0.0542542210298197	0.163066321195477	0.0399757956551257	0	0.0426979295213565	0.0066427278255532	0.0103440966331026	0	0	No dOCR induction
4	0.429536576532178	0.545085302535051	0.23209578347247	0.0533169401693492	0.158801124800582	0.0687199137850301	0.152782739987724	0.476846228319515	0.114422956733675	0.201196619691008	No dOCR induction
4	0.0394597813395781	0.0249724801485363	0.359062090300141	0.25498861096406	0.0964136261225868	0.323579047538821	0.154743231006419	0.0907652913388467	0.0608414141595875	0.23111383003618	No dOCR induction
4	0.0620300506047876	0.0379002623467776	0.204096387886089	0	0.0855082979695444	0.0160117235705087	0.0797127339066384	0.21915515587229	0.0622731731683142	0.126263060690455	No dOCR induction
4	0.12736577967521	0.301435930278328	0	0.0466701868560098	0.036646413415519	0	0.0707288876776564	0.0583127664608016	0.0224449559899303	0.0441920712416593	No dOCR induction
4	0.0172506318205629	0.0249724801485363	0.0640994099541863	0.0899931781115775	0.0610773556925317	0.0266862059508478	0.0066427278255532	0.047968669827699	0	0.0441920712416593	No dOCR induction
4	0.0189034710533803	0.0275155723853904	0.628490401221118	0.144959897137375	0.27899062170745	0.0954061197358779	0.391540314322906	0.303328163915848	0.114422956733675	0.233586662277342	No dOCR induction
4	0.178471815393587	0.139556351436816	0.128198819908373	0.158301041651599	0.0244309422770127	0.132766808067065	0.33839849171848	0.362149821975048	0.339638934408275	0.205861217898089	No dOCR induction
4	0.115434785299294	0.0878452226438502	0.341628339656589	0.169944769421829	0.0848532264768124	0.150450819701897	0.30714534360941	0.514470801514112	0.043458152971134	0.301382790829651	No dOCR induction
4	0.0653357290704225	0.128288577227482	0.0373325274485075	0.0549667190257979	0.13437018252357	0.0373606883311869	0.267288976656091	0.371073683629413	0.194079391090443	0.157004548449348	No dOCR induction
4	0.50946311870084	0.644975223129196	0.623560348898311	0.368221606728553	0.27899062170745	0.132766808067065	0.680717965474352	0.688095305734237	0.48013678292463	0.181432883173719	No dOCR induction
4	0.0129379738654222	0.0197801351678427	0.136299438689798	0	0	0.0106744823803391	0.0398563669533192	0.0310322898993077	0.0311365865841571	0.0631315303452275	No dOCR induction
4	0.0361541028739432	0.0447526153163789	0.208499467425409	0.0199878978275629	0.157490981815119	0.048035170711526	0.103942526805422	0.0855932430222955	0.0782246753480411	0.0559940998969843	No dOCR induction
4	0.154894566638872	0.20242909393213	0.507159687013469	0.369871385585002	0.0726377553383061	0.236510900431784	0.448983746349456	1.17943989580661	0.180326065694739	0.463051937486081	No dOCR induction
4	0	0.00773543721754776	0.0466656593106343	0.00499697445689071	0.0610773556925317	0.159453014017913	0.0441579763754437	0.0700770980726416	0.043458152971134	0.356552613312915	No dOCR induction
4	0.00862531591028145	0.016353958683042	0.22029762544894	0.073304837996912	0.0122154711385063	0.100743360926047	0.0840143433287629	0.0442168564898852	0.070964803762541	0.0315657651726138	No dOCR induction
4	0	0.00861852146549425	0.0653319230348881	0.521573311810806	0.073292826831038	0.647822316764815	0.0398563669533192	0.285480440607118	0.00869163059422679	0.443288200968793	No dOCR induction
4	0.14195659277345	0.0499449602970725	0.128198819908373	0.16829499056538	0.0726377553383061	0.0533724119016956	0.711590486198689	0.618929551041934	0.202771021684669	0.179784328346278	No dOCR induction
4	0.097177173989225	0.118893132021027	0.00933313186212687	0.041673212399119	0	0.0106744823803391	0.0265709113022128	0.0663252847348277	0.0173832611884536	0	No dOCR induction
4	0	0.00861852146549425	0	0	0	0.00533724119016956	0.0265709113022128	0.0427966215111477	0	0.025252612138091	No dOCR induction
4	0.0490920767393654	0.0422095230795248	1.05658195379825	1.0895786210399	0.316292106615701	0.98674886618697	0.517752143008417	1.63975219597967	0.395418653766386	1.88047640546206	No dOCR induction
4	0.0361541028739432	0.0542542210298197	0.86622177731361	0.0533169401693492	0.146585653662076	0.53507603008408	0.349342828966158	0.637179726132605	0.482334959708653	1.02327400273117	No dOCR induction
4	0.14195659277345	0.189501311733888	0.433727145197156	0.0866459825111355	0.194792466723369	0.0320234471410174	0.137156165933188	0.294404302261483	0.0919780007437446	0.131751936311257	No dOCR induction
4	0.0301886056859851	0.0404433545836318	0.074665054897015	0.114978050396031	0.0977237691080507	0.140440559008732	0.0574434320265501	0.0517204831655129	0.0398282171783839	0.131751936311257	No dOCR induction
4	0.0129379738654222	0.0645327504842216	0	0.038326016798677	0.0122154711385063	0.0106744823803391	0.0265709113022128	0.0206881932662051	0	0.0189394591035682	No dOCR induction
4	0.0129379738654222	0.0258555643964828	0.102664450483396	0.041673212399119	0.0604222841997997	0.0160117235705087	0.0398563669533192	0.0272804765614939	0.0521497835653607	0.00631315303452275	No dOCR induction
4	0.0534047346945061	0.034474085861977	0.482857830669194	0.316554445415653	0.146585653662076	0.414312147771703	0.28095505969193	0.680485239242151	0.277365761239961	0.581353290314573	No dOCR induction
4	0.0679955477927458	0.050828044545019	0.0559987911727612	0.00999394891378143	0.107974025768361	0.0160117235705087	0.0441579763754437	0	0	0.0189394591035682	No dOCR induction
4	0.0275287869636618	0.0318248331181375	0.0839981867591418	0.0433229912555677	0.036646413415519	0.0663834040335324	0.0398563669533192	0.0634848147773529	0.074594739555291	0.050505224276182	No dOCR induction
4	0.144616411495773	0.210058370642692	0.229630757311066	0.253291194220067	0.145930582169344	0.417312879210375	0.322391290279212	0.263880903960574	0.162942804506286	0.194059189242764	No dOCR induction
4	0.0799265421686621	0.161879578841512	0.074665054897015	0.0233350934280049	0	0.00533724119016956	0	0.0310322898993077	0	0.0496809468624615	No dOCR induction
4	0.336672060498094	0.335591534619349	0.0466656593106343	0.0700052802840146	0	0.0106744823803391	0.177012532886508	0.149078057799648	0.141929607525082	0.0568183773107048	No dOCR induction
4	0.104795510410001	0.0826528776631566	0.500291581312746	0.0399757956551257	0.609463413939853	0.0373606883311869	0.610750332566161	1.18694352248224	0.501149979905834	1.16546047914555	No dOCR induction
4	0.00431265795514072	0.00430926073274713	0.166763860437582	0.0832987869106934	0.0488618845540254	0.148114309950399	0.0508007042009969	0.0376245731945964	0.0311365865841571	0.037054640793416	No dOCR induction
4	0.383104318515136	0.349720882586493	0.497826555151342	0.361527215527669	0.158801124800582	0.148778531637573	0.413809616202994	0.37948865368538	0.622066390449712	0.374667795002763	No dOCR induction
4	0.166179701271477	0.124862400742681	0.627257888140417	0.771374396767797	0.41336080423102	0.57442938347679	0.323152545048678	0.560107892982734	0.357022195596728	0.426821574106386	No dOCR induction
4	3.50103808233442	3.32847213412302	0.832059816323721	1.29973737555458	0.268085293554408	0.97376134174791	0.539640817503772	0.633025461012851	0.652436559258572	0.238251260484424	No dOCR induction
4	0.271336331427671	0.350285485313484	0.130663846069776	0.144959897137375	0.145275510676612	0.0740571549751996	0.066427278255532	0.072408676431718	0.0572114783668375	0.025252612138091	No dOCR induction
4	0.0258759477308443	0.0370171780988312	0.240196402253895	0.133268531479601	0.0488618845540254	0.122092325686726	0.0929981895577448	0.0804211947057442	0.0485198477726107	0.0694446833797503	No dOCR induction
4	1.21276670613578	1.10567527969726	1.1742151287638	0.728099043399774	0.737282881536103	0.583775422482781	0.928840013423249	0.582216321227677	0.72779771658916	0.320322249933219	No dOCR induction
4	0.159853084337324	0.189395151226903	0.0186662637242537	0.00999394891378143	0.0122154711385063	0.0236854745121759	0.0199281834766596	0.0531407181442503	0	0.0126263060690455	No dOCR induction
4	0.0318414449188025	0.116243879277187	0.591157873772611	0.0616611102266819	0.133715111030838	0.158788792330738	0.145759384777437	0.146237587842173	0.135436153714879	0.151515672828546	No dOCR induction
4	0.0696483870255632	0.0826528776631566	0.258862665978149	0.108283659195147	0.0964136261225868	0.085395859042713	0.0597845504299788	0.239843349138495	0.169436258316489	0.0867355876558776	No dOCR induction
4	0.0988300132220425	0.0964637441093444	0.0186662637242537	0.129968973766703	0	0.153451551140569	0.154743231006419	0.0634848147773529	0.138299671732332	0.156180271035628	No dOCR induction
4	3.45811986303106	3.48971474992262	1.18354826062592	2.43947629271356	0.774584366444354	1.85410922882146	2.26800664249186	2.43951386595188	1.61414188411656	1.7487244691508	No dOCR induction
4	0.0696483870255632	0.121330063750895	0.130663846069776	0.206621007364057	0.0726377553383061	0.197821768726249	0.106283645208851	0.197046727627347	0.070964803762541	0.181432883173719	No dOCR induction
4	0.199673985423097	0.270388020901152	0.0466656593106343	0.041673212399119	0.0122154711385063	0.0160117235705087	0.143798893758742	0.146237587842173	0.0224449559899303	0.075757836414273	No dOCR induction
4	0.0215632897757036	0.0619896582473674	0.121330714207649	0.111630854795589	0.036646413415519	0.092405388297206	0.413428988818261	0.24876721079286	0.0782246753480411	0.0820709894487958	No dOCR induction
4	0.0620300506047876	0.0567973132666738	0.0640994099541863	0.0233350934280049	0.0359913419227871	0.0183482333220064	0.0132854556511064	0.0324525248780451	0.0347665223769072	0.0126263060690455	No dOCR induction
4	0.0205563102861978	0.0206632194157891	0.129431332989074	0.0566641357697912	0.0488618845540254	0.0266862059508478	0.0265709113022128	0.146237587842173	0.0782246753480411	0.087559865069598	No dOCR induction
4	0.0189034710533803	0.0404433545836318	0.0373325274485075	0.0516671613129005	0.0610773556925317	0.0473709490243518	0.033213639127766	0.0465484348489616	0.0173832611884536	0.0433677938279388	No dOCR induction
4	0.0437724392947189	0.093814491365505	0.415060881472902	0.0566641357697912	0.109284168753825	0.0587096530918652	0.413428988818261	0.104861201309763	0.0970396955452213	0.0938730181041208	No dOCR induction
4	0.070655366515069	0.0499449602970725	0.101431937402694	0.0516671613129005	0.0122154711385063	0.0426979295213565	0.0773716155032096	0.0700770980726416	0.0398282171783839	0.0568183773107048	No dOCR induction
4	0.10846230862183	0.0955806598613979	0.45239340892141	0.294869130844097	0.120844568399599	0.183802710217263	0.525974734467932	0.74589918059664	0.430850517376723	0.362041488933717	No dOCR induction
4	0.097177173989225	0.100666844335106	0.111997582345522	0.164995432852483	0.0244309422770127	0.0984068511745498	0.357946047810407	0.483947403213202	0.0521497835653607	0.220136078794576	No dOCR induction
4	0.0215632897757036	0.0370171780988312	0.251994560277426	0.0949425146809236	0.109284168753825	0.0587096530918652	0.099640917383298	0.141065539525622	0.105731326139448	0.0812467120350753	No dOCR induction
4	0.113420826320282	0.119670055761988	0.0279993955863806	0.0299818467413443	0.0122154711385063	0	0	0.0324525248780451	0.0224449559899303	0	No dOCR induction
4	0.0480850972498596	0.0413264388315783	0.0547662780920595	0.356577878958323	0.0977237691080507	0.579102402979785	0.0574434320265501	0.108613014647577	0.0695330447538143	0.188570313621962	No dOCR induction
4	0.0275287869636618	0.0517111287929655	0.820788631083677	0.076652033597354	0.231438880138888	0.170127496398252	0.132854556511064	0.276047687354354	0.0260748917826804	0.125438783276735	No dOCR induction
4	0.370812204393025	0.337463863622227	0.285629548483828	0.171594548278278	0.158801124800582	0.103744092364719	0.63928173488707	0.399265503571246	0.392454059207065	0.293421082967687	No dOCR induction
4	0.03349428415162	0.00430926073274713	0.194763256023962	0.0249848722844536	0.0970686976153188	0.0320234471410174	0.263367994618699	0.257691072447225	0.043458152971134	0.257190719587992	No dOCR induction
4	0.115434785299294	0.0697250954649152	0.202863874805388	0.16829499056538	0.0855082979695444	0.0763936647266973	0.189917361152881	0.123217816216892	0.0956079365364947	0.0126263060690455	No dOCR induction
4	0.0626759103480992	0.049061876049126	0.0373325274485075	0.00999394891378143	0.0244309422770127	0.00533724119016956	0.099640917383298	0.180110347698956	0.0260748917826804	0.0378789182071365	No dOCR induction
4	0.0275287869636618	0.0301648251292299	0	0.00999394891378143	0	0.0106744823803391	0	0.0103440966331026	0	0	No dOCR induction
4	0.384034918255565	0.490512599984275	1.34291704257929	1.4262162400582	0.70260168259878	1.31133598010294	0.987863309083762	2.56728839907047	0.858172175502562	2.1667600579815	No dOCR induction
4	0.226841652640564	0.118786971514041	0.0827656736784401	0.0533169401693492	0.0244309422770127	0.153451551140569	0.247360793179431	0.276556578952752	0.211462652278896	0.186921758794521	No dOCR induction
4	0.00431265795514072	0.0430926073274713	0.074665054897015	0.218264735134287	0.0122154711385063	0.126765345189721	0.0132854556511064	0.0672366281151667	0.0659031089610643	0.143553964966582	No dOCR induction
4	0.255377419093732	0.155910310119858	0.627257888140417	0.181636135079604	0.847877193275392	0.177137025652745	1.09452758167735	1.70993573386877	0.51776682331899	1.37186490818212	No dOCR induction
4	0.0145908130982396	0.032707917366084	0.0466656593106343	0.0299818467413443	0.0610773556925317	0.0693841354722043	0.0972997989798692	0.0376245731945964	0.0796564343567678	0.0189394591035682	No dOCR induction
4	0.402007789568516	0.407295119594128	0.238963889173193	0.154906208163612	0.205697794876412	0.113754353057884	1.00425113790776	1.07782161623626	0.522163176887037	0.519046037383065	No dOCR induction
4	0.39532005288817	0.495034181730993	2.78779299534477	2.24600587831355	2.30259751451971	2.27941623597071	2.59938177900006	4.71797246285935	2.15149014540803	3.33990117871377	No dOCR induction
4	0.0809335216581679	0.0567973132666738	0.257630152897447	0.0299818467413443	0.0604222841997997	0.00533724119016956	0.143798893758742	0.0206881932662051	0.0659031089610643	0.0938730181041208	No dOCR induction
4	0.0749680244702098	0.0585634817625668	0.00933313186212687	0.041673212399119	0	0.0106744823803391	0.132473929126331	0.0442168564898852	0.0398282171783839	0.0378789182071365	No dOCR induction
4	0.152234747916549	0.160113410345619	0.296195193426656	0.0683078635400213	0.0488618845540254	0.0900688785457083	0.214527781436398	0.385169593600329	0.157881109704809	0.242915858691505	No dOCR induction
4	0.248404942416268	0.228072337314642	0.0640994099541863	0.15665126279515	0	0.0373606883311869	0.201242325785292	0.296333428838619	0.204202780693396	0.179784328346278	No dOCR induction
4	0.0938714955235901	0.0637558267432604	0.887353067199267	0.034978821198235	0.280300764692914	0.168799053023903	0.389199195919477	0.321684778822977	0.202771021684669	0.144378242380303	No dOCR induction
4	0.0965313142459134	0.125745484990628	0.250762047196724	0.10498410148225	0.133715111030838	0.085395859042713	0.187956870134185	0.0945171046766606	0.20640095747742	0.130927658897537	No dOCR induction
4	0.294191340689998	0.426086010007039	0.249529534116022	0.124971999309812	0.0488618845540254	0.0877323687942106	0.145759384777437	0.14248577450436	0.0521497835653607	0.0189394591035682	No dOCR induction
4	0.0215632897757036	0.0844190461590495	1.4853790466726	0.401503011182795	1.06078077457186	0.484040127933882	0.351683947369587	0.369653448650676	0.374405456785182	0.317849417692058	No dOCR induction
4	0.24380754446401	0.210058370642692	1.14991327241952	0.184935692792501	0.448042003168343	0.174800515901247	0.784660492279774	0.280308392290566	0.45835716816813	0.198723787449846	No dOCR induction
4	0.0447794187842247	0.0129277821982414	0.0186662637242537	0.0149909233706721	0.0122154711385063	0.0733929332880254	0.0199281834766596	0.0103440966331026	0	0.025252612138091	No dOCR induction
4	0.133331276863168	0.0801097854263024	0.580592228829782	0.041673212399119	0.605532984983461	0.153451551140569	0.477515148670364	0.047968669827699	0.533718325498717	0.0559940998969843	No dOCR induction
4	0.266301433980142	0.307299038492998	2.24330078088279	16.3729165033467	0.922480163091894	17.673200339348	1.23206437499527	16.7363194808162	0.916815412878126	20.6835919052552	No dOCR induction
4	1.65854693499902	1.55263683013406	1.43994590044267	1.24307323978479	1.05226484516634	1.2239474559987	0.985902818065066	1.1756880824688	0.714044391193457	1.23599158480226	No dOCR induction
4	0.0248689682413385	0.0240893959005898	0.0920988055405669	0.0499697445689071	0.145930582169344	0.034359956892515	0.1148868640531	0.115714189541264	0.0572114783668375	0.0812467120350753	No dOCR induction
4	0.285566024779717	0.229061582069573	0.588692847611207	0.498142942607712	0.0610773556925317	0.315905296597153	0.468531302441382	0.819728092007096	0.445370260547723	0.41419526803734	No dOCR induction
4	0.44908590732887	0.32651457093385	1.08458134938463	0.184935692792501	0.71612729672275	0.167790986646754	0.993306800660085	0.64002019609008	0.620634631440985	0.698287154590864	No dOCR induction
4	0.209952140566195	0.279006542366646	0.0653319230348881	0.0483199657124584	0.036646413415519	0.0290227157023455	0.0398563669533192	0.1542501061162	0.0173832611884536	0.025252612138091	No dOCR induction
4	0	0.00430926073274713	0.221530138529641	0.0333290423417863	0.0604222841997997	0.193812970910428	0.0531418226044256	0.107701671267238	0.0260748917826804	0.112812477207689	No dOCR induction
4	1.76277296541478	2.00757993899444	1.21964827499373	1.01306950110518	0.29251623583142	0.770258487141516	1.14064604907149	1.0534880494487	0.46924697554638	0.464700492313522	No dOCR induction
4	0.0928645160340843	0.0637558267432604	0	0	0.0122154711385063	0.00533724119016956	0.0574434320265501	0.00517204831655129	0.0173832611884536	0	No dOCR induction
4	0.00862531591028145	0.0283986566333369	0.00933313186212687	0.0700052802840146	0.0122154711385063	0.0213489647606782	0	0.0221084282449426	0	0	No dOCR induction
4	0.0663427085599283	0.0912713991286508	0.184197611081134	0.0333290423417863	0.0488618845540254	0.034359956892515	0.103942526805422	0.126969629554706	0.0782246753480411	0.0631315303452275	No dOCR induction
4	0	0.00430926073274713	0.0466656593106343	0.0449727701120164	0	0.0877323687942106	0.0441579763754437	0.0258602415827564	0	0.0441920712416593	No dOCR induction
4	0.0998369927115483	0.135140930197083	0.0839981867591418	0.109933438051596	0.193482323737906	0.100743360926047	0.139497284336617	0.663146407531819	0.161511045497559	0.306047389036733	No dOCR induction
4	0.0464322580170421	0.127511653486521	0.0640994099541863	0.00999394891378143	0	0.0290227157023455	0.0375152485498905	0.0390448081733339	0.0535815425740874	0.0930487406904003	No dOCR induction
4	0.135991095585492	0.148068712395325	0.192298229862559	0.2616353642774	0.0488618845540254	0.234518235370262	0.327073527086069	0.487699216551016	0.201339262675943	0.268168470829596	No dOCR induction
4	0.0102781551430989	0.0206632194157891	0.0186662637242537	0.0149909233706721	0.0122154711385063	0.0106744823803391	0	0.0206881932662051	0.0224449559899303	0.00631315303452275	No dOCR induction
4	0.14626925072859	0.215250715623386	0.497826555151342	0.764775281342002	0.182576995584863	0.410647194645857	0.409127379396137	0.676733425904337	0.0521497835653607	0.57504013728005	No dOCR induction
4	0.0540505944378178	0.049061876049126	0.223995164691045	0.0799515913102514	0.145275510676612	0.145777800198902	0.0707288876776564	0.149989401179987	0.0311365865841571	0.189394591035683	No dOCR induction
4	0.154894566638872	0.104199181326892	0.365930196000864	0.718009818710903	0.0855082979695444	0.439669910348202	0.278613941288501	0.597223574578932	0.0956079365364947	0.29890995858849	No dOCR induction
4	0	0.0197801351678427	0.0186662637242537	0.00499697445689071	0	0.0106744823803391	0	0.0155161449496539	0	0.00631315303452275	No dOCR induction
4	0.0248689682413385	0.0800036249193171	0.156198215494753	0.171594548278278	0.0726377553383061	0.174800515901247	0.499023195780987	0.18954310095172	0.202771021684669	0.0631315303452275	No dOCR induction
4	0.0739610449807039	0.170498100307007	0.607359111335461	0.321551419872544	0.133715111030838	0.116755084496556	0.289938905920912	0.418024570260315	0.112991197724948	0.433134727140908	No dOCR induction
4	0.00862531591028145	0.016353958683042	0.0734325418163132	0.0700052802840146	0.0964136261225868	0.0610461628433628	0.0640861598521033	0.0103440966331026	0.00869163059422679	0.025252612138091	No dOCR induction
4	0.0129379738654222	0.0456356995643254	0.5513603201627	0.0916429569680262	0.21856833750765	0.130430298315567	0.227813237087505	0.121797581238154	0.233907608268827	0.0938730181041208	No dOCR induction
4	0.0431265795514072	0.0206632194157891	0.138764464851201	0.00499697445689071	0.170361524446357	0.0320234471410174	0.0464990947788724	0.0413763865324103	0.0173832611884536	0.0441920712416593	No dOCR induction
4	0.0686414075360574	0.0903883148807043	0.294962680345955	0.68138121865622	0.157490981815119	0.666514394776797	0.314168698819696	0.996489078150178	0.139066089507629	0.676874863246134	No dOCR induction
4	0.193347368488944	0.162656502582474	0.0933313186212687	0.163298016108489	0.109284168753825	0.0633826725948605	0.402484651570583	0.321684778822977	0.24403099787178	0.236602705656983	No dOCR induction
4	0.0862531591028145	0.0964637441093444	0.695054837336708	0.0866459825111355	0.15814605330785	0.0740571549751996	0.375913740268371	0.334360453815156	0.25855074104278	0.212174370932612	No dOCR induction
4	0	0.00430926073274713	0	0.00999394891378143	0	0.00533724119016956	0	0.0169363799283913	0	0.00631315303452275	No dOCR induction
4	0.0431265795514072	0.0283986566333369	0.0279993955863806	0.038326016798677	0.0122154711385063	0.0266862059508478	0	0.00517204831655129	0	0	No dOCR induction
4	0.0507449159721829	0.0465187838122719	0.329830181633058	0.0882957613675842	0.33941290590725	0.124428835438223	0.181314142308632	0.166523329326438	0.2252159776746	0.168806577104673	No dOCR induction
4	0.270329351938166	0.24795863298947	0.221530138529641	0.238300270849395	0.0726377553383061	0.129766076628393	0.322391290279212	0.462750318348599	0.20640095747742	0.29973423600221	No dOCR induction
4	0.0842392001238028	0.0792267011783559	0.72868982554311	0.221611930734729	0.352283448538488	0.172464006149749	0.252043029986289	0.351296833743547	0.306304171040094	0.0694446833797503	No dOCR induction
4	0.164165742292465	0.0603296502584598	0.805819906601529	0.0583139146262399	0.183232067077595	0.0587096530918652	0.643583344309194	0.18386216103677	0.528656630697241	0.101010448552364	No dOCR induction
4	0.0301886056859851	0.0722681877017693	0.221530138529641	0.155001483938701	0.158801124800582	0.0610461628433628	0.0972997989798692	0.155670341094937	0.070964803762541	0.075757836414273	No dOCR induction
4	0.0988300132220425	0.0594465660105133	0.157430728575455	0.211570343933403	0.0604222841997997	0.40297344370419	0.0574434320265501	0.036204338215859	0.0572114783668375	0.0433677938279388	No dOCR induction
4	0.00431265795514072	0.00430926073274713	0.0186662637242537	0	0.073292826831038	0.0236854745121759	0.0398563669533192	0.0169363799283913	0.0485198477726107	0.0189394591035682	No dOCR induction
4	0.0394597813395781	0.110945373789508	0.0933313186212687	0.034978821198235	0.0610773556925317	0.0503716804630237	0.0441579763754437	0.059733001439539	0.00869163059422679	0.00631315303452275	No dOCR induction
4	0.125712940442393	0.198896756940344	1.41000845147837	0.113280633652038	0.727032624875793	0.251858402315119	0.605687468374571	0.531407181442503	0.345467046985048	0.307695943864174	No dOCR induction
4	0.513414656909787	0.469849380568486	0.166763860437582	0.243249607418741	0.0488618845540254	0.224507974677097	0.196940716363167	0.219664047470688	0.150621238119309	0.162493424070151	No dOCR induction
4	0	0	0.0279993955863806	0	0.0244309422770127	0	0	0.00517204831655129	0	0	No dOCR induction
4	0.0361541028739432	0.0499449602970725	0.110765069264821	0.0683078635400213	0.14462043918388	0.0213489647606782	0.0797127339066384	0.084173008043558	0.0398282171783839	0.025252612138091	No dOCR induction
4	0.0534047346945061	0.0869621383959037	0.593622899934014	0.24489938627519	0.401800404585245	0.125093057125398	0.199281834766596	0.238423114159758	0.278797520248687	0.112812477207689	No dOCR induction
4	0	0	0.0186662637242537	0.00999394891378143	0	0	0.0199281834766596	0.0206881932662051	0.070964803762541	0.00631315303452275	No dOCR induction
4	0.0308344654292967	0.032707917366084	0.0373325274485075	0.0199878978275629	0.036646413415519	0.00533724119016956	0.0464990947788724	0.0907652913388467	0.00869163059422679	0.0496809468624615	No dOCR induction
4	0.0523977552050003	0.0120446979502949	0.194763256023962	0.0483199657124584	0.145930582169344	0.0213489647606782	0.411087870414832	0.411941178563425	0.043458152971134	0.282443331726083	No dOCR induction
4	0.0205563102861978	0.00430926073274713	0.0734325418163132	0	0	0	0	0.00517204831655129	0	0.00631315303452275	No dOCR induction
4	0	0.0120446979502949	0.00933313186212687	0.194929641706282	0	0.103079870677545	0.0441579763754437	0.0517204831655129	0	0.037054640793416	No dOCR induction
4	0.0792806824253505	0.0723743482087547	0.0640994099541863	0.196627058450276	0.0610773556925317	0.111417843306387	0.161385958831972	0.27797681393149	0.074594739555291	0.136416534518339	No dOCR induction
4	0.442759290394718	0.516580485394728	0.430029605955051	0.31994927890364	0.146585653662076	0.266541682511279	0.347001710562729	0.404437551887797	0.164374563515012	0.181432883173719	No dOCR induction
4	0.0275287869636618	0.0430926073274713	0.176096992299709	0.0283320678848956	0.109284168753825	0.0557089216531933	0.106283645208851	0.0634848147773529	0.0796564343567678	0.131751936311257	No dOCR induction
4	0.158200245104507	0.171275024047968	0.0373325274485075	0.196579420562731	0	0.141104780695906	0.0840143433287629	0.047968669827699	0.0173832611884536	0.0677961285523093	No dOCR induction
4	0.246106243440139	0.323759157683025	0.440595250897879	0.189932667249392	0.121499639892331	0.0900688785457083	0.238757574335182	0.42086504021779	0.150621238119309	0.132576213724978	No dOCR induction
4	0.00431265795514072	0	0.0640994099541863	0.076652033597354	0	0.0290227157023455	0.101601408401994	0.036204338215859	0.0622731731683142	0	No dOCR induction
4	0	0	0.0373325274485075	0.158253403764054	0.0244309422770127	0.204487453290767	0.0398563669533192	0.0738289114104554	0.00869163059422679	0.13806508934578	No dOCR induction
4	0.090204697311761	0.0860790541479572	0	0.0533169401693492	0	0.0373606883311869	0.0265709113022128	0.059733001439539	0.0311365865841571	0.037054640793416	No dOCR induction
4	0	0.00430926073274713	0.00933313186212687	0	0	0	0	0.00517204831655129	0	0	No dOCR induction
4	0	0.00430926073274713	0	0.0149909233706721	0	0.058045431404691	0.0308725207243373	0.0700770980726416	0.0659031089610643	0.0614829755177866	No dOCR induction
4	0.316761609955208	0.258237162443872	0.118865688046246	0.133316169367145	0.0970686976153188	0.151779263076245	0.561529491999127	1.03564032613997	0.560458558514828	0.673577753591252	No dOCR induction
4	0.0258759477308443	0.0154708744350955	0.0373325274485075	0	0	0	0.0066427278255532	0.0103440966331026	0.0521497835653607	0.0126263060690455	No dOCR induction
4	0.280968626827459	0.325631486685903	0.0559987911727612	0.0449727701120164	0.036646413415519	0.0320234471410174	0.24970191158286	0.197958071007686	0.130374458913402	0.0378789182071365	No dOCR induction
4	0.0663427085599283	0.0714912639608082	0.230863270391768	0.0749546168533607	0.181921924092131	0.0793943961653692	0.19225847955631	0.241263584117232	0.139066089507629	0.186921758794521	No dOCR induction
4	0.0102781551430989	0.0318248331181375	0.0815331605977383	0.0433229912555677	0.0122154711385063	0	0.0863554617321916	0.121797581238154	0.123114587327902	0.050505224276182	No dOCR induction
4	0.49580290534303	0.58697634409362	1.78527177934136	0.35488046221433	1.67852923069382	0.360275514182833	0.94642707849648	1.46593811961052	0.880617131492492	2.84994807426216	No dOCR induction
4	0.208299301333378	0.177350453276608	0.174864479219007	0.484944711756122	0.133060039538106	0.296892841587973	1.2140966825373	1.60893278571328	0.807454150945928	0.87395009586854	No dOCR induction
4	0.126358800185704	0.116243879277187	1.23461699947588	0.416541572441012	0.655049941030219	0.413647926084529	0.561529491999127	0.151918527757123	0.244797415647077	0.112812477207689	No dOCR induction
4	0.158200245104507	0.160890334086581	0.0734325418163132	0.0916429569680262	0.0122154711385063	0	0.119188473475225	0.0700770980726416	0	0	No dOCR induction
4	0.0232161290085211	0.0654158347321681	0	0.00999394891378143	0	0.0106744823803391	0.0066427278255532	0.0169363799283913	0	0.0307414877588933	No dOCR induction
4	0.130025598397533	0.0955806598613979	0.0640994099541863	0.0533169401693492	0.036646413415519	0.119091594248054	0.47321353924824	0.434558498406766	0.401912107576589	0.180608605759998	No dOCR induction
4	0.140949613283944	0.272931113138006	0.0920988055405669	0.0716550591404633	0.0244309422770127	0.0236854745121759	0.198901207381863	0.0376245731945964	0.0260748917826804	0.0496809468624615	No dOCR induction
4	0.0895588375684494	0.100773004842092	0.130663846069776	0.0433229912555677	0	0.0266862059508478	0.0929981895577448	0.18954310095172	0.0535815425740874	0.117477075414771	No dOCR induction
4	0.417320842159144	0.457346240398186	0.156198215494753	0.219962151878281	0.0244309422770127	0.0426979295213565	0.190297988537614	0.267123825699989	0.25492080525003	0.155355993621907	No dOCR induction
5	0.0345012636411258	0.0240893959005898	0.0361000143678057	0.130016611654248	0	0.110753621619212	0.0066427278255532	0.0103440966331026	0.0173832611884536	0	dOCR induction
5	0.0928645160340843	0.114477710781294	0.826951196487186	3.46201572596953	0.629963927260474	2.82580750242952	0.433357172294921	1.79786055525014	0.100669631337971	1.25191500052618	dOCR induction
5	0.0431265795514072	0.0869621383959037	7.37124484746001	12.5348414701467	2.04171800738535	10.1659833884437	1.28520619759969	7.04062460877282	0.807454150945928	5.34995667593317	dOCR induction
5	0.111767987087465	0.16618883957426	0.0734325418163132	0.119975024852922	0.0726377553383061	0.0557089216531933	0.726836432868491	0.595400887818254	0.528656630697241	0.131751936311257	dOCR induction
5	0.209952140566195	0.218570731601201	0.33106269471376	1.19975024852922	0.315637035122969	1.64093995821188	0.0398563669533192	0.402614865127119	0.0224449559899303	0.504771176486579	dOCR induction
5	0.0102781551430989	0.0318248331181375	0.29866021958806	0.83138572813803	0.169706452953625	0.622808398878291	0.110585254630976	0.161753732791827	0.00869163059422679	0.351063737692113	dOCR induction
5	0.167832540504294	0.131608593205297	0.0186662637242537	0.194977279593827	0.0848532264768124	0.13743982757006	0.216488272455094	0.340041393730105	0.150621238119309	0.262679595208794	dOCR induction
5	0.0756138842135214	0.0172370429309885	0.807052419682231	9.38373383191791	0.280300764692914	13.8716622978018	0.225472118684076	1.28491642853123	0.145559543317832	2.38112619488003	dOCR induction
5	0.115434785299294	0.105082265574839	6.06020330722292	6.87468099990823	1.35961683810719	6.48862420841684	0.636940616483641	4.65995570836403	0.535150084507444	2.23978291729137	dOCR induction
5	0.0550575739273236	0.0370171780988312	0.782223590554468	2.97235986708179	0.775239437937086	4.66326425368608	0.0132854556511064	1.0214379763526	0.0311365865841571	1.51789170538986	dOCR induction
5	0.15424870689556	0.198896756940344	0.378960867105096	0.076652033597354	0.157490981815119	0.132766808067065	0.820595877195702	0.230410595885731	0.664092784412119	0.119125630242212	dOCR induction
5	0.178110695647393	0.188512066978956	2.48402415592018	6.544404306878	1.27017811118126	5.19662106032028	0.807310421544595	2.34092562848803	0.369343761983705	1.75367013363312	dOCR induction
5	0.116726504785917	0.110274610555532	2.34350020520479	11.5989179287219	1.99721073605705	8.99229844514577	0.278613941288501	3.37728772585931	0.207832716486146	4.30221649565363	dOCR induction
5	0.157554385361195	0.149728720384232	0.110765069264821	0.21496517742139	0.0726377553383061	0.190812239471756	0.322771917663945	0.290652488923669	0.154251173912059	0.310711987243815	dOCR induction
5	0	0	0.247064507954618	1.73612393216052	0.036646413415519	1.73300150181911	0	0.0155161449496539	0	0.217663246553414	dOCR induction
5	0.0172506318205629	0.0206632194157891	0.138764464851201	0.246644440906728	0.109284168753825	0.180801978778591	0.349342828966158	0.167434672706777	0.339638934408275	0.0946972955178413	dOCR induction
5	0.184722052578663	0.175584284780715	0.1375319517705	0.24489938627519	0.0122154711385063	0.278544608265966	0.444301509542598	0.48536763819194	0.389590541189612	0.205861217898089	dOCR induction
5	0.0172506318205629	0.0283986566333369	0.387061485886521	0.493098330263277	0.156835910322387	0.424986630152042	0.110585254630976	0.454737800074573	0.0398282171783839	0.427645851520106	dOCR induction
5	0.0447794187842247	0.101549928583053	0.339163313495185	0.129968973766703	0.170361524446357	0.134439096131388	0.296201006361732	0.158001919454013	0.211462652278896	0.0820709894487958	dOCR induction
5	0	0	0.387061485886521	2.01760428060285	0.0848532264768124	2.42718670123113	0.218829390858523	0.519240398048722	0.0919780007437446	0.579704735487132	dOCR induction
5	0.00862531591028145	0	0.987552491521259	3.23093386308401	0.363843848184262	3.095740696455	0.0640861598521033	0.430297793470554	0.146991302326559	0.735885006522759	dOCR induction
5	0.578465645983092	0.830838037364313	7.09565397113552	2.98221090233293	1.95489956643035	2.54291025165776	3.12023629518137	4.42801843768311	1.77498758838069	3.28282065653983	dOCR induction
5	0.0523977552050003	0.0801097854263024	1.90906751971042	2.03089778722952	0.534860444123351	3.5576972348627	0.0132854556511064	0.0611532364182764	0.0224449559899303	0.119125630242212	dOCR induction
5	1.29349186754591	1.24300702041818	3.12572379575925	3.60396189271928	0.960436719492877	3.73685039326975	0.103942526805422	0.600572936134806	0.0673348679697909	1.05208586938738	dOCR induction
5	0.00862531591028145	0.0594465660105133	0.156198215494753	0.0633108890831306	0.120844568399599	0.0954061197358779	0.198901207381863	0.177269877741481	0.181757824703466	0.025252612138091	dOCR induction
5	0.239779626505986	0.266961844416351	0.698225403795326	2.4325913499625	0.678825811814499	2.43987731636577	0.543942426925896	2.43777431152377	0.341070693417001	2.84226743267544	dOCR induction
5	0.142602452516761	0.11801004777308	0.0920988055405669	0.10998107593914	0.0244309422770127	0.155123839204892	0.168028686657526	0.167434672706777	0.0608414141595875	0.0883841424833185	dOCR induction
5	0.0421196000619014	0.00430926073274713	4.63328807788449	7.38375310197301	2.34775985734074	10.6360513932541	0.73424041546351	6.17373275050191	0.563423153074148	7.33254887363655	dOCR induction
5	0.193347368488944	0.224752321336826	1.14005316777391	2.56265559950429	0.219223409000382	2.97893867657289	0.47321353924824	0.520151741429061	0.278797520248687	0.726555810108596	dOCR induction
5	0.0912116768012668	0.128288577227482	2.3142682965377	1.99926616163173	2.90312081478472	1.9881810125701	0.455245846790276	0.81779896542996	0.318625737427071	1.78139557801237	dOCR induction
5	0.0378069421067607	0.0791205406713706	6.37894087112967	41.9598126207397	4.05418868482117	69.1046399924728	0.309486462012839	5.7637673134834	0.301242476238617	14.3707388584197	dOCR induction
5	0.191048669512815	0.142876367414631	2.84872183884034	15.1750542231117	1.23549691224394	15.1528736250541	1.17816129762138	5.95106196840861	1.00229995981167	9.75563753096832	dOCR induction
5	0.0928645160340843	0.067182003228061	0.167996373518284	0.333195147642774	0.145930582169344	0.278544608265966	0.163727077235401	0.42654598013274	0.140497848516355	0.703494963936425	dOCR induction
5	0.454405544773517	0.50541887169238	9.60432838866973	16.8710895366344	7.06836558579198	17.2065860784284	3.08152181038225	10.1679975933421	2.54787737003344	15.7416497942089	dOCR induction
5	0.03349428415162	0.0844190461590495	1.74230365927283	3.27198778294505	0.815816280308997	2.43618889554714	0.586139912282644	1.80638196512257	0.4576918269347	2.42121580046509	dOCR induction
5	0.116080645042605	0.16353958683042	1.29308081681004	4.39061304018301	0.388929861954007	3.25349795471581	1.81276079570159	7.52148214503085	0.850145886141765	4.31401852430895	dOCR induction
5	0.0275287869636618	0.0335910016140305	0.166763860437582	0.561549107465932	0.073292826831038	0.430667716032187	0.19225847955631	0.429788901872155	0.0535815425740874	0.244564413518946	dOCR induction
5	0.14993604894042	0.149057957150256	0.00933313186212687	0.00999394891378143	0	0.00533724119016956	0.033213639127766	0.0155161449496539	0.0572114783668375	0.0126263060690455	dOCR induction
5	0	0.0129277821982414	0.0908662924598652	0.12162480370937	0.073292826831038	0.106080602116217	0.0398563669533192	0.0427966215111477	0.0347665223769072	0.0126263060690455	dOCR induction
5	0.0378069421067607	0.0447526153163789	0.138764464851201	0.718152732373537	0.230783808646157	0.438341466973854	0.0816732249253341	0.673490504164922	0.146991302326559	0.878614694075621	dOCR induction
5	0.450377626815493	0.685983180439818	13.9400189222908	8.77357893141425	2.35538982803013	10.1401256780294	4.20697926687896	13.025985096304	1.02904019282778	8.94841606278713	dOCR induction
5	0.00431265795514072	0.0524880525339267	1.7983024504456	6.32967731889433	0.21856833750765	11.5788442896237	0.0640861598521033	0.0413763865324103	0.0572114783668375	0.688676891901459	dOCR induction
5	0.102135691687677	0.0628727424953139	0.128198819908373	0.538118738262838	0.109284168753825	0.681518051970156	0.163727077235401	0.241263584117232	0.118052892526425	0.167982299690953	dOCR induction
5	0.130671458140845	0.137684022433937	1.41317901793699	5.42314642235276	0.813195994338069	7.0760411163327	0.484157876495917	1.29140227201006	0.299810717229891	3.00311230191814	dOCR induction
5	0.056710413160141	0.083535961911103	0.462959053864238	4.99331134328507	0.206352866369144	5.08355439664235	0.0883159527508873	0.422285275196527	0.109361261932198	0.719418379660353	dOCR induction
5	0.140303753540632	0.136907098692976	0.205328900966791	0.0932927358244749	0.182576995584863	0.0847316373555388	0.594743131126893	0.671963829369727	0.531520148714694	0.314009096898697	dOCR induction
5	0.0756138842135214	0.0567973132666738	0.573724123129059	8.40399337315452	0.073292826831038	8.30102010640132	0.439619272735741	1.09679356255825	0.471445152330403	1.34385839752762	dOCR induction
5	0.0232161290085211	0.0249724801485363	0.0186662637242537	0.00499697445689071	0.0122154711385063	0.0266862059508478	0.0132854556511064	0.0221084282449426	0	0	dOCR induction
5	0	0	1.08898442892395	1.33636597560926	0.301456349506267	2.61197401013277	0	0.047968669827699	0.0398282171783839	0.455914507037838	dOCR induction
5	0.0523977552050003	0.0361340938508847	0.111997582345522	0	0.0848532264768124	0.0236854745121759	0.0508007042009969	0	0.0535815425740874	0.0496809468624615	dOCR induction
5	0.0248689682413385	0.0645327504842216	0.0827656736784401	0.0616611102266819	0.073292826831038	0.0290227157023455	0.108244136227547	0.059733001439539	0.104299567130721	0.0378789182071365	dOCR induction
5	0.0102781551430989	0.0172370429309885	0.0279993955863806	0.0466701868560098	0.0244309422770127	0.0770578864138715	0.0265709113022128	0.0700770980726416	0.129608041138105	0.0126263060690455	dOCR induction
5	0.394958933141976	0.531839038815853	0.312396430989507	0.74987963374642	0.109939240246557	0.412983704397355	1.65959742832913	1.98568740925764	1.15941465174118	0.968647391386381	dOCR induction
5	0.374402622855778	0.443323052938027	0.572491610048357	3.65199603110647	0.521334829999381	1.92044569746944	0.413809616202994	2.20980173381357	0.0535815425740874	1.3929961332516	dOCR induction
5	0.0918575365445785	0.123096232246788	1.33481642379787	0.10498410148225	1.06775567376851	0.347264522050996	0.831159587058647	0.650873184321581	0.703921001590503	1.00186171138644	dOCR induction
5	0.145623390985279	0.178233537524555	4.451207087695	6.85624760516203	2.62979494928845	9.61102764312992	1.04606799587978	4.54456083827214	0.984150280847917	4.62145232330989	dOCR induction
5	0.146915110471902	0.231604674306428	4.40999845349066	6.46373814725458	1.32100521021348	6.54959996818188	2.74040157287561	3.5462257658774	2.16974090091364	4.80674444868897	dOCR induction
5	0.00431265795514072	0.00773543721754776	0.637823533083245	5.66333466149633	0.279645693200182	11.6051866508846	0.130513438107635	1.51259299427594	0.454828308917246	2.92295201216003	dOCR induction
5	0.305476475322603	0.186852058990049	0.49659404207064	1.72122828456493	0.181266852599399	0.705547371172307	0.532617462293486	0.442571016680792	0.343268870201025	0.20750977272553	dOCR induction
5	0.0610230711152818	0.0551373052777661	0.443060277059283	0.529869843980594	0.194792466723369	0.468348781360573	0.970276244010531	2.99769263235748	0.813282263522701	2.70941015267522	dOCR induction
5	0.985716693247178	0.810739420675514	1.66763860437582	15.5889932589453	1.54088369070659	12.3793600650708	0.318470308241821	2.78054973539489	0.183956001487489	6.25631573580004	dOCR induction
5	0.0258759477308443	0.0292817408812834	0.378960867105096	0.038326016798677	0.0610773556925317	0.0450344392728542	0.28721716013275	0.158001919454013	0.159312868713536	0.151515672828546	dOCR induction
5	0.991758570184213	1.3533877914807	1.48097596713328	1.86453840284586	0.800980523199563	1.07716158942265	2.07923116349318	3.47665755940315	1.14852484436293	2.07069527391146	dOCR induction
5	0.0447794187842247	0.0481787918011796	0.289327087725933	0.256638389820509	0.401145333092513	0.30456659252964	0.099640917383298	0.278888157311829	0.351960500795252	0.350239460278392	dOCR induction
5	0.801203000916556	0.706540239348622	0.600491005634738	6.7618291072441	0.326542363276011	5.65168540793737	0.417349970855653	0.531004729660562	0.384528846388135	0.688676891901459	dOCR induction
5	1.16181342991556	1.03415021554439	7.1120337762121	29.0793048838841	2.8202328027861	17.0846580265911	6.95516544973432	28.7143211053184	3.26534954393592	21.425341460734	dOCR induction
5	1.46052578880874	1.93132097208088	0.49659404207064	0.753369743009495	0.56823150007521	0.374958794378993	0.437658781717045	0.472691963199761	0.433048694160746	0.27613017869156	dOCR induction
5	0.734290812362393	0.647305994352079	6.58655623074413	25.422502429871	3.90717884688976	21.1510419948914	1.4946711148445	5.77591078939329	0.842987091098132	7.34762909053475	dOCR induction
5	0.118740463764929	0.198013672692397	2.31356275624049	0.889747280651815	1.60261611789186	0.831968871672053	1.47044132194572	1.1484076059073	1.07832645837569	0.714753781453271	dOCR induction
5	0.070655366515069	0.118786971514041	1.37461397740778	0.263237505246304	0.569541643060674	0.16712676495958	1.33796739281939	0.531407181442503	0.583004591046625	0.32333829331286	dOCR induction
5	0.0955243347564076	0.121330063750895	0.980684385820536	0.718009818710903	0.41336080423102	0.4907058124984	0.614671314603553	1.27122297034225	0.710414455400707	1.53106122259738	dOCR induction
5	0.097177173989225	0.171275024047968	0.258862665978149	0.12162480370937	0.0604222841997997	0.101407582613222	0.262987367233966	0.19562649264861	0.194079391090443	0.192410634415323	dOCR induction
5	0.618932406812176	0.892156932377704	3.31661094502738	2.86204532592983	1.68877948735413	2.12392508438306	3.57156115993425	5.46526857095084	1.76706237556176	5.62554364348625	dOCR induction
[truncated: 2,163 more rows]
