# Supplementary material for: The HSV-1 ICP22 protein selectively impairs histone repositioning upon Pol II transcription downstream of genes
Source: Nat Commun. 2023 Jul 31;14:4591. doi: 10.1038/s41467-023-40217-w (PMC10390501; doi:10.1038/s41467-023-40217-w)
Supplement: Supplementary file 8 — Source Data [file 41467_2023_40217_MOESM8_ESM.zip › SupFig2c.tsv]

cluster	Mock_12h	Mock_12h_plus_12hPAA	Wt_F_8_hpi	Wt_F_8_hpi_plus_8hPAA	Wt_F_12_hpi	Wt_F_12_hpi_plus_12hPAA	Delta_ICP22_8hpi	Delta_ICPP22_8hpi_plus_8hPAA	Delta_ICP22_12hpi	Delta_ICPP22_12hpi_plus_12hPAA	docr_induction
1	4.80863448467318	4.64170480594874	2.08738858966874	2.90093461473429	0.479437390043294	2.47611377603252	1.79468939284046	2.46988626516469	2.08422665222019	2.14617834417485	No dOCR induction
1	14.7759067030791	15.9640868349837	1.43320531639756	6.19750664384191	1.00477167880563	3.11440675568252	7.85766930628243	8.49600735433886	5.68189632290906	5.83344032048832	No dOCR induction
1	7.89230982616289	7.45791533815004	0.693861214013902	1.03404952407694	1.36638379625351	3.43842451834147	1.73562762470388	2.56208851608345	2.1874909213658	2.11850772970562	No dOCR induction
1	12.038234175992	11.7494693650829	0.595120678089155	2.41637560950358	1.06170198210099	4.70615728778567	2.15127863203808	1.66138533696849	1.42692148818788	1.83156858462683	No dOCR induction
1	8.57271338646777	8.95515320007683	2.75197313208511	6.09157786084935	2.33216400774356	29.9600236172424	2.87283027297015	3.64704936955848	2.18199639753904	2.06613812744286	No dOCR induction
1	78.9941451827353	79.4667847421514	3.14193900802724	6.26735611477213	2.46766926193165	14.0287338926487	4.14593382495606	3.31430952728683	17.4413038932074	2.7490164941121	No dOCR induction
1	26.4963158615399	27.4520447475018	18.8529181046002	45.6088893567338	12.7803294290984	2.47799001855632	19.9293099119874	17.641633119518	7.69753692218996	13.2651187425141	No dOCR induction
1	5.4574401063824	7.26792158201326	9.75683952653989	18.2319724633165	5.79428248190643	1.74622082518141	8.43587497844065	7.11833997511139	4.00973939788852	6.04293188657709	No dOCR induction
1	3.07373350473287	2.93059073141507	1.86781228498727	3.43938043349534	0.822594175891265	4.03668630240087	4.10929848959535	4.67922311250975	2.2714782242358	3.37377315813559	No dOCR induction
1	20.9947609789741	23.498848829199	1.42721150420187	2.44381652545562	1.69203504459564	1.18153172733457	2.304787483933	1.5548394342558	7.08166884870719	1.09161147570999	No dOCR induction
1	3.64523437702308	4.15612703308762	2.94472170934765	6.82214153470982	1.12412311090549	1.77468740452763	9.86803125706632	9.95669338667855	2.28388516724686	5.8096500317694	No dOCR induction
1	3.48826776453626	3.304887806911	0.967163923536463	2.05576066872958	0.678134963277554	1.35123869124336	2.82721576587201	2.36012929310487	1.67285103453539	1.70660406647857	No dOCR induction
1	6.26969845484496	6.45065288610245	1.43456705283848	2.20782612977899	1.22339643404163	0.124592732773144	1.82604938512956	1.26162671723384	1.39800082611526	0.933098825108499	No dOCR induction
1	1.91761962690987	1.93919132005563	1.38528774274126	1.92303065910372	1.15428030913362	0.0764853193396444	2.08167700094293	3.19461808816739	0.715908426667186	2.05285947853812	No dOCR induction
1	1.27081456985338	61.8338549841541	0.234059733219483	0.481179332002899	0.226791286347998	40.4770004693846	0.620272221819966	0.603682324663121	3.09397275250617	0.386857933250592	No dOCR induction
1	61.4071450296511	6.44325300352944	24.8198677959632	0.267833026730283	8.80433389354442	2.07830233252714	10.7783654048564	3.89346908470768	4.14401297686719	0.260103035905102	No dOCR induction
1	6.73841087330483	6.29543323945466	2.52037110336794	43.0238347522101	2.11362382102666	4.53415706036826	3.94033205072951	5.52046758981888	7.55081996358409	5.20025387541018	No dOCR induction
1	6.02345156791022	15.9308236425192	5.87292912887933	3.31786941794951	2.40441938511183	3.05015301350057	5.65699914430685	7.50414165733304	0.1446435445869	2.6968751534698	No dOCR induction
1	16.9948752184411	0.322710489222201	2.32274182538121	6.48960476439124	1.76442852953096	0.124349104114451	8.49635064143396	0.1979649047773	4.43762829634819	4.6194933385835	No dOCR induction
1	46.2481707831627	40.2851816777536	0.170851140761184	6.16836804593966	0.203286256257386	7.20097690437964	0.287420408494563	5.85353149335096	2.03342351238882	4.24224853272306	No dOCR induction
1	3.37168725750042	3.2117558513924	5.3128743581356	0.191263791826404	3.74383252404322	1.5710379341989	6.15933683355285	2.09829261679269	1.77814439504203	0.0630369748829031	No dOCR induction
1	4.84563036077373	5.96512070879671	1.71077167568655	13.4630232304138	0.851847761561636	1.70568426955026	2.13871991237387	2.77446549571877	1.87051799641986	4.51998045898929	No dOCR induction
1	2.80922092976418	2.65842108612009	2.61112274513079	1.97274253856018	1.10278681958395	3.18387675150599	2.8341066435303	1.06161110778302	11.8398716634566	1.28323224523455	No dOCR induction
1	4.74970725332588	4.72870680042401	1.69777408483528	2.29187114508739	1.33567089265329	51.6450873619102	1.85919824275467	1.07378165741549	0.458144973204026	1.62271987423473	No dOCR induction
1	144.839806883019	139.54528376244	2.24770234465062	3.81101010566756	8.98230011352483	0.385658434305969	2.08705773896274	10.7221418766601	2.14184949056833	0.789725927380331	No dOCR induction
1	2.59128889387332	2.45471339652108	20.922358015283	62.1642270373251	0.422983446077905	3.65142507780026	16.8176922071319	1.23988365993428	4.19950092577027	1.39806849207424	No dOCR induction
1	6.32233029064148	6.49352356675923	0.709444144925184	1.00082171985368	2.08652290167671	5.0702371072127	0.963117951727011	1.61835116219952	8.16172540457443	6.96486443700097	No dOCR induction
1	41.1589319347611	26.0119695618264	3.71351111301297	4.40337882227508	1.49573132095049	7.48891723675365	2.22715490340682	3.91677607790442	5.67540363754908	0.712439437166949	No dOCR induction
1	16.9941953698888	18.8805175319875	3.4688452875407	7.71723056295819	5.44092474087494	2.70437114003766	5.37927202181268	14.3433577465595	8.80875346659282	1.10984445124353	No dOCR induction
1	9.86225398352697	7.60351302827507	8.23040638106999	10.3313082003616	3.0624041440632	4.77648156508074	9.75368228749295	7.66642402197191	5.48786995935287	2.38867707864181	No dOCR induction
1	14.808615866376	15.2255537538876	3.74165689844678	4.79082241385246	5.00865164166405	2.43520569066667	7.85355534337805	8.48920115366211	5.75352739438787	9.98119749912103	No dOCR induction
1	7.21573120899031	5.61508492555927	4.76328375600761	6.71964936147937	1.52162619733741	0.808822357408804	8.46946949820336	2.77206617545243	1.02802505642305	4.6885510192104	No dOCR induction
1	11.8374158107719	10.5364505816416	4.24273527755411	4.1400386266163	0.586956661617381	5.79665709850882	5.70529437422952	9.29410985966042	6.44740611496996	6.2954722006377	No dOCR induction
1	3.34496438474343	2.87496419242601	2.21584885236208	3.13559586219998	5.39851844076103	2.93844935827228	7.01556442169701	0.802905301405116	6.74432539898443	2.6242393746996	No dOCR induction
1	2.01805484902599	2.9998031097402	0.940921652325788	1.10340553610192	0.969995061289545	3.22340211485203	1.37870544080702	3.29633574209016	4.05556438053691	5.45980769037117	No dOCR induction
1	8.22596514303284	8.59636996875441	6.64650042589824	4.96835773763506	2.85547371246646	7.15633344206032	4.39394763735321	4.33227719383355	1.67044874148769	2.73533493696826	No dOCR induction
1	16.0014152125118	15.5252894084756	2.24415373934502	4.51249560629707	8.28744400586947	2.08187554285981	2.28574541376897	6.92416279131209	0.803630213315137	1.30340374984853	No dOCR induction
1	10.9625467045787	11.0823944199793	2.85991649894737	9.30663940342207	1.90727985471815	2.0885453132638	5.94720700618572	3.65631276693606	3.6377371220528	3.31464484058402	No dOCR induction
1	3.29468471806715	3.33648472881056	6.22548710332431	2.93079265979902	2.69719688681772	0.806196872979276	6.2654095079889	1.39155105733457	8.12824443706649	6.53119126721844	No dOCR induction
1	4.67679743688208	3.80731059014365	3.92060929524289	2.41133672714028	2.03173712445864	4.5777477246698	2.98607706502339	0.798839877428824	2.97789884800797	1.9653758879571	No dOCR induction
1	0.965410945935428	0.983514011086834	2.26586931754073	0.652799275854268	1.4888117111837	7.24790759791438	2.35584022373667	4.31346375869587	2.31741080263177	0.945243838133093	No dOCR induction
1	11.5822888834644	10.6246628494138	0.533430684097882	6.00823063606035	1.37871487146452	2.55628173162699	0.741244718915918	9.95637682828106	2.63243520650597	0.616457036548868	No dOCR induction
1	14.1558568323135	13.1783504448568	3.04256550316359	11.4720178016284	3.28503705916007	1.84233585013097	4.06138189700409	3.30550985068222	2.10325419312457	3.11592352688016	No dOCR induction
1	7.49195247866307	8.05039033472566	5.38797491507805	4.14769526098958	2.40009006438799	0.197657176445129	9.94059066282352	2.06030861684927	6.31788672914948	7.18293118369197	No dOCR induction
1	3.32227424652363	3.06001269696444	2.77997319291504	2.78273571428188	0.973713774563041	7.46192135546002	3.322306790692	3.01373072991145	0.943577458032449	2.12463955324813	No dOCR induction
1	0.75340826962467	14.6592055367693	1.97743912018551	0.141105870814975	2.36952600070346	1.47746056673912	2.32607527948245	1.90017848598899	3.48342473866078	1.20891033893298	No dOCR induction
1	14.9469928365013	8.67239019827253	5.47231835658087	8.3939366160872	33.3533594360232	4.50098569229694	0.58269542329414	7.14063926155754	55.8639329728254	0.330328105838371	No dOCR induction
1	9.39995991143107	6.72882718449538	2.38101952234083	2.14183367459533	1.02516411338107	5.8997474780572	4.35565942444265	0.558409580716413	1.20812069628644	2.29512037609642	No dOCR induction
1	11.9664185432069	4.72275126392178	1.85716694764414	7.04879014987278	0.964646515509645	109.362231188491	2.7116633552456	2.90898978543894	0.939245201371141	0.764544487321559	No dOCR induction
1	3.9984767284392	27.2075022473302	1.01967176980904	2.06148622326552	0.754207663589342	2.56153983163134	6.62732874226183	43.0402217798073	1.05778832481363	5.22401731457946	No dOCR induction
1	28.0492357282628	186.163091222065	3.62709634479292	9.60467514264549	0.550837652308525	2.3208945437655	0.822885933612113	1.9396876718249	1.12312206152085	0.452245103152816	No dOCR induction
1	201.271099945795	3.43565502951777	66.0755333295228	128.492242608723	0.586490225671395	0.469425899113747	3.93896369159006	2.01894648730299	0.709915233621439	2.50039849431758	No dOCR induction
1	8.42007802604883	7.46042280957041	2.10503367464703	3.25006468740859	1.55235585933005	0.904460638748144	55.5350843222727	1.09658608723722	1.39276831039262	38.553707579862	No dOCR induction
1	2.72376786125149	3.18489933221216	0.74755032085076	3.32560715020047	1.72509196206725	0.904080344021817	1.37627982748152	1.63752382997935	2.28114419662624	2.06961481593324	No dOCR induction
1	2.44037508953548	2.7553338414868	0.775033616423098	0.810765457849259	1.68859795819755	1.60720963130677	1.51849555446977	0.935223805964459	2.68805889590018	1.10204666438053	No dOCR induction
1	0.615997830823612	0.791642705035918	1.37049092620868	1.31228903526436	1.27372055015671	4.51839373600056	0.827237055853378	2.17385321411575	2.65147515060488	0.881658279293397	No dOCR induction
1	3.15389936085274	3.02176811391432	0.469001911468719	0.737985096799732	1.2717436009041	3.08744089064807	1.03063923699563	2.03065283951635	2.66014293213989	1.08094645455495	No dOCR induction
1	2.43097330726086	3.0670472048894	1.19892155082423	1.89039661419091	4.82325376774271	1.81679124958165	0.817037246709893	4.59241666982086	1.53524474484963	0.749254824186764	No dOCR induction
1	4.01866187233838	3.96061080826282	2.27368160311984	4.35205666860782	2.97239201827209	1.99557132850806	1.49119324017278	2.97787492934702	2.77503722645033	1.89935175766711	No dOCR induction
1	4.51182877493516	3.97028287146658	1.6291164765682	3.75837958482504	1.55707183313592	2.10076625491042	2.21604430433882	2.48258319194462	5.80430554396973	1.77688082097495	No dOCR induction
1	12.6690431391728	10.0038689899478	1.89252881235862	2.52801906084061	3.99027073432372	5.92517435895828	3.89490764467606	2.23756254710266	4.64415393066039	3.4729856907439	No dOCR induction
1	2.77861774428522	2.7425784059176	2.31727596368959	2.40173970270673	0.993352218453964	3.92894836313948	3.18910528301706	1.9237251776503	2.32616854898599	1.87824280648213	No dOCR induction
1	6.10066971224504	5.93531775741845	1.17639185411144	2.35579460573386	3.43247322011931	1.39747360262289	1.81871121690702	10.4459893161553	5.92705376716467	1.30135948436327	No dOCR induction
1	4.32617972880063	4.19884223227321	6.03755333524151	7.56769942187124	1.14786649428504	9.04116370909842	2.09160819979699	7.58347155598664	2.18482724168523	1.32903474872977	No dOCR induction
1	39.0378561859492	34.8779356576628	4.05642001229712	6.78252814384821	0.753325894682843	1.34758995885519	8.02097406243535	1.43873352660688	5.20738630204397	7.6853128412498	No dOCR induction
1	4.00112203743326	3.48086531993805	1.86284166539486	2.36722892429772	1.27516963169633	8.89017345209907	6.72566735006441	3.99557380677782	2.98277610906935	4.84810409057366	No dOCR induction
1	12.0706955069484	13.1316412653116	5.71915805571437	10.6754628358943	1.9830310289783	1.7485818756365	2.07367471123682	1.8379035247651	1.11021044611254	1.19483031523891	No dOCR induction
1	2.89007322405458	3.03644342474602	1.54018434589606	2.17741706224031	2.04135547100708	0.994660302386552	6.18333748413049	7.3411177512959	2.56437049778925	3.81290567498761	No dOCR induction
1	13.8865654303761	12.0700618780289	5.35673535651947	11.3735934370818	1.47125294090531	2.78035246524667	1.88588845902146	3.20161160850806	2.11371217715327	1.35410071071669	No dOCR induction
1	9.51177999607883	9.48859934397131	1.49424599280488	3.37573385532173	3.15590883702368	1.84094012574512	7.44426674729822	1.45982740516929	3.31825023648892	6.24966463315598	No dOCR induction
1	2.98126842005921	2.84322468811494	1.31135002970398	1.57363594117924	1.06790024226014	4.49392031239049	3.76547449980179	2.67124784514251	2.32883948593027	1.9685406752868	No dOCR induction
1	6.88836597891531	6.49841621179429	2.37171902039248	3.93016390923846	2.92631065357339	3.23788465848782	1.26740965213887	2.85516314080157	6.03068056222722	0.908270817718064	No dOCR induction
1	8.64855323573218	9.67194592143074	2.1077999233745	3.00411544505332	1.18437593079193	4.09991314298247	3.18670329139251	3.28561578292834	1.41113003403147	2.08162695905396	No dOCR induction
1	11.2399072128951	12.3945861590575	4.41273868227696	7.59667877961152	0.902387059220919	1.00736009218432	2.70790212161422	5.89713142482244	6.32280449954422	1.8696525330783	No dOCR induction
1	3.84025076125595	5.89363427478201	1.86846061727554	5.19526207740016	2.57617292663792	3.11262305895983	4.04708591213356	3.75144578441963	2.10030452903452	2.64916622729226	No dOCR induction
1	7.44207587228359	7.29941301585333	3.55256999919056	6.12187018646091	0.472747132974454	13.0414898369131	3.31007750909533	0.984744298681122	1.1336197720223	2.7882700989056	No dOCR induction
1	6.59401938903765	8.78975036878222	1.2979852258587	2.29165881549458	1.8767003684829	9.8514581837127	4.30355928919544	1.6148232924112	5.67846878722887	3.30025548263429	No dOCR induction
1	43.242292716488	5.24989195323463	1.68179539353223	3.45910096212952	1.33272761745282	1.53764150755373	7.65302873355459	5.3323841221376	3.78118395559595	1.11114003381246	No dOCR induction
1	37.6502878691726	41.1509291783899	7.08584212628305	18.6557805583426	0.740019819508772	2.99957114603266	3.14102732801367	1.59283342607372	1.13218606507579	1.12410960719585	No dOCR induction
1	11.6927616738623	24.52941940036	4.30181644599821	10.9839122711315	0.311114106329173	0.415234102041533	1.29147837183109	1.15817140977153	4.42484878136434	3.41904783902919	No dOCR induction
1	3.15233163128482	10.0448358703363	0.970142676717711	2.6327576694743	2.49811446179026	5.3910400112477	5.77665937136625	4.79462470908363	5.00483596387545	1.67622500021636	No dOCR induction
1	15.3593003566461	3.49115141841916	2.00790550688577	2.11121523191598	21.6019845899287	3.2627453224763	5.53233653425554	5.54063463451289	0.245646782289652	0.575685874845581	No dOCR induction
1	3.99254474200594	15.2366064774739	4.27899556590847	5.29521298127251	3.65947035083876	2.47508474752333	1.72365120898542	1.39294464717885	0.382359299120882	3.20730428918211	No dOCR induction
1	13.2705931882306	3.78458292070264	0.54458396528109	0.704497710588733	0.100318002791221	0.26352075213321	5.70463968338124	5.98547831851654	13.4813269826381	2.92690303841814	No dOCR induction
1	3.63744383085101	14.3735306121887	3.76219143611038	8.95016176196837	0.598899769764726	0.225133377846934	0.570335217345477	0.776907960894031	3.96630032479835	0.80690480574617	No dOCR induction
1	6.67667910227405	4.592191992978	1.13128871056083	1.86755611015107	0.66787704420483	5.73052403750997	5.29668432801706	5.67957617727544	1.24384472663833	3.17076582880999	No dOCR induction
1	0.528438121271518	7.11594377744062	1.46964201348658	3.31726762875218	3.33490477467837	103.36024892847	0.203668527668423	0.35145349831092	6.20353404416014	0.851414414370176	No dOCR induction
1	3.2324687395309	0.582755981561445	0.763630214796111	0.304344429668462	0.0844095667753519	12.130883590812	0.295122910595364	0.658141283380687	0.197667206150538	3.33381624522285	No dOCR induction
1	29.0889899458284	3.04638226127174	4.21056739512624	0.635555097956376	0.576286416677286	0.679623624964364	20.8959905853743	23.5247302560646	0.981098468812948	0.291056451646493	No dOCR induction
1	144.069475734825	29.5982160181477	52.0119338785063	9.25447242373186	0.823500846248671	0.173265415088536	6.965022337441	24.1685023413232	1.9166144802211	0.175405965302785	No dOCR induction
1	20.6920745960142	123.527247028139	7.14461464961866	95.7307647095287	1.92658484027214	1.0003931644189	0.381527631384002	4.44901090014163	4.37690541326161	17.2574238561872	No dOCR induction
1	3.92119922425227	20.0176929431653	0.418901789143935	13.0399230212944	2.60167976386973	2.04751618819006	1.55872905364761	1.47408019793989	2.97941893671641	2.96025410931708	No dOCR induction
1	1.39465402719621	1.0922461340338	0.0699198291581486	0.255807157863053	0.648740591467491	4.65603938735819	6.29986381396744	0.309974178042779	0.527128924996948	1.46523941490953	No dOCR induction
1	2.42131920050125	2.39873252896607	1.47910432795415	1.62171772947658	2.70455336231232	0.11161840623255	0.134711866776974	1.7449037274678	1.61480331626315	2.07101794462201	No dOCR induction
1	12.9629747078498	8.45259954095314	1.93908699158459	3.91433457710656	2.31504590905357	0.810461215667794	1.22208685360327	2.23247439654647	4.59827058268782	5.81476637984901	No dOCR induction
1	0.452498534870631	17.2938104212341	4.62761366594451	7.34648033774706	3.51234381074187	0.801864942360838	2.18745934112456	7.4008160742468	4.71146603033741	0.116459257834327	No dOCR induction
1	3.28207968336531	0.442522664865339	0.158037341357047	0.212022140051173	19.8810494679922	1.30553094126816	5.40127390222726	0.0402025736148494	21.0355331189272	0.457218388216871	No dOCR induction
1	3.81829054052731	3.12569111088248	0.894373538313794	1.44659265640296	1.70369193005667	3.27725098988177	0.739949428669217	1.49186486176524	2.04898384593072	0.961278854317356	No dOCR induction
1	2.18953064129151	3.82833279375173	0.887820691782771	1.56589001496539	1.9244093942866	1.3610986005045	1.85813059055751	1.56260324857966	2.61935899809243	1.21010410982953	No dOCR induction
1	7.56347886577366	2.36810403372959	1.9759886287382	4.76789284096912	0.519524379298895	1.56429748242124	5.52683428665334	5.25202055516108	1.80246949887371	2.72887966523362	No dOCR induction
1	4.78808601034248	7.53655518306896	3.48620965330051	2.77681948606499	1.14678551941204	4.62303745754983	5.21811573493968	2.65871822623342	1.51288617304626	0.755035417853604	No dOCR induction
1	2.29807823959662	4.03175117920027	0.828609161107513	1.96530290852082	0.682227958940683	5.36342069902602	19.434102479015	0.864190351626291	0.461830370163175	1.46472404623364	No dOCR induction
1	7.58665268331387	2.31281731257239	1.84673531912051	2.04402606068354	3.43281488198901	21.7571460306447	2.85665005586539	1.89845106893601	1.14057158611581	5.20178107735827	No dOCR induction
1	5.57314617893237	8.03676599837115	2.82930859496465	6.39427640740353	0.752925259410662	1.99167790750446	3.59837345607043	6.34454984087867	3.96485986745263	5.80280387335346	No dOCR induction
1	7.0515039325402	4.96041304667272	3.04858038620291	5.94113985515656	0.604298925579819	2.89238416063748	5.51739728931639	6.12071278501216	4.02760384804991	26.4113968381474	No dOCR induction
1	8.92681997898984	7.5783035317963	20.555354960559	21.5128066536301	3.28690415330841	4.4837994831395	2.15599419807528	22.2638102736683	7.92545566962999	2.15469020818699	No dOCR induction
1	10.5578305287268	12.182224568203	1.99964314538459	4.33115997048434	3.37094819617662	1.73848410614231	1.47509572584048	3.44855045568833	5.13676078709083	2.08168095630215	No dOCR induction
1	6.28000777423668	9.25517576831303	2.69146497181787	4.79932958339192	5.38069840484696	2.48532644837739	10.570180043581	3.26884555873398	0.903929581799586	2.51280104334623	No dOCR induction
1	7.44838376934653	5.64009657907013	1.24435160464411	5.47365952021252	5.13960163007773	9.84369941181998	1.01531532054831	3.49623660872135	0.423079067561998	1.72920063407382	No dOCR induction
1	0.709902544056086	6.75470074080797	1.41197167023875	2.73889017079544	1.22154711385063	1.02074104566944	5.67008879050998	2.26797021549216	16.8359153081526	1.49309089641177	No dOCR induction
1	21.7106989854139	0.818564784925689	0.46667558041267	2.92763124602782	0.205771174588061	1.32959542016592	5.22818161013649	1.95831378541239	5.10954587631869	8.40985714452848	No dOCR induction
1	1.41852154626057	21.0714080850174	7.0850052092058	13.7361049920967	2.90335190932725	18.3485975930361	11.3701536496412	10.1879239135118	1.37209486913371	1.15713561735029	No dOCR induction
1	3.76851736683794	1.61501831581011	1.01143821714537	1.11340657257399	21.6804388418523	12.3534815563322	5.30365018914497	1.51014957440466	0.948078173128147	2.60117299719668	No dOCR induction
1	53.1871588440929	3.51874042879878	1.40444596957136	2.35722999998202	0.964016888044469	5.84295940033663	0.635717291844934	2.85102310028976	7.59138595190325	4.20951307749395	No dOCR induction
1	17.6047394186764	40.7464345843507	9.08396058895257	21.6967937889809	1.24576249722363	1.25958892088002	0.727527233708291	4.60104089308644	4.55532225083169	8.93510195404184	No dOCR induction
1	15.3642243903122	16.5581294114181	6.10281239195045	9.99571650290661	1.04299368510714	1.02343564662892	2.49762449031835	10.959535392607	0.364084248930519	2.99094264187469	No dOCR induction
1	19.561293467188	14.8532604927	8.83363697635642	15.3651431596703	5.08361163286149	4.81237143822242	19.7424468182192	3.53394014834195	1.12526189385506	0.151515672828546	No dOCR induction
1	5.57701312828014	17.4631611800832	4.90065808460082	5.86658760322013	3.65240227236301	36.8272103318437	4.49923777307903	0.489649579308864	5.0601041330198	0.759491811972692	No dOCR induction
1	3.17512389760893	4.15869911898845	1.79196131752836	1.71949774399872	0.338378701897683	3.03131226599166	1.81189248263413	1.03116626127921	1.26802845433686	2.31471507657299	No dOCR induction
1	6.27010254453636	4.06479689688397	0.894413305923323	1.59816798888321	2.37165899497429	1.39439783586417	2.54620264717444	2.80703963165579	1.4108070568148	19.1422050157149	No dOCR induction
1	62.9077070341989	7.18046830476143	2.33264517966453	5.76276999428021	0.710571635539779	3.21234628648456	8.70097012462124	20.1957737308205	4.85494644889661	2.54181810392373	No dOCR induction
1	6.81217427021211	63.9829199517741	29.866021958806	42.6099623224668	2.77828044999519	8.45080879867963	5.74485802781277	4.23753579888687	1.19294459069768	1.67613346678862	No dOCR induction
1	3.10287560296324	6.80030395047411	2.40521071127042	4.28151137230771	2.06998377117873	3.43796233823927	0.453290663050384	1.38679879233757	1.56680328154302	9.25041555121144	No dOCR induction
1	6.59678591033091	3.00678068493876	1.73251674305552	1.73494128616694	1.56027319587302	2.08920380640428	4.93756945929207	2.41879885907576	23.4355484608733	3.18693564374414	No dOCR induction
1	27.573534624761	7.75150151068222	2.02034774442452	3.98085050878508	17.1308963236345	1.05550887534558	1.98825590286576	11.7888683638685	0.804238494712343	2.24477412740153	No dOCR induction
1	23.5268829325189	30.5789757289941	6.71987527567266	12.4312098015632	0.401224791052761	1.89584798890689	1.67014937289161	4.40047283413782	0.984442729812293	0.961965286505331	No dOCR induction
1	0.764487234489888	23.4145288556536	3.37615663808839	5.94374338356214	0.551941090962601	2.33302973460527	4.68458571841537	0.288557959968939	1.37962390384552	1.08895199250648	No dOCR induction
1	10.9181263045662	1.16327882013506	0.41068314071194	0.374747763471974	1.08693446133184	5.46034052737826	2.04760563353625	0.879757547130478	1.12451720149362	2.62728833266558	No dOCR induction
1	4.98679603357779	6.84060552061903	2.92003719044892	3.67531671346748	0.949639628569579	2.30702902980915	1.91433702719197	3.22484765970938	14.5421710318685	4.08017501811033	No dOCR induction
1	5.2527231009095	4.45224340058617	0.856562204296014	1.70753326372611	8.57722174502007	62.7383983180321	34.5054186600351	1.51961544990412	1.52186820066385	1.55837459911537	No dOCR induction
1	5.60256012250792	6.02050472880115	1.53728922487081	2.8492592864967	0.0393856880171089	0.655955905347359	0.89257316258553	2.66214259159061	5.95814239440921	50.1945520795483	No dOCR induction
1	7.44362428449429	5.75946088030872	2.94558650638419	3.15968260324113	0.935128636562588	2.01247091415513	1.41909345744434	3.36523946708115	4.54662392847831	0.661978788288869	No dOCR induction
1	20.4176038299742	0.478917454033335	2.03854864394197	5.36625087323477	3.53750145970603	2.65655237987978	2.53917033824191	5.89082452554857	2.5305550820283	0.725411543691058	No dOCR induction
1	3.06483306456701	7.32077535069563	1.44048200628129	2.46450690595417	2.40651519671126	2.04443559919203	1.01587423985031	1.84791764428375	4.70468885024156	1.43155397608226	No dOCR induction
1	4.38047935177557	19.737553239747	32.1109996752308	58.5837803509474	4.23765343897518	27.3739763664895	7.2265844024735	48.4005193956513	29.3798520965947	1.37850389643433	No dOCR induction
1	9.95986200077077	4.03782609317419	0.808184007171332	1.50364532291599	25.9106751467689	0.0688343213305763	16.1694529930075	0.864839372131598	3.68904084884252	9.98087959147622	No dOCR induction
1	1.59223917962338	4.37324008029955	0.995820044383202	2.25657453551068	3.86386768346387	0.922818570756756	0.0214177908288028	0.806409596149234	0.897586636236846	0.871516322158235	No dOCR induction
1	23.4868164044397	10.2459477194744	1.51168316522949	4.82377190849832	0.50868120724968	7.46175586140288	1.49715952478794	1.83935509416003	4.97677914333674	6.88968645744639	No dOCR induction
1	42.5240883830541	1.50267203953311	1.21359683790476	2.20223956131587	0.903085954930787	7.37055691280629	7.05173454201065	1.34237801219471	1.31800298506334	1.81307608381356	No dOCR induction
1	3.52035214808283	10.940400554691	16.6615464548109	30.4971110947863	1.212453711018	4.5677377959763	4.18273485311508	3.45712992135354	2.01837281134929	1.56089673647011	No dOCR induction
1	8.43485152109542	51.8671960322458	0.0752307904411323	0.0644459062633012	1.53413495097476	4.9598908006374	3.46809083261814	11.0715796995725	3.41662878621638	6.24357408143224	No dOCR induction
1	8.71528626055877	0.326511775655513	0.865212662729391	1.48108472867618	3.37641854334098	13.9944101417388	5.21504192613339	1.4366390398231	3.97748374203315	13.8933887489098	No dOCR induction
1	10.9760347606691	3.4931834869897	6.07763305082929	9.05185056484637	2.32223775652747	3.75128834242666	20.3384343884852	7.74153654228582	3.18886061695309	3.28278617517943	No dOCR induction
1	13.4613117033775	10.2415629412034	1.35714339728593	7.86374544108115	0.156458163797712	0.907937535297217	4.20383123336748	1.64838944683011	1.79929658321268	0.434640484304492	No dOCR induction
1	17.5340201099289	8.16789261196817	5.18149680101446	4.65216679995302	3.37097457935934	1.4773446469974	1.28624247913035	2.37925552349566	0.745768578558735	6.38265933762678	No dOCR induction
1	7.06292643490351	9.69137219587551	1.79586740794171	6.74321893483386	0.922105489199922	3.29234883748418	8.23528476090619	6.7049506506516	20.5852970942979	3.2919675694885	No dOCR induction
1	15.0033733077938	13.6058423589572	4.82122478487891	13.358735014312	1.5064418524092	2.0590354345063	3.53472972244766	14.2697524719378	0.643174816928992	2.21582341728939	No dOCR induction
1	2.15345422072231	17.2829597422928	16.6663946105161	4.16991783204902	16.0575701845464	4.28526191050308	2.04863758455349	4.59873572534406	1.93200550617667	6.6711548469343	No dOCR induction
1	9.12480274628576	7.41888134443969	4.35362046394291	1.15033620242536	0.501158553305537	3.7423006944205	4.7619423932068	1.09765028320863	3.14263052940601	3.52254302704334	No dOCR induction
1	5.05627714952588	8.64215529855475	0.783115625264518	3.09298002793388	2.18190098227093	1.35440340511157	4.5403350099778	9.61162987699151	3.60629505664398	1.627309699901	No dOCR induction
1	10.4806930151065	2.83593331460634	2.29633970627478	4.19423228947792	2.72058730223497	2.13712774559374	1.86115493031029	4.43320309189021	3.39022093629483	1.66973235036297	No dOCR induction
1	6.69638039367136	9.8527067319817	1.98003103091389	2.24041562607785	1.1442513130007	1.52674360624636	2.82215750257747	2.61956159038591	1.44768580435633	1.34899757338599	No dOCR induction
1	2.56467784304399	6.0008527571396	2.15512589180885	6.38105273311974	5.0034752892388	3.98337947908941	2.47404970028052	8.30913389605497	17.4085955336057	2.28292163142449	No dOCR induction
1	2.48941736348119	9.22820296609039	4.39406826065989	5.11386895570093	1.57011197153038	60.6694185778986	1.42834998114561	4.29607329150708	2.73021029937243	28.0335376082452	No dOCR induction
1	8.36611474030703	6.5222406957236	4.22633006958635	2.01607038606542	8.78441029858456	0.747890080160548	29.219575849389	1.25871230381718	5.43707115080657	0.371611766243351	No dOCR induction
1	3.30058334615413	2.33246636478376	0.75544136240996	2.3025463098752	1.47967953493737	1.3447924202636	0.725379190923206	2.41498715857838	3.33046449502568	2.15891236611556	No dOCR induction
1	83.2556771484708	2.62272382376807	2.7914233971862	2.60589005347534	2.89834602977519	4.54066985610239	2.60931149601284	2.5046190965998	4.72415050437591	3.11789523751813	No dOCR induction
1	2.38746149014972	7.52914463995101	1.08011551050532	4.0175867452091	3.51929650139998	2.26869223906053	3.62636588215598	2.32182952914132	1.17103363925059	4.41147968454901	No dOCR induction
1	6.52012645730035	4.0951262676088	2.8466897568989	69.8018916425725	2.85726761776829	9.46443245861665	4.25535083225958	30.272282408359	7.76119494314768	3.39982356217976	No dOCR induction
1	4.70596175307616	89.0301299042645	29.4081472167738	1.04208683594761	0.615536837203714	4.01197933177155	4.82245042973812	0.845013988190359	1.41126229530461	2.14505093549297	No dOCR induction
1	22.0309599370685	2.46126183852913	0.530531049125904	1.75086536451647	5.10306888292693	1.80561389161753	3.53976992864948	2.38444595431755	1.57884608278826	1.19221928151568	No dOCR induction
1	5.03660852155933	7.14008615300442	1.64850644730816	6.87818152006685	1.56305839798006	16.2545125318909	1.81959791238915	4.57634030403292	2.83093909802137	14.7472933272392	No dOCR induction
1	4.76881485080805	4.50645708796091	4.67287051473737	2.78039387023892	0.58039484198244	3.41436465804431	18.1277656079756	5.78320576041698	1.40209429551823	2.84505689517107	No dOCR induction
1	26.9989803400957	19.972035961355	3.17433354212003	10.6302788952004	2.07770229504118	5.90992609742147	3.53734037905729	4.50880736908517	1.82965246723075	4.61787480112937	No dOCR induction
1	4.66302760454691	5.4357378205186	5.55378272069436	4.11970480912585	2.01172327889764	3.3774165264602	5.75355310213309	2.61274350146892	4.56014196968877	3.55901008078228	No dOCR induction
1	8.1710385829369	4.49339400238574	4.46829789451227	2.25039388194974	1.05998489935254	4.29612955086216	4.29878570285827	1.82345686692007	5.01677619109008	4.86118751968939	No dOCR induction
1	6.51151116425169	27.8505184763097	1.76634050644329	22.4304762384609	6.12431385476476	1.34489803679595	5.76981313733786	15.8911350310789	3.77050369973586	2.12039141786775	No dOCR induction
1	3.74406189867097	5.34719688439068	13.2945199011533	4.75607289510422	3.98147173799078	11.6274533851109	2.35367611525453	3.76175883934877	5.29088932339286	7.71046408321643	No dOCR induction
1	5.08599904131762	7.36050746066743	2.41451545514359	6.67905077380034	3.29640886638874	5.57694328495927	8.15165033422977	5.48948909158497	7.28594537334642	3.06758116482428	No dOCR induction
1	11.769771190557	7.02018999816317	5.46235626541738	4.1018488125483	2.46388324256037	3.10777984071269	2.13058782627514	5.3318545001698	1.93623712242035	0.821491832565984	No dOCR induction
1	7.14584112899313	3.74156365269931	4.72848435008609	4.84205429209198	0.890341791443777	3.73334849980036	1.83098315561183	6.19940509098289	3.19738192586664	1.71954872971676	No dOCR induction
1	10.1432934490153	6.03882660759185	3.48373220301134	1.52341949512141	1.73946671692265	4.76172875990664	2.6807863998333	1.72961042868976	1.92175438778874	2.13879317014769	No dOCR induction
1	9.80535177347353	10.6096521059625	1.25611540841327	10.320807732902	0.657385820906001	1.08264733275683	2.42235692968062	7.56657344267061	11.7139041853452	1.40565678341777	No dOCR induction
1	2.07957026774851	6.84155322221445	7.14472190082802	7.11778534520433	4.24753212326153	6.762666650155	1.4228767815854	2.48653424229926	5.9953894430241	3.3856328142678	No dOCR induction
1	2.71540303302023	10.3851848346907	3.1096200983821	4.47953969912229	1.84346692447486	6.16464056893717	4.29025910811717	1.28996509980044	1.16294515755822	3.28638749285349	No dOCR induction
1	9.09157457537444	10.7657805078013	1.92617833840827	4.92103033368784	0.622642683071365	7.57649105814294	5.90795673573117	2.69554707111263	8.36210789989149	3.11796484828356	No dOCR induction
1	13.9858697530267	1.79446923819843	2.48826386545173	4.58590960130554	2.76995182569727	4.77617555231765	4.74867101174984	2.93184246138784	2.2487371573511	2.20850925569501	No dOCR induction
1	31.1547816026154	2.43844301396228	2.01200610352962	1.3777522295416	1.101962179481	6.10595194463142	5.94443304795312	1.88823794700247	2.33155107192067	2.11722053721686	No dOCR induction
1	10.4348371043707	8.74180547883682	0.992747405908526	7.54905732673828	1.77363350221741	1.6171716633661	2.07756746082831	5.30948727005193	2.59281173725934	2.09446120876478	No dOCR induction
1	12.490805738337	15.0814672606577	5.49459760609656	7.54034673725661	1.54980130107499	3.04078306091989	3.23002867126343	4.31216877392964	1.17018369946292	2.347428578673	No dOCR induction
1	2.01025123420499	31.7136569957259	4.04898130640451	12.5280561230804	6.37091684027444	0.845179280143631	3.11152684775801	3.92910136068368	8.91640124705378	1.12816272638583	No dOCR induction
1	31.999547947387	10.2184107031274	6.25376860008094	6.6305469835488	1.16303975189505	1.97497192055011	2.70984925735564	3.4556389634695	4.52635968568799	7.02180587591709	No dOCR induction
1	3.07365889946017	12.8943195066375	4.53999676946078	7.43325541649044	0.326415743787004	4.18669427151576	14.7652966909751	2.1464790288431	0.270272714181951	1.61364087456539	No dOCR induction
1	9.19674240201634	2.06326092887296	1.43299664535243	2.23657278400291	0.355002285932549	1.39353555879101	13.2828814492751	2.49336705936637	0.281739764912277	6.31263990710834	No dOCR induction
1	12.5778914675561	24.4430027100242	3.01068769746028	4.71178732907809	1.34542578094272	8.90401988904474	1.22033759564692	4.13181742852566	2.02079396442126	0.75289354043038	No dOCR induction
1	6.11919539358721	6.19230878975301	1.07647678233169	1.94468932249164	1.40325642529369	0.770802593037124	8.42221331153434	11.9248347890565	1.77609052031234	6.85278806140575	No dOCR induction
1	10.8317579844657	11.5405708225202	0.976073890373395	6.54120105714473	0.606767721248282	5.93476221523119	2.31816013166116	2.20744272926837	1.93803362088785	1.10157303249795	No dOCR induction
1	3.0504665960668	13.497600258586	5.74461421028292	0.766340528615904	1.75146801919231	3.72453140243435	2.80848058915509	10.8429225717864	4.28756979026285	1.58851734761152	No dOCR induction
1	10.6598366980433	5.90461859733854	1.61601568589802	7.95097395206271	3.09917302781821	0.986870749993228	3.4617761998483	0.922697374090067	12.1963604156695	3.97797624247626	No dOCR induction
1	8.84863361503541	15.6515275385353	4.64757777284752	4.35957458633666	2.47628711380589	2.14984160945087	1.78970026160718	8.08814515786229	0.185095275699791	1.86980929615919	No dOCR induction
1	2.27186286358148	3.2199626858192	0.953047416484978	1.42484033345545	8.20674153964953	1.95910112905279	9.78932382468904	2.25569070318221	1.1692072663389	8.17676227960547	No dOCR induction
1	2.70877297430943	11.9101691230162	4.34793646854798	2.99895618728416	0.344264715296003	8.85822474504291	5.22955433220161	2.24327767263451	1.01189158667065	2.90629078931934	No dOCR induction
1	3.60500819779565	9.2931912001231	2.47086523425741	2.93783294406432	0.947469913061864	2.42468381351238	0.446089520580526	5.3156126411353	2.71326034422953	0.264482999583417	No dOCR induction
1	19.95057066816	2.3195578083709	1.35407828620726	11.1896464707674	0.660945314921642	0.292785931156851	0.176130864118258	2.70650377102489	2.92851131539595	0.257982369347079	No dOCR induction
1	7.90926788046834	2.5312939415909	2.00510262442375	3.85390436255686	0.636758572251072	0.646920467646586	6.18859199656695	11.4361171790049	0.755323638130175	2.15430895311671	No dOCR induction
1	1.07713605898033	4.70991533369781	2.00880167348291	0.57529003039512	3.13004135748575	2.98066038011966	2.90424590379884	4.41296376857746	7.76079086837218	1.67706753653245	No dOCR induction
1	0.734675708243966	19.9138359666455	7.8406998926834	0.776865182254046	1.32060932285582	1.18819245949329	2.07735655090403	0.633917862244432	2.40759507628833	1.31843429966945	No dOCR induction
1	5.14318923725148	7.30692692449294	2.38854023973453	3.86480004516626	0.658317291943141	1.1089473879129	2.14853150743135	0.443523397504275	0.404512748722935	0.863085276476935	No dOCR induction
1	5.43101813052641	0.87061676190915	0.380227466605854	1.96940206332045	1.47560838332797	2.31357570764269	5.53234664974873	4.69228257468468	2.37147367066815	4.04392830276288	No dOCR induction
1	1.90202704422838	0.600146889745439	0.281367539403537	1.46442553210371	1.27944185792159	3.22976645457604	12.9532299828349	2.90849579052395	1.19207104078589	8.63446660971659	No dOCR induction
1	14.3976605296392	5.51847020784003	2.79764176697205	2.91587372442773	0.766917150747344	8.05943070474047	0.46502255253686	2.2552380629047	2.17492146472774	67.4249705538653	No dOCR induction
1	18.82402461627	4.87763784469038	1.44482575471202	4.61107252975004	1.66131621728169	37.2335708673309	0.979404353741976	7.08290352057114	3.59670684323104	0.314254602499492	No dOCR induction
1	9.0838858714206	1.81576270238257	1.05982439798999	8.8175314927406	0.936795426597753	0.194571918811423	4.18233724383084	35.4658639766573	2.67530082395116	0.698310302256834	No dOCR induction
1	4.65873146483107	14.30201677839	3.25944313785491	26.2928794333796	1.70140762414614	0.988953005267438	1.70722356315383	0.513455570794872	2.28619790439408	4.31642042202982	No dOCR induction
1	1.12602259060939	20.5669869734112	5.41654974141292	0.33369677021469	1.58835835593556	3.93699820913209	2.21424260851773	1.00898938412077	2.22985546595225	1.01646846198126	No dOCR induction
1	6.33943603651994	6.60816098109329	6.6412193787243	1.56753492791643	0.536948719754218	2.25567325626264	2.01508294257407	6.40373684547974	1.55473048518675	1.68782337125128	No dOCR induction
1	4.82241348690534	5.55649004277853	0.656561541266089	5.57510111356374	1.11919742548929	2.53347503206839	0.642943477021115	1.59619127405708	0.971335185801816	0.752884001706009	No dOCR induction
1	4.15721449386318	0.983325969305024	0.86513314753551	2.77012714874609	1.67579624324822	1.98398927009577	9.82754967645341	1.71619743837189	0.896908073906983	2.31432685214241	No dOCR induction
1	5.45363790441418	6.05203396030591	1.46906158183994	3.74678659201481	0.945510978803959	0.505176859414107	2.56225869278721	1.53811830668982	6.87595870134423	2.32817095949277	No dOCR induction
1	2.68213894690429	5.21514366809525	0.981810064870058	2.26019094722775	1.33641518056074	1.59076882085423	0.845025879142666	0.856450277811403	1.68946679546087	0.587634474203173	No dOCR induction
1	1.27567526452401	5.15106472584776	3.83060514069153	0.906843631768272	0.394397649194545	1.02231293292473	2.75282251285051	5.40693065578503	2.07808924939054	2.73331989216817	No dOCR induction
1	28.5622987470192	4.51722976585627	2.39220982722904	12.5449253697151	0.377384550573303	0.34157430943853	1.79027088234442	3.33157082788027	11.8934935810722	1.07246970095589	No dOCR induction
1	17.4014271264254	2.78696170935681	1.01543573733667	4.52231689858488	3.87889440973352	3.07533891395508	3.52965457520899	0.770270925207762	6.54528717837313	2.34037183856265	No dOCR induction
1	5.712906866345	1.33409086329033	3.25688293331473	2.02865037490537	1.28499305062497	1.66370459449245	2.99512557644308	3.26087918438517	0.7070965338616	2.67090253591268	No dOCR induction
1	2.07403655925167	29.4085900130751	1.00443406643974	0.806213688359656	1.91680597772912	1.91263508822882	1.86383868962159	1.89842358690515	2.08194139431431	1.7307238942608	No dOCR induction
1	5.61168625359732	13.7670422066333	0.666031749391617	3.94480911967835	9.47637972509775	1.68897330214425	1.0207183880753	3.61953979622617	5.91982700384572	2.25107609004827	No dOCR induction
1	4.30011832337235	5.98625026803279	2.43415945467341	2.44543870865159	3.62289864049891	0.674799360274302	1.89914158841707	3.84718074719255	1.16076849911183	3.23103562671787	No dOCR induction
1	5.04942034290496	1.91195868688439	1.44175353637565	2.80954387134418	1.96164941430476	1.95453098515686	2.62008718780769	2.37721731168032	1.58809892460443	1.72115238518415	No dOCR induction
1	8.38205711282931	5.70951272426293	2.65260466887758	3.13626345065099	1.36953672912813	1.85915180239236	1.64018664985152	0.653604592519837	0.473817621932825	2.76272391195578	No dOCR induction
1	2.23372902511618	4.06643810008669	1.56982196368785	1.00757022474416	3.7699720018543	0.830449103382941	6.69052421764756	2.20457178313548	4.84022771165801	0.973214386977114	No dOCR induction
1	1.63926343624435	4.76224648500511	0.934003953937157	0.793146321702262	0.896167677167032	3.35179940151161	1.50443296246759	3.85754440219606	2.51709622008808	3.25750065224821	No dOCR induction
1	3.23312349877132	8.18767869100429	0.452881449031631	2.70484259038811	1.34288650128849	2.72137881327451	1.5342016461367	1.94523035068393	7.27794847250427	4.68013700145465	No dOCR induction
1	3.93178003100875	2.64904440137571	1.28918943164618	2.47587940380125	0.501601471871033	1.54170883542045	6.95861559507496	7.93805570892108	1.57819127539987	1.48173002256318	No dOCR induction
1	5.22688612057308	1.15392919490212	1.9663085126861	2.79052537955304	2.35023362428563	0.700236263927793	2.11325935273439	1.3316953371014	1.77333818035493	1.65823907098159	No dOCR induction
1	2.1966024730542	4.54609613960053	1.0429784069305	1.14315466017647	2.01420838826963	10.0418020325825	2.22066289239029	5.32922118981896	5.84931320407473	9.70804887400363	No dOCR induction
1	10.8660129164202	1.92537518759698	2.89305207500156	4.72267119103854	1.47360151200946	1.44875309551797	14.2840750954947	0.650804727826933	5.27461220475386	11.2013917004162	No dOCR induction
1	8.38701440790662	10.9118999365375	1.57467341039076	4.56908646700512	15.0779200166713	1.78649921945865	11.1679583578536	5.85695966200058	0.594735231276516	1.98383859677311	No dOCR induction
1	0.5991689145517	7.98454155062676	0.167511889692556	2.65598370455261	1.22728850430689	32.2482108200425	4.70126527685974	1.5725485842216	3.96614281534453	3.34607353911968	No dOCR induction
1	1.39600488721318	0.746638223399131	0.251760782408047	1.02769472845604	7.58968384692671	8.59315943085623	3.7032486724737	1.99366010496434	6.23635947344131	0.71387412465962	No dOCR induction
1	17.4799231085446	1.11260296375359	5.65893610845359	11.5013555447665	1.52286798265088	2.43659324809301	4.28064107853837	10.8172471879662	6.17817875524542	0.442225695654975	No dOCR induction
1	4.39889520657381	16.308735604145	2.21269883819825	1.88159010773658	1.60454503818187	1.02038047485344	1.06280702255033	11.3353582203035	4.48367089435923	3.07404516253867	No dOCR induction
1	3.9500210163919	4.10004920323767	19.9070223229764	2.02844946399452	2.03063586159656	5.62548300137025	1.40835218916322	4.07570221779162	0.381689761604093	1.5252577731407	No dOCR induction
1	44.2692723651624	3.16046753382443	4.69611220119517	32.916123621751	0.5174360534395	2.72557382907525	6.36229659853125	2.80540703911836	4.80715215738322	2.45299956594586	No dOCR induction
1	20.5701501999885	44.9289043765326	2.66569148161229	12.1169875357687	2.66547767677192	0.694432333099345	3.46484683380855	3.88942890581426	0.991946706648013	18.6086831650831	No dOCR induction
1	10.967151510148	22.7598177017461	3.85568441411333	3.4562693249657	4.66916364252111	1.84404092946573	6.50389118001983	1.06937459767944	3.24122031435916	0.401128980688151	No dOCR induction
1	6.18199098353234	10.1368173592987	4.48214509198722	9.07988630468468	3.9404745608085	0.788712460661475	6.92884982125366	0.893483022882829	2.05392151205192	2.8048967829032	No dOCR induction
1	16.8418987453855	10.6727919924659	0.870254671209926	3.86736052401943	1.03305498920864	5.7426608203491	0.603568342606789	0.699600738470705	0.423357629759574	3.56950307902095	No dOCR induction
1	8.1217118323453	16.4937767908406	0.743928040092836	1.40787785305439	0.264862774035263	1.62132406760613	2.91911659611022	4.95823312370509	3.72542694110401	4.14607883783823	No dOCR induction
1	1.82433566014073	5.52666997583697	0.464488477928886	3.19790669993399	0.530066243319249	21.7487066534556	5.59448260333055	2.77148622430212	1.7575660224896	2.8592926595206	No dOCR induction
1	10.1662316583737	2.0418749158696	3.59917768120269	0.76040915648337	1.51498566282922	1.85477639425186	1.7527410626611	5.25365324801681	6.30436229048955	0.0617121508751002	No dOCR induction
1	2.79176891782056	9.47554700740724	2.86713810804537	7.15089247148815	6.32969920193305	5.79604215633455	1.05788192087963	13.1919650889857	2.29191534117197	3.88810229603719	No dOCR induction
1	19.9828071775781	2.49812216391138	2.8147332730499	2.90570427204324	1.11220535086325	2.91551837264711	5.39693526788344	1.68088408509393	7.08956227384613	4.38498723885962	No dOCR induction
1	9.527585582534	18.8084383406946	12.9901835303791	6.23132317600764	0.110697518246546	2.23992544164241	5.95593555850277	2.35400577316224	3.02746144634874	5.58686109249801	No dOCR induction
1	18.5200281060838	8.14647094538284	0.729863684232795	18.236999276733	2.28886532426261	4.71570734811867	3.03569912709684	4.28736902769243	6.47371406490076	3.15092765985756	No dOCR induction
1	4.84177455460291	17.8432800117857	1.57906711408154	1.61014962415076	1.08823796334132	1.06902206958928	6.80828708293161	1.42729002199672	4.44400973531962	0.0547541460062684	No dOCR induction
1	3.54118541771086	3.79786265629172	6.25426856527071	1.9612814977205	3.34646689812878	7.12413695211345	7.26281689176956	0.580344257968862	2.21221489121353	4.15516535890741	No dOCR induction
1	3.54619634668633	3.81398781351199	1.99947269377446	8.57311798830684	1.37757304792617	5.91815381421323	5.23304175697923	3.85189786608423	9.30186468857764	1.51129063596091	No dOCR induction
1	16.200179397054	2.99945925032584	4.45488013730497	3.9522627432753	3.09613932321499	4.73206842684106	0.288062785149748	4.56076916519884	23.5222483246674	3.58409059102776	No dOCR induction
1	17.622922225196	14.0694015195618	4.24233266460312	1.56281541534722	3.41380116871988	3.35993225205439	6.51845580684907	0.101115314106575	0.208954565059477	1.56899180195258	No dOCR induction
1	3.81760127382531	15.5707800729422	0.547397763174597	6.20815716208156	1.57518543622619	0.162015127195086	1.24811169999956	3.95784342268978	2.18566828675783	4.10834180350579	No dOCR induction
1	7.00770419251032	2.28875641430887	4.32152015465865	7.22610639640045	0.259082187664402	4.14007705454072	3.59865774593977	6.30212068578052	12.1821181474395	1.51839462212052	No dOCR induction
1	13.6317225465526	5.95185639458642	4.54360672940793	9.9249623069346	1.23842038742616	8.12402896050197	2.65298899658037	7.13590113213216	13.1640694266602	6.44246441112841	No dOCR induction
1	17.4419837988626	13.4327195380485	5.80822936324196	9.38431305434458	8.27089528198228	0.854194994658229	0.880379650645361	4.48024534809959	0.944058355636509	1.57607647719591	No dOCR induction
1	35.2302614343974	18.2443086250782	3.61145466592163	4.8643114182122	13.1077265845024	0.253924025812326	8.06366409609768	0.257705077501039	5.76492398939064	4.43592433681678	No dOCR induction
1	5.70014454247832	32.5508225307997	0.392684134812254	4.44477021477072	0.615388974232057	10.0276880778583	2.24431388565877	5.98477617185602	2.71379840017398	1.93051054721129	No dOCR induction
1	3.81317435055743	5.2158908098338	2.69713527140674	0.347905416393295	2.06013065428807	3.17251874955525	7.26975607310364	1.29995923398447	3.67931511345765	5.00875267112925	No dOCR induction
1	0.720845132820802	4.08693316770886	1.67567711929626	7.02141018688602	3.04692589610694	5.33345322623048	2.82038849724128	3.55038567184411	3.56025963455207	5.62151695920485	No dOCR induction
1	11.4044457785643	0.777544699172097	5.38937719506058	1.65522605530966	12.4288821889399	1.87893860271295	5.73867337719965	2.73821534466039	0.761805605305052	1.05961762193369	No dOCR induction
1	3.39130375038902	12.309720060254	1.26017377594035	6.04813985230044	1.69261992746673	3.63032392172338	2.51557331587373	0.773346599212472	3.62148528517302	12.4595747567358	No dOCR induction
1	4.99258502513899	4.4451743365629	3.21436842175698	1.73755504500393	0.445684565710174	1.38348900838741	7.46528942285132	7.13755160916752	0.937302951250373	10.6871481895383	No dOCR induction
1	4.82680969704427	4.80671550809619	1.61672662793586	0.464150323363206	2.9759479716632	1.1885422155134	5.71657751090846	1.96377851728424	6.60620969660162	0.289129976392157	No dOCR induction
1	0.766358609055945	0.893517392253345	4.74274124434552	14.8810151806094	1.54679195877741	2.34884056763242	2.19821396502278	7.11555315770154	0.691641691848286	1.38699451964147	No dOCR induction
1	37.3469818450646	36.1914936011323	2.03604597180982	4.05594561212609	0.277751968827537	1.40740750985431	10.7436855708239	2.87843793692299	1.05900866179148	7.7658769978131	No dOCR induction
1	9.77955040347482	9.23357432978186	4.02549160650827	7.96298507697914	1.98088721164968	10.995175533736	24.299771667352	6.34838661655064	5.43627146745955	8.50314729773543	No dOCR induction
1	10.5474941897906	16.8982794574961	1.51171351665655	3.08939739910315	0.203591185641772	55.4318126214796	0.438909636975133	1.80008210150332	1.41813111860158	2.52575404386644	No dOCR induction
1	8.71431799451763	7.44024627629238	1.36169397257241	4.11612295686609	1.64560751088686	0.349867940126848	2.06553726242544	8.4913982285106	10.9550290151476	0.68571539115019	No dOCR induction
1	6.54689888700935	6.42835852170755	2.19746595286734	1.66970592423444	2.17928018070819	2.22652828285847	11.2871007839642	6.9476543963326	2.50867009329766	1.80430643127132	No dOCR induction
1	3.4132800737271	3.34852630195406	1.89815504951908	1.51217894493842	3.6785486337757	4.35503620099871	17.5203485385657	1.39217324335161	2.76753498359348	4.76230135699974	No dOCR induction
1	5.90666959427284	5.59188444496457	0.386405975512944	4.74950048428832	0.75830638097882	70.1490245061708	3.81140121138298	0.681146539975183	1.24205291669102	1.07126918585121	No dOCR induction
1	5.08969493140948	5.11674129653243	8.80099784901293	1.94068409333455	0.576430939668331	3.14438001115207	4.28172179695129	12.6107025301792	16.9523645969808	1.27314902029404	No dOCR induction
1	3.37460653504634	3.76311404904954	0.360559281475322	13.7026311587497	2.15678117102918	0.850248415523029	6.9974247173745	14.0283965759421	2.51124561136167	2.21813484996745	No dOCR induction
1	1.53662267028738	1.4900291493644	2.39041276213165	63.2119810537139	0.934160033754102	0.497313579570587	2.34322708430592	0.584940006938963	1.81451450569257	0.525838995601166	No dOCR induction
1	26.806941807941	25.5769913124609	5.00324300592779	0.488720376590962	4.22088259739232	3.62657778652802	2.6884273186678	1.75862478525534	0.935841786726976	2.99629439358696	No dOCR induction
1	129.721652103214	113.274216990942	36.5356002292277	3.33708503483065	1.61958822116138	2.35568605671892	2.69705950229954	9.1500369559405	3.39266596144242	1.62677145029451	No dOCR induction
1	0.953530915212547	1.12842199433543	2.33146151122607	6.12063034876482	2.5443156175686	0.940283834406578	0.730700060810852	10.7721760240437	9.20407033812322	5.38390998714705	No dOCR induction
1	2.5381982283816	3.10817029210341	0.844780219236683	77.6584634364662	1.37661129453704	3.17349476172244	4.01237231063696	3.00794379065629	3.68484293097765	0.453120673409341	No dOCR induction
1	3.97139568760266	3.86205010781731	0.794550599390551	5.02232990885776	8.03603099578134	1.02331945735677	1.6129307180257	1.26692459940653	9.64461249748583	1.197184519821	No dOCR induction
1	147.695664537037	148.486859807967	4.10130861770728	1.7782911771451	1.18059423043547	3.72450377489268	7.38558415563995	3.8323610155791	3.29856993447955	4.11301130219418	No dOCR induction
1	16.6739581768646	15.5439219965132	2.40374555023371	5.0932894742975	0.724023562329922	4.32142878236234	0.702282605063327	6.89685924536817	0.931939600317783	1.6216447323783	No dOCR induction
1	5.35646403097889	4.76346947984666	0.836890963973291	4.11065147020233	0.138401622467937	4.65473108072229	1.16962596541951	1.81923818042508	0.933860797108303	5.51803720817393	No dOCR induction
1	7.89548275313282	4.69244866132589	3.54535993599865	1.70277603856306	2.8675597595511	3.19126440860706	7.38241648434287	2.63725986525376	5.95422486200349	1.07457806926563	No dOCR induction
1	6.05941366867507	5.81803735148897	0.591686861115566	3.48736895891905	10.1621103942895	1.00854072586622	1.45746614795406	1.70537809356556	0.575633095801235	1.6789100938847	No dOCR induction
1	14.3733575082729	15.1222223172079	2.20302344804945	1.66969305197015	2.20788555879686	1.04417511411919	1.0886884833763	0.851150868718609	0.276929513698623	0.794800383444545	No dOCR induction
1	2.85160340694421	2.43319826833524	1.53065944808048	5.12446383444722	4.91430614217134	2.99467713809512	11.3783757098448	3.58454873819673	2.34839378702552	6.65950238985966	No dOCR induction
1	5.30317112398172	4.25357252236266	2.39574989362402	7.73901171904725	1.16608688400177	0.714044040782585	2.31400518758282	2.71591578266392	17.032894340799	1.1479956699809	No dOCR induction
1	3.04696178115912	3.603150723019	3.43432335812843	5.62259744368532	0.435839186950494	6.72382152970379	3.28142062902419	2.12072879719081	0.521129525541129	1.66495259087112	No dOCR induction
1	9.15516136077856	9.44933091679613	1.16500319702005	5.03359138385322	1.21442250183984	0.881217122849583	1.3590237617724	7.11662684383619	2.75821969019693	0.424842061542581	No dOCR induction
1	17.0632125500239	23.0806127870322	0.937224106773153	1.17513873891209	4.72953638320917	2.00613918051357	16.7554885057982	0.811248292349348	2.3165947557435	2.49872305174232	No dOCR induction
1	8.84745239310157	10.0356942502656	2.75496625919786	1.86696670568045	0.398906248206603	0.914202287164871	2.40597928225521	1.53448857917646	0.140809008719763	7.76160555586015	No dOCR induction
1	9.22819600633478	8.15679609091769	1.01555662431277	4.21619670869452	0.354433346276902	13.789250659338	2.49760614808805	6.27502555427366	1.18903571943305	4.922013495239	No dOCR induction
1	1.85908768023838	1.95614764475612	6.94553970653368	1.25877782505384	1.60955945122076	2.34687951333006	0.691801064082947	2.5757314297494	1.83763462999924	5.90341083632323	No dOCR induction
1	3.57727137194506	3.41307802163455	1.51752113091329	1.11794954030333	10.6492329740743	1.74359457918931	3.80775991092172	0.780381899999934	2.00071306179012	3.03529556682545	No dOCR induction
1	4.42183407670254	4.01393674700658	2.50757887945937	10.852142934991	0.420711121058768	0.194284586236068	18.7533372149553	9.17325130005779	20.1110921604512	1.08730334421571	No dOCR induction
1	4.61575949533434	2.89227177171893	0.954772338531212	1.30341447759676	3.70013914290409	3.88731197633678	5.4115726583531	1.97857236351244	2.90922230377468	0.478343731645683	No dOCR induction
1	2.89455190537541	25.9714146297336	12.5962347676877	3.44367231521223	0.605710904119607	33.5258032519431	10.3670894777085	2.2714357350992	3.26200306981598	6.35363015791954	No dOCR induction
1	27.1822979095398	3.70399060153332	2.60864184196958	0.967127823848815	0.952667149733917	2.96797798025599	6.85152136605371	0.815180463888508	4.59175914065793	0.735234132401038	No dOCR induction
1	3.14505633845687	13.3281909403604	0.83843087238554	18.5928816207514	0.836926854129338	8.42556237638226	1.23672126462358	9.61503753450196	1.58379712111235	0.839120442457066	No dOCR induction
1	11.5723526125528	1.62180455230534	0.574236146102788	3.67873099343945	21.1670234558088	5.52217898525832	0.830695481701707	1.9451806171832	0.834056492899056	1.28048259046505	No dOCR induction
1	1.61868863977356	31.1344252825905	3.04691451378763	1.92540060032734	5.27519190152416	0.776233877946376	5.79415394470485	2.34260764917657	2.64289398447516	14.7052214649945	No dOCR induction
1	32.7241888208203	13.2791538847516	14.691301127046	0.441955056752495	1.20741046850308	1.47863654393616	0.885611466866102	0.745825079295033	1.69169598613095	1.00491781294072	No dOCR induction
1	8.52779664906817	4.71751953071235	3.94945804448233	6.02883229137627	3.46873431962825	6.66678433210365	0.382982335565197	2.71622353093776	1.53668328746571	1.18332307013568	No dOCR induction
1	5.24411770736587	2.33794513960412	6.47965511791115	62.444286374903	2.33566316874446	0.761205593784883	3.09787440232328	8.97003924136261	1.46554263558039	1.7288415430003	No dOCR induction
1	2.19775757874643	19.8224924339993	1.75695334548367	4.11259372620866	1.17350840944276	1.20665795240705	24.9989676207873	6.61802751330674	0.0475212170269371	1.30984502142336	No dOCR induction
1	17.5990818696203	270.855512371405	0.877118158434988	10.9360665562116	0.650081183244802	1.59049477111196	0.440922092033995	7.22987160842477	0.817111997772248	1.04411702845388	No dOCR induction
1	226.61168049306	5.94331185492018	1.0265064686175	5.44435977392093	0.805954779649013	9.20153206051428	2.52137707083602	5.33461560938817	1.09203811006847	0.693633493846859	No dOCR induction
1	6.14798873735474	17.477699046653	4.74467409932828	1.18628189419868	1.5895794087219	0.789340775693634	2.69803720679614	1.19479607298115	4.76447296661192	7.48149589775183	No dOCR induction
1	19.0243246714816	12.0925642870952	0.48284504253376	1.73035919798411	2.15969951133575	3.1050612538815	1.79301101561629	0.733575251684766	0.830215956819288	9.54378979138306	No dOCR induction
1	12.9602977124614	1.35893829988264	0.438751736426774	7.87015778976182	1.65378686182855	2.31741539391408	1.67067096569328	6.42740624949868	1.97019585045707	2.90386440874311	No dOCR induction
1	1.01087147615848	3.59113095058368	2.45954174470143	1.43565627127187	0.0207965413232257	1.17912966096981	1.73495442619176	1.24080246882049	1.29494306398579	4.76176602099254	No dOCR induction
1	4.03993825155909	12.0203433183142	11.5814239474182	1.88302391787774	0.429016889394175	1.36272550499245	19.0188978054048	0.706424888021294	2.06232367441932	5.81191389929274	No dOCR induction
1	12.4363394523985	4.07903488565495	0.329786433603719	10.8861568324404	2.9379300322931	66.1181011134257	4.96806291064157	2.57664410173885	3.98727271899626	0.694326631756099	No dOCR induction
1	4.04668267346357	0.447125530026731	0.548340405189788	0.635198287176661	2.32906862712318	26.0879480743576	4.66581105347647	19.858431068788	4.96402034554799	0.523612585387063	No dOCR induction
1	3.43539504674077	4.41484703095864	3.77643901746869	1.49319040638157	0.634115717673184	6.72690612273445	5.68850860949905	1.63327841575304	4.08676289347472	1.3332023172745	No dOCR induction
1	23.3743701784236	16.1699810304167	0.839963928700898	3.92407305920639	0.782879376344537	10.6801112124483	6.42270566669416	2.52059480573771	16.0751089551513	1.35647664412021	No dOCR induction
1	2.88360464192164	1.09529348534523	1.04682651127413	3.60885064163815	3.48869563243678	4.7185059718255	1.573001108639	1.79404688296622	1.2112256472634	5.2799947446529	No dOCR induction
1	6.62912955843435	2.23472855575982	1.03088560438181	1.5421617404696	3.55123376864945	0.884798049084161	0.802813746347573	2.14004297529217	0.736577722366488	0.0306026973857624	No dOCR induction
1	1.77213987491667	5.8413986199265	36.3670867194653	2.08187095868909	2.70574995504462	0.318691318327197	2.87737206442494	1.7292724237878	0.583659647238869	0.892299341011011	No dOCR induction
1	6.37883471712785	7.36387453090144	7.95095928819129	56.9207020332438	3.57481051213874	0.904140019186376	2.26950003200981	1.37807701487414	6.57832522116386	1.5376464571203	No dOCR induction
1	4.29707015332173	3.95113463654249	3.69558768233887	27.6888833686299	3.50193313206344	2.94347312518047	3.40873053575175	9.23716163059475	11.033943027088	3.59318275153122	No dOCR induction
1	104.6554167904	8.58910091203346	4.80375978781056	7.88042052170987	0.157738727978074	3.20891551264518	1.71996013173547	8.11245055964113	1.05341697495228	0.876195202919007	No dOCR induction
1	47.3092530427006	98.1030833925685	4.13694593011956	14.5065928204897	0.781958814137016	1.59624567287533	0.0895148331617893	3.06832107315056	3.79441793373033	0.922466138921923	No dOCR induction
1	13.1763956352386	43.110285770737	0.670813042376468	7.15592055687223	0.43249236885463	0.0656576964345627	1.03157135224663	6.87055660226093	0.640723880822347	1.05056139900697	No dOCR induction
1	2.09727475762	10.6850742813326	0.503699040549075	1.0210131244555	4.95593772340643	0.333749020800392	1.64918135944011	7.37973466737295	1.98379603373206	2.19139564240708	No dOCR induction
1	20.5232602337058	1.98635917510657	0.628594542301514	1.49794800538785	7.58945351772212	3.04628147441294	4.82123187897061	1.89240052354617	0.366907482870737	3.39635335621663	No dOCR induction
1	4.25438531759373	22.6975112944552	2.10265068493266	4.16094358976809	6.72934139978374	4.26772597641984	1.3467029831954	0.851054664027088	0.773879184794817	3.37656483207862	No dOCR induction
1	0.67697122043414	3.90779311538324	2.37453548885505	5.33631694710832	0.528751050254576	0.897894213432868	1.67221153161068	2.37212226593742	2.07309210286328	8.0262121219442	No dOCR induction
1	4.02525255708811	1.24256134323823	0.0353830872031368	0.081962402245337	1.8817341835025	1.96312319638421	1.62559617233539	1.76201703570505	1.25196145275397	6.29459403491122	No dOCR induction
1	6.74104448018211	2.11018074549268	0.439714110345193	0.376677875797827	0.879279447453136	2.32777738950362	3.13202379385753	5.07013663105466	2.63124550436236	1.03966811753921	No dOCR induction
1	9.17615926810867	5.84293104762014	3.44826640739539	4.26211818755765	0.727097816621961	2.48030467571574	4.39894267871333	1.02486126641816	0.113488927736593	1.23916025586018	No dOCR induction
1	7.00953722386301	10.0674438591323	4.19030877274083	5.26279414562285	0.667295199096139	4.93127932863033	5.41221979886642	0.0472520869401537	28.848393481838	0.893800920807902	No dOCR induction
1	1.99045751775726	5.57858690345126	0.74142834827193	1.72408001657876	2.13957020903665	6.72637366722008	4.89240887940455	0.936247473824177	16.2066889106964	6.36018634531161	No dOCR induction
1	0.102523175585428	2.35157291413452	1.54739490295102	2.70767484063256	1.04140582203199	4.80885822535543	17.2827022531988	2.4533246729625	1.29946128938917	6.15865750266886	No dOCR induction
1	0.376812670399481	0.118537213288851	1.03823589792776	1.05572753432963	0.429503540110499	0.543449610594313	1.35767720864285	4.45051655459807	1.22841091072325	5.04792876282628	No dOCR induction
1	1.37113898839472	0.749340353561475	3.52553219906783	2.44159616971664	23.4707937091824	1.18242147248247	1.27644490700003	1.83467062003083	1.07729331472184	0.947020562496867	No dOCR induction
1	7.4470419907307	1.41836366048533	2.44660563058714	3.14618928168288	5.92499790269993	1.20284545747826	1.13239220372042	1.53595691398718	3.9555357680037	3.23074461529112	No dOCR induction
1	3.35078068020352	6.84931598797917	4.10309889400634	6.4115690627312	0.983019396260097	5.33323201925445	7.73397905042099	1.49351913211449	23.6509975401836	0.566579713322305	No dOCR induction
1	3.97167106701222	3.66339062026189	4.71496457404201	7.421402191525	1.04343679567281	0.784862564286924	8.135467311215	2.37613245783367	10.6153526248558	1.43480750784608	No dOCR induction
1	1.56434421201942	5.32841365421536	6.68014544571898	7.1633498314284	0.33194215050289	2.31319055749258	11.61001049396	3.52761090090389	3.78508918054263	0.384948355763582	No dOCR induction
1	2.62875052945195	1.50389052199757	0.368405383649786	0.604976888598774	1.46921026169713	0.668755894262781	1.22584814776417	4.32261925336618	2.83718657892279	0.554906550546756	No dOCR induction
1	8.34459222012487	2.40676203747589	1.79060570964378	1.58721531777733	13.311587261373	2.15464397829349	4.63243425195401	7.31989243894613	0.77397505767587	1.51947930456961	No dOCR induction
1	22.7280342742979	7.85966262936806	0.782752712420215	1.50710769470818	4.95418110512468	0.270761599366467	1.11568075982365	9.11119090297166	1.72126748910182	1.94391068241956	No dOCR induction
1	9.88111893876358	13.3808200950273	7.03422227431981	6.3794763638598	1.85012693424788	0.678169210770942	2.64415033155896	1.85802032142472	2.02115767581542	2.44171813066087	No dOCR induction
1	21.4760264695038	10.6203012350214	9.70962762726575	8.59910678691664	1.47593064103801	4.22767338090581	0.591987939425473	2.21999453704354	0.824429455639599	0.0942085884651782	No dOCR induction
1	0.670535725196948	23.6954883763723	10.7923433643339	7.41935145229548	0.891701126217267	1.57704529216383	1.09048676045531	1.53906995370525	0.69638563024815	16.8436425080416	No dOCR induction
1	1.1067530545289	0.771468748061645	0.885644561451878	1.59537912603505	0.879997920828912	1.62923616321302	3.05794989221089	6.59348024748764	5.99651460322555	12.7990922289134	No dOCR induction
1	2.82755278129778	1.01397974162174	2.29645817695566	3.42343565775711	0.749346228190985	0.0597340927830952	1.25652656158203	6.96426217615857	1.12406182754879	2.69867480949216	No dOCR induction
1	7.52122873991694	2.72195723449277	1.46124791780774	2.71143854238214	0.461712978766068	23.6696432674378	3.25041908126412	8.5728697645891	4.10729457385845	1.73975481206406	No dOCR induction
1	10.5157263086273	7.05563008561881	0.516645463060365	0.729677718199027	5.69254788997379	26.3323093551847	0.198253395278588	1.94589420954639	6.95356980336838	0.609638317660444	No dOCR induction
1	19.9022717692471	10.7846011130824	1.2941042602374	0.829584889430011	1.28486736001793	9.58677342701215	22.9158284037069	3.63472004747786	1.56798720913084	3.02941604393349	No dOCR induction
1	3.74679531115914	21.3509994139211	3.63688000516722	4.97846583097568	2.76026940967892	1.49933069152131	17.8822500091773	0.936380093583445	0.935681508480081	20.1763551843395	No dOCR induction
1	6.53382929690315	3.62765965986623	2.28353295260046	1.15381438371371	2.12073234786283	0.446257624596117	3.19586730397274	1.63245313189724	3.44319369323741	8.86041006109613	No dOCR induction
1	2.26660783385816	5.80265271472438	0.0522279343152035	2.44378165863602	1.11778653864255	7.88303499242648	2.03662849455955	0.168358070460849	0.565524754610947	1.97532219437584	No dOCR induction
1	4.13514774429965	2.00084489753777	26.0802891388426	0.139814618267787	1.08862950127413	40.7335422872995	1.3812698890457	0.98514832513529	8.26242342142024	1.87724577632823	No dOCR induction
1	3.47369252862327	3.70533805507816	17.2334215755163	27.3093152591151	0.346178170626389	9.39528408440919	5.05687848150634	2.04079644999373	3.50375073278415	0.393193489921666	No dOCR induction
1	6.88380184488802	3.33172332944397	2.34287902248958	33.2721289751573	1.90670304220253	1.98045381082859	24.963656080712	2.4131548845248	2.75942538186299	2.5638869433521	No dOCR induction
1	1.60746168507842	1.17836276278601	1.52026261170165	11.8972699445944	0.45840264891277	1.26146954829587	10.5892664210504	3.20998309031904	1.15485691600175	1.30754182615059	No dOCR induction
1	3.35322881465841	7.46664600189475	0.273126768540502	1.32451655067259	6.00089736854024	1.43015190668804	3.70986790128132	0.14936954489376	3.83770878030813	2.3089949032729	No dOCR induction
1	0.902110894969975	1.74093369508702	3.79441647307342	0.52225903604627	1.30917240310383	0.66875333697245	2.77231428774141	18.2764150431105	1.12764610531985	0.581118673230153	No dOCR induction
1	34.5748228998914	3.73749424262214	25.3953065695178	11.8536751247173	1.22408880839564	1.29902018909217	0.568198928190443	13.6626320135688	1.8125566428919	3.13718104102568	No dOCR induction
1	45.0058557665816	1.0258212591764	8.25102018734369	48.0433942335197	0.633452956271017	1.06280680720523	2.16905398385411	4.31376194007713	1.61226234414431	1.03097352970918	No dOCR induction
1	23.9771206808032	34.5414441726186	1.71537939542426	14.121870885847	2.54346964813716	0.35173466246296	2.90114632633345	2.38624620786769	3.85610157796311	3.62836267913423	No dOCR induction
1	1.41511409753444	49.8336468932922	1.82126524197589	3.23030182442937	1.21795125775631	5.76968240215757	1.49049514516414	1.12330111662575	2.40839886550049	6.13021440609944	No dOCR induction
1	2.22307653549503	26.0689937297971	0.582435222540759	2.28057920757026	1.43947648465623	1.79234442719182	0.856601500975707	3.54297571414177	10.3930001668953	1.7413636036939	No dOCR induction
1	32.0582932585478	1.37040247954505	0.598044191821863	0.934907161425625	2.26987700197501	5.72018880299655	6.29019504356318	22.4533042008845	0.910111604645464	1.346904836099	No dOCR induction
1	49.0606676053949	2.38209962890618	1.02677162414059	1.82990318006313	0.916389432746162	2.64979725074488	1.22285587847133	10.5975470998764	19.5716552728303	0.937428231368119	No dOCR induction
1	21.1760586292805	27.2158855049639	1.02017593960616	2.24987593736637	8.95404856030157	2.21048039674655	4.08937667922316	2.34832712456852	3.50747181314442	3.0103885824997	No dOCR induction
1	4.71099631019559	53.4419185331907	0.636922187067855	1.29034641707111	0.801297626431378	4.0637831727852	7.82539835944078	2.98273704156817	2.17253563902947	0.241391758921306	No dOCR induction
1	6.69434400792162	21.7736094993268	5.92928659348417	0.540723055908481	11.0610099444001	0.524607137470682	1.82055615515776	0.548646209989785	3.78733575563326	5.27655599006288	No dOCR induction
1	2.72683201528168	5.51614059289694	2.42379164072328	7.60003084742133	1.90995315534489	2.99361555606423	2.25450156503624	3.53661515170045	0.871845661457934	2.21433208372007	No dOCR induction
1	8.23301202789044	6.78040840625564	4.87997785103042	2.43995339085714	0.815738520270244	0.602140714267953	2.35944497684032	2.27103703594217	2.51567184501263	2.22993383700363	No dOCR induction
1	6.4078213651348	2.71111913470737	2.59603057262779	6.1406841247398	1.61765624299463	11.3895224400236	1.2852650130435	2.41629025779569	2.63015697854364	1.6088068926844	No dOCR induction
1	3.1729026839584	6.02417061618731	1.71349513576287	4.81235953382419	1.56529056908234	1.69652898627969	4.71713433924361	1.13036190309965	28.6973060723585	5.05407547416422	No dOCR induction
1	1.91191886399366	4.34143616975619	1.96505634140515	2.43086857831712	3.63437980291151	2.43447079924625	0.702299744320993	3.96428981802273	1.10299571325347	1.88837072061026	No dOCR induction
1	17.1126988185006	3.20183874268088	0.203890444231277	6.2045047370869	1.28891095031024	2.09905463308458	8.30680117283689	1.61393428691981	0.941997862107689	2.5501233776861	No dOCR induction
1	3.42568806172411	1.73621634646626	3.76206858936503	0.962340293173698	31.249069419387	3.42777098756772	4.07629818975989	3.69014127376279	1.36498443118163	2.32879517193456	No dOCR induction
1	9.64355599117218	17.442628937066	1.12786143608827	4.19557289304975	0.459201452234215	1.22141783955072	3.30219934929154	10.7551884927611	5.66892797089687	1.23184612037621	No dOCR induction
1	12.3099783905504	3.23031767792909	6.91972575625952	0.811782854007517	0.562708843232538	3.20007591342838	1.57710143258297	2.30555575503648	1.32490451265961	1.56231277212187	No dOCR induction
1	1.52648102097957	9.19831554662682	1.36292832225305	16.9741274643737	1.03696698968645	1.99571068436024	4.72166718258611	1.57601000994988	1.34516970153352	24.2182207340316	No dOCR induction
1	7.7241893196622	13.0851289890125	2.22798741318231	3.31146824379131	1.68607889805618	1.14052379928225	2.37763454084162	1.16996473854526	1.24823115109833	1.85202634363774	No dOCR induction
1	15.4943613100048	1.36960326703471	1.25101247392955	2.71385652009844	0.707897029352477	21.1919870786144	2.16688467278219	3.06378807650953	0.52910237867221	1.69690982095544	No dOCR induction
1	2.9108112548196	3.55187551305218	2.61404054095067	5.52991050496577	1.03120403561081	1.00126939542402	3.42949785246132	0.266737922462676	4.7725361790005	2.44356773225238	No dOCR induction
1	6.52076841759271	15.5372698336538	2.18018273486204	2.09729627760488	0.569378221371548	29.6405530224204	2.17603737221173	8.48803324550471	3.2675302985815	0.841885024498395	No dOCR induction
1	1.37898294594495	2.34232674818148	1.78862170663166	4.08222369138812	0.19307910124088	2.54726984939867	14.5282450467469	4.05266425985876	2.89329370205404	4.1212126180603	No dOCR induction
1	35.8086937625187	5.38589021019589	1.6606724865827	2.48761896921837	0.542892748293274	1.83829439591759	0.998316514427468	1.81616518921663	4.02865475596581	3.03474436493431	No dOCR induction
1	10.5387190470586	1.19709693886147	0.814175103222923	1.23706044319125	2.06492386581767	1.94052813003505	23.8437311197253	6.31021124298264	1.67987569033176	31.2751123682015	No dOCR induction
1	3.36086755110227	38.542051111323	0.819614698707671	37.0241288037786	1.83691295315885	1.03603855060389	4.77704035264429	3.26598815925041	3.08229791741303	1.0288825667774	No dOCR induction
1	2.69736583488678	11.8446627919208	17.0803746593589	1.57736221626758	2.4774937711339	5.14186106686847	2.17216403814529	2.97643564278842	0.691392699804159	0.533164555698658	No dOCR induction
1	21.3792042186772	3.20009351674948	3.02987128979471	35.7431728458464	3.37102736876481	1.54176761593143	4.45734987781902	2.77118588153587	2.28193060323154	1.76854032376274	No dOCR induction
1	2.39693095391319	2.92237257058547	1.52928793548197	3.67418175029658	1.02160686532694	85.8862507686719	0.615067391254926	1.94368387066302	7.59175232985297	3.05782626747629	No dOCR induction
1	3.13156680918831	21.2935938759164	3.39554039550342	2.60071945710457	1.69903435499609	1.11532617424701	4.5481804935496	14.627830659388	1.21508998395006	1.58382386606375	No dOCR induction
1	6.69460648643127	2.1281437290531	0.420628769452368	3.23481349707084	0.372957990938592	0.636149305658903	2.80361994628166	1.46246005128092	3.43585129021129	0.621766742759891	No dOCR induction
1	1.01372805147094	2.4767087478132	3.98692066846693	1.56879361894797	1.31823151211236	1.59709466853546	38.1617488462071	28.738233953232	1.8891851362987	1.03867983175227	No dOCR induction
1	110.109755135659	2.60293614163731	1.72141289247823	6.16715841610729	0.372991485145232	4.73189398911035	1.96974061599058	3.88540130491955	3.57693018010765	0.199572804041815	No dOCR induction
1	1.77256800457901	6.42123925140535	46.9212616150315	2.08602021129661	0.556518682229845	2.15510365327405	1.21687675322158	2.12513541512123	4.29661249525865	0.504850302640764	No dOCR induction
1	54.819952857855	1.07758457933161	0.517741129620966	118.006345317574	6.95678071210062	0.525651612116594	4.76464122096541	4.2720840904591	1.01017589572397	5.34713790931946	No dOCR induction
1	6.67296998938717	111.050301465273	0.232735954666865	1.69324101856883	1.29136667020503	2.19530066231833	1.44034844582602	0.931980564924886	8.89691425059295	1.93259786771105	No dOCR induction
1	4.79048245066584	1.98659972159887	0.911129171599822	1.43866826973821	0.826944201294101	0.294151986640752	1.05143423197289	5.8142653305816	1.68120142525601	1.74192349614758	No dOCR induction
1	4.92657064293852	55.643330418015	3.69762924360142	2.48151957324369	0.685223073256298	0.577134337500186	1.52302401644077	3.57446639518793	2.61427262674221	2.5558140065754	No dOCR induction
1	1.69711076938408	6.07390183472453	1.07374836985817	5.78222192257677	3.59519731450141	4.71276171387048	0.162658170307362	35.449141646137	2.21979116893507	1.3799036988598	No dOCR induction
1	10.792383911512	5.67421972723324	1.1818246466288	2.16012167325725	2.86390491357893	1.70550940287373	0.678259727762063	1.9081526050549	2.99481181453661	3.14370538082209	No dOCR induction
1	2.45554484405783	5.40276558062762	1.23454125160408	0.626212184975916	8.31267850278266	2.76875677398938	4.52314600932653	0.946507579281204	0.268763676332282	0.332919368003484	No dOCR induction
1	203.517848784555	0.598508435103767	0.196694032921536	2.75287638159551	1.38731411993351	3.43504629312084	3.37689836859651	2.26112468847531	4.50744960385076	1.43985592764864	No dOCR induction
1	4.74754855700888	10.3317550211089	0.808758972322787	0.21076405324105	1.38800313597286	2.21946469647016	2.73009660667796	3.83984508360998	1.50504079579283	0.467091768849012	No dOCR induction
1	3.15939848450284	2.91687965186945	3.97924226679828	1.03972020436628	0.668746049553284	1.64527599328819	4.56620021840168	1.75658372056545	3.22333460067616	1.21483386468734	No dOCR induction
1	8.5965363857287	204.233537044445	2.07903135195531	7.76338731836057	0.639459413114673	0.730303957766481	1.63377580205604	1.22645619729745	3.48258607576939	8.88929664000272	No dOCR induction
1	4.34992335620655	5.10341498548341	2.31705849895077	2.70601158889535	0.652282439434805	1.12153687634315	5.73472905803154	1.57690342926632	2.27272455144974	1.28442099153513	No dOCR induction
1	3.7210004339704	2.96616078180985	4.08186872827424	4.21267561358534	0.136332304750663	0.821114029256855	0.906694171591313	0.500414452525294	1.26439572226023	1.94236010669985	No dOCR induction
1	5.12955246816693	9.69373067500536	1.54093202630176	4.41526070561565	1.81667810497753	2.05730791832658	2.24378956501965	0.769497706418417	5.74919252011485	1.40225515601013	No dOCR induction
1	0.621458975295229	4.27680504807642	1.5219495602509	3.21831570747763	0.089286385320732	17.8831993275872	3.23790914929023	6.27063375730193	2.74877961611762	1.89802577885343	No dOCR induction
1	4.27117342028509	3.7893604755075	0.0717802363274544	2.05346415729066	1.41794096068678	2.13944347594772	12.8778916089762	2.26381277013389	2.02034595763673	2.43819346461246	No dOCR induction
1	21.3613539610467	4.20720215152308	1.69742222856401	1.2880274055879	1.63927203891754	1.46316304293647	1.61138657009346	2.23265890420728	1.09892748569407	0.794857165190148	No dOCR induction
1	4.60030486011729	0.582703426848401	0.613805501208579	1.44191280130492	1.62596793551933	1.00194055386336	3.54811426126117	4.36013286221074	0.692848025743817	13.0808680871145	No dOCR induction
1	12.3980580741141	4.42627817806196	1.82540749353901	2.27409611605106	0.919147564974142	1.55191298367272	1.15446517972749	2.34007787320325	1.65512265561704	1.98270821175735	No dOCR induction
1	6.80174488216774	20.4105617453412	12.4070606773906	2.88468872432492	2.16414828061981	3.12203346151423	3.95767244994245	6.23458756266523	0.379340124134284	0.915629787551337	No dOCR induction
1	3.26008170659795	3.96149701747893	2.23184172596364	19.8857015029226	2.02429502295267	1.31877064346336	4.09279359805901	0.604605030148165	2.62588493409097	1.86253303968747	No dOCR induction
1	6.17219726040612	11.8090318157013	0.760321610872185	2.74472841091413	1.14847161069976	16.1874306304147	13.6115230492921	1.9121017064099	0.846843449679103	1.99670524155182	No dOCR induction
1	3.94874316572609	7.47496386253166	1.34254998232136	1.6792096689233	0.391277659032145	0.87916421834773	2.05539111241964	0.87466231072623	3.66344781878017	0.377971945432592	No dOCR induction
1	1.527143213555	4.28901348403566	2.34165163376704	1.83135189519555	0.604902031565698	1.38939630134306	1.90676154789658	9.94132316672114	2.43536140138851	0.165696089703502	No dOCR induction
1	2.96795955573983	5.72134557429417	4.48817503667125	2.60022280466129	2.28754133579623	1.85663608112459	1.52572641735009	1.91440497664619	7.14273411918485	2.57096802544225	No dOCR induction
1	7.22260542916549	4.18947189110857	0.852219413782005	5.21519911203925	0.335065867157028	2.05066806052663	4.29339041945664	3.14705263900856	1.09128791932658	0.360214636055627	No dOCR induction
1	26.9927374265276	1.68082326380382	13.013165349549	1.51780936446319	1.63748000240254	0.630450820198022	0.419201270544619	2.18271434587124	1.41700029533872	2.15077695824483	No dOCR induction
1	3.40043235608041	4.54365835601768	1.99703627889675	20.758934593067	0.546700283678229	0.257257769449047	0.343926024671774	2.82791369256737	0.503391219286354	3.29516319029494	No dOCR induction
1	7.05554324958431	6.583551548848	1.35594049441616	1.21070760704445	1.07982023659286	6.88526442784012	5.0686812420836	3.29652743343227	0.486057143057926	1.76253348712555	No dOCR induction
1	9.27806471072635	30.1036036738911	1.5205895151858	1.36063462481657	4.42965755059218	2.07875680192662	1.48311958397367	0.8628220358112	22.2746701230522	5.75644097835766	No dOCR induction
1	5.53456107097869	3.36920243645173	1.15485395978072	3.07836801525916	2.89145797007374	1.71184166283939	3.40625399768257	16.1988184430436	0.358627995597815	5.2571434335006	No dOCR induction
1	13.8063959848496	6.87475018288033	0.492233963775223	3.42128744556544	4.56745044737111	5.91863078559262	4.54455945303383	2.50830880289663	14.9459770337922	2.75917821103337	No dOCR induction
1	2.8677748123749	7.2515027037002	0.449861754279894	1.1077435284693	0.715009011087934	1.84826237922089	2.37485801171578	1.28847229278577	0.622058503777414	1.92148136697758	No dOCR induction
1	17.7735408093361	4.60078535296185	4.32188189303804	0.369313664873028	1.43526620890135	2.85098292715648	2.18258676987075	2.92666006491109	1.18953609369453	0.756233211946165	No dOCR induction
1	2.49986730023524	14.0507170905568	1.43232027808822	8.58164280088111	0.136983135839712	3.15872672926652	6.32221179510701	3.67995214474	6.11360904324694	5.30573499709891	No dOCR induction
1	3.57496902570549	2.70600414284876	4.05617238330707	3.2726401801517	0.3831197616897	1.76568923676242	2.69757491519673	0.535616654141233	4.33110084349044	0.849503161422829	No dOCR induction
1	10.207989995235	18.29076985854	1.92297438784351	3.47881310438464	13.037747465271	1.23039321538731	2.33523995450838	0.513084774322075	2.56638720340599	1.95281609397457	No dOCR induction
1	9.7045586481644	1.98301402483407	0.832306814502316	7.18678898054484	0.239558568767572	0.891472812775761	1.365308415075	3.63555980223247	2.63370170753167	0.298494233310768	No dOCR induction
1	1.45853836829938	3.63270710398228	3.67496187565014	2.18412515966596	0.460136402241504	13.7405571066067	10.4455236541449	1.13441393715347	1.06666439278071	1.63328218983202	No dOCR induction
1	0.420378674209875	9.20885147627464	2.11582201139291	3.0198341322308	0.813223376424739	0.703855455928367	1.80219459400286	3.11295321636342	7.34014552099431	2.30407045055575	No dOCR induction
1	11.8136785238123	7.4192571106769	1.06873535361543	4.16861571687135	0.714119461147322	2.32203146019145	2.17647291660255	4.07406427494366	0.867790924895082	0.316448773660288	No dOCR induction
1	17.4525234602984	1.68744514130227	0.772294032545421	1.79487948714103	2.24602375619037	0.24413294461404	0.380429384402999	1.97004181898005	2.01879971919579	0.516564859028409	No dOCR induction
1	6.19124285452521	0.335244551475856	6.25518412036162	1.62357258579342	2.01362176474333	1.57102506207307	3.10057677418725	5.87373631395571	3.88997600324945	2.6973059553695	No dOCR induction
1	10.4256636231903	11.8202618027374	0.791415773177794	0.951465907798392	0.837131166894267	1.05743047563318	0.737810689108004	7.10617557096159	1.39701658640587	6.80677715638352	No dOCR induction
1	3.19655248180448	18.1274960925239	2.92067258443885	21.0144841472448	0.650703063068134	0.735709938494551	1.72323587858079	2.81965257042028	3.04711582055784	5.79273265713755	No dOCR induction
1	1.61196314147105	6.71064927456499	0.387672338681266	0.990169178235138	8.65494622931701	0.540534936687034	4.50044242578483	2.95749665414112	0.129930191005927	0.589825694033132	No dOCR induction
1	5.65105412537884	13.180643076743	2.09288141725013	3.61749909788388	1.62610493271587	8.1984932912536	8.09757185739393	0.816123948227114	1.89108363469728	1.84759664284149	No dOCR induction
1	1.45735991004404	3.77568082447982	1.32357240171976	0.45435301481094	0.615428722906275	5.01062093770962	9.2245950415933	5.66724443196577	2.2995773852615	0.539141363655402	No dOCR induction
1	1.83330661747985	1.60285519513729	0.563281047759499	2.08786076701553	3.49862163835731	7.90858566354906	1.3159157531095	1.58797928115056	1.64398907222904	10.8553430088108	No dOCR induction
1	2.12936773325014	5.45525152701517	1.83737183196097	0.808678045158042	0.756620167515869	1.55777277592152	2.63931711064202	2.45810905118614	1.45014775676611	0.249290341145249	No dOCR induction
1	25.9095147451206	1.41990383756638	4.87000179112512	1.30434237836398	1.34842221779368	4.29635528371769	0.676603121296901	0.374560082345358	1.42074187675322	7.20116615097981	No dOCR induction
1	3.51009138466476	2.12370698765842	3.84457322325546	9.95432080089898	3.31384842134515	0.219414203011344	0.722539417258979	2.6183123562083	0.483172403987422	0.832320769218557	No dOCR induction
1	6.65301460743836	1.626625995693	4.87211487671783	12.5132301836703	0.190466377136899	0.301187945172127	19.9856708988984	6.08556130028034	1.62487026523754	0.287564784333552	No dOCR induction
1	1.09650062496822	24.4643139722547	1.24462816683726	13.2131613725914	2.44409255743457	25.3505249471945	0.386016315872514	0.44442950088518	0.444205992890637	0.933410201885318	No dOCR induction
1	3.39206733970454	4.77131184513604	2.41073108775472	1.46640247465234	0.294695489662487	0.412125754282418	16.586687870655	0.947312283333985	2.86060980328608	6.60742660646801	No dOCR induction
1	3.75952247184322	6.83786933768922	0.444808639350033	8.12154236156529	1.56104588726402	39.6549687173117	0.354684170700781	3.63494716498572	1.01538152149285	1.50664496087762	No dOCR induction
1	1.64077625028082	0.994318912547653	0.29271955328559	0.548818320455916	0.985901510319859	0.344304035974188	1.06343698120731	12.6134984613674	4.45992224027406	5.06929955566976	No dOCR induction
1	3.69011357360406	3.2856067826722	18.5884006106944	0.443995679991616	0.604549830699078	0.497586286681219	0.768079951798373	8.21362560799646	4.45427924945629	10.93334398268	No dOCR induction
1	15.3454385333853	2.34560386078623	0.299121693936507	31.4547516420105	1.06952217597929	0.392719218617942	2.34209811633534	1.11263960501775	1.04145145019141	1.8109892017812	No dOCR induction
1	50.4441859370231	1.76479661418897	22.9244377470883	0.535072453305581	1.1261160014224	1.30296387297109	5.97314787586002	2.86886025431405	1.58700856547178	6.44045745500939	No dOCR induction
1	55.5678362103991	4.5603597079064	0.261033436265943	37.4076988608515	0.194710402544634	6.32473590095891	4.05206388447928	0.487233070189891	0.45501731943574	2.01672316267724	No dOCR induction
1	5.36413878082103	16.6991555948138	0.74979587287627	0.582515346314828	0.400638607363278	1.89318098835798	1.79201185764951	0.793393785807715	1.33668608480949	1.51657310590453	No dOCR induction
1	21.8823761489664	48.3084776945011	0.743179131479063	0.752910738395813	2.86300104808742	2.16555092345616	3.44170254313465	17.0004503002982	0.518505610822549	6.9270571983405	No dOCR induction
1	1.29238752373132	57.8571534964241	1.43408596026923	2.91555088220506	0.636968903063816	1.40859846688169	21.6453670639738	0.512318935789235	0.450689506518386	0.952000823432051	No dOCR induction
1	0.987549704096604	4.0129465522997	3.21200837069578	8.68432864573617	1.55957618454802	56.1263429238778	3.84163182152598	8.44337149893449	2.319892612706	2.28646906037454	No dOCR induction
1	57.1417731162921	25.3979705307026	2.81267869675734	2.08306427651767	0.779606906897077	2.44000678991697	1.31292773195923	0.683820270685652	2.6685931700071	0.0478927667715551	No dOCR induction
1	1.40421492716516	1.35269817729725	1.40109969843067	2.40431954099116	0.376132223739562	0.769374223145495	7.86184834999755	1.28563162840721	2.3449560547474	1.1090939845907	No dOCR induction
1	58.6840109058961	1.08830281223788	28.6770379208107	63.6584048664576	1.00812770288553	5.61353264854662	1.13131149506259	2.28515635173465	0.298041340564999	3.12639338939736	No dOCR induction
1	3.14542757574972	71.9023091570404	3.06655990602282	3.92625622884799	0.0974031985947245	1.71928093703952	2.6153735158579	7.79719307708241	0.413840912475615	2.35807545744426	No dOCR induction
1	1.38489157425651	1.39890010312876	1.15744820922901	0.994963178900394	0.715019235935998	2.0982630391548	3.57243354288871	2.53729170468908	1.91443254118115	0.969700726331603	No dOCR induction
1	0.939049670187495	42.4388624747517	6.05114140857811	6.00732190626903	0.702503013600741	14.0121982758991	4.11751479101399	1.35588343771224	9.58951480610133	0.678994121429583	No dOCR induction
1	23.8606896545416	2.20229190765871	0.944305427845744	2.21287261078916	0.422274784891711	0.711792613501194	2.02891671540691	6.48621723561495	2.96284599618009	0.254330070273948	No dOCR induction
1	14.3073426950205	1.46980018679772	1.97863733788839	3.31388491907968	1.62632012199049	2.77986647510145	3.85629015669078	13.9364805968786	2.98964985000363	2.88723415405255	No dOCR induction
1	2.73854145731928	25.102735986753	3.96620293037306	9.69781980663442	1.00693082112362	0.173202725542686	0.24088997814582	3.37964710850278	1.50765872821381	2.25697159575833	No dOCR induction
1	3.59269462470085	12.4732782637191	2.64397298314041	1.24561852657363	0.491112184322197	1.71547052425235	1.80281484720483	6.89691007293716	4.26987079895713	2.79708825397679	No dOCR induction
1	3.30455415030897	3.20753664921857	0.33188641463429	4.2023063529475	0.593794051108056	2.47074763481187	3.15810097275939	2.44443469793609	0.201761602252852	1.75355670086964	No dOCR induction
1	102.783041700839	3.30237748832264	3.81083221986417	0.175397063558389	5.7718744328499	2.648922398531	3.02211881007481	1.98415007148794	2.02604625299683	6.0169896795778	No dOCR induction
1	7.15646194587922	3.02552603998547	0.21041536563986	2.01985618138715	1.21698342600312	1.88721478199051	1.81337264724902	6.06222335965303	Inf	5.48508672582688	No dOCR induction
1	3.53341066694712	87.5455565207694	2.02073638371565	3.14946391036181	0.137171349072498	0.827276680081009	1.46145164658077	2.33412729541984	0.781149282239562	0.926007365873598	No dOCR induction
1	5.25569079898767	8.94829403350374	1.12679190302346	4.06108112394774	0.793893674486887	0.132146274309563	1.18174158473849	3.54102948830669	0.594412426656847	1.95536717193754	No dOCR induction
1	1.94133790348508	4.16889717067578	1.78242817224701	2.55280722513502	1.66266190651201	2.91123645753134	3.85756116361162	0.191179955821511	9.47978216445259	0.349504392936866	No dOCR induction
1	7.88282929335293	4.87946809287691	1.49747465324107	1.29929604126694	4.26734573563166	1.72755677364943	1.92378829700859	1.44823563249071	2.52407522242578	0.971020894519241	No dOCR induction
1	8.36848886793663	2.0081732017327	1.1744442030196	0.61788246009504	Inf	11.6242892121002	4.53304024471789	4.41550342782558	2.71146192882705	1.19406655031408	No dOCR induction
1	8.30996778209897	9.03542984312497	0.247594110691386	2.86692002884265	0.679921923602029	2.91401099787509	1.42397017991895	3.74647112590931	7.05416117688513	1.1124457945557	No dOCR induction
1	1.99009882727489	8.90200747863714	0.581598902526765	2.53048439711753	0.87053497551076	4.39210066693476	7.92229530998872	1.89695332961967	0.431000589554375	2.15001295497292	No dOCR induction
1	8.31734664452795	6.02642145089054	0.204424888681289	15.1171767146627	4.43584294053812	1.62571099875099	6.28128130521697	1.22867475667984	0.222428367408677	1.68377563544601	No dOCR induction
1	0.235697653400571	2.32628221078176	5.32125038016874	3.10007542990474	1.72395762035372	0.62653390343894	0.670997802152815	1.15939426463859	2.22097813420105	0.162361415375639	No dOCR induction
1	3.66571994473958	8.35516079826521	1.01906687442127	6.25099526124994	1.60354797417827	2.77408987805481	2.18680040732774	4.52528235575111	0.530482575037792	0.149283364073797	No dOCR induction
1	4.24953239069098	0.305790583301416	2.76903371684888	2.73176613252392	3.10952467486512	0.146770630719766	0.244746310024933	2.8813106323314	1.09376094073733	1.60139786192266	No dOCR induction
1	7.40399409477032	3.86365606318487	1.39457373904633	0.907670142552542	0.260867292947696	1.75271362544819	1.83640799128895	3.48388494531297	2.46350011058025	14.6549808599404	No dOCR induction
1	6.4667838590528	4.25167343116713	1.04119227467173	3.30876993735862	1.67897278658473	1.12336085924673	0.907081527650951	1.80564516815045	2.85103965200954	2.02052344940516	No dOCR induction
1	2.05733722295458	6.9605648935001	1.36024144358622	0.303708555476286	0.332340200795591	0.44075546605971	0.726123820451394	7.29573230110775	6.24113725639753	0.614440562902477	No dOCR induction
1	5.27187694090139	6.55251497520852	0.135972200788562	3.0575280377744	0.341082682115823	2.98162551837834	2.5892391741658	6.96184457973613	0.976535472600714	2.68037297725728	No dOCR induction
1	1.6854960877499	1.7357541821206	1.15860357114105	2.30030352620744	1.62120955075616	3.32526357234313	2.93608074348398	0.728613595718481	2.02310035728479	1.29350017385755	No dOCR induction
1	36.9171519346108	4.55087640058366	1.28218528308164	0.50862232804918	2.4336098844802	18.9527179454204	4.46484814550379	2.45341064013327	0.894992771853662	3.45365730706585	No dOCR induction
1	4.27867632792429	1.97923406626855	0.466029246044361	5.16144407618783	2.4814475633748	0.471879125298063	0.626403824098459	0.345148410663706	1.06395011084409	0.0553211093578158	No dOCR induction
1	8.76273988059062	45.2627469568771	1.98401690150704	4.48892783730137	0.113848168333082	0.411990062044175	0.605655778722971	1.66599619487383	2.27618988779216	0.853831392446984	No dOCR induction
1	2.34778956306541	4.57584431816485	1.77782112162479	17.3033062718374	0.511297095149456	1.17804554204591	2.93569813068976	1.89814147642503	1.87954340606295	Inf	No dOCR induction
1	2.00464423077505	7.68171101976999	11.0026950398094	0.524608062256577	0.209592762525424	12.7955311459543	9.79271970350795	1.14874740719988	0.326967156018682	0.564257307706649	No dOCR induction
1	4.30906887669236	2.8449967584011	0.540437532330693	1.70982994949246	0.780248015610023	5.92562437146836	3.54840652215478	3.35391326773326	3.71042920219315	0.539688234334202	No dOCR induction
1	1.49259661249261	1.9421736507392	1.89941288004866	14.9253065673266	10.8594699956201	1.27669220386851	1.36601833824013	2.47531859307091	7.45839022420704	5.78239123702201	No dOCR induction
1	13.6563262806951	4.55683713291567	8.69433311133519	6.62736960969939	1.03794764722933	1.5289463701035	4.20935013353271	0.44032971280492	9.01609071430194	1.92336203560729	No dOCR induction
1	5.39216772656304	1.25966595994481	3.37563925878834	2.05325703257802	0.109932653239088	4.2912143446971	1.85434095085231	0.697939255838777	2.03562154439952	2.78428228949169	No dOCR induction
1	1.14486844305692	13.4440676652128	1.0944093122943	2.32049243321629	1.90591683539507	Inf	7.15895806145057	2.11400174501827	2.30315015634631	4.17328449848386	No dOCR induction
1	8.71767633487091	5.23466693264661	1.59355080061489	2.08386272064463	2.32571270679297	0.427449755429106	0.0129154069207114	15.6321677380825	1.0368334686631	0.54559562543336	No dOCR induction
1	6.82563483615554	1.71659618101582	2.18515469081764	7.69187101267985	0.319357594254311	Inf	1.76440553072638	2.69969692507358	2.87110270692318	0.0427141612619943	No dOCR induction
1	23.7866483343949	7.63020632229377	5.7916031318174	0.00743635180309917	0.655758387908448	1.25465588437349	Inf	1.63632788882045	2.46578183381633	0.526827791476168	No dOCR induction
1	1.05733271939294	6.71490622901689	0.0267348377603176	0.871955137367229	5.22573880799729	0.324452351985992	0.648415029501342	3.76345510459295	1.46157579330741	0.932564610952325	No dOCR induction
1	1.25371840972082	0.795758650755021	0.996874764364604	Inf	1.11464274179651	8.88958532085922	9.92108475237576	1.84773978314435	3.15552362733195	0.537208023853103	No dOCR induction
1	2.90836177910426	1.52858752107868	1.21147804776908	1.4880275170685	2.28331163551246	2.04450771397624	2.05208291091809	8.39718780577443	2.14912866126918	1.43824484681652	No dOCR induction
1	32.3176635197552	3.16919051124407	8.55902474664465	0.617027621006642	6.49169561476034	2.03831997294512	3.31888991155929	0.0109042227244762	11.6614360364455	2.14723159665628	No dOCR induction
1	15.3010741148143	30.9504725743777	2.15347800582228	12.1207828340106	1.21022917962913	5.06391686643418	5.93727715306533	1.0275329174714	4.84412234278871	2.38831057147093	No dOCR induction
1	1.82532340282506	19.5212001410681	2.11407130065187	2.72012722451712	1.53467932144367	0.952688130106878	0.606641810552804	Inf	0.774354141134942	4.21221850008321	No dOCR induction
1	4.54599408629896	1.50637438222711	3.84377475361994	3.20080737112084	0.341791506374827	Inf	0.220438302461551	0.641060400506754	3.53194738927837	0.738783706645665	No dOCR induction
1	3.17478422181679	4.77231190476247	0.321063107768848	6.30324745282947	2.32739129462338	0.583247100058267	0.831495833518481	0.314410232009197	0.322139503139362	2.1794211060102	No dOCR induction
1	21.3699311788115	3.48328903443389	0.0631470356030235	1.26973996204974	0.606464467289314	1.450158383563	2.25488872847268	9.05428015644969	1.12343362337846	0.522264541741882	No dOCR induction
1	0.019714112692396	22.1022830185971	0.352333608941805	0.0338090288016963	0.829064539981842	0.55967494430211	0.805198309045394	2.15777231934916	0.342003908880686	21.0752058344025	No dOCR induction
1	1.8266784071074	0.0080963325039209	2.62456203192633	0.734703178640796	1.15186901253675	2.1236536040464	2.28202155119533	3.50282346325129	4.41014801734496	1.98550107228623	No dOCR induction
1	Inf	1.94443612613782	0.439322181047006	2.16544888603707	2.43737724464226	1.65476705109376	2.65489992148382	5.11865570603622	3.96644898695003	1.40121803039728	No dOCR induction
1	0.993984339959072	Inf	1.25323725549589	0.888494506513958	0.0965649892372043	2.3707623869841	3.21801926254275	0.658974666501105	3.55521055163717	0.147589784559269	No dOCR induction
1	12.4808898030932	1.51498915656483	2.38618942796164	2.85694982561409	0.293112684787195	3.06126714662427	7.2330276679135	0.256057294295134	0.480715444118024	0.409897748001596	No dOCR induction
1	5.34169353315176	0.728579417200787	2.90839600638542	1.91783815674155	1.70520536197424	0.491335980995481	1.37397969769785	0.788995458105208	2.23861225198306	1.65369158404602	No dOCR induction
1	2.85787774086351	11.2478123367431	3.71174567146245	3.09107151375455	0.49009756664264	1.0789896186734	2.45360751029226	1.18656162502235	3.07698864033552	4.53790441054079	No dOCR induction
1	16.9728814023109	4.08337206530474	0.419439729071499	4.63379045408929	0.770302145744928	0.513192874729866	0.871392960176516	1.08050498151681	0.55406225643819	7.36466329367528	No dOCR induction
1	1.9765616442052	2.42622516380535	0.576363737173219	0.562695657163458	0.162778117311036	1.08288943929798	1.38520155670938	2.10761799099224	2.60132529528137	1.19723589434651	No dOCR induction
1	0.0800306546819568	15.1146580550441	0.516816646778546	1.96005836403058	2.45882204392037	60.8700674822533	2.86452440219501	2.34080806713779	0.062854658045841	1.50801212841251	No dOCR induction
1	2.42137383315953	2.11706586406695	0.633097693202367	0.829135234689113	2.70786750256214	3.88276735420094	0.414442067390113	2.9762680782172	0.305687565779763	0.659367136139891	No dOCR induction
1	4.38391161499883	0.0955335364294097	35.1208058163988	1.30103332905048	1.42951732046494	1.82387669523561	2.3168556393551	6.4248874370925	Inf	1.77943011486557	No dOCR induction
1	1.53089121104939	3.01036892575897	2.20300412422961	87.2444626572622	0.245820881522144	3.11904249543114	2.88699096086642	1.21103478940542	0.0672206542476937	2.53964732930611	No dOCR induction
1	5.99467448048056	3.33144590267845	0.122261429338489	4.29988990464649	0.249295329357272	0.254436432223952	0.11045377695704	2.93484547974701	2.25431341060637	0.743499835008853	No dOCR induction
1	3.81850688989883	1.71113361578426	2.6272803459091	0.335477243708072	0.89001054336798	0.43321838694571	0.618023276885878	0.841601758592317	2173.82625786128	1.7371855915044	No dOCR induction
1	4.98171487910813	6.07595740979953	3.3028307832113	2.73254434321278	1.5586354276419	1.05285276780629	3.93838707633315	0.731342243546626	7.85945319690721	1.05506655245117	No dOCR induction
1	13.1099005677125	3.75426058961893	0.0378441792714146	5.38948002627168	0.0695641864379632	10.325052754665	7.33087154728593	31.590610552351	5.33298482935586	2.47509443740432	No dOCR induction
1	2.55338811653977	4.11693730760757	0.197412275073797	0.0940790593538536	0.936447367639551	5.20802827065635	2.84372481786971	2.5129563405909	3.54534326341947	7.57865979315146	No dOCR induction
1	5.75044870275782	12.5178183098108	1.30814893500526	0.657262369372542	0.116504255016751	18.9805791594321	8.29903564962274	0.381107211797622	0.645774129645648	3.38284122435153	No dOCR induction
1	1.80860422838809	2.99560835413356	8.06929034760947	1.47455497200654	0.658103141965665	1.14165586955499	2.14200841139107	2.50492878868672	1.82075901385201	0.499063480989941	No dOCR induction
1	2.3037573081568	4.93314570205734	3.05813943221909	12.6344577526913	0.305386778462659	5.00608489345801	2.70949454112658	1.8044426941716	2.49296694534806	0.304947759645445	No dOCR induction
1	178.939471099146	1.93882097603001	3.2424985784582	4.89127321371302	0.989471152603606	0.881196401000178	0.772305627442415	0.218940914913077	0.464544660300737	2.19518265413608	No dOCR induction
1	3.77715054753283	2.12053253547165	10.0065660491937	19.7271862156022	2889.34889910476	3.52489826044479	3.50166523584807	0.983916676643439	19.7628486708173	0.514877669402931	No dOCR induction
1	0.807020501455859	175.936349198315	1.88218640945393	4.70281151628025	Inf	0.647967986588516	3.95705507247538	3.07311718968568	NA	1.58499667109936	No dOCR induction
1	3.83024126579468	3.16231971248705	2.04331422302428	1.20895517086015	5.04991191539644	0.598152208604813	2.05998547986144	4.79851463903309	NA	0.348882116020195	No dOCR induction
1	16.0220057803125	0.615661588557969	0.693478817904941	4.06622368637011	0.165409223270228	2.45775888921265	3.01020287129359	1.1908025951093	NA	2.91119313870044	No dOCR induction
1	0.620323777175811	3.97128943495957	3.05095526416544	0.946327145688977	0.544985965389066	1.50954882909658	2.46618162538661	3.27565162594699	NA	3.44196081661143	No dOCR induction
1	1.52421788249386	14.3298383218146	0.99760941439353	0.877994372233623	1.36605985075234	1.906382124977	8.73263846813164	6.79751699953106	NA	2.46699912944904	No dOCR induction
1	2.48136395874348	0.584304435552623	1.16371872168262	3.47745280135627	0.560685581037836	5.42166905459082	6.38107052678324	1.64923703498664	NA	0.436957106743262	No dOCR induction
1	21.9689782334441	1.86248144011909	1.59850467448024	2.32558567010593	0.761104187262153	8.23705067606435	3.55875875572083	1.6804396754734	NA	3.36048769936918	No dOCR induction
1	8.01356600540458	2.47394373321105	3.40493269302983	2.72914720815023	0.502522955940264	0.316862535279945	0.789275681475566	1.01268627653327	NA	7.80890945593606	No dOCR induction
1	5.43425478717378	21.7724969599685	1.73890612627204	6.82096420356525	11.4183844157102	0.503494098385998	0.339991364174096	2.47040729946689	NA	0.222131680123915	No dOCR induction
1	35.662247319786	10.3686554825336	4.91718589196836	11.4557105129551	NA	3.2212796370512	2.1134513993556	4.91275436437414	NA	Inf	No dOCR induction
1	3.56516668306598	5.62019185115031	5.0782479235072	1.30355855397149	NA	2.2387726123208	0.392295168927648	2.72025613019674	NA	0.422428632234811	No dOCR induction
1	6.49508324933789	28.5730490967895	0.467234944462146	0.849792454736771	NA	3.85958484067361	4.10581653064265	2.05901175333448	NA	0.0484303242936786	No dOCR induction
1	3.06818918153866	3.64368971537529	2.78397834271276	5.21286630650961	NA	0.179461007883268	4.50517297021364	2.5297277713786	NA	0.375782918721592	No dOCR induction
1	8.16864540696469	8.1754680477732	0.849284155159791	2.34676696848705	NA	2.54659265204631	4.24465068873151	4.46292845342143	NA	0.197286032328836	No dOCR induction
1	2.69445513814827	3.84035488560047	1.97691609829976	4.94273756299129	NA	7.76766689151202	0.619340947190526	0.133884426311394	NA	Inf	No dOCR induction
1	8.37477918006803	8.55858983659557	0.156159484586618	0.351086621603032	NA	2.35668810247252	0.563202264104022	0.766292525627927	NA	1.18847688549273	No dOCR induction
1	5.31916834889052	2.67476771142962	3.53594097845501	3.29244488370717	NA	0.307117222870985	3.08205370661882	2.5728971320915	NA	1.25519242954429	No dOCR induction
1	5.05657181639527	1.53478276643572	4.08072495329174	10.1481555228436	NA	0.376280454965572	2.77556129123423	0.352858250985638	NA	1227.97689024946	No dOCR induction
1	5.62370457914675	7.31319012781112	2.27986339233101	3.55093389540017	NA	2.67014362557105	0.438277848971191	2.72223762429791	NA	0.0494244757400007	No dOCR induction
1	25.1525038324672	4.75386424394856	0.0805452028768053	0.536986115475417	NA	6.03252920872062	2.4601600705632	0.583595438350327	NA	5.40565776178648	No dOCR induction
1	1.99846374931259	5.5322463293971	0.124024486031628	0.547837618604904	NA	0.16084213621021	0.424569392668139	3.40850672204491	NA	5.5520503794246	No dOCR induction
1	2.47286585150838	6.37563710655186	2.15874612408071	3.62686020504328	NA	Inf	0.680277615967685	4.10410664732301	NA	0.299201565617192	No dOCR induction
1	7.11052707336639	26.9661151909993	3.13501892488866	6.23989564807941	NA	0.505190813464517	0.260420554025686	5.0770691467408	NA	4.90888891148359	No dOCR induction
1	2.18616477346313	1.99499235258389	0.174826889788472	0.085369723067609	NA	0.23347772007531	Inf	0.50914214675293	NA	0.653698295919492	No dOCR induction
1	1.81229946428156	2.95137353268554	Inf	1.11931811120765	NA	0.262547606366962	4.07478981476915	0.335847293282551	NA	1.57896227071884	No dOCR induction
1	13.671531158081	5.9061903847396	1.35391241569871	0.110734251560221	NA	0.122714131758982	1.85878981863786	3.5597643285544	NA	1.91261482025581	No dOCR induction
1	16.8863777220096	0.319429846056088	Inf	0.971864056895632	NA	0.0206389837206866	2305.68296043317	6.71153954524523	NA	0.707392557460056	No dOCR induction
1	7.671018096429	2.41188444202337	1.08630811985934	0.122346581959067	NA	0.439459958021372	8.28754562287098	0.49265298493061	NA	2.45304145399634	No dOCR induction
1	1.31916596274893	1.87713210562904	Inf	0.0193231804210778	NA	3.22278186740725	8.11602671866813	1.94733832260191	NA	NA	No dOCR induction
1	1.12952385334136	13.4001636547305	0.999017819741863	1.04917948662588	NA	1235.39292102091	1.67217444681583	0.095903630015421	NA	NA	No dOCR induction
1	2.56562225178606	17.7123087593875	2.19926523997099	5.18918076063271	NA	13.2738600954269	3.42932411644238	0.506495120411777	NA	NA	No dOCR induction
1	5.99692793672859	10.3933549350599	1766.9206657484	1056.98698676801	NA	20.2201869564889	1.47817627788645	0.447267018642756	NA	NA	No dOCR induction
1	0.484615978271085	1.20072280479022	12.7622223439047	21.6202773919701	NA	2.4832288520228	1.8670006156462	Inf	NA	NA	No dOCR induction
1	0.0514023594176487	1.26292852531392	12.7122292116872	30.214613910912	NA	0.304594607200323	3.16864243960234	2.38480614019656	NA	NA	No dOCR induction
1	2.69125060316369	2.32001860266288	0.797492473756935	3.05123493001615	NA	1.19373497172798	0.204162253007676	1306.60395530412	NA	NA	No dOCR induction
1	0.705777946228824	5.80729565075351	2.85526022550726	0.771909635372437	NA	1.19309526381808	13.4989645242208	5.98749809352183	NA	NA	No dOCR induction
1	2.67069541559209	0.515364194352038	2.51933167496376	1.56337900053312	NA	0.850220173405429	NA	6.71321928746438	NA	NA	No dOCR induction
1	2.1150396331977	Inf	0.714696397029846	1.89678498846757	NA	4.20255211824375	NA	0.458669734011951	NA	NA	No dOCR induction
1	Inf	5.26418849762818	1.39823696139728	1.06386910724516	NA	NA	NA	5.93690819669548	NA	NA	No dOCR induction
1	6.95098645857211	0.757450809781293	0.319384864234427	2.67704578439958	NA	NA	NA	1.06241206283001	NA	NA	No dOCR induction
1	477.951889609557	1.58877007305991	11.0233840891262	NA	NA	NA	NA	2.129359630434	NA	NA	No dOCR induction
1	35.073923368744	1.26784218754255	NA	NA	NA	NA	NA	3.21265778217592	NA	NA	No dOCR induction
1	62.5724318087511	Inf	NA	NA	NA	NA	NA	1.00201096150669	NA	NA	No dOCR induction
1	3.23842378207366	6.32230462443075	NA	NA	NA	NA	NA	4.47972688835151	NA	NA	No dOCR induction
1	3.99035822889921	439.520249354268	NA	NA	NA	NA	NA	NA	NA	NA	No dOCR induction
1	0.510052573706144	0.134945534428407	NA	NA	NA	NA	NA	NA	NA	NA	No dOCR induction
1	1.75387712192942	31.7636540159004	NA	NA	NA	NA	NA	NA	NA	NA	No dOCR induction
1	4.18582996679699	62.9812645435237	NA	NA	NA	NA	NA	NA	NA	NA	No dOCR induction
1	1.53771470428123	2.11524308140939	NA	NA	NA	NA	NA	NA	NA	NA	No dOCR induction
1	1.01873809963954	3.57165586883532	NA	NA	NA	NA	NA	NA	NA	NA	No dOCR induction
1	NA	0.6405312217121	NA	NA	NA	NA	NA	NA	NA	NA	No dOCR induction
1	NA	1.84030174379727	NA	NA	NA	NA	NA	NA	NA	NA	No dOCR induction
1	NA	3.74975508106018	NA	NA	NA	NA	NA	NA	NA	NA	No dOCR induction
1	NA	1.281936014677	NA	NA	NA	NA	NA	NA	NA	NA	No dOCR induction
1	NA	0.6090895446888	NA	NA	NA	NA	NA	NA	NA	NA	No dOCR induction
2	17.2793564446108	NA	0.952720454735068	7.6489023679183	2.46508219473889	0.452864435632344	2.23965070121639	3.17280620669	1.33695492906599	0.842113039499887	dOCR induction
2	4.07527357486431	NA	5.2433774266718	5.67924959464517	2.93242620273855	7.90532585222133	4.05000364105302	1.51437277954481	0.58370850552439	6.75292643677678	dOCR induction
2	2.16946800168946	NA	9.02493976998175	0.893228324776175	2.41412473093011	5.65865418744223	2.45425683031508	10.8857947847818	0.322709056716341	2.42760839826142	dOCR induction
2	6.18050544612074	NA	3.70989204219692	6.36043496563277	1.92926744888879	3.5602068893598	1.0002534314239	1.05719981339348	6.45340110405791	3.70009636650257	dOCR induction
2	4.38587108987796	NA	3.92337123439868	7.77561659485573	0.374052047110868	0.795480286619462	10.6843463997849	6.32593299302786	1.44157354947385	2.53629583185376	dOCR induction
2	14.2215293672754	18.6045142865675	3.66893982073411	4.71968403993272	0.527629524619031	18.976798393821	6.29622421124317	6.69849689387724	9.6526225258603	3.31846373458363	dOCR induction
2	3.53533705203338	4.34309134543206	1.79284031124529	1.67239060914145	3.51035016576121	30.0005872801788	0.92637916817357	2.76273014543771	8.94228830219968	2.9024624335582	dOCR induction
2	6.55844732481894	2.27526270217194	0.818051786993927	29.479485020611	3.59650049948933	0.715853598062069	13.3814966168398	6.14311053917432	4.03829709365801	1.54672667380044	dOCR induction
2	17.5461096785532	6.56176317639132	7.87466337543677	28.4771699596597	2.45649328196654	14.4491961625244	2.09536646503162	0.818863625194535	0.45188998829942	1.29967123716372	dOCR induction
2	9.43872216020218	4.95373415219688	3.70066877270466	1.0867417603677	0.651464218848641	1.38400342461979	7.48213076925565	4.35622255250417	2.61628224446852	6.25319584857262	dOCR induction
2	51.0541270799654	12.7082323302657	0.799221567641692	21.8236059138569	1.12384169317839	9.25392301279114	3.13272878608011	3.85384145066856	2.10058760894164	2.49829772017102	dOCR induction
2	17.9440382431579	2.44417830990527	10.5059961001394	1.5853021307438	0.406683751571614	3.04263473147994	2.30236742743708	1.71864081090348	5.14381056650633	1.45841288038173	dOCR induction
2	1.64092450284976	7.33323939609825	2.07473232316241	11.217232794744	0.314643742183257	3.13823887954589	2.63321038560917	0.848543717514876	3.9415044944793	9.22424721338393	dOCR induction
2	10.7340268523021	17.3339049898053	4.66867022516116	3.4785947663251	5.10504628230395	4.17438266372597	2.7956465942399	10.0662798902953	2.05590652987838	18.2449440824812	dOCR induction
2	13.2594990813173	1.44745716899598	3.02731070310377	4.70274800029093	0.790709715453003	3.04172746116001	2.7963589925382	15.2826305605005	13.7839500923334	0.978860845476196	dOCR induction
2	8.95688233972508	9.05618533920449	2.88329923777319	5.85525936759422	4.64287690726754	2.62535669992889	2.39282474976887	0.881797022416909	13.6101855216837	2.68949626206711	dOCR induction
2	5.8709504651019	47.6725438539971	2.9724250517182	3.20874052353261	7.02668504927697	1.54794837855534	1.05982790834868	12.3470445238496	2.54603413923579	1.38889366759501	dOCR induction
2	57.2402671917565	4.34323650724973	3.80781267902393	4.12100376723972	2.74402442884131	1.18117020677968	6.4450812090636	1.11159142033809	7.00114527672397	6.30648568010192	dOCR induction
2	9.3097840422117	16.524192448042	2.07402930269486	2.07503323757329	0.444699134962992	7.2988811125807	1.91154844005618	8.1437273924585	2.24531008038331	20.4691301423251	dOCR induction
2	2.02292727760488	1.21671684085604	2.05100304198073	9.57547300476601	2.42192219022096	3.64337079710177	3.90473179800568	3.08483985454035	2.53730028421581	2.30215236537114	dOCR induction
2	70.7276132300481	6.28517099060037	0.931480027186868	5.93128270618331	1.32345994347032	2.66534288013622	2.37238720287045	3.83398081076712	2.79165508060017	7.90521609332455	dOCR induction
2	10.3314247797579	17.8180937278983	5.12048315785916	3.24681756730619	10.596039487952	1.72016421511023	10.2022630356784	3.70436773156612	7.43678939394917	4.09449773608448	dOCR induction
2	15.7595744408095	8.11548527875034	4.4770275389054	2.97808006020503	2.30205997844699	11.9959398851474	19.7075766193567	3.28488881196917	1.78412149686514	3.66867535806247	dOCR induction
2	2.81690695725261	5.06786062358109	4.0320913579156	15.6434002351823	1.69047953773133	21.8519725650784	2.14057912241147	3.39997490535273	6.09934873412493	1.90818389790271	dOCR induction
2	7.39402652225378	59.808181497679	1.95321966053178	21.7945047625759	0.0431261116981689	1.31449475553444	3.8043677631187	2.17489345729346	1.58671241298575	6.11445662518532	dOCR induction
2	5.39754402482396	1.8317640595719	9.95578461211536	1.74748726353642	5.75502760456852	1.96155743064293	2.30961215334997	2.18274813153477	7.94427982546118	1.49059711231932	dOCR induction
2	3.05308684624286	75.0121670650887	11.4378520277433	3.07898392821453	11.5993695966604	1.73166220344267	8.07853458086393	6.75807002401215	0.539167560401059	4.87191885423923	dOCR induction
2	10.0482323713468	6.00269644226398	1.7797484565822	2.10355431173569	1.06270642019398	10.6665125126064	25.7285585141866	2.4492988191738	7.29625722356337	3.5410401591951	dOCR induction
2	7.53330134131985	16.0520293674462	2.79909134913832	13.8583404098297	4.10633734091573	27.2882811708034	3.38698678167148	3.55794998833243	6.76286666600021	0.755045308912829	dOCR induction
2	18.3356259075592	2.76443309622725	1.55552197702114	44.2027709033351	2.04951740984466	2.23209467867617	4.18007985547853	2.41118977466565	1.75292057065534	8.7087939881332	dOCR induction
2	3.9322751956724	10.5717891540784	7.44631203106069	19.2929561438508	0.209299349725186	18.6092772782954	4.94063933527631	9.91407103744363	1.14686925842766	2.17489180337195	dOCR induction
2	2.68869445099592	5.16069160159292	19.9237797545526	12.2163465180208	0.920288098181289	10.0050034108924	7.36503605560577	18.3295532679986	1.1672116515115	0.412664244654577	dOCR induction
2	8.10038902585747	3.01004136348137	5.31405220636101	5.42703300415209	2.21501803225254	3.8070567701308	2.17184617231181	1.55011560977064	5.70972299479398	1.05825440068318	dOCR induction
2	15.8935985289346	8.08651396762424	4.72804226338051	3.60163236837043	6.4466178713028	2.27090243618003	8.08943301515661	4.38688058197989	5.36742408599943	0.459743087122033	dOCR induction
2	19.2781860904448	7.57548732344182	4.2881445393887	5.16827965974027	1.04490216651193	2.83367547899533	2.94612625514746	1.68074633831831	16.6575186736275	0.332065598969328	dOCR induction
2	1.89467255829737	17.5513297502989	2.8643882952819	2.36194062226975	2.22778311752904	1.52187422289594	0.613551580989924	6.83342140344551	6.93439062882911	8.81329706605993	dOCR induction
2	4.23557854494785	5.40648800425045	2.99048070730788	4.27969795067303	0.670858081979299	6.03753789884328	5.20165063984544	26.5609494309033	4.47848150910197	0.604129476987823	dOCR induction
2	5.22042391245291	2.8537886624948	0.966362903487135	11.8951822008682	4.09310360139723	8.08460066836988	5.06849628702186	4.24596217473284	3.63239912080755	2.62297105708896	dOCR induction
2	17.5395472497984	7.28993480803343	0.76283473497633	5.23665349081087	0.4525448151096	2.8415867447662	2.71358759438352	7.08014030490666	2.98932789870014	5.68165004507368	dOCR induction
2	74.8630581401311	13.50776631671	5.34555525879263	8.86252422933772	2.55507308280871	8.55111937834113	1.03150819751146	4.44416990867924	1.40767184611315	6.72978882407732	dOCR induction
2	3.74192035083674	19.567383613087	4.40681093222293	2.6594377286639	2.11403750098821	1.81042128619076	1.25893331365642	5.19861463200723	4.14265755295066	3.55678311592338	dOCR induction
2	22.9210001484205	2.05204372809135	2.10436245520228	0.906409385763559	1.76131085954006	0.594039048798517	0.663145040973973	3.67961649909805	8.7785835490715	0.529580166251357	dOCR induction
2	19.4509014653157	4.01158288581784	0.565913964402837	4.32203256863971	0.667907694292682	2.67354986427561	0.349400906665855	9.23820842320406	3.10085937725759	3.5756702298484	dOCR induction
2	9.87657849543569	5.0604944528448	1.2260334370923	2.44689688880512	4.41690285692596	1.63638068172872	7.52572274960605	2.90769889851873	3.2908948333417	3.05758210174768	dOCR induction
2	9.3051536442004	17.0055792499297	0.414784929818284	1.44283592917313	3.18060451631101	0.81985437590497	0.74492312637035	3.83704167954322	11.763128367655	9.83951091112281	dOCR induction
2	13.8136994745507	68.3918412142097	0.487653129660814	7.47066163186568	13.3568769904145	6.79813374868146	2.74705113559994	5.46193980420475	1.0512902345603	2.65431377689048	dOCR induction
2	7.29904279736397	2.77554432005501	6.39125572896815	1.34473251530968	3.16576536135159	0.662366953923555	10.5813134565731	8.93244342641178	3.27644287415254	1.21308859000252	dOCR induction
2	16.7000692900933	24.4133295047201	0.597804555657008	4.50650558008816	2.38028483575586	2.61394144130198	7.24469169038182	2.54405848250681	6.64266482909387	9.44053777346165	dOCR induction
2	17.082512242212	21.0917848900774	2.05122166142877	7.47391948727285	3.12200056316555	6.2976869778421	3.76555360697602	0.850526906772686	6.90216098152438	25.741626763184	dOCR induction
2	9.12732289538784	9.46776315732787	5.19591913146085	13.7716932104518	1.8284867469517	10.5187053159767	0.645209766720399	1.47153737566374	8.39977096174934	2.08154426143152	dOCR induction
2	4.8026664822895	7.74484665522792	7.32351089023997	5.16827546872403	1.20400234201949	3.85574725782726	2.66556066724005	0.747703894217285	0.483183675520786	2.96170959999157	dOCR induction
2	2.54489857247633	13.9856364326108	2.52539858738211	0.419172250246903	1.73881808882754	0.259203766410001	2.40296893590378	0.626698315908463	7.82343720087554	1.00087667190287	dOCR induction
2	9.30708628152277	6.22861085869712	0.587767849187795	3.15221981226199	2.94607717057049	3.05540719652379	3.32218685364651	11.4352637287953	3.06814238567418	0.442510726718884	dOCR induction
2	4.77644051948221	15.4278791844951	2.82954877734675	4.63049664736652	1.30954229685818	3.33246972230607	12.2110947259359	0.926840862611344	1.67687916367905	3.02016277906023	dOCR induction
2	2.17948168024348	11.995106553538	2.47529281948664	3.77384888557967	0.69813601663162	2.62934327179325	4.32673907466281	3.48881423987145	29.2251931620601	31.9579522518974	dOCR induction
2	11.5328873847578	8.41750832333731	7.42575841781846	18.808567159678	4.91834687729253	18.9684073048617	2.55778124291065	6.97652017833705	3.39440442394794	7.23378333275579	dOCR induction
2	8.67414845770879	3.8470757888614	3.29275740429163	5.40418947342241	5.26219689888713	4.34797032529887	12.5527074102496	8.66270481309538	3.77419371303532	0.483766516055383	dOCR induction
2	9.15353843878574	2.5445649743324	2.49026987183511	2.85704676911974	0.531368452518021	1.67513421137125	14.3900146999574	3.7683947389892	9.60748852409517	0.656783924525543	dOCR induction
2	16.1925921741651	11.6417722187848	0.049425234927415	0.176415691328887	2.04138295089491	0.00942143193322076	3.21991611318311	0.331167694238989	6.93849076515259	5.39605360819071	dOCR induction
2	8.75786773482552	4.71777052408224	7.1395527902088	17.0208590201762	5.99533806778635	14.4210386219007	6.30990388107011	4.43668653757505	5.79627044466906	4.83382311322105	dOCR induction
2	1.41779803639811	2.36116080667681	13.8592014711718	26.8836235696711	4.22129660239178	22.328366386782	1.84822172582986	4.33426722622208	0.475385447268558	13.1583142676663	dOCR induction
2	4.12536294324553	10.3428032936489	1.98183627357912	5.79646107584967	0.796424514337905	3.54421950706931	0.538040260013655	13.2015177531074	1.94778191926751	0.322671032849302	dOCR induction
2	8.94243171039696	2.49412801453767	4.14583602589804	4.07328158622427	5.60181812703571	3.53177104377431	3.41717776046579	3.72865134246598	1.32020503461871	4.50119314211153	dOCR induction
2	4.78690748495827	8.33956077396904	1.81126988900822	1.78336497750543	1.30223827298881	1.14481551526083	5.73197990699701	2.77914165447999	7.68480767773641	3.88738840633258	dOCR induction
2	6.48297588575407	9.14368540855973	1.4056073801757	0.39695591479973	1.67537327890352	2.30175962270986	8.66747232581685	13.2330690070655	2.28273056915953	1.70123964458328	dOCR induction
2	9.27774464520845	17.8573277895037	4.69169389081457	3.2073534623412	1.51938898127613	42.6825907950845	1.15378158911269	23.2180753542465	4.96148768270742	3.36658744857739	dOCR induction
2	4.46125161241326	10.8613117287053	7.19159055034641	28.6237103229454	1.71082844122056	6.69989694126938	1.51267758829497	2.9345778560596	4.87611344086681	0.711511087203637	dOCR induction
2	0.25618689238986	1.69326359918099	0.82557192838289	9.31601507771842	20.9378678679333	1.62230319701195	6.94967435657307	4.95633458859867	8.51462816347776	5.40386937680603	dOCR induction
2	29.448237798646	4.21749336890342	2.84406737320054	3.05051569654376	1.90099818462727	0.988142277045707	2.24546090926633	1.31268979186919	0.565702904607601	5.29029480609724	dOCR induction
2	60.996225299105	8.47692005449375	1.42684196974931	1.43016684617354	2.31913683520574	3.0874598157832	10.3917533003819	0.475312851521068	9.99305771149565	24.9835764950064	dOCR induction
2	10.2218574947852	4.58090825905378	6.6296247720872	4.65946113030941	2.77816218646835	3.62412894476611	0.610679214697508	3.70095726079654	1.89083731922015	8.78210054976918	dOCR induction
2	4.33259704027333	8.28479326285739	0.703428288908809	5.06344279242524	4.46998473123825	12.5945794680219	8.48162046842187	21.888658849122	67.7276848400537	2.69438573370964	dOCR induction
2	3.43040044162607	9.00944342996945	3.29105297950611	13.1268851410208	0.405530211163988	0.380527968774505	6.03666009177651	8.92559313893274	0.988772430090269	3.5525029341102	dOCR induction
2	1.24946165055479	3.85392515585047	2.79961468991317	1.10792036846494	4.44255166864014	5.30035229143794	1.39983824356179	0.78701563481819	1.06705286313052	2.83497456403001	dOCR induction
2	9.3984175648772	0.204821815116004	1.4908669848932	7.75236234731895	3.67971312531574	4.00417702663364	0.899745594880503	9.06795641391459	2.01360503885018	1.13069162402198	dOCR induction
2	4.13060245730404	42.1480867402024	6.69925158209208	5.09409491478441	0.586904876562927	1.45674055394648	4.61066261804099	4.24068979537641	1.90194843340619	7.05714977367733	dOCR induction
2	13.4399062224499	55.3273942748484	1.01054792010654	1.54587912108592	1.39472553436799	0.72969079424096	1.50704593523491	16.1728618707535	4.60159567585187	4.53975395165834	dOCR induction
2	4.11988269533239	8.00031418381539	6.98897950426243	0.855592547598316	1.32218392065846	0.96379701764499	7.58355462423562	0.708792449700591	7.28512438054586	2.21250154899853	dOCR induction
2	10.9479456173984	4.18360365807451	6.14511874401809	1.40170139592199	82.0275930222524	9.58222250242528	6.50754062718799	5.02584167652065	2.8173320418997	2.19833476813185	dOCR induction
2	8.52073318456112	2.62128428687474	19.4545010466906	9.79072158910587	5.22736220105875	1.07235970015446	23.3751205983663	2.25163017089294	2.74756077479577	15.5346365820552	dOCR induction
2	10.1461377065906	1.02859835594018	6.03303290936835	1.62786237499021	2.73846634233548	11.7016302840295	9.23377359388507	1.28123601284331	4.91854552475234	1.86203188127793	dOCR induction
2	10.548810995734	7.07105135128006	2.42645286559996	12.6757661993277	0.659018418606578	8.45512018242427	4.95874262119632	3.72996882148442	2.53458743334074	2.59092433434361	dOCR induction
2	4.04147528933652	2.28537867117514	2.81569704276076	8.09928550385626	2.11359409235141	31.3386344931751	4.10964702643413	1.17104547812739	0.630704750808987	4.87092557003495	dOCR induction
2	18.0133943601091	13.7229587839219	1.62236961388975	33.0362703176432	1.83939218671507	9.13786874231412	3.38709545429367	6.47168494923203	0.224912810086375	11.513783342143	dOCR induction
2	6.34448039007595	5.87647189942717	1.94832310251966	12.374335255975	6.56358251919878	2.03256722934888	1.63093898694047	6.4757456853746	9.3904476567202	10.6433488188642	dOCR induction
2	0.54163659891167	10.2203765412415	4.09412094473001	3.22851140221961	0.91849341011042	2.9201317430597	8.55496891084796	20.881062066111	2.50790010176324	1.56077460093394	dOCR induction
2	3.33983721628083	8.48722475275916	4.62451191182534	4.23119753990509	10.9779882352819	3.97442287514268	8.35184077053232	9.96666260734247	7.69095883608714	7.91540718870679	dOCR induction
2	13.2848550249184	11.0122079480436	1.90320750366464	4.85615305055913	0.893679898480451	1.40094762104999	3.64612851356964	3.6824611124659	16.2232731554973	1.70813641959716	dOCR induction
2	8.64309951344483	11.5652179025792	1.67183010576175	9.955720632084	30.4270177485539	7.36517659051917	3.08263011204425	5.47648581707021	3.04130158150232	2.36984087679139	dOCR induction
2	20.620287537436	4.17663055096739	6.50223757548887	4.47405183764951	0.658174686314077	2.70616821595153	6.00293412726354	4.7268283570027	1.45461388266013	1.39838114583056	dOCR induction
2	7.78379415645599	19.7781082830458	2.10440352460623	2.33339738461648	0.772555838372797	1.81816621116977	14.449972330999	1.30917867479822	7.18129763919581	8.22038880346427	dOCR induction
2	22.4292509158015	6.81663113355425	4.71027387647614	2.63212316341944	0.419476663517313	1.91747034014053	2.15092251713713	10.2036049982616	3.03268392147611	24.4401089422637	dOCR induction
2	23.0113089734234	0.550615169710463	6.67471010661615	14.1416505148553	1.08791622515239	8.59602693950553	4.43264732720185	7.04420632716126	2.37063547953021	4.66085480138336	dOCR induction
2	17.8824055492426	1.38147520758378	6.0648784862515	7.3602615625544	1.02545928885905	6.90702700874269	8.02427437966671	3.65911364305124	10.9882544536179	2.66175674665218	dOCR induction
2	6.90659520390939	13.4467572219365	0.893407644747307	3.87579300552889	1.54308510728909	2.47827972766291	7.26467020024956	2.70234398580886	8.80433867431801	3.02295322263754	dOCR induction
2	9.26669623388519	9.4307357177808	7.51725099942362	7.32399796392089	3.92516920143783	4.98276276525855	10.718436085011	18.2969619937002	7.22582727556677	6.60777866195037	dOCR induction
2	2.06655653407289	18.9041355995561	2.22250563482844	7.7417914120842	1.90839025042223	5.63793083468615	1.27174112805741	2.00588672785894	2.26643224703536	1.97940984114509	dOCR induction
2	12.4425042042744	7.00386761834657	3.26150697834274	9.99925466987852	1.50410246823932	8.75899816806378	9.41727440630205	4.47507198622509	1.24755004543204	7.04985590463016	dOCR induction
2	5.84935993498108	22.1717033327029	1.95599798780304	13.1401332291895	0.944771893292809	8.99889948519687	1.00314908172583	7.65485208852565	0.540412264926018	4.77258180965804	dOCR induction
2	3.11213391982063	25.2131983029116	2.15667205097758	2.42309237341184	1.02377004230771	1.33822131462314	3.81170690942376	12.4604096733756	8.4403386922529	3.01954227821126	dOCR induction
2	5.77451594587553	14.8828820003738	32.5287667754958	19.8478917367791	0.745480542690342	11.2982583582389	1.96730560135947	11.3659348351523	1.09630195136081	1.0211570084385	dOCR induction
2	24.209655574735	6.15503501909582	1.7597364108762	5.84527045508596	0.680526493604072	7.33337326320353	1.64370509566764	2.12127256992115	2.59540823237867	5.02563302042787	dOCR induction
2	3.43928711152988	9.13322443705636	3.25601113934582	4.92866817497559	6.8704307142362	4.65555279541194	37.1736963793326	11.9532395754126	2.32666024469686	93.302014577468	dOCR induction
2	4.51418344807914	1.77870090736093	6.41022550648461	2.3669430891389	0.647041961615892	1.92791809902189	4.07964048007939	2.61600791178309	0.723364128703796	5.1572224509234	dOCR induction
2	8.99537643928868	10.4717047013524	10.6071652068029	14.2302005620538	3.94680070627157	15.7200736606881	5.77902223636268	2.75158278448506	4.84517040543289	5.08142537444455	dOCR induction
2	10.0167498931998	4.60500361138295	0.413122767781344	54.5796361273201	9.74998801876899	39.3373713657933	5.34737285054942	2.04004178822381	3.38830602276593	1.04729394879127	dOCR induction
2	5.21782540467275	3.64748497688015	5.41356030038903	4.02689405366878	2.75380676452929	3.45184646501967	8.57185679472484	6.57713523951475	1.28131909435249	11.0257353399684	dOCR induction
2	14.0387428496727	5.38396212966892	4.75672746378598	3.78761568108775	3.56857067166247	2.14993643396577	4.06747627828045	33.5983099720317	3.33226689743548	4.38055956479084	dOCR induction
2	3.46774028301041	3.67479585080566	0.723168831614206	12.6673655581823	1.68648408570718	9.59221019480287	7.46756341612826	4.43926441093681	2.90407182835657	12.4358928936503	dOCR induction
2	56.0441554924831	4.13390563121047	2.27214329075304	16.7936102774601	2.65527490916478	14.1496819936956	6.54577800225416	5.74802029543905	2.92111655626277	0.634330422057942	dOCR induction
2	4.01667143598909	8.66259570648816	1.79915072539025	2.31197350411413	8.53654269620765	1.3003519587191	1.69550026541011	4.11241927226919	0.487951191254837	10.6354615463211	dOCR induction
2	7.82858299948946	11.6519074065011	241.047234496182	6.65505200454269	3.45494310317284	5.43032035760075	2.39219827271722	8.0077840920772	0.847851700332312	1.32754823389049	dOCR induction
2	5.30171562290476	5.42161375534481	6.80348924715032	8.52902886073743	6.81437040970738	5.91739693217469	2.04504467785745	4.34978611646512	0.976761712800448	92.7801558573739	dOCR induction
2	2.71091591752535	14.6636254183806	3.17904625626436	3.67980452705951	1.08436263203091	3.35537698612728	225.424971507826	8.75051373624462	2.30634735931756	1.16347388165105	dOCR induction
2	143.77368122252	4.40001095877179	1.18638767533565	2.44064087015912	2.68269796401412	1.55733012843514	6.85579091151611	6.51338808606091	0.40085350002836	1.9051664617872	dOCR induction
2	9.8429999422778	55.9021642844139	4.38738756860282	6.66740251023824	1.06470344456182	5.35494321622637	3.40544907512537	6.04611747432158	5.47026727958288	1.22856841621113	dOCR induction
2	3.91510880316776	8.72078254269116	2.47487707825645	491.787018943301	0.253170386290287	410.08559547436	0.429005177222081	1.26203534169129	5.04944063200935	1.13750505126536	dOCR induction
2	20.2543249460186	4.26915384521545	8.8521300038216	7.83451625761441	8.08793057062878	5.5877229796116	7.25537215872917	4.53962872941017	3.48028495745062	3.06049491058336	dOCR induction
2	25.4993986591164	2.23614728947597	1.05090800232991	11.8101326919932	1.18723258091975	11.7012246576791	5.22073015292615	123.536211564083	5.46986330758264	9.97472536587083	dOCR induction
2	10.7698658144373	119.29747109611	7.4641840817498	6.4718619950508	2.01471573228929	7.75722933317362	9.18175138712695	5.65763439070197	0.107777176725555	3.46516998125748	dOCR induction
2	13.4779076051276	9.92049537333402	1.33642312946302	9.1718586060149	2.01099208475931	8.56785189967697	1.00117853583633	5.79276191663018	2.55232434402616	1.51120908007628	dOCR induction
2	4.48288410203464	4.48367302886359	55.2036959539235	4.37351491190047	0.782239757922183	3.19923361971493	9.10446348775289	1.54670531812271	2.09039216823176	3.3035511479359	dOCR induction
2	8.87920228097767	20.6379558376624	1.21497116988105	10.6378646655112	3.27539183449209	7.83079320766726	2.3283171848463	12.4174592897435	9.48895384664536	1.76555020039352	dOCR induction
2	949.55400858458	23.4884572916864	1.63190921696415	1.63038345577426	2.52441079511943	0.808407806060845	102.795605684171	5.69748431131676	3.78745638688246	1.0619590729518	dOCR induction
2	15.4881209383293	1.35344965202978	0.606066135915883	11.0981281624292	0.700607403623917	10.8911009630292	2.18468917217689	15.5800329820542	5.08946123816247	1.09180620198912	dOCR induction
2	0.838877503662398	9.85723437314543	1.10360603406921	1.79438097849164	1.87469907276894	1.44166942627775	1.80563234438065	1.21465956614079	17.2864031756698	6.30003978542437	dOCR induction
2	7.46193225928275	12.8738813312747	1.66525061821009	121.696535854439	1.43231339308304	119.400149118244	1.26729121961762	10.6852637553727	1.6363814362643	2.39361252493754	dOCR induction
2	7.46676764018983	1.65783942346058	1.8486880180322	2.65815801267283	1.42097498067902	1.2719234738564	2.04748875766976	1.89429843130437	5.45582968438297	0.994565856610942	dOCR induction
2	2.80581454063582	4.08022513302501	5.33427892120534	2.06028751332193	0.471474324644104	2.145144975232	1.70637800103328	86.8343151989306	1.20663614303918	5.63261813037983	dOCR induction
2	9.07472608448812	8.48410246001579	3.52058064677034	1.23483718045075	0.817948134393958	0.713571088027992	4.69390974057429	2.72778449437359	1.60474400394676	16.6228955334674	dOCR induction
2	1.60161437637317	406.870328908283	1.92034656164927	1.61054339366419	0.643986494359769	1.18883182318766	10.2525082922489	1.80007615265995	5.6553313335089	2.53247600236636	dOCR induction
2	108.475760376204	14.9239640800891	2.26396940933997	2.08986419734065	2.86889076467964	1.44249761896475	4.49107864766494	1.48128617354022	8.11287485464394	7.79007700154159	dOCR induction
2	3.53475645235348	4.60927255591306	2.75528159909192	2.17172599423573	2.59089289030744	1.08094612093749	3.17859663690693	1.93207223477342	4.17968517965053	2.42813578250875	dOCR induction
2	1.00014751715974	0.942166020021968	0.624298806651812	12.8129033059538	0.802581274037368	11.7319580561738	4.57716524453657	1.84820417049028	17.0927541806368	2.2274233737389	dOCR induction
2	4.02466147244207	5.8516072035851	0.778208234622424	8.50446448057205	3.19714578833496	5.59727768898439	3.74313826581543	4.42015321623121	4.51934761291734	16.9069326199424	dOCR induction
2	5.14483573794572	8.67480839016325	7.62186717034691	1.89785457259651	0.774492710437175	1.2061347738258	0.584313825789727	10.596031923927	1.6802216405419	8.57603380433205	dOCR induction
2	1.46272877987785	7.18726546118131	1.28271884002309	4.60172315524039	1.5097773317255	3.90530756012777	0.381985498881725	4.30309486529953	1.27455165846759	4.25421564939668	dOCR induction
2	12.4615909476825	2.96993207066081	0.856250629552924	2.9718807320935	3.21844748559448	2.03582913187945	9.21502911360846	2.5165810206127	3.65328456297866	3.52885065334992	dOCR induction
2	15.7609042314463	7.93975564223339	6.30367517229723	1.82974515945765	1.43025672416516	1.77796155766809	1.75440406846693	4.38105154780541	4.27265413248007	3.10427072301031	dOCR induction
2	3.94037762844983	1.64867433008293	14.4158909951335	1.29478708647233	0.232971477530318	0.999958783446982	8.91012845861969	3.02196298398041	24.6277521397946	1.80806206077252	dOCR induction
2	11.9048483057969	105.105121980152	4.20060896295515	10.008416324221	2.70420629763409	6.92809800131611	20.4141895077167	0.954757060171512	1.89170686814614	0.327106374845738	dOCR induction
2	7.16465955869782	4.1455208228139	1.53974110553719	3.83793270943237	0.73712160007159	2.66341280468456	3.30889831870912	1.35991094841913	2.80807573373345	4.63977038290902	dOCR induction
2	1.15824651493357	1.05943046781516	6.01461550226175	0.986336353737116	4.26457242163115	0.712225680089349	2.07087686889059	9.33047858846665	4.77934424051033	1.22556312810361	dOCR induction
2	21.3776744767708	3.12568799783662	3.0911013645933	6.61719774919884	2.46951632544908	5.47146239065121	8.6354944669831	3.04959079718594	2.44267567657393	1.96304509779936	dOCR induction
2	8.45034232745197	4.97247512971421	2.79817669841731	28.8718832724006	0.339696082828319	23.1860041558196	3.1577261782114	1.43462302315111	0.636347607252151	1.39152262498044	dOCR induction
2	3.78429209889465	1.21897703293071	10.9697992303517	3.03941874664131	1.99083691215719	2.72424050540343	2.80916725843432	8.25532345930031	7.79352017415725	0.94373188774579	dOCR induction
2	7.14005763110647	13.8625798513027	5.11993878607071	12.2409015502801	13.7925073728897	1.44728451729259	13.5258420682685	19.5581149900254	4.18585263602821	3.23041082916958	dOCR induction
2	31.6864758744333	14.3649961294801	5.07757027023161	5.84319912492982	0.502259146573513	12.1280774768061	9.3187758818024	3.36762170533507	1.38710128594909	5.77656240366132	dOCR induction
2	4.61704690018137	5.14678289548055	1.48244479974238	3.42864299793997	3.65943033666025	3.81882601084167	5.45677948421285	1.75820182013851	9.47036742316959	1.95472446452301	dOCR induction
2	12.3122384176535	11.3795109700592	2.53403829435747	17.6686194390377	0.470601529826882	3.11527248277025	2.50260651483727	9.01246641728553	0.729057270850533	1.76624265547183	dOCR induction
2	12.2328605004717	6.89373592423282	1.73183146550081	5.75898274060145	1.00716331007413	17.8057205789359	1.92916985048789	3.02665806693676	2.69755634892641	2.04469604229979	dOCR induction
2	6.30141620847948	1.09569620285181	1.21139200389282	4.26078165877587	4.28518081008229	4.37745575456904	1.92742361777709	2.75646228366295	33.0222479743907	2.48849126710337	dOCR induction
2	20.2108487296174	0.80535350094469	1.0762725475606	9.48976787259309	6.81530348870889	3.92053487983466	5.70298195572764	17.2740384577979	5.13386398064068	0.541227168335745	dOCR induction
2	11.0123925546358	12.0222919725029	2.51184552815241	4.71927955673431	1.20129768939043	12.9887120413749	1.74423418794199	11.1032951369422	2.02909780418259	1.10757070781101	dOCR induction
2	6.53425594509222	8.27213869710708	2.25096344092253	1.94420788349369	1.60119241701071	3.36932931733842	3.91231099136225	5.23994128072478	1.01050464922726	0.932047850978743	dOCR induction
2	3.26762157728578	4.01476147536051	1.09892410950937	0.994512873625166	2.54983246673261	1.12621948577229	2.77144359751594	2.45153991046488	1.23996722944834	1.74963700681918	dOCR induction
2	5.98641697766231	6.88918815669123	0.795114681966184	1.30964174797652	2.28928608526116	0.53081296684644	0.931864735409341	3.64351023738305	2.22465589160514	1.78941946942764	dOCR induction
2	2.99599592149851	32.1207307606911	3.62513472758837	3.00488393037158	1.08301891987275	4.49972662689201	5.29177753097001	2.72718693295838	1.26501619717191	0.8064524242702	dOCR induction
2	4.56625942594747	3.82273160737888	3.08043592490184	3.6856681238174	2.54322366246236	1.21988520964013	5.24760943814854	1.3131107124923	0.645900272536681	0.460423613955091	dOCR induction
2	2.079033974023	3.25227225112991	1.27820808686563	1.42667825038732	0.972432729358969	2.09755773897129	1.69991066401952	4.21206318430242	0.0314988230492232	3.13096817085061	dOCR induction
2	5.00745756406712	12.5846645822891	3.159157397036	1.44490654605956	12.7495515565449	2.39065699472093	2.90385279935087	1.75460929319329	0.777983404424167	1.35647176860123	dOCR induction
2	6.3900092898034	13.9798562116185	1.46785775999401	16.186135593192	3.24649296091744	0.872852285646636	4.12159778058508	2.79160976149117	1.60996990072855	4.61229472489392	dOCR induction
2	2.63905984571251	5.29877621754231	2.49145775033945	7.94088817448753	1.35888293426007	1.71634345286438	3.33989339136119	2.31359728483072	0.138120348037242	2.61598916161063	dOCR induction
2	0.604597361358759	20.6597699082477	0.0499170552652181	1.89794177672917	4.81453032956712	7.6492432037462	0.868733928457091	1.19191019669461	Inf	4.55669773797033	dOCR induction
2	82.5207771095571	10.5440155654477	0.49121746642773	4.21229086621913	6.94146599593936	5.81691591771363	1.04209619608832	5.83501355500414	11.7643366600806	0.387118049524425	dOCR induction
2	11.5016680069885	6.84552876843534	0.702484054086482	4.00372854977501	3.67851462921973	1.63115178664447	0.796861658444341	7.07802528126555	0.683931587742436	1.46284232388115	dOCR induction
2	3.81460821753917	2.67084923212426	1.0590886422671	4.66398154983793	2.2165534923336	3.5097217360645	2.98716277509279	2.14375911421401	2.87110920530014	3.15876479441264	dOCR induction
2	8.24066016054783	5.85302722871735	3.22723448130986	0.366205263018816	0.606503966990724	2.13280607360998	0.19259594361444	2.57700082278041	1.72260579356804	7.60462636691834	dOCR induction
2	11.680248787197	2.98525153328599	1.90565136797506	1.26895718094111	3.50041143256614	3.64126454834691	4.81207320130888	4.2572521167414	1.04786969259404	3.75321905661503	dOCR induction
2	10.1473680277459	4.73754085059643	0.454383692947613	0.954057615326816	2.02616398843214	0.258301219103892	2.10583129376466	4.09128455792224	1.91540695393361	3.07230751123882	dOCR induction
2	1.06126758801579	1.92749758417699	3.75936470102156	2.01097585557456	14.410743454826	0.842722293184668	7.83768610164467	0.564977623074601	0.512068640596778	4.27530406690878	dOCR induction
2	3.66352536054273	6.11821223684166	0.771627729370334	4.31203335320315	1.7317043488529	0.853311740979003	3.41828755662142	1.36806111046948	Inf	22.7346857864752	dOCR induction
2	1.72159832789725	6.11043972971106	3.45334359126776	12.543762170828	2.15496128406333	1.893066130586	7.33690298388483	0.670795436825747	0.386154544121989	1.14606151212742	dOCR induction
2	1.62984095876825	2.1455679253988	4.94041231504201	0.757028054812988	0.645233946056779	3.17360095947647	0.443411584032477	1.86340518140821	7.45885247976804	6.61676382275422	dOCR induction
2	8.33732268611545	1.0041946894991	3.26546507621002	5.22619861401977	0.519009251113193	25.18078612872	2.47105481486636	2.67524490729722	1.39562201197634	1.15906165983481	dOCR induction
2	0.756495605818949	82.0134745675214	0.436093130988947	3.70295544724626	1.8813924005596	0.74679533297447	2.56572595665578	0.760412020510071	0.652553699963243	6.28665313105003	dOCR induction
2	6.53509141382397	11.6289757987354	3.28483223103413	4.06092861535292	1.60547512126738	4.18125869222807	10.5890738032045	0.421064561572463	0.650972420926317	19.785654123736	dOCR induction
2	8.08851199429046	4.04536040354864	0.9955471987935	6.56946219073872	0.446645402829294	2.40584464018905	4.22699715571762	4.25261897937249	5.38978757539673	4.24685758213615	dOCR induction
2	9.40617126832028	7.98170621085782	11.5781305850192	4.44901579663407	0.0549464326055099	2.74272016966241	3.45436624966198	2.31366726383238	0.789304718315963	11.3277698361142	dOCR induction
2	7.14630279339443	16.0694524634494	2.52677576350636	0.940109187647332	1.8831033706029	6.16007048341476	4.50781111383715	6.70143859089589	9.41831326093998	7.61876675217612	dOCR induction
2	0.670834782534329	9.91534408568739	1.45343544015324	3.14188524218329	0.0446308773785398	2.29564075782581	16.1216566921788	2.14471559904181	2.60070837032863	4.32724274636139	dOCR induction
2	4.32670218194855	1.38504398409582	3.1555611634725	4.12103476954215	Inf	0.352609970214995	1.68917859121103	8.34604367262253	3.50735577957258	1.07190537471405	dOCR induction
2	33.6666799431056	4.4378033744799	14.4324598876337	22.0391578078219	5.44472942612137	2.21653535875498	6.65542253086629	0.969386703689519	4.61704324896023	2.72795666019708	dOCR induction
2	4.51142860393349	1.89927848446371	1.65348956278178	3.10850319218967	0.907816434337083	3.92915156557629	2.05147298595833	1.90933324455949	4.24004965820567	1.58257638757575	dOCR induction
2	6.48376815943011	1.94652188794179	5.13857581268607	5.35139438302645	1.13259043932238	18.7105907870052	1.79263990932312	3.47089926949871	0.836095439435116	27.7411933846918	dOCR induction
2	10.5281086778295	7.28273582371797	1.07804634791105	4.49100746790359	2.3232627790953	2.71651764343223	7.41781534595137	10.0304997635338	3.80236418897251	2.39629595952662	dOCR induction
2	21.7918633624945	0.873254584459489	0.94876449368121	18.4781428949255	0.172901219228681	3.84489365045206	8.96739935480534	4.97759785288442	2.5923087551843	1.89310340116373	dOCR induction
2	4.8463441941769	5.59879476536304	5.91961021010808	2.82476205492605	3.24896494427027	3.26820953261713	4.51698595975847	5.06920887284347	2.43526333807048	3.96380369261969	dOCR induction
2	11.8873407597938	11.8242835886228	8.0491358702041	9.93546316513131	2.08969094926797	13.8571279252681	19.965007217121	5.19134620143958	2.6531713316673	73.8947642610384	dOCR induction
2	9.84214093224187	6.89178373184297	1.96900621526426	1.56089355115446	0.734518066522084	1.62854578622356	4.62301228283252	23.9948060162148	13.1901771103372	1.00411169193369	dOCR induction
2	5.36446770748933	10.3544152719121	4.09104606678304	1.54626175021633	0.129309856794351	6.25112762511784	2.45994501428839	1.75457991166018	0.746561290353375	12.6802185629355	dOCR induction
2	7.85393403829916	6.67933745002195	4.56289959760474	7.19179084093834	0.321858352998462	0.851414994600284	1.41955249199468	9.81362275570178	1.92939042617529	3.46147856324792	dOCR induction
2	4.98711833448756	0.819444545045451	2.83346698658225	12.8980153709632	1.04445335439674	0.931978978716234	5.16666273193479	2.59279182248706	Inf	0.907626862826007	dOCR induction
2	27.3597161659041	4.26737651083733	1.61198706049615	4.92210237679586	0.220894595633026	6.87564031976625	3.19588692923871	1.33695120584683	0.489013571388953	7.05618986653142	dOCR induction
2	5.92416968614788	1.08978084025462	4.60359056312638	12.855526436571	Inf	12.4585416605966	35.103250386169	8.35945895379062	0.991684020688372	0.710592315297871	dOCR induction
2	3.26651103042023	34.9004240326781	1.70448205395902	6.89689997289151	0.263608487142577	5.04778804083227	Inf	17.0659487845454	3.11763831103403	2.81294769710463	dOCR induction
2	4.81707284411565	4.26211836309397	20.8086935285007	5.15525739882489	3.83391600677585	7.81251760372001	2.4752807771731	6.02734118646616	0.831841947921495	49.6355761881945	dOCR induction
2	17.7487023085077	7.03747060198981	Inf	2.48253807921349	0.441076413811375	6.78831714810319	2.75905577028334	23.6528813500614	9.35441220771988	4.18035214222398	dOCR induction
2	4.55165713210999	11.000055343685	3.08649940425162	10.4169414691078	0.140269517666575	3.9741712893943	6.66292004402555	6.91674714658129	0.200314141374206	7.97673488507663	dOCR induction
2	75.6561897998263	19.8083664515658	2.11303603482005	2.40429280703284	0.827638900796424	1.53117575127815	3.69268378196287	4.36973261817663	1.48097741859243	1.30212358599631	dOCR induction
2	22.19338920577	5.66732336726019	7.74196547683301	53.0179781855298	1.51792864798352	8.50814451455818	0.804975853639368	1.64596822289706	1.10403950125315	1.30541042958085	dOCR induction
2	7.51347967130971	10.3142529398383	8.30124143388678	Inf	2.20643900040156	1.72127084488063	13.0018208165397	3.2992227623079	1.62089996266247	1.61755072699471	dOCR induction
2	14.1533660232914	9.80365926898654	0.353438469911394	4.6570742509008	3.99999496276614	42.2338465394993	4.44833582926065	3.4017696124133	0.256136260685194	2.59624718098228	dOCR induction
2	1.07567159758036	5.17443420826368	5.24440714370579	2.33154999792858	1.54681031842056	Inf	1.09705948397205	38.153559810613	0.395385226465487	1.75950260096632	dOCR induction
2	12.3203069140422	9.30121347799174	3.39344829867287	11.9340645916508	1.35152243837914	3.70251526104948	11.0585656593291	0.0147519917756739	2.54006258655971	1.48726713721535	dOCR induction
2	5.10549436361331	5.10059780016008	1.05591694416962	103.1035202757	3.15169498773671	1.53828394456303	1.08249492628989	4.12552034885824	NA	0.0788849105233248	dOCR induction
2	1.65851393212336	27.5148118206579	5.28567629826713	1.62232833301567	3.87348554307592	10.34837871952	3.09532033594946	2.66704623897702	NA	0.902503068252635	dOCR induction
2	16.2511013557051	5.34335916763033	1.56573328102785	13.4056956666611	0.600220667046098	97.0567534920653	29.1931600669571	5.23841740585625	NA	0.145212851625755	dOCR induction
2	2.1510360760448	3.64544030122424	2.48968633805026	4.53235536744386	2.34428150202453	1.29452125307098	5.73472905803154	45.3906639281643	NA	0.0534333731233411	dOCR induction
2	16.8411993182176	5.45130947522747	18.370746900968	1.49552807383376	1.59671435261888	9.69603217499212	7.4454058758149	2.17292286278886	NA	22.6035088745561	dOCR induction
2	12.2291770969782	20.4293074842074	4.53227626398247	9.77597401361723	1.92571355947628	4.00433157055499	2.96604120950585	21.0257745888298	NA	0.496772697798512	dOCR induction
2	6.84393299780104	4.30484484078218	5.32583753044777	2.30803557860285	2.09942451304821	1.23643398094715	1.90350090532441	4.7460994730453	NA	6.24377772645107	dOCR induction
2	4.41145566887297	83.9949352502633	0.572756347630644	3.20855661518889	9.01339271021375	7.47792526628645	1.59791247225138	0.859485370387488	NA	2.47512673192	dOCR induction
2	4.56475587740948	29.3083919958213	1.19848068942971	35.3564310884731	0.847890529001158	2.48319732210711	1.63603377120993	10.2698111874649	NA	0.580827950805349	dOCR induction
2	3.70503260750921	7.70577936398462	1.22395085247375	7.15336645054653	Inf	2.71972960784974	1.75520278203061	0.847395200229617	NA	1.23928812059341	dOCR induction
2	3.11860590805406	11.8058234326935	1.91274576592699	9.27726214728437	0.14917937144306	43.5778127930388	0.955385659115133	3.15174142350055	NA	10.8871420321276	dOCR induction
2	1.44824740946008	0.848579492941873	1.64159590974526	1.6988511559327	1.03037058540686	5.61562247526833	0.0489198378244876	43.5050043430988	NA	0.60682374159561	dOCR induction
2	0.0467084303503633	15.1952209715233	0.963776684279985	1.6399892969221	1.17493169580937	7.29594109724375	1.44347966732124	5.92157227813121	NA	0.55691187672219	dOCR induction
2	8.32288449144163	4.51200557600917	0.0714296543094755	2.85793497279193	0.708828112485861	0.76211739569511	1.59811749853298	9.08451035846152	NA	0.236688130094901	dOCR induction
2	4.17520263397933	1.75213306728686	1.89321924683114	4.04637797996313	6.1166062733672	1.14091981690927	0.38832168508897	1.69978922461454	NA	1.13476227275508	dOCR induction
2	1.54625487613455	16.814182862657	1.25335652697539	2.59155637628737	0.223208897098582	1.83764933189325	Inf	1.91289775026089	NA	1.04321266251004	dOCR induction
2	5.22457139044353	1.58729151716798	Inf	5.0613024902507	0.675641010945603	3.56811602453606	10.6187620471872	1.88322681725503	NA	0.250939950658719	dOCR induction
2	1.27258759332021	16.1079025078214	6.39655081761131	0.0786484031566978	1.00144873936444	1.69038933911854	0.406549462547518	2.66529915740433	NA	7.84401207814073	dOCR induction
2	8.40544772146401	11.2175806220978	0.673209511366528	3.8039748420461	0.297213409696018	4.8690664979248	8.01477364913124	2.5907946916863	NA	0.865560988320662	dOCR induction
2	36.1767065692722	5.91709753934066	3.57920060198182	2.68045443890755	0.163594916203384	0.0523735074717645	3.95247097095833	1.77487954565683	NA	0.550145284048438	dOCR induction
2	3.40531756546359	5.18968589391237	3.44114471393066	0.37535389806424	0.62693786361082	3.34241054008254	1.62189745209898	0.0839983531617512	NA	0.467270116221615	dOCR induction
2	2.53586536866814	4.05238535811685	3.01589233701877	11.9089776474987	3.14427966513333	1.99991816391765	2.23450031320598	0.925894793510792	NA	7.03205073586693	dOCR induction
2	1.84474675180772	4.18827954455883	2.84670593117524	0.589806821141199	NA	0.196001564700879	1.14743324716053	1.62748661518529	NA	1.4377591972493	dOCR induction
2	3.91611133006819	3.55910024031918	1.14102133985984	20.3903609708154	NA	Inf	1.61879215928402	0.399526965588812	NA	5.01355778212641	dOCR induction
2	1.07615922315198	2.85749524203678	0.197596299127598	12.3158818437431	NA	12.1392852633445	1.17197032913783	19.5276758512879	NA	1.35860678289026	dOCR induction
2	5.66591334567436	2.37690264037585	0.405033620799058	0.813378715558998	NA	0.536640644257486	0.411824415719355	0.499090386378404	NA	2.59290742152902	dOCR induction
2	0.985973208550643	0.0986296288212453	1.62493573684587	2.15645181907539	NA	15.3450498818181	2.96543777313559	9.1401078121606	NA	3.88651331798427	dOCR induction
2	0.56520399772188	7.65779217669143	0.433987015030441	20.1435776925798	NA	6.63370818597985	0.943813046771961	3.79663206420181	NA	6.94748452864699	dOCR induction
2	18.4185694152745	4.86233626687836	0.488560728301971	2.51477175349939	NA	0.488907530034299	0.517718211968025	0.95168617289691	NA	1.01393057006489	dOCR induction
2	2.15192155767073	1.33445736668906	5.55671517680137	1.46347522908232	NA	1.30125697856807	7.47703601797733	1.88810108035771	NA	3.17494143374125	dOCR induction
2	1.35896917793759	5.28162514454935	0.821746225643022	0.371752594437003	NA	44.0947527795809	1.20729002429725	5.43246273128172	NA	1.86964965325625	dOCR induction
2	2.251095203122	1.38461492396465	0.290894857907498	1.83077632144192	NA	1.364848819493	0.970696454769873	1.67030605675868	NA	2.46420023187423	dOCR induction
2	5.14536482418849	8.14766147443756	1.16130278736102	1.0530542823877	NA	0.967435435499954	0.859435651298916	1.02199966734958	NA	2.99025118951523	dOCR induction
2	1.59932328259694	31.2874405089417	2.20704920942932	0.0227964163179321	NA	0.0974234430194655	5.38171854287264	0.312631562841755	NA	12.5010103799567	dOCR induction
2	17.2510956671907	4.94113995239252	2.48436428160541	0.3588175967103	NA	1.34496695676905	0.573381238139183	1.51643665728262	NA	0.876407075161129	dOCR induction
2	3.42498741282017	1.99592045356918	6.80708776729948	10.8650518387106	NA	0.871127798625641	9.04205604798271	1.17400725768077	NA	1.52539907798884	dOCR induction
2	6.92517233236628	2.00064791452527	2.64018445734243	1.03988739428056	NA	0.37874882235011	2.95692831625695	0.0585720184915343	NA	0.0625239109101302	dOCR induction
2	9.06108410783668	3.48582275381135	1.18065304911253	0.456370346659263	NA	7.87606492643897	4.20046698789227	0.457685902234384	NA	0.658919816535498	dOCR induction
2	4.05457602488957	4.24235619067201	3.63355875237537	0.74851146151328	NA	0.604738106144151	4.10679098199068	8.52810211685566	NA	1.87615600727354	dOCR induction
2	8.80097549840738	1.02689492477632	5.42449547911544	3.69474451323606	NA	0.203157329396898	4.48508268906413	1.36885711339278	NA	1.26054291727184	dOCR induction
2	2.94137527074789	4.77043418712559	0.912048583756596	3.76536795930289	NA	0.644287640367636	0.729906717102996	0.848996350536727	NA	0.324917407526021	dOCR induction
2	3.87259150254649	1.04265308850639	2.31498923244917	8.64191422647756	NA	3.04182670132421	4.77177200222755	0.669919025934478	NA	24.5421820217723	dOCR induction
2	9.38695534434035	0.0294885542843097	2.39128324550258	2.33954075701001	NA	5.87433967872344	2.70626396245948	9.38097915179342	NA	0.332841732778275	dOCR induction
2	7.83100983328422	0.4736192622284	2.17803083601949	3.20103922916985	NA	6.86433698282106	2.61499753451442	0.934199075572866	NA	2.32036462265004	dOCR induction
2	3.2051744600801	16.8718494541888	4.52614912701485	4.9158150166822	NA	1.69283623380105	5.03759647623025	8.0765479865098	NA	3.67494858909053	dOCR induction
2	4.56501167219493	1.83809921539775	9.0072889057736	8.03118917442781	NA	2.40968990353565	11.2444929930204	2.29031164158283	NA	2.93847888104125	dOCR induction
2	0.040329090259589	2.02276614091871	0.934171736156001	1.51680703433904	NA	2.83837257114029	1.60582936903033	3.74846168157347	NA	0.464152605948064	dOCR induction
2	2.94538887072807	4.73377790653366	0.0978941385422693	3.48999103884825	NA	11.0713733231225	1.82693284531166	5.81022516000025	NA	0.939598127900138	dOCR induction
2	2.2785152377359	1.74957569040845	0.427895029654375	2.3307026002723	NA	0.762549165231218	Inf	5.65982014570992	NA	3.02958075638102	dOCR induction
2	4.38960291764162	17.6041741819009	0.724631199593015	2.96282132092334	NA	2.22002095942603	0.431769718447788	1.24811859340917	NA	NA	dOCR induction
2	1.00028532495811	2.92871193219948	1.80723715703383	6.72944984165798	NA	1.61210039958467	1.71895054685208	4.61555570351165	NA	NA	dOCR induction
2	13.8307432240474	7.27079548897926	0.113795791268748	9.42367486902126	NA	2.09414615759199	3.67918752327488	2.7178182000941	NA	NA	dOCR induction
2	0.532713817264611	7.80309771929676	11.2870121258274	1.23028280795557	NA	5.24329875415757	1.56079263860708	3.56477408712946	NA	NA	dOCR induction
2	15.9476266028586	6.39298648997555	0.686693766403282	1.89289290094013	NA	7.60750595446555	15.1086873411215	3.56260732645214	NA	NA	dOCR induction
2	18.7469709707726	4.46435097760348	1.51823900539629	0.0200511892801887	NA	0.549309169883416	0.244949631732775	12.2585679602511	NA	NA	dOCR induction
2	0.93407048978365	7.38959073238312	2.13316685408182	1.13554490809979	NA	1.40078465937186	3.11556575721968	1.22530526845155	NA	NA	dOCR induction
2	0.103217767932359	2.59004898681417	0.681250500885173	1.6706234558427	NA	Inf	3.18596920170366	2.4618196208126	NA	NA	dOCR induction
2	0.452829384751626	4.09792972188281	0.392247047903023	1.98177255440979	NA	0.552422348109761	0.69710240681805	0.0789354922357781	NA	NA	dOCR induction
2	1.51362301320503	8.97438458942711	0.345057228136153	0.199710185368069	NA	1.49865875454259	0.242098327345981	1.0330827205785	NA	NA	dOCR induction
2	NA	5.94387655865946	2.38497980610547	21.3557474224485	NA	1.56487137119986	0.346621385118126	2.43091424400019	NA	NA	dOCR induction
2	NA	3.26945388783117	NA	0.312411429307526	NA	0.473525789651215	4.35184017729632	2.37174420800195	NA	NA	dOCR induction
2	NA	4.25838768648486	NA	3.49411046971964	NA	23.7415141954821	NA	1.72934194003639	NA	NA	dOCR induction
2	NA	0.014383930248631	NA	5.67955279988539	NA	0.148621192318184	NA	21.2830520997529	NA	NA	dOCR induction
2	NA	2.6652382984648	NA	1.97404083037282	NA	2.27945431476779	NA	0.341757828398418	NA	NA	dOCR induction
2	NA	2.17313270283172	NA	0.420027670187689	NA	3.26721708785947	NA	5.44434661565702	NA	NA	dOCR induction
2	NA	3.79558754452605	NA	2.40325605543573	NA	2.80055590933588	NA	4.26203388524238	NA	NA	dOCR induction
2	NA	1.26938390100737	NA	2.02982870474233	NA	0.254774847970516	NA	1.01364929851771	NA	NA	dOCR induction
2	NA	11.4171081435643	NA	NA	NA	0.518572973152629	NA	0.430466746719653	NA	NA	dOCR induction
2	NA	0.342473622301555	NA	NA	NA	1.6437280444173	NA	0.552187212422362	NA	NA	dOCR induction
2	NA	14.4208638560221	NA	NA	NA	NA	NA	3.72112871376411	NA	NA	dOCR induction
2	NA	21.4602416637182	NA	NA	NA	NA	NA	NA	NA	NA	dOCR induction
2	NA	0.629141650986634	NA	NA	NA	NA	NA	NA	NA	NA	dOCR induction
2	NA	0.139209597585049	NA	NA	NA	NA	NA	NA	NA	NA	dOCR induction
2	NA	0.175930509333307	NA	NA	NA	NA	NA	NA	NA	NA	dOCR induction
2	NA	1.64132904820648	NA	NA	NA	NA	NA	NA	NA	NA	dOCR induction
2	NA	NA	1.10716857614201	2.82451321787617	5.12064880047982	1.42817924837138	6.26886874058524	NA	3.35673893562061	0.951164527673244	dOCR induction
2	NA	NA	2.25378502175037	4.86080262692356	7.68833144976462	1.01602885626405	1.712535437076	NA	7.63028311742649	3.64514480467417	dOCR induction
2	NA	NA	2.4115409133044	1.98801100080377	0.804497314540604	4.46243852573585	1.78071088638854	NA	5.55464002893676	3.27027321803345	dOCR induction
2	NA	NA	1.32453772439125	1.49412535566512	2.05996534396704	3.30806280389011	10.3535188487343	2.44344790105514	2.14680613165055	1.53381665157324	dOCR induction
2	NA	NA	0.333439145157489	7.1283935266099	1.05867416533722	0.77876271183336	1.24931438702393	2.03949521932321	4.05723868333027	0.510784378565724	dOCR induction
2	NA	NA	4.41392270742903	2.85669575884726	3.16323019249413	5.18982021028325	5.85628901616788	5.0223868404421	0.972443237780004	7.19734318052887	dOCR induction
2	NA	NA	1.01457302424458	1.81921281570292	11.4476415240859	5.14348603190288	10.52730280689	1.39107787367302	5.28567155166729	9.47028235780873	dOCR induction
2	NA	NA	0.522554040465196	9.1565791744712	0.382317207592809	4.49221225248175	6.11424354633275	1.03107140113317	2.19793435754869	0.603005576235721	dOCR induction
2	NA	NA	7.52498424283317	5.35014244637955	4.09837364865482	3.22814923642611	1.47578478249011	6.41951727214938	0.797183079192056	7.12715743391208	dOCR induction
2	NA	NA	NA	3.66328553937753	1.59946313813263	6.95624169338383	0.367074106780643	NA	6.20335833315583	3.14637314998193	dOCR induction
2	NA	NA	NA	NA	1.64092039591984	NA	NA	NA	5.21284544302315	NA	dOCR induction
2	NA	NA	NA	NA	2.33990633684421	NA	NA	NA	11.006477997627	NA	dOCR induction
2	NA	NA	NA	NA	1.18181765264789	NA	NA	NA	4.80412266470034	NA	dOCR induction
2	NA	NA	NA	NA	0.197369636873433	NA	NA	NA	1.82242430986764	NA	dOCR induction
2	NA	NA	NA	NA	2.66237778014081	NA	NA	NA	4.35103797124387	NA	dOCR induction
2	NA	NA	NA	NA	2.73144483835835	NA	NA	NA	1.76181701234327	NA	dOCR induction
2	NA	NA	NA	NA	0.427450616660179	NA	NA	NA	1.06963292024555	NA	dOCR induction
2	NA	NA	NA	NA	6.22420566503332	NA	NA	NA	6.25297165052287	NA	dOCR induction
2	NA	NA	NA	NA	3.67970137306418	NA	NA	NA	6.90168992844978	NA	dOCR induction
2	NA	NA	NA	NA	8.15537575238208	NA	NA	NA	1.07064222868351	NA	dOCR induction
2	NA	NA	NA	NA	2.39172825182319	NA	NA	NA	15.4747808506511	NA	dOCR induction
2	NA	NA	NA	NA	1.68070214585503	NA	NA	NA	1.43049243825829	NA	dOCR induction
2	NA	NA	NA	NA	3.26206734097278	NA	NA	NA	5.69460878674348	NA	dOCR induction
2	NA	NA	NA	NA	1.74603469847251	NA	NA	NA	2.86518040575333	NA	dOCR induction
2	NA	NA	NA	NA	0.480437678219712	NA	NA	NA	2.41392678002734	NA	dOCR induction
2	NA	NA	NA	NA	4.12062729682952	NA	NA	NA	3.01742079003486	NA	dOCR induction
2	NA	NA	NA	NA	1.58192597165347	NA	NA	NA	3.06951991479859	NA	dOCR induction
2	NA	NA	NA	NA	0.440290984511463	NA	NA	NA	2.58918288259418	NA	dOCR induction
2	NA	NA	NA	NA	9.72597655241435	NA	NA	NA	3.14383795390126	NA	dOCR induction
2	NA	NA	NA	NA	1.74223392596443	NA	NA	NA	0.924136118988381	1.118337138393	dOCR induction
2	NA	NA	NA	NA	2.66778975956306	NA	NA	NA	4.2550121672166	1.96579579062927	dOCR induction
2	NA	NA	NA	NA	2.52312249218426	NA	NA	NA	4.13887171153657	5.60735204147632	dOCR induction
2	NA	NA	NA	NA	1.19791780515895	NA	NA	NA	3.05366882839617	0.866703190659266	dOCR induction
2	NA	NA	NA	NA	2.37988043421284	NA	NA	NA	1.71073649344332	0.78240238944903	dOCR induction
2	NA	NA	NA	NA	4.4252665724096	NA	NA	NA	6.21108496348419	4.54901668010347	dOCR induction
2	NA	NA	NA	NA	1.62872948513418	NA	NA	NA	16.2300921526119	3.06481879782591	dOCR induction
2	NA	NA	NA	NA	1.90892013553668	NA	NA	NA	1.89588736404428	0.921159078671457	dOCR induction
2	NA	NA	NA	NA	0.691560383548995	NA	1.69857085757141	NA	3.3436530943786	8.09606716659485	dOCR induction
2	NA	NA	NA	NA	2.59750614264906	NA	2.69228815607639	NA	6.22198442259765	0.698146413080493	dOCR induction
2	NA	NA	NA	NA	2.30964790433943	1.89137245404038	2.52054255687481	NA	21.8626144088346	4.69605374378899	dOCR induction
2	NA	NA	NA	NA	3.37624072425896	2.17698131208154	1.64291785720994	NA	3.43455128643761	4.90972502221911	dOCR induction
2	NA	NA	NA	NA	NA	NA	NA	NA	1.45156770215648	NA	dOCR induction
2	NA	NA	NA	NA	NA	NA	NA	NA	3.42036215683198	NA	dOCR induction
2	NA	NA	NA	NA	NA	NA	NA	NA	2.80931693308876	NA	dOCR induction
2	NA	NA	NA	NA	NA	NA	NA	NA	1.52094920834818	NA	dOCR induction
2	NA	NA	NA	NA	NA	NA	NA	NA	0.462798265077754	NA	dOCR induction
2	NA	NA	NA	NA	NA	NA	NA	NA	4.65077848088975	NA	dOCR induction
2	NA	NA	NA	NA	NA	NA	NA	NA	1.08162697262499	NA	dOCR induction
2	NA	NA	NA	NA	NA	NA	NA	NA	2.24678046047826	NA	dOCR induction
2	NA	NA	NA	NA	NA	NA	NA	NA	1.14190609886344	NA	dOCR induction
3	3.31573640951658	NA	NA	NA	0.68457981862032	NA	NA	NA	3.48489053767774	6.7017918415207	No dOCR induction
3	9.95052702183383	NA	0.924147328290194	NA	0.82899485718446	NA	NA	NA	0.424751910411217	1.85172875421507	No dOCR induction
3	6.60266925680871	NA	2.44941484603765	NA	27.8717008930583	NA	1.00950480308889	NA	4.2431567069787	0.449919241575346	No dOCR induction
3	1.72535077790181	NA	2.31829399573173	NA	3.0450326247574	NA	2.54093669951608	NA	1.38744884288513	2.09890527484634	No dOCR induction
3	3.07256907604782	NA	1.24865544251272	NA	0.0584369896457007	NA	3.25449021075059	NA	7.04566114184724	1.48118026665844	No dOCR induction
3	2.1050117555161	NA	1.03731018131362	NA	6.27791270483441	NA	1.16294616953208	NA	4.24599944664193	3.81171503971185	No dOCR induction
3	1.46391838684571	NA	0.244866048359661	NA	3.20750176208108	NA	1.64695731212063	NA	1.145220672583	5.8098264072651	No dOCR induction
3	43.9751328844305	NA	5.64724710189723	NA	1.68322650524497	NA	3.34268038828287	NA	8.12919078370177	5.6905556626839	No dOCR induction
3	11.1943102680001	NA	6.1097155565206	1.44966240241604	4.42956981978823	NA	6.66515154480992	NA	4.89295909654166	0.274805472359521	No dOCR induction
3	3.02129579440202	NA	4.41425862436469	5.09782064508385	3.58545381149801	NA	7.151946409941	NA	4.10563835853722	3.2427172121653	No dOCR induction
3	3.10028090966297	NA	1.41186368557447	3.28664944952108	0.569886586702784	1.0647310420526	1.83548645617869	NA	4.12543045941317	8.72981712490681	No dOCR induction
3	1.15587138639378	NA	1.20274424457939	1.34660038267634	1.53492831059766	4.34625074227795	1.7568137279833	0.897065677910361	6.25987235339874	4.12033462903251	No dOCR induction
3	26.8954403512197	NA	2.42236011630376	2.00239499751455	1.0521635783635	2.35136876619667	5.18161527802154	2.15103673054351	4.04054636544302	9.02690047202444	No dOCR induction
3	15.3228281247443	NA	3.79115877412565	38.7276415817206	0.836083474102208	1.90254972263246	3.7967836884889	3.79387947561237	16.3466753669519	1.03031946861741	No dOCR induction
3	0.586534533174492	NA	1.06101307507468	16.7014820667638	2.01092002009435	1.70093453216645	1.22251988035012	0.936924333739551	0.699459558099045	0.660816018566867	No dOCR induction
3	8.18758033167011	NA	1.43201565735118	7.6517666805984	1.03007445116373	0.558873423054404	2.5942958661784	1.66309728646627	1.21766828725901	0.639496030645625	No dOCR induction
3	5.58125518382318	3.42575493981316	2.14962981002321	2.00764491651566	0.165132999666086	51.1772833885126	2.45731444642933	0.73272011875996	10.134034160481	0.473414748081921	No dOCR induction
3	15.543004346112	9.82111083043473	2.16044206090203	2.47038315046951	8.66770667254121	9.85049072805291	4.96110757123665	14.939207051195	0.214396413276438	1.53532430771592	No dOCR induction
3	10.7466110502974	6.24918071368851	4.54329815175233	7.4246768807692	2.12900662341222	4.61549539615008	4.38383832882315	9.62689035959544	5.84607427458381	1.04698233075137	No dOCR induction
3	7.39372581380006	1.29438071485555	4.55116039457623	2.89399859453404	2.36612302184703	1.18226139458414	8.0284865006053	9.27142202595918	1.74765618656368	3.06801119690397	No dOCR induction
3	0.864131417861799	3.07431206378801	8.23347812377993	4.83474888716679	2.21499669563965	2.65794072890306	0.618418567292016	2.81907981998423	8.40110696920224	3.14111196347699	No dOCR induction
3	2.6148410437157	2.02516204802644	0.821568895090405	8.20449933469248	1.13840922736156	7.39842420528868	2.25467834673011	1.14453639713185	8.03924216593301	2.89516076284895	No dOCR induction
3	11.4331238719136	1.49493315292752	1.60192711688135	3.64878342597672	0.298527680989257	2.45205133200383	5.79841301276687	5.9884860572903	0.937176383641729	0.731600986233455	No dOCR induction
3	6.04820877193623	43.3725261038416	4.0456221703265	3.58273640305372	0.754888665862751	3.07786228395084	4.7364037382058	1.65085793105311	3.39429875958921	0.867081196389676	No dOCR induction
3	2.19407653078822	10.1908100679994	4.11707324524683	7.15278093324751	4.92121367245311	4.30784738561653	1.59796743097882	0.839178645412735	1.32396783407204	2.92483084730365	No dOCR induction
3	6.28226267094575	3.08516229650607	2.35717843464743	9.16417456248714	1.12456043968628	3.02113200368272	0.677899195825904	2.61036686515306	2.71137757679626	0.894555994383896	No dOCR induction
3	2.20470948302399	2.74008264212678	0.689263020452477	0.552647712464613	0.72571203316371	5.464251001976	2.94971439237215	1.58783919280897	2.31476499962514	3.28701795390111	No dOCR induction
3	2.13634199447073	1.10610325502185	1.84918126614102	2.81730340363989	2.46909333548156	7.42888949688423	2.12286063789688	5.48540174784055	1.99132248540274	29.6164254368843	No dOCR induction
3	17.3111343760241	24.7537665836113	0.827129546938982	6.58311145821561	1.4008956637581	0.474972750839726	3.59354039742093	6.37644104760812	2.18066954557365	2.63852471371491	No dOCR induction
3	5.42208741239063	11.6091590985802	1.12503708628052	5.40213336737321	7.15117387070914	3.0019133365606	3.37694186716104	7.52949602851121	6.82673448960438	0.490225338935754	No dOCR induction
3	2.37321440515234	0.691460128002649	2.19460240626572	6.30765051789521	3.82491047412989	8.87908142559036	2.76647831892354	0.483215046030909	8.06458461192829	8.24598502876568	No dOCR induction
3	11.7543122609769	10.0046271176765	3.19747726049306	0.956751126866384	0.387863095207949	4.16116060942928	1.27646083167737	2.85065562652124	2.58133046842796	5.68069610295416	No dOCR induction
3	5.10823310650537	20.6868094755433	2.83254049642713	3.95118189044269	2.48182155303433	4.14611839884535	1.60847252047771	8.72676488315742	4.5116232810733	2.92799188363884	No dOCR induction
3	9.98349771993256	5.27985606509679	2.66655477147659	1.28206536062077	4.55359631611852	3.89029083930503	3.97099365622459	4.70331527421444	13.0947353585338	10.0710692588941	No dOCR induction
3	3.75333045122619	13.2699413402323	1.08147530267982	0.711389543627064	0.735812756427775	0.47019791482089	1.10623997859077	9.6161959482642	2.30102067202316	5.47476631153813	No dOCR induction
3	2.35478494187808	10.9525163064661	1.50414875199409	3.22556081172753	5.36004871836316	2.56070331568009	3.74772645454498	1.52343383697926	1.81786258567694	1.15941126408928	No dOCR induction
3	4.50009079729402	7.62714171809024	3.25317998294923	2.23741459266069	3.76598045189377	1.10852439905978	35.7187975737583	0.744348720000564	2.7554112562343	1.70627813954294	No dOCR induction
3	2.91126352320427	0.890795029400873	1.07681287740204	3.45954928290827	0.698379447112662	4.85358530065375	3.81324742629464	2.69598268714632	4.20793242559103	1.33356491066323	No dOCR induction
3	1.83709614204709	2.40922791617239	1.34212969850906	7.08704270347329	6.30300915586026	2.34992104319993	0.690265596420531	2.24716932656608	4.37704105646991	0.422786226118396	No dOCR induction
3	52.3588979381692	11.9980458400725	38.7318073399605	2.12936887505317	1.39827839968945	6.67146639178789	5.82949377273632	0.795201664572922	4.6206788287257	12.3198523136639	No dOCR induction
3	10.247413430526	4.76258552047064	3.10607210178523	7.55797511410956	1.25451140284016	1.70752675345905	7.31871593997195	4.25617571777214	3.90109093098151	2.7433531169788	No dOCR induction
3	1.07133733907539	12.4108562092068	0.303072961913521	1.67434350766809	5.6149055445545	0.813552166173829	2.33400227585564	3.39826892883042	6.35211330720002	0.536158205316997	No dOCR induction
3	2.67149055604815	2.22707218301857	6.3219402590758	1.19013364327343	2.8627715691909	2.9230664419144	16.5908898657744	3.09346845921403	13.564082293302	6.86212732986586	No dOCR induction
3	5.93613369458859	6.65996226153735	4.19100223762	1.57045495588318	5.24730318342335	0.616646150753767	7.4704839042819	1.06377587043784	11.1712832701521	1.95283612474363	No dOCR induction
3	5.86537862157793	1.90166532932545	1.83014469566028	1.54213990602007	8.94021917606345	1.9095383546133	1.71879918686935	1.08631256144437	16.2157244926574	1.97006769064182	No dOCR induction
3	49.0645382809239	2.20930140561078	10.6211097318811	48.598664029684	1.34701639366505	49.3459717559702	3.06052381491456	2.95656040512739	3.32523527430709	4.91059397988642	No dOCR induction
3	21.2301381405227	15.6971721558316	3.84182801630631	3.91708088151742	7.92233587438568	2.28647464301677	2.26060835050928	0.884756697102759	2.58354180791549	3.06889383622634	No dOCR induction
3	6.55041999424583	4.08359204368879	1.31438265284624	0.577966745882012	0.331450869569733	0.371851905886464	0.803613649235211	4.07045378374774	1.13349381771346	1.04678100501486	No dOCR induction
3	7.14636776336146	2.54260874784529	1.57113301023303	5.86680971696102	2.90081920399777	5.46647826734749	14.8894585210991	29.237429174712	3.92207861436092	0.812873540152733	No dOCR induction
3	1.39390113425205	12.5721276967931	1.49610640595186	4.97367617744444	1.1335185459226	4.02398244813604	3.26205384290559	4.84651422188214	0.470544150732291	1.80882474584641	No dOCR induction
3	4.93778840674252	5.02134826667287	0.870305844403662	3.26928717155175	3.07234807379225	2.41094867237388	0.890640751810959	0.822959465858136	6.33444763727726	4.76235515274811	No dOCR induction
3	15.6798693898373	10.3485266373033	2.66100794669466	21.1319742061143	5.97229646906041	16.144658253976	14.7794450561604	8.20293417467133	3.38135582329281	1.51299709757357	No dOCR induction
3	6.22401631404362	2.25291055075564	1.43515420498975	7.16867128395856	0.489098731329804	4.01929537147448	2.58332099840205	6.4444666971337	9.11676516707408	0.79766221087184	No dOCR induction
3	2.76282140775308	3.94515919137647	1.05496526650452	2.61683705293214	0.531786966944253	1.55863118173356	1.34044565395578	4.12368711252588	1.07875749821415	2.54822545905274	No dOCR induction
3	73.6817076145954	3.33531072915736	9.91740930574507	2.67600973579177	2.87614450142678	2.09186390910536	5.67032170329787	14.2925145330958	2.94180457627615	2.19169580368698	No dOCR induction
3	4.59092757186923	1.97556864125791	2.18253254052775	1.52716522727447	3.98779268626501	1.06960455349248	8.55968786163105	7.94142680839816	3.88279583343786	6.07493952388845	No dOCR induction
3	2.28947890514884	50.0790305132381	2.1282017098548	1.53288047716241	1.61570011632819	0.812507756117892	1.52153182471484	1.46645065551813	2.15916884028639	2.90112694824218	No dOCR induction
3	5.17570783883985	9.84719918958289	3.63046841362881	4.55010379769003	1.46210988005312	3.36457458966545	2.48169326067016	2.19338174680971	6.19755838762189	0.430725055830828	No dOCR induction
3	28.249940658455	0.99352983284639	7.63358007241858	3.97372411603246	1.53167631253829	2.85923635187655	9.39641651150421	1.658044684026	2.2486171875281	5.09399529063327	No dOCR induction
3	4.95047545793983	3.11514492542492	2.51575818947204	1.54062051675433	1.42922737982855	1.71617586624893	2.29206953717564	0.61059070121324	5.8784947074757	1.06861213533906	No dOCR induction
3	2.01819819918361	7.07982500759421	0.32309721912004	21.0805833199412	4.56469244444467	12.3010187539217	1.33955100490195	14.8446801331868	0.584838167003545	4.64151127464226	No dOCR induction
3	13.2408290589012	6.35840646122168	1.40108065272015	2.24320646695653	4.62193417857701	1.67688970691163	4.54647453280524	3.16879331995959	7.88345429585543	0.84780631847773	No dOCR induction
3	8.45123979856841	45.5553508063186	5.77162914419527	2.4507743233774	4.15792448510054	1.39979505967007	1.99818643124291	0.667303073408268	0.853216216354224	5.94215646137935	No dOCR induction
3	12.2857836823556	21.1360469386294	1.55887355416265	5.10778076169134	2.24907978463648	3.94197696076878	8.69088593063873	11.6947254913363	4.53912838968332	3.59147082012579	No dOCR induction
3	2.62707304103627	6.45828513279468	0.833833602423927	17.2542134989089	11.1808843853134	12.7456166055483	3.83533648011108	2.29028498695543	3.4059960196531	3.15209323366863	No dOCR induction
3	14.6450414852633	5.95902322883735	2.69622081638634	2.79578904264767	0.819577390531737	1.62049243867508	0.699044205537668	2.40612094971949	7.0552543281074	3.02015689760456	No dOCR induction
3	4.46031897170251	1.07742729267206	2.03438804420644	1.18838671395176	2.03527081929919	0.767727443925426	5.60741835702083	5.58104577849554	4.78463007264617	4.34595012642579	No dOCR induction
3	11.0313785445185	4.6399881884431	8.09815279023522	3.95360204302363	4.95752849966602	2.30432246098905	7.98023607480833	4.87191927173083	1.8645227345291	3.98009675776089	No dOCR induction
3	1.74631232802518	9.96855584328567	4.33058521060468	5.95188776647403	2.27604504973879	5.05400530756663	1.44842687703651	1.27646062592061	2.03557598132357	22.2770107769591	No dOCR induction
3	4.890836814478	6.67007677955437	0.821295283159128	3.31250707962774	16.9180672346587	2.18888050130834	7.28101064883708	1.28561495993024	2.61948341605976	0.882945761029406	No dOCR induction
3	4.74436805069534	2.72011428113021	2.26015288168397	5.08626308790089	4.19389454073157	3.04274239182899	6.73953888130678	2.3477223116993	9.8233719462506	1.16453346580223	No dOCR induction
3	29.0492086863694	86.0192844006658	7.28923894784688	1.65157410485748	15.5245052416806	1.99668941453499	1.2176109092892	7.56980617917993	4.75885056866291	7.28135001211639	No dOCR induction
3	36.1882206719687	4.51308131043531	1.0364823666047	7.4042247921625	8.91527748252404	5.05540698999308	9.8024754116259	2.2639964492683	2.54078504823827	0.14015386608462	No dOCR induction
3	26.5676600325801	2.18792247615446	7.14215499230652	7.84424599484019	3.50479909279319	6.74515490697592	5.95360354865655	0.952096585759587	10.2761148603783	5.23414859831833	No dOCR induction
3	12.9054543930336	5.3611155471263	10.4631523118014	0.643718019485151	1.54388533603667	0.233035713061861	4.83594809892555	5.06257294891421	7.51696638909374	2.09302398489138	No dOCR induction
3	1.23671723462152	26.9821780151505	0.610764756143483	3.21610352642929	2.69270125280259	2.19543096204052	5.44852619119207	2.36445940666694	0.991663556376969	3.95866582085022	No dOCR induction
3	8.54370940992997	5.03982524072837	9.21820988216356	2.61432696458491	3.57222932213154	7.24718451967784	8.19882955738626	10.1445839007425	0.784894132652317	4.79834655051105	No dOCR induction
3	23.2956094621757	1.67644568117437	2.93854205393992	20.9804957939664	0.170726361125176	1.748068565082	5.10561255602617	2.96976817965768	0.740391093185891	1.61259951485988	No dOCR induction
3	6.24333891051821	12.3909953328926	2.60018422904223	1.15188794713141	4.36136215893159	9.70407489121738	17.12532371322	0.961870547848148	4.75453286794798	1.05576144071463	No dOCR induction
3	6.75008524099962	8.41124144158433	5.58402468393551	15.7358221042249	2.01826581649211	17.6552557273276	1.12095019918885	7.48726695846885	4.54590287605575	4.13641751335207	No dOCR induction
3	2.2228543047188	11.7071247347208	4.0763332715497	5.11063311677349	5.9254466028608	0.863485145496397	1.06066195441932	7.41204656959522	5.77625606889053	9.31015705292023	No dOCR induction
3	19.2896575497664	2.26252649122147	4.96200115094827	2.74879162072463	2.2223620961416	9.80195460914032	11.0740010589681	1.49760678752432	2.99843956811008	2.89390659784065	No dOCR induction
3	6.11918264367175	20.3335671717867	9.54251734094689	3.30801456676502	2.27819621588484	3.53226871665941	0.163420452600908	6.61908520173695	2.14463789128244	2.75591905881642	No dOCR induction
3	18.94443800449	3.76425157511043	0.982588756444096	8.66798682002141	0.608807615666394	2.82810223667894	8.40087100840151	3.46223829127384	4.09157826614717	1.41803903044902	No dOCR induction
3	9.50574426471938	11.5888727395411	1.56111475574109	5.3505579872601	0.976597386396633	2.54911025515542	4.34105214266162	1.65171474625199	2.22041093501692	3.1850745527332	No dOCR induction
3	6.13065472312453	13.9603327659242	9.99692150484096	13.7797460992215	8.90845658280593	4.5922968579976	8.98930477752483	8.43679861519664	6.94663647143461	4.35889058608208	No dOCR induction
3	44.488381957645	2.21688319112573	0.470821923542718	1.71913808458518	1.12349679226388	4.86119631100928	7.8434897759294	5.08593830088498	3.69717594197844	6.35249044755818	No dOCR induction
3	3.96201427939295	4.86186519291001	6.11801787565899	1.26363740542044	3.61972987824772	13.0671113081549	1.44894220615844	4.19278908650831	19.2659083790428	7.95383255822207	No dOCR induction
3	1.88615064231923	11.4187387082114	2.43251928484372	11.5486376976636	0.360376760777442	1.37431654667016	0.647783741853592	4.64119026545997	2.23781394569275	3.81246032238	No dOCR induction
3	4.73048695890382	4.72192481051227	3.03368090708862	9.0271108155084	5.79137399685884	1.53517645613756	4.7893137618313	7.31042003769293	5.49271778140718	15.3370384454508	No dOCR induction
3	2.33516338385211	27.3357880198717	9.81208592439968	3.27114193812818	0.614614900050633	12.0024084180847	1.21201428353749	4.26959975189652	16.8267962825753	1.08675124243953	No dOCR induction
3	5.95866922102089	33.2189793999926	0.755549240019265	10.2668501261659	3.94124978696644	0.494933292086612	3.45904766849394	22.2456392119031	3.4043856282831	2.21491223352223	No dOCR induction
3	9.33805935091225	1.16421129038035	1.02046654520891	2.70419899431992	2.41890517594185	7.71491959756834	3.33299027570823	1.40149403588138	13.5034664987331	4.16248172121363	No dOCR induction
3	11.175410148075	25.6203129078472	2.89813882450244	1.64542804336478	3.35171320837041	5.69678850083382	2.23272015391502	1.66294272145074	4.09694915198947	4.95699375638748	No dOCR induction
3	4.26007515609098	11.2349900335414	5.67111962830943	4.80053786411306	3.13613301451597	2.06768825504847	2.94875120062883	9.38303597140792	25.5934435690546	4.47657363330457	No dOCR induction
3	22.4513431921959	1.19932499213814	2.79658991776629	14.8888760181879	2.30813258620248	6.33742643870106	7.12072938078617	0.475068138069289	0.703992590727066	18.2526010650494	No dOCR induction
3	11.4851436743276	8.20761560087148	1.22077122589512	3.04180134547739	0.663884301005779	1.82749784707225	9.33992921065878	7.10227202989808	4.5023525507423	2.71807508814097	No dOCR induction
3	4.50762016548812	23.4111663880016	2.39536881156681	3.77723551233492	0.747048665998348	1.30192067626104	2.14184467504469	4.89123621644238	4.62806856633497	17.3975944504463	No dOCR induction
3	11.8278629452332	5.71082106853778	2.30074386583472	5.13285723569002	1.63146413715476	3.37797850797334	6.58964973761179	6.73660185806528	5.71312501808177	5.48120781797764	No dOCR induction
3	54.7150363825799	7.38419490587756	4.05886382020497	4.1088593294844	4.94172054765114	21.2465455441846	25.8791447320984	6.81257272680478	25.5369063787799	17.912666753297	No dOCR induction
3	3.13411137403013	2.08762352435154	6.29138567263094	6.24169073257429	0.658049196573917	2.23417811468932	1.86535258751884	2.61890056533476	3.22553068076956	3.61122221355078	No dOCR induction
3	2.92103016365761	3.68479853183161	3.17152509324499	6.44743649145702	6.21460781910135	2.6694491188006	3.67604392542441	1.1572865254929	2.9697699774692	2.04255934769213	No dOCR induction
3	5.70851942317417	17.8057369770034	4.81152865331061	3.93885646753958	0.864555743473954	3.08208304244553	2.67236176890071	5.52460814889504	1.6479143706902	1.96771462604452	No dOCR induction
3	3.76387970829596	5.39227955141849	22.8494753686722	10.5229810729886	0.774163091016447	3.3115649445113	6.03632335530186	5.34173721344517	20.1585161331556	9.76271122471493	No dOCR induction
3	11.507460431026	16.8939061075759	0.940450148761994	34.4424228102072	0.241770829064945	3.54182712466757	4.28484966588899	3.29002017126949	2.37498554161364	2.30354110107787	No dOCR induction
3	5.32655283284411	10.4562318668237	1.28975440305773	2.74531932404419	1.4074267002363	4.39877455395305	5.70187710273981	3.45329870022508	7.21516789436731	1.16910241380051	No dOCR induction
3	10.7262412146047	6.42130629223418	3.04529330317821	2.25554985510252	25.6473958659834	3.68918297340428	4.27628798208221	2.08992293726689	2.07818661511155	7.70915180799228	No dOCR induction
3	11.6589568830747	37.8069504405454	3.1159125674289	3.47213245787732	2.82048532317877	8.73208685041663	5.85731589791806	3.61080836112545	7.55897464216095	8.60889754466338	No dOCR induction
3	6.89866047188717	3.56060928483155	6.534521449743	7.07200328765451	8.96056503576954	35.1875271424173	17.0113158455473	5.93646800446976	0.812794712771261	11.4303170276023	No dOCR induction
3	15.1729534174507	1.94833596959312	3.84493124576509	27.9426610592705	5.91843835738562	1.80802465100462	7.61322145725328	9.86744712238299	7.15477761006845	2.08302003677147	No dOCR induction
3	4.54508899327206	4.44168359777393	13.1654848016665	5.40555333909007	0.594973699786541	1.68435008509573	17.1639202154207	4.83116346556269	7.14249259656294	0.609724413594424	No dOCR induction
3	5.96990201121897	3.05846426294741	4.23093104921967	14.4346564911197	2.1125837216477	1.57920824579709	3.30977126309604	5.79135977109541	0.90684435086866	3.2234479136463	No dOCR induction
3	6.56418183753473	5.66762265693588	17.5934808022116	5.60222132752717	0.92926237192519	7.30716191063266	2.84199960052537	15.5843263775557	6.84958289808418	4.12830450728066	No dOCR induction
3	13.520042932625	9.36374451287972	7.37336787717103	6.1972857102382	2.38062890848598	3.49429636894862	1.32862960863736	2.92911038903206	3.2253341970561	1.11435574277735	No dOCR induction
3	2.82935399711313	11.0151591630336	5.09654824512367	4.5521847288793	2.74331804197683	35.2559804800644	8.29452082068515	1.77007909639337	3.39722813807068	4.1839023720682	No dOCR induction
3	11.7711131390319	3.89498304127943	2.10413903638044	3.90446073127277	2.04158292008463	2.98843931691341	4.29761145263426	2.30124507966687	8.26300223615534	7.63746851425824	No dOCR induction
3	6.23577063877771	21.4912565590817	3.26856403742817	1.57111724453723	3.65487809958282	12.8346840997594	0.928403609441397	6.23977688259376	0.206794371922624	2.20828266276394	No dOCR induction
3	61.0873891751609	11.7134931567159	0.779147504510734	15.0099836673926	1.74464462189701	5.40432165215998	9.15777926823185	4.9352077864075	3.6258448952007	7.03758571010534	No dOCR induction
3	11.2265581663269	2.76994581114487	6.64533228581189	10.8935505182563	2.6100179617	3.40627478756037	5.29788366759107	7.00349047756856	3.71224296160535	0.709922856942505	No dOCR induction
3	4.96033226302702	10.7660314407033	6.63457456652789	0.901283900804362	4.6156876885393	3.68828217986097	15.7075919786041	11.5814973371656	1.87736620733618	5.50001955069077	No dOCR induction
3	10.7312402234297	39.7653061967249	0.440242068968249	11.1559030551714	17.8210041786047	3.03553588367517	3.1070046754763	5.19023397062702	10.2715742605722	1.29906292865543	No dOCR induction
3	4.62149365479702	3.80996573451762	7.90003312871288	16.7211995838511	4.09720424870021	1.06860948992371	1.71496463529517	19.7295101689677	0.877033273260511	3.48515888081818	No dOCR induction
3	0.506001815939053	2.86350328547014	5.08114708636918	44.8083751416831	2.0424592439998	11.404617120021	3.17747821214445	5.85158952286134	5.5868346241046	2.08089292926277	No dOCR induction
3	8.91718989379865	6.09664110023806	13.5284014955999	8.70719390530466	0.682746407368775	11.9630708412589	4.17848740099885	26.8182700212109	7.01457563541049	4.41924177799763	No dOCR induction
3	19.6326382756181	3.47795263305293	6.86956406095632	1.29007761601721	10.0939268718707	0.577576874047644	4.20858197204665	4.39819035488527	0.618540244082367	3.81019638860985	No dOCR induction
3	1.30886942641312	12.6644240625778	0.558436698675735	3.5402091671064	3.04681670213633	7.95362808005951	8.31748166177144	2.87276307335688	1.58388988169182	0.803537389251682	No dOCR induction
3	6.13503451951754	4.66017888196425	3.13213703856069	4.04569972243552	1.41864218314976	11.7675624168114	3.20315140944345	2.44842662872733	17.4438881425861	3.58425553557723	No dOCR induction
3	1.94997008285732	10.278564969107	2.40373733571651	2.48862106005861	3.2645120669317	31.1981581873397	8.00224450107899	14.5339311908712	1.3922296044898	2.10640973882055	No dOCR induction
3	10.7341531362337	11.1915987026986	0.542680286864401	5.51360299094333	8.82443083580342	7.41150319255379	0.92167729806703	1.8796181981077	4.59765434103228	1.434640644116	No dOCR induction
3	2.92935257330313	9.60413245726352	2.83174977105812	18.9689640470048	1.01405913020117	0.502676455583837	6.72562708184737	0.848465474608709	2.72123843262023	6.61810637784454	No dOCR induction
3	6.21773282055188	7.48393456440585	11.3575778444791	2.47480370140192	1.26334920360961	2.14561828336583	1.13025887850402	11.8014945407987	8.88320908358381	4.30901309146238	No dOCR induction
3	5.67462189573431	14.7971002481876	2.96700254589924	5.14596052538773	1.55236709101314	2.58529898218833	4.19138129905601	13.4780634848826	9.32928287490442	7.10698857541545	No dOCR induction
3	20.4116027643257	4.50833160080883	4.48869892622314	0.902898841169216	9.00425572802163	4.04612182524207	4.31215699394705	13.4462668207802	3.37960712943481	4.58670998436179	No dOCR induction
3	12.2273527595879	5.33417568673992	0.0959048825597244	9.17352270516621	1.87067334437226	3.65210796408165	7.56891446742205	1.96905392762105	0.973350470875026	6.80393737255403	No dOCR induction
3	24.734976151481	11.5445698267152	7.79212177843233	1.46122556329012	3.52593536841071	15.3584444669519	5.45498875255425	1.34153375298833	2.00830678863798	1.14303323476208	No dOCR induction
3	4.47326788038726	11.7072170797318	1.02828444608935	4.14364631814574	2.96265609157661	2.20937530463543	2.14249890914263	4.91281722324107	1.78693063203676	1.03559020098185	No dOCR induction
3	7.54695385947304	2.20023392492461	3.78197912159439	4.62676368867651	52.9337082668608	3.7839345035628	2.47377342196159	4.8316598936246	1.64196930268429	1.07249672201195	No dOCR induction
3	11.7383538161115	11.3634400006665	4.09681659615234	11.5901063585732	1.19525157911021	0.665347508502073	2.79314500287435	0.775599753367931	3.32744882464062	2.66600422134251	No dOCR induction
3	14.8113957808577	7.28262996641812	6.56508651813364	5.7408820335012	1.41168905428937	10.138429392181	3.34223915914372	4.81204275196381	12.4303753102508	16.7041158441803	No dOCR induction
3	62.9003190396159	65.6576574096774	3.50631617048335	5.0243521029428	0.399245120080574	0.621903307197042	10.1156990082578	8.96170179426743	8.28600056782076	5.18274232625488	No dOCR induction
3	2.28675815259828	10.8386869256389	3.44935575664763	2.34708997836194	9.19910073616666	3.1492556800938	7.84825747317438	3.92677642744415	3.442324822839	8.90570177283773	No dOCR induction
3	3.27554596546534	4.76525452773588	0.274804620112518	3.08066203860986	3.0933883041808	4.16131658550153	3.19810728543788	8.14627891078141	10.1355577435368	8.97817995650625	No dOCR induction
3	23.8648627253369	11.25415122248	1.18022096413115	3.5761598833316	1.29888229404814	9.17353593807649	8.11477681218458	1.13019029764916	1.38276128060262	1.01211076399049	No dOCR induction
3	3.12565572559625	4.67667661058207	1.66501078964123	9.0972217834597	4.40528578606647	4.54393904108691	10.906234420749	5.37354736462312	67.4601267347344	4.31187430941028	No dOCR induction
3	1.58178287746966	0.337336063894721	7.46119475464439	21.7118207238263	0.288696511397491	3.38261054304146	1.54452600479796	2.02041034544802	2.18547801816027	2.61646366143631	No dOCR induction
3	1.93613767541185	7.81990432298973	4.6770234544998	3.69522093619065	0.876988873360435	1.17787086413375	1.57672233830126	5.02671991954734	1.60794298653613	4.68532025311685	No dOCR induction
3	19.947892044878	20.1697698632241	1.32309779729613	4.74423421432187	2.4661158366158	1.66270674919723	1.05179262947898	3.20337738976909	2.1031692832354	2.81672282139896	No dOCR induction
3	265.417676168167	1.65540400164166	2.92035416174566	8.84530474867463	4.43533332878624	1.65343783134455	5.04047681281813	5.24897743794696	62.7315619458054	2.82028912368661	No dOCR induction
3	29.7548131087667	6.77267382435628	8.88493092553699	1.85073217135391	1.64486673372807	6.19761594680382	34.8673964843852	4.45281102032936	6.66709928709249	12.0776762949773	No dOCR induction
3	9.1600465129228	1.97382024042231	1.20157169692591	2.4018508989983	0.793212411591321	15.0390153329221	6.23031413903376	1.0359955035305	12.4046031870081	1.00093710625611	No dOCR induction
3	210.0104538225	9.22381079133007	1.36640512066257	1.13353424265695	3.56265186578329	3.84190789149933	11.6932904971635	5.10327751034156	1.66517184937594	3.47029761897692	No dOCR induction
3	7.51767453940522	2.35014688150117	0.723498593963323	7.10032503163312	10.1083735528432	2.71094333919885	2.62222279213503	3.81630327487554	2.50810549791323	2.67393652253073	No dOCR induction
3	1.58776943484045	5.79824978687895	2.39216962678231	64.79148798634	8.69222907815398	5.32853443455754	1.76194106561535	3.44453898378609	2.30134937526396	8.59272894028204	No dOCR induction
3	21.6517943611839	6.23033262824837	40.6040256383043	15.5433100823595	3.79129491718042	1.37177546115027	5.70783752338671	9.07049445251609	3.30535032366855	4.83052963231517	No dOCR induction
3	8.11551825584183	18.1080546787838	5.59478572168109	72.366569005203	0.573316784591734	1.63955281918825	3.42025537879779	6.69081412774085	4.41604491384425	7.18834407919284	No dOCR induction
3	18.6309959045895	11.8339833258352	2.24280612743628	8.5452272183751	4.12764347157883	0.765303184099366	7.98428911108391	7.89846780489178	7.89565483140427	2.35837181785986	No dOCR induction
3	9.10975519255688	12.1307364098949	7.54103943298803	1.11957323582247	5.60807757135476	5.99840691153679	5.80775691656742	9.03243520869935	50.57733191897	27.2348550720534	No dOCR induction
3	3.93728417518653	3.64659861889128	6.25820832632203	9.64089096948132	2.82767881309306	54.5901570262294	3.48489018591311	11.8297158987817	4.07962289419317	5.23137237157875	No dOCR induction
3	37.6460897102253	6.1689239667675	1.13141115765582	4.90137604141168	0.903976306903623	10.453640394924	15.7790123992336	1.38541877476425	2.30565763351675	2.88434917012992	No dOCR induction
3	1.29664401371096	12.020096356115	4.66106074121161	12.806379676852	1.21840701554538	45.1071790013935	1.5993455566398	1.83554765681496	12.5242764388234	12.488537151831	No dOCR induction
3	11.0917052273268	14.4787425954116	2.15507485271136	5.58709558770349	11.104248505501	9.53668925620744	6.7551382855434	1.33075958664358	3.05464307446385	13.0196256297766	No dOCR induction
3	6.15444333844335	57.7194807077408	5.27235144792052	2.75015446789994	1.2608185100658	0.476629072116195	4.1560827871651	3.8851967426316	49.2607515886229	7.03719595528736	No dOCR induction
3	253.650088974784	1.33024085054736	4.22237497935623	21.3504378351379	1.74691493428654	6.57137567203781	14.6372628333135	21.367963125244	1.23974684651654	2.63886057036377	No dOCR induction
3	8.14683384253193	3.05938799977737	2.83609983148955	1.27031499441409	0.559758867666085	4.30662987367695	4.01123850487738	6.34510452716547	2.58681860635931	1.03748516749369	No dOCR induction
3	13.5763084721678	22.283108945092	9.832747233467	6.48021872844279	4.849816494838	8.65803792003648	11.900930842178	20.8665397598793	9.61196676240781	16.2903272843889	No dOCR induction
3	10.5570272860216	2.97980430748598	1.47225577426369	84.9357211678297	3.60493894113783	3.80403269311883	5.0659697164925	7.69005230405833	3.96388412927484	0.826036109749512	No dOCR induction
3	2.87640417320148	1.73546398300917	5.47391046637625	6.45759792768723	0.553742986494009	2.65950043374544	27.2946544521253	2.24433700916724	6.18203060723998	4.32298908958345	No dOCR induction
3	31.7257185720234	1.83205711934	19.215237429883	11.7558351066936	1.91294069739509	16.8477285244878	5.85884028245073	6.29996622645943	3.17652097663064	2.34055119978214	No dOCR induction
3	2.95338787356997	19.7568762865891	5.44199668383982	4.88695774343138	0.822170639683549	0.943675149763088	5.14123281701468	3.56588970954144	6.83315688980501	26.4159053473509	No dOCR induction
3	12.822596097875	263.024270575436	10.785640941342	1.58731098072417	0.428314396581867	5.0556444157189	8.37701271703262	7.81252339214026	1.18413479850059	2.28558377962174	No dOCR induction
3	6.19033890640268	28.3869684634972	2.71643245213924	37.8696987396294	7.22121349639284	30.3417045860463	25.8829586934223	5.4468551819518	2.86829459998987	8.45932548048497	No dOCR induction
3	9.09899614373459	7.74642098296015	1.11284664960618	0.907388173221068	6.32029656813817	6.00673700560205	5.13470539441359	4.20559984767215	0.893056642423961	1.43397645936019	No dOCR induction
3	48.6103262479348	135.847354918696	15.8771456999078	11.9336598874032	7.17548952743935	9.05740188496822	3.20008508155997	16.3807755201726	2.66229154180354	11.518185275485	No dOCR induction
3	7.89828344578364	6.27414668606643	0.598895754480305	2.85332007499074	1.79107128523657	3.45200251780297	1.8409314506049	1.64328743250558	5.25861604064532	5.52057982251342	No dOCR induction
3	3.94590657389142	1.35898420866258	7.63606129427878	11.1096127096601	4.27319531040081	0.823961256272147	20.8373276293258	5.01903386484557	4.09795473172985	3.70594992554614	No dOCR induction
3	6.91727987869579	21.0511001152915	1.7038744738418	17.7782722100356	0.445170230995129	37.4235495041753	1.97330633943933	3.30865656805741	4.66298941477417	8.17736507197616	No dOCR induction
3	24.2569181003997	6.91907332918923	5.97796712687352	6.08329159558287	0.748355913292094	0.519247212051077	6.23518960670401	5.16132901805365	0.336678860938449	0.680738805790489	No dOCR induction
3	4.92619287124052	21.7097994137768	12.7621036470021	4.23970615263096	2.3238696127845	9.71883981159377	2.40725416588623	12.9010634093438	13.0993211508784	2.93581648533094	No dOCR induction
3	20.5897224086233	9.60899519538131	3.07815918904655	1.61141994323092	44.2763039792841	1.94878320155563	4.38732023703367	3.9991695719269	6.67215941973963	2.78831643879453	No dOCR induction
3	14.8521567708701	3.64787716564168	2.18702562674326	20.8736768363701	1.52463402347431	9.3194394054398	13.2605760893973	1.14184951189814	1.97704559262159	7.41021953003893	No dOCR induction
3	207.641600629328	42.9628568451151	1.42263221529736	1.24413259206929	1.48114578848865	13.331807256698	1.45320449749508	27.9728171654112	1.79683855380252	4.42064123856369	No dOCR induction
3	7.61677848241586	1.13675814466609	16.5986324375724	10.25374535992	1.19866353723077	5.20633021585804	9.65245294706692	6.18487862873683	1.59741458298244	2.02327694654793	No dOCR induction
3	16.9432204571058	10.1681955062939	1.63378672000455	6.717008809697	12.5323582963295	3.8102064784299	6.65349548215232	4.51167899266789	7.76976379961833	11.0878978540533	No dOCR induction
3	5.53675283885195	369.670430912101	4.65550618192853	51.3747574192296	9.76099187739747	1.38287557055596	1.59219419153196	18.8117664544425	6.10618032171742	5.29775079820091	No dOCR induction
3	16.9537675168958	8.59465068062782	1.99023128083143	8.45557707676068	1.40785068522433	17.7024494850548	6.69633925300483	19.3627588403235	1.03582919040134	4.14296430253929	No dOCR induction
3	8.98816156221896	17.368442467655	45.4869407938854	2.39861019241275	1.49279725934413	1.30332141079149	1.05556829331212	8.99129169861511	9.37887013336456	3.69217677683013	No dOCR induction
3	1.61598175266701	9.88801411712187	0.823243209210926	15.1138493285025	0.306101296879022	6.37733287588518	4.56940688813901	4.15263314764867	1.72779788039755	0.641062973320574	No dOCR induction
3	8.83133965125036	2.56924350615653	3.09613942138732	7.69268892418607	2.35811799904324	6.15744728952911	4.0461398825983	1.82686043804134	1.02843916370802	4.35918072911664	No dOCR induction
3	3.33163974968774	34.3758172472944	0.399939425334615	3.83099934597821	1.25250223100259	38.8038155971529	9.15258154909082	20.2248963180275	4.50492208337875	17.6734287201179	No dOCR induction
3	3.37404644975425	2.68089265537079	0.693013153688983	6.19234504177404	2.77016930403782	2.87229222562941	0.833365287705986	1.60035941719367	14.7142878498993	4.20297946177306	No dOCR induction
3	10.133714840544	12.2760816279019	11.2842861339112	2.83318910716974	2.78514701818325	5.39941375615965	3.15114731162181	5.71544912096312	3.31540381440434	1.1148877418049	No dOCR induction
3	29.5422047814916	6.1763308488992	4.89896939139747	3.90457652994899	1.82128582138754	1.46074376163712	3.97226844934074	3.36184930460697	2.25041315813516	1.61266387474943	No dOCR induction
3	4.84202904054342	8.849777875916	1.45756826068808	15.0282246221009	6.10937642931696	12.9710236957772	11.1641183268621	42.9195218061096	2.22604163493828	11.2168159744098	No dOCR induction
3	7.15279337890168	30.8292025502281	4.05679808061186	11.0525304803627	2.66139608367899	6.81546829668984	0.371062248285279	3.84614160526319	2.3026545072133	0.953627651855121	No dOCR induction
3	29.2341768647978	7.1306126852339	0.316547750837156	1.67835885271105	2.28654317360649	3.70014815723796	1.37361239887136	14.2692407469135	2.64275507850094	5.94942915761583	No dOCR induction
3	4.17908259768194	4.44669194956662	1.28701125416366	7.88309364898946	4.05475411089227	5.19365598687846	9.79032408147249	1.806657542273	1.17314408907112	9.19759615391856	No dOCR induction
3	13.3262364291465	6.28687642851117	2.85347361538746	21.7350916936086	1.91198678689664	0.496670893619915	6.00685494266607	11.5250265842576	0.133603202985553	6.03553184048336	No dOCR induction
3	53.8924502697084	19.5484718016596	7.28408229717945	1.15621523652973	1.32205516298869	1.91750287057818	1.0581409197212	7.17645320832638	3.76837417121066	2.62930997611164	No dOCR induction
3	4.7204005198893	5.74822948644611	2.34997231388812	11.4019166560081	50.0756658624547	2.50664131677813	6.2925609931414	4.18645321133138	37.7515048849115	0.351557241628816	No dOCR induction
3	14.3168373322206	18.9873174504359	1.05569568612244	23.2199160552891	0.452160047755769	10.4922389918602	10.977582794397	9.41456524234206	3.67839602992926	2.08752550606303	No dOCR induction
3	35.5330614309066	10.7107553851272	4.57417091230503	2.57500529283046	1.91100012922123	9.70436631563589	5.80206030689841	0.809803724600349	5.86821507023198	1.37292618989073	No dOCR induction
3	23.3544746274205	161.430549929825	17.8395527434593	8.60721866213929	4.8516175702941	0.950283831513223	1.03643383105111	4.66403564465738	1.41232195602105	0.838059253022715	No dOCR induction
3	5.09721252904103	16.3554863059332	0.889076222925654	11.6802616077954	0.963142517158731	10.1058554600507	2.52837656023017	4.21944606442883	16.3438631224262	4.96068925621532	No dOCR induction
3	4.2223594236449	5.35362116586927	10.8980516317965	14.3929360560236	4.53176588830097	19.1593273493266	17.6384398634008	9.24628489436989	4.60589618204298	10.3375307548387	No dOCR induction
3	37.0909474971465	16.7609635623902	7.40778937118336	2.92284882196651	1.23354748482716	8.33021600431318	1.54536280560125	4.68665951197516	2.4973502664295	6.24633615557468	No dOCR induction
3	6.44741138190943	9.09120543840671	1.42807692980102	1.35975501875484	4.52108595447954	16.7508385347418	7.77351234382037	3.46681076936827	5.5840217169751	1.9130694683285	No dOCR induction
3	9.95110085353744	2.09189802444094	5.32476169002804	23.2464707552045	0.420318848688137	2.04311228499608	8.93006972807395	7.2873078811299	1.7740163504173	4.93439242681571	No dOCR induction
3	31.7206395099174	8.95485908436212	7.45662549885261	1.78121142512968	1.11426353502923	5.8392018676418	7.93118851278497	5.61812241378298	2.93981623040024	1.20491375069826	No dOCR induction
3	4.09379514007394	2.4305012386748	7.24055896869265	8.78865209031725	0.356419496615834	7.9039308414497	3.78711019495972	0.96134727073444	2.58154327874356	34.1421113696309	No dOCR induction
3	5.29151906385175	3.33252908083903	1.18225788269048	1.35428031588801	1.7346644124866	8.41572803746689	1.03747877144399	5.61956617616782	5.98048136006768	1.83696193202742	No dOCR induction
3	0.972771383597325	9.86884295161136	1.02695897911091	13.4861931519517	1.38941159459925	2.07009724884713	3.1044081181555	7.49075111724265	1.28447742771825	0.729976810615279	No dOCR induction
3	8.03087159932924	24.7257086552984	14.5609527574279	9.32099299220655	2.33412033967702	0.566057624602958	2.30650271720597	0.767020801014386	1.39008796221643	1.83657919907247	No dOCR induction
3	15.7902233426982	3.47484468884891	1.37917684595445	2.72594584148261	1.24975588964549	18.4918179801288	1.81592353996534	5.08387759532954	9.55539587238322	51.0344126592989	No dOCR induction
3	1.71080281414481	6.31822176525295	3.72690021915609	0.803248819790698	5.83006286701052	1.39899683789309	3.82620193780225	22.1053898555687	13.2324986635496	8.66796831034228	No dOCR induction
3	2.74040934654952	25.607915938415	1.31452561438407	3.64856672671857	0.585486171291005	6.12813498791211	18.5940103590107	5.13162300646266	0.66119846186716	3.36658744857739	No dOCR induction
3	88.5121206400218	0.629562208243215	8.47740230205791	4.46974973315507	6.37718981169549	1.24148375955715	10.2591625671471	1.38342738365177	4.87896840446845	8.4549874254275	No dOCR induction
3	37.2119742538599	2.69039097253865	4.39183262087164	1.17637166141473	0.503039305635127	9.89804887294731	3.29626753986016	2.43748455253143	7.20300877974596	1.85414657409744	No dOCR induction
3	5.45565172327192	12.916981754001	2.75576710032869	15.1832205994646	0.941825068504729	8.43100747116714	11.8776200205741	13.8123929795396	2.10154708855289	1.8670444843288	No dOCR induction
3	39.3975598323291	77.690473570269	0.891560268191786	35.1354776577317	1.09730125369904	1.42057159296481	2.53840964989988	1.32601103752232	2.21906418357506	5.22342270733659	No dOCR induction
3	28.720085456436	5.00262437005167	1.9826089988586	13.8483639728607	0.52194734150586	0.519013421922491	2.85708723679708	7.97502815672637	2.30685401045403	5.56269098283969	No dOCR induction
3	6.38071330333977	13.8378620387987	2.25831560339031	2.0400274872979	4.70682689791141	2.43761413889847	78.6891429640627	2.35330291547913	4.44709398545299	1.53925323942933	No dOCR induction
3	712.561642617824	42.0135323516249	0.702147845224325	10.9116064654812	2.90893777416921	3.35040633922376	3.79466600404157	11.3729569591634	5.08967590909527	10.2508210666675	No dOCR induction
3	47.5383175092429	17.9496637303542	8.33394021675335	1.9303181211021	0.28407510236117	1.18001040160944	2.99209059811845	7.45764323680312	2.15191337175905	35.4483716996368	No dOCR induction
3	9.04872236474144	4.89115810061691	13.50713318443	8.26301967314554	0.434907825330994	11.3975791847231	2.12042965992702	3.39937218814991	6.40100313430473	3.48461716014263	No dOCR induction
3	3.83251871683614	4.85398285064159	8.70816341649797	2.89294092168701	5.19177012013097	26.4343952096048	3.11840719083	0.697661876540522	0.714558569032098	2.60416974831886	No dOCR induction
3	7.67026771180112	36.5997011155319	1.59455001082831	267.317001000222	0.793922660813014	9.33672978816696	111.72341776662	2.07810405393235	1.16018899277802	6.75500672806462	No dOCR induction
3	149.226111403248	5.91668039720252	7.32272993847055	3.88666588384239	0.693360496005027	1.33690136304189	7.8832953591539	2.95581923092355	1.2180131249888	19.4774495360754	No dOCR induction
3	22.2372307530833	9.33997617134749	0.57821881070028	2.2784050307326	0.471691551152065	6.79203997887862	2.69892445934107	1.25474509981078	0.472192931816777	1.95328873904472	No dOCR induction
3	3.23613617507385	24.9167126963122	1.64758621955664	4.54817185044556	1.85644261285147	3.45839144037849	12.3707374270982	5.73643003770962	0.574118660157787	35.3775929308527	No dOCR induction
3	13.4126860509763	4.5742588274851	2.08432225208789	84.2131769149678	3.23199724279502	2.29084581586043	2.24651843156332	15.2948536834345	1.3736878408968	1.50306275518855	No dOCR induction
3	1.47236618365924	5.66543640352729	92.0053293414054	19.2204500779788	8.78198340250545	178.086997541071	2.25746807516116	8.93678376917069	1.65720125710132	1.72836260050488	No dOCR induction
3	7.69474209398964	1.03237412627492	2.14845754929326	7.12518566014977	2.64526083845169	2.14725374184222	3.0677002450349	2.67413754196633	1.14709449690098	9.53471437670569	No dOCR induction
3	5.25612541656943	7.63908772422767	1.48737800213847	1.7287976818333	2.87569011463444	1.53310468490171	3.45883700230053	8.47596964429343	4.86260524681726	3.63038383991823	No dOCR induction
3	7.67442816258597	13.1640612285881	1.83503314101571	2.58951062993856	2.75465350355247	3.80677146156998	5.0118878907751	1.56541247887858	31.130285804358	5.8924199038757	No dOCR induction
3	6.24379886612407	2.5406521114571	26.7239054954711	5.49551385375511	1.03791593418028	57.2220954314143	2.40610997364802	2.60955291405813	0.288301727631084	2.06011744245907	No dOCR induction
3	28.887055984697	80.4073207183484	10.7021244606186	4.09112931042654	1.78287378076261	21.3803953948368	11.8818851659363	53.6453761933262	1.85992353037454	9.09818321363144	No dOCR induction
3	23.8635718921758	35.6110849622344	1.65396829367852	5.62202512519877	1.53476707163926	4.98083478966467	5.49522288115275	4.05509533609489	29.5100859131185	0.781621631982084	No dOCR induction
3	12.9006678367838	5.87759695288114	4.41004167431579	3.47097331157468	0.0615830043929295	1.48679528068726	3.43796044915932	1.55091408215409	7.90803259577088	5.00851898056644	No dOCR induction
3	20.6886738794549	35.0008188983233	0.550939416089147	10.2218097333644	2.83741365707275	1.68132402527886	11.2387777914102	2.63324763238721	1.9544752375674	0.529453681758004	No dOCR induction
3	40.3282893615032	10.2235012282011	2.01751404481403	17.5155944145287	21.147425294294	3.61518519647824	35.2122337604976	89.5570739468661	16.0219401799532	2.5505784803186	No dOCR induction
3	7.16857464607118	28.7772711880661	2.5774400056403	6.42697679342857	2.32474079693065	3.6189519601981	3.1820579328452	11.0181495315492	1.00611533306554	2.43449699629063	No dOCR induction
3	140.784122736778	6.93875785512284	3.54565264570212	12.3156580281323	3.10711551594687	4.45991458193153	58.7570897669988	3.07212188359909	4.46811587678287	2.38815312832414	No dOCR induction
3	4.73327651395303	602.870445498483	3.2356970835839	16.1417779508448	0.924225510836311	2.49963760353495	2.13187005195568	9.30557790856588	6.14332118528298	7.35791336266106	No dOCR induction
3	15.495622333512	35.2424825815656	2.03971757269581	4.69291365528448	4.96932256162251	9.88628116641864	2.92269319762473	2.15242152163803	16.2489050426276	2.26449791736542	No dOCR induction
3	7.36098585230192	11.579303435682	8.50999054746827	132.283140292018	1.87838123524345	14.8469300929726	11.8980775408057	2.71132988579579	6.55888848332564	4.02475877135573	No dOCR induction
3	4.49575829022856	4.01357413993901	6.25469123689142	1.91191100557596	2.11081162371068	4.30877418085577	4.35727313198152	3.72207927512529	1.66774213385692	0.296029602026551	No dOCR induction
3	7.08178846633009	7.67162269865462	5.22860931574072	4.42203887310838	1.23758912519743	10.3324529239773	8.29835958424612	5.89421956918957	9.22877740812222	10.3350878442592	No dOCR induction
3	28.6206403125842	124.714298708081	3.26895408583911	10.3418830309199	0.490018899538936	12.1083092479627	4.48417013764001	6.87400394237743	8.73830370162833	7.85051841861744	No dOCR induction
3	1.05956287953904	21.4192098055693	6.55940303630821	5.61971137486865	1.69250095797758	3.43799341236636	9.57019869895894	1.91050382900449	4.05440871534087	1.89832666419728	No dOCR induction
3	6.69436125886666	3.12654362102967	6.49261346930565	6.46015369784075	1.14842780963275	134.463829303801	1.28310894103374	13.6253964778737	5.09899917209712	2.23861172298079	No dOCR induction
3	3.99547790945002	13.1905202022703	2.32899382351708	1.90709691100408	3.32224654460764	1.0236227803043	3.96011495555714	45.3160438546151	1.6011189887985	0.759569160312926	No dOCR induction
3	4.81989750164524	1.35829126550755	93.8106937623768	21.4510190299814	0.526528928383894	3.73894818599254	1.1885333746981	5.05458266311275	0.772570386233082	7.9752302071689	No dOCR induction
3	9.99464148794567	8.69195120833955	0.818537971716986	1.13912543424608	8.33036244601255	7.27526303118821	3.16448981952852	3.80243060108393	6.58251751953194	5.62375870055893	No dOCR induction
3	11.784477011377	1.69107474878284	3.37263954413708	5.57831651438043	0.378271612340387	4.1503285650305	3.78587404406166	9.26949685980697	4.07662072201019	0.909249274381305	No dOCR induction
3	8.63063109564801	4.30585876461938	7.64262014560447	0.763025705558909	7.22899524800271	5.90792169513815	4.95718658708888	20.8015887339161	3.43767262048559	1.30731564354944	No dOCR induction
3	15.9923211265357	7.66085103689711	3.1004433912181	3.56492945145805	12.9106413814637	0.91376014108315	2.92828151421321	2.15301910947035	1.56311215203577	7.76671069627887	No dOCR induction
3	5.25245642776464	6.08425136468275	5.3461520471461	4.52348247996817	0.237874835054273	16.3295411986635	4.68612570867278	36.1074299021279	2.33129136999915	0.875834167879076	No dOCR induction
3	2.2819893010966	26.0233053076155	1.7537663520799	5.74501342857754	2.58600231647952	0.751391414770966	0.60942457115167	1.65778023650032	0.370880523074284	0.501675884428523	No dOCR induction
3	27.27029510695	19.5248102887214	10.4433580956117	6.32579244037328	3.45075795608656	4.17750227692713	13.0079001295745	12.7780000980848	1.98510234097376	1.72793145101774	No dOCR induction
3	9.11224550599084	13.4772554341166	0.86923703454085	3.63287055322834	0.739365995747513	0.370827642145928	10.5240994170176	4.77147299401811	5.23417031435538	2.85011337706545	No dOCR induction
3	4.44997843807123	18.8250651608679	2.07649680489868	0.95365400289315	0.661605550051233	2.51450937328586	1.81876994595578	8.75692752720974	5.19859544558667	10.8477452578611	No dOCR induction
3	3.39396351309648	28.7108497157253	0.523787985936785	23.7673691583279	1.81899051016397	2.81864261863856	2.51765194554494	4.29569689386215	0.509474928855953	2.23991745652929	No dOCR induction
3	9.52799655826507	8.0247171243298	1.93202565144269	6.52656864270878	3.55740092118128	3.79488491246845	1.7859724150849	10.0808660806764	2.32634561759155	3.28979781739137	No dOCR induction
3	12.6924767898783	137.388221217461	1.815100908137	2.44647554365891	4.39195457932416	3.14091807997349	14.4347079907576	1.45971205812958	13.7780571816403	2.88143220247219	No dOCR induction
3	13.9651859847063	2.91963212714074	3.51671190176565	1.8620132333446	0.257529258014891	3.22113373968848	7.32455747161352	5.89396304147348	3.62098150030865	1.85713101898056	No dOCR induction
3	1.82527096262056	4.86772316759664	2.91451208246692	1.54391424704786	0.652017063818606	0.392106492344916	0.821334651390534	1.28812848035248	2.75219505313901	1.36171543701623	No dOCR induction
3	5.63807368243382	11.7315410951902	2.13899090121499	9.24088409486437	1.0489857915778	21.6767652298279	1.04307296434306	2.84683579636203	2.72206963556892	1.1159055941316	No dOCR induction
3	51.49145893292	6.37151052461836	4.53208339005806	6.0088291813504	0.228241239508713	4.92709451468803	13.2769773769193	5.18449950508161	4.97059196071039	0.0970424890020577	No dOCR induction
3	4.66881961709667	3.46216441990669	0.553541815782062	0.568108264905289	0.357499961947852	2.09838029320908	1.23195722742202	7.7240381625844	2.11974067250732	2.58879699004214	No dOCR induction
3	0.446061998387411	7.49888388595261	9.67255584847299	1.74334763488889	0.254025913979856	1.20239995007796	0.620032617420455	3.53145121146979	0.690694139783946	21.0764733503256	No dOCR induction
3	2.865382685866	32.9767255197279	2.53214695630287	53.0930888211885	1.20642309438027	0.989812920674271	1.74303076087227	4.26312410055127	2.56316292051608	1.60197045417739	No dOCR induction
3	1.9810166517074	1.06552244705587	1.65506578896621	1.48082812723582	0.506292163991903	6.95900254610108	1.97598930696704	0.432322081505816	5.45446457454072	5.10412953058923	No dOCR induction
3	5.56222041884061	6.10223436025662	1.81598960597394	0.38447961890809	0.332973288038952	4.0872101737226	5.33138143000305	13.5536283741758	2.45906549524608	1.06876104295449	No dOCR induction
3	21.010371391077	4.46434490670522	0.709656825425394	1.61603210558816	0.378821662948223	0.626084036009004	15.1020510154376	14.0048486677402	14.7629971969372	9.02357478390115	No dOCR induction
3	9.83965010988892	5.61388431484993	6.91339338578482	1.62578187585939	0.902912818068068	1.21410444464949	3.95598760282156	2.36870918033434	8.38066853839237	4.44128459624637	No dOCR induction
3	1.21262248132826	10.9381527067507	3.54862040334407	5.09455020908423	0.072351360621885	40.8914442497118	2.66907309438152	3.96310047419497	1.43739018360062	1.57737137307781	No dOCR induction
3	2.57146052416218	11.7852085997795	0.621858448020841	19.2893589882299	2.02816871227477	1.08287008098482	2.02256295466323	2.04062256364767	1.93262982752152	10.0920272567635	No dOCR induction
3	8.32914901587164	7.78691769724072	0.879656332057172	3.49483869617696	27.5491579591271	0.514699935357101	3.08055209767824	12.7847378158738	3.44209925925759	1.22524350552168	No dOCR induction
3	9.90271779966878	18.659903539293	18.313272962832	3.22268301389855	0.558133872123117	1.38204488726993	2.81204808547729	7.52165350094286	1.67265070035449	3.01731578855867	No dOCR induction
3	1.23955843307612	4.83122947729958	1.23560825878934	2.43175409245874	0.385589366745781	2.73605480535969	1.16641061456744	0.96536692621019	3.4616827985618	1.62696381540299	No dOCR induction
3	0.227611632232775	2.24028845433337	0.64748013675199	2.92261181247458	1.55501047024833	17.1783543547248	0.158653482305755	1.61496549770318	6.48048551179057	4.92938771710664	No dOCR induction
3	15.0791615369886	31.6492293437817	0.650532430849319	3.09538173436237	24.0186225892309	2.40534468583518	4.1653621134859	10.9656425779928	2.87252292752242	0.581830874527161	No dOCR induction
3	130.523496871447	8.88738333951186	2.54596812624322	1.22107444691288	0.895447926876788	3.18316976530835	36.3782128990664	1.33518035310893	1.32915183772437	0.977484433569105	No dOCR induction
3	25.0959137209449	5.93974425041603	4.75206007297521	0.11094904857315	0.321037349238012	2.22693581627827	2.56156834281955	0.619519447431064	4.12109233236923	12.3097402577955	No dOCR induction
3	6.56123493912698	2.75931829127001	13.9542501879197	8.75498577527972	0.309537393512024	2.6875535323401	5.2502753724341	2.50278535467448	2.79614762724107	11.5667702848493	No dOCR induction
3	2.45894813349117	9.24477313703679	2.93779258276363	59.6956510980319	2.53280136473632	1.95830115972011	1.62518537021333	1.18116542189346	3.57074921734175	0.223813984510809	No dOCR induction
3	9.45201918696679	11.2272024735987	3.24842355510524	7.26221602462823	7.54034538774083	1.71305469860764	15.2007623185499	6.14844593377355	1.4565816174189	3.85089328627446	No dOCR induction
3	8.87716182559436	14.7047387481119	2.00385402457247	5.2339709430963	2.34035142425525	0.117369622177677	5.52557567807053	13.237625461596	21.9599963066359	4.78797643502228	No dOCR induction
3	6.88168098431155	1.38619668933294	1.42120713595287	1.15492683985244	1.33787016200559	6.35502745676988	2.62378476644703	3.22787912642067	5.40357150468849	1.27258270221947	No dOCR induction
3	10.6498293619487	5.82890671809068	2.1194348691152	7.74889400391836	5.11642770199219	38.0763977233997	6.59608995126539	4.61636943024813	4.20291946427896	1.97286032328836	No dOCR induction
3	3.17126718112093	77.4990143446232	1.89187609824124	5.05630002793354	3.85564545719768	4.31962876574526	1.76487812317959	2.79318557967195	3.23781556771252	3.67546580777009	No dOCR induction
3	8.10149133851037	4.48064744537826	0.0971842880511145	4.48988220268288	2.46370527483601	5.1361227801088	3.69583141274651	2.75384934038237	3.32811869657642	2.31129239151398	No dOCR induction
3	5.40266992639008	2.07521354049686	3.6984457162392	7.42755966883861	1.61473511414492	0.922298727349606	3.23153830301703	2.5522603324181	4.49415208012506	3.02804315404494	No dOCR induction
3	6.87527789884852	2.27364765550498	28.0497915609124	1.03168231134055	0.913116613343497	6.00988796282422	5.44361817639422	1.06187000145937	2.81321613705034	0.960485001355074	No dOCR induction
3	3.07303055423784	6.00199354409956	2.87868037428818	4.18708479155506	0.729277249725401	3.88471112740724	1.36003014322091	0.0706684654695308	24.1277712542265	3.10149505734561	No dOCR induction
3	34.9203172997181	18.5428152921014	3.06620601896943	2.91963106442813	0.178581196000293	3.3502579702474	25.4470036061465	3.91751179800274	1.47123046574625	2.65240164866376	No dOCR induction
3	3.53228010479786	9.82398311701518	1.05320861554251	5.32517536941545	3.46351416469443	4.83306750218243	1.42522583295435	31.55143209787	0.576569791330127	0.538971516891527	No dOCR induction
3	62.9574913422091	1.05281723456295	7.47135716797725	1.13847324448865	2.4309226967595	0.925469628102696	12.2856573304236	4.71166188507737	0.829497251134949	1.77784486231991	No dOCR induction
3	48.6856832494586	2.36322887352522	3.01208848542936	1.63120539146779	2.16669491760463	3.19754490841725	16.860390497177	6.29073189809845	4.07237411786373	1.45157545530163	No dOCR induction
3	1.72146681941236	8.50703690937376	2.62490603870038	31.8053567959662	0.82140580211941	1.6921061838743	0.243594929827365	1.48583226313924	1.39298253263067	0.467575384744084	No dOCR induction
3	2.04521536142945	9.23551328770586	2.72230545553875	24.5386273725873	0.183140496829181	4.12476616570019	0.646577112950089	12.9778057872482	1.56302648327281	1.33643872268764	No dOCR induction
3	8.52861488843451	1.32731478430198	0.632784557959075	0.262914791258599	1.52073212936995	0.94703492783122	5.34963031385174	4.98624894216552	0.211303823198382	0.763199983533636	No dOCR induction
3	6.72213411198506	0.254236666002077	2.66431098666683	0.428539492756198	2.28861285967332	1.07634451966642	6.01776681824073	1.96192494044898	2.43710327755021	2.96298734493221	No dOCR induction
3	2.33091193065567	15.5714726243493	1.43920284312476	5.0020276051725	2.30611290906151	24.3472060896387	2.49236116522846	13.956632999004	7.40609963657783	14.496026770872	No dOCR induction
3	7.98651732262176	168.957051943329	3.91718784001443	6.4083698024692	0.909604453712174	15.3614111849427	3.22962773870339	1.92327147052437	2.17592339248589	1.72806446363011	No dOCR induction
3	9.55476148686215	25.2836138659067	0.786981829751947	1.0843385054336	1.81232758314526	0.209770124529516	3.32705117975053	3.55174453513609	1.01087239303952	18.0258506031568	No dOCR induction
3	9.51130469580561	5.73649601155478	18.4495331489721	3.94981436849817	4.22579665978669	0.338786517661522	4.07933028402723	4.03729495979207	1.29511988897842	7.03287335223604	No dOCR induction
3	15.962084796988	2.4756551479561	0.681250500885173	3.49561844549504	3.58382606381292	3.77749686159381	5.35400516803234	5.85486009106933	5.58957616418809	1.46226102511604	No dOCR induction
3	2.82610930651351	8.23497754605843	12.5968931403955	3.18517407390294	1.88801508989867	4.98607162918904	0.910282449742006	0.829559849237013	2.09692045062022	0.48392544066644	No dOCR induction
3	8.97647713577174	9.27056363294522	14.5694858910577	6.41516554048315	2.19639161477145	0.786166170759741	6.39193638072634	23.526586625112	6.56835973069991	4.43296322816099	No dOCR induction
3	6.50808394126325	5.53187435231902	0.13392568041955	1.0973678972441	2.5189578342876	2.67071072229441	6.68729317477406	1.0711395121279	0.243994620549099	10.9092737209142	No dOCR induction
3	1.55542004142869	11.0893529139709	0.795360027525192	6.54370106399129	1.2939853042565	2.61333092917687	2.33339467713752	11.9299742871777	0.752271622669429	14.1106689488909	No dOCR induction
3	3.11180675072212	2.79501944672666	3.86145133045044	2.96932777898157	0.903722263186747	4.38326127811969	1.29235889193401	13.1293089005384	7.28927000324033	6.54125062803774	No dOCR induction
3	1.76334348698863	7.0740061995645	4.68766040287638	1.22464986529504	3.16836134303928	0.939449342241913	1.70921085453005	0.431332956106224	1.66679923436794	0.869893130529747	No dOCR induction
3	9.21977287670826	5.83116284504053	1.01994477215542	4.47752379500785	2.99550100655415	4.99560618645098	1.23725554450935	4.80293978712086	8.58960246989039	6.7779112562064	No dOCR induction
3	3.36588405646603	6.12299869488653	1.84908862464523	2.09315127926002	2.13544869107425	1.96754705691789	0.962148049632828	6.90689992685549	3.07728710567266	8.19012334541119	No dOCR induction
3	3.48760367125747	3.50027992362186	1.30163088378617	1.58506526771105	9.20242010951534	0.518566034919314	1.86514639352402	2.38614555015819	1.22474451687608	8.91929873773007	No dOCR induction
3	7.66812507007003	33.3773032929246	2.43177110527571	4.53662169557455	7.30559376169693	0.670226106957125	1.26425306428372	3.07871285462995	5.32409140804324	3.65711691490043	No dOCR induction
3	9.66272218378583	3.44759784259835	4.60258423007769	1.692958891089	1.56506579190418	2.90701819790258	2.26477385308935	2.70115537080161	1.63935097356061	1.91420505522234	No dOCR induction
3	2.44485819882926	62.4203899358485	0.426320148305163	0.645711580506928	1.07705428624071	1.10046413655834	6.59101736867427	3.98015215842663	0.650447181198411	1.54361716985466	No dOCR induction
3	22.1664561313802	46.1857874067205	2.59253662836857	7.8039084176902	0.420353445922448	0.986473469386185	25.0546297972186	5.2177466568515	9.27025580900018	0.642513619593153	No dOCR induction
3	34.4146023089412	1.81663993847325	1.96574247039671	18.6498505717876	0.908461496309729	2.46705948953522	0.838728260802172	1.19033438065393	3.306758204067	7.93235215015017	No dOCR induction
3	29.9892254361689	1.85005771072869	0.453403266844728	19.014145951875	0.489177906004258	1.14977931453559	2.16100056559722	4.69612360660361	2.96924011959363	2.32386001270776	No dOCR induction
3	2.64276835810451	8.08051364505232	0.565762944452041	1.79196065264247	2.54400633423934	7.72251540591497	25.0039922173411	4.69586280646644	2.38568495538866	1.14271296408525	No dOCR induction
3	1.97821399050795	6.2747508280591	1.7220803690494	0.995492793747284	6.69096214649937	12.2803414781472	11.0737910704757	2.22266650374962	2.74554682992441	3.27849235122915	No dOCR induction
3	5.01887833550679	2.02257741334094	0.859213129620445	1.86682502580499	4.23895080552645	17.2309534927386	1.23873878326821	0.918190835591241	6.60034407881795	2.50836276988566	No dOCR induction
3	79.2535081156397	7.78493407786154	0.874356571666061	55.5947182734523	2.09318946873649	1.15236976064403	0.836454560947308	1.77671315396454	9.33351367366871	3.97472402620959	No dOCR induction
3	10.9028483676681	8.98377558582128	1.01969032420988	7.6342748569703	0.675364243629924	0.12810691172034	6.15540013759708	1.9036000194601	1.316913726398	0.526198862853719	No dOCR induction
3	7.22647086170538	9.83511868874176	1.70618951924478	3.63995789575457	2.43461836699695	1.4248999641365	8.81298434966009	0.692887420687994	2.86321272705024	1.19483090001971	No dOCR induction
3	59.1904610378829	15.7390254757845	0.116712778601003	40.4144715818794	2.27253934792657	46.2443549105663	17.8390394107442	1.84626201268556	2.09434945222361	3.87850811650772	No dOCR induction
3	1.32232175584691	2.61832485183021	3.15637948595437	0.842678565879512	1.02157920216595	5.34875773747718	7.02124100773538	1.17397259290525	2.0270561024426	8.72346557181103	No dOCR induction
3	3.03530556000875	9.7318412511392	6.00795508076494	2.25686661888246	1.16978416456848	1.96603953111288	2.21537758676272	1.37940249300378	4.24228746131319	1.55331282701756	No dOCR induction
3	18.993637703233	6.52564651566824	25.6606737328173	13.269743312223	15.7091229832091	29.0527995770986	8.97910455824385	4.75409759727105	3.09768149127168	2.89428219347748	No dOCR induction
3	64.2470577458435	1.88108444730983	0.819429244300693	34.1610104818705	2.73108941954883	0.708112526050921	10.2581997012992	18.0330439198099	2.36442931663491	2.06944912704791	No dOCR induction
3	10.4225829969614	2.9488333875002	0.265145791537695	7.05392442642525	1.87156772531426	0.932450909159693	5.97778767586568	1.76009682108349	7.0000800212648	7.08076780227712	No dOCR induction
3	14.0984678723619	2.2118484375624	1.14609403092528	3.51565221565901	2.15546193170617	10.105838060276	5.02311735977868	0.749870980952486	3.08631308145401	2.43514792281097	No dOCR induction
3	7.8912669621684	9.07005434761229	29.0561208226136	5.70161032004865	4.11221575133012	23.7071444379139	1.9034394516743	2.44031480721441	8.64494942782698	1.73406083410606	No dOCR induction
3	12.4646709775283	3.54469401447376	2.10509479582338	8.49907649147653	8.01512139230568	4.74360760238488	1.306974147148	21.0791904526854	1.63027857454275	2.15043248676481	No dOCR induction
3	27.0002916267875	3.73930592282187	1.31584940654357	14.7081372716038	1.62718697588187	2.20206357196348	0.907544048667982	9.84178815349753	0.964738548035818	3.55677810461104	No dOCR induction
3	11.127944223087	8.23224206739585	24.0879239102094	5.92560324591295	17.2847992994635	4.30999549713575	7.04838746737479	2.23099444337132	3.11829007298754	3.22785978438892	No dOCR induction
3	2.02379713011172	5.95692651426869	0.520548303478857	2.91715570082377	1.41918620693437	6.51884623916083	5.88947313959863	17.7086939499298	0.657677670804822	0.378563027535435	No dOCR induction
3	3.01415128454997	2.25728554906618	0.815190998127513	2.55814547172247	0.273638501076824	10.2924695036162	2.20669834068633	0.797795413552362	1.48097776261685	3.61947639094423	No dOCR induction
3	7.47117045260545	23.6167609695818	4.72646258731774	0.970963839587787	0.366922403820256	3.24922484913852	3.13426942424089	6.21056744024365	24.5956788696002	4.22253174045868	No dOCR induction
3	9.08906117362782	36.9041334792125	13.3229726562031	5.51348732951714	0.54884164447253	3.16953951464444	2.3448927431328	12.8865147410364	2.43306694133968	1.75226488017864	No dOCR induction
3	15.0015789479902	30.7132232134459	4.0378820536979	6.01258751195241	1.53299281369043	1.67821308067153	3.75763127236471	18.0067696842582	1.44089659871545	3.59908724398026	No dOCR induction
3	6.19992743917077	2.46790620484313	1.63337927407814	2.18670837072198	0.118789022416593	0.355744211827096	0.52123396109	9.07774754476957	11.4997248373114	20.6880230751687	No dOCR induction
3	3.16050932373805	1.84588660215524	3.91550846440148	2.16555408410981	1.7547085613324	3.82087270902066	1.91577430528128	2.27577642356004	21.7307763650258	9.06126036760372	No dOCR induction
3	14.3214153759169	4.67263090718788	6.03264135969857	3.72252302322675	2.70991680547069	4.23458983547836	7.08942849231004	8.35126193997651	6.4269099464353	1.19891258104084	No dOCR induction
3	5.57921879487415	84.2643490417653	3.72653201604138	1.53040555853287	1.47752508626057	2.11584694702236	8.13193907647811	11.8733168071183	3.60792899127939	1.52268511857071	No dOCR induction
3	1.35006958256389	14.1687189161162	3.07993679938624	0.758536227526514	0.686405667772599	2.16632138146098	0.67294274848266	9.52533244198524	4.30419366081017	4.19762502380087	No dOCR induction
3	6.56885073226832	8.33816119234771	1.54858923588772	2.59758878428297	0.649620811767896	1.57262894267197	3.50341301675934	5.31044661561491	1.43211408832377	2.50743304624545	No dOCR induction
3	38.4848392231744	63.5506156588997	1.4440949013033	18.605077317748	2.10828112872698	0.360718008217934	13.2899303751384	1.95919014794553	5.19369523519763	2.40091777751945	No dOCR induction
3	6.88384881435266	1.32410530311055	0.3599481545699	5.33649255446758	2.10432403704597	1.86346477216664	2.8608210570213	1.53631669907519	3.50179138309799	9.2913898942966	No dOCR induction
3	4.26712309064705	2.76792571600583	3.93704919793463	2.48062979266015	1.74806985319066	13.1352799920347	2.80439520536297	0.894741860884531	6.02414097187884	5.55091553202055	No dOCR induction
3	1.95829475340681	15.1791291396641	2.78092590516885	2.95904886654464	1.63264469866775	3.75125748443496	5.59089516133649	9.29140687354147	3.31823094502675	4.22906887217875	No dOCR induction
3	8.49006101503392	63.9914071237727	2.26570918288429	2.91902509043487	0.685834312205596	1.18583255980733	2.32858651452107	3.75646493602676	3.29684978053197	0.764915612934765	No dOCR induction
3	33.2644975203002	10.8019841801918	2.51030773665324	18.4412760401694	1.54523270060999	1.32538940730094	0.66271187375737	2.39899881587626	1.66880109862449	3.17201211096863	No dOCR induction
3	8.8378805388464	12.8537182510272	2.24207814804247	3.51114972106594	1.6465595355294	1.64911258367227	3.49099317752113	4.18300791779301	0.267358634588332	4.64026413705303	No dOCR induction
3	5.44195999231748	7.9897642282562	1.74492877575718	2.89126057204983	0.867928787828707	17.4472924538389	6.38492980018425	2.53457751813463	2.37162808345557	2.17582389609607	No dOCR induction
3	6.39636248654454	11.9728288162614	0.335322692676916	6.00933077988025	21.3292848212065	2.53669670766457	3.80057580009799	4.54040231370963	8.13084081318599	21.7702029885552	No dOCR induction
3	8.13259363272545	24.9678190501049	1.98548139672593	6.38693118481469	4.70720892198823	1.6152375074855	4.79580116377556	1.06272723789441	1.01893524135215	3.55936037128641	No dOCR induction
3	1.7703138303877	10.7045346433868	6.20462221523977	1.89280840710658	2.57215785736554	6.3753087278977	15.1645312146309	1.70867449208593	0.782069780272627	2.95696816202945	No dOCR induction
3	0.774577391245701	2.50027240189396	4.12276300280758	0.895186975528509	0.953912444665765	6.05377231935682	10.9471771647918	5.22625342962305	2.82057099557381	2.9788642797983	No dOCR induction
3	20.807554177239	8.11199405514666	0.302155317728274	7.02505821392424	4.31897916812098	1.85775040705817	2.0210798463734	10.3010459050374	7.36033882945037	2.93487322546698	No dOCR induction
3	8.29192093387239	9.70154363975971	1.91035032884976	8.55736743093343	0.913856149017159	0.630993211294758	2.22092535644821	1.90786334902026	0.519124694194433	3.97262020838556	No dOCR induction
3	5.28945197239037	13.0695625741062	7.37342403416581	3.43859545987098	0.555344208378615	4.13939913781296	4.65761892732275	4.39648806277999	0.930435037847876	5.76590459234744	No dOCR induction
3	10.3133239465336	5.7612195916274	3.25845002667771	27.5511419948718	10.3451103257985	8.06793341779776	4.52553315824416	2.89075781425684	3.87241233224644	11.0742714712302	No dOCR induction
3	38.519193228342	3.25049510099145	1.73205382943755	11.1266781203115	1.60147376961693	2.75673134849125	4.09718303987296	9.25589804423353	4.78464282285112	1.26039803847702	No dOCR induction
3	6.39187273022118	12.8142383144425	4.5627119945231	2.22630887953574	1.48996280043678	3.7285867193007	7.5511245708728	3.60242788560472	1.71374277422204	1.43097511100048	No dOCR induction
3	1.60456474045771	4.69522709024526	4.62677791459883	1.86397808371285	0.951501832005316	21.844976525216	8.37776867551112	2.38186501461379	20.7815946638184	0.396373763583049	No dOCR induction
3	4.1579780184721	1.61558958290025	2.41901183075498	2.3836058889463	5.10025551798853	9.20971342905846	3.71394664768704	1.5507298086764	1.44500022001231	1.9073123709869	No dOCR induction
3	3.74064243735117	6.99973642783967	1.2792081673813	4.04399165192441	5.15914334179585	1.25173083287364	1.0577499716919	4.32158970177123	1.28816597682527	3.55715437193133	No dOCR induction
3	1.34150576653718	39.4554418610681	2.94849951949134	3.52034310298327	2.63304142186903	1.33456312803575	4.94229944881748	3.28304998076271	4.53251744038306	1.49705040776172	No dOCR induction
3	10.9233943606107	6.90907253979734	6.65335857354568	28.8033957617629	1.22813199265134	1.3747477236794	5.40684035562857	0.751899611178171	1.39793323807503	3.69720564452714	No dOCR induction
3	3.40693054458869	4.88016083304729	3.05417995064403	5.50972370153435	1.1384059542913	1.82324959853404	3.77752917875677	4.32826822070638	7.85861656249236	7.9308465568315	No dOCR induction
3	36.4213138531147	3.43500366554777	2.35508934838715	3.44113972334315	0.360824937772433	1.96619024239062	1.87656663494201	4.96523584669853	1.4785624767782	1.37643875834144	No dOCR induction
3	17.611988885218	8.92965823291139	12.5963851106294	3.38357368077598	1.26234547873353	2.4407723152188	24.855707230804	2.9952961648865	0.234945155982297	1.35971420084487	No dOCR induction
3	3.64645482378743	39.5451455995609	10.3091776332802	17.418946930186	2.58299726409914	25.0659978602723	5.71281736217569	5.34122746709268	18.5436112951288	0.857214929238691	No dOCR induction
3	4.2890374456068	4.96304255591416	2.00647134495236	2.90829291580839	1.52273990528602	2.87546940120995	3.40373369529402	23.1389714697831	5.08748476248818	6.01513390757693	No dOCR induction
3	2.7851304274528	6.91212569855597	1.67564222065992	17.7845338267892	5.24150548277463	2.83789686095195	3.86734934452385	10.305634268012	3.9957630515417	1.44091307170925	No dOCR induction
3	42.3489931262889	9.72272070910806	1.06627659264491	5.51502956204848	1.58577749133263	1.18661167502888	5.66445181525469	0.91945602217108	1.17572157336735	5.83129074661921	No dOCR induction
3	6.8941951218168	2.01615497648855	1.50475485734667	4.09159350089746	2.00774001042169	2.87058408065778	5.40957695075698	2.36882074308609	5.24476558514727	0.45290867059895	No dOCR induction
3	19.6096125235659	0.793655245170292	0.891420318415366	6.09503989790714	0.145422275458409	10.1942570483112	3.49670007637083	2.31892555907067	6.52509933547268	0.907375171358768	No dOCR induction
3	8.44728293144125	17.8205792027655	3.43644208550383	8.26006770418612	1.79467060151065	2.21530953189941	23.7658771841739	5.34426699586776	0.5150627786013	4.27280784914796	No dOCR induction
3	4.03618609031345	8.40107529139175	13.5580766764769	15.00203421517	1.45540567179677	14.1738227399258	1.7805249841689	5.51548657642579	15.6410946222679	1.32494077354148	No dOCR induction
3	13.3098868727767	4.85093299102502	4.5795031338421	10.2845135640653	0.412336578514982	3.42558589109744	2.08086214581391	3.4588487702364	7.82544694387813	13.4782088140137	No dOCR induction
3	6.86519393505662	12.154493824106	2.12222805188078	37.9873690079897	1.94050306874011	2.87576903670755	1.0268466182838	11.3171663949727	3.85706472954651	5.49132003242477	No dOCR induction
3	59.2348555125238	40.1074884405694	1.28452702960692	1.32336941028659	0.488634305292829	4.33953330666587	4.93685910660248	7.77798124969963	0.985914069355404	4.93566330505297	No dOCR induction
3	2.58726718704021	6.24278274274611	2.8447542791927	1.55946240164574	0.289066562141739	6.63910658308744	2.81678275073541	5.83098501442958	3.65227165572583	0.616031105833621	No dOCR induction
3	108.83597342088	1.46878763778296	4.96546313725089	0.740194802529334	29.8295400086372	8.66862347942831	1.80321654446397	0.760505869390555	1.41161799297195	2.59510739321069	No dOCR induction
3	1.65156217740217	3.21965968697721	1.65688356486472	2.861402332484	0.945569931491625	8.86185409314806	0.304278686195767	4.89811235720678	6.07855975789977	1.23397958661757	No dOCR induction
3	3.72687164056833	3.4195478940188	15.5850584344237	4.2129758100182	1.3250511058961	28.5713624308494	3.8535161418955	5.03951914423329	1.87444100259616	0.580449602418699	No dOCR induction
3	5.81099660267562	1.40448636213133	4.60028874483333	3.22318534547024	6.64716672850569	1.54064694149224	8.16503602919031	4.28510577780985	4.30950416727996	18.9757901923491	No dOCR induction
3	6.86119999760644	9.22667053734387	2.47102561699229	0.396842379882731	19.9316625655292	1.02153011781473	2.03702204569235	3.10793422900257	1.27769480042645	12.6564477080315	No dOCR induction
3	8.08946252849824	3.88250940076356	3.36699566005114	7.96490712578468	4.21669139381321	0.611231267562429	1.51292876365141	27.2772625139582	1.63445889245393	2.52033205157742	No dOCR induction
3	6.19794341357124	35.8185125387378	5.69512928817105	7.31028968190619	1.99268090513813	1.17517880763438	1.63431398634252	5.75960495681492	2.03651165210405	1.96531798453193	No dOCR induction
3	1.19524231819945	16.2320847377173	4.67345808392124	2.08919898101319	2.2160993757548	1.61276091378497	7.51018940931244	3.82274111417104	2.0116866356506	2.17775679603344	No dOCR induction
3	16.3014819735624	3.80889515389159	1.77573874597898	1.75426843952872	3.74358572213164	2.28078419736355	1.93585620705999	4.11447453581615	14.9646250653226	2.4242285482403	No dOCR induction
3	8.15166377083133	4.90915904888982	20.9083122510814	1.48970864191255	1.15274817514365	0.25085898624784	8.73090234593026	4.0593022575907	3.69406070694893	4.8077231283193	No dOCR induction
3	1.58763394299234	3.02442477267546	1.28019802022019	10.5805709918515	0.51365534375508	5.12008394498977	0.426880337995542	6.04380468336542	1.5079455488779	7.81852637117099	No dOCR induction
3	1.22992362337421	42.5745863034617	0.419899183232257	5.67459870331159	1.61839680312443	5.17328345369289	1.00461209311514	9.73887899689068	1.57500458621943	1.46003773837087	No dOCR induction
3	4.30293796976512	6.46907290108901	0.488127445374025	1.69481728753802	3.71873305610406	1.40597123449433	10.6301536174086	15.2960340146008	1.6655440596369	2.24485489330847	No dOCR induction
3	19.6329620682264	18.5227113956883	1.52087199827859	8.93397340729255	1.137036266886	1.35069101840388	1.53790650569031	1.06730786530168	8.11517344599411	1.04917235372239	No dOCR induction
3	28.7317097963351	9.51298251148057	0.997196058724741	0.950093611253869	2.23731239795246	1.095962672331	30.2709552516385	3.37001698022162	4.44587892873114	3.024266101933	No dOCR induction
3	2.83061624650758	3.54693959616947	1.58754306595089	1.96474576256908	0.691837388058504	8.64031489344586	8.57995706418258	0.769977560152212	3.96567597014293	5.02690671791317	No dOCR induction
3	13.6846734296506	12.7796588982033	3.09558647949167	5.05613477991021	1.48806513755037	3.39093337163043	3.73836262924705	4.59034038386498	3.28805292404601	2.5597158011001	No dOCR induction
3	1.70160170156869	7.93639390484667	4.07728352353835	0.861302921909768	4.63576173879153	1.93393265562559	1.29716844758163	6.14941474069864	12.6089468737909	0.920362474925142	No dOCR induction
3	2.93827339597914	56.5446989215907	2.1155353005842	29.9265795806256	1.28645411814555	6.62083529008837	4.78949504241898	1.95738849559463	0.880808672819154	9.47178417955209	No dOCR induction
3	3.02282462575181	2.2770041170492	0.925210789716018	9.15944085108252	0.455044451923818	0.6846718943142	1.82249844265326	0.468009212794469	1.06444862418769	1.51489207942706	No dOCR induction
3	81.4837690003043	81.317017328397	1.3214484053917	6.32804001408126	2.28342295754175	1.49246519255844	1.25430978352155	3.15108720601017	3.85686833606917	15.4761149358789	No dOCR induction
3	17.674714452936	1.99282210656386	6.98392718135125	2.39061092351569	0.646120128670217	3.28548201571092	25.7277015708511	8.73584147868552	5.95229293547967	1.32914844499259	No dOCR induction
3	9.56695731825932	3.46900927191492	2.56698442990482	2.89061206255317	0.301704212341432	0.808067965132929	10.3414231127272	1.91534715178501	5.81157195403601	0.852408848543156	No dOCR induction
3	2.53208426806865	5.83202723873951	1.88207113972658	1.40332915549616	1.08749272248302	20.3027424024217	4.56440908481852	1.76560339903808	2.18973826751354	2.77019781390377	No dOCR induction
3	5.20506118086157	6.5476526737531	4.62671806644504	2.11810373262044	0.364796493044131	7.18343911594818	3.3509309505758	1.13664466011041	0.359941110048625	1.05010636558188	No dOCR induction
3	3.42198898786763	5.09437849077872	0.553117608797288	22.0192439949609	0.220730239535085	4.44547558179665	3.93999437716953	6.77949394047905	8.27857464887382	18.7857681120911	No dOCR induction
3	3.14904879300872	6.74487635571203	1.10423190442184	10.6598649060758	2.04863238489555	2.23000461833456	6.89468662869826	1.51106869058562	4.61419039053481	1.27705461525487	No dOCR induction
3	26.3877972054666	0.865065102124466	3.35994086382754	2.85580215666096	3.24159907956525	2.59608298234285	9.82304062380518	6.99143866895469	9.15223676665778	6.73179028036503	No dOCR induction
3	10.8108871628625	15.3716648439754	0.641993142840756	3.08654176846822	0.980028280081417	0.86739099657817	2.46178078711124	0.371045262884216	4.04937397500226	7.46912697589133	No dOCR induction
3	4.02466810660328	8.55985384547903	6.28771860950161	5.58831713515907	0.465056263801692	1.81937043059535	4.03680749455872	1.08769387401978	1.0815169234642	9.6950640482173	No dOCR induction
3	4.44520627390799	1.98234834747754	2.73168726458575	7.39040914970899	11.53845170599	12.2894409692465	2.78254539335791	6.91847482498375	2.95023285159176	9.60310602434447	No dOCR induction
3	11.2839337930658	1.17671662786082	1.53151626837672	11.0890874233804	1.02539763832506	8.61769859639769	2.86341248546018	1.8207826554129	1.29902087685455	2.32564473196522	No dOCR induction
3	17.8396933447638	4.38787014432053	2.31974162741694	2.85216513065695	0.67394692243346	1.58498485915097	5.00886389138198	19.3579076302502	1.14126894864052	1.47356855615344	No dOCR induction
3	22.3069302751333	17.5112423139979	1.13731731428951	5.5183014119239	3.5365084940603	3.1127420476424	2.48037466130239	7.14036563063562	6.74672993622777	9.43318941606045	No dOCR induction
3	16.5193884713852	29.7896524174692	1.00273454035448	1.80257368352041	0.460026433373646	3.28628352213704	2.19679977082344	3.90454594501335	8.93354610446803	5.41730593567829	No dOCR induction
3	17.3134388961948	2.80491900232985	7.59048805318362	1.97880763487192	3.66325041290476	3.69499545378886	7.03674281209962	0.937995823916113	0.716114675262211	3.0149642129223	No dOCR induction
3	21.3967633763303	13.3588138724662	8.67724496201704	3.63909597836539	0.578837684667784	6.11805145126131	4.58613554065081	3.02083789882004	5.04980040422939	4.20859332078313	No dOCR induction
3	3.59315413910146	1.76430920514709	2.20251497321882	4.30375321389809	7.51514840710085	8.74891668555997	3.16708425531912	1.53383594200128	1.47483892704664	2.42639376735601	No dOCR induction
3	1.26752686996314	2.69521447659787	1.44584073564851	2.37548965307503	12.8519280867515	1.49740779431361	15.8866246025855	1.19323553967412	0.4904588001579	1.99827724983156	No dOCR induction
3	10.2395510748212	10.3195635645075	2.06316781807382	15.4908742447178	3.87655995227634	3.24338191185204	1.31578390852278	33.3516709254398	7.79631152003988	2.26509189364312	No dOCR induction
3	10.7210901328992	2.34587434976878	6.31173280884793	4.1751733081277	3.30968668704062	1.31241761744971	1.10712130425887	13.1048375700694	7.02872497689943	0.413051882055877	No dOCR induction
3	5.40369651288159	80.3766109387167	7.57347826053023	3.1495141990568	1.29101867735655	1.54805012853443	3.55241356308798	3.93662587974629	0.959678158459169	1.16321769296651	No dOCR induction
3	15.5633606258222	15.2082295216865	3.61902955627963	24.0238017376194	3.08376673663432	2.81293518641557	1.9307141181659	2.29222534835232	3.56465636877271	5.01642708364248	No dOCR induction
3	9.74832027768053	9.25006951544978	1.73059023220404	1.64243807625174	6.60433878551108	2.74890886356878	1.78152432316158	3.24212227558297	8.7630707064132	0.59282533459691	No dOCR induction
3	8.42339795519423	2.79731860941738	1.59253178834476	1.12423668331174	0.383491140807022	1.68148725447662	31.6061720750893	4.88510475175144	1.64262472094085	0.309593043216221	No dOCR induction
3	5.12019442818292	5.51003118772899	1.03971841080816	3.64334298793088	8.26795294974219	16.4176441481603	2.65895990036649	6.03735131335155	5.62261817416289	1.89659656558206	No dOCR induction
3	1.79530715391762	2.99835547567112	2.90341595276871	1.74921132432178	6.0272616577825	2.51666895136882	12.0647868994341	8.27001150770951	2.14493059882224	6.95350396459569	No dOCR induction
3	2.37469140567875	3.00719375094181	2.72903122027442	110.43921419164	1.80573857432861	2.00178316430648	19.3799730217938	2.202674139727	3.55872184863264	1.55640136444321	No dOCR induction
3	7.17753884425981	40.503352747712	2.19735265744983	3.43517589173224	1.0115947536256	0.245077401589419	11.6481635814278	4.07453049179068	0.774562703564287	0.906752640055173	No dOCR induction
3	4.21658611531939	10.6154928742813	7.78854582851626	6.28897378934128	2.48274037293158	22.5882962721175	3.77601859106078	2.01569087297638	0.978944716968424	0.838801157860697	No dOCR induction
3	0.709397416699786	3.65553289965948	2.49917418851625	30.7792186151709	1.49546627161458	1.67786375517556	3.17607535911496	3.34920649135422	3.69938123055273	5.51677580992366	No dOCR induction
3	351.400861959041	4.08134377463163	2.72449032662644	44.7222687457272	3.28921692680301	0.480461361541166	6.79307118954393	7.47539252359337	1.71893854418228	1.87485212201159	No dOCR induction
3	7.83872474328201	10.7144216489328	4.01817065505706	26.3811575515365	0.674108497628228	2.63630190988874	2.08953391756467	3.1965844190329	1.37585291289715	0.790403740921527	No dOCR induction
3	57.9149221077098	14.6427227595896	2.17039192544794	2.85148403986554	2.39929436731556	0.558387422600031	6.73163506015667	1.19111190894589	1.13231994878614	0.47407907643475	No dOCR induction
3	54.9957668474308	19.990372355797	0.327892830081018	9.61608343263981	1.64989585483719	0.610451565824955	4.95939924864663	11.1529861773653	8.31533406864161	19.2180026924837	No dOCR induction
3	3.94164664782846	16.0449140959548	2.49721590618366	8.98231200117809	0.854132791296736	85.0669847838505	5.54609666835612	4.32003184741071	5.87448403561447	1.08980689463646	No dOCR induction
3	16.0721611442429	20.9894415153842	0.881966776846671	3.36824221929422	2.15546352169189	2.58224893827734	3.93898080617144	2.50252850135467	8.39061148174607	1.81334118925984	No dOCR induction
3	8.59013216179324	20.1650606610976	1.60473433516121	2.51737724473928	3.40479523582839	6.5910512312328	1.04795734598693	25.6354248363811	2.08648407507374	3.01564096055538	No dOCR induction
3	6.42841189467011	3.64048422101921	2.17760342260021	3.86220420636465	0.835895381173062	23.0859597372127	2.99395998746927	1.35404441474222	1.39930123302512	2.66096108494513	No dOCR induction
3	4.35550447993224	1.38228636919913	13.3631124813052	15.6569682779084	1.3339052741413	36.6736063542484	1.68272428918448	1.04353486895947	6.11137103608005	3.65999604803151	No dOCR induction
3	6.40313565337103	9.779458319529	25.1765902480186	3.67192061347661	1.30858075181493	18.4423530628613	0.828258100317654	3.17190067921487	1.53909809000069	0.595244229010925	No dOCR induction
3	21.3427729475494	12.2657759171637	6.78685496392506	2.90419918510543	1.54042487449437	2.13921797683584	2.33263985208031	2.61041278269413	7.43819860274424	0.718023462188964	No dOCR induction
3	7.87300433967993	4.4100686191426	2.98329441976834	2.49576053345335	0.683469900933722	7.19308072733178	9.25121193660191	24.5279236252355	6.01939510077705	11.0098292693328	No dOCR induction
3	1.11020436451893	16.3284377443198	6.20309883003346	0.427508717316321	1.13701933788627	6.35049279964623	1.62475764196315	2.32975572539927	2.41920376999523	4.98627798628029	No dOCR induction
3	3.83350474777552	9.08466112487936	5.82473559122879	1.89679880805102	1.23205471569259	2.03864065831821	0.977239465591885	9.60378663709157	15.322530416591	3.45157985600272	No dOCR induction
3	4.46960810646365	7.63251140362098	1.70557532531378	9.16893982895831	2.59568929536838	1.10876688510892	4.16148688581325	10.9205905759445	3.84948896255662	0.815024603208232	No dOCR induction
3	1.59323778288744	7.00469314168051	1.13866261567198	1.52949077973852	1.90445397164903	2.58605000863812	10.7305070745951	10.8904397651326	2.15467185312799	0.956685303699998	No dOCR induction
3	2.12865811691318	1.76580039703994	2.26353572461336	0.75127997268592	0.878810873273837	9.55753353334448	2.16079145155814	3.7840886384479	0.98349846828429	2.81639408557657	No dOCR induction
3	19.5491543896656	1.80035961176241	7.1242781639388	2.43809240239679	1.04552448426153	2.62832258480814	0.840732048455965	1.97842818947112	12.7091539127227	6.14076909805055	No dOCR induction
3	4.28594297008696	7.30562630367449	2.49649923133162	5.70146091203171	6.37344067775137	2.3672191923544	0.939076106291003	8.9565956966217	4.71998211041214	0.634050182559655	No dOCR induction
3	1.41161624400474	4.20926416456426	0.955067501525206	2.2473582809704	0.438605641857716	1.28023059993954	7.14468217430868	1.68724035370636	2.05420843340228	11.982184409769	No dOCR induction
3	2.71995623111237	0.722317417242173	2.77344247147699	1.53201986525121	1.37888096787771	0.197527721444074	6.22084362074926	8.7420893493576	13.8307595288945	1.36327794129498	No dOCR induction
3	4.60449076403606	275.703919352632	1.18035949590615	13.5499093720641	2.40272839073689	1.36909832556985	1.13813394889815	5.30319724125257	2.21115533334771	4.46711162879968	No dOCR induction
3	2.06802640388171	7.98122811676309	0.180315530566593	5.29065810993214	3.68015054743036	5.5752871587452	0.497637172805206	5.02856753940085	102.075762335743	3.41651156577353	No dOCR induction
3	3.3594579174611	55.6675988449583	2.01856110063845	0.828978628964736	2.47065109034424	0.906611871710006	21.3225200452905	3.49455159929535	0.644380180265211	0.702977811484886	No dOCR induction
3	2.89102791172254	53.1592761079481	4.84119270485637	1.27790265840101	1.39280661526342	0.555024925478262	1.77035219287969	2.47829534609623	6.76535631507607	1.58827156951356	No dOCR induction
3	7.765825418763	36.5376755086446	1.76641273095743	17.4151892955914	0.186373796794996	1.44868109184024	2.27784910750048	2.32749820820622	2.20852023426226	1.0351855526273	No dOCR induction
3	21.2440503730058	3.96061138672014	0.485912546633806	1.49342309444071	4.79109437254761	2.48643367063554	5.21025653038101	0.820562776993937	4.1537482425946	24.835522341649	No dOCR induction
3	11.2328233095474	17.1984547336931	3.20350963070353	3.54018054771064	1.99163924949801	1.87577169964358	3.39110470182974	1.48127413920767	25.0928757434371	1.6237711132832	No dOCR induction
3	2.31642628811611	7.76453963899352	1.31125991176556	10.0033494555726	5.19109400617277	0.622374541515791	7.4011358351907	7.29469255914217	2.64216296844309	5.18183871300724	No dOCR induction
3	8.31502418900077	7.38943715095815	1.47641978382367	5.97832345909273	2.48422251299097	10.4186787414027	1.26482211791059	1.3864155225189	1.69734730533094	0.621639732750409	No dOCR induction
3	14.1974890595685	3.62655770230185	0.345081667257251	8.75134497924378	0.679712480739227	3.45575234101278	0.18520182276158	0.651796539876075	4.66565548050552	1.41026360803386	No dOCR induction
3	5.5011215225474	21.7005140004364	0.486100617819108	2.55368513510116	16.0412261260952	0.84913954208572	17.071443264196	4.52081904031098	0.621527145689241	0.953802100572939	No dOCR induction
3	5.21746076253493	8.49356496346673	3.41661299760648	14.1359068678864	0.242707552920849	0.862910066788645	7.30793752317559	17.2980902014417	2.65721412789208	27.039783696685	No dOCR induction
3	28.3258012505343	1.39028167472086	5.48183670628169	0.180008325294408	1.84554551656313	18.799990970231	4.67417473607868	0.939279441477424	2.41834326665216	1.62646339730074	No dOCR induction
3	18.7026201057035	3.76292341982913	0.879659044137029	37.2450768284768	1.43694120907028	0.872353230534366	2.02265216912223	1.99828439716254	3.71272293088455	1.37435213532448	No dOCR induction
3	18.775380623574	4.79702157828193	1.20100943843395	13.5943440408986	0.828167534813989	2.45265092047274	1.92152618616207	1.27785425978685	7.12080814001435	2.04792496416984	No dOCR induction
3	9.0687184899814	1.26662738839172	13.9015246936032	7.69033291886039	4.38681290424776	6.66103664503295	4.84338795395361	0.901590055181134	1.85099282078463	0.289004971061571	No dOCR induction
3	18.5132776267096	2.4330617566668	1.44740887558662	5.35687446686546	0.982477571461636	3.0845295986061	6.05164177870663	6.70439152707964	3.55071394335982	1.25012931376688	No dOCR induction
3	0.441833643980608	19.7275126696249	1.44556584356201	4.38012802497163	1.08051847844829	5.92075439260633	0.653858071276244	4.61514726596674	2.79988121328925	0.983866211473422	No dOCR induction
3	73.6735978780045	4.54166186835595	3.85865353295067	3.7094656351728	2.75839285640266	1.83139398922438	15.4894697840274	0.933138915882623	56.8677618229035	2.83081503341597	No dOCR induction
3	15.2330570765808	1.04310435552684	1.13554906781381	8.57098483214955	1.25204541781253	0.292883405243973	1.83495409792295	0.928131521019251	9.61946074354371	1.22852960336862	No dOCR induction
3	20.2366886914933	3.28220800347068	6.71824578006546	0.862413402200364	0.443124708772902	30.4171067124433	7.03128890311903	18.6291706081586	5.48961743028157	2.38468251710392	No dOCR induction
3	7.31722662856059	4.23914253902786	1.52633558335107	19.4979852434181	1.03895440818991	12.6091382137292	4.80680625443753	1.55275959015386	0.704284927328462	5.7293134609399	No dOCR induction
3	12.8332898802953	1.9408264232916	9.76633682908634	3.18391292828435	2.96222546825544	5.03739584689587	1.23327787866468	3.80848800008929	4.57272761202382	0.531304958350925	No dOCR induction
3	9.88235947319092	3.62133373429797	0.724140026245767	4.42125068462701	0.306536289548465	2.75404717477106	2.88995983014396	4.5432782363748	2.01157914839256	0.803990545641103	No dOCR induction
3	16.157455831448	2.8798346874505	18.8570229950159	3.67998198985048	3.38935980540615	4.94869363456603	2.10065180709694	3.4911501260157	5.26805286081779	3.07958684610866	No dOCR induction
3	0.949672952939031	8.7830269792715	7.12791891368676	2.36362277399191	4.2743332564549	3.29531356203154	7.64808031911418	4.68876718112009	4.84359572936528	7.15363065514988	No dOCR induction
3	4.73316141783339	17.2400338993516	3.70054168026128	3.24750514114688	0.58407530898765	6.11741756116895	2.61400612509665	0.983767761296265	1.46642690422984	5.05819795712563	No dOCR induction
3	6.04099243273821	10.5875423487122	3.27484512189932	4.27241901327035	4.95223136993092	0.733090559043696	6.50769294024416	0.17241528713096	5.01817653249522	1.42803634797782	No dOCR induction
3	7.33959461761822	2.51590539606611	3.771379452971	10.7842062118884	1.14464151224657	23.0020353858116	1.06587592005774	15.6662962482139	2.8811415745083	5.80281257058197	No dOCR induction
3	3.56474788998225	9.40033761044761	7.24424914270282	2.25142973942586	3.26983209969392	2.4290857502668	1.34990222721281	6.67644072202503	2.60775865344289	3.15390303231244	No dOCR induction
3	13.0556713112767	14.6233277263779	0.227302018117289	23.3735333420379	0.514473580643252	4.16026385106896	4.15077784903123	4.53322966765146	4.01689339051638	4.05005665939309	No dOCR induction
3	3.60676090449357	5.61957982538217	10.6471558499459	2.20750928957484	0.229183323424134	2.41254477866687	2.7338253981196	2.28026178284826	1.85062384403153	6.95255831800103	No dOCR induction
3	15.0329846589965	4.65693034489682	3.46895166556928	4.65439911807582	0.965596137646348	1.56422430030235	2.17506835089812	3.96622527575844	3.18195372043202	1.99724116542454	No dOCR induction
3	13.0778192581787	29.9760770586295	4.67834760105075	4.64034616253362	8.93231404252041	1.74176818689397	23.9603646491705	7.7111058617163	2.35803747271403	0.803840696053529	No dOCR induction
3	2.64752014791196	14.1737081470133	3.69321416141855	3.09299507596035	1.55273084463717	2.03179291966262	3.68276464647557	0.807588663199329	12.4198082947746	17.9822500983339	No dOCR induction
3	72.9264812123305	15.0259074171363	2.00656977284418	7.92724516585385	0.847925873604126	1.51453220886577	2.44639159542456	20.3379815341561	0.730527921303	1.4479918326776	No dOCR induction
3	1.81463807553737	8.4157919740171	1.37130597097109	2.54136583488555	0.607543792751122	13.3317730878078	1.51528891763623	2.17082179658031	3.34306435577559	1.43369352686173	No dOCR induction
3	8.11902519831555	17.2559795340437	2.34754541930744	2.56165123141167	0.69748678990534	1.79244255149917	0.371668393087921	6.02172355734595	0.909873160786081	1.58363838832096	No dOCR induction
3	14.787766888662	0.301293473856612	2.48165425045181	1.73079935384532	6.31471799233527	12.1870143951522	1.50759783159404	3.34531761276154	2.98480781884608	3.92873623843133	No dOCR induction
3	14.2432298275564	74.0295444626991	4.73907054849057	0.495630731990686	0.458551004527706	2.91475365688238	1.48167646257257	3.55431314325909	1.32424467734443	2.99833681182096	No dOCR induction
3	6.5570182826934	12.6953918291959	1.14567167015028	1.36705900132456	4.67681978072524	1.01176091715377	4.91239254207577	2.13402066895909	0.817666008878457	0.695327075377217	No dOCR induction
3	2.44603149317981	19.5073339112252	4.51353399178773	2.2656317855357	1.07074984413496	2.55725510015771	2.25745522456529	2.29351519564282	4.46557949100975	4.71015707945744	No dOCR induction
3	2.93769537674614	7.73337665582153	1.79921683258057	3.45093601974211	0.572751723342357	1.81615767431137	4.44584083763344	1.23564418034952	5.96282472270085	1.65999518682979	No dOCR induction
3	3.29078317862144	16.1689896196667	1.13386992997082	1.66192569506213	2.41875304239084	4.18249539094421	17.3922437150727	22.2322008448445	2.5846394670377	0.899092061882859	No dOCR induction
3	2.84923425889568	7.67578374269633	2.59178669009019	4.05349869714563	0.565944498952576	1.70237660323318	0.866639097908681	2.55300716335921	1.50382559152116	7.19408251861565	No dOCR induction
3	1.89672482030839	16.6250675328462	3.27142357024478	16.3453560979831	1.81515032981821	1.91151194310848	1.51888711496007	9.04342090845482	4.96175139244112	4.59523461452512	No dOCR induction
3	6.93897453153084	1.09746675674389	1.56761779332769	0.564634941562196	5.09453633943917	1.65987955561681	3.80480397875903	0.945585568056008	5.44738916075984	0.823799141267711	No dOCR induction
3	12.839421105996	5.34399529697808	2.26824580450628	0.723151151503721	1.18190293964786	0.321338076257788	8.39096456552556	6.17765946395619	11.3637294174022	2.12802911276048	No dOCR induction
3	7.69352474613267	5.99265082935757	2.49560490436762	3.15404533055555	12.0687771775916	1.12656225526758	7.67839499394074	2.20662958967372	1.94661478507415	4.94659707730036	No dOCR induction
3	2.09176527942055	7.90170626961351	1.70408306471418	17.3125217895288	0.162116405288737	1.40746938318942	2.96902000777257	1.55812951976895	6.1202266719952	0.924569396498712	No dOCR induction
3	7.36653591787505	3.70470339573394	1.28786443450414	5.4391983771521	2.16876431699792	2.17230429235654	0.839751991896438	49.7193096309493	0.124657956739856	5.97827471173435	No dOCR induction
3	42.7159767439779	13.1575678538244	0.127171904986206	3.97916510158314	2.3964580010506	1.20227982936948	10.5547785790649	3.04851235641323	1.01699594879031	2.42173659596627	No dOCR induction
3	3.70306348157222	3.65614070106226	1.03665812272431	0.566352815515077	0.494016913687906	3.08697952069628	4.59656547267844	1.77970763701554	2.62958390695368	5.18435681139871	No dOCR induction
3	2.52143822558155	14.6702040945155	1.18117720376585	9.18815198185577	7.15756349197949	9.32499154796918	8.44856693293059	1.70897696791863	5.7715446740977	0.765928827025564	No dOCR induction
3	4.63553893018525	8.18204416696759	4.71764875194436	5.52996816084026	2.28879491515715	0.354063587155416	9.73224542027999	0.434073231043216	19.2256018968991	0.414559767745396	No dOCR induction
3	40.1460636417899	1.67589169058602	2.20193922243887	7.27960555538931	1.3981683700523	0.502267629245461	3.029583690651	1.6237377725365	3.16922717988325	1.24407491328271	No dOCR induction
3	34.7296768975878	2.70648116995038	1.03469087750905	8.62286507382832	6.9903052731581	2.58272788665039	1.20853733259466	1.53426501030805	7.50604957127393	13.4506568461323	No dOCR induction
3	5.53092498375196	84.068764229354	1.7884131059262	2.04853755152687	0.893783134469128	11.3911075815393	0.514735515987631	6.0362766089821	6.49273612585988	1.29005701590409	No dOCR induction
3	2.10026206025841	1.6912615507065	16.0052589184177	2.44452872603827	84.4882167413504	3.42804703736769	2.65010862516354	3.98179216423236	1.26057985163664	2.38856931182053	No dOCR induction
3	18.187108711822	2.98423450743693	0.600647100037868	42.3485368121854	0.284605658404984	2.53644318168233	1.50853873367571	2.34578324152664	0.878749313554784	1.98821722686425	No dOCR induction
3	5.93524923168678	7.81575493038024	0.675126799707315	2.07107390734114	6.44476731296512	0.365061336515353	2.13918353704256	3.53958254826901	0.822481314121544	0.614279291112099	No dOCR induction
3	16.837613146369	14.5235099129592	2.49450121999901	1.82876461644532	1.37724188049967	6.20212948404209	6.6696561424761	12.0340721781549	9.79504941763774	1.80588305213081	No dOCR induction
3	25.2485427649593	18.1821482893676	5.18333846110108	3.30308481048708	2.39028118451493	4.28573215635528	6.09540554691569	0.499281891944307	2.95207489944416	8.55774908757823	No dOCR induction
3	3.9534008656082	5.74687578531368	3.25425848147422	5.36505357690258	8.45189654384484	5.09448451604636	0.715806543640157	1.01794293929229	5.82184524528673	3.53653480174654	No dOCR induction
3	3.63880206450776	2.99249005845831	2.35818437089222	4.0045583671802	0.654302873063872	6.49471198546919	4.13784249797948	3.45074506092486	9.51750889658941	9.68417620165061	No dOCR induction
3	93.4451064302892	3.32977836810378	0.203424844422992	1.40031323423412	0.13941949178436	1.47381221716522	2.33094224270586	8.83202254648755	3.96010768210401	0.590041353035043	No dOCR induction
3	5.00034290429637	3.30458598107159	8.26634206407496	3.8128105560189	1.59711627543253	1.55085723354213	1.11126845355317	6.55298753965653	2.49782529755711	1.65848083373594	No dOCR induction
3	5.82952500386024	3.12375204980122	2.97252229978472	2.07339365544939	1.32906507016808	33.0126584575348	10.7731476332721	2.18074359840244	21.3315451393091	4.58905744216311	No dOCR induction
3	1.01287191881217	1.90261042202034	3.12129061515264	1.08610369540895	0.191545193841336	0.282362104258008	7.32560971959856	8.60519707641041	1.20035512715321	1.46361212728121	No dOCR induction
3	9.26855980867532	6.69689247890819	6.0760568939224	7.6250855213451	4.37106411498507	1.49266509261083	4.53410111641448	4.91773020089515	10.4957458794896	1.92690614708325	No dOCR induction
3	13.3427515455175	11.1546865071754	1.61033972753825	7.542149233221	0.423654543267753	1.46879781234067	8.30589502787953	7.8491435054832	25.0362162750097	6.26030976518698	No dOCR induction
3	10.3560911714531	6.16429024873877	1.21911959449749	0.752367546834235	2.30841298546564	2.1168041330503	1.67829731808367	9.75085162521192	4.24939053121015	4.3725877068612	No dOCR induction
3	2.00315354354152	2.03773184045433	14.5653205991185	3.48746877448808	0.91182914694001	3.80122007633427	6.30651308984835	2.67138986454844	12.3448379282825	2.11575939535357	No dOCR induction
3	10.1767807811541	7.18881946612455	0.29670198647731	5.60371756269068	2.5866714686066	2.71870194673516	3.09280739169241	1.63960382956756	0.996504118502887	7.7003822790303	No dOCR induction
3	1.38172005930006	42.2987074293224	1.59680048842069	1.886968712412	1.34881189126645	0.920063759892023	4.17376361317988	19.7427031824513	2.6589292322614	Inf	No dOCR induction
3	1.46873020399024	3.33043334461282	2.87799166310554	14.3845742311011	2.3229446857675	2.89247778107345	1.8316192756672	0.565195027638229	1.64011465698386	3.41778673520468	No dOCR induction
3	9.51890680509271	2.60761553997164	1.26550940503415	5.56753779930235	0.788120588818684	1.13993431777489	1.11272728530135	1.56629698229591	2.7704020492796	1.48902902681245	No dOCR induction
3	9.54499615028196	3.97360627756069	4.0962875115534	4.46845953067743	2.67208765129508	0.64434872607121	1.5604715778131	1.39838768491131	1.20131513142811	8.04810718817084	No dOCR induction
3	1.48264526939593	38.4189094378553	2.44443750565088	1.2319930931964	0.415535045429037	5.14417663044971	8.5437478670336	1.95662902849362	4.44986515615567	6.78287155607808	No dOCR induction
3	4.71460933079926	36.4281800704057	0.40815646687819	1.05470849230808	1.46436378004187	7.49466754784433	1.02312072282112	5.30121668159143	1.42571906876278	1.26190951575269	No dOCR induction
3	6.79534889054752	6.3324081368746	3.3125644389382	6.48244057584039	54.5648477633397	0.427449148700073	3.81917081676308	5.14146295315866	2.48675527083193	7.52910281380503	No dOCR induction
3	5.70943617233018	1.20079108679774	1.58809502487371	27.8727960138316	7.26705798952855	2.47228423016275	2.23523797090192	1.12278626351497	3.69030397955401	1.44348359254961	No dOCR induction
3	25.4630716349875	16.1145796154051	0.953000163269706	0.880153464856844	2.13592456785923	5.66490010745212	1.60041017912399	4.75979320883988	0.392630737649705	57.9320241606368	No dOCR induction
3	5.43028673707324	5.6645669710113	3.19872444762887	3.40618980924397	0.391379265428199	0.967659991406316	1.6614102247499	2.89139544012565	1.87439766403493	1.24251085959326	No dOCR induction
3	3.55285720775391	20.2001490804186	5.9889898870143	2.39083696399119	2.94520159561891	10.9958050842383	13.0020172640938	1.46104768403302	1.5367409958872	5.95016003148469	No dOCR induction
3	5.60570152497101	24.9489502556327	0.690909385025703	1.25118846676169	0.63278935317106	4.95433516042094	6.89721234052006	10.1041406118	2.89507754426767	1.15034532717066	No dOCR induction
3	2.78491822361636	4.10125787552002	2.8541668756205	2.68252295722317	2.03031226884604	3.90835073042371	12.5871680566866	5.96001775068316	0.825335525140313	2.28794066079496	No dOCR induction
3	1.80186723857163	3.75926204788356	5.63464924975012	19.8332942119623	3.11434037835019	0.618093948464344	2.08479322708277	1.33681549963559	2.82546969447707	16.8817238181864	No dOCR induction
3	2.23683473203112	94.5079195260927	0.951362810078831	4.02376214049659	1.57197708177175	1.05142650087768	1.23683937302638	3.30695726177924	3.59061597308593	0.443561442611457	No dOCR induction
3	10.5849715894673	2.77079113157591	6.21536942034976	21.9528929644149	1.19679012003043	4.12107586651783	7.23458292133765	5.90288788203217	5.72223299132726	0.120090413439657	No dOCR induction
3	4.99230499127673	5.81788991431294	1.79316970616853	2.17734217065134	3.86994101652035	28.8174396874307	2.52764023937472	1.23853299113588	4.04950183022144	3.60189637056188	No dOCR induction
3	3.8399012782821	1.10408077780012	3.43275874952353	1.33822017583366	1.7646495131081	0.978995166016621	2.9612160186201	6.62963965104508	2.32918423975651	10.2890014165465	No dOCR induction
3	4.24944273785881	9.79382950748913	0.990270229081261	6.66308491858601	2.82349807065736	2.79954727113802	7.53529538247224	2.6673256012427	2.26467154797621	1.30001926154555	No dOCR induction
3	2.61742908535193	11.5968925286522	0.787975485545421	2.34576319138868	2.89850310545696	2.34522623989874	0.565498963582849	5.03106600453064	1.89700919517484	0.242180410963196	No dOCR induction
3	47.9080945267713	9.58008469767251	1.32906305938541	5.54255296006624	1.25977053070018	0.812262018718405	5.81847512855795	1.44315483035509	2.04899805926055	5.2821440350197	No dOCR induction
3	5.42237289457734	2.75942742321781	10.0537847238279	8.38662009548194	2.80340630190343	2.49252190163247	3.11448875430812	0.685387446290774	2.14213619913868	1.16844671979389	No dOCR induction
3	49.7125857005177	10.3153511881625	0.906419802093854	0.926415998439822	0.945805580000185	14.9909269517451	13.610894842924	1.83175537082486	1.62556948381125	2.01120128980186	No dOCR induction
3	4.55723724494015	1.71848432395393	2.64039394349269	8.49376292304187	6.41860963329713	2.05371336008552	4.81800666583762	2.8432158181629	10.9185628188661	1.98182659003088	No dOCR induction
3	2.29541827621986	1.38843171075457	1.99501404697623	4.7171913174908	0.423826447512801	14.1068606190678	2.84027862406276	16.1525219024192	9.02548139692131	2.65642864095359	No dOCR induction
3	10.8313974409965	9.52828489883287	0.524656107914788	11.9423637442562	0.883257374824525	1.34634447083917	0.903960739990576	1.60442853148485	4.57800030230553	4.03703041083593	No dOCR induction
3	6.77413033700902	9.78147661529341	0.839389377775411	4.18398301952035	0.602489328656293	1.2172273272027	12.9935261880964	2.69371048009986	3.74593881213813	2.04773498692596	No dOCR induction
3	13.6629291259668	1.70039452674295	7.59465684025396	3.07425066970771	2.69023067253406	4.2926833419486	6.74851500520664	2.31429253491671	7.7279814038925	1.74983453738504	No dOCR induction
3	9.99705644879734	4.6958131816272	2.1123803735943	1.38428994535819	3.55249122338611	1.54506693379221	2.78835234253661	1.34402711134241	4.23800411331829	3.11253594317076	No dOCR induction
3	6.35065596159248	6.9317838235261	9.1880572735964	22.9672131259047	0.620269052772716	5.32117819319579	12.5987304377618	2.16876752871946	2.08605553038722	1.97598688481497	No dOCR induction
3	28.0154936598698	5.93441581448068	0.982156325272633	7.65362681219887	1.08010064950384	5.01777660823648	2.37386975062243	12.3343506805217	0.695135321833769	20.0474171780514	No dOCR induction
3	11.2537540233979	24.603191296357	0.734808831490852	3.44846149332678	0.852118186985192	3.13760519806745	95.5331875358927	5.86937216374861	0.894709366329725	9.65915265696712	No dOCR induction
3	13.7116394520859	7.76128049325181	3.5013919562433	2.49706033682431	2.08061781750794	10.4611327063601	1.22605646981865	11.9604498839255	1.88533169572311	2.45081460355199	No dOCR induction
3	1.54534525267153	3.48121460081836	1.07942672104737	16.1377134755779	0.214687573929546	2.94220725194548	9.22379178604276	2.42157513751214	4.26995865615564	0.456999405350539	No dOCR induction
3	4.31495343421573	5.62845453492948	3.56083344137371	1.16324611439968	2.57837521289745	3.26888640542424	2.72458740381986	1.66346975591745	4.68749408265642	5.57936485491692	No dOCR induction
3	1.09831215529422	2.68774726926082	6.84132288532498	174.603681637017	2.57771682117014	1.17200407250197	3.89502149941374	6.19950501090165	3.43226005659819	0.177273514482913	No dOCR induction
3	52.9444342027887	1.79522684365467	5.98452881872742	0.369460785158916	2.43700172339279	14.3386757179032	32.2758453493701	2.72883660610439	0.524645709913086	0.585939090188816	No dOCR induction
3	8.03890076320921	3.37593567194699	2.13290227546165	7.43425886876898	1.3368504665944	6.23572493336584	0.724992693114656	2.47178212718716	1.95563062860679	2.75644671681688	No dOCR induction
3	4.18943915642242	9.71728405686091	14.2481360982589	1.91838923110061	3.33069855605365	2.48680248860648	0.151631603398589	8.11662635161347	12.8707617979872	3.63437322884324	No dOCR induction
3	3.84223095946289	1.35206088959886	0.433523046017837	5.41432409507224	0.127443621684991	1.8898284054284	3.74668351284202	6.1142578985105	1.62238964320022	3.00565531394634	No dOCR induction
3	26.0682016095032	4.07293891714348	3.39208270943532	17.9016442290563	0.599369695887251	12.6669570189116	1.88097886537495	4.24192198928017	0.659240923925895	5.54422176498702	No dOCR induction
3	1.93370618003889	3.14922847259041	2.21556549456059	1.65358169880197	2.44921727087846	0.597504260145457	6.9379960286322	8.11918641019828	1.93149699481777	2.36142703471121	No dOCR induction
3	152.893438865482	4.12599198353984	1.01995407763991	0.418598873223074	2.79706800644835	190.296332596893	0.754432072167427	4.76194603542109	2.91568491488602	2.27426409170864	No dOCR induction
3	16.3296645875739	2.3979919036111	9.27060007891213	4.02981174437297	22.7145110459591	0.479227037651622	2.95852459712479	2.1237412220416	271.636674070464	6.88061320070648	No dOCR induction
3	3.49421175141473	48.0680661238225	4.85505715105749	28.9427333029492	2.09691870168608	4.55823778983521	1.73641217640435	0.881243009332307	2.87606104427779	1.50252565352653	No dOCR induction
3	9.01154905853499	5.96898990135376	1.96918826102017	2.27927276803357	5.17989692755475	1.02756670769286	3.71927559082273	11.2301000400942	2.99774881071699	3.26015214122311	No dOCR induction
3	32.7500161793771	52.0002147324953	2.18617032298301	7.33099968900168	1.76323497404314	4.69034600495651	9.68655121174932	8.59391115816579	4.3050968764368	2.07959299535243	No dOCR induction
3	3.9195741386489	2.90671617525624	9.13535595908954	1.57644314750478	0.163579842582759	10.177982624829	3.66159673678833	1.50642183977222	3.62326820699711	9.65972551536753	No dOCR induction
3	1.27083904185168	1.73718656079264	1.16606998066193	2.92198058453668	0.454842422192045	1.35292872838976	3.02464292278356	10.6586926091403	2.26352062851665	0.473642187704297	No dOCR induction
3	6.12281243118301	9.71212770429677	142.219619732545	2.11587721784529	0.396477479341329	0.28427383170011	3.77433356261447	2.02165256826923	3.35201674860423	2.33967648567096	No dOCR induction
3	1.77262792060153	7.18775874007017	0.602864842004815	3.34221773076416	4.31583917723466	2.81469645436934	3.15338833941814	63.1405405584287	0.427127620777541	0.503838105620375	No dOCR induction
3	4.86755544048197	11.2359937886521	7.71786805078602	5.85127256219513	3.05946436578351	16.5237014710094	54.0901880154453	1.38126559097898	1.38913207016485	2.11933333606303	No dOCR induction
3	1.6809643264025	7.92175369306437	1.73051387298145	6.31622927864604	3.68382715253172	1.59320632542375	17.8181856413458	6.7966649780227	1.45799830622659	3.76777312635626	No dOCR induction
3	6.62475970346131	4.20270427188693	4.30679129259653	3.00511553068278	0.49061262163014	5.16908185826614	4.16090037249618	3.47044177298768	0.688495582513199	3.06316451732613	No dOCR induction
3	1.83493602927268	28.3267574929265	13.538586923028	3.83581160835291	2.56795070876337	1.02548457321086	0.653603663923625	2.59403593006406	3.84081875685963	0.369097724042311	No dOCR induction
3	11.9538615424095	9.96056304715442	0.75057495073676	1.66376945631966	1.79301043676452	1.79969376511422	6.16005548935691	35.9438043069592	9.9546477306364	3.38345135626687	No dOCR induction
3	3.67891767152502	13.9208088446904	0.230798391112135	4.01096132577899	2.29726767118271	1.26466349521525	2.86264984624532	0.78065024392495	2.35305098186407	6.3807592416093	No dOCR induction
3	5.21208731806366	3.69903197112163	2.68459690095255	200.379018589751	0.7190524742527	2.14685541581035	6.66030282745293	0.113625644739469	4.37033968055997	1.75326128921662	No dOCR induction
3	12.4973954493421	5.96170103255498	5.90664335180652	54.1817427440491	16.8309242742642	3.32258145308402	2.52069781026344	4.55386998047853	1.0298177520806	3.23088722954486	No dOCR induction
3	8.47908892933859	1.80754137956657	1.12558977976318	6.03143330454107	0.254053333373426	4.52578635977658	5.44962162297254	22.1629162343379	0.825095811270603	10.3507560498225	No dOCR induction
3	6.70131476508268	48.3422363302544	1.1523611452972	1.11424067204527	3.75165255090473	2.06472375143622	3.3672024189893	1.83341626340872	7.82461404252816	7.3879596994606	No dOCR induction
3	9.9211679296169	9.01785098726106	6.55155479270018	6.61292648032555	7.42198970403895	2.63233365670489	4.14230921534433	0.396594314448758	4.9259533959613	1.00757116374052	No dOCR induction
3	1.34256540815637	5.91633439935521	0.680486338797809	0.579194266001224	12.2726998386358	1.27090270583359	2.19456702025864	7.85166431344317	9.17468396271479	7.30345556512422	No dOCR induction
3	8.15173458999885	3.60637546611296	1.54448173378575	0.867071627841887	2.51520411876849	2.93018918223575	2.11774132799853	1.19968876748274	0.796909895558691	0.378723317146644	No dOCR induction
3	533.288867983043	29.358606256332	1.1681494825177	6.70002375062533	7.83991100176439	121.60160494794	4.30174816074166	2.90999794419545	0.271769941439465	0.642342177499347	No dOCR induction
3	96.3583290324605	1.74560943229639	2.77427407304991	12.8677279912002	0.70084294191435	46.3138911486289	3.08447004812872	2.09582083265878	1.93727210297086	2.33946057670285	No dOCR induction
3	11.0287904594047	142.570946906011	2.22274931759954	6.74705321639174	1.3551275932806	2.63267630603559	16.3564764293533	3.30400347171683	8.98990349438864	3.96784035963688	No dOCR induction
3	2.2624164013759	0.118079301946981	4.54094345895626	3.73382058210327	0.522456907194403	0.578347001054431	1.21650341540542	8.94669427576853	5.35503306753309	9.06504196704923	No dOCR induction
3	10.8107670579648	18.9087333467889	1.8027970735187	7.33845717714598	1.68988731165107	4.73833070243916	3.87565700606002	2.89663040232698	0.522705076616914	3.44937615761613	No dOCR induction
3	1.15044578655913	4.41085141268458	2.91604696218626	5.89896683820832	0.875970327842185	0.168603617801074	1.16718707169091	2.13342097574161	2.1017203464979	8.78245986410366	No dOCR induction
3	2.75089841947823	8.68102014352529	1.05828729495305	6.66155328378691	2.1290553191683	0.622082936043937	5.87654533279622	4.19981129273561	1.669362299269	2.93072848221561	No dOCR induction
3	12.8660955691499	31.4578626302317	2.38809008489425	2.17791616951202	Inf	5.20492844183337	1.20472841477953	1.02364011625384	1.90562564698559	1.26897548432618	No dOCR induction
3	40.4466052965425	4.84819868663816	109.295241132533	8.58799636693069	1.4063503379464	7.15057385302969	0.642729443791207	2.33260905680067	6.74168026814453	1.13513068012819	No dOCR induction
3	14.9970309650839	6.24184660325505	21.4935383860905	2.79219031129382	2.13034030722559	4.62164991250507	5.48579381911754	31.7530649942697	2.17815621775611	0.638273171690729	No dOCR induction
3	3.86342794652193	1.32720253559103	2.84664400079802	38.7279171745092	0.336512446015215	2.35846796439504	7.69146356473036	11.9150259655169	2.96992990930157	5.32574551815366	No dOCR induction
3	8.83504954628829	5.37380261553345	0.634723191318135	0.979246474273999	1.00275130318562	5.33661065566109	3.09186009981215	5.70127952891943	1.56557361079498	2.87239808208062	No dOCR induction
3	6.10769822616344	1.53656449757348	4.08084526529616	2.85442760214254	5.14785220963922	1.90001105183387	2.32985599593443	0.514025387466286	0.995398478766427	1.03268588350972	No dOCR induction
3	16.8371840623521	6.93029517178623	0.0982779767861727	1.17189598525957	1.40837231678503	3.80838197282283	5.69038499310684	7.29397803594762	0.806348894151312	8.56857342123884	No dOCR induction
3	0.6209250190654	2.14806105872743	0.846085772090068	6.73127720799275	0.931156613318573	7.24783540036969	5.04270273926492	0.759117818962848	1.40788680421015	5.04246570329608	No dOCR induction
3	5.85513409500952	9.85681179828113	2.80314932680655	3.96602417440193	2.29672230615302	1.61203464112059	10.269443169893	2.99720941553275	4.05623784126744	2.68065980335502	No dOCR induction
3	11.9859691379523	3.38858647913521	3.60237234332462	0.846455535096241	4.9169729818979	6.93963675690885	1.12822341384995	5.80541207486557	11.5056950292354	2.47403415368573	No dOCR induction
3	4.53197024576122	4.66623061218512	2.8271019103255	5.02678519221765	1.05536721452599	2.19773373682441	8.59653123044125	3.7269472689008	0.642160434621023	9.04379516942287	No dOCR induction
3	89.556658761107	16.0549493375448	1.68270090832186	8.76358660594359	1.47814733613561	23.0035373542895	0.632393233262107	7.97070737825977	0.688042267943707	0.614660000220494	No dOCR induction
3	1.70054765232169	8.66172408498964	6.30172844714436	3.11945634716386	3.36361604895357	0.410523355061376	1.98256757215086	2.58168798981729	4.27748041576521	3.05167421178529	No dOCR induction
3	4.56618957121842	5.9974515407417	2.66041808529606	1.9165381354671	1.27611859601713	1.79957312644317	4.28102759971205	3.07617578126002	2.50069790167017	11.4784600627686	No dOCR induction
3	18.809197612769	9.8494496651967	3.19315280690041	6.08869283467084	1.59167292042379	1.01700527186097	6.37261295542609	6.41292985897654	1.78966908438088	22.5684610129198	No dOCR induction
3	10.4585414205843	1.66577958435231	5.12368032644847	14.7453258752381	1.57861473174543	2.53693249605302	23.6530229351784	1.70449764770634	0.460234953647987	3.06952490183101	No dOCR induction
3	0.385973593231691	8.33750473068553	1.31505030659304	12.0748698993974	0.576999890451264	3.47063436246335	4.78895710888121	3.80873195120053	0.911072389331949	14.3139975463643	No dOCR induction
3	2.60413139380474	593.954450678073	5.49351092798747	0.972203572704076	2.87872308721444	5.05343829246149	6.62819025920467	3.30361982990851	4.37640698790659	0.743317739044509	No dOCR induction
3	11.6235316306594	86.8242180778412	2.24798014743701	10.9030270577742	2.32816315294625	0.76984037951738	5.67810728322864	17.0158894167728	1.30143824288081	1.96102176857749	No dOCR induction
3	9.40641880123916	11.8953598575033	15.0699430589363	0.93206360483941	1.18973464402137	2.8243922162756	1.59048464046648	0.99850130331468	5.25765553035004	1.60730630054358	No dOCR induction
3	0.762877243095589	2.98665356941199	0.780915608151389	1.48857949589547	2.71828547379644	6.79199086052948	1.19929539075916	3.53259746916754	2.07363775598304	1.48159470918889	No dOCR induction
3	10.2913801372503	10.6626585690096	2.07462208796203	4.50575983400647	6.1873957984402	2.19286162963438	1.01146927001935	0.860945157502372	2.17250050828153	1.03341560684911	No dOCR induction
3	4.07218024392686	1.64868171242344	0.920654191085265	74.6948770234493	1.33790424019485	2.01985648417469	8.36310917308972	2.06431536582236	1.17437673885392	2.79936563240549	No dOCR induction
3	7.81755147545233	2.70288147893766	4.49411724604093	2.81413709814354	1.53506052472736	3.83321598636081	3.25522468046889	5.22356498497321	1.69885583041457	0.873815852098082	No dOCR induction
3	0.887215292753755	12.7692174845796	3.41723181933608	7.54710827331592	0.488329391035283	19.4002621775947	3.82643166832076	3.12791585062241	0.56692250105026	2.15776052628049	No dOCR induction
3	29.8674491564205	45.6818395357083	1.12044406873768	7.23163772808628	2.89591722902376	9.94240168646927	1.39446576490621	0.657974252777533	2.86476819896121	3.55629777611013	No dOCR induction
3	1.09759239518544	13.1115506548193	1.89997283441719	0.987101440221691	4.19345197353985	0.915674952208148	9.70617693522051	4.85227584747474	2.04112946551964	5.10595757791141	No dOCR induction
3	6.51712031280183	3.298695382332	3.34213955406141	0.72669422370593	0.590735355589059	6.95180755583293	3.98075830281173	7.24175330095911	1.75056727185971	1.95310079515045	No dOCR induction
3	10.8086665542374	7.94638425065038	2.33294777188633	1.17719169396461	1.07766059207102	0.634669171040554	3.62100181278452	3.30636618426278	1.36254219000859	1.39278385698866	No dOCR induction
3	7.71842817434308	5.23025196635502	1.12039271376732	6.95969266182656	1.00423678765389	0.49779254783674	3.50088259385975	2.94245171619644	1.20468084647496	0.998116165892236	No dOCR induction
3	182.768251599233	15.4517842854154	4.51561889710908	2.38982316630334	0.342702300286633	4.50001425906708	16.0518527986963	4.90325991625007	1.68297672322449	1.82104042879259	No dOCR induction
3	9.07872945550117	0.424600393936475	4.9273106474552	4.37401465522398	0.357351666655476	3.31233444569544	0.917964900516146	10.3475694859612	1.73736724545248	1.85921335320897	No dOCR induction
3	11.9575738133426	6.53691031863131	4.42218217906261	3.22290674158352	0.534282204182383	58.0927560111398	2.07901795092627	9.83569681815878	2.26484698146777	5.12297307625533	No dOCR induction
3	14.2893251250811	11.9977781903908	1.18961886933691	3.97783008446493	4.43865115249769	2.24226817054255	14.1943769620312	0.974819868144641	21.8601618512348	4.77383481065203	No dOCR induction
3	5.09513867605233	4.18385678106683	4.62197841422519	2.16558597947315	0.999629389403138	5.72997468358748	27.0138097057948	9.96959040870557	25.5420171725063	1.1656779792183	No dOCR induction
3	2.51940109767414	95.9633063720571	0.26826624570435	18.4578309662296	1.82436334130854	4.93959733422309	5.43734347682786	0.505873270398209	2.49596974201165	2.69660061339473	No dOCR induction
3	4.90151624475796	1.44850441988381	1.18701863601749	1.52942669990994	0.370745648417561	0.971183112293301	13.5204136009609	1.40330291783654	0.968886169339311	2.24467717069578	No dOCR induction
3	16.8034657964696	4.13143320344637	2.75546744751901	10.8310554392105	0.965307747276276	0.519619504551044	1.38882492277716	2.67583595324619	5.08956945250844	2.54850718757442	No dOCR induction
3	13.1295053359191	1.68084816475269	3.96368371264793	24.4194713509778	1.84361019387326	0.737007508437915	3.86161845707961	5.23534618382846	4.4802854478746	1.6469094872668	No dOCR induction
3	5.9833798245653	20.2217063388525	41.4349428033978	32.9206704331396	203.257700472159	4.79373664907378	2.51884057725866	14.8463835832219	8.86471054530842	10.3976441287481	No dOCR induction
3	33.0718507307853	9.53782558454201	1.50670187815813	4.96570497512567	1.15677737890205	2.28554851156258	2.78968312832027	5.30005433658541	0.481291339891538	14.5067072903994	No dOCR induction
3	3.06544772635243	2.34747385755124	4.32382925372732	20.1626126316658	1.99606462881203	2.14742121605406	1.91155499537656	10.1519780492398	11.7234184303472	3.1698979506897	No dOCR induction
3	3.85578953316657	13.1021299406635	2.65524042689578	1.17689465976692	2.52963598651987	4.02385887019746	4.20339060655212	3.94434936592848	8.8048554552925	3.48716542048083	No dOCR induction
3	5.09110195220616	9.85811940341381	0.662119907452098	3.12788611726775	3.09688532593902	2.01337359768988	1.45877037847496	1.8918506815535	1.5953436454365	10.3659919255803	No dOCR induction
3	2.75677364397898	10.3069540301473	0.55585867584987	4.26478406197295	1.36445591788137	3.32638089984221	3.79994144365159	1.81031689298365	5.66162363979272	2.55488883058344	No dOCR induction
3	19.7075781248216	0.883245732069442	0.536767798795001	2.63124275752595	0.0439198894807518	1.21278058591369	2.64275809739323	0.790598703810765	1.6850675084739	1.76721853489372	No dOCR induction
3	3.23282364174753	9.96372144114205	6.38061244077463	1.69719688914875	0.873971015427807	21.6563758540143	3.21799791901432	7.25844329155151	8.05905866661377	0.540342830231357	No dOCR induction
3	2.21090351167856	4.58662768220369	2.86462147429209	6.05467245837005	0.554835559026397	1.1990860129139	1.16736741733828	2.84983969549741	10.8863859209505	1.84756577837404	No dOCR induction
3	40.8970548574699	8.068803262285	1.25418957462732	0.608166033397284	0.774896672069674	10.7925841759802	1.91976156559161	3.02854016624287	14.4415158978978	2.16724379696055	No dOCR induction
3	80.0892162316462	0.82683797568724	2.99245268606028	2.79562395932053	1.10525898519722	18.8842536622612	2.19408160079128	1.4664477233406	0.889651184443755	7.41046805167827	No dOCR induction
3	7.31998553601073	29.9067856704167	1.63432199605918	4.72189258272382	1.66275888333031	20.5441063931351	3.01942173888782	10.4891901990916	6.92271012829227	1.71745379886538	No dOCR induction
3	5.85446646017488	1.2380432049636	3.46102434372988	1.5619782985771	1.79933290092565	3.15494155961545	0.778587561149968	6.1795868220951	13.7159376279314	3.96588212869028	No dOCR induction
3	4.02748055048513	9.25077416303779	1.10442777529394	1.59143242794446	14.1915653252842	19.0703104725406	3.0600604892394	3.88627526334162	1.02359306515826	0.59441110650678	No dOCR induction
3	6.62982585881736	9.76642335778349	18.0250029839134	4.35263275248373	0.274947067686413	0.566007041834066	3.31241016602091	3.52386491912834	0.629516445332011	0.923425602319271	No dOCR induction
3	13.6622370334611	9.1106508267953	1.08456620257128	2.16021223552045	0.76724011220289	1.57624136808161	6.55774665820177	9.76653540912649	0.741923226139718	1.33545023374781	No dOCR induction
3	2.29330021697523	238.514481592727	3.17296261954239	3.37192982029707	3.77766681766256	3.07605107653289	6.22504047937744	0.730974165341733	1.02092792161688	0.45758725925902	No dOCR induction
3	7.10235103167019	11.4183388099186	12.0518056073936	4.77535832708425	0.471009739616299	1.94904652382973	2.51575112100105	4.81901662295403	3.5915335851414	17.2442209377776	No dOCR induction
3	12.3594379097988	12.352693459258	17.9027517934226	12.917336280068	0.330503800485147	1.19827460723357	3.57484444002168	12.582021558212	0.852652239975044	1.30878240759337	No dOCR induction
3	1.60850595804592	14.8398896038339	4.24902870539032	4.3256765576	1.12025719267922	5.90095216625535	1.92587088581915	27.2202669114874	0.657792284875551	3.30182758939827	No dOCR induction
3	20.5276001966223	5.60284176035619	14.7065345338405	1.52871178064408	1.79479317707351	0.475639734732667	2.13291205411415	4.81118772213492	4.55633430388144	0.38321469369533	No dOCR induction
3	1.1415225817669	2.40011621483292	1.08896012117099	5.24417911585231	2.94908440391438	6.01027700134223	2.45471454202456	16.9731993086291	2.34908934979103	1.86396181575678	No dOCR induction
3	2.61671602292019	5.29762290031363	2.69300208464371	2.27350501547047	0.473190780253254	3.04756738509765	2.43490242033145	1.17569034207844	0.367385530980407	3.19029948158009	No dOCR induction
3	2.09111975401136	15.3890812212025	1.0292361969295	1.45680945699052	0.501473007364583	5.23996030492999	0.747691721702082	3.27351771702436	2.53932826176795	152.194813531975	No dOCR induction
3	3.68741023999077	12.0550274774202	1.70153530755978	5.16578851567691	0.285814080894569	1.07712651551235	15.5081978456681	2.18763345867281	11.8240602505658	0.975925408978096	No dOCR induction
3	8.60399048106242	4.77159877641691	0.799499049424095	3.0164957376161	0.855705310830593	1.10113853748345	10.4143455794213	2.08261826975756	0.260806589751073	1.99093277857002	No dOCR induction
3	4.10313611116628	20.2304988598434	3.05929457391861	10.1773081480821	2.24574549672219	3.77162424921809	4.57192065054631	1.82047917996526	1.20686462217232	5.45933266583555	No dOCR induction
3	5.24830743203922	3.44846915884938	0.835946725299917	13.4549441508115	5.86295710991425	1.12830039412136	4.23378253748631	3.3128167108411	0.299750532699467	2.51812220504707	No dOCR induction
3	7.09577917924043	3.75557809492551	3.324267150029	1.85113785538854	6.08992226828561	2.56265724633848	9.06281351710938	0.632823751069422	0.593514957463128	4.64993494140829	No dOCR induction
3	33.8719658883155	7.38506728860027	2.80040357325826	4.57562484509583	3.60299017631277	3.44684445462114	5.70229762625312	3.84458060497867	NA	2.66760559494465	No dOCR induction
3	9.58492735881651	2.88658316877575	2.43878078605194	15.3877134663452	3.06283392205654	9.9411772341968	2.04910156509518	5.09729909022565	NA	0.0980303266230241	No dOCR induction
3	3.7328419270714	19.2327981107924	0.70622964553252	5.21596659535459	1.24655151495799	2.56677654101014	0.913410027927899	3.41186257313288	NA	3.77638692303076	No dOCR induction
3	10.4560166391721	3.30232292333637	1.36381628076518	2.55585989858469	0.402202410511108	1.14589916422227	1.97132320363353	1.24816127130697	NA	0.609028690235381	No dOCR induction
3	1.79686905309171	2.60998384203642	5.13545533083536	0.750212244825742	4.70131224773561	3.9667680045091	3.12442169235784	1.74198206798169	NA	1.18541823028339	No dOCR induction
3	2.90577412856498	40.8789269523116	1.30909018117829	1.30626584068794	1.07915684945747	2.26485404254805	6.71178802386954	3.88331931018205	NA	1.00959581027202	No dOCR induction
3	9.39495948381425	80.5750343259403	1.89675981273524	3.56228145547037	0.550744071660732	1.08540038708174	1.67089804497852	1.47880621696054	NA	2.61434251429623	No dOCR induction
3	4.43051999692143	7.22302794277979	3.31513573156581	2.20235899741761	1.67799801059668	3.94269928253091	4.35162923857438	2.66304066339231	NA	1.60153636718662	No dOCR induction
3	4.05947609328519	8.52789778695531	5.92137749997154	5.00946416348565	0.596829890621058	2.40492290782344	1.91574310193687	2.20204030817435	NA	10.4838265397324	No dOCR induction
3	11.9548440406887	3.81579819583239	2.03858198728508	2.62315542234591	0.343291672767345	7.453433901377	1.32789781008133	6.97847612312153	NA	3.60310888557905	No dOCR induction
3	11.1963007891854	6.37955300978671	1.3849379346751	3.59388314087034	0.349179737165498	9.57137262028643	1.71979474412223	7.16126621714831	NA	2.15546918030489	No dOCR induction
3	2.90427801799423	15.1430454324299	5.51314609531404	1.78874828401472	4.8773910392045	1.20117115613392	0.497796556951775	2.35542352516085	NA	0.807619030815768	No dOCR induction
3	4.51015632649952	2.4271527842548	1.47657771961847	1.44568634666089	3.7647847199568	3.87397709381196	14.5235900285507	4.25677912900289	NA	0.659024560360651	No dOCR induction
3	31.8510611440323	7.03385495547798	2.2658133211628	2.34358754991476	1.38656027852971	11.8623534412437	2.71797374204304	2.69931981075148	NA	3.4384724635941	No dOCR induction
3	10.6101683899859	12.1368986983148	1.92887125528264	0.331494619990293	0.306371544140252	4.2754299625829	4.38081464454147	1.73542263929651	NA	2.53679607032395	No dOCR induction
3	3.89989851032159	1.35111393473379	1.62315336732641	12.9863993826256	0.475310161031375	1.81263946551521	0.733814946712439	3.41097300567029	NA	6.76609717730424	No dOCR induction
3	1.49463521105621	19.5213076490907	4.68270232574459	6.35998218312011	0.918068241926906	0.556575374082743	2.32589098037551	2.26482949943228	NA	0.405184027276827	No dOCR induction
3	3.40015639721973	1.23791358954956	4.31690324626318	5.509851085291	1.96659668280324	0.795221439361182	3.42443489735149	0.803646366056969	NA	3.57470030777351	No dOCR induction
3	3.92463998093914	2.34388995570364	1.21090191462096	0.533258484238386	1.0514582752132	3.64458995608407	234.229561885018	13.4589041688539	NA	0.259979401983738	No dOCR induction
3	1.89971297084865	1.96619732880474	3.83778504120485	2.41897092577526	0.0493404247916052	2.98628519556968	1.48476568237967	16.5161131055168	NA	0.83279402293104	No dOCR induction
3	2.53484868520654	4.00057467907886	6.29126663827166	1.28339417824416	1.63181100016352	2.92887524881967	2.63734899829281	4.81636679330127	NA	1.27193160677912	No dOCR induction
3	4.82263049529065	7.47441192138718	3.31445439511309	383.602534296044	0.0926116083283271	1.76707069466785	5.81547761803964	5.19242501506233	NA	5.62536837221863	No dOCR induction
3	5.48984511465007	5.21545012786551	1.93024849621605	0.734209007486178	3.25831420274746	2.16603871544144	3.35701361488154	11.2277091930941	NA	2.57485962718641	No dOCR induction
3	4.02107045792533	5.34627135887295	0.510722804297668	1.74752838612552	2.66632111145062	1.67058888329528	6.66526737706986	5.7340528525261	NA	0.367556650822237	No dOCR induction
3	2.88785644381143	7.13132024091962	0.597926849662321	6.71058361404029	1.20392314387377	1.16540962342042	2.88984044145172	3.07779471178477	NA	2.34322039179921	No dOCR induction
3	7.86497124461132	32.9167214080104	3.00617212698678	5.63188612215527	1.03047297279364	1.45073563428047	3.32950565522995	0.841809463617159	NA	4.8273983218662	No dOCR induction
3	6.67378031735245	9.37421225758536	3.16722750024081	7.65433164331648	0.970732427083764	0.190147413408989	1.06284358252732	1.73588446747373	NA	0.377676031662255	No dOCR induction
3	5.56312930628802	3.3211069361259	1.46021334550879	2.53618731008171	0.487584712278406	11.2284281959723	2.01685758629278	2.50185650186452	NA	3.204350469719	No dOCR induction
3	10.5442830899004	13.2819984145717	1.64589748491369	0.21146457105922	1.8752962088965	4.95847025645096	1.47073079677128	2.15970277685951	NA	4.55232659888066	No dOCR induction
3	1.23291181016359	1.67361238337447	2.2442156566581	2.55678717270555	0.865992953390611	3.75723091774245	2.37411812146774	13.2855742907176	NA	2.17300557347703	No dOCR induction
3	3.54877346882253	2.44470124897966	1.09543801198672	2.38907933993358	0.493208706152613	0.600922984990698	4.24003903758715	6.21724731163612	NA	0.341597729294434	No dOCR induction
3	3.62740095938579	10.4748183965238	0.997248859589562	2.0160338458402	2.12627870121955	1.27818814468387	15.5725495589198	1.57832460364241	NA	4.13691794098867	No dOCR induction
3	367.750900405793	5.75421250851151	1.16202073269699	1.08864907885644	0.951379679284568	1.23995598279334	1.94226581393078	1.34954196213161	NA	0.461582281850966	No dOCR induction
3	0.644438915856881	3.61878991130055	0.183452223334189	1.14671858863835	0.69944148257281	402.24048214116	4.0594744016606	2.48848996291457	NA	0.689462765612353	No dOCR induction
3	6.5538508228352	16.3528787395612	7.35251522624701	9.93670043391525	1.04252108009619	0.539442074056642	3.03631610780627	0.413001401198813	NA	0.75528382540529	No dOCR induction
3	16.4608406480431	9.32904243634489	1.17109674211085	48.07873727583	0.841339828115735	1.0111627743087	1.59540514229353	18.5123482463101	NA	0.601204704594605	No dOCR induction
3	11.7344124819573	3.058244714916	2.60983668213271	2.38867242244696	0.441219287768547	3.76296059154155	1.30174052115854	2.25730422980962	NA	0.691769984726171	No dOCR induction
3	9.27127388805095	4.63602558313969	0.52084248692112	4.61788664158448	2.30717171985749	3.74820572783388	7.6910452087987	4.09227845828176	NA	3.81115995517684	No dOCR induction
3	2.10281119653206	33.790929705101	1.38783453155298	2.39476003923183	17.2016870250679	6.71359228719826	4.66107493619277	0.860896364639289	NA	9.65023113784789	No dOCR induction
3	4.50770314051242	10.6199825947156	1.43338332206622	1.22601416022243	13.1064631429454	1.97345412112828	9.0850561536474	1.92993161253677	NA	0.585220182875192	No dOCR induction
3	1.16186535560257	2.84089796295421	336.524883064324	1.863278611044	1.45634172199299	0.124492597436649	1.31849382691622	3.43772012684693	NA	4.32903922990596	No dOCR induction
3	6.93586979844496	1.58415365789217	1.93418260545654	7.02528947541576	0.564224994850177	1.69096180870688	2.07910628897211	162.141412327479	NA	2.49075138012554	No dOCR induction
3	1.7568991243933	4.05891591199289	3.06016567277783	11.8619412112832	5.29240717959759	1.37099696393533	0.204346199879542	2.11374924139369	NA	0.937649733397472	No dOCR induction
3	41.7812968983417	3.38456930695245	2.96088846512811	1.34445802243724	3.71927783888699	2.22735855284894	2.56837638815512	9.54578612955634	NA	0.620041656351733	No dOCR induction
3	89.1289250501319	2.06398287174206	5.42068209900922	4.43312942414262	7.657572680185	0.842979998648761	2.63065907087639	4.23954031589527	NA	1.63296991529893	No dOCR induction
3	6.71042383138675	2.13308427955054	1.97526600256653	0.3552383712392	0.0704197029506515	1.2137103496465	7.92561928805186	6.41138213000007	NA	3.0079371868406	No dOCR induction
3	9.06757769976145	5.38690793146555	0.193232543729335	1.41380918494634	9.35478785464565	7.20368121963592	4.36209022813624	2.6272535267262	NA	0.210687367695329	No dOCR induction
3	6.1183435539607	5.63627828319902	1.66621382660631	3.34117413159853	0.981897543830891	33.2732600742877	0.58785201996046	6.00269971143571	NA	2.17786591852617	No dOCR induction
3	2.7984847315293	4.27860680131647	0.791308700069238	15.2062557277254	5.11864417587065	1.1129954358711	2.4721715188914	1.49250207860322	NA	1.37799787047959	No dOCR induction
3	3.78047130589836	2.26344156034135	0.876239225827694	3.24099387267059	2.65525562866483	2.46122314837627	1.81963891946829	1.64419947923741	NA	1.09733228083224	No dOCR induction
3	6.33540060801457	8.24940179257813	1.2930716840937	6.99004517209274	0.80396484304349	2.25566783149472	6.51301592306636	1.23788782359056	NA	1.0470771404127	No dOCR induction
3	11.130359607068	1.13819540238407	0.565023346874644	6.36216305795552	3.06525894964215	1.21535336709228	7.21935204555271	1.90623106580346	NA	0.998078803216315	No dOCR induction
3	14.9274592005271	6.23026325954824	3.77625393073154	4.0160369522031	2.0369344138544	1.04332511401055	1.38807168528844	2.86486347515438	NA	0.946296096611719	No dOCR induction
3	2.77284542340354	7.07385743931674	18.5866485623569	4.84262034152018	4.65070775197655	2.67167977039439	9.79603064216184	16.2094925709974	NA	1.65752724574593	No dOCR induction
3	5.22743680888766	9.07181984244848	1.09649862224084	13.4363315478364	7.6675680659685	5.35579097923976	0.87404313494121	1.37722172048045	NA	1.17825987396083	No dOCR induction
3	0.749924726623368	3.26371578985235	1.64614740281795	0.411362715255301	14.5779937846345	10.6670118476981	1.2627763779972	6.45853678882023	NA	0.687103026223644	No dOCR induction
3	4.6296032812299	2.89452888185349	2.87237719037499	1.4414645500787	0.544174847543806	0.766793967471375	0.856104278174863	3.02963480423991	NA	0.758715592737654	No dOCR induction
3	9.35992295008767	383.040417329469	0.799609485594228	1.18291583355546	2.93042231821249	3.33850327921481	1.57602594431896	1.29915910410254	NA	0.984688377956756	No dOCR induction
3	17.2675894830119	0.503314547967717	0.906948406941142	2.27134459225012	2.99462880854799	0.230251992673406	4.07985550791554	1.08511548874038	NA	0.923996790665013	No dOCR induction
3	4.53982385349091	6.23834872279326	2.21113555770679	19.3090912932028	0.477689978366401	1.01823347220013	13.0075172483636	6.85785542928275	NA	1.44961460287029	No dOCR induction
3	0.883823707620828	16.2321200385436	5.42510990904796	1.05261018401443	0.789113122642528	2.06168309319846	0.442833166813428	3.84120670395734	NA	0.985012585965364	No dOCR induction
3	2.69677094744896	11.6081460783422	7.56232626976561	5.28567754625951	0.886312459900161	14.4478235241451	0.957866452299958	9.60919507213174	NA	17.701893124096	No dOCR induction
3	3.58695520128139	10.4443114071905	0.959664224189469	0.565447109595528	0.247864992290224	3.46833117808139	8.67746856113284	1.09121075495579	NA	32.9747365057599	No dOCR induction
3	11.3673664083642	1.94699879016236	1.12562301689592	1.9189472280338	1.43387211400325	0.285879244000698	4.50271385974586	3.94515027315202	NA	2.74174279473544	No dOCR induction
3	6.54475186024354	5.4985799759375	0.201318633781857	0.855272108651696	0.323649878764362	7.75383764092402	3.32977242901148	0.380949225507477	NA	0.886017213940837	No dOCR induction
3	34.1115295436791	1.47359802994446	1.26513523240257	4.2655808221287	0.214322019094679	6.12152210713285	0.782366164008514	2.02797746036536	NA	5.41126421632943	No dOCR induction
3	2.29175060418106	7.19276329650272	2.56201315361538	11.3836529142113	2.02695742602164	4.62434190416127	1.59035239071153	1.68456904797965	NA	3.78082033828141	No dOCR induction
3	6.88513901002546	1.64818683722613	10.6165214846368	1.4108485735093	0.0452928110437758	2.91374167382784	4.24879083787289	6.60792377906033	NA	5.18531448165001	No dOCR induction
3	46.5892976175786	38.1676992366076	4.12335549955173	1.07511009143449	1.01065674063759	8.19334097542881	1.20806538086464	2.57861976371026	NA	0.279484273992879	No dOCR induction
3	1.65995601758722	90.9641859369743	0.26082343350145	3.63415060418142	0.0380245542571792	1.28273736869908	5.21200340633876	2.48740073493587	NA	11.948434721015	No dOCR induction
3	10.2014128544217	6.26273696482017	2.79361823271003	6.72521822658437	0.62611333359848	0.929549953648063	3.47310135041614	6.00503536602136	NA	1.16973952683255	No dOCR induction
3	2.53084927367469	8.70110796012388	4.02300175309537	4.27589206690902	7.57878959994164	1.60047649770404	2.3429156157732	1.09411728904861	NA	30.2261500034793	No dOCR induction
3	3.38611393130461	6.21697184047352	3.11496214542018	0.790275843998612	Inf	11.7350958828787	1.73174736674535	6.54780569394572	NA	3.74866472201542	No dOCR induction
3	1.42176198072466	2.8255618072943	1.4181806945469	1.46053026935245	0.368711208852926	0.61321159048544	2.18677706479905	0.807193150833207	NA	0.417064967670218	No dOCR induction
3	3.57387009357732	4.13939763270766	6.04900115954318	5.335239973794	0.0881983475704429	3.35077568001233	0.789428031940426	2.99828887916017	NA	3.53228297964142	No dOCR induction
3	3.35720107059375	6.95582804639221	0.647038225138995	0.601046513930478	1.95911378781527	1.15367123567437	4.74008439008913	0.658668816964829	NA	0.995645430858937	No dOCR induction
3	18.0585914789809	10.0239953622234	5.19453506924944	0.417814334983897	0.0692683364814649	0.6855983426	3.15395278429486	5.74208921165562	NA	4.67781137453281	No dOCR induction
3	2.88538274718196	14.3155279078258	0.718336237108868	7.43132065616585	NA	1.22560755295937	1.79696010265376	1.23664880109235	NA	9.49395497033407	No dOCR induction
3	6.2847593287444	2.78083655559408	3.09449380063096	20.1400899430012	NA	4.16035746236475	1.04623541047756	8.71499419416411	NA	0.782802364959169	No dOCR induction
3	2.65531011657783	5.29286127881092	0.675424016338129	1.84679606118419	NA	9.41385250255061	1.44110476750337	0.965191144857807	NA	5.15459617904268	No dOCR induction
3	2.6616291357755	0.921879753199952	0.959647738391525	1.73623144198276	NA	0.927836181949918	1.92414333184335	0.977273298695722	NA	9.8911095822135	No dOCR induction
3	14.9110779366743	4.14683869571564	0.662319912807421	5.53730195178106	NA	0.860536917082158	2.62212940482363	4.34395677618524	NA	1.12985583271666	No dOCR induction
3	32.8320025519394	9.11755460487938	0.524682972716041	1.26094953888003	NA	0.806266693868599	27.4033126798566	12.6325883777929	NA	0.720493348039849	No dOCR induction
3	1.72646291465185	15.3042247136197	4.83656978377195	2.06283478399358	NA	1.66138135812153	33.3302354924718	0.713603413372845	NA	1.03005555989785	No dOCR induction
3	10.6885535894382	4.30529902997231	7.1138317094129	1.69610099058954	NA	3.21168336147003	3.54266288051147	0.597822018736187	NA	1.28345103480246	No dOCR induction
3	4.31101044338672	0.752665474979121	1.11665449214525	0.698528631018173	NA	2.26012454086186	1.22080622615719	9.99509389849907	NA	3.32836299439125	No dOCR induction
3	25.7627068566767	2.14348374257121	0.266374591100872	0.914914898848916	NA	0.56334387665895	5.023821148991	4.97710521742841	NA	0.752703711534696	No dOCR induction
3	200.085590275079	3.8412440824573	0.950616543521734	1.63967819877373	NA	1.35824072384608	5.80605638040369	1.78075587607842	NA	1.05669747171848	No dOCR induction
3	3.64101173926677	9.37169628961423	2.6164132879885	1.49149415927468	NA	4.0160944534592	7.26651261413392	0.75075674088259	NA	5.27649915249458	No dOCR induction
3	3.50241595441797	7.0611698553413	2.69181181171735	69.4276228600886	NA	0.333830476261553	0.79966613053203	2.45457726188446	NA	0.257488629513349	No dOCR induction
3	13.1051638986199	35.3471914647014	1.43775779208647	31.4668866257966	NA	0.372566469716716	13.0426636171783	3.443216747845	NA	0.508684298271814	No dOCR induction
3	1.39770202785849	3.03244456560078	0.19444485932936	6.90627251999183	NA	4.88200339350248	1.53850644461041	1.39177311242142	NA	0.264768405777868	No dOCR induction
3	13.4303146731213	3.0749205769687	0.43249041437264	0.825579364879795	NA	10.8971741049479	8.32781442661883	0.241384428936086	NA	4.21085567630551	No dOCR induction
3	6.77804524898644	67.334361415774	2.69352436585373	6.69611733360652	NA	0.878576423909782	1.70027335726442	2.74690451404718	NA	6.64929963439243	No dOCR induction
3	1.31585956492346	1.73984195763342	0.232420314960625	5.21354699150397	NA	1.25931555934819	4.77793410023076	2.4349190355948	NA	0.160195927769853	No dOCR induction
3	4.29984235391257	9.3723622023623	0.2939725962566	3.64938860718407	NA	4.40134210451098	1.64817054034318	1.66017278676832	NA	1.11427310241198	No dOCR induction
3	2.35549066546378	1.19071678141697	4.66047902863234	0.435451393527325	NA	0.903772588384387	7.65289862624637	1.35251299525459	NA	0.85123808882919	No dOCR induction
3	3.4999193591319	3.43705819979081	1.68061133577407	11.9992072718864	NA	5.43207490001621	12.4515366451407	1.52008354690158	NA	0.463350681432863	No dOCR induction
3	5.64615644441983	1.80763806990122	1.49787110426708	1.40922849124847	NA	0.994928970826969	18.2591470554264	2.72019598738305	NA	NA	No dOCR induction
3	5.86312442277734	3.60507948866315	2.90910889005375	43.1776208350239	NA	0.800410264181658	1.40497360503337	3.61959045057897	NA	NA	No dOCR induction
3	15.5922477403048	2.85116939025988	0.718845279043908	5.16599522369679	NA	1.27482697415326	8.80416838119804	1.47773283736048	NA	NA	No dOCR induction
3	29.9224016257598	19.5179038624411	3.50241195678961	1.16483641418248	NA	0.639509678302893	14.652632197995	0.79651668119373	NA	NA	No dOCR induction
3	114.091080119044	2.60471068175834	1.01134179138067	3.25337095870809	NA	0.569390883249584	1.30927452034114	1.00975084592468	NA	NA	No dOCR induction
3	23.7637731902098	5.36564232518259	0.576783857662751	1.14947980977195	NA	1.35865615935747	1.0422415983045	1.9746690455299	NA	NA	No dOCR induction
3	16.748212420349	2.79919982386111	2.09035397892803	7.08087948749985	NA	0.900011456293502	1.50262302498643	3.41611111672019	NA	NA	No dOCR induction
3	3.71167034188681	2.76693681472845	1.06238345709682	31.1695700825848	NA	0.867508242984216	1.39507197657279	20.1972978614704	NA	NA	No dOCR induction
3	6.98446633476426	16.3191425667369	0.846433930001239	40.9353413603516	NA	1.66549098933643	6.51703850007119	30.479299185198	NA	NA	No dOCR induction
3	6.49362272395651	30.4206035402693	1.79905867265836	0.448585630926251	NA	58.260840692941	1.213352580866	3.69920532709942	NA	NA	No dOCR induction
3	11.0091935949351	1.59080102417858	1.30492421313121	8.10378525625011	NA	31.4071292593731	0.879146539777379	1.14300536257652	NA	NA	No dOCR induction
3	0.623682043809374	2.05977242571561	2.45255774656588	7.99303633927804	NA	4.43197139429839	6.23519660840162	6.86591559291264	NA	NA	No dOCR induction
3	10.4052784493499	10.362738446856	27.9227086070113	1.00911661895285	NA	0.644999545277286	1.22755764441388	5.6277887969563	NA	NA	No dOCR induction
3	11.7099827038085	3.8029523339299	19.3926073651282	1.6723351922194	NA	6.20014699410288	0.559852574017172	5.1435373223421	NA	NA	No dOCR induction
3	13.716707654282	22.7276399710318	2.5455390887076	2.32414539537901	NA	3.68860152914759	4.40538596328492	0.774510858349074	NA	NA	No dOCR induction
3	2.29843557000478	96.2414041635003	0.44818865461429	0.697833574172816	NA	4.38093686270802	15.6350688502199	16.2819647722951	NA	NA	No dOCR induction
3	5.46841308474211	3.98798495007556	5.60437026053744	6.82997477773365	NA	0.127768290182919	Inf	26.8653037001822	NA	NA	No dOCR induction
3	1.54111899125793	2.61960321538202	3.70958507135683	0.525052558293032	NA	8.47067136245666	0.977236600351327	8.36852194531899	NA	NA	No dOCR induction
3	12.8058363477155	13.0526752219161	5.37857307883801	0.969005623174428	NA	0.967102286502114	0.141254490194638	0.912469348197852	NA	NA	No dOCR induction
3	51.6803223593952	1.51573538122814	0.242535937585545	4.64211280640901	NA	52.5704734690428	NA	3.85352993802029	NA	NA	No dOCR induction
3	155.707363481057	12.1906524137623	12.6669615762228	0.444669584595392	NA	3.46342935276696	NA	1.17344788233624	NA	NA	No dOCR induction
3	3.75264659882342	5.78923197244475	9.38017978581749	2.85777433345201	NA	0.864431568282647	NA	7.61959318887822	NA	NA	No dOCR induction
3	13.3518161468582	1.32318612688096	3.68139651437938	0.302107731971676	NA	2.37090063042459	NA	6.81597426761151	NA	NA	No dOCR induction
3	15.6843142569168	3.78868463748666	1.11851171416549	2.09760834961303	NA	0.811913483411113	NA	17.6282069135953	NA	NA	No dOCR induction
3	1.08238900282575	1.87685772178611	3.6016049591827	28.0943752808134	NA	4.54014390474708	NA	0.796077335997515	NA	NA	No dOCR induction
3	1.79776605197312	5.67633060863236	2.10554036796333	Inf	NA	25.9502462348807	NA	7.53336522151297	NA	NA	No dOCR induction
3	8.40738601525838	5.47413239650293	5.81318124236132	0.627991533312098	NA	21.6610956551281	NA	16.1564731733653	NA	NA	No dOCR induction
3	1.88273837279874	8.74971154972133	12.7623406100902	0.409734028616449	NA	0.218539205826229	NA	1.36991668822348	NA	NA	No dOCR induction
3	15.1995180243565	30.4527042110476	16.831303240937	0.427589531780499	NA	5.82372780996129	NA	1.31698066887554	NA	NA	No dOCR induction
3	3.15610854545756	96.9390552961988	0.348788547670984	0.0779902989982173	NA	5.67433567976318	NA	1.78156121714805	NA	NA	No dOCR induction
3	2.93450290761547	27.0359474860825	4.19855798228743	NA	NA	0.940209826560886	NA	1.46037054341295	NA	NA	No dOCR induction
3	4.7269160598607	15.2417497422193	4.37546515893511	NA	NA	1.05459692215224	NA	5.18902325119585	NA	NA	No dOCR induction
3	0.559670109120969	3.64939731587175	0.908268385970518	NA	NA	1.33779483391093	NA	0.800437707913249	NA	NA	No dOCR induction
3	10.5725493863015	6.2588380096382	0.954551707482358	NA	NA	0.338635159113401	NA	0.993167838499995	NA	NA	No dOCR induction
3	2.60632073831345	7.16097640039315	0.597511642901848	NA	NA	4.78330943587855	NA	7.86890811439371	NA	NA	No dOCR induction
3	7.49244489456794	12.329175121697	0.948703261341109	NA	NA	0.354616792058719	NA	0.441071973602816	NA	NA	No dOCR induction
3	48.5112778261009	0.722969559071605	4.35100385286792	NA	NA	0.549599825633078	NA	0.651354025179265	NA	NA	No dOCR induction
3	Inf	11.6367988616292	0.345484974085664	NA	NA	3.78108096097419	NA	0.754741776931905	NA	NA	No dOCR induction
3	1.13956236943513	10.9140540901593	0.386604937384695	NA	NA	0.21747009770123	NA	7.10187474442648	NA	NA	No dOCR induction
3	1.80602282597951	16.06363275105	3.01095116274676	NA	NA	2.32881784000902	NA	7.14266179965749	NA	NA	No dOCR induction
3	0.474788031758612	2.46319562073169	0.105129626291095	NA	NA	0.158497872279867	NA	Inf	NA	NA	No dOCR induction
3	0.179307649247217	4.29466246300325	0.858544124218033	NA	NA	1.15266967536207	NA	1.33017884086796	NA	NA	No dOCR induction
3	NA	1.30578511109725	18.2622935982689	NA	NA	29.1532758059286	NA	1.1084357540668	NA	NA	No dOCR induction
3	NA	12.7591745700213	Inf	NA	NA	Inf	NA	0.310759264741125	NA	NA	No dOCR induction
3	NA	41.8198738500821	0.345101604589276	NA	NA	0.676494584495157	NA	0.153973652746778	NA	NA	No dOCR induction
3	NA	179.957017896867	0.202161700984698	NA	NA	0.311569793442369	NA	NA	NA	NA	No dOCR induction
3	NA	3.12423284454359	0.330222666245876	NA	NA	0.882304792108927	NA	NA	NA	NA	No dOCR induction
3	NA	17.4703534609362	0.0132309779729613	NA	NA	NA	NA	NA	NA	NA	No dOCR induction
3	NA	13.2502582789028	NA	NA	NA	NA	NA	NA	NA	NA	No dOCR induction
3	NA	1.12895050616586	NA	NA	NA	NA	NA	NA	NA	NA	No dOCR induction
3	NA	2.27168046485381	NA	NA	NA	NA	NA	NA	NA	NA	No dOCR induction
3	NA	8.0646035705889	NA	NA	NA	NA	NA	NA	NA	NA	No dOCR induction
3	NA	1.88301389256321	NA	NA	NA	NA	NA	NA	NA	NA	No dOCR induction
3	NA	11.5426618183264	NA	NA	NA	NA	NA	NA	NA	NA	No dOCR induction
3	NA	3.83980745407895	NA	NA	NA	NA	NA	NA	NA	NA	No dOCR induction
3	NA	3.07983180965474	NA	NA	NA	NA	NA	NA	NA	NA	No dOCR induction
3	NA	4.50739896126992	NA	NA	NA	NA	NA	NA	NA	NA	No dOCR induction
3	NA	0.734986999282046	NA	NA	NA	NA	NA	NA	NA	NA	No dOCR induction
3	NA	4.27356911750389	NA	NA	NA	NA	NA	NA	NA	NA	No dOCR induction
3	NA	3.14350814660135	NA	NA	NA	NA	NA	NA	NA	NA	No dOCR induction
3	NA	6.34483618932787	NA	NA	NA	NA	NA	NA	NA	NA	No dOCR induction
3	NA	34.8468807246158	NA	NA	NA	NA	NA	NA	NA	NA	No dOCR induction
3	NA	Inf	NA	NA	NA	NA	NA	NA	NA	NA	No dOCR induction
3	NA	1.17026281657304	NA	NA	NA	NA	NA	NA	NA	NA	No dOCR induction
3	NA	1.40408526300678	NA	NA	NA	NA	NA	NA	NA	NA	No dOCR induction
3	NA	0.252761093771121	NA	NA	NA	NA	NA	NA	NA	NA	No dOCR induction
3	NA	0.212373604712888	NA	NA	NA	NA	NA	NA	NA	NA	No dOCR induction
3	NA	NA	NA	NA	1.02844461213056	NA	NA	NA	0.566187116424409	NA	No dOCR induction
3	NA	NA	NA	NA	1.25662931338546	NA	NA	NA	1.79325541419346	NA	No dOCR induction
3	NA	NA	NA	NA	1.67406884981671	NA	NA	NA	2.09893535019528	NA	No dOCR induction
3	NA	NA	NA	NA	0.677246635651142	NA	NA	NA	4.00517331158757	NA	No dOCR induction
3	NA	NA	NA	NA	0.649221501277063	NA	NA	NA	2.66549974321901	NA	No dOCR induction
3	NA	NA	NA	NA	0.507880691006577	NA	NA	NA	2.1780377481838	NA	No dOCR induction
3	NA	NA	NA	NA	4.86561410016545	NA	NA	NA	1.21417892984597	NA	No dOCR induction
3	NA	NA	NA	NA	5.45789350764347	NA	NA	NA	1.1730527159563	NA	No dOCR induction
3	NA	NA	NA	NA	3.49314075623093	NA	NA	NA	4.83860623403621	NA	No dOCR induction
3	NA	NA	NA	NA	0.992791423380129	NA	NA	NA	0.859745388136567	NA	No dOCR induction
3	NA	NA	NA	NA	0.534212334571121	NA	NA	NA	3.77273519956011	NA	No dOCR induction
3	NA	NA	NA	NA	2.17112429338955	NA	NA	NA	39.6654119233483	NA	No dOCR induction
3	NA	NA	NA	NA	1.99485610575632	NA	NA	NA	3.65305008984734	NA	No dOCR induction
3	NA	NA	NA	NA	0.497312784831937	NA	NA	NA	6.60267242349126	NA	No dOCR induction
3	NA	NA	NA	NA	2.60902843624655	NA	NA	NA	5.61015357191127	NA	No dOCR induction
3	NA	NA	NA	NA	1.81042432255051	NA	NA	NA	2.68308817876993	NA	No dOCR induction
3	NA	NA	NA	NA	0.863389410791532	NA	NA	NA	12.8084538866863	NA	No dOCR induction
3	NA	NA	NA	NA	3.85637009473375	NA	NA	NA	5.98611040297711	NA	No dOCR induction
3	NA	NA	NA	NA	2.96516381166756	NA	NA	NA	1.51642783241797	NA	No dOCR induction
3	NA	NA	NA	NA	4.40591849419472	NA	NA	NA	2.73035516049009	NA	No dOCR induction
3	NA	NA	NA	NA	0.726262218660532	NA	NA	NA	2.90038956871828	NA	No dOCR induction
3	NA	NA	NA	NA	1.02902681886193	NA	NA	NA	0.998872998001151	NA	No dOCR induction
3	NA	NA	NA	NA	4.79818476867901	NA	NA	NA	12.7139343111511	NA	No dOCR induction
3	NA	NA	NA	NA	2.38046764387439	NA	NA	NA	1.33651065685035	NA	No dOCR induction
3	NA	NA	NA	NA	2.11463866381517	NA	NA	NA	1.3405555488704	NA	No dOCR induction
3	NA	NA	NA	NA	0.857577751335693	NA	NA	NA	11.3168907068689	NA	No dOCR induction
3	NA	NA	NA	NA	1.27862875468478	NA	NA	NA	3.10263635956939	NA	No dOCR induction
3	NA	NA	NA	NA	0.447039662266124	NA	NA	NA	1.48567111803607	0.7007938113914	No dOCR induction
3	NA	NA	NA	NA	1.50327398090037	NA	NA	NA	4.82029515479913	2.83889108618796	No dOCR induction
3	NA	NA	NA	NA	1.6990948256155	NA	NA	NA	4.61979552611382	1.08527555895096	No dOCR induction
3	NA	NA	NA	NA	1.02698091198081	NA	NA	NA	2.20012574531055	2.54061882304903	No dOCR induction
3	NA	NA	NA	NA	2.7097415880103	NA	NA	NA	8.07097392483315	0.408303707191185	No dOCR induction
3	NA	NA	NA	NA	1.59316174292266	NA	NA	NA	1.79911578432334	15.3246616421836	No dOCR induction
3	NA	NA	NA	NA	1.4896229706972	NA	NA	NA	1.10545381166636	10.3702211076814	No dOCR induction
3	NA	NA	NA	NA	0.585240447564717	NA	NA	NA	3.28640148505384	4.68106068855003	No dOCR induction
3	NA	NA	NA	NA	1.27042451503996	NA	NA	NA	2.29180414679883	1.81537692701849	No dOCR induction
3	NA	NA	NA	NA	4.49551244962778	NA	NA	NA	4.78876684467626	0.877418381535344	No dOCR induction
3	NA	NA	NA	NA	NA	NA	NA	NA	1.05459991046183	NA	No dOCR induction
3	NA	NA	NA	NA	NA	NA	NA	NA	2.53528662416219	NA	No dOCR induction
3	NA	NA	NA	NA	NA	NA	NA	NA	1.61373709309484	NA	No dOCR induction
3	NA	NA	NA	NA	NA	NA	NA	NA	2.93069517488824	NA	No dOCR induction
3	NA	NA	NA	NA	NA	NA	NA	NA	5.86412164318155	NA	No dOCR induction
3	NA	NA	NA	NA	NA	NA	NA	NA	5.83632006134502	NA	No dOCR induction
3	NA	NA	NA	NA	NA	NA	NA	NA	1.51684216143868	NA	No dOCR induction
3	NA	NA	NA	NA	NA	NA	NA	NA	1.05552118942169	NA	No dOCR induction
3	NA	NA	NA	NA	NA	NA	NA	NA	5.72140582002556	NA	No dOCR induction
3	NA	NA	NA	NA	NA	NA	NA	NA	3.44095235698698	NA	No dOCR induction
3	NA	NA	NA	NA	NA	NA	NA	NA	1.0708669000036	NA	No dOCR induction
3	NA	NA	NA	NA	NA	NA	NA	NA	1.47964870921145	NA	No dOCR induction
3	NA	NA	NA	NA	NA	NA	NA	NA	1.84309354942539	NA	No dOCR induction
3	NA	NA	NA	NA	NA	NA	NA	NA	5.80416288559212	NA	No dOCR induction
3	NA	NA	NA	NA	NA	NA	NA	NA	3.15860448490196	NA	No dOCR induction
3	NA	NA	NA	NA	NA	NA	NA	NA	7.75358506943392	NA	No dOCR induction
3	NA	NA	NA	NA	NA	NA	NA	NA	0.298286153698221	NA	No dOCR induction
3	NA	NA	NA	NA	NA	NA	NA	NA	1.7406665274727	NA	No dOCR induction
3	NA	NA	NA	NA	NA	NA	NA	NA	5.17248353987042	NA	No dOCR induction
3	NA	NA	NA	NA	NA	NA	NA	NA	3.34969754634445	NA	No dOCR induction
3	NA	NA	NA	NA	NA	NA	NA	NA	1.71106609764789	NA	No dOCR induction
3	NA	NA	NA	NA	NA	NA	NA	NA	0.916249424664475	NA	No dOCR induction
4	10.2370813859307	NA	NA	3.1227019833669	1.55315094738489	NA	1.39158840189645	NA	0.688294547717036	0.317669558932711	No dOCR induction
4	0.658560705769103	NA	NA	1.98348963333381	0.259903641244816	NA	10.9660642397321	NA	5.8774770122849	1.75290929513262	No dOCR induction
4	1.74561023292355	NA	NA	0.199168827323138	2.17528439017447	NA	3.1376259755121	NA	0.480750118696504	0.302383527388247	No dOCR induction
4	2.36453488621206	NA	NA	3.37763684912118	15.6159732499865	NA	5.13752355571957	8.88591776163761	2.24860934560883	1.65534041359693	No dOCR induction
4	65.0763604712707	NA	NA	1.13867095075532	1.432899840294	NA	1.25083401953392	2.33161908645303	5.53551799777609	0.39272069096392	No dOCR induction
4	3.38222554322854	NA	NA	2.93017023152001	2.16406366468154	4.23137017826274	16.3798949952696	0.731789028638813	4.65776380624935	2.13174022240892	No dOCR induction
4	4.20186271119417	NA	6.05769721867184	3.44032802775636	0.342714050458422	0.560325427175807	11.4222176460597	1.76097228529432	1.92305664124761	0.277433482962426	No dOCR induction
4	2.64134720486566	NA	0.637536103851487	0.673294400579829	2.40138340137426	0.641885506913181	16.9942735392332	10.8624494447657	2.32043040773476	20.5694318273429	No dOCR induction
4	18.8855153456102	NA	0.426840388149292	31.5019070540243	2.04173258527927	1.43127655253268	10.9498362612224	1.89380159112538	4.69426634520457	0.437970134601455	No dOCR induction
4	11.7665778278889	NA	1.94891125435816	2.02314977189376	6.6789978385985	29.7065172680666	2.06281499118714	1.12749297424308	Inf	2.21584122772413	No dOCR induction
4	1.47005384210014	NA	21.4058533346452	3.09893832602282	2.30294884115384	1.44719983755516	5.80853493336671	1.64591482477789	0.853624752483637	0.135213247601143	No dOCR induction
4	6.78733076505434	NA	0.35113432591189	16.0952713998145	0.234462018013557	0.912321699550412	1.83158245037439	8.01952080152	NA	3.86054075414617	No dOCR induction
4	33.9881216400365	NA	0.822880950063835	0.980107846683697	0.269162052262351	6.1129603992944	2.13944897347938	4.7800233030808	NA	1.82171861593625	No dOCR induction
4	2.64201234069883	NA	1.86613312658288	22.834832912229	2.48979236063196	0.705444052961542	1.54519364658299	1.42326000462645	NA	0.358380363477539	No dOCR induction
4	4.05961137264849	NA	9.85236992089495	24.3413393286112	1.79857422652568	1.26369220380059	2.06930134848751	1.7250182004006	NA	2.76010236457252	No dOCR induction
4	4.365584942466	NA	5.40886092360563	43.4971048664097	4.3250096636742	15.9410738427834	3.76337212807415	0.772418066171939	NA	2.69916729453053	No dOCR induction
4	1.99970135210429	NA	0.0627826336831404	20.961149488595	3.47465646074528	2.5864716526576	1.77954467310321	3.6445930361848	NA	3.14785731022312	No dOCR induction
4	3.08627440351222	NA	0.502785715429049	11.2663425469362	3.7070577427956	4.80171815656945	2.69951203360653	2.42799849856557	NA	8.09590186593681	No dOCR induction
4	4.60720529026113	NA	9.74290707130223	2.60850515054305	0.871590373125858	0.992080862135596	4.3777610665346	0.403667918232314	NA	0.222492884756889	No dOCR induction
4	15.0683104820353	NA	1.5461307887735	35.3923595841563	9.57121024519015	0.163708944669575	9.98834287129317	3.68734587128773	NA	15.670239664439	No dOCR induction
4	2.76134133258957	NA	0.360382186592148	1.89852659054269	1.50336196850458	0.601500024423059	2.04726373932654	1.35620717068812	NA	0.403237918278346	No dOCR induction
4	78.3488196938022	NA	4.18989003569781	35.739899634931	12.1462289780613	2.00105202075468	11.3312822706382	5.04908134778269	NA	5.75973704674181	No dOCR induction
4	3.81500221386244	NA	1.02264197894286	3.63906077297067	2.80493127793912	2.49462326219588	0.677078395691219	4.33554209102486	NA	3.38961236752899	No dOCR induction
4	20.2327220094613	NA	1.6408950885442	1.17589286211289	2.73204378649425	0.568273112681768	0.579372436982164	0.94542294677372	NA	0.496679643064448	No dOCR induction
4	6.46720579461212	NA	1.35821995016895	8.5626972155845	1.02744358291597	26.0749743209463	2.2142606987975	23.0163506095662	NA	1.7776176027414	No dOCR induction
4	20.4075910699502	10.9688291509662	5.3035535837101	15.6914922570758	1.78044464582243	2.80980909578005	0.379480208918467	1.18512203938924	NA	2.60103687821994	No dOCR induction
4	0.661850604785178	0.466113037900537	0.80440856862835	1.91099125340851	31.5158510071965	6.9768461076815	2.19793091992958	9.95578173368554	NA	1.47516490317162	No dOCR induction
4	27.2064063583765	1.96720351338433	28.8208487878614	10.4145081022419	5.47090190264666	14.9001000661789	0.773170043518079	2.67475009282683	NA	2.99538094850659	No dOCR induction
4	39.7963633388953	1.73653683626153	1.08975876727991	2.61102941014094	0.187643798597588	0.615053386701448	0.600221533496459	9.80178852984429	NA	2.92352800472364	No dOCR induction
4	93.3001193545906	52.2568093802226	6.11703755197174	0.846841657789235	1.2690177789137	17.9610364292131	16.7893031754643	1.34102497860483	NA	2.24058108616286	No dOCR induction
4	30.6121181174781	3.15859154556904	4.47695675358445	2.0793918645927	6.65268546894728	20.7993649872018	1.07732359015031	13.9697250096105	NA	1.58181235123625	No dOCR induction
4	8.72763996504403	3.53268306625855	1.0917858225785	0.730195975191044	3.54028510833477	25.319005452641	3.17645802245064	9.82980661352318	NA	2.14264753846044	No dOCR induction
4	55.8207922099137	2.53280689039699	15.021796968226	2.0252375984623	1.52284961256654	16.5194490671897	0.105163787704795	14.6369000219194	NA	1.98461571480439	No dOCR induction
4	3.29702749784604	17.5835750166068	9.3054928594147	0.448601714780924	2.0662656167911	4.12490901473328	6.97944273060867	7.88096828894263	NA	0.168248215930101	No dOCR induction
4	4.02393861597056	14.5813640397881	14.5026674416326	6.92474055632942	2.58469030529573	5.53138929111602	3.95512955270694	1.41662872592211	NA	4.51149138763049	No dOCR induction
4	17.4411726270252	1.97851275381781	13.0417410132923	0.381345902426044	0.128923178242811	2.03393268083374	0.645021375352492	4.61120171764958	NA	3.59601195500636	No dOCR induction
4	1.84648389988752	6.81183633336581	2.23773655348625	19.6029279490639	4.30942051533997	69.8057019825644	4.17237454072725	2.48466953340079	NA	7.43467651572076	No dOCR induction
4	4.7624191314361	36.0034773509915	3.85752946207973	1.27066695238539	0.775655652870917	1.1053387424488	6.6999105614977	6.397318997861	NA	6.74056162655886	No dOCR induction
4	11.8508228522486	2.61366316920658	2.27772864250433	4.14516126154664	0.897181496048488	54.5016664883946	3.51770205622523	2.28603812171837	NA	0.735583600248575	No dOCR induction
4	3.77676642143335	8.33473815563743	20.6400165882273	0.0761743107354188	0.888895185001861	1.87106311584759	17.4403664917999	7.28179556248148	NA	0.393804929358039	No dOCR induction
4	8.67263249821139	4.79856912167645	1.03309041688539	7.89443507949507	16.1565977748547	1.19333000025604	0.408427310653846	4.58544576178759	NA	4.32725668458425	No dOCR induction
4	6.15411416598854	3.86646704640178	6.52739650746326	5.24176653080471	2.85522486152655	2.06569567108643	28.8059380398034	1.29888694543565	NA	1.68657397400729	No dOCR induction
4	1.83732828011698	3.45311648792058	0.727483845633893	0.724757843787769	0.566697114672975	9.19714821357986	0.614498411244514	3.68532085076264	NA	4.24334562935796	No dOCR induction
4	2.79873687983953	5.36150268058425	0.877963324453652	7.48463553125653	1.48343853713187	27.5233981195418	8.29246537488785	8.77527546069286	NA	5.38763147966182	No dOCR induction
4	2.92848707854567	16.4803958269824	3.79428171261254	6.32328761976702	1.3016434868191	1.2275803836222	5.20920261353654	14.343717644622	NA	1.67386837195302	No dOCR induction
4	8.8781586803814	2.81904562372494	9.88689716556383	4.31817804836129	0.285681289500583	13.4048161242959	0.662592969393477	2.29464169989935	NA	1.10446391760677	No dOCR induction
4	1.64873164755006	78.6306450340879	1.63802992903494	33.0986385828439	0.445984512198981	1.51377547605075	2.45792029830687	15.7020609350474	NA	1.19368972329978	No dOCR induction
4	18.352172441627	2.39543203851119	8.16497460437257	0.672624415712306	2.17866498117233	0.322275549892828	4.52019940792082	0.550095987579131	NA	1.13123740296447	No dOCR induction
4	2.37853970537828	18.345676554526	0.626174563041051	116.268190602185	2.62254970680145	1.90969944830254	3.033267611731	0.322992401619992	NA	7.34617888982324	No dOCR induction
4	37.594500639762	6.6937083810317	1.57211702911005	0.656584939525183	0.324564666192941	0.64993195204208	4.32057404287655	2.78442348316936	NA	1.62527545823785	No dOCR induction
4	2.79414423375647	18.1205537034391	0.772836052879478	10.1071417779835	5.11213661402185	1.43232649038739	4.08172453677838	1.95054535802692	NA	31.8788880203345	No dOCR induction
4	10.4757397609759	0.958777811200953	1.38674327830328	4.29022981763747	0.847258300100399	0.536308230843522	1.48676412161651	0.884703280516865	NA	1.32660263849714	No dOCR induction
4	0.0450666594180963	25.8170172320029	0.351176432291466	0.714714841843503	1.13352054953165	4.60415278548965	3.33209438622376	3.54477348328683	NA	2.39495233061908	No dOCR induction
4	11.8422121047468	37.8067506110415	3.62173458636414	4.01702120928185	1.01512225425445	0.136818926994093	4.87719685409055	0.481484648968836	NA	1.24856629689357	No dOCR induction
4	14.2041039080582	98.8644459602281	0.239252647832842	2.9814089081779	0.347066298360631	13.7100237469	2.38008378813259	22.6493100079336	NA	0.829740920703457	No dOCR induction
4	1.42380849729026	32.0537376374262	12.9724488921789	3.08070544159262	9.33021364329065	1.13773463217394	0.462151133467598	1.01957896262549	NA	99.2955400359871	No dOCR induction
4	12.4466416533122	13.4371178470361	0.735290389936428	5.23917590896672	0.71114147935205	2.7066562386106	9.19449254933772	3.34031833153903	NA	9.0702345453858	No dOCR induction
4	15.6572660745296	61.8833103876833	2.62140517452404	3.04669879820208	0.852268481219626	0.165449995138037	5.69101262942186	0.0917338511291769	NA	0.341161494135969	No dOCR induction
4	4.06640354228195	3.23956760197416	0.25516128681046	1.51655376579303	0.828773484187606	4.89488153263129	6.67864884523875	6.86900149193311	NA	3.43622045350177	No dOCR induction
4	45.6264271879944	3.50683515701964	3.61617703706485	2.42583949573593	0.465270715109314	4.19792705330481	6.93972580794927	2.74315100715279	NA	5.90622738762572	No dOCR induction
4	2.68074714759882	3.73891737640387	2.9966162044626	65.2490158632172	2.24469648315564	0.632784015132143	2.48317319177773	0.393733582252766	NA	3.10583758639453	No dOCR induction
4	268.172628938105	1.66702542852887	0.70309995895507	6.66943031390291	1.29976961233865	5.5160432464021	0.768438951542144	3.04857929005422	NA	1.14444136256719	No dOCR induction
4	0.869179952651259	13.1529261958806	3.45890238200611	3.2510916030375	0.682149709450776	3.76032577811918	6.70271836381084	5.11753994193575	NA	1.77876523400621	No dOCR induction
4	19.3177595022461	1.98175389625032	2.47723012122449	0.219329410341121	0.835256225613678	3.19266126064699	2.56040633793215	3.80714818967102	NA	5.78433015034019	No dOCR induction
4	6.62718093546272	3.62753443395259	3.68122141804448	9.54851558371631	2.88410459176762	25.3879580937795	8.15112062416018	11.3675880038128	NA	0.887853841231056	No dOCR induction
4	2.10371900327284	4.28680191865235	19.1730836124116	9.76386583783051	0.505816610290118	0.376487382808768	4.951148653184	0.424960454998244	NA	1.96294516826519	No dOCR induction
4	10.4768972215403	13.3386688991581	0.23184705150191	6.81542079940432	4.61161738614672	84.8148076485427	3.46494417033457	24.3228930973943	NA	0.780618045339182	No dOCR induction
4	4.51496723212346	3.52926004702531	30.0163926436544	2.43905456962846	1.6443128421348	0.595167738775988	2.12929561532675	0.914215534629006	NA	2.49786117135968	No dOCR induction
4	3.64735400472346	7.82161478792935	0.539612156690962	10.5706672850362	1.19363443175423	4.86937440646723	1.64320352348995	7.93221456818562	NA	0.662589529232027	No dOCR induction
4	8.97444595260681	7.9036984854215	8.53721447131186	1.93661549420997	0.376223676053553	3.2006987591543	1.63553595004804	4.49075227319202	NA	24.2427776619554	No dOCR induction
4	4.25311570351603	1.22873922268871	4.13629889284262	0.972356304570809	3.64491731983266	0.386658471242056	10.9206473192382	0.429546306314238	NA	3.66769739989773	No dOCR induction
4	4.45651502337015	2.81060448625652	0.322829920724377	4.91062368817143	0.0772153675000401	1.92390408144093	3.77110884772777	2.74931583135005	NA	1.97239869056168	No dOCR induction
4	7.42120362285736	2.32625285367318	1.54196664517989	4.59648834377015	1.79713590029991	2.87072040510036	47.7513853284364	2.89461283988447	NA	0.792250995966192	No dOCR induction
4	147.43060440611	6.06594540531142	1.93289713120971	15.8058001799495	0.720980589962432	1.70234247691885	2.62899278194628	3.48942980635177	NA	1.26651458496511	No dOCR induction
4	12.1803647913726	1.47573506874759	1.86816902313317	5.34181139857797	0.619226901647243	3.49145965381486	5.71754931125197	4.15829498500615	NA	3.1236165157887	No dOCR induction
4	1.78835900398799	18.658043229011	3.36576564533826	3.63902085263981	0.257710361571864	2.00024829742634	2.37833515009009	5.15026229358887	NA	0.537808357098144	No dOCR induction
4	0.247585769996552	1.91505001231626	1.71204999984814	2.66000383096344	4.66587774042747	1.00427575728604	2.12989860494031	2.22392079046552	NA	0.445849464488972	No dOCR induction
4	21.120413786476	36.3616042840855	0.843953413064664	1.1416244834154	2.85986197857154	1.66079771773683	29.224430372776	2.76638310161462	NA	2.61752239937109	No dOCR induction
4	24.3220741513485	2.72288452893362	3.35649955592558	0.771934069143796	1.47935561285347	4.94219752224184	10.6210856994994	20.5832289989749	NA	6.30543925196004	No dOCR induction
4	7.23567487778586	9.61472826969885	27.3543027690237	14.291062015876	0.72229607015766	2.51288939321168	0.174980206110084	2.07286393918478	NA	0.915346013047355	No dOCR induction
4	5.53843793718396	0.118316849691419	0.512073661449831	2.51190927334271	1.50706799600235	0.155232907307164	3.63152720178231	3.16831440204687	NA	5.57588901557956	No dOCR induction
4	37.0345334932651	9.97587217364633	3.2998230985299	44.722324870091	1.16254781237272	7.60961006921491	9.82414070097385	0.259665246621732	NA	1.39674388554431	No dOCR induction
4	4.21976096627847	13.1174787833353	0.357325401423642	2.62583893295964	0.845361324464107	5.88509718529519	7.34485736191221	6.51889011342659	NA	1.8145919916816	No dOCR induction
4	0.871084052635842	1.30977438913693	5.55893423989954	3.49345768283376	NA	5.3981710415294	0.767141874133798	4.60356478085943	NA	6.19235651494049	No dOCR induction
4	3.12539829206327	11.0756417054369	3.18606036057615	2.88527281666343	NA	2.34132915972838	3.67628986271781	8.14157729430389	NA	0.349744710859124	No dOCR induction
4	12.4170842310677	16.7478178153427	6.44888943006964	1.02974039497036	NA	5.71704995793143	9.86291448014585	0.942696480310553	NA	5.04243982825779	No dOCR induction
4	22.7811779068253	4.52779798181526	4.58902996842878	108.729660097764	NA	1.5558335408708	9.3430022209265	10.3641071069826	NA	0.501176477998631	No dOCR induction
4	7.25231825635623	43.514911698233	0.543108576067983	16.004128908314	NA	0.74503002925888	1.42978607406503	1.72024601253756	NA	3.62983956365858	No dOCR induction
4	14.3345764595418	2.61163307686774	0.599815672373192	0.288604135298969	NA	4.08518765386977	2.19685501932369	0.740763438654059	NA	0.705474065318493	No dOCR induction
4	4.7001818092708	281.939241942099	3.55975508763294	3.2518347151391	NA	2.95703253553717	1.61677642802301	6.51680091467296	NA	1.37717673537027	No dOCR induction
4	2.41917252393733	0.912713618988681	1.82752581999752	5.50369878789187	NA	9.86684883646004	2.088899951913	2.30593119761161	NA	1.98621108506141	No dOCR induction
4	3.94396411686223	17.6298259601675	6.27492967185688	7.55757798871984	NA	3.50891063493773	29.4807468359972	5.85119301996543	NA	1.51355488064887	No dOCR induction
4	15.6506705865127	5.44355105972415	3.73631801353802	2.34309918897596	NA	2.19433035657782	4.35060820144241	6.83016004080214	NA	0.880548937501657	No dOCR induction
4	3.22968636025446	1.76568780662596	3.06277450133973	8.25475669169504	NA	2.017175381536	2.37708303978814	2.53643962426741	NA	1.82695902354618	No dOCR induction
4	108.68091639645	8.0045391995132	2.03238643192399	0.530146340609323	NA	0.667692072616834	2.13707612869442	1.55097195931086	NA	2.92022719400553	No dOCR induction
4	3.5839262785103	4.65493769636428	1.15275967171455	4.96290139415931	NA	0.259308296100338	4.73627781951967	1.99807696827055	NA	1.08548068258074	No dOCR induction
4	11.1894541424173	5.36683174048958	0.394923135543677	3.27725843352535	NA	9.60101489842815	0.814501848500693	2.48097221893905	NA	5.38696422401941	No dOCR induction
4	4.89662991817476	7.80907915804595	11.847603800014	3.39570900875992	NA	1.71152038165775	0.694521721176707	9.90229202191128	NA	0.359464377155486	No dOCR induction
4	2.45741913206908	4.66216189156614	2.23701031862924	1.18460730304465	NA	21.1577199627651	3.17683822527483	2.92361438461727	NA	0.638418100827249	No dOCR induction
4	16.6668169429633	3.34358392071828	15.6332312804722	3.09511779420209	NA	2.34235032795185	6.82728149836704	52.4998870196626	NA	1.31476559450306	No dOCR induction
4	28.7589630491193	6.02929876918094	3.06127333092905	1.32161792940434	NA	2.30259160871339	1.48951206911892	2.3800589510391	NA	4.79334413605048	No dOCR induction
4	1.02394109797159	156.771729509245	4.79905679031369	83.9610804773303	NA	2.04379048142376	12.245146219929	4.66033360306701	NA	0.586216364339188	No dOCR induction
4	4.24139857378325	10.6042914890413	2.17468973827689	6.28410926799836	NA	1.10371396175824	2.87152513450363	1.6989338070963	NA	0.691924445504444	No dOCR induction
4	14.4525276529195	1.75793282643904	1.90030282031042	4.66244660208445	NA	145.466432506267	10.6249243489807	1.32774415767576	NA	3.21223403771687	No dOCR induction
4	16.290848349734	0.417126326009847	38.2838964005479	0.983656389151715	NA	12.3546604923784	0.49771940370288	82.354054024104	NA	0.426665538082197	No dOCR induction
4	23.0061973851456	19.7264607293201	9.26676759574063	1.4325260506974	NA	0.272068627176265	7.12981815917977	11.3815128363996	NA	1.77040806466393	No dOCR induction
4	22.7085924693714	21.3465831611647	0.15165894497521	5.74044658287188	NA	2.84552106936704	0.727646712805493	0.218135397633686	NA	0.317987977852529	No dOCR induction
4	1.69927068065351	6.86744485276343	1.56812846020684	0.573562651657488	NA	4.5520629113774	3.54484887616089	4.03408965330819	NA	3.13422715833839	No dOCR induction
4	7.56477135061774	4.28662945920474	5.31908741893721	0.466184011523609	NA	5.16133121347249	1.03392198428858	7.40985125634385	NA	0.823978032075854	No dOCR induction
4	7.83401168163028	36.1010424936923	4.56882490084632	2.75900272763465	NA	5.37767627896425	3.30731924464209	5.21128778354137	NA	3.97100519709441	No dOCR induction
4	2.41717851796023	3.7078684314859	1.83190879354001	7.96026813405191	NA	5.23540138012715	3.38071309961589	0.992958836207261	NA	0.516334677393825	No dOCR induction
4	6.41657631294864	1.59836699966015	2.61911768719701	1.16994038064816	NA	8.04268727644686	2.29364115400709	3.83718686015554	NA	2.55278691620997	No dOCR induction
4	1.42392577549229	3.06916117751408	0.279091014346802	6.70453043505297	NA	0.478802639751359	1.04736763774641	11.048294563967	NA	10.9812212035123	No dOCR induction
4	206.755068046485	13.0913887769009	4.3242788206838	2.02683794420641	NA	2.82534316175847	2.62530366957347	0.601012681160988	NA	4.26592907298805	No dOCR induction
4	9.67135475752634	24.775170068878	1.76692151548041	4.54344123721216	NA	3.49208291084676	4.6421725236811	7.21854079238243	NA	1.31047399914402	No dOCR induction
4	37.7581479751022	7.6809948819913	1.35303633156777	2.78096235563402	NA	1.8392775830868	2.0254506074527	1.39879602881712	NA	0.609950153946295	No dOCR induction
4	3.13281066240993	14.1321349661466	0.496592186021033	7.52338919281293	NA	0.586096861471009	8.80519067856407	3.00721182947781	NA	1.49331892288172	No dOCR induction
4	18.106915013772	4.36508282023685	0.755626464583791	0.508306122290717	NA	1.93231379736599	0.728131563070204	1.24439395472469	NA	3.46257450938424	No dOCR induction
4	1.70468533438093	2.6198153644913	1.26688187885013	5.42713940604358	NA	1.15020311123162	1.86818063141963	4.72508499216952	NA	0.200472824939882	No dOCR induction
4	1.27182942376804	3.80694813774559	23.8714424411619	1.57763032197661	NA	56.2538836357276	7.68557713508184	0.86852196751491	NA	1.61269197531392	No dOCR induction
4	1.83234851542309	18.9517158330444	4.26806776709488	5.5177586543538	NA	5.7130459349415	0.62570108288864	32.9770528186802	NA	NA	No dOCR induction
4	6.82225183925143	3.13775363903269	1.05224027562658	1.35824963596233	NA	3.33698989901675	1.1263641560446	3.52365400940965	NA	NA	No dOCR induction
4	2.59245936249393	145.319170448474	0.160757684633091	2.78202214414435	NA	0.499053064041445	4.79645394642141	2.50661628422163	NA	NA	No dOCR induction
4	9.96986725332819	4.04972528677834	1.89708259947576	2.90315487170757	NA	1.35316122780822	2.01174769874079	0.789042804198277	NA	NA	No dOCR induction
4	14.4283130282146	10.8357737863886	1.67819373641326	2.34295183042952	NA	2.96178398462132	0.0839788599943515	1.57771352762794	NA	NA	No dOCR induction
4	3.58515744283894	5.56902643002215	0.41306897021357	1.88052267007846	NA	0.500090727518207	2.58266591879786	5.06317794426281	NA	NA	No dOCR induction
4	12.8783053556877	2.36404380350114	0.656593784507359	12.0060417899338	NA	0.463420315868143	0.638686748887246	0.657961621369541	NA	NA	No dOCR induction
4	2.51429919191263	23.2331689974087	2.52706837929451	2.09735611497577	NA	2.07048149618647	3.94788175417932	0.521464854787338	NA	NA	No dOCR induction
4	5.35800384715307	26.777403551185	2.61498651975671	11.0219387499154	NA	8.45966995252002	0.769578381315006	2.69642913055014	NA	NA	No dOCR induction
4	2.57914976941467	0.945018018213474	0.792752134646516	0.84313826194503	NA	0.838240042504148	5.04048872595977	7.72715162156272	NA	NA	No dOCR induction
4	3.39660233922192	4.15202992021482	8.30499998159832	2.20134046087639	NA	5.21783345129165	0.847015085096287	1.17047023998281	NA	NA	No dOCR induction
4	3.37347728831016	14.4377496733882	0.951971834162267	7.51417877240743	NA	1.30109946047358	3.80718929523619	7.88710929647308	NA	NA	No dOCR induction
4	2.62651541313953	17.1512598118024	1.94740111686324	0.613390612055561	NA	2.80907431061556	5.92681119115706	3.22663798697202	NA	NA	No dOCR induction
4	5.01136459863271	0.521039121305652	3.0361618279881	1.11013923550781	NA	1.59586147277939	6.5428256838012	2.25789134994283	NA	NA	No dOCR induction
4	4.02664811062928	25.8684847862415	0.756015905914526	3.7787215242744	NA	4.10140549078839	2.74524565390295	2.62414127007866	NA	NA	No dOCR induction
4	6.95557365931215	22.003158359669	6.71333148302913	1.49343261869742	NA	0.428820214510529	2.34135877017582	11.033533991687	NA	NA	No dOCR induction
4	3.0180059460736	1.62988048357524	0.797734039876165	0.297621095564039	NA	4.95015822904357	1.07087626155992	0.645156680793284	NA	NA	No dOCR induction
4	4.79763311780261	6.39341717997733	2.37920583884656	3.77249794149705	NA	1.14367006953072	3.05498336176673	6.16467346053359	NA	NA	No dOCR induction
4	19.8521599620821	0.454526487024038	0.757378001316668	0.555650120626586	NA	4.68991454916375	5.37978595135202	0.735900802460128	NA	NA	No dOCR induction
4	2.19265228910628	7.92143333196285	0.953349688132765	8.10428628706675	NA	1.24986540151166	Inf	6.2161850175418	NA	NA	No dOCR induction
4	3.55040527671274	3.04926288678322	3.73275995855732	2.48584732678374	NA	0.798751386088145	0.940672212247227	0.563269253970709	NA	NA	No dOCR induction
4	9.52098669066554	6.21764487005896	2.10367914008669	1.04838296825859	NA	1.84286024850589	NA	3.29270004674129	NA	NA	No dOCR induction
4	2.39065661399937	1.61472493231427	1.05509390432652	2.84661648988173	NA	2.58736712733225	NA	3.31453300066878	NA	NA	No dOCR induction
4	4.17783528531917	230.997107831005	1.27944866169766	2.51515645373668	NA	1.19756169821876	NA	1.77223015887924	NA	NA	No dOCR induction
4	12.412410164926	8.6088932071747	2.09657303420392	5.64917861108057	NA	1.02093659865917	NA	0.711491255750041	NA	NA	No dOCR induction
4	2.58002669477975	18.9394524841784	6.36702839180036	2.76873031860762	NA	0.934243234868754	NA	1.19981781110271	NA	NA	No dOCR induction
4	11.1151316908471	6.94261208713832	0.649964010725944	3.76513413082522	NA	8.57031129016555	NA	2.4984324364133	NA	NA	No dOCR induction
4	21.876198445837	3.59755879397709	7.46236294296108	2.54062441384573	NA	0.499429844014849	NA	3.21854587419331	NA	NA	No dOCR induction
4	2.46021989228588	19.7133071554255	0.236510777091071	2.55312769313818	NA	1.8999554519388	NA	1.69876480278138	NA	NA	No dOCR induction
4	9.65234074466663	1.78968950998285	0.257622056479156	4.61636122091975	NA	5.93988891673276	NA	6.35670186394502	NA	NA	No dOCR induction
4	4.63917088766266	1.28881908633629	1.55978961866775	Inf	NA	0.56933950487857	NA	0.357315819014703	NA	NA	No dOCR induction
4	3.86695710376787	1.77760200587798	4.47778201588503	1.72980616450362	NA	0.727744601086739	NA	0.656713653973057	NA	NA	No dOCR induction
4	3.05920466876189	7.05695028579429	0.600704812151703	NA	NA	3.09969677007779	NA	1.76761320664724	NA	NA	No dOCR induction
4	5.01916039116457	2.19358601632783	0.537767803751334	NA	NA	1.66194534843753	NA	6.25203659542388	NA	NA	No dOCR induction
4	4.86883198244186	7.55717162915878	3.74939086237889	NA	NA	0.233089675467704	NA	0.638563998348589	NA	NA	No dOCR induction
4	6.78356379980257	5.25250463174135	0.743702515723802	NA	NA	2.76679727249593	NA	1.1017503914694	NA	NA	No dOCR induction
4	4.13568897378116	14.5544477098894	0.117991553250656	NA	NA	0.415674152208803	NA	4.48690360131488	NA	NA	No dOCR induction
4	4.26938794396112	3.1879038731066	1.46632079530666	NA	NA	3.65797956475468	NA	1.55395229930948	NA	NA	No dOCR induction
4	4.06999031193706	15.3625021929322	1.47970703332233	NA	NA	1.2690573487587	NA	0.291675534965453	NA	NA	No dOCR induction
4	0.0509435936111771	2.74801344676663	0.31479987216442	NA	NA	0.546565227273278	NA	1.69041166924345	NA	NA	No dOCR induction
4	2.25213622320099	5.1534332178921	2.07752682259822	NA	NA	1.96234490033918	NA	1.72266181164002	NA	NA	No dOCR induction
4	NA	3.35369284357186	0.452907426724267	NA	NA	4.01196332422795	NA	0.836391932597023	NA	NA	No dOCR induction
4	NA	2.95977487798579	1.02912496697351	NA	NA	1.55379969943181	NA	4.46419317276951	NA	NA	No dOCR induction
4	NA	3.59439467797319	4.66438984209913	NA	NA	1.65465066659523	NA	1.1452988646418	NA	NA	No dOCR induction
4	NA	3.30129219506837	3.94477604765806	NA	NA	1.42645951557839	NA	7.52103307929861	NA	NA	No dOCR induction
4	NA	5.77487127125334	1.91067321228432	NA	NA	4.05115537828095	NA	0.594974609514873	NA	NA	No dOCR induction
4	NA	4.18266321937912	1.45425860146824	NA	NA	Inf	NA	3.37197285286735	NA	NA	No dOCR induction
4	NA	6.55944717061048	1.21539126858967	NA	NA	0.554038877872273	NA	8.75002000706479	NA	NA	No dOCR induction
4	NA	2.85394018004222	2.03612981493613	NA	NA	NA	NA	7.08156023990058	NA	NA	No dOCR induction
4	NA	5.24561462262	Inf	NA	NA	NA	NA	2.86032416069045	NA	NA	No dOCR induction
4	NA	18.9607265923394	8.10717381460657	NA	NA	NA	NA	2.20373327999266	NA	NA	No dOCR induction
4	NA	2.59759567400639	NA	NA	NA	NA	NA	0.79809330019701	NA	NA	No dOCR induction
4	NA	1.97253982454803	NA	NA	NA	NA	NA	3.68246678151632	NA	NA	No dOCR induction
4	NA	3.00849612292869	NA	NA	NA	NA	NA	4.43863233261491	NA	NA	No dOCR induction
4	NA	10.8017518113863	NA	NA	NA	NA	NA	0.0253688149570661	NA	NA	No dOCR induction
4	NA	2.57928805036253	NA	NA	NA	NA	NA	0.264086827187335	NA	NA	No dOCR induction
4	NA	4.26719139219653	NA	NA	NA	NA	NA	NA	NA	NA	No dOCR induction
4	NA	11.5146178492841	NA	NA	NA	NA	NA	NA	NA	NA	No dOCR induction
4	NA	10.4725616580874	NA	NA	NA	NA	NA	NA	NA	NA	No dOCR induction
4	NA	1.0561581685916	NA	NA	NA	NA	NA	NA	NA	NA	No dOCR induction
4	NA	1.48210932882174	NA	NA	NA	NA	NA	NA	NA	NA	No dOCR induction
4	NA	22.7681497173666	NA	NA	NA	NA	NA	NA	NA	NA	No dOCR induction
4	NA	1.7809996233392	NA	NA	NA	NA	NA	NA	NA	NA	No dOCR induction
[truncated: 3,491 more rows]
