# Supplementary material for: The HSV-1 ICP22 protein selectively impairs histone repositioning upon Pol II transcription downstream of genes
Source: Nat Commun. 2023 Jul 31;14:4591. doi: 10.1038/s41467-023-40217-w (PMC10390501; doi:10.1038/s41467-023-40217-w)
Supplement: Supplementary file 8 — Source Data [file 41467_2023_40217_MOESM8_ESM.zip › SupFig3a.tsv]

ID	log10(downstream_FPKM)	log10(dOCR_length_[bp])	density
ENSG00000000460	-0.190647962259085	2.32735893438633	0.262529134268817
ENSG00000000971	-0.7995236768682	1.83250891270624	0.233399998434807
ENSG00000001036	-1.72894260258249	1.23044892137827	0.010759254604458
ENSG00000001167	0.165614567365664	2.32118402730231	0.13526977530944
ENSG00000001461	-0.857721734853014	1.92685670894969	0.258642806911441
ENSG00000001497	-0.988579913088248	2.80379840798967	0.314145258617288
ENSG00000001629	-0.0513007386482112	1.90036712865647	0.159577598577098
ENSG00000002549	-0.950791352198849	3.44754562126701	0.153227303794049
ENSG00000003056	-0.853881339190792	2.04727486738418	0.275484600034859
ENSG00000003436	-0.435141434394839	2.32531037171106	0.289830830961249
ENSG00000003989	-1.72894260258249	3.14332712999205	0.0972111820076337
ENSG00000004399	-1.34262718739875	2.06818586174616	0.148297579328104
ENSG00000004478	-0.920463497563715	3.17143390094301	0.29080944279444
ENSG00000004487	-0.754248061629513	2.05307844348342	0.281730955309066
ENSG00000004766	-0.021050677135544	1.65801139665711	0.0897968085434695
ENSG00000004864	-0.857721734853014	2.03742649794062	0.273934173384086
ENSG00000004961	-0.485904553896198	2.71096311899528	0.335418125406952
ENSG00000005007	-1.55285134352681	1.84509804001426	0.0701575668513763
ENSG00000005022	-1.55285134352681	3.52530400995824	0.0458055752583234
ENSG00000005189	-0.883844562568235	2.70629095725876	0.338209964485235
ENSG00000005194	-1.18487455823222	2.80989624660244	0.249804724440521
ENSG00000005249	-2.02997259824647	3.45591024038274	0.0309467282309872
ENSG00000005302	-1.34262718739875	2.40908736944783	0.173435233607281
ENSG00000005436	-1.55285134352681	3.03080204877227	0.140428725653682
ENSG00000005483	-0.0184891839544415	2.64738297011462	0.195419510321888
ENSG00000005486	-1.33100259391045	2.00432137378264	0.140113019876426
ENSG00000005801	-0.675790632554912	1.50514997831991	0.0754523960361614
ENSG00000005810	0.203742292276871	3.25090769970086	0.122915928376691
ENSG00000006042	-0.781119749954935	1.76715586608218	0.20155658492972
ENSG00000006453	-1.07573008880715	3.68033551341456	0.0483547666086681
ENSG00000006459	-0.999134773623468	2.26481782300954	0.248556082790536
ENSG00000006530	-0.25032089984758	2.56937390961505	0.305150569589497
ENSG00000006712	-0.558624747553679	2.09166695759568	0.265487477243585
ENSG00000006715	-0.228296521568484	2.00646604224923	0.226850721737422
ENSG00000006831	-0.73471600660936	3.38129562300383	0.222389085627893
ENSG00000007341	-0.430789715225944	3.67182056018325	0.104633700695498
ENSG00000007923	-1.13411143873086	3.10174707394637	0.252850865385559
ENSG00000007944	0.0649012142093601	2.31910605930978	0.174733647131852
ENSG00000008018	-0.0686855215258456	2.93575910374531	0.213935051305216
ENSG00000008083	-0.883844562568235	2.55083960506578	0.32150323370479
ENSG00000008256	-0.920463497563715	2.86033800657099	0.320262753753187
ENSG00000008294	0.1970895053309	3.90711563887137	0.0491673787762942
ENSG00000008311	0.178327277537813	2.15533603746506	0.118088129385765
ENSG00000008324	-0.781119749954935	3.20561030990252	0.305846516945079
ENSG00000008394	-1.34262718739875	2.39794000867204	0.172759421811478
ENSG00000008513	-1.72894260258249	3.01157044359728	0.100408807957297
ENSG00000008853	-1.4424926252451	2.73399928653839	0.166152952946439
ENSG00000008952	-0.182772019345463	2.67715052127343	0.272085605583958
ENSG00000008988	-0.0825201200988768	3.18624982077909	0.231514702355826
ENSG00000009335	0.0502325496239347	3.52342127437263	0.101800488648122
ENSG00000009413	-0.360322133269672	2.17753649992986	0.262190486174081
ENSG00000009780	-1.4424926252451	3.05956341790127	0.168852160347546
ENSG00000009844	-0.602878044250936	1.92941892571429	0.255912539977945
ENSG00000009954	-0.950791352198849	3.23223352111473	0.266907379214072
ENSG00000010072	-0.26302636728698	2.29776051109913	0.273383546181534
ENSG00000010810	-0.829451989031855	2.65896484266443	0.341872169838737
ENSG00000011114	-0.0446385540002797	3.13703745478951	0.224234893478142
ENSG00000011198	0.867540837211779	4.69496915186348	0.0141540155098738
ENSG00000011258	-0.9604567769914	3.27634689625303	0.244251768754455
ENSG00000011275	-1.13411143873086	4.36229393796423	0.00555646126948427
ENSG00000011295	-0.731819710889925	2.14921911265538	0.29453847959482
ENSG00000011422	-1.55285134352681	2.28780172993023	0.124614507069354
ENSG00000011465	-1.08214974561892	3.01619735351244	0.267463894040488
ENSG00000011523	-0.916029245939637	1.94694327069783	0.253544307408732
ENSG00000011566	0.235201932508706	3.07408468902824	0.10418879503966
ENSG00000011638	-0.916029245939637	2.98181860717066	0.311231779603329
ENSG00000012174	-2.02997259824647	2.13033376849501	0.0498998155890181
ENSG00000012822	-1.02997259824647	2.05690485133647	0.237847860453084
ENSG00000013016	-0.836741484713396	2.53907609879278	0.331675635926024
ENSG00000013288	-2.02997259824647	1.97543180850926	0.0359934975787547
ENSG00000013374	-0.605028490899254	3.1360860973841	0.341728708532412
ENSG00000013503	-0.422820413811209	2.82445127003661	0.344642982982315
ENSG00000013573	-1.55285134352681	1.99782308074573	0.0921654710673596
ENSG00000013583	-2.02997259824647	2.03542973818455	0.0417834203402177
ENSG00000013810	-1.34262718739875	2.73798732633343	0.200304584202452
ENSG00000014641	-2.02997259824647	3.02407498730743	0.0739327123628676
ENSG00000014919	-0.380600480133351	2.2380461031288	0.2695515462337
ENSG00000015153	-0.516704024465482	2.99782308074573	0.357405045024961
ENSG00000015171	-0.988579913088248	3.17289469775218	0.278388845871313
ENSG00000015479	0.041701550931012	3.14937309049139	0.184897233091509
ENSG00000015676	-0.600738193281112	2.55448916000382	0.341399666699134
ENSG00000016082	-1.12688261125453	3.13465514227765	0.253044092567683
ENSG00000017260	-0.0552780572934941	3.13656203658998	0.22824065757786
ENSG00000018510	0.317339657190699	3.33905373570914	0.0988598586880266
ENSG00000019549	-1.02997259824647	1.86628733908419	0.197834697400742
ENSG00000020256	-1.33100259391045	2.42569721336259	0.175584327037555
ENSG00000020922	-0.478475921867327	2.05880548667591	0.253075901393599
ENSG00000021574	-0.751218997293644	3.09586645347854	0.335733307401591
ENSG00000021762	-1.08214974561892	2.28443073384452	0.219877413329393
ENSG00000022267	-2.02997259824647	3.18055594070364	0.0614463700099567
ENSG00000023041	-0.638969941901892	2.35024801833416	0.335140545716853
ENSG00000023171	-0.993825279185145	2.63848925695464	0.306440431116711
ENSG00000023287	-0.140089462045016	2.73479982958885	0.246364143481654
ENSG00000023734	-0.453218065965532	3.01661554755718	0.351654343021698
ENSG00000023909	-0.345668549664261	3.05785620874189	0.33424608174176
ENSG00000024048	-0.397839962015211	3.23070431361257	0.288190556042973
ENSG00000024526	-1.12688261125453	2.23552844690755	0.205914182265383
ENSG00000025156	-0.988579913088248	1.95182303531591	0.23679245741208
ENSG00000025796	-0.457801647320857	2.08813608870055	0.254198025510895
ENSG00000026025	-1.08214974561892	3.10311925354571	0.266788949205605
ENSG00000026508	-0.292749519967759	2.30856441356124	0.277819190671146
ENSG00000026652	-0.424239816980361	3.00902574208691	0.350057736535495
ENSG00000027697	-0.560566398056421	1.73239375982297	0.171466298061633
ENSG00000028116	0.456177774417872	2.53529412004277	0.0545793678991233
ENSG00000028203	-0.0900761463372147	2.60205999132796	0.229043932938939
ENSG00000028528	-0.436601751717371	3.76410137647623	0.073393595259651
ENSG00000028839	0.0697476715929206	2.53592674139557	0.170121859825997
ENSG00000029363	0.370093343601407	3.3392526340327	0.0883828493835142
ENSG00000029364	-0.207335363448054	3.1914510144649	0.27270869733482
ENSG00000029725	-0.503583864131993	1.94694327069783	0.244775448738311
ENSG00000029993	-0.0398335426718232	2.80854855124041	0.191922834587118
ENSG00000030066	-0.399179902807223	3.06595298031387	0.339947054050886
ENSG00000030110	-1.25182134786283	2.95424250943932	0.222160329556035
ENSG00000030582	-0.806323932079772	3.01431048096331	0.330982929197385
ENSG00000031003	0.102963882382844	1.98900461569854	0.126803413072863
ENSG00000031691	-0.191479035465612	1.40654018043396	0.0425420705812169
ENSG00000031698	0.195044664007735	2.8178957571618	0.104705165427626
ENSG00000032219	-0.707753303512554	1.8750612633917	0.252292976622087
ENSG00000032742	-2.02997259824647	3.49387611085282	0.027792334954194
ENSG00000033050	-0.781119749954935	2.65272969606925	0.341936315552767
ENSG00000033170	0.269785891271609	1.62838893005031	0.0268296384733151
ENSG00000033178	-0.268526775863842	2.09342168516224	0.248897824887949
ENSG00000033627	-2.02997259824647	2.12548126570059	0.0495675988703596
ENSG00000034152	-0.993825279185145	3.32827764440977	0.214213006222529
ENSG00000034510	-0.480089754290954	3.45984464238821	0.182208959848631
ENSG00000034677	-0.136723344949876	2.24797326636181	0.245829295988034
ENSG00000034713	-0.988579913088248	1.89762709129044	0.222712346035169
ENSG00000035115	-1.55285134352681	2.26126286879249	0.122571260916923
ENSG00000035499	-0.203408062915666	2.11892575282578	0.244761871990527
ENSG00000035862	-1.72894260258249	1.56229286445647	0.0265458831644876
ENSG00000036257	-0.306780191923249	2.04336227802113	0.24483540602802
ENSG00000037474	-0.481709606068842	2.85003325768977	0.349340742759826
ENSG00000037637	-0.160297448303294	2.85763398515001	0.251396562245136
ENSG00000038002	-1.42791260691851	2.39707054995941	0.159370995199267
ENSG00000038219	-0.988579913088248	1.99343623049761	0.244346817963116
ENSG00000039123	0.0611303278252444	3.51871130160903	0.101794399846779
ENSG00000039319	-0.0577166125682505	3.13369854611578	0.229977797795617
ENSG00000039560	-0.272518467026633	3.0826058726979	0.314665217455713
ENSG00000040531	-0.28119870598805	3.55473137667597	0.155423742363238
ENSG00000040933	-1.12688261125453	1.77085201164214	0.133106462253741
ENSG00000041880	-1.4424926252451	3.37097544935897	0.0884331405449702
ENSG00000042088	-0.654567180923008	2.21218760440396	0.302771020580369
ENSG00000042445	-0.638969941901892	1.8750612633917	0.247426251165236
ENSG00000042493	-0.993825279185145	2.61489721603313	0.301943778194705
ENSG00000044459	-0.468015773223683	2.10890312766731	0.257018028348389
ENSG00000044574	-0.524822619926568	2.82052984852352	0.343801854834897
ENSG00000047188	-0.440381050284979	2.80071707828239	0.343507239883919
ENSG00000047315	-0.187339482272572	2.8481891169914	0.26524099186715
ENSG00000047346	-0.675790632554912	2.99934806920672	0.352416621766889
ENSG00000047578	-1.33100259391045	2.89735213434431	0.202931432729139
ENSG00000047579	-1.55285134352681	3.09569228283979	0.136922779613596
ENSG00000047644	-2.02997259824647	2.86599180012628	0.0750569445524239
ENSG00000047849	-1.72894260258249	3.30674660807771	0.0733287129644438
ENSG00000048028	-2.02997259824647	1.69460519893357	0.0170797396581958
ENSG00000048342	-0.586930580421969	2.37291200297011	0.331887181862549
ENSG00000048471	-1.25182134786283	2.79448804665917	0.228113235385382
ENSG00000048707	-0.569556771527824	2.85491302230786	0.346506321068253
ENSG00000048828	-0.489194238042071	3.79330135361311	0.0590187102245078
ENSG00000049167	0.0499595197974165	0.845098040014257	0.00626567185044237
ENSG00000049449	-1.42791260691851	2.18184358794477	0.142625737372772
ENSG00000049541	-0.634332749381536	3.17681448067478	0.331993314397596
ENSG00000049618	-0.00792526565070781	4.09570970304725	0.0350416027162365
ENSG00000049656	-0.950791352198849	2.04336227802113	0.258416636500073
ENSG00000049759	-0.751218997293644	2.91960102378411	0.337476851923514
ENSG00000049860	-1.4424926252451	1.76715586608218	0.0643420332863047
ENSG00000050165	0.22906311548952	2.23044892137827	0.108245458394296
ENSG00000050405	-2.02997259824647	3.05173119605985	0.0727293364319528
ENSG00000051009	-1.07573008880715	2.88564387183576	0.278192500272285
ENSG00000051108	-0.256627172250971	2.5434471800817	0.305725088382721
ENSG00000051341	-0.602878044250936	1.38916608436453	0.0544127638499256
ENSG00000051382	-0.301848048586955	2.09516935143176	0.252133746708674
ENSG00000051620	-2.02997259824647	2.62582671328571	0.0709148708963652
ENSG00000052126	-0.728942602582492	2.62117628177504	0.341290741256392
ENSG00000052723	-1.55285134352681	3.02530586526477	0.140460548017242
ENSG00000052850	-1.4424926252451	2.16731733474818	0.137501293629986
ENSG00000054282	-1.13411143873086	2.13987908640124	0.206380812495974
ENSG00000054598	-1.72894260258249	3.23248786635299	0.0853895906238003
ENSG00000054611	-1.72894260258249	2.52309583825257	0.0848188297248667
ENSG00000054654	-0.602878044250936	2.9484129657786	0.356906661193953
ENSG00000054793	-0.55476729637226	2.41246054742996	0.333815455456995
ENSG00000055070	-1.26148677265538	2.21616590228599	0.175219958897592
ENSG00000055130	-0.920463497563715	2.4814426285023	0.297727063785441
ENSG00000055609	-0.325789239949437	3.68484536164441	0.113340608068515
ENSG00000056050	-1.4424926252451	2.35793484700045	0.154447845196337
ENSG00000056097	-1.19314596821629	2.25285303097989	0.188322532309633
ENSG00000056277	-0.95559717658699	3.02284061087653	0.301276915296789
ENSG00000057252	-0.410839321366288	3.001733712809	0.349071863214914
ENSG00000057608	0.346536235031383	2.95856388322197	0.0656643992888896
ENSG00000057663	-0.364019278388	2.51454775266029	0.329036001411253
ENSG00000057935	-2.02997259824647	2.79518458968242	0.074044772493821
ENSG00000058063	-0.206473417231867	2.72835378202123	0.279918750531612
ENSG00000058668	-1.25182134786283	2	0.160383088014327
ENSG00000059758	0.11121151929283	1.80617997398389	0.0997424747268469
ENSG00000059804	-1.42791260691851	2.76826801645155	0.172925785160809
ENSG00000060069	-0.571548031067109	2.27760921430409	0.306025843595443
ENSG00000060237	0.0859833031659709	3.79971953002588	0.069210991229625
ENSG00000060749	-1.55285134352681	1.56820172406699	0.0371386858190078
ENSG00000060982	-0.544196866644897	2.40483371661994	0.330195700860372
ENSG00000061337	-1.33100259391045	2.89348434621849	0.203006398981646
ENSG00000061676	-0.0988214310434956	2.64884770837289	0.232168678723451
ENSG00000061936	-0.916029245939637	2.65176244738011	0.330645340518384
ENSG00000062194	0.368459184573671	1.4983105537896	0.00902127798910394
ENSG00000062650	-0.55476729637226	2.03941411917614	0.260529014104981
ENSG00000062725	-0.381888195942171	2.55870857053317	0.336922215650806
ENSG00000063322	-0.0930982560593611	4.21810204478153	0.0199337672339352
ENSG00000063660	-1.55285134352681	2.1846914308176	0.114562460942822
ENSG00000064490	-0.993825279185145	2.91222205653242	0.29861434657176
ENSG00000064651	0.782487194087733	4.53804562440914	0.0221100552357239
ENSG00000064763	-0.861596393720402	2.09166695759568	0.277527159635728
ENSG00000064995	-0.147222087413336	1.63848925695464	0.095817771569017
ENSG00000065154	-0.106669090591585	3.77829599108883	0.0839010565430148
ENSG00000065243	-0.421405634564331	3.11991541025799	0.329766604479472
ENSG00000065268	-0.282222674113451	2.94939000664491	0.316502576745682
ENSG00000065308	-1.08214974561892	2.37383114507383	0.224441275123864
ENSG00000065491	-0.526618577768363	1.51188336097887	0.0799072937911763
ENSG00000065518	-0.999134773623468	1.98227123303957	0.239456665468617
ENSG00000065526	-1.25182134786283	3.28891960566173	0.169765835299028
ENSG00000065534	-0.113667289618634	3.05250156341378	0.252400711921652
ENSG00000065548	-0.373493851813349	2.80037335489135	0.336425682294795
ENSG00000065559	-0.634332749381536	2.06258198422816	0.273969091384721
ENSG00000065613	-0.130481984695836	1.6232492903979	0.0902784841694042
ENSG00000065809	-0.429348778547978	2.02325245963371	0.247122079340648
ENSG00000065883	0.04536825213893	3.49429376866533	0.10684422926677
ENSG00000065911	-0.489194238042071	1.8481891169914	0.219637766035583
ENSG00000065923	0.0332835108433867	2.58433122436753	0.179972829163567
ENSG00000066027	-0.8029104946691	2.63948648926859	0.342581584786816
ENSG00000066455	-0.731819710889925	2.25406445291434	0.313972104836168
ENSG00000066557	-0.0611367759562362	1.71180722904119	0.108401599857465
ENSG00000066629	-1.12688261125453	2.77415185895471	0.273621849809516
ENSG00000066651	-0.7995236768682	2.50310943667137	0.334933275533414
ENSG00000066827	-0.692795283521163	3.54918724613441	0.121376101166252
ENSG00000066855	-0.857721734853014	2.12872228433843	0.280791486785775
ENSG00000066933	-0.528421993367874	3.13719581194055	0.335046721257379
ENSG00000067048	0.395155814826535	3.73786821645055	0.0542115068910102
ENSG00000067064	0.369864995884521	3.86510397464113	0.0431944908050505
ENSG00000067082	-0.652157621214644	2.34242268082221	0.333892554375368
ENSG00000067113	-1.33100259391045	2.7105404479333	0.201404667013856
ENSG00000067141	-0.777898059891783	2.09516935143176	0.286246018571607
ENSG00000067167	-0.308955261314689	2.47784447633876	0.31228486558975
ENSG00000067177	-1.12688261125453	3.22685757028872	0.232144724546052
ENSG00000067208	-0.409462977929098	2.48713837547719	0.327168450520353
ENSG00000067365	-1.18487455823222	2.48925516836926	0.205269972368783
ENSG00000067533	0.0891095514963211	3.41455555622922	0.120041146089761
ENSG00000067704	-1.25182134786283	2.15986784709257	0.176729615426452
ENSG00000067829	-0.95559717658699	4.25694613539185	0.0131230670557368
ENSG00000067900	0.0111971079469257	4.00378354773013	0.0469230891922017
ENSG00000067955	-0.427912606918511	3.16450156130957	0.316817458663719
ENSG00000068024	-1.12688261125453	0.929418925714293	0.00768095430405837
ENSG00000068078	-0.607189638679493	3.17318626841227	0.332749206268292
ENSG00000068305	-0.357176778199739	3.45636603312904	0.190970738299741
ENSG00000068323	-1.26148677265538	2.23678909940929	0.175266630368176
ENSG00000068383	-1.72894260258249	3.43632170013973	0.0522182972455798
ENSG00000068438	-0.988579913088248	3.35478049883127	0.198916678601368
ENSG00000068650	-1.18487455823222	3.01577875638904	0.239083498428811
ENSG00000068654	-0.254698456170263	2.64884770837289	0.308373167318911
ENSG00000068724	-0.857721734853014	4.24240475807451	0.0167445631343845
ENSG00000068784	-0.0705705799414256	2.3701428470511	0.223535767118306
ENSG00000068793	-0.754248061629513	1.91907809237607	0.264258427173735
ENSG00000068912	-1.33100259391045	2.30102999566398	0.167394213479595
ENSG00000069020	-1.72894260258249	1.68574173860226	0.0360958462609276
ENSG00000069345	-0.88796057608595	1.38916608436453	0.0554744981650248
ENSG00000069509	-1.12688261125453	1.87215627274829	0.166765371032422
ENSG00000069702	-0.857721734853014	1.80955971463527	0.217029600812578
ENSG00000069849	-0.51320008398513	3.32025017188643	0.255887170332538
ENSG00000070018	-0.464882099051684	2.21616590228599	0.270873703258469
ENSG00000070047	-0.116457890214088	4.07629447207257	0.0307933338012185
ENSG00000070214	-1.72894260258249	3.38138586601338	0.0611523795371859
ENSG00000070404	-0.88796057608595	2.69372694892365	0.337952046623163
ENSG00000070423	-0.861596393720402	3.02160271602824	0.320268376279371
ENSG00000070540	-1.55285134352681	2.07371835034612	0.100810271493828
ENSG00000070756	-0.412220040510302	4.07349839871726	0.0198112651592716
ENSG00000070778	-0.993825279185145	1.36172783601759	0.0406556802742785
ENSG00000070785	-0.469591130496321	3.87883763560643	0.0439411656626053
ENSG00000070814	-1.33100259391045	2.50379068305718	0.1815905002989
ENSG00000070950	-0.7995236768682	3.53700008732134	0.120781132477788
ENSG00000071051	-2.02997259824647	2.51321760006794	0.0660210636820283
ENSG00000071189	0.129243312916928	1.69019608002851	0.0680862882438118
ENSG00000071205	-0.614999250275655	2.90875301918453	0.351381234523962
ENSG00000071243	-1.13411143873086	3.08529057823006	0.253182282289506
ENSG00000071462	-0.412220040510302	3.88798280893626	0.0449384865226238
ENSG00000071537	-0.7995236768682	2.65848838130902	0.34205758697927
ENSG00000071539	-0.857721734853014	3.02242837118549	0.320857775057828
ENSG00000071794	-0.829451989031855	1.79934054945358	0.213471221530337
ENSG00000072121	-0.397839962015211	2.81590965088677	0.341205465632717
ENSG00000072210	-0.526618577768363	2.41995574848976	0.328949228186605
ENSG00000072274	-0.00543981097020228	2.52569252450501	0.195666142956691
ENSG00000072364	0.716338973829193	4.41946833868537	0.023886600081534
ENSG00000072506	-2.02997259824647	3.2436580266387	0.0534044286570862
ENSG00000072778	-1.04159719173477	3.57536106615521	0.0828734134363526
ENSG00000072840	-2.02997259824647	2.47494433546539	0.0638684437723525
ENSG00000073536	-1.34262718739875	3.17347764345299	0.183692531593523
ENSG00000073578	-0.443342242844052	3.14332712999205	0.324547136418388
ENSG00000073711	-0.710492973593079	2.15533603746506	0.294838475135008
ENSG00000073756	-0.609361594627244	1.80955971463527	0.217845520129274
ENSG00000073803	-0.466446109745419	3.21005084987514	0.30271017239242
ENSG00000073921	0.0282244914822108	3.18341221197843	0.188636872863581
ENSG00000074047	-1.13411143873086	2.75089392038213	0.270144306559151
ENSG00000074054	-0.308955261314689	3.53693702270467	0.161995755477243
ENSG00000074181	-1.34262718739875	1.94448267215017	0.124467264997201
ENSG00000074266	-0.169013087783625	1.75966784468963	0.137051343806008
ENSG00000074416	-0.95559717658699	2.83346586017069	0.317514016920608
ENSG00000074657	-0.892115972552309	3.22193559982801	0.280482145424525
ENSG00000074696	-0.673260746716252	1.75204844781944	0.191323970505798
ENSG00000074964	-1.55285134352681	2.71891668601486	0.125045585110256
ENSG00000075089	-1.33100259391045	1.73639650227664	0.0705622649732355
ENSG00000075142	-1.13411143873086	1.97772360528885	0.19173848457307
ENSG00000075151	-0.634332749381536	0.740362689494244	0.0128840031439197
ENSG00000075188	-0.757298401189632	3.25273170272602	0.29085896209696
ENSG00000075213	-0.220603013522931	1.79239168949825	0.159119072693231
ENSG00000075223	-0.8029104946691	2.15228834438306	0.291378851264719
ENSG00000075336	-0.370971313238904	2.52891670027765	0.332134261674425
ENSG00000075420	0.850992428400527	4.43947480331678	0.0223014898725144
ENSG00000075426	-0.654567180923008	1.93701610746481	0.263920887384986
ENSG00000075539	-0.127907236179592	3.72912427525812	0.0958794275300623
ENSG00000075568	-0.737631747381353	2.58658730467176	0.343819991135692
ENSG00000075618	0.280821288749399	4.06889055425794	0.0376843650454799
ENSG00000075624	0.49495059899432	3.80868350912897	0.0426866806941841
ENSG00000075711	-0.129038653616504	4.08001284710793	0.0293038860693264
ENSG00000075785	-0.351127625550662	1.63346845557959	0.119448156669923
ENSG00000075856	-0.422820413811209	3.35974064786372	0.231589969223893
ENSG00000075945	-1.02997259824647	1.20411998265592	0.0267536981956605
ENSG00000075975	-0.602878044250936	2.8165726960261	0.337519564031995
ENSG00000076067	0.485777039966982	3.38614210893082	0.0623533476561677
ENSG00000076242	0.03898337156382	2.57170883180869	0.178240740418816
ENSG00000076356	-2.02997259824647	2.63397315578967	0.0710441614272136
ENSG00000076513	-0.558624747553679	3.09916249292859	0.346921104111021
ENSG00000076641	-0.707753303512554	2.62838893005031	0.33936547151904
ENSG00000076685	-0.328061881325421	2.66558099101795	0.33185021928308
ENSG00000077063	-0.861596393720402	2.64196959770206	0.33884869324321
ENSG00000077150	-0.829451989031855	3.34468694370562	0.230032951764852
ENSG00000077152	-1.55285134352681	1.78887511577542	0.061201944976974
ENSG00000077157	-1.13411143873086	2.73319726510657	0.269259361485866
ENSG00000077232	-0.206473417231867	3.34054325751419	0.210278293780143
ENSG00000077235	-2.02997259824647	2.51388318561109	0.0662838280523626
ENSG00000077380	0.405920499331373	2.45255306322893	0.0660422059976549
ENSG00000077549	-1.12688261125453	2.99497667364969	0.254852714240383
ENSG00000077585	-0.806323932079772	2.44947839918736	0.327438858253579
ENSG00000077721	-0.829451989031855	2.85430604180108	0.329517364262422
ENSG00000077942	-1.07573008880715	2.65465775464952	0.280796619268928
ENSG00000078061	-0.710492973593079	3.22036963245139	0.312182096616794
ENSG00000078070	-0.857721734853014	2.08457627793433	0.277641175675884
ENSG00000078124	0.340153397763622	3.19173039336286	0.0875157957129854
ENSG00000078140	-0.0199284125249771	3.80495679985749	0.0756262231524426
ENSG00000078142	0.271835918030628	2.91009054559407	0.082669112094892
ENSG00000078237	0.204411450670124	2.14457420760962	0.108911118144081
ENSG00000078699	-1.4424926252451	3.48187241031066	0.0620251455953214
ENSG00000078747	-0.476868064227802	3.21590181320403	0.302274316315699
ENSG00000078804	-0.707753303512554	1.80277372529198	0.220961795664504
ENSG00000078902	-1.4424926252451	2.45788189673399	0.157646429475488
ENSG00000079102	-1.72894260258249	1.66275783168157	0.0341899295660871
ENSG00000079308	-0.0525071895950459	3.39058187855044	0.147155136990643
ENSG00000079387	-0.269521264382777	2.23044892137827	0.266461407956627
ENSG00000079459	-0.351127625550662	2.73359846096134	0.332699660302835
ENSG00000079482	-0.334457418198424	3.01870049866624	0.335495214554611
ENSG00000079691	-0.361551021205764	2.66511173707505	0.337486647494218
ENSG00000079785	-1.18487455823222	2.80482067872116	0.250090201111272
ENSG00000079819	-0.154473814068243	2.60745502321467	0.259899515990264
ENSG00000079950	0.145791585802312	2.44090908206522	0.145050133301485
ENSG00000079999	-1.03574600227334	2.57576498053672	0.274054085360139
ENSG00000080345	-0.410839321366288	2.23552844690755	0.270258642055887
ENSG00000080503	-0.825852615590549	2.31175386105575	0.305444880296202
ENSG00000080561	-0.656990184011195	3.06837141803264	0.351840443638705
ENSG00000080608	-0.303998495235273	2.16286299332193	0.260318299130197
ENSG00000080709	-0.774700093143167	1.7481880270062	0.190209174010948
ENSG00000080802	-1.12688261125453	2.15381486434453	0.208793623299917
ENSG00000080845	-0.713250036174284	0.740362689494244	0.0129659890595748
ENSG00000081014	-0.582814566904254	0.8750612633917	0.0190157010685186
ENSG00000081026	-0.112972432256869	2.2148438480477	0.236895903551101
ENSG00000081087	-1.42791260691851	2.21218760440396	0.145873915435596
ENSG00000081721	-0.95559717658699	2.9874428049358	0.302478641198909
ENSG00000081760	-0.853881339190792	2.9532763366673	0.32404531370553
ENSG00000081791	-1.72894260258249	2.84788099744538	0.0841574640345837
ENSG00000081913	-2.02997259824647	2.94126290931895	0.0753608547618753
ENSG00000081923	-0.668244762228881	2.33445375115093	0.332306659380923
ENSG00000082068	0.0101525539180242	2.17753649992986	0.187774589889957
ENSG00000082212	-0.558624747553679	1.9566485792052	0.253790468496344
ENSG00000082213	-0.487546281148328	2.34439227368511	0.302983835730929
ENSG00000082258	-0.106376611153427	2.24919835739111	0.237171426551333
ENSG00000082438	0.0844755466326099	1.83884909073726	0.113697277244373
ENSG00000082482	-0.476868064227802	2.58602438238698	0.337660815883585
ENSG00000082516	-0.25032089984758	1.99563519459755	0.22878041841695
ENSG00000082701	-1.42791260691851	3.39199307225971	0.0846981627266698
ENSG00000082898	-0.326924074061745	3.29380435991934	0.254624778739827
ENSG00000082996	-0.15371056201618	3.44955553167703	0.152568278070868
ENSG00000083093	-1.55285134352681	3.09985321988438	0.136397152241915
ENSG00000083097	-0.787635726447752	2.40908736944783	0.326826027913968
ENSG00000083168	-1.07573008880715	1.66745295288995	0.106256358900339
ENSG00000083312	0.256814662483476	2.52179164963912	0.104944054744
ENSG00000083520	-0.156004354136244	3.18511700114259	0.257958926952459
ENSG00000083535	-0.369715517189827	2.90036712865647	0.341350401762696
ENSG00000083544	-1.42791260691851	2.60906054993009	0.166482977956823
ENSG00000083642	0.0257092576197667	2.07736790528416	0.166968428825474
ENSG00000083720	-1.33100259391045	2.25527250510331	0.165196636411164
ENSG00000083750	0.0761483089282988	2.45484486000851	0.170390738347312
ENSG00000083857	-0.634332749381536	3.08278537031645	0.352110080378964
ENSG00000083896	0.423692405449926	2.15836249209525	0.0553236188759006
ENSG00000083937	-0.404581394209023	2.12385164096709	0.256301978457755
ENSG00000084072	0.186169282144449	3.73130666418175	0.070360844769764
ENSG00000084093	-1.03574600227334	2.43376983392487	0.246671972301458
ENSG00000084207	-1.26148677265538	2.16435285578444	0.174764402897498
ENSG00000084636	-1.34262718739875	3.13987908640124	0.19122631600013
ENSG00000084676	-0.430789715225944	2.06818586174616	0.251248120018499
ENSG00000084731	-1.72894260258249	2.48643047885443	0.0833389063420796
ENSG00000084733	-0.404581394209023	2.53781909507327	0.335781144691355
ENSG00000084754	-0.489194238042071	3.41153553220933	0.205826902277092
ENSG00000085117	-0.335615160786638	2.7701152947871	0.327508351464004
ENSG00000085185	-1.02997259824647	3.74869182648845	0.0378586326234533
ENSG00000085231	-0.853881339190792	2.69679308508174	0.34054658862399
ENSG00000085365	-0.514948520457868	3.22206584258859	0.305237465865663
ENSG00000085382	-0.236128781454621	2.51388318561109	0.294559542313007
ENSG00000085491	0.187362706045347	2.68930885912362	0.11577721707359
ENSG00000085511	-0.264008325716059	2.01703333929878	0.236267016983421
ENSG00000085662	-0.993825279185145	2.93701610746481	0.296151069993623
ENSG00000085832	-0.731819710889925	2.53019969820308	0.3454875035207
ENSG00000085982	-0.444830445173454	2.85491302230786	0.348860090454887
ENSG00000086015	-1.03574600227334	3.23248786635299	0.24931013929455
ENSG00000086061	0.309310471360204	3.6195107208385	0.0749240422592425
ENSG00000086062	-1.03574600227334	2.65369479531508	0.295025746578356
ENSG00000086065	-0.100167601907844	3.15609463063943	0.24366356359782
ENSG00000086189	-0.544196866644897	2.52374646681156	0.339768409305421
ENSG00000086232	-0.777898059891783	2.9484129657786	0.335452846123812
ENSG00000086544	-1.18487455823222	3.25321681250213	0.204492476218672
ENSG00000086619	0.665889303601837	4.27615148298683	0.0265263601977386
ENSG00000086758	-0.690164681393783	2.60314437262018	0.340826082132915
ENSG00000086827	-0.829451989031855	1.98227123303957	0.270725176899532
ENSG00000087008	-0.150994793107037	2.34044411484012	0.251067307735559
ENSG00000087074	0.0569251056631291	2.96142109406645	0.161123658742966
ENSG00000087095	-0.829451989031855	2.22141423784234	0.294528095415301
ENSG00000087206	-0.229202933256508	3.70238744953821	0.10817564024131
ENSG00000087263	-0.950791352198849	1.96378782734556	0.249692393133077
ENSG00000087302	-0.118965453547278	2.12057393120585	0.225491842555318
ENSG00000087303	0.257576260238512	1.92941892571429	0.0809849896741863
ENSG00000087460	-1.25182134786283	2.25887662937213	0.176894489513866
ENSG00000087470	0.392871600314174	3.463594402187	0.0791588643918016
ENSG00000087586	-0.833081443066876	3.3809344633307	0.209501437270816
ENSG00000087884	-0.892115972552309	2.21879799811174	0.279823506173525
ENSG00000088179	-0.343302136079847	1.95424250943932	0.232439038278748
ENSG00000088256	-1.42791260691851	2.10551018476997	0.132754071659866
ENSG00000088325	-0.567574600347517	3.0386201619497	0.356509037123607
ENSG00000088387	-0.950791352198849	2.80174661921946	0.322580592854874
ENSG00000088448	-2.02997259824647	3.47275644931721	0.0297748130771535
ENSG00000088812	-1.72894260258249	2.70199947488964	0.0813427168648037
ENSG00000088832	-1.02997259824647	2.14612803567824	0.238279140540271
ENSG00000088854	-0.507010768885484	3.61363043492524	0.112394716213771
ENSG00000088930	-0.988579913088248	3.2312146479626	0.26032728583858
ENSG00000089009	-0.598608834087486	1.98452731334379	0.262860767199185
ENSG00000089048	0.309985423814559	2.06632592536204	0.0800034458230878
ENSG00000089060	-1.33100259391045	2.44169513564072	0.177028340940466
ENSG00000089177	-0.494175963880271	2.84292112075998	0.34862045706297
ENSG00000089220	-1.03574600227334	2.32633586092875	0.237611525652024
ENSG00000089234	-0.556691739189032	2.89097959698969	0.353199874939614
ENSG00000089289	-1.42791260691851	3.27044590801796	0.125421427154688
ENSG00000089335	-0.675790632554912	2.25406445291434	0.314791706969335
ENSG00000089693	-0.614999250275655	2.29225607135648	0.318125066669373
ENSG00000089737	-0.429348778547978	2.93222001387712	0.352715226060499
ENSG00000089902	-0.344483731089451	2.14144977340047	0.258061049517829
ENSG00000090020	-0.853881339190792	2.65127801399814	0.340359453552827
ENSG00000090061	-0.656990184011195	2.96918285923226	0.353546164529747
ENSG00000090273	-0.825852615590549	1.31175386105575	0.0545352011274267
ENSG00000090432	-0.530232928920489	3.18098558078673	0.321614926299591
ENSG00000090520	-2.02997259824647	2.32221929473392	0.0575317511158383
ENSG00000090530	-2.02997259824647	2.39181692361325	0.059800346800947
ENSG00000090621	-0.0599061469132939	2.81524559191656	0.200768045041601
ENSG00000090776	-0.501880499005119	3.55175487301657	0.13791208414319
ENSG00000090857	-0.152948648990639	3.03642926562667	0.269699659355184
ENSG00000090905	-0.698104777959487	2.58994960132571	0.342653258954685
ENSG00000090989	-0.652157621214644	2.42324587393681	0.346663070957355
ENSG00000091140	-0.668244762228881	2.33445375115093	0.332306659380923
ENSG00000091164	-0.369715517189827	2.29885307640971	0.279872156818909
ENSG00000091409	-1.07573008880715	1.95424250943932	0.209093384214167
ENSG00000091436	-0.73471600660936	2.53907609879278	0.345238665679452
ENSG00000091527	-0.349927840508124	3.04218159451577	0.33698871481294
ENSG00000091732	-0.634332749381536	3.22582599146189	0.314477112675625
ENSG00000092020	-0.892115972552309	1.8750612633917	0.238450977580132
ENSG00000092148	-1.33100259391045	2.57806588383609	0.188692936579082
ENSG00000092330	-0.781119749954935	3.17955179116519	0.313309583155501
ENSG00000092439	-0.369715517189827	2.73996769675951	0.335835667900542
ENSG00000092978	0.0978046835058216	2.80140371001736	0.136774259993289
ENSG00000093009	-0.731819710889925	3.28656873405726	0.278022414914628
ENSG00000093010	-1.33100259391045	1.87215627274829	0.10675557161177
ENSG00000094841	-0.490848472035132	2.45484486000851	0.328730638117321
ENSG00000094880	-0.26302636728698	3.37721515626306	0.207881936536687
ENSG00000094916	-0.308955261314689	3.48187241031066	0.180271198384529
ENSG00000094975	-0.530232928920489	2.02734960777476	0.256341681916016
ENSG00000095002	-1.13411143873086	3.20951501454263	0.234469537938899
ENSG00000095015	-2.02997259824647	3.09061070782841	0.0703999152758009
ENSG00000095303	-1.55285134352681	3.15775888604686	0.127200089002316
ENSG00000095321	-1.72894260258249	3.31470969295517	0.0716704957504601
ENSG00000095380	0.224206435084477	2.98989456371877	0.100121566024595
ENSG00000095383	-1.03574600227334	3.39269695325967	0.169952190344557
ENSG00000095564	-0.01372721731547	2.21616590228599	0.20268694562987
ENSG00000095574	-0.636645156450619	2.99651167215418	0.356429509534856
ENSG00000095637	-0.754248061629513	2.94914595241994	0.338679377273273
ENSG00000095787	-0.248419927012454	3.25418540946209	0.25884356302608
ENSG00000096060	-1.08214974561892	2.49623754516674	0.239624477978575
ENSG00000096080	-0.172184360557768	3.93018465229862	0.0475938587426319
ENSG00000096384	0.364413705934411	4.09357926343956	0.0358459641919561
ENSG00000096401	-0.348731360870886	3.0893751608161	0.329325050069322
ENSG00000096654	-0.571548031067109	1.34242268082221	0.0480297421160453
ENSG00000096717	-0.109120608754454	2.81822589361396	0.22538180632103
ENSG00000096746	0.106149941480758	2.52827377716704	0.156857355481197
ENSG00000096968	-0.00489812848908222	1.96848294855394	0.161348694005162
ENSG00000097033	-0.916029245939637	1.74429298312268	0.170181305371414
ENSG00000099139	-1.13411143873086	3.17522180034305	0.243521320546503
ENSG00000099203	-1.55285134352681	2.731185707634	0.12521235328586
ENSG00000099204	-1.18487455823222	1.82930377283102	0.132316501370339
ENSG00000099246	-0.182772019345463	1.5910646070265	0.085467293541818
ENSG00000099284	-1.42791260691851	2.50105926221775	0.162672986944679
ENSG00000099783	-1.25182134786283	2.14457420760962	0.176415435483731
ENSG00000099795	-1.12688261125453	2.4224256763712	0.21388433055517
ENSG00000099860	0.804748576525578	4.19838213000829	0.0204930980878893
ENSG00000099917	-1.55285134352681	1.95182303531591	0.0859935766482474
ENSG00000099968	-0.127189236855325	2.40568778667278	0.24260495146275
ENSG00000099977	-1.33100259391045	3.20830696235366	0.175282782476432
ENSG00000100030	-0.443342242844052	3.06818586174616	0.343833840178813
ENSG00000100068	-0.290055981224346	2.41580772763554	0.29539887751294
ENSG00000100124	-1.03574600227334	3.03402652377511	0.279918653148968
ENSG00000100129	-0.389134685729801	2.52179164963912	0.332145715787072
ENSG00000100138	-0.88796057608595	2.8546096380958	0.3249255326905
ENSG00000100154	-0.143800449509473	2.69108149212297	0.25173028521571
ENSG00000100201	-0.033427422534443	1.60205999132796	0.077519261533288
ENSG00000100207	-0.920463497563715	1.80617997398389	0.203545398593379
ENSG00000100209	-1.4424926252451	2.86658267706355	0.168680904842214
ENSG00000100216	-0.673260746716252	1.25527250510331	0.0438507988375489
ENSG00000100241	-0.318403506235752	3.23992481326215	0.27657388857063
ENSG00000100263	-0.988579913088248	1.96848294855394	0.24058032705581
ENSG00000100285	-1.55285134352681	1.78532983501077	0.061201944976974
ENSG00000100294	-1.55285134352681	2.74780009086437	0.125455671375001
ENSG00000100316	0.454650044973269	4.22644523274823	0.0296764834971248
ENSG00000100325	-2.02997259824647	2.8494194137969	0.0748314856370435
ENSG00000100330	-0.751218997293644	2.28780172993023	0.317885634849018
ENSG00000100345	-1.19314596821629	1.96378782734556	0.170449067375749
ENSG00000100348	-0.649761356534868	3.06576638762275	0.352768161087502
ENSG00000100360	-1.42791260691851	2.45939248775923	0.16149312821236
ENSG00000100379	-1.4424926252451	1.59659709562646	0.0415186718892886
ENSG00000100393	-1.07573008880715	2.12385164096709	0.224933890607983
ENSG00000100410	-0.774700093143167	3.70774045427377	0.0569328715109058
ENSG00000100412	-0.476868064227802	2.68124123737559	0.335944702890907
ENSG00000100425	-1.33100259391045	2.82769228867445	0.20418873958074
ENSG00000100439	-1.08214974561892	2.92427928606188	0.27149702015822
ENSG00000100441	-0.757298401189632	3.13656203658998	0.327846448742593
ENSG00000100445	-1.72894260258249	3.47791673230464	0.0466588429616447
ENSG00000100523	-0.146471463199819	2.71767050300226	0.250848098259411
ENSG00000100532	-0.370971313238904	2.50037371435337	0.326985568558189
ENSG00000100554	-0.316180721100697	1.91115760873998	0.218915438760558
ENSG00000100575	-1.07573008880715	3.17289469775218	0.259762669220994
ENSG00000100591	-1.19314596821629	2.62787769457997	0.230828928507713
ENSG00000100592	-0.201701350799877	2.37839790094814	0.267419986358776
ENSG00000100599	-0.737631747381353	3.23792056635038	0.300306468989759
ENSG00000100600	-0.950791352198849	3.10191883368042	0.297622816556414
ENSG00000100605	-1.55285134352681	2.69940408181534	0.124922392433937
ENSG00000100612	-1.72894260258249	1.68574173860226	0.0360958462609276
ENSG00000100614	0.0402402960500525	2.34242268082221	0.184847451561498
ENSG00000100625	-1.25182134786283	1.90579588036787	0.136388757492633
ENSG00000100629	-0.0428625360716936	2.48925516836926	0.209529341829453
ENSG00000100632	0.012239155667978	2.30102999566398	0.196103272287864
ENSG00000100647	-0.95559717658699	3.02325245963371	0.301276915296789
ENSG00000100650	0.982467000921536	4.49641067432267	0.0147476020042241
ENSG00000100664	0.241123848750687	3.01051196273721	0.0968348892577256
ENSG00000100697	-1.72894260258249	1.75966784468963	0.0418855717762116
ENSG00000100722	0.248220668937082	2.66464197555613	0.0987213828109584
ENSG00000100731	-0.19613949199659	2.43376983392487	0.26892884195168
ENSG00000100764	-0.237976595248957	2.93222001387712	0.296883276378589
ENSG00000100796	0.403027352810763	3.38291713508753	0.0811602760953118
ENSG00000100804	-1.55285134352681	3.04669022137006	0.140142991803256
ENSG00000100811	-0.51320008398513	3.24440083380137	0.294396019612193
ENSG00000100852	-0.0224984336457153	2.64689362416774	0.198080558015879
ENSG00000100865	-0.498493681204218	1.86628733908419	0.225629210892132
ENSG00000100883	0.051388489111606	3.05288623525638	0.175954628196251
ENSG00000100906	0.111625668884889	3.23992481326215	0.148749147288179
ENSG00000100938	-0.552851343526811	3.37447338906398	0.227760635296301
ENSG00000100941	0.179036730802699	1.83569057149243	0.0863403213505769
ENSG00000100991	-0.892115972552309	2.47712125471966	0.306642873351444
ENSG00000100997	-1.55285134352681	2.55144999797288	0.125608840437642
ENSG00000101019	-0.359096712808959	1.70329137811866	0.148311456346004
ENSG00000101132	-0.605028490899254	1.75204844781944	0.18577892877589
ENSG00000101146	-1.33100259391045	3.14504094003702	0.193340371304498
ENSG00000101158	-0.993825279185145	3.29994290002277	0.226887850378723
ENSG00000101182	-0.95559717658699	2.24427712080184	0.262723641863475
ENSG00000101191	-0.692795283521163	2.97127584873811	0.348666566328869
ENSG00000101224	-0.76037031695059	3.21879799811174	0.304250734233491
ENSG00000101236	-0.9604567769914	2.54157924394658	0.2944005634403
ENSG00000101247	-0.516704024465482	2.06258198422816	0.257299629518034
ENSG00000101266	-0.215674028801501	1.97772360528885	0.218095506525402
ENSG00000101294	-0.298033175819367	3.1811286997473	0.296291718778099
ENSG00000101333	-0.130481984695836	3.20830696235366	0.241707260700407
ENSG00000101337	-0.636645156450619	2.33745926129066	0.331748802556771
ENSG00000101343	0.00753012422334143	2.98766626492627	0.187031374791891
ENSG00000101361	-0.184405802820703	3.19451434188247	0.264408707751153
ENSG00000101365	-1.72894260258249	3.3230457354817	0.0708425407554064
ENSG00000101384	-2.02997259824647	2.58035466110659	0.0692943656063126
ENSG00000101400	-1.19314596821629	3.14410697304932	0.23419808800703
ENSG00000101413	-0.617210716764678	2.18041263283832	0.289448285782366
ENSG00000101421	-1.72894260258249	2.34537373055909	0.0766115713300279
ENSG00000101439	-1.33100259391045	2.89292898235521	0.203006398981646
ENSG00000101442	-0.806323932079772	2.15381486434453	0.291009662002364
ENSG00000101474	-0.466446109745419	2.8410464654093	0.34804802833363
ENSG00000101493	-0.532051447402895	3.27932466544261	0.280616420495757
ENSG00000101557	-0.490848472035132	1.78175537465247	0.191733793127116
ENSG00000101574	-0.728942602582492	2.72509452108147	0.332841961629952
ENSG00000101577	-0.857721734853014	3.58483986523993	0.093755718114376
ENSG00000101596	0.216888639175218	3.66304097489397	0.0768473497152499
ENSG00000101654	-0.170595829548187	2.21085336531489	0.2506151918326
ENSG00000101665	-2.02997259824647	2.20139712432045	0.0538436204962578
ENSG00000101773	-0.514948520457868	2.94571471405986	0.358194814227017
ENSG00000101782	-0.526618577768363	2.02325245963371	0.255571109854142
ENSG00000101811	-0.8029104946691	2.75473046902375	0.335933232644285
ENSG00000101825	-0.95559717658699	2.12057393120585	0.259998499469976
ENSG00000101843	-1.02997259824647	2.17318626841227	0.23764418518801
ENSG00000101844	-0.777898059891783	3.37794338025578	0.217819214551789
ENSG00000101849	-0.0126236948387568	3.45001803915621	0.121800769689827
ENSG00000101856	-0.988579913088248	2.99277436425536	0.293537809993571
ENSG00000101868	-0.920463497563715	3.53851089730499	0.109958690729692
ENSG00000101901	-0.993825279185145	2.34927752746796	0.255470220194151
ENSG00000101911	-1.72894260258249	2.5556988947189	0.0857102651239339
ENSG00000101935	-2.02997259824647	3.00625205136936	0.0743782439143379
ENSG00000101966	-1.42791260691851	2.65896484266443	0.169038644117723
ENSG00000101974	0.12092918759451	2.84292112075998	0.128335461781581
ENSG00000102024	-1.42791260691851	2.53718922624364	0.16366005812233
ENSG00000102038	-0.205121508624562	2.64836001098093	0.284955310114107
ENSG00000102054	-0.530232928920489	3.210719715681	0.310851625365862
ENSG00000102081	-1.55285134352681	2.8228216453031	0.128394597570372
ENSG00000102103	-1.04159719173477	3.8356271662099	0.0262546010672702
ENSG00000102158	-0.147222087413336	2.17318626841227	0.241179038612631
ENSG00000102172	-1.72894260258249	1.94200805302231	0.0585438883563588
ENSG00000102181	-0.865505932679086	2.97634997900327	0.32137697217306
ENSG00000102218	-1.42791260691851	2.64196959770206	0.168098834162827
ENSG00000102287	-1.55285134352681	2.44404479591808	0.126845737769105
ENSG00000102309	-1.25182134786283	3.39348745814718	0.121739606065666
ENSG00000102316	-0.680895050016369	3.12839926871781	0.341443979788669
ENSG00000102317	-0.287973313075981	3.11793383503964	0.312455000331102
ENSG00000102390	0.0429506443633813	1.87215627274829	0.131211966345747
ENSG00000102393	-0.857721734853014	3.24711364177086	0.274418942700287
ENSG00000102409	-2.02997259824647	3.23236071235357	0.055316113346901
ENSG00000102471	-0.0583283968536129	1.96848294855394	0.177607943619321
ENSG00000102531	-0.285900584757988	3.45347123372294	0.186897661250465
ENSG00000102572	-0.141570054022457	3.85232747581899	0.0673261571341394
ENSG00000102580	-0.571548031067109	2.86893817833291	0.34869107480882
ENSG00000102595	-0.306780191923249	3.13225968953104	0.312770090150528
ENSG00000102606	-0.294855274849126	3.4546162237927	0.186253611748615
ENSG00000102710	-0.829451989031855	3.50826030551233	0.133293737548366
ENSG00000102753	-0.641307238972577	3.37180645850742	0.232757207748064
ENSG00000102755	-1.08214974561892	1.73639650227664	0.13154521701329
ENSG00000102780	-0.516704024465482	2.21616590228599	0.278315619780711
ENSG00000102781	0.228566139514613	2.63998424804159	0.106631426886739
ENSG00000102786	1.14426336327712	4.74923759526851	0.00497531246923051
ENSG00000102804	-0.713250036174284	2.43136376415899	0.343503750542662
ENSG00000102805	-0.95559717658699	1.78532983501077	0.186128618491489
ENSG00000102870	-0.542326884806149	3.18794352906253	0.321560606734484
ENSG00000102901	-0.920463497563715	1.73239375982297	0.164103269568073
ENSG00000102908	-0.466446109745419	3.57089303621839	0.136350974447103
ENSG00000102910	-1.18487455823222	3.06985302111362	0.240092168082463
ENSG00000102921	-1.25182134786283	3.04727486738418	0.223376246858891
ENSG00000102974	-2.02997259824647	3.51541017229216	0.0261581219257512
ENSG00000102984	-0.993825279185145	2.07188200730613	0.249365517432148
ENSG00000103042	-0.833081443066876	2.39005149645899	0.312614231410387
ENSG00000103047	-0.924943491409196	1.85125834871908	0.221990368099231
ENSG00000103051	-0.0401695182071631	2.50447086249442	0.208230950981399
ENSG00000103091	-0.311141278922547	2.43376983392487	0.303664443473219
ENSG00000103168	-0.993825279185145	2.87938263717434	0.302980218423831
ENSG00000103175	-1.55285134352681	2.09342168516224	0.103149711694872
ENSG00000103187	-0.695441916846181	2.2148438480477	0.306772014063503
ENSG00000103194	-0.829451989031855	2.72015930340596	0.339561287045477
ENSG00000103196	-1.33100259391045	2.3654879848909	0.17147810198922
ENSG00000103222	-0.360322133269672	3.13545069934551	0.320223678547395
ENSG00000103241	-0.9604567769914	3.160318437984	0.285968112765829
ENSG00000103257	0.254862736069668	4.23260227313077	0.0273477077273931
ENSG00000103275	-0.656990184011195	2.89014146006458	0.345327701263913
ENSG00000103335	-0.271517099426374	3.6200839781727	0.134834891759037
ENSG00000103342	-0.853881339190792	2.54282542695918	0.328822746859034
ENSG00000103353	-0.781119749954935	2.19033169817029	0.298997296449261
ENSG00000103363	-0.638969941901892	1.76715586608218	0.197317145405947
ENSG00000103381	-0.33910702240956	1.79588001734408	0.183139008878218
ENSG00000103429	-0.158751730516995	2.64196959770206	0.262616639852032
ENSG00000103449	-1.26148677265538	0.778151250383644	0.00597853971484681
ENSG00000103489	-0.560566398056421	2.53718922624364	0.340467104896217
ENSG00000103494	-1.55285134352681	1.53147891704226	0.0342176689032458
ENSG00000103591	-0.552851343526811	2.29446622616159	0.305548324717093
ENSG00000103653	-0.920463497563715	1.94694327069783	0.252922717641482
ENSG00000103657	-1.18487455823222	3.39532639306935	0.138249225766886
ENSG00000103671	-0.220603013522931	3.18864729599972	0.277874497287312
ENSG00000103769	-0.317290691600777	2.00646604224923	0.239212461267431
ENSG00000103888	-0.857721734853014	2.96331551138611	0.322750701899841
ENSG00000104067	0.0722805047217934	3.44106640663926	0.115388629598797
ENSG00000104093	-0.774700093143167	2.65321251377534	0.341681396616145
ENSG00000104129	-0.518466653376767	3.17187265613968	0.323667052577411
ENSG00000104221	-0.73471600660936	3.11042134647396	0.336754775583416
ENSG00000104228	-0.999134773623468	3.11176643305256	0.286599056465092
ENSG00000104312	-0.892115972552309	2.5971464878337	0.328528274478917
ENSG00000104320	-0.829451989031855	2.83884909073726	0.330222434253709
ENSG00000104331	-0.332151151019802	1.38021124171161	0.051485188778353
ENSG00000104332	-1.07573008880715	2.80955971463527	0.289040070996926
ENSG00000104365	-0.781119749954935	3.02734960777476	0.335170855905075
ENSG00000104388	-0.710492973593079	1.62838893005031	0.119694664453074
ENSG00000104408	0.0641757574873499	2.66370092538965	0.160851624419164
ENSG00000104412	-0.344483731089451	1.54406804435028	0.0909424608015154
ENSG00000104419	-1.18487455823222	2.59494473669508	0.225508338067213
ENSG00000104442	-0.602878044250936	2.03941411917614	0.26746342898352
ENSG00000104447	0.0731859715141129	2.18041263283832	0.161243878207256
ENSG00000104497	-0.88796057608595	1.09691001300806	0.0316719547810996
ENSG00000104517	-0.0577166125682505	3.13545069934551	0.229977797795617
ENSG00000104611	-1.33100259391045	2.15381486434453	0.15956686713162
ENSG00000104613	-1.72894260258249	2.66322963453287	0.0831881178976252
ENSG00000104626	-1.33100259391045	1.96142109406645	0.130401806379781
ENSG00000104695	-0.359096712808959	2.10380372095596	0.254415472067601
ENSG00000104714	-2.02997259824647	1.94694327069783	0.0331014884465183
ENSG00000104722	-0.829451989031855	2.66558099101795	0.341839265773398
ENSG00000104738	-0.7995236768682	1.87215627274829	0.250440873113977
ENSG00000104763	-0.857721734853014	2.70714418834245	0.339760092823323
ENSG00000104812	-0.892115972552309	3.41438832693108	0.180661587839087
ENSG00000104825	-0.95559717658699	2.24303804868629	0.262510778837448
ENSG00000104904	0.150197180657917	3.78508057813734	0.066012456545136
ENSG00000104960	-1.33100259391045	3.55418619906938	0.0572756956510791
ENSG00000104964	-1.26148677265538	1.66275783168157	0.0692645412158707
ENSG00000104969	-2.02997259824647	2.17318626841227	0.0524936246264008
ENSG00000105053	-0.441859122745785	1.8228216453031	0.204012246209753
ENSG00000105088	-1.25182134786283	2.19728055812562	0.176986703094701
ENSG00000105137	-0.892115972552309	3.19920647916166	0.287154435592335
ENSG00000105171	-0.649761356534868	2.22271647114758	0.304345375829777
ENSG00000105229	-0.861596393720402	2.22788670461367	0.287831288081942
ENSG00000105281	-0.334457418198424	2.81590965088677	0.32734913513841
ENSG00000105339	-2.02997259824647	3.10071508657308	0.0696799017590535
ENSG00000105355	-1.13411143873086	2.83026780093364	0.266060882331757
ENSG00000105401	0.278854146347832	3.18920948958231	0.102198398538196
ENSG00000105438	-0.825852615590549	1.79588001734408	0.21384689603105
ENSG00000105497	-0.480089754290954	2.97382032435268	0.356711428852313
ENSG00000105556	-1.08214974561892	2.89459294792296	0.275549211373219
ENSG00000105618	-0.692795283521163	3.41077723337721	0.205951585858109
ENSG00000105640	-0.883844562568235	2.80106052984786	0.33082457727087
ENSG00000105664	-1.18487455823222	3.13305964275391	0.237117137503677
ENSG00000105671	-0.370971313238904	2.77415185895471	0.335410856618314
ENSG00000105701	-2.02997259824647	3.31586543073678	0.0441994087596423
ENSG00000105732	-1.33100259391045	2.81458051601032	0.204371734849366
ENSG00000105810	-0.0506987676520247	3.33041377334919	0.169239514490835
ENSG00000105819	-0.916029245939637	1.11394335230684	0.0315492779596507
ENSG00000105829	-0.264008325716059	1.77085201164214	0.160814880944604
ENSG00000105835	-0.115758557209076	2.12057393120585	0.224611414365594
ENSG00000105849	-0.73471600660936	1.75587485567249	0.193751146889205
ENSG00000105856	0.0239031887541307	2.73037846858764	0.170104472646484
ENSG00000105866	-0.853881339190792	1.39794000867204	0.0591348509320341
ENSG00000105875	-1.18487455823222	3.6414741105041	0.0469832628952641
ENSG00000105879	0.265698640612395	2.63698910181223	0.0953561766330897
ENSG00000105887	-0.988579913088248	2.22141423784234	0.250653290626601
ENSG00000105926	-0.432235448677437	3.36875161954456	0.22740039729908
ENSG00000105939	-0.829451989031855	3.24117278677005	0.28363389410439
ENSG00000105953	-0.0623709020559068	2.79761373015308	0.202928819165476
ENSG00000105968	-0.687549917424267	3.70096317815955	0.0611005423313865
ENSG00000105971	-1.4424926252451	2.81491318127507	0.16787310129965
ENSG00000105974	-0.920463497563715	2.67760695272049	0.332733446947895
ENSG00000105976	-0.325789239949437	3.26881190373978	0.264815307207185
ENSG00000105983	-0.401872251002936	2.07736790528416	0.251574320860533
ENSG00000105993	-0.632032589574436	3.38174665065045	0.226345750540488
ENSG00000106003	-0.241296889142167	3.67242114836095	0.117361622027136
ENSG00000106009	-1.72894260258249	3.93756803860038	0.00771848366765845
ENSG00000106052	-0.322402422148537	2.52504480703685	0.324023790887342
ENSG00000106070	-1.34262718739875	2.00860017176192	0.13861723709686
ENSG00000106153	-0.387825335903932	2.43775056282039	0.314396321822488
ENSG00000106211	-0.692795283521163	3.44700289846616	0.180588148254623
ENSG00000106236	0.0370216699479225	3.32939787936104	0.149084223716198
ENSG00000106261	-0.213918524793887	3.00945089579869	0.293914467127154
ENSG00000106266	-1.55285134352681	3.17969538332451	0.121928384554757
ENSG00000106268	-0.88796057608595	2.80854855124041	0.329521584124427
ENSG00000106305	-1.18487455823222	2.55144999797288	0.216337927339097
ENSG00000106348	-1.72894260258249	2.64542226934909	0.0841001721511437
ENSG00000106366	-0.784365517935718	2.19865708695442	0.299332127832576
ENSG00000106399	-0.670745512853808	2.22530928172586	0.307717254301671
ENSG00000106443	-1.33100259391045	1.30102999566398	0.0215069159940858
ENSG00000106459	-0.950791352198849	3.79109387358027	0.0371415092291049
ENSG00000106460	-1.72894260258249	2.03941411917614	0.0652759768127517
ENSG00000106462	-0.569556771527824	2.34242268082221	0.321931522919032
ENSG00000106524	-0.777898059891783	1.62838893005031	0.119414124304541
ENSG00000106554	0.412862591336819	2.97749496907304	0.0519747251206643
ENSG00000106571	-1.72894260258249	2.64591327503384	0.0841001721511437
ENSG00000106603	-0.514948520457868	1.91645394854993	0.241504003534766
ENSG00000106609	-0.632032589574436	1.8228216453031	0.225330427318982
ENSG00000106624	-1.03574600227334	3.14937309049139	0.273184682391674
ENSG00000106636	-0.289013398716601	2.20002926655377	0.264364729578873
ENSG00000106638	-1.25182134786283	3.05384642685225	0.223407538683585
ENSG00000106701	-0.361551021205764	3.09043441617512	0.331042779523885
ENSG00000106723	-0.325789239949437	2.05690485133647	0.248025342615512
ENSG00000106772	-0.73471600660936	2.28216877830464	0.319052463652257
ENSG00000106799	0.232210415423627	2.13033376849501	0.101371420669895
ENSG00000106829	0.259810438823111	2.3654879848909	0.102506238159391
ENSG00000106853	0.440100092456995	2.28103336724773	0.0529505253893627
ENSG00000106993	-1.02997259824647	2.73279569828933	0.307149718317329
ENSG00000107021	-1.08214974561892	3.52968695377292	0.097333294996843
ENSG00000107036	0.28353736759237	3.34301449715077	0.104145976970468
ENSG00000107104	-1.25182134786283	3.03482891565584	0.223264615866787
ENSG00000107140	-1.55285134352681	2.985426474083	0.139507043545425
ENSG00000107164	-0.757298401189632	1.4983105537896	0.0755018049219536
ENSG00000107175	-0.282222674113451	3.45961862391737	0.182763059963091
ENSG00000107223	-0.505293936415791	4.17580163284828	0.0160909934976771
ENSG00000107249	-0.137457294344195	2.2135177569963	0.243293756343056
ENSG00000107263	-0.751218997293644	1.75587485567249	0.193732882202895
ENSG00000107290	-0.500183788627725	3.5558800646368	0.13639857578522
ENSG00000107338	-0.692795283521163	3.31586543073678	0.265299945758452
ENSG00000107341	-1.12688261125453	2.72509452108147	0.272188279739173
ENSG00000107372	-0.242230873593142	2.47856649559384	0.292077444207923
ENSG00000107560	-0.218320662126518	2.08813608870055	0.241256581070253
ENSG00000107581	0.314865111093768	3.57651411205196	0.079176489341184
ENSG00000107625	-0.372230751052271	3.08188713942355	0.334516846957822
ENSG00000107643	-0.279157984254603	3.82102196696927	0.0681419427155949
ENSG00000107651	-0.163852103387703	2.02938377768521	0.218389437457197
ENSG00000107731	-0.95559717658699	1.65801139665711	0.116723440903421
ENSG00000107738	-1.34262718739875	2.51188336097887	0.180872360649469
ENSG00000107745	0.125421541645405	2.79761373015308	0.127378569833799
ENSG00000107771	-0.0543231733880131	2.4456042032736	0.214846976344651
ENSG00000107779	0.0117184443440019	3.14082218010931	0.199208345108444
ENSG00000107796	-0.777898059891783	2.33545790068938	0.320574057457218
ENSG00000107863	-0.362783396296213	3.08296479377775	0.332416375427679
ENSG00000107864	-1.03574600227334	2.01494034979294	0.232355891128492
ENSG00000107897	-0.774700093143167	2.41995574848976	0.331699901478258
ENSG00000107929	0.0871114708700945	2.40226138245468	0.166480807713569
ENSG00000107938	-0.7995236768682	1.82930377283102	0.233399998434807
ENSG00000107957	-0.892115972552309	2.90552604843505	0.320109894151992
ENSG00000107959	0.648477799843309	2.78031731214015	0.0199248119855791
ENSG00000107968	-0.636645156450619	2.43536650661266	0.34699160838068
ENSG00000108010	0.0526100686515268	3.37757942089495	0.132640313056135
ENSG00000108021	-0.362783396296213	2.54900326202579	0.334184952539061
ENSG00000108039	-0.95559717658699	1.9216864754836	0.239439844853904
ENSG00000108061	0.340886521181347	1.97772360528885	0.064674981900006
ENSG00000108091	-0.373493851813349	1.64836001098093	0.126358139390936
ENSG00000108094	-0.602878044250936	2.56937390961505	0.339721591169664
ENSG00000108107	-1.12688261125453	3.38156629579657	0.159954032879897
ENSG00000108175	-1.55285134352681	2.80584054881467	0.12737976338145
ENSG00000108239	-0.0740939019088991	3.28284860283464	0.195196400056592
ENSG00000108256	0.644438437168385	3.83052451409726	0.0298218267914979
ENSG00000108298	-0.20819902377535	2.92505412031184	0.281321731190784
ENSG00000108384	-1.33100259391045	2.02530586526477	0.143810252542231
ENSG00000108406	-1.12688261125453	1.83250891270624	0.152461283756648
ENSG00000108424	-0.27712680690985	3.29721319598964	0.24539146282602
ENSG00000108469	-0.600738193281112	2.68708284460437	0.327901626582267
ENSG00000108510	-0.109120608754454	3.07645838771215	0.252625431590697
ENSG00000108518	-1.4424926252451	3.24154648059655	0.130942769138798
ENSG00000108551	-0.195299461104898	3.13893394025692	0.282375685077887
ENSG00000108557	-0.809764410865417	3.1131073665205	0.322176519603148
ENSG00000108582	0.0804269821410503	3.01008784699852	0.157060729662476
ENSG00000108599	-0.469591130496321	2.46314613672635	0.327552812008022
ENSG00000108821	-0.303998495235273	3.63573500194596	0.130992684829111
ENSG00000108840	-2.02997259824647	3.22955386398114	0.055316113346901
ENSG00000108848	-0.0770064510772865	3.07682242334277	0.238588750068616
ENSG00000108854	-0.226489353815371	2.41747169320329	0.279051089521245
ENSG00000108950	-2.02997259824647	2.27300127206374	0.0562389996252547
ENSG00000108953	-0.01372721731547	1.90308998699194	0.151655469340557
ENSG00000108960	-0.988579913088248	2.22659990520736	0.250737706283019
ENSG00000108963	-0.988579913088248	3.60948768985329	0.0751981715687282
ENSG00000109079	-1.13411143873086	3.2626883443017	0.214451177152638
ENSG00000109111	-0.353537185259027	3.59895456688541	0.142176477025277
ENSG00000109180	-0.51320008398513	1.48429983934679	0.0736350287955869
ENSG00000109189	-0.454740557680161	1.99343623049761	0.24569057040077
ENSG00000109220	0.404536698065813	2.1156105116743	0.0587375977663027
ENSG00000109320	-2.02997259824647	2.99891290435879	0.0746229287325384
ENSG00000109381	-0.55476729637226	3.64003399255592	0.0954615479136329
ENSG00000109436	-0.988579913088248	2.49415459401844	0.273542047839805
ENSG00000109445	0.277281782390505	1.89762709129044	0.0714617924361738
ENSG00000109452	0.0106751449742432	2.74390155048518	0.173915448291757
ENSG00000109475	-0.476868064227802	3.15060295179301	0.324976026235586
ENSG00000109519	-0.241296889142167	2.52048353274079	0.297800584042251
ENSG00000109536	-0.950791352198849	2.06258198422816	0.259395483710432
ENSG00000109572	-0.55476729637226	2.50987428500472	0.34088439083517
ENSG00000109576	-0.988579913088248	2.57978359661681	0.293315042773384
ENSG00000109606	0.165770838869565	3.21616590228599	0.133355273146779
ENSG00000109610	-1.4424926252451	2.3096301674259	0.151597349850401
ENSG00000109674	-0.556691739189032	2.75966784468963	0.333144723053736
ENSG00000109686	-1.42791260691851	3.19437556748221	0.149328461626023
ENSG00000109805	-0.157980929779341	2.99056082999402	0.265375933653465
ENSG00000109814	-0.353537185259027	1.38916608436453	0.0536521167444131
ENSG00000109911	0.0159415202672461	3.45048005460606	0.118541111887171
ENSG00000109929	-0.220603013522931	1.67669360962487	0.117059719392785
ENSG00000109971	0.222101940108217	3.58585536332203	0.085158736334674
ENSG00000110031	-0.284867918474012	2.96070855168856	0.318532316664492
ENSG00000110048	-0.01372721731547	3.88916158491132	0.0622254474960521
ENSG00000110066	-0.316180721100697	2.62685341466673	0.330097690158884
ENSG00000110092	-1.72894260258249	2.15685190107001	0.0700644687381361
ENSG00000110104	-1.34262718739875	2.35888620440587	0.169808328201394
ENSG00000110107	-0.999134773623468	1.78532983501077	0.175366513160083
ENSG00000110218	-0.117859943670741	2.44090908206522	0.238637265760488
ENSG00000110237	-0.774700093143167	3.97418919111817	0.0302063676898824
ENSG00000110318	-2.02997259824647	3.15503222879097	0.0647493240843668
ENSG00000110367	0.391135150761842	2.42975228000241	0.0690477588861394
ENSG00000110395	-2.02997259824647	3.5478362158308	0.0231713135145059
ENSG00000110400	-1.72894260258249	2.99869515831166	0.0995704845722408
ENSG00000110422	-0.558624747553679	1.57403126772772	0.0965827107009933
ENSG00000110427	-1.25182134786283	3.28768978393608	0.169765835299028
ENSG00000110435	-0.421405634564331	3.05461305455689	0.343692821140438
ENSG00000110497	-0.670745512853808	3.44404479591808	0.184399797974785
ENSG00000110583	-1.19314596821629	1.96614173273903	0.170449067375749
ENSG00000110619	-0.754248061629513	3.38863396935179	0.214294187360993
ENSG00000110696	-0.0913954399817031	2.39880773020326	0.228845941663991
ENSG00000110768	0.0740895544128102	1.55022835305509	0.0507831077816914
ENSG00000110871	-0.988579913088248	3.34301449715077	0.206890328418574
ENSG00000110880	0.170548010968145	4.03400644497153	0.0416839894106399
ENSG00000110917	-0.619433501899733	3.2500538695218	0.30323861825225
ENSG00000110958	-0.567574600347517	1.66275783168157	0.132671826253505
ENSG00000111142	0.387483983824122	3.12073840554294	0.0682823465487878
ENSG00000111215	0.408466011800776	2.55690526905545	0.0646685388254505
ENSG00000111266	-0.654567180923008	2.19451434188247	0.298302409269259
ENSG00000111300	-0.285900584757988	3.47070442972279	0.18069313845575
ENSG00000111331	-0.298642212982428	2.99760478746045	0.326164126169762
ENSG00000111412	0.288839340020589	2.89872518158949	0.0781585679726515
ENSG00000111424	-0.372230751052271	3.03402652377511	0.341562224280458
ENSG00000111445	-0.988579913088248	1.80617997398389	0.186814246951105
ENSG00000111450	-1.03574600227334	1.78887511577542	0.165049683010956
ENSG00000111530	-0.552851343526811	1.80617997398389	0.209275763073695
ENSG00000111605	-0.8029104946691	2.81458051601032	0.331960771639395
ENSG00000111615	0.474049905028097	2.16879202031418	0.0424912159016362
ENSG00000111647	0.139347384968017	1.41497334797082	0.0214187589792677
ENSG00000111684	-0.538610904412201	4.14207646107328	0.0187729814166917
ENSG00000111716	-0.88796057608595	1.61804809671209	0.105512067309629
ENSG00000111725	-0.558624747553679	2.77815125038364	0.334953556720885
ENSG00000111731	-1.26148677265538	2.5814945422909	0.203628653404509
ENSG00000111785	-0.777898059891783	2.10037054511756	0.286823532294548
ENSG00000111859	-0.754248061629513	2.64443858946784	0.340988222880826
ENSG00000111875	-0.857721734853014	1.24303804868629	0.0481357578917603
ENSG00000111880	-0.318403506235752	3.39602489660859	0.211646182541574
ENSG00000111885	-0.692795283521163	2.57749179983723	0.34343983818354
ENSG00000111897	0.297367740483137	1.95182303531591	0.0735303806366659
ENSG00000111906	-0.784365517935718	1.45484486000851	0.0678589103858212
ENSG00000111912	-0.806323932079772	2.52439612210384	0.336218985369484
ENSG00000111962	-0.73471600660936	3.0696680969116	0.341008525062484
ENSG00000111981	-0.221493493227696	1.96142109406645	0.215077613710704
ENSG00000112033	-1.42791260691851	1	0.00589766989193385
ENSG00000112062	-0.0981499071432414	3.20547503674089	0.232050291210015
ENSG00000112078	-1.25182134786283	1.74429298312268	0.0892647187724473
ENSG00000112079	-0.390447995040988	1.76342799356294	0.175751054753935
ENSG00000112081	0.85199381050261	4.67568212654311	0.0155751635504151
ENSG00000112118	-0.298642212982428	3.00518051250378	0.326262495946517
ENSG00000112144	-2.02997259824647	3.43759203225396	0.0325128396815
ENSG00000112149	-0.292749519967759	2.959518376973	0.322062813064713
ENSG00000112167	-1.42791260691851	2.49415459401844	0.162411253112671
ENSG00000112210	-0.303998495235273	3.42862067267194	0.197361555068548
ENSG00000112237	-0.285900584757988	1.96848294855394	0.229318595341341
ENSG00000112242	-1.18487455823222	2.62940959910272	0.233957388782533
ENSG00000112249	0.440876603138455	2.67942789661212	0.051008044158466
ENSG00000112282	-0.340948546925136	1.87215627274829	0.211066684719155
ENSG00000112290	-0.381888195942171	2.63948648926859	0.340107782464352
ENSG00000112297	-1.07573008880715	2.90928852416225	0.275039715229772
ENSG00000112305	-1.13411143873086	2.1156105116743	0.206585866502072
ENSG00000112306	0.818658403834501	3.90295424875614	0.0136670184576527
ENSG00000112339	0.473947030544969	2.46014581749175	0.0502702170271959
ENSG00000112378	-1.72894260258249	2.80685802951882	0.0810438292784401
ENSG00000112406	-0.670745512853808	2.68663626926229	0.330756695954388
ENSG00000112531	0.429050306031734	3.15670055258202	0.0621037609731378
ENSG00000112578	-0.40052399055368	3.47921528820137	0.180607660667013
ENSG00000112679	-0.638969941901892	2.56761444273084	0.341892510824709
ENSG00000112685	-0.88796057608595	2.24551266781415	0.282769662417552
ENSG00000112699	-0.36525868749803	3.83301954707653	0.060098513699361
ENSG00000112701	0.36428128439321	3.51228406328185	0.0792213564477061
ENSG00000112769	-1.72894260258249	2.3384564936046	0.0762564998507178
ENSG00000112773	-0.108432982265116	1.68574173860226	0.106208609205976
ENSG00000112851	-0.033427422534443	1.95904139232109	0.168378263619924
ENSG00000112874	-2.02997259824647	2.33344727449675	0.0578063247540588
ENSG00000112902	0.138180755606948	3.35005409357903	0.125574593786751
ENSG00000112941	-2.02997259824647	3.18709750058348	0.0608622956990334
ENSG00000112972	0.149818242688993	3.01008784699852	0.127766322070026
ENSG00000112977	-1.25182134786283	2.25406445291434	0.176878987881195
ENSG00000112996	0.00322404795570521	2.20682587603185	0.195222902656295
ENSG00000113013	-0.0084707393588492	3.06557971472845	0.205905768333792
ENSG00000113048	-0.586930580421969	3.49686048739437	0.155752189502932
ENSG00000113068	0.246533167737899	3.09324653110384	0.102038360343811
ENSG00000113083	-1.55285134352681	2.29885307640971	0.125157570746143
ENSG00000113140	-1.26148677265538	3.21471142100538	0.196056372882491
ENSG00000113163	-0.0874495217099598	3.13751235312213	0.241345113646985
ENSG00000113194	-1.33100259391045	1.89486965674525	0.112284430821152
ENSG00000113273	-2.02997259824647	1.74429298312268	0.0187252927227181
ENSG00000113282	-0.290653925970484	2.10380372095596	0.252697017707725
ENSG00000113328	0.388923109628596	2.24303804868629	0.0652310984209313
ENSG00000113360	-0.636645156450619	1.8750612633917	0.247083887940355
ENSG00000113368	-1.25182134786283	4.06344595312303	0.00626342271007423
ENSG00000113369	-0.399179902807223	2.35024801833416	0.293101595959922
ENSG00000113387	-0.190647962259085	2.53781909507327	0.276331671066153
ENSG00000113407	-0.0789280555557644	1.91115760873998	0.168939150746984
ENSG00000113456	-0.060521025541783	2.28780172993023	0.223303789191493
ENSG00000113552	-1.02997259824647	1.85733249643127	0.19429154308869
ENSG00000113569	-0.421405634564331	1.89486965674525	0.224928102945583
ENSG00000113578	-1.4424926252451	1.53147891704226	0.0371234695898111
ENSG00000113580	-0.0894179993770067	1.89486965674525	0.166533722516179
ENSG00000113593	-0.248419927012454	2.16136800223497	0.257009994471037
ENSG00000113594	-0.294855274849126	3.17666993266815	0.297435069031662
ENSG00000113595	0.00722887452068315	2.2718416065365	0.196829874531054
ENSG00000113615	-0.638969941901892	3.28589471248084	0.28368923317788
ENSG00000113643	0.181360021811548	3.13289976994448	0.127390663577468
ENSG00000113648	-1.12688261125453	2.23552844690755	0.205914182265383
ENSG00000113649	-1.07573008880715	2.62787769457997	0.273730067925389
ENSG00000113657	-1.12688261125453	2.42813479402879	0.214437821621291
ENSG00000113658	-0.0705705799414256	3.87069645798925	0.0653365310944708
ENSG00000113712	0.520694529602822	4.28488171465545	0.0263271180578074
ENSG00000113716	-0.26051049266169	2.94001815500766	0.307777632652305
ENSG00000113739	-0.652157621214644	3.35688594116597	0.242270695963324
ENSG00000113742	-0.218827512998417	3.5087989654039	0.15539615601954
ENSG00000113758	-0.605028490899254	3.54888056263751	0.126934715125775
ENSG00000113761	-1.42791260691851	2.88109921838902	0.17430287105983
ENSG00000113810	0.544015434828591	3.7769915848564	0.0399038507619734
ENSG00000113916	-0.634332749381536	2.51454775266029	0.346893533951405
ENSG00000114019	0.0862346058773913	3.67838178697045	0.0822365827427412
ENSG00000114030	0.041215012058651	3.37263588058172	0.135872067144197
ENSG00000114062	0.0738965445757668	1.53781909507327	0.0478485630173345
ENSG00000114098	-0.369715517189827	2.84323277809801	0.337694172416532
ENSG00000114315	-1.04159719173477	3.44684771015581	0.141435929412119
ENSG00000114346	-0.0795704844693701	2.05880548667591	0.20213094571643
ENSG00000114354	-0.920463497563715	2.10720996964787	0.26786368144848
ENSG00000114374	-1.03574600227334	2.67531998333929	0.298835198447728
ENSG00000114416	0.788116835694785	3.78643197050784	0.0170979667333287
ENSG00000114423	-0.142312247180071	2.86093662070009	0.242125450311315
ENSG00000114446	-1.07573008880715	2.57691695596521	0.26083635314417
ENSG00000114554	-0.999134773623468	2.32531037171106	0.251467248522791
ENSG00000114648	-0.673260746716252	2.20002926655377	0.302418200449171
ENSG00000114650	-1.42791260691851	1.52504480703685	0.0372993385106268
ENSG00000114698	-1.26148677265538	2.54777470538782	0.198495717018652
ENSG00000114735	-1.33100259391045	2.63195082625922	0.194266510195653
ENSG00000114742	-1.03574600227334	3.39497671955456	0.169952190344557
ENSG00000114770	-0.155238409861669	4.22417035168918	0.0173712549433325
ENSG00000114784	-0.0126236948387568	2.65991620006985	0.192906705851549
ENSG00000114850	0.271672028142291	2.76454971906447	0.0846392913169508
ENSG00000114861	0.249427958333652	2.45560611258187	0.107501279933606
ENSG00000114948	-1.72894260258249	1.43136376415899	0.0187831864030624
ENSG00000114988	-0.0699413175749229	1.47712125471966	0.0486092307833389
ENSG00000115053	0.534961753094616	4.48099807336306	0.0139304588828452
ENSG00000115073	-1.26148677265538	3.16938049531195	0.209895288244914
ENSG00000115091	0.623877594118887	2.95856388322197	0.0208534457057418
ENSG00000115137	-2.02997259824647	1.53781909507327	0.01474131254299
ENSG00000115159	-0.26302636728698	2.36172783601759	0.281038359713792
ENSG00000115232	0.0507090958164009	2.9731278535997	0.166044349175452
ENSG00000115295	-0.55476729637226	2.90173069172922	0.354553863338412
ENSG00000115306	-1.55285134352681	2.33445375115093	0.126526053532295
ENSG00000115355	-0.140829127081803	2.94299959336604	0.251170047335521
ENSG00000115363	-1.72894260258249	2.67024585307412	0.0829501758729295
ENSG00000115364	-0.707753303512554	2.17026171539496	0.297378662091882
ENSG00000115368	0.224206435084477	2.56229286445647	0.113346227482943
ENSG00000115380	-0.558624747553679	3.22180531799655	0.310620807376512
ENSG00000115392	-1.25182134786283	2.24551266781415	0.176869453515371
ENSG00000115414	-1.07573008880715	2.62065647981962	0.272471630990557
ENSG00000115415	0.320459041069408	3.57460994134019	0.0790199882895727
ENSG00000115419	0.132411693689013	2.34143452457814	0.148519135235479
ENSG00000115421	-1.03574600227334	2.31806333496276	0.237083036995145
ENSG00000115484	0.355667868256172	2.12057393120585	0.0721055189612346
ENSG00000115524	-0.300776805172121	2.6954816764902	0.321963749184647
ENSG00000115548	-0.556691739189032	2.5532760461371	0.338960632349946
ENSG00000115561	0.171476782067445	2.45484486000851	0.135556286540701
ENSG00000115641	-0.0345851651226563	1.84509804001426	0.142757334525745
ENSG00000115652	-0.7995236768682	1.79588001734408	0.216659039779303
ENSG00000115661	-0.777898059891783	3.44777800929462	0.175230510573119
ENSG00000115677	-0.516704024465482	3.46530847958731	0.176794885998783
ENSG00000115694	-0.302921940897178	3.6420686273415	0.129377765638996
ENSG00000115738	-0.0950925636002898	3.4929000111087	0.127179434570016
ENSG00000115756	-1.72894260258249	3.25695815256093	0.0815079001612871
ENSG00000115758	-0.172184360557768	3.75457765604473	0.0915511883474866
ENSG00000115761	-0.248419927012454	1.87215627274829	0.195169720838047
ENSG00000115825	-0.751218997293644	2.11226976841727	0.288700859460129
ENSG00000115827	-1.07573008880715	1.65801139665711	0.102470102213707
ENSG00000115840	-0.432235448677437	3.1791207296093	0.312284478060817
ENSG00000115844	-1.18487455823222	3.58029758843657	0.0635894184408428
ENSG00000115866	-0.456268405525651	1.67209785793572	0.138129349446083
ENSG00000115875	0.479889471772079	4.13107304803435	0.0331637572416168
ENSG00000115944	-0.373493851813349	2.30749603791321	0.281873308495075
ENSG00000115947	-0.0740939019088991	2.27875360095283	0.227668481731272
ENSG00000115963	-0.0838166246787365	3.27056238769733	0.204055693630079
ENSG00000115970	-1.42791260691851	2.89954693109087	0.174535307141749
ENSG00000116005	-0.993825279185145	1.87215627274829	0.213617102413367
ENSG00000116016	-0.457801647320857	3.31132995230379	0.256409220221402
ENSG00000116096	-1.72894260258249	3.57153414742667	0.0333630674966966
ENSG00000116106	0.58706788209602	4.3129702989312	0.0258840892015617
ENSG00000116117	-0.111190044846321	2.89042101880091	0.230158451066409
ENSG00000116127	-0.713250036174284	2.80174661921946	0.331320225127005
ENSG00000116133	-0.993825279185145	2.19728055812562	0.249407937677021
ENSG00000116191	0.0190264282301993	1.55630250076729	0.0600769048939407
ENSG00000116198	-1.19314596821629	2.93222001387712	0.238170848952143
ENSG00000116212	-0.675790632554912	2.57576498053672	0.343133749253609
ENSG00000116221	-0.652157621214644	3.09933527768596	0.348611053379697
ENSG00000116237	-1.72894260258249	3.49436333926731	0.0439527816543304
ENSG00000116285	-0.175838068563821	2.73759016628572	0.26337256240617
ENSG00000116288	-0.777898059891783	2.92298481570888	0.33439982511345
ENSG00000116473	-0.171389368751624	3.43071988786328	0.164348638361033
ENSG00000116478	-2.02997259824647	3.33745926129066	0.0419938457014372
ENSG00000116525	-0.836741484713396	2.96894968098134	0.326339548889189
ENSG00000116539	-0.121790418147228	3.60943432033163	0.113467046732537
ENSG00000116641	-0.352330734312192	3.15075643986031	0.313607845220628
ENSG00000116649	-0.829451989031855	3.84871241904942	0.0349898945660145
ENSG00000116670	-0.999134773623468	3.08546896988667	0.288370360806342
ENSG00000116698	-0.861596393720402	2.96614173273903	0.322210439103577
ENSG00000116704	-0.256627172250971	2.38827886345964	0.283615608843437
ENSG00000116717	0.154183382527505	2.71891668601486	0.123617910793202
ENSG00000116729	-0.271517099426374	2.25042000230889	0.268856155466715
ENSG00000116731	0.178682149038513	3.37548071461857	0.115613312503494
ENSG00000116741	-0.213918524793887	2.40908736944783	0.273886072063213
ENSG00000116747	-0.571548031067109	1.71180722904119	0.158574995167286
ENSG00000116754	-0.306780191923249	1.69019608002851	0.135898728772398
ENSG00000116761	-0.337939946237911	1	0.0111243466300917
ENSG00000116809	-0.754248061629513	2.60745502321467	0.343162959003089
ENSG00000116977	-1.19314596821629	1.97081161087252	0.171628976604013
ENSG00000116984	-1.08214974561892	2.5327543789925	0.246534915455663
ENSG00000116991	-0.302921940897178	1.34242268082221	0.0428129943534971
ENSG00000117000	0.0295128962376077	2.64246452024212	0.176717107629729
ENSG00000117020	-0.141570054022457	3.65920287746453	0.109681689338898
ENSG00000117114	-1.12688261125453	2.19865708695442	0.207215895759885
ENSG00000117118	-1.72894260258249	3.1646502159343	0.0952293668348638
ENSG00000117133	0.0815696571450617	3.30178934676872	0.14667856541705
ENSG00000117152	-2.02997259824647	2.5910646070265	0.0698470618072237
ENSG00000117228	-0.410839321366288	2.47639682672533	0.32538986410354
ENSG00000117262	-0.202553868468012	2.75396586586516	0.274605414892252
ENSG00000117289	-1.33100259391045	2.48072537898849	0.180020938180582
ENSG00000117298	-1.42791260691851	2.73996769675951	0.172186251936118
ENSG00000117318	-0.9604567769914	3.14550717140966	0.289847333855209
ENSG00000117335	-2.02997259824647	2.61384182187607	0.070493656079329
ENSG00000117362	-0.457801647320857	2.56110138364906	0.337792133439113
ENSG00000117385	-1.55285134352681	2.94423584379348	0.137245784372393
ENSG00000117394	-1.19314596821629	3.00753441789726	0.237286037350766
ENSG00000117399	-1.33100259391045	3.3849802956513	0.107173760670073
ENSG00000117419	-2.02997259824647	3.10907208097888	0.0689041591747154
ENSG00000117450	0.121970237037008	3.457730548246	0.108227133657409
ENSG00000117461	0.220816130561807	4.10322199245292	0.0369119239847424
ENSG00000117475	0.0402402960500525	1.64345267648619	0.0772954153079319
ENSG00000117500	-0.857721734853014	1.61278385671974	0.10640474388561
ENSG00000117525	-1.42791260691851	1.99782308074573	0.116081983191953
ENSG00000117528	-1.13411143873086	1.99782308074573	0.196589954113007
ENSG00000117543	-1.02997259824647	1.66745295288995	0.11234074152271
ENSG00000117592	0.306676678548865	1.86628733908419	0.058426369782893
ENSG00000117597	-1.42791260691851	2.21616590228599	0.146387965920989
ENSG00000117616	0.356610835057176	3.44310645673727	0.0864514848038793
ENSG00000117625	-0.999134773623468	2.93374029949694	0.294468664203442
ENSG00000117632	0.103807644479903	3.05442152446254	0.153135248011682
ENSG00000117697	-0.605028490899254	1	0.024962496773452
ENSG00000117713	-1.19314596821629	3.14891099310936	0.233499293874157
ENSG00000117724	0.00216011649003753	2.39005149645899	0.197361150751415
ENSG00000117751	-0.857721734853014	2.64982146322457	0.339756739501445
ENSG00000117758	-1.34262718739875	3.03921576590395	0.20029469751422
ENSG00000117868	-1.07573008880715	2.47129171105894	0.237797388820766
ENSG00000117906	-0.728942602582492	1.49136169383427	0.0743993420756899
ENSG00000118007	0.414426340220499	2.8521749044203	0.0494563582352318
ENSG00000118181	-0.487546281148328	2.36455099535397	0.309171557699741
ENSG00000118200	0.0111971079469257	3.1709947020363	0.196494488790611
ENSG00000118217	-0.0506987676520247	2.05307844348342	0.191893059915136
ENSG00000118246	-0.349927840508124	2.88394519503428	0.335256334968786
ENSG00000118260	-0.319519179618423	1.60745502321467	0.108176342324547
ENSG00000118263	-0.278141208116746	2.56288738129388	0.316029250008146
ENSG00000118363	0.0722805047217934	3.0696680969116	0.169181014163544
ENSG00000118503	-0.107746442786666	2.92427928606188	0.232673078313397
ENSG00000118508	-0.757298401189632	1.63346845557959	0.12232270351156
ENSG00000118515	-0.292749519967759	3.30502875374633	0.243781667024978
ENSG00000118518	-0.121082452417162	2.88846031803539	0.234427597217424
ENSG00000118523	-0.357176778199739	3.13401764567598	0.319882341269084
ENSG00000118564	-0.389134685729801	2.29446622616159	0.279691380326947
ENSG00000118579	-0.292749519967759	3.00625205136936	0.324341073719355
ENSG00000118680	0.0891095514963211	2.67942789661212	0.150951976287618
ENSG00000118689	0.141506093933025	3.08350261983027	0.139159296627701
ENSG00000118705	-0.253188052330898	2.29776051109913	0.272172200132068
ENSG00000118762	-0.9604567769914	1.92685670894969	0.23905470068771
ENSG00000118816	-1.08214974561892	3.08742645703629	0.267487126497378
ENSG00000118900	-0.605028490899254	3.02325245963371	0.357714625047071
ENSG00000118922	0.523315637119273	3.35602585719312	0.053043168374326
ENSG00000118961	-0.433686010945379	3.34556975605639	0.238681030896517
ENSG00000119013	-0.453218065965532	1.60205999132796	0.111200285605386
ENSG00000119042	-0.920463497563715	2.55690526905545	0.311960619916426
ENSG00000119048	0.0200498804899984	2.34143452457814	0.192064219821083
ENSG00000119138	-1.72894260258249	2.86893817833291	0.0860694272949574
ENSG00000119139	-2.02997259824647	2.51982799377572	0.0665436182321676
ENSG00000119318	0.400906020386627	3.73275552117825	0.0541262563724668
ENSG00000119335	-0.256627172250971	3.03702787975578	0.311745923809574
ENSG00000119383	-1.02997259824647	2.12548126570059	0.238627965067416
ENSG00000119401	-0.16620023666981	3.11743702528262	0.274875935776626
ENSG00000119408	-0.0798454513949387	2.8234742291703	0.211333487580009
ENSG00000119421	-1.34262718739875	3.51811894714315	0.0646150389459695
ENSG00000119446	-1.72894260258249	3.52387647563813	0.0399439089015095
ENSG00000119471	-0.201701350799877	3.0344279050254	0.290281160674597
ENSG00000119487	-1.33100259391045	3.04863598843265	0.202768189006003
ENSG00000119523	-0.236128781454621	2.73798732633343	0.292516683299046
ENSG00000119632	-1.72894260258249	2.29003461136252	0.0745963511701429
ENSG00000119682	-0.317290691600777	2.84229713432807	0.321940862034199
ENSG00000119688	-0.95559717658699	2.4432629874587	0.279189815342737
ENSG00000119707	0.601433290171351	2.11226976841727	0.0149485068996988
ENSG00000119718	-0.233371718873416	2.19589965240923	0.259422440049487
ENSG00000119760	-0.573548462690614	2.01072386539177	0.261170845410111
ENSG00000119778	-0.76037031695059	2.43536650661266	0.336005093283924
ENSG00000119787	-0.636645156450619	2.32837960343874	0.329536127973674
ENSG00000119801	-0.55476729637226	2.49415459401844	0.340874560437422
ENSG00000119812	-0.883844562568235	2.67851837904011	0.338090178141532
ENSG00000119844	-1.13411143873086	2.87852179550121	0.260172326717355
ENSG00000119922	-0.26302636728698	1.55630250076729	0.0853614910189194
ENSG00000119927	-0.528421993367874	2.95448371715555	0.358668218828683
ENSG00000119938	0.0736379979600887	1.81954393554187	0.112258570690925
ENSG00000119953	0.213767814588765	1.86332286012046	0.0823432255308754
ENSG00000119977	-0.710492973593079	3.21418130866382	0.314021878123387
ENSG00000119986	-0.993825279185145	2.65513843481138	0.310409519803631
ENSG00000120053	-0.617210716764678	3.20857570894758	0.319844082507232
ENSG00000120063	-0.315546603571489	1.92941892571429	0.222736192930883
ENSG00000120071	-0.249369373325035	2.42160392686983	0.285966268454771
ENSG00000120129	-0.530232928920489	3.43256846529736	0.194058128447823
ENSG00000120137	-0.430789715225944	2.88592633980143	0.350441058969633
ENSG00000120256	-2.02997259824647	1.55022835305509	0.0148593617696444
ENSG00000120265	-0.27510508509165	1.17609125905568	0.0196374418429468
ENSG00000120333	-1.25182134786283	2.98900461569854	0.222367876390708
ENSG00000120370	-0.195299461104898	2.61804809671209	0.280925333286192
ENSG00000120438	-0.148727239170888	3.5540043210119	0.127970542457746
ENSG00000120451	-0.853881339190792	2.85247999363686	0.328082486625436
ENSG00000120509	-1.4424926252451	2.01283722470517	0.115088040328872
ENSG00000120519	-0.619433501899733	3.36285930295868	0.235720204387394
ENSG00000120526	0.52500837150084	2.46834733041216	0.0390556098579624
ENSG00000120533	-0.220603013522931	2.19728055812562	0.25781626207272
ENSG00000120539	-0.264992509427623	2.41995574848976	0.290355346961457
ENSG00000120549	-1.02997259824647	2.39707054995941	0.24503659690077
ENSG00000120656	-0.571548031067109	4.4343053733982	0.00499301017021417
ENSG00000120662	-0.751218997293644	2.02530586526477	0.27874396970862
ENSG00000120675	0.0697476715929206	2.32531037171106	0.173540475301384
ENSG00000120685	-1.07573008880715	1.69460519893357	0.117728908454901
ENSG00000120686	0.412330084967362	2.30642502755069	0.0602600473881043
ENSG00000120690	0.164673160799523	3.78286660706419	0.0650559897917533
ENSG00000120694	0.320568451505658	3.14860265480609	0.0877079554711014
ENSG00000120699	-0.784365517935718	1.95904139232109	0.271037736985519
ENSG00000120708	-0.673260746716252	1.99782308074573	0.27294503524493
ENSG00000120738	0.071567280466643	4.03824252319196	0.0428654314372458
ENSG00000120742	-0.270518035403128	3.04316572020745	0.317110885295697
ENSG00000120800	-0.649761356534868	2.73878055848437	0.32803167230873
ENSG00000120802	-0.619433501899733	1.91907809237607	0.256574740392419
ENSG00000120837	-0.305077724831629	2.67942789661212	0.325055023900477
ENSG00000120885	-0.501880499005119	3.00518051250378	0.356429450432102
ENSG00000120899	-2.02997259824647	2.78710609303657	0.0738875100305076
ENSG00000120963	-0.284867918474012	1.7160033436348	0.141675128796748
ENSG00000121039	0.0352621319738778	3.51121470113639	0.105185833660131
ENSG00000121057	-0.713250036174284	2.6222140229663	0.340291753776171
ENSG00000121058	-1.72894260258249	1.95424250943932	0.0597728874689312
ENSG00000121060	-0.833081443066876	2.48572142648158	0.325041795859537
ENSG00000121210	-0.95559717658699	2.40739090447073	0.274625784797879
ENSG00000121390	1.11558211964681	3.93005712492084	0.00616134979943962
ENSG00000121440	-0.757298401189632	2.33545790068938	0.324429477934791
ENSG00000121481	-0.319519179618423	2.02734960777476	0.243458627497372
ENSG00000121741	0.327747095550802	3.91065108063516	0.0412608013818286
ENSG00000121766	-0.271517099426374	3.30352003690728	0.242128691948495
ENSG00000121774	-0.221493493227696	2.61278385671974	0.293518012105194
ENSG00000121879	-0.0974794199778864	2.38381536598043	0.231702962879422
ENSG00000121892	-0.293801121143298	3.77670118398841	0.0829468713925119
ENSG00000121897	-0.710492973593079	2.00216606175651	0.275725705317869
ENSG00000121898	-1.12688261125453	2.35024801833416	0.207637671472668
ENSG00000121903	0.0375129266936622	1.66275783168157	0.0824758428882252
ENSG00000121904	-0.883844562568235	1.97543180850926	0.263872723700716
ENSG00000121989	-0.390447995040988	2.8172347304255	0.3402946047508
ENSG00000122008	-0.0258940783977642	2.73037846858764	0.191931239546011
ENSG00000122026	0.353877101925699	3.48101242095657	0.0836820416475765
ENSG00000122042	0.0507090958164009	2.72509452108147	0.160477127692582
ENSG00000122126	-1.33100259391045	2.51188336097887	0.182400538914064
ENSG00000122140	-1.42791260691851	2.81690383937566	0.173656730272657
ENSG00000122203	-0.0513007386482112	2.83250891270624	0.197628407305712
ENSG00000122257	-0.924943491409196	1.94200805302231	0.250627677477357
ENSG00000122359	-0.600738193281112	2.74036268949424	0.328690819383362
ENSG00000122376	-0.0253262906691316	2.79483645781456	0.186630854653458
ENSG00000122417	-0.573548462690614	2.21218760440396	0.288646231089561
ENSG00000122482	0.286314835227288	1.53781909507327	0.0172557430038486
ENSG00000122484	-0.279157984254603	1.87215627274829	0.200927446586891
ENSG00000122497	0.0752490037167262	3.51600623038605	0.101814089173972
ENSG00000122507	-0.8029104946691	2.10037054511756	0.285289621255455
ENSG00000122545	0.592496244895964	2.50852971897129	0.0258914021206565
ENSG00000122565	-0.332151151019802	1.27875360095283	0.0350600810847371
ENSG00000122566	1.10477624649934	4.61441205324213	0.00740596098311122
ENSG00000122643	-0.0549301926832327	2.06069784035361	0.194811264904146
ENSG00000122674	-1.08214974561892	1.72835378202123	0.129674364217401
ENSG00000122691	-1.07573008880715	1.93196611472817	0.203056744247687
ENSG00000122705	-0.673260746716252	3.31565552523153	0.266284766556411
ENSG00000122707	-0.88796057608595	3.1233615587463	0.306198923556689
ENSG00000122729	-0.487546281148328	2.05880548667591	0.253899269133914
ENSG00000122786	-0.199153792963744	2.58994960132571	0.282160973953196
ENSG00000122863	-1.72894260258249	2.54900326202579	0.0856286345982856
ENSG00000122873	-0.692795283521163	2.22271647114758	0.307828796113403
ENSG00000122877	-2.02997259824647	3.31026836663245	0.0447718183524258
ENSG00000122912	-1.33100259391045	2.90768002424242	0.202801720107194
ENSG00000122952	-0.51320008398513	2.66464197555613	0.332808931753827
ENSG00000122958	-0.731819710889925	3.20493352235414	0.314319075308998
ENSG00000122965	-0.0389968129346674	3.22453306260609	0.204647311424341
ENSG00000122966	-1.25182134786283	2.47784447633876	0.190572068669042
ENSG00000122970	-0.857721734853014	2.47639682672533	0.316557333011714
ENSG00000123066	-0.0808582002781902	3.81444737852249	0.0764691742585757
ENSG00000123106	-0.131205453013456	2.16286299332193	0.235916075368185
ENSG00000123124	-0.256627172250971	1.94939000664491	0.219528817616663
ENSG00000123130	-0.278141208116746	2.48572142648158	0.305637062225129
ENSG00000123146	-0.605028490899254	2.73719264270474	0.328288595808397
ENSG00000123240	-0.829451989031855	1.93196611472817	0.262891954824884
ENSG00000123352	-0.690164681393783	3.25066391946324	0.301845829578774
ENSG00000123353	-0.451700892959256	3.35430056234536	0.234865092973435
ENSG00000123395	-0.444830445173454	2.71264970162721	0.33874278754738
ENSG00000123485	-0.503583864131993	2.87244764778901	0.352244128666507
ENSG00000123505	0.714984812422073	4.13793931807401	0.0226054768583559
ENSG00000123545	-0.507010768885484	1.93701610746481	0.24369031950281
ENSG00000123562	-0.192789073592536	2.46908529912312	0.270259167912423
ENSG00000123575	-1.08214974561892	3.11193427633268	0.26620258976803
ENSG00000123607	0.0507090958164009	2.47928731647617	0.17857855010496
ENSG00000123643	-0.809764410865417	2.76752689940838	0.33505910393459
ENSG00000123684	-0.410839321366288	3.03261876085072	0.346274349455247
ENSG00000123728	-0.464882099051684	2.33344727449675	0.296350257112717
ENSG00000123737	-1.07573008880715	3.18737969323922	0.256378484816639
ENSG00000123739	-1.42791260691851	3.29336255471145	0.116949952816581
ENSG00000123983	-0.12037563890035	3.68471074538609	0.102980283146921
ENSG00000123992	-1.33100259391045	2.27067883614471	0.165905147096839
ENSG00000124120	-1.55285134352681	3.03039730085676	0.140428725653682
ENSG00000124145	-0.413605163272623	3.32990612340021	0.244376503215238
ENSG00000124151	0.0601993465979831	3.88425711691122	0.0604824726422025
ENSG00000124160	-2.02997259824647	3.15700319683252	0.0642253167257938
ENSG00000124177	-0.228296521568484	3.18991120969281	0.278012056315537
ENSG00000124191	-1.55285134352681	2.93247376467715	0.136189192714218
ENSG00000124193	0.683898790501264	4.74327060174525	0.0127585894930147
ENSG00000124198	-1.55285134352681	3.18864729599972	0.120788381890526
ENSG00000124201	-0.419995449211259	1.91645394854993	0.230621490606135
ENSG00000124207	-0.255661743525051	2.45939248775923	0.293710668901571
ENSG00000124209	-1.08214974561892	2.17609125905568	0.221436868815152
ENSG00000124216	0.307732113172265	3.24785056697353	0.0995545570692251
ENSG00000124217	-0.419995449211259	1.8750612633917	0.219664753744996
ENSG00000124228	-0.528421993367874	2.78175537465247	0.337870888954069
ENSG00000124275	-0.920463497563715	2.23299611039215	0.272743431826174
ENSG00000124279	-0.806323932079772	3.02918078890755	0.330519897427951
ENSG00000124299	-1.55285134352681	2.92711361193376	0.135821675368314
ENSG00000124356	-0.589003308739963	2.05115252244738	0.266759228138138
ENSG00000124357	-0.698104777959487	1.93449845124357	0.266111119374479
ENSG00000124370	-0.654567180923008	2.79865064544527	0.332349634931122
ENSG00000124422	-1.18487455823222	2.77959649125782	0.251021972986216
ENSG00000124486	-0.220603013522931	3.95007262975016	0.0398784047777953
ENSG00000124496	-1.25182134786283	3.10873410860236	0.221489814597888
ENSG00000124532	-0.883844562568235	2.99497667364969	0.317217262809997
ENSG00000124535	-0.659426781327418	3.12254352406875	0.344229236472602
ENSG00000124641	-0.781119749954935	3.1709947020363	0.315932964562047
ENSG00000124767	-0.342123747142166	2.24797326636181	0.270685568693237
ENSG00000124782	-1.42791260691851	3.40131436269179	0.082083141693327
ENSG00000124784	-1.25182134786283	2.46014581749175	0.18837298404438
ENSG00000124786	-0.335615160786638	2.57403126772772	0.332503950384244
ENSG00000124788	-1.42791260691851	3.12385164096709	0.166399109663841
ENSG00000124795	-0.239434924548574	2.33243845991561	0.27350676533447
ENSG00000124813	-2.02997259824647	2.34927752746796	0.0582427826735639
ENSG00000125107	0.076597264165982	4.28948861625236	0.0184699624592305
ENSG00000125148	-2.02997259824647	3.18383903705642	0.0614463700099567
ENSG00000125247	-2.02997259824647	2.27760921430409	0.0563692179674677
ENSG00000125257	-0.000282100920615492	2.50852971897129	0.194952409155907
ENSG00000125304	-0.586930580421969	2.81123977275329	0.337899231893022
ENSG00000125347	0.527421753601452	4.10330758964695	0.0317822691074933
ENSG00000125351	-0.602878044250936	2.47421626407626	0.346017971117732
ENSG00000125354	-1.19314596821629	3.27806733088866	0.192184732059485
ENSG00000125375	-1.12688261125453	2.87302981206104	0.263891869870112
ENSG00000125384	-2.02997259824647	2.60745502321467	0.0703414320476016
ENSG00000125482	-1.55285134352681	0.544068044350276	0.00407332634516284
ENSG00000125485	-0.401872251002936	3.36679638328673	0.228668609588914
ENSG00000125503	-0.757298401189632	3.43472854177976	0.186095718794316
ENSG00000125534	0.0140942832923538	3.98576317999099	0.0488151713617629
ENSG00000125629	-0.228296521568484	2.76678451549786	0.285639690590812
ENSG00000125633	-1.33100259391045	1.90308998699194	0.115019173747564
ENSG00000125675	-0.403224710143896	3.57507232571381	0.143813523559486
ENSG00000125676	-0.409462977929098	2.85943853545506	0.345558981963564
ENSG00000125691	-0.344483731089451	2.20139712432045	0.265108216571647
ENSG00000125733	-1.18487455823222	2.92038424217836	0.240485959674043
ENSG00000125779	0.301970720146195	3.28000895310819	0.102031706229341
ENSG00000125814	-0.412220040510302	3.2419198531502	0.285189395448624
ENSG00000125818	-1.72894260258249	3.09289601092186	0.100610340962867
ENSG00000125827	-0.853881339190792	1.83884909073726	0.231500548588369
ENSG00000125834	-0.524822619926568	2.09516935143176	0.261441510849276
ENSG00000125844	0.268633962075454	3.15941678821674	0.101676776417876
ENSG00000125845	-0.38447513900074	2.20547503674089	0.265577264960556
ENSG00000125863	-1.26148677265538	1.74036268949424	0.0858285918600705
ENSG00000125868	-0.920463497563715	4.2359322539863	0.0150598564788908
ENSG00000125870	-0.133799888446913	2.30535136944662	0.246485657803008
ENSG00000125871	-0.654567180923008	2.11892575282578	0.284242482014745
ENSG00000125877	-1.33100259391045	3.27195771253422	0.15161090492125
ENSG00000125885	0.00962933326488854	1.85125834871908	0.134822918296782
ENSG00000125898	-0.916029245939637	2.49623754516674	0.301377895784892
ENSG00000125970	-0.511458658368586	3.30178934676872	0.266120575298657
ENSG00000125977	-0.163852103387703	2.33445375115093	0.254854659760365
ENSG00000125991	-1.03574600227334	2.07371835034612	0.236471763156266
ENSG00000125995	-0.861596393720402	1.81624129999178	0.218924027946784
ENSG00000126003	-0.76037031695059	3.02139605674197	0.338765235459554
ENSG00000126012	-0.659426781327418	3.04785872740746	0.353378501711864
ENSG00000126067	-0.372230751052271	2.19033169817029	0.263782257606788
ENSG00000126216	-0.774700093143167	2.4224256763712	0.332244712493441
ENSG00000126247	-0.478475921867327	1.87215627274829	0.225817867347296
ENSG00000126458	-0.883844562568235	1.80955971463527	0.212786134756055
ENSG00000126524	-0.652157621214644	1.82930377283102	0.231722050902511
ENSG00000126581	-1.13411143873086	2.45560611258187	0.2144947270589
ENSG00000126603	-1.72894260258249	2.52891670027765	0.0851454541017619
ENSG00000126653	-0.451700892959256	1.83884909073726	0.21207514402042
ENSG00000126773	-1.12688261125453	2.71391035412896	0.271210604385711
ENSG00000126777	-0.165416114081438	2.84229713432807	0.254009301706011
ENSG00000126814	-1.12688261125453	2.48215869541128	0.221823822164695
ENSG00000126821	-1.55285134352681	2.2718416065365	0.123320495673054
ENSG00000126934	-0.412220040510302	1.73239375982297	0.164682136226219
ENSG00000127081	-0.380600480133351	2.21748394421391	0.266837754201278
ENSG00000127124	-1.55285134352681	3.57030938543588	0.0397328961759833
ENSG00000127184	-0.469591130496321	2.56702636615906	0.337910001184606
ENSG00000127314	0.210435699633627	1.84509804001426	0.0796741119605871
ENSG00000127334	-0.544196866644897	2.47348697006457	0.338852997580146
ENSG00000127419	-1.72894260258249	3.02918078890755	0.101016051482428
ENSG00000127463	-0.343302136079847	3.34044411484012	0.235484505954232
ENSG00000127507	-1.33100259391045	1.92941892571429	0.12168836304633
ENSG00000127527	-1.72894260258249	2.84695532501982	0.0841574640345837
ENSG00000127528	-0.617210716764678	2.89817648349768	0.349745624871957
ENSG00000127666	-1.12688261125453	2.72181061521255	0.272188279739173
ENSG00000127774	-0.481709606068842	2.54592532935584	0.337144045366451
ENSG00000127870	-0.678335342074639	2.42813479402879	0.346593597605172
ENSG00000127914	-0.361551021205764	2.13987908640124	0.257984047074402
ENSG00000127920	-0.806323932079772	1.34242268082221	0.0572118680558011
ENSG00000127946	-1.42791260691851	3.09342168516224	0.17059582177303
ENSG00000127947	-0.441859122745785	1.75966784468963	0.177410419066825
ENSG00000127948	-1.42791260691851	3.01029995663981	0.175523314018537
ENSG00000127955	0.0101525539180242	2.14921911265538	0.183690279801114
ENSG00000127989	-0.188990571749932	2.28668096935493	0.259842190710145
ENSG00000127990	-1.08866572211173	2.40226138245468	0.224269828859939
ENSG00000127995	-0.95559717658699	2.38471174293828	0.272695578917532
ENSG00000128283	-0.757298401189632	1.81954393554187	0.231119120387371
ENSG00000128342	-0.853881339190792	2.78532983501077	0.333765591695475
ENSG00000128463	-0.307866364950185	2.6570558528571	0.32746883104439
ENSG00000128512	-0.234288796345922	1.53147891704226	0.0753189829744591
ENSG00000128513	-0.215674028801501	0.8750612633917	0.0100009242519933
ENSG00000128534	-0.0084707393588492	2.34733001531695	0.202442234860453
ENSG00000128563	-0.883844562568235	3.11826472608948	0.307515557283456
ENSG00000128581	-1.55285134352681	2.86003838980719	0.130586006942963
ENSG00000128585	0.273264796524308	4.08537978321793	0.0373819789608176
ENSG00000128590	-0.332151151019802	2.69108149212297	0.331143584671309
ENSG00000128595	0.0731859715141129	2.25042000230889	0.168921770240779
ENSG00000128607	-0.432235448677437	3.58444430716518	0.137833412501444
ENSG00000128641	-0.0870749212183386	1.23044892137827	0.0151566166518588
ENSG00000128654	-1.19314596821629	2.03742649794062	0.184524362989379
ENSG00000128699	-0.524822619926568	3.15381486434453	0.330542488053577
ENSG00000128708	-0.586930580421969	2.90145832139611	0.352892941060402
ENSG00000128731	-2.02997259824647	3.49810369763808	0.0273884601288534
ENSG00000128805	-0.728942602582492	2.7863964613723	0.331119911526432
ENSG00000128891	-0.883844562568235	2.10890312766731	0.275047249660778
ENSG00000128908	-0.602878044250936	3.18991120969281	0.326074343461124
ENSG00000128917	-0.501880499005119	3.22245633667925	0.303545111368546
ENSG00000128944	-0.532051447402895	2.66464197555613	0.331268118254872
ENSG00000129003	-0.443342242844052	2.06258198422816	0.251298612511167
ENSG00000129028	-2.02997259824647	2.27760921430409	0.0563692179674677
ENSG00000129038	-2.02997259824647	2.95640857119583	0.0752787168933648
ENSG00000129055	-0.993825279185145	2.68975269613916	0.315601027862611
ENSG00000129116	-0.25032089984758	2.64295887940979	0.306097348598829
ENSG00000129128	-0.131930128530155	2.63144376901317	0.24844709867987
ENSG00000129173	-0.892115972552309	2.26599637049508	0.283378891561314
ENSG00000129187	-0.569556771527824	2.51388318561109	0.342191025951618
ENSG00000129195	-1.02997259824647	2.78852188722247	0.305416586014477
ENSG00000129235	-0.623913495745214	3.25273170272602	0.301033024198041
ENSG00000129250	-0.853881339190792	2.68886456805479	0.340670164317245
ENSG00000129292	-0.215674028801501	1.85125834871908	0.179801441632635
ENSG00000129351	-0.993825279185145	3.0733517023869	0.290358827057426
ENSG00000129562	-0.853881339190792	3.25029799233986	0.275549563691425
ENSG00000129566	-1.02997259824647	1.77085201164214	0.160492827897706
ENSG00000129636	-0.228296521568484	3.46239799789896	0.171059712691204
ENSG00000129680	-0.999134773623468	3.43488812086732	0.154856305604978
ENSG00000129810	-0.73471600660936	2.19033169817029	0.302083958279761
ENSG00000129932	-0.833081443066876	2.20139712432045	0.291860285706519
ENSG00000129933	-2.02997259824647	2.58092497567562	0.0692943656063126
ENSG00000130021	-1.72894260258249	2.95424250943932	0.0958627553244293
ENSG00000130119	-0.298642212982428	1.53781909507327	0.0843321352077805
ENSG00000130147	-1.55285134352681	2.22271647114758	0.118953433199916
ENSG00000130150	-0.586930580421969	2.82865989653532	0.341159975261342
ENSG00000130176	-2.02997259824647	2.95712819767681	0.0752787168933648
ENSG00000130222	-0.833081443066876	3.3386556655787	0.232283664536737
ENSG00000130224	-0.294855274849126	2.26951294421792	0.272594855150911
ENSG00000130227	-1.4424926252451	2.88337748974834	0.168930121820682
ENSG00000130254	-1.02997259824647	2.32325210017169	0.239702044093402
ENSG00000130340	-1.33100259391045	2.52439612210384	0.183653101614555
ENSG00000130348	-0.552851343526811	2.39619934709574	0.330360011042047
ENSG00000130363	-1.34262718739875	2.07003786660776	0.148962045527849
ENSG00000130396	-0.95559717658699	2.36172783601759	0.270513349743166
ENSG00000130402	-1.33100259391045	2.88138465677057	0.203173311169828
ENSG00000130449	-0.0389968129346674	3.09621458534641	0.222486181128974
ENSG00000130508	-0.443342242844052	2.92659965390703	0.353833371911266
ENSG00000130522	-0.638969941901892	2.36361197989214	0.337081793052898
ENSG00000130559	-0.916029245939637	3.39040515648008	0.190927661933881
ENSG00000130560	-1.12688261125453	2.79518458968242	0.272610378418793
ENSG00000130635	-1.33100259391045	2.79657433321043	0.204457731531866
ENSG00000130638	-0.825852615590549	1.8481891169914	0.238843186125828
ENSG00000130669	-1.19314596821629	1.99122607569249	0.176027940571047
ENSG00000130684	-0.475266137295423	2.44404479591808	0.324721375210576
ENSG00000130713	-0.829451989031855	3.18511700114259	0.302208697468752
ENSG00000130726	-0.330346477908872	3.60868645757036	0.140086301426004
ENSG00000130741	0.0869241635817814	3.0899051114394	0.16346584545933
ENSG00000130758	-0.999134773623468	3.15579135235762	0.279671863355562
ENSG00000130803	-0.853881339190792	1.99782308074573	0.270915888681694
ENSG00000130813	-0.9604567769914	2.94596070357757	0.303341736638265
ENSG00000130816	-0.26302636728698	1.72835378202123	0.14331613578958
ENSG00000130821	-0.196981150861228	4.36065966965686	0.0101359625897504
ENSG00000130826	-0.88796057608595	3.29114676173189	0.249118786172667
ENSG00000130827	0.0127592434159625	3.90102217324808	0.0604171040800229
ENSG00000130935	-0.308955261314689	1.53781909507327	0.0852893964186952
ENSG00000130956	-1.42791260691851	2.63848925695464	0.167863177792024
ENSG00000131016	0.082202482665564	3.23691496362751	0.159966603473583
ENSG00000131018	-0.381888195942171	2.64443858946784	0.340033113189079
ENSG00000131019	-0.0772797988974653	2.12872228433843	0.214744476853834
ENSG00000131080	0.067658276790565	2.56525734342021	0.168606389727191
ENSG00000131127	-0.353537185259027	2.40993312333129	0.303667947381973
ENSG00000131143	-0.751218997293644	1.51188336097887	0.078692368984173
ENSG00000131165	-0.179059758626973	2.65417654187796	0.271694562003513
ENSG00000131171	-0.201701350799877	1.94694327069783	0.206970902815043
ENSG00000131236	0.0786441931351634	1.96848294855394	0.133593287275645
ENSG00000131263	0.397887615821436	3.5745521086639	0.0685907635519507
ENSG00000131269	-0.293801121143298	1.79239168949825	0.173890659151552
ENSG00000131323	-0.737631747381353	3.54419211076503	0.121904196124434
ENSG00000131378	0.0252044580615377	2.91195618907269	0.168288570958331
ENSG00000131389	-1.42791260691851	2.7419390777292	0.172328004289733
ENSG00000131459	-0.408090982551778	3.57420495078618	0.14518027062223
ENSG00000131508	-0.526618577768363	3.91933963678741	0.0348612141465169
ENSG00000131558	-0.634332749381536	2.9216864754836	0.351493305647823
ENSG00000131591	-1.26148677265538	3.58223386392099	0.0555751010352632
ENSG00000131626	-0.370971313238904	3.14628311315959	0.316742871865259
ENSG00000131669	-2.02997259824647	3.2523675144599	0.0521289768340276
ENSG00000131711	-0.268526775863842	3.15396722164548	0.299931024802774
ENSG00000131725	-0.346856609441126	2.66791968531736	0.335616153533375
ENSG00000131732	-0.456268405525651	2.83758843823551	0.347812535839682
ENSG00000131773	-0.293801121143298	3.43464873024192	0.194350392212233
ENSG00000131828	-1.07573008880715	3.2496874278053	0.235314595153452
ENSG00000131931	-0.308955261314689	1.90848501887865	0.216684008126513
ENSG00000131941	-1.34262718739875	3.1131073665205	0.195082722354135
ENSG00000131944	-1.42791260691851	2.07736790528416	0.128624367463875
ENSG00000131966	-0.301848048586955	3.44035799681529	0.192354442125944
ENSG00000132002	-0.0345851651226563	3.16435285578444	0.217525679304758
ENSG00000132005	-2.02997259824647	3.03941411917614	0.073179348878864
ENSG00000132128	-1.03574600227334	1.81291335664286	0.175157370677582
ENSG00000132153	-0.993825279185145	3.26822683766463	0.243394850974581
ENSG00000132155	-0.670745512853808	2.30749603791321	0.327096958943154
ENSG00000132170	-1.13411143873086	3.28375338333253	0.20579352590156
ENSG00000132294	-1.55285134352681	1.72427586960079	0.0525039168378679
ENSG00000132300	0.178327277537813	2.83090929954644	0.110271898006642
ENSG00000132341	0.0521356049528621	2.14144977340047	0.164220471866214
ENSG00000132359	-1.03574600227334	2.72345567203519	0.304662122137844
ENSG00000132383	-1.33100259391045	2.59383966108127	0.190183106413363
ENSG00000132386	-1.55285134352681	2.27067883614471	0.123320495673054
ENSG00000132388	-0.713250036174284	3.18255730130491	0.324878012045673
ENSG00000132406	-1.08214974561892	3.19340290306242	0.253612985114375
ENSG00000132432	0.154183382527505	1.96378782734556	0.109746188167357
ENSG00000132434	-1.07573008880715	2.17026171539496	0.223754631126873
ENSG00000132436	-0.589003308739963	2.42569721336259	0.341281096865364
ENSG00000132463	-0.950791352198849	2.34537373055909	0.270423614839822
ENSG00000132475	0.525076688686403	4.04549900843788	0.0320636479187167
ENSG00000132485	0.436727608338227	3.07954300740291	0.0530662257690677
ENSG00000132507	-1.33100259391045	3.08635983067475	0.200977972520029
ENSG00000132541	-1.02997259824647	1.65801139665711	0.108061101523487
ENSG00000132549	-0.219714355927042	2.9576072870601	0.291532390940213
ENSG00000132640	-0.589003308739963	1.91381385238372	0.251289915541542
ENSG00000132661	-0.547961160321183	3.52987930388246	0.142340007439975
ENSG00000132664	-0.9604567769914	2.76900787094377	0.324321248178907
ENSG00000132669	-0.920463497563715	2.65896484266443	0.331065550054352
ENSG00000132688	-1.08866572211173	3.35487642251623	0.180913661679044
ENSG00000132694	-1.33100259391045	3.1092409685882	0.198629871057653
ENSG00000132780	-0.0838166246787365	3.17493159352844	0.233745268208788
ENSG00000132792	-0.00135466714766466	2.98249736919771	0.190597884707277
ENSG00000132823	-0.731819710889925	3.29369395074577	0.275423743188238
ENSG00000132824	-0.754248061629513	2.39794000867204	0.333543980470222
ENSG00000132842	0.0692915756544461	2.46239799789896	0.172405092032335
ENSG00000132912	-0.292749519967759	3.18723861983148	0.294059854689635
ENSG00000132950	-0.391765287857182	1.9731278535997	0.238368017722769
ENSG00000132952	-0.0734595174727753	2.54592532935584	0.221807744969869
ENSG00000132963	0.142663836521238	2.23552844690755	0.138482093015864
ENSG00000132964	-0.988579913088248	2.76604086038139	0.318016189811723
ENSG00000133026	-1.55285134352681	2.62991903550354	0.125034344295646
ENSG00000133030	-1.72894260258249	2.13353890837022	0.069215172406932
ENSG00000133056	-1.55285134352681	3.09342168516224	0.136922779613596
ENSG00000133059	-0.552851343526811	2.04727486738418	0.261244503286591
ENSG00000133065	-0.690164681393783	2.45408227073109	0.347382487478616
ENSG00000133111	-0.600738193281112	2.35121634533934	0.3304744430162
ENSG00000133114	-0.344483731089451	2.7748817658188	0.329916441508493
ENSG00000133119	-0.489194238042071	2.64493070791359	0.335289833519412
ENSG00000133131	-0.293801121143298	3.58206336291171	0.147776500873638
ENSG00000133138	-1.25182134786283	4.51255099290421	0.00378249001661961
ENSG00000133142	-0.266967593201798	3.63326641115542	0.130279496320435
ENSG00000133193	-0.55476729637226	1.06069784035361	0.0236825098046366
ENSG00000133195	-0.638969941901892	1.90848501887865	0.256720930475891
ENSG00000133226	-0.241296889142167	1.88366143515362	0.197040247031962
ENSG00000133250	-1.12688261125453	2.85400223312699	0.266407261885978
ENSG00000133302	-0.988579913088248	2.07918124604762	0.250347408434275
ENSG00000133313	-2.02997259824647	2.31069331234336	0.0571371122020807
ENSG00000133318	-1.33100259391045	3.5171298907332	0.0655856221128215
ENSG00000133393	-0.757298401189632	2.93222001387712	0.337245803681422
ENSG00000133398	-0.950791352198849	2.60852603357719	0.313571321716122
ENSG00000133422	-1.72894260258249	2.66039109840247	0.0834235312204347
ENSG00000133424	-0.9604567769914	2.37566361396089	0.269499844466007
ENSG00000133606	-2.02997259824647	2.17026171539496	0.0522402266357642
ENSG00000133619	-0.95559717658699	3.05880548667591	0.299747321713462
ENSG00000133704	-0.668244762228881	2.68574173860226	0.330522708911951
ENSG00000133706	-1.12688261125453	1.93196611472817	0.184293894091096
ENSG00000133858	0.537165243567343	3.5798978696031	0.0452077427336134
ENSG00000133872	-0.892115972552309	2.71096311899528	0.337500373619379
ENSG00000133935	-1.42791260691851	2.8481891169914	0.173973083109475
ENSG00000134014	-0.993825279185145	2.93926958633873	0.295733416448915
ENSG00000134030	-0.636645156450619	2.94299959336604	0.353735393503128
ENSG00000134046	-0.307866364950185	2.98475227811541	0.328723804245053
ENSG00000134077	-1.72894260258249	3.60097289568675	0.0295315874762322
ENSG00000134108	0.0208528491940119	3.40286295796856	0.130393689087074
ENSG00000134186	-0.0937620082055071	2.3096301674259	0.23364246110214
ENSG00000134202	-0.0126236948387568	2.07188200730613	0.18151857300085
ENSG00000134248	-0.605028490899254	3.04355874691473	0.356551315525596
ENSG00000134255	-0.668244762228881	3.21590181320403	0.317777664913741
ENSG00000134265	-0.757298401189632	2.90254677931399	0.335549091363202
ENSG00000134294	-0.526618577768363	2.15836249209525	0.26933333929096
ENSG00000134308	0.463367356160699	4.19012150482172	0.031797909162814
ENSG00000134324	-1.72894260258249	3.24993175663419	0.0830851634493282
ENSG00000134352	0.176191937447434	2.79274178583475	0.111504852796293
ENSG00000134363	-0.353537185259027	2.74115159885178	0.332942937417828
ENSG00000134440	-0.678335342074639	2.41246054742996	0.345246949812156
ENSG00000134444	0.201199327863913	3.44145946891779	0.103524240457104
ENSG00000134452	-1.25182134786283	2.84726410177076	0.226113491200499
ENSG00000134480	0.0671999801224736	3.10551018476997	0.17316781111067
ENSG00000134531	0.0692915756544461	2.95182303531591	0.154427056649766
ENSG00000134569	-1.33100259391045	2.82542611776782	0.204258835050971
ENSG00000134574	-0.248419927012454	2.93094903116752	0.301198527367176
ENSG00000134575	-0.492509031129594	2.17897694729317	0.267826037710648
ENSG00000134590	-0.806323932079772	2.59050746200858	0.341323889151967
ENSG00000134597	-0.809764410865417	2.85156408226349	0.330657741806538
ENSG00000134644	0.120697184945572	3.41321591535391	0.116504309156314
ENSG00000134684	-0.883844562568235	2.63548374681491	0.335168500197999
ENSG00000134690	-0.993825279185145	2.84757265914211	0.307236939566708
ENSG00000134697	-0.301848048586955	3.13956426617585	0.310924182559832
ENSG00000134698	-0.88796057608595	2.34439227368511	0.291155822347206
ENSG00000134748	-0.315073580234471	2.08098704691089	0.250827858044814
ENSG00000134759	-0.670745512853808	3.3522790172745	0.245104685269691
ENSG00000134779	-1.12688261125453	2.70286117057293	0.270018042669814
ENSG00000134851	-0.614999250275655	2.47784447633876	0.347170113620773
ENSG00000134852	-0.598608834087486	2.43536650661266	0.343609653233377
ENSG00000134871	-1.55285134352681	2.75089392038213	0.125555672024496
ENSG00000134884	-0.393086588417308	3.71957985771372	0.0946855342276129
ENSG00000134901	-1.02997259824647	3.24042443308361	0.248710898389117
ENSG00000134909	-1.12688261125453	3.14488541828714	0.251910117170387
ENSG00000134954	-0.617210716764678	2.72263392253381	0.327504493768742
ENSG00000134987	-0.131205453013456	1.76342799356294	0.132700564841689
ENSG00000134996	-0.408090982551778	2.65224634100332	0.340535158085746
ENSG00000135002	-0.235207814462762	3.00346053210951	0.302967445442281
ENSG00000135040	0.382694478372215	1.92685670894969	0.0477289965567852
ENSG00000135046	-1.55285134352681	2.97197127639976	0.13904012001157
ENSG00000135049	-0.757298401189632	1.96378782734556	0.272331364455041
ENSG00000135093	-0.88796057608595	3.41763773965223	0.178303233191059
ENSG00000135108	-0.55476729637226	3.55077851856426	0.132591469467035
ENSG00000135111	-1.08866572211173	3.54425413068401	0.0905660254093541
ENSG00000135148	-0.710492973593079	3.04630001965297	0.346810107681487
ENSG00000135164	-0.0623709020559068	2.45101845215546	0.216859962319447
ENSG00000135211	-1.26148677265538	2.6707095952238	0.217071216518629
ENSG00000135213	0.160200868582178	3.60395588543538	0.0862676935695547
ENSG00000135250	0.365568632990025	3.27955288115039	0.0881487675189937
ENSG00000135269	-1.55285134352681	2.58883172559421	0.125302548303162
ENSG00000135272	-0.101517958439187	1.96142109406645	0.187195943299449
ENSG00000135297	-1.42791260691851	3.92667678639669	0.0160867983897165
ENSG00000135315	-0.777898059891783	1.97772360528885	0.273189887653469
ENSG00000135341	-0.0313670882457291	1.95424250943932	0.166524889171438
ENSG00000135365	-1.55285134352681	3.59670702968145	0.0369277183780403
ENSG00000135503	-1.02997259824647	3.15685190107001	0.272927022714823
ENSG00000135541	-0.774700093143167	1.91645394854993	0.263732590262181
ENSG00000135597	-0.757298401189632	1.89209460269048	0.258339883790084
ENSG00000135624	-0.0126236948387568	2.91855453055027	0.185775713313558
ENSG00000135655	0.619013605873725	3.56330305936941	0.0342784740904459
ENSG00000135749	-1.25182134786283	2.76192783842053	0.227969319771618
ENSG00000135763	-0.247472551834241	2.44715803134222	0.290150184538263
ENSG00000135766	-1.07573008880715	2.44793286559218	0.234297049221578
ENSG00000135775	-1.34262718739875	1.75966784468963	0.0742258288365135
ENSG00000135821	0.49675734378001	3.34252137289896	0.0583819178729305
ENSG00000135829	-0.464882099051684	1.54406804435028	0.0919318894296808
ENSG00000135842	-1.04159719173477	1.02118929906994	0.0148033118468019
ENSG00000135870	0.0171922938216345	1.89762709129044	0.142448473139619
ENSG00000135899	-0.33910702240956	2.90336133625532	0.33285571099349
ENSG00000135900	-1.13411143873086	2.73798732633343	0.269562553458516
ENSG00000135903	-0.0857686676950013	2.69635638873333	0.22312603981241
ENSG00000135905	-1.33100259391045	2.71180722904119	0.201737135799594
ENSG00000135913	-0.55476729637226	2.72631961211078	0.33037682637793
ENSG00000135919	-0.530232928920489	2.28103336724773	0.29577253085197
ENSG00000135932	-1.42791260691851	3.12661837552295	0.165550902369672
ENSG00000135940	-0.920463497563715	2.38201704257487	0.284525454609285
ENSG00000135972	-0.27712680690985	3.12564389235739	0.30926297502844
ENSG00000135974	0.0516606223389462	1.84509804001426	0.12307626656262
ENSG00000135976	-0.544196866644897	2.18184358794477	0.27678733246067
ENSG00000135999	-0.127189236855325	1.85733249643127	0.162525331797405
ENSG00000136010	-1.72894260258249	2.39005149645899	0.0783979874796363
ENSG00000136026	-0.73471600660936	1.24303804868629	0.0466562029505904
ENSG00000136044	-1.25182134786283	1.8481891169914	0.118692998337194
ENSG00000136045	-0.243166870980916	1.59659709562646	0.0941475853821736
ENSG00000136048	-0.710492973593079	2.56050441519506	0.345262209452039
ENSG00000136051	0.490251958750908	2.24303804868629	0.0401953646955866
ENSG00000136068	-0.524822619926568	3.76900787094377	0.0604292446358307
ENSG00000136104	-1.25182134786283	2.3654879848909	0.18030102659024
ENSG00000136108	-0.692795283521163	2.67531998333929	0.333414241517254
ENSG00000136122	-1.55285134352681	3.17551181336345	0.123041393092972
ENSG00000136141	-0.490848472035132	2.68394713075151	0.334723849785715
ENSG00000136146	-0.182772019345463	3.35793484700045	0.19457519541906
ENSG00000136152	-1.42791260691851	2.60638136511061	0.166482977956823
ENSG00000136156	-1.26148677265538	2.44247976906445	0.185495175448845
ENSG00000136158	-1.25182134786283	1.71180722904119	0.0813716242273058
ENSG00000136238	-0.692795283521163	3.0015173768235	0.349899283249599
ENSG00000136244	-2.02997259824647	1.38916608436453	0.0114896013765681
ENSG00000136261	-0.292749519967759	2.79657433321043	0.313140956189063
ENSG00000136270	-0.731819710889925	3.27726530945684	0.283079519908261
ENSG00000136378	-1.72894260258249	3.04296907339318	0.101381387954821
ENSG00000136381	-0.351127625550662	3.12303452975351	0.3218556901762
ENSG00000136448	-0.993825279185145	1.97772360528885	0.24050712336505
ENSG00000136504	-0.0988214310434956	2.20411998265592	0.231827825620442
ENSG00000136527	0.544866925769472	3.28035069304601	0.0442626062092317
ENSG00000136536	0.842503185607763	2.43136376415899	0.00462129829050544
ENSG00000136560	-0.560566398056421	3.32376758329678	0.2597785667278
ENSG00000136636	-0.00901689904344205	2.7160033436348	0.184993327583944
ENSG00000136643	0.366852176865201	2.46239799789896	0.0750671299300869
ENSG00000136699	-1.55285134352681	3.1536624535755	0.128161162351426
ENSG00000136715	-0.569556771527824	2.92659965390703	0.356499835955398
ENSG00000136718	-1.55285134352681	3.2517598545288	0.102794444521577
ENSG00000136720	-0.757298401189632	3.19103160884862	0.314663832383189
ENSG00000136731	-0.181144359014281	2.16286299332193	0.247320200254603
ENSG00000136754	0.243007598679488	2.12385164096709	0.0980662884643324
ENSG00000136758	0.243444058476638	3.11710550276125	0.105254367195804
ENSG00000136770	-0.526618577768363	3.34183005692051	0.246192499685565
ENSG00000136810	-0.740567196070786	2.53019969820308	0.344790674487642
ENSG00000136816	-0.571548031067109	2.87215627274829	0.349465293159943
ENSG00000136824	-0.379316571213841	1.88081359228079	0.216923914921761
ENSG00000136826	-0.95559717658699	2.6941662959332	0.326295201640191
ENSG00000136830	-2.02997259824647	2.77342072329061	0.0736489854749443
ENSG00000136854	-0.920463497563715	2.70884563804818	0.333764913090348
ENSG00000136859	-2.02997259824647	2.52179164963912	0.0665436182321676
ENSG00000136867	-0.569556771527824	3.01008784699852	0.358559374610787
ENSG00000136869	-0.777898059891783	2.42651126136458	0.331526622064987
ENSG00000136870	-0.408090982551778	2.53529412004277	0.335281206667446
ENSG00000136888	0.128049185369521	2.91275330367132	0.127438901577091
ENSG00000136891	-0.389134685729801	2.44482519950975	0.315607724527306
ENSG00000136936	-0.444830445173454	2.25163822044821	0.275120682436005
ENSG00000136937	-0.00543981097020228	0	0.0026247331468775
ENSG00000136938	-0.95559717658699	2.31281182621209	0.26671987013808
ENSG00000136942	-0.0106595112637552	3.13672056715641	0.209242775530029
ENSG00000136986	-0.806323932079772	2.60476588470389	0.341989339400938
ENSG00000136997	-2.02997259824647	2.39967372148104	0.0602060039356786
ENSG00000137038	-0.892115972552309	2.39357520326959	0.295624672466408
ENSG00000137055	-0.861596393720402	2.92531209149965	0.323413135888747
ENSG00000137075	-0.920463497563715	3.18695633546541	0.286866002622833
ENSG00000137106	-0.457801647320857	2.57634135020579	0.338395672388692
ENSG00000137124	-1.4424926252451	1.9216864754836	0.0977224591946605
ENSG00000137168	-0.9604567769914	2.27646180417324	0.262088632228577
ENSG00000137177	-0.351127625550662	1.83250891270624	0.197710205166533
ENSG00000137200	-0.0196077308105146	2.73798732633343	0.188153600116931
ENSG00000137269	-1.02997259824647	2.72835378202123	0.306969625083978
ENSG00000137285	-0.916029245939637	2.65513843481138	0.33120705056666
ENSG00000137288	-1.08214974561892	2.44482519950975	0.231369322014677
ENSG00000137309	-1.33100259391045	3.16121821969102	0.189181488596745
ENSG00000137393	-1.12688261125453	2.50379068305718	0.22516934697695
ENSG00000137409	-0.710492973593079	2.62428209583567	0.340074917415843
ENSG00000137413	-0.636645156450619	3.29633605460205	0.278151064578311
ENSG00000137449	-0.202553868468012	2.88166990767206	0.273603408575051
ENSG00000137497	-0.861596393720402	2.40053798939195	0.305261713818128
ENSG00000137500	-0.390447995040988	2.68752896121463	0.339363516447819
ENSG00000137513	-0.369715517189827	2.12548126570059	0.256402494355745
ENSG00000137547	-0.370971313238904	2.83695673705955	0.337424082149824
ENSG00000137573	-1.19314596821629	2.70500795933334	0.244553718463434
ENSG00000137574	-0.602878044250936	2.30642502755069	0.319736424333157
ENSG00000137575	0.0824559820426418	2.62634036737504	0.15898585178847
ENSG00000137601	-0.307866364950185	2.76715586608218	0.319910347061879
ENSG00000137692	-0.171389368751624	2.68708284460437	0.266545933946296
ENSG00000137710	-1.33100259391045	2.47494433546539	0.179257140099572
ENSG00000137714	-1.07573008880715	2.9829492885745	0.26968093902151
ENSG00000137760	-0.806323932079772	2.46314613672635	0.329161459981901
ENSG00000137821	-0.774700093143167	1.86033800657099	0.246938038185996
ENSG00000137947	0.677854996397423	3.45795755120364	0.0284545619373355
ENSG00000137962	-0.000818052922973867	2.09516935143176	0.180539667253804
ENSG00000138029	0.122546885979513	3.29314148345093	0.138517818034815
ENSG00000138032	-0.421405634564331	2.28330122870355	0.279627577491392
ENSG00000138035	-0.033427422534443	2.11727129565576	0.196419351404922
ENSG00000138050	-0.200364193049501	2.64787176530623	0.283374859583324
ENSG00000138069	0.0808715382364329	3.94573931928249	0.0528472025483183
ENSG00000138071	-0.621667722138477	3.05499586152914	0.355045889884566
ENSG00000138081	-0.636645156450619	3.65345372149157	0.0798615140736562
ENSG00000138095	-0.148727239170888	3.19005141775921	0.253265496489891
ENSG00000138107	-1.25182134786283	1.92941892571429	0.142074578158473
ENSG00000138138	0.445260522540332	2.67531998333929	0.0500210517959147
ENSG00000138166	0.140732547360687	3.67394199863409	0.0799388332846878
ENSG00000138182	0.133425610727757	2.25163822044821	0.1435118761129
ENSG00000138231	-0.731819710889925	2.82477646247555	0.332353045915762
ENSG00000138246	-0.0894179993770067	2.7856856682809	0.217211649135446
ENSG00000138297	0.402725153248068	2.68349731767981	0.0584135031933648
ENSG00000138303	-0.573548462690614	2.91301868374796	0.354839931926656
ENSG00000138311	-2.02997259824647	1.96142109406645	0.0345378936086337
ENSG00000138326	-0.584867697506328	2.39445168082622	0.3365292632414
ENSG00000138375	-1.72894260258249	3.28589471248084	0.0766379181034729
ENSG00000138376	-0.634332749381536	2.44090908206522	0.347178960769611
ENSG00000138386	-0.636645156450619	2.12221587827283	0.281665975897422
ENSG00000138399	-0.487546281148328	2.59933713299249	0.33701973620302
ENSG00000138411	-0.8029104946691	2.14921911265538	0.290797180113467
ENSG00000138430	-1.18487455823222	2.46014581749175	0.201173103062981
ENSG00000138600	0.243618952362283	2.38201704257487	0.108152783962734
ENSG00000138639	-0.781119749954935	2.90281846808225	0.333299465252162
ENSG00000138640	-0.690164681393783	2.731185707634	0.329655674312402
ENSG00000138650	-0.301848048586955	2.23678909940929	0.26877606117833
ENSG00000138658	-0.432235448677437	2.92685670894969	0.352902497942507
ENSG00000138685	-1.12688261125453	2.64493070791359	0.259064968802744
ENSG00000138688	-0.916029245939637	2.29556709996248	0.277939107762153
ENSG00000138698	-0.589003308739963	2.54282542695918	0.341605194667256
ENSG00000138735	-0.401872251002936	2.87794695162919	0.346019645005271
ENSG00000138738	-0.73471600660936	2.05307844348342	0.28148186810478
ENSG00000138750	0.389360092309573	3.1475217435376	0.0704799524511252
ENSG00000138756	-0.0571056888822921	2.59933713299249	0.215105681948792
ENSG00000138757	0.0862346058773913	3.16420409932403	0.164854108269884
ENSG00000138758	0.759315874483487	4.53834747983878	0.0217379481272502
ENSG00000138760	-0.924943491409196	3.20303288701471	0.281389633796519
ENSG00000138768	-0.950791352198849	2.3384564936046	0.269644600151096
ENSG00000138771	-0.109809325702307	2.23929947912689	0.237650852876861
ENSG00000138777	-1.03574600227334	2.31386722036915	0.236837521280715
ENSG00000138801	-1.72894260258249	2.19589965240923	0.0714285467704896
ENSG00000138802	-0.196981150861228	3.34252137289896	0.207564257090173
ENSG00000138814	0.0185137962321156	3.19089171692217	0.191049220530803
ENSG00000138829	-0.853881339190792	4.42375361961283	0.00873129238790062
ENSG00000138942	-0.103940490333081	3.02694162795903	0.245310937860594
ENSG00000139083	-1.55285134352681	2.27760921430409	0.124002013133243
ENSG00000139131	-0.301848048586955	2.61119206086843	0.326618333985311
ENSG00000139133	-0.591085976888327	1.82930377283102	0.225004980255728
ENSG00000139163	-0.443342242844052	2.07003786660776	0.252147233815902
ENSG00000139174	-1.18487455823222	2.59988307207369	0.226568725100364
ENSG00000139218	-0.334457418198424	2.9235030669421	0.333199996202817
ENSG00000139263	-0.993825279185145	2.00646604224923	0.244682453632881
ENSG00000139278	-0.670745512853808	3.22349594096239	0.313747544887524
ENSG00000139324	-0.478475921867327	2.28780172993023	0.287793684081686
ENSG00000139329	-1.19314596821629	2.11226976841727	0.190392279543453
ENSG00000139343	-0.528421993367874	1.85733249643127	0.226156062509994
ENSG00000139350	0.313566946792374	1.98227123303957	0.0725537741554478
ENSG00000139354	-0.825852615590549	2.1846914308176	0.291017167163544
ENSG00000139370	-1.4424926252451	2.57634135020579	0.160360231969296
ENSG00000139405	-1.72894260258249	3.09131515969722	0.100815029995332
ENSG00000139436	-2.02997259824647	2.31175386105575	0.0572668877891666
ENSG00000139438	-0.249369373325035	3.01494034979294	0.308693137346428
ENSG00000139496	-0.228296521568484	2.02938377768521	0.231999361683741
ENSG00000139514	-0.781119749954935	2.81358098856819	0.331920958755782
ENSG00000139517	-0.528421993367874	3.02160271602824	0.356184653945623
ENSG00000139620	0.378075751435982	2.12872228433843	0.0668478022965889
ENSG00000139644	-0.241296889142167	3.64615856986211	0.125792632086406
ENSG00000139651	-1.19314596821629	2.08813608870055	0.189287558442146
ENSG00000139668	0.500517539043109	3.69923050288341	0.0460975634738341
ENSG00000139684	-1.42791260691851	3.02632893872235	0.175196062880744
ENSG00000139687	-0.412220040510302	2.59549622182557	0.340105326739251
ENSG00000139746	0.221459511194611	2.41830129131975	0.116749223769294
ENSG00000139793	-0.475266137295423	2.40654018043396	0.316279402251912
ENSG00000139826	-0.264992509427623	1.80277372529198	0.172091125661835
ENSG00000139842	0.0213627292611068	2.72916478969277	0.171408643597318
ENSG00000139874	-1.34262718739875	1.39794000867204	0.0306778464158722
ENSG00000139921	-0.176641253301854	1.83884909073726	0.167328670398805
ENSG00000139946	-0.524822619926568	2.51917146382166	0.338440752796805
ENSG00000139990	-0.600738193281112	3.15730563032797	0.33661618802563
ENSG00000140044	-0.892115972552309	2.03742649794062	0.269576212463867
ENSG00000140105	-0.924943491409196	2.82930377283102	0.322913744660128
ENSG00000140153	-1.12688261125453	2.65561858354122	0.261257376126511
ENSG00000140157	-0.321759161643753	2.98385171899147	0.33250609898442
ENSG00000140319	-0.0795704844693701	1.64836001098093	0.092953539384039
ENSG00000140374	0.309873314130944	3.35793484700045	0.0991791015150526
ENSG00000140386	-0.501880499005119	3.93272736730153	0.0339520314545964
ENSG00000140395	-0.364019278388	2.05307844348342	0.248515194186256
ENSG00000140396	0.00564668288488368	3.50792330349193	0.107466790206991
ENSG00000140403	-0.383179741282898	0.397940008672038	0.00284748631266208
ENSG00000140416	-0.602878044250936	2.30749603791321	0.319736424333157
ENSG00000140443	-1.55285134352681	1.9566485792052	0.0866401681492984
ENSG00000140450	-1.25182134786283	2.04727486738418	0.16883019495661
ENSG00000140464	-1.42791260691851	2.15685190107001	0.139719192855098
ENSG00000140471	-1.26148677265538	2.88846031803539	0.221552814375753
ENSG00000140521	-0.728942602582492	2.76192783842053	0.331232175029732
ENSG00000140525	-0.784365517935718	3.24760506415077	0.288492362607106
ENSG00000140548	-1.42791260691851	2.48215869541128	0.162152309605494
ENSG00000140598	-0.619433501899733	3.08134730780413	0.352438533254794
ENSG00000140612	0.122374257707857	3.57966929355472	0.0911534541765911
ENSG00000140718	-0.833081443066876	2.40568778667278	0.314353048985037
ENSG00000140740	0.4789004035464	3.16479881969346	0.0505057215903875
ENSG00000140750	-1.19314596821629	2.03342375548695	0.183844004727282
ENSG00000140829	-0.695441916846181	2.80719666071095	0.331775100899589
ENSG00000140836	-0.319519179618423	2.63898815934368	0.330598846127607
ENSG00000140859	-1.13411143873086	2.86480762902615	0.261982163503569
ENSG00000140937	-0.138192486199029	2.34537373055909	0.247007492413005
ENSG00000140941	0.546955901169015	3.4029488293444	0.0485260500000991
ENSG00000141027	-0.121082452417162	3.14721241697046	0.253905433260509
ENSG00000141030	-0.301848048586955	3.17114115102838	0.300632982610723
ENSG00000141052	-1.55285134352681	1.97081161087252	0.0885374172894625
ENSG00000141198	-0.857721734853014	3.35564305022087	0.219647939769725
ENSG00000141232	-0.315073580234471	2.55509444857832	0.326519974659479
ENSG00000141252	-0.988579913088248	3.20601587676334	0.26887028033479
ENSG00000141367	-0.113667289618634	3.0015173768235	0.246326926115448
ENSG00000141378	-0.920463497563715	1.17609125905568	0.0376595152421832
ENSG00000141380	0.368590338522738	2.42078061954857	0.0739936878347379
ENSG00000141385	-0.424239816980361	3.07445071895459	0.340405751851841
ENSG00000141424	-0.988579913088248	2.60042832573213	0.299479953840428
ENSG00000141425	-0.0950925636002898	3.10157524625593	0.247567103633634
ENSG00000141428	-0.673260746716252	3.10157524625593	0.346771959339895
ENSG00000141448	-1.55285134352681	2.2027606873932	0.116832386462055
ENSG00000141458	-1.4424926252451	3.26446363420488	0.122798812976397
ENSG00000141510	-0.0789280555557644	3.6917885244027	0.095841478227037
ENSG00000141526	-1.13411143873086	3.18554215485437	0.241256493256089
ENSG00000141543	0.96178068822401	4.33546793046922	0.0175440697730522
ENSG00000141551	-1.02997259824647	3.93894480545296	0.0187813191215027
ENSG00000141560	-0.999134773623468	2.74702317745163	0.316484258790258
ENSG00000141562	0.391135150761842	3.7326349675392	0.0551899577720726
ENSG00000141564	-0.641307238972577	2.20139712432045	0.298437785637286
ENSG00000141582	-0.235207814462762	3.2964457942064	0.236877298321252
ENSG00000141682	0.929708142202917	4.19732191753538	0.0165355727847887
ENSG00000141736	-1.72894260258249	1.97543180850926	0.0613013702857843
ENSG00000141753	-0.348047928202033	1.88930170250631	0.216194544183806
ENSG00000141759	-0.422820413811209	3.16982132886214	0.313158841575393
ENSG00000141905	-2.02997259824647	2.05880548667591	0.0440637868817228
ENSG00000142089	-1.08214974561892	3.48251628660637	0.118686742949229
ENSG00000142149	-1.72894260258249	2.29666519026153	0.0749205550344839
ENSG00000142166	-0.602878044250936	2.59162103821332	0.336711023526153
ENSG00000142168	-0.853881339190792	2.46686762035411	0.31700855997971
ENSG00000142173	-1.26148677265538	2.98159211721408	0.220040196404843
ENSG00000142178	-1.72894260258249	2.73798732633343	0.0802133891483606
ENSG00000142186	-1.08866572211173	3.06595298031387	0.265989052457221
ENSG00000142192	0.19225333624565	1.88366143515362	0.0912459805688918
ENSG00000142227	-0.861596393720402	2.56288738129388	0.329627093079019
ENSG00000142230	-0.692795283521163	1.87215627274829	0.251741365152115
ENSG00000142507	-1.04159719173477	2.99934806920672	0.279439461817517
ENSG00000142627	-0.598608834087486	3.03562982779044	0.35696435908339
ENSG00000142634	-0.829451989031855	2.18752072083646	0.290961140093728
ENSG00000142655	-0.675790632554912	3.09812433829424	0.346771959339895
ENSG00000142731	-0.988579913088248	2.10551018476997	0.250705749131266
ENSG00000142798	-0.883844562568235	2.66558099101795	0.337501188407021
ENSG00000142864	0.65220702645315	2.72304499164344	0.0184745737916608
ENSG00000142871	0.19830246041201	3.04902409791505	0.113414639790507
ENSG00000142875	-1.72894260258249	2.68259629146055	0.0822363448125941
ENSG00000142892	-0.652157621214644	1.61804809671209	0.113451996767617
ENSG00000142937	-0.433686010945379	2.73519954842231	0.339612689219372
ENSG00000143013	-0.307866364950185	1.30102999566398	0.0366363935635424
ENSG00000143033	0.194165001128945	1.61278385671974	0.0388349611617807
ENSG00000143067	-0.410839321366288	2.8998205024271	0.349025705052774
ENSG00000143147	-0.464882099051684	2.98068497436331	0.355498359124634
ENSG00000143155	-0.480089754290954	1.8750612633917	0.226199432541468
ENSG00000143157	-0.833081443066876	2.22271647114758	0.293868072533864
ENSG00000143162	-1.18487455823222	1.49136169383427	0.0454402386154789
ENSG00000143164	-0.710492973593079	3.32097667734282	0.261185006747973
ENSG00000143190	-0.76037031695059	3.45071087814692	0.173641935244565
ENSG00000143207	0.187362706045347	1.91115760873998	0.0966743488251545
ENSG00000143228	-0.857721734853014	1.8481891169914	0.23460378318428
ENSG00000143294	-1.12688261125453	2.76937732607614	0.27375808282706
ENSG00000143322	0.0285115286373487	3.6959192528314	0.0843775691249615
ENSG00000143324	-0.95559717658699	2.12710479836481	0.260052419488233
ENSG00000143337	-0.586930580421969	2.49136169383427	0.34439959982555
ENSG00000143341	-0.857721734853014	2.05690485133647	0.275488485980527
ENSG00000143344	0.171837293298005	2.82020145948564	0.112430310901865
ENSG00000143353	-0.457801647320857	0.845098040014257	0.0116959424507784
ENSG00000143384	0.469195989068955	4.22244332586477	0.0300111696898529
ENSG00000143393	-0.419995449211259	3.35698140099313	0.233683739275093
ENSG00000143401	-0.301848048586955	2.31175386105575	0.279291305025731
ENSG00000143442	-1.12688261125453	2.95351808144499	0.255882026166539
ENSG00000143469	-0.0302178814056763	2.09166695759568	0.190988139212732
ENSG00000143473	-0.638969941901892	2.19033169817029	0.296198271320804
ENSG00000143486	-2.02997259824647	2.89153745767256	0.0752673371457877
ENSG00000143493	-0.278141208116746	2.70372115992702	0.313247684546176
ENSG00000143499	-0.621667722138477	2.02734960777476	0.269356637651666
ENSG00000143507	-0.569556771527824	1.43136376415899	0.0613003741792247
ENSG00000143514	-0.284867918474012	3.066698550423	0.319629174484896
ENSG00000143614	-0.441859122745785	3.00324505481315	0.352232446908988
ENSG00000143641	-1.33100259391045	1.93449845124357	0.122983945760447
ENSG00000143669	-0.652157621214644	3.10088725485359	0.348611053379697
ENSG00000143727	-0.530232928920489	3.33415205299229	0.249121648444343
ENSG00000143761	-0.254698456170263	3.53007156883738	0.158619792809675
ENSG00000143772	-2.02997259824647	2.80345711564841	0.0741994843851425
ENSG00000143776	0.060665086675375	3.54838941813292	0.0977753085582966
ENSG00000143797	-1.72894260258249	3.1856837803185	0.0923280024031945
ENSG00000143799	-0.670745512853808	2.40908736944783	0.344989746962277
ENSG00000143870	-0.518466653376767	2.69766516264767	0.332136886275579
ENSG00000143924	-0.243166870980916	3.15760785336167	0.292418603801716
ENSG00000143947	0.178682149038513	2.6036855496147	0.125819614741923
ENSG00000143970	0.227570478191206	2.39619934709574	0.113992637313979
ENSG00000143971	-0.344483731089451	1.50514997831991	0.0790171174566974
ENSG00000144036	0.16873707541553	3.68024483704261	0.0780604482847439
ENSG00000144048	-0.0227395304609475	1.61804809671209	0.0802915821195203
ENSG00000144120	-1.72894260258249	2.60476588470389	0.0855753043833154
ENSG00000144218	-0.131930128530155	2.32735893438633	0.24532840803689
ENSG00000144224	-0.619433501899733	2.92479599579791	0.353236355382642
ENSG00000144320	-0.111190044846321	1.95182303531591	0.18714354124657
ENSG00000144357	0.480168161666705	3.88663170698898	0.0392797976938847
ENSG00000144366	0.184222016199453	2.25527250510331	0.124431139714036
ENSG00000144381	-0.285900584757988	2.53718922624364	0.316110815739834
ENSG00000144455	-1.55285134352681	1.91115760873998	0.0805547185687021
ENSG00000144468	-0.88796057608595	2.91434315711944	0.319997952044187
ENSG00000144476	-2.02997259824647	2.61542395288594	0.0706398413080276
ENSG00000144535	-0.353537185259027	3.01304799611523	0.33974675582528
ENSG00000144566	-0.18033281071841	2.12221587827283	0.239962271697195
ENSG00000144567	-1.42791260691851	3.8260099777911	0.0218819048318487
ENSG00000144580	-1.13411143873086	2.71767050300226	0.268022752703757
ENSG00000144597	-0.95559717658699	2.86893817833291	0.312878199744777
ENSG00000144642	0.447777116063889	2.78354628227035	0.0453153935752618
ENSG00000144655	-0.656990184011195	2.08278537031645	0.27888608566555
ENSG00000144659	-0.670745512853808	3.47971923543957	0.160132320984387
ENSG00000144674	0.328250140973442	2.4401216031878	0.0840186474842259
ENSG00000144736	-0.993825279185145	2.70969386972779	0.317373465529428
ENSG00000144741	-0.342123747142166	3.62117628177504	0.134582685831281
ENSG00000144749	-1.72894260258249	2.27415784926368	0.0741098173612441
ENSG00000144810	-1.42791260691851	2.68618923424402	0.17016610801119
ENSG00000144857	-1.72894260258249	2.14457420760962	0.0695553359271269
ENSG00000144891	-0.668244762228881	3.12417805547468	0.343524658554421
ENSG00000144959	-0.291101072616211	2.41830129131975	0.296330709902187
ENSG00000145012	0.203742292276871	2.54095480892613	0.122161800565401
ENSG00000145016	-1.07573008880715	3.2417954312952	0.239180743466375
ENSG00000145022	-0.254698456170263	3.20682587603185	0.279750160517278
ENSG00000145041	-2.02997259824647	3.6909487953306	0.010536989586817
ENSG00000145191	-2.02997259824647	3.01640650087112	0.0740921063567477
ENSG00000145220	-1.55285134352681	1.33243845991561	0.0190751241404272
ENSG00000145246	-0.293801121143298	2.41246054742996	0.296036151377992
ENSG00000145332	-1.08866572211173	3.19103160884862	0.252083387574484
ENSG00000145348	-0.236128781454621	2.2148438480477	0.261941193841957
ENSG00000145375	0.222606364256	1.90579588036787	0.0872416880700242
ENSG00000145390	-0.380600480133351	3.37566361396089	0.223675481218662
ENSG00000145414	-0.215674028801501	2.11226976841727	0.24531579693532
ENSG00000145425	0.226618553700532	3.31680875205302	0.114694531889075
ENSG00000145431	-0.600738193281112	1.76715586608218	0.193860157970166
ENSG00000145555	0.130037577757566	2.56288738129388	0.146920929568621
ENSG00000145592	-0.280177146469969	2.05690485133647	0.244953244195472
ENSG00000145623	-0.9604567769914	1.79934054945358	0.189468040158353
ENSG00000145632	0.350887507519672	3.28499438672299	0.0913089135972841
ENSG00000145675	-1.42791260691851	1.93701610746481	0.103665860481368
ENSG00000145687	-0.325789239949437	1.91645394854993	0.22144544995299
ENSG00000145715	0.401118620515609	2.86923171973098	0.0517923669322803
ENSG00000145725	-0.441859122745785	2.49692964807321	0.331117983073074
ENSG00000145730	-0.242230873593142	2.7996850909091	0.291256416856885
ENSG00000145734	0.15871774848391	2.47494433546539	0.14011758613636
ENSG00000145741	-0.221493493227696	1.89209460269048	0.195319677580315
ENSG00000145781	-0.7995236768682	2.53466057582844	0.338228179153154
ENSG00000145782	-0.158751730516995	2.99782308074573	0.26821081004198
ENSG00000145817	-0.424239816980361	2.23172438332852	0.270047470600808
[truncated: 1,468 more rows]
