# Supplementary material for: The HSV-1 ICP22 protein selectively impairs histone repositioning upon Pol II transcription downstream of genes
Source: Nat Commun. 2023 Jul 31;14:4591. doi: 10.1038/s41467-023-40217-w (PMC10390501; doi:10.1038/s41467-023-40217-w)
Supplement: Supplementary file 8 — Source Data [file 41467_2023_40217_MOESM8_ESM.zip › SupFig3b.tsv]

ID	log10(downstream_FPKM)	log10(dOCR_length_[bp])	density
ENSG00000001167	-0.292621951987247	1.49136169383427	0.0581461641006281
ENSG00000001461	-1.31689157865273	0.954242509439325	0.0185801664789465
ENSG00000001497	-1.07133163932822	2.24919835739111	0.393754144888649
ENSG00000001629	-0.517016948725172	2.54220278243403	0.312807548190929
ENSG00000002549	-1.91308977806364	3.37966803403365	0.058697898536363
ENSG00000003056	-0.635563680771575	2.32939787936104	0.409221703597287
ENSG00000003436	-1.21411977372762	2.04727486738418	0.303079782217085
ENSG00000003509	-0.191016620956786	2.14457420760962	0.191185159554893
ENSG00000003989	-1.44380196054918	3.15274686402646	0.208421889744004
ENSG00000004399	-1.44380196054918	2.07371835034612	0.196261997400687
ENSG00000004700	-0.453107760955183	1.26717172840301	0.046079388273938
ENSG00000004864	-1.0099997910717	2.35506820634885	0.394614119926144
ENSG00000004897	-0.439084963664653	1.72427586960079	0.158321730566399
ENSG00000004961	-0.736998519007961	2.54095480892613	0.370767998259803
ENSG00000005007	-1.14277196488519	1.85733249643127	0.233779243727564
ENSG00000005022	-1.61205978239966	3.00259798071991	0.154041068663191
ENSG00000005189	-0.593094227837249	2.71850168886727	0.271391347478792
ENSG00000005194	-0.915425009250896	2.48501121457857	0.369380130158006
ENSG00000005302	-1.31102978673568	1.95424250943932	0.227216707771261
ENSG00000005436	-1.44380196054918	3.04336227802113	0.214599467771799
ENSG00000005469	-0.593094227837249	1.99343623049761	0.341327476498326
ENSG00000005483	-0.293180388944574	2.30642502755069	0.252716057817114
ENSG00000005810	-0.382296391222813	2.25406445291434	0.280449284725251
ENSG00000006042	-1.07133163932822	2.70926996097583	0.273544314204674
ENSG00000006453	-1.31689157865273	3.65403207401105	0.0703440847875799
ENSG00000006459	-1.31102978673568	2.44870631990508	0.293647731739838
ENSG00000006530	-0.771981275898559	2.11727129565576	0.404406409228554
ENSG00000006712	-0.335148740439983	1.5854607295085	0.0888671852941293
ENSG00000006831	-0.837807589242176	3.26916256543174	0.301496017783788
ENSG00000007341	-0.272291748489678	2.55630250076729	0.223352622461624
ENSG00000007923	-1.44380196054918	3.07972377513992	0.215459399694616
ENSG00000007944	-0.314537359220551	2.59328606702046	0.224182512572973
ENSG00000008018	-0.150868094885069	2.67897337591977	0.149405176553762
ENSG00000008083	-1.01586158298874	2.56229286445647	0.332063163194416
ENSG00000008086	-1.91308977806364	2.33945144130644	0.173801063154308
ENSG00000008256	-1.91308977806364	2.74663419893758	0.136794171137723
ENSG00000008294	-0.208728041697706	3.72073797701843	0.0477393186097465
ENSG00000008311	0.210524968732125	2.56995881809659	0.0542104144597943
ENSG00000008324	-1.61205978239966	3.26328091429662	0.126210071018209
ENSG00000008394	-1.21411977372762	2.60852603357719	0.30759750232752
ENSG00000008952	-0.73855394377835	1.57978359661681	0.154896238040104
ENSG00000008988	-0.200684318229355	2.73479982958885	0.150636459744831
ENSG00000009335	-0.614395013586915	3.47567118832443	0.158674290648602
ENSG00000009844	-0.73855394377835	1.35218251811136	0.0845436691762415
ENSG00000009954	-0.685389494125279	3.18269990333604	0.283530369708936
ENSG00000010072	-0.515149769391605	2.44482519950975	0.349738023479333
ENSG00000010810	-1.44380196054918	1.98000337158375	0.183534737304245
ENSG00000011114	-0.385740368344452	3.19437556748221	0.21858642297363
ENSG00000011198	0.309995759154695	4.69935201541986	0.0107015210261121
ENSG00000011258	-1.21880286071422	3.28981183911762	0.246571292262666
ENSG00000011275	-1.13883758490616	4.31209269039372	0.00878317157680572
ENSG00000011295	-1.06799173804939	1.60745502321467	0.138528950437569
ENSG00000011422	-1.07469742499693	2.38738982633873	0.384457141053402
ENSG00000011426	-0.347413179731592	1.76342799356294	0.140281216482192
ENSG00000011465	-1.91308977806364	2.38291713508753	0.172571669045477
ENSG00000011566	-0.369687662313207	3.04532297878666	0.206846269913406
ENSG00000011638	-1.31102978673568	3.02612451674545	0.242296398205608
ENSG00000012174	-1.21880286071422	1.72427586960079	0.160555599894461
ENSG00000012660	-0.193230562437664	1.80277372529198	0.116177887264041
ENSG00000012822	-1.21880286071422	2.83473851890384	0.232790008224643
ENSG00000013016	-0.964053829559845	1.8481891169914	0.28570434534172
ENSG00000013288	-1.43596852334398	1.60205999132796	0.0948742332989111
ENSG00000013374	-1.61205978239966	2.67806290497435	0.153913660355142
ENSG00000013503	-0.710427842753776	2.88223984801882	0.284440335304489
ENSG00000013583	-1.91308977806364	1.59659709562646	0.0733538644693525
ENSG00000013810	-1.21411977372762	2.72263392253381	0.262391144968304
ENSG00000014123	-0.533850023816645	2.27300127206374	0.379388685208993
ENSG00000014641	-1.21411977372762	2.87157293554588	0.230307171522941
ENSG00000014919	-0.660412751085575	2.15685190107001	0.405887327319853
ENSG00000015153	-0.770301643664236	2.05115252244738	0.389159124795279
ENSG00000015171	-1.13883758490616	3.18383903705642	0.280285831046629
ENSG00000015479	-0.423987789055066	3.22427401429426	0.215274430104516
ENSG00000015676	-1.07469742499693	2.05880548667591	0.341632643863615
ENSG00000016082	-1.43596852334398	3.13465514227765	0.214539699448455
ENSG00000017260	-1.01292079732833	3.22801517510179	0.287324104359752
ENSG00000018510	-0.0296342631803729	3.28668096935493	0.0827027984084613
ENSG00000019549	-1.31102978673568	1.80955971463527	0.178820815944543
ENSG00000020922	-0.470951280234578	1.46239799789896	0.0897945795239031
ENSG00000021574	-0.878095719169635	3.07773117965239	0.337347674652493
ENSG00000021762	-1.31102978673568	1.67209785793572	0.134808761665009
ENSG00000022267	-1.61205978239966	2.91907809237607	0.155875772954128
ENSG00000023171	-1.61205978239966	2.80888586735981	0.16246110514688
ENSG00000023287	-0.770301643664236	2.41912930774198	0.40698779336666
ENSG00000023734	-0.800941641864033	3.03402652377511	0.32698861516507
ENSG00000023909	-0.74168160599456	3.04512730656803	0.308768932476967
ENSG00000025156	-0.871697092905417	1.96378782734556	0.356787379538215
ENSG00000026025	-0.736998519007961	3.02015403163833	0.303346515840885
ENSG00000026508	-0.452300939758316	2.68797462003456	0.232031223355891
ENSG00000026652	-1.31102978673568	2.85793526471943	0.224466588135076
ENSG00000027697	-0.740114959328635	1.96848294855394	0.365024500080224
ENSG00000028116	0.284629927507884	2.42975228000241	0.0452814260365792
ENSG00000028203	-0.243975289403684	2.48072537898849	0.231235745371814
ENSG00000028528	-0.711890801664352	3.66152874013198	0.0893399310053316
ENSG00000028839	-0.0353514747808739	2.53718922624364	0.142215035482872
ENSG00000029363	0.0393375266794527	3.26019068326996	0.0727681990447679
ENSG00000029364	-0.439867580570138	2.73399928653839	0.211663653331614
ENSG00000029725	-1.06799173804939	2.28555730900777	0.394593239666868
ENSG00000029993	-0.285071574827411	2.00216606175651	0.191798591649826
ENSG00000030066	-1.31689157865273	3.11859536522376	0.253242544426247
ENSG00000030110	-1.61205978239966	3.04532297878666	0.15420379371138
ENSG00000031003	-0.145009771895527	2.45863784902565	0.197878025023284
ENSG00000031691	-0.292064232173268	1.69019608002851	0.104393202951458
ENSG00000031698	-0.136104573688253	2.78175537465247	0.11998813670141
ENSG00000032219	-1.0099997910717	1.38916608436453	0.0748314616493711
ENSG00000032742	-1.21411977372762	1.57403126772772	0.11760478380886
ENSG00000033050	-1.91308977806364	2.50242711998443	0.162642865787537
ENSG00000033170	-0.123335556612216	2.42651126136458	0.189219327821094
ENSG00000033178	-0.740114959328635	2.48429983934679	0.388970257502214
ENSG00000033627	-1.91308977806364	3.19672872262329	0.116371333433705
ENSG00000034152	-0.804554490954701	3.42127479121035	0.22508841070468
ENSG00000034510	-0.500812044734189	3.30803055426611	0.199697442128604
ENSG00000034533	-1.07469742499693	2.24919835739111	0.393530803686622
ENSG00000034713	-1.31689157865273	1.69460519893357	0.141270241209083
ENSG00000035862	-1.91308977806364	3.06220580881971	0.149205331048391
ENSG00000036257	-0.43596852334398	2.41246054742996	0.323717048484534
ENSG00000037474	-0.711890801664352	3.0883133155881	0.298114971333961
ENSG00000037637	-0.537757852135607	2.88958180214962	0.218036922957714
ENSG00000038002	-1.43596852334398	2.45863784902565	0.22038201828315
ENSG00000038219	-1.21880286071422	2.27531135454181	0.356221731161361
ENSG00000039123	-0.0593300770724454	2.99869515831166	0.1018033263519
ENSG00000039319	-0.71335870534142	3.24229290498293	0.2837972083716
ENSG00000039560	-1.21880286071422	3.06520612805431	0.261295181302171
ENSG00000040275	-1.31102978673568	1.47712125471966	0.0907368379592804
ENSG00000040531	-1.01292079732833	3.60140806053468	0.12502645752086
ENSG00000042062	-1.91308977806364	1.69460519893357	0.0882930723794594
ENSG00000042088	-1.06799173804939	3.49575241603733	0.16802965397218
ENSG00000042445	-0.964053829559845	1.79239168949825	0.258198899657259
ENSG00000044459	-1.61205978239966	2.70586371228392	0.157921206325833
ENSG00000044574	-0.770301643664236	2.65753388755799	0.33323456214462
ENSG00000047188	-0.873819510715011	1.99563519459755	0.365135510074459
ENSG00000047315	-0.325623054837655	2.98000337158375	0.183430716913644
ENSG00000047578	-1.31689157865273	2.63346845557959	0.263618943233137
ENSG00000047644	-1.91308977806364	3.19838213000829	0.116371333433705
ENSG00000048342	-0.961442746749556	1.53147891704226	0.126131701353551
ENSG00000048707	-1.21411977372762	2.54777470538782	0.326645231964557
ENSG00000048828	-1.31102978673568	3.74421472481417	0.0519789303879645
ENSG00000048991	-1.31102978673568	1.39794000867204	0.0759977764415646
ENSG00000049130	-0.00777912278854379	1.76715586608218	0.066765395786547
ENSG00000049449	-1.61205978239966	2.13830269816628	0.139590079417746
ENSG00000049540	-1.91308977806364	3.03482891565584	0.151391755509027
ENSG00000049541	-0.71335870534142	2.38111508070985	0.410591717294709
ENSG00000049618	-0.835853684970175	4.01460453343605	0.0378772049542707
ENSG00000049656	-1.91308977806364	2.59769518592551	0.150146122576779
ENSG00000049759	-1.13883758490616	3.00216606175651	0.250908305329685
ENSG00000050393	-1.91308977806364	1.62838893005031	0.0791628510627987
ENSG00000050405	-1.61205978239966	3.12596896309256	0.151263066160305
ENSG00000051009	-0.485190109860576	2.34044411484012	0.355384134232917
ENSG00000051108	-0.439084963664653	1.96142109406645	0.249461737725257
ENSG00000051620	-1.07469742499693	2.83154985199576	0.243251613004438
ENSG00000052126	-1.91308977806364	2.48072537898849	0.164776181865694
ENSG00000054282	-1.06799173804939	2.17318626841227	0.381720477592573
ENSG00000054598	-1.07133163932822	2.9604707775343	0.253086508848247
ENSG00000054611	-1.44380196054918	2.4224256763712	0.214878623028091
ENSG00000054654	-1.43596852334398	2.89348434621849	0.207858380837996
ENSG00000054793	-0.964053829559845	2.55083960506578	0.3357422755253
ENSG00000055044	-0.0963780441776793	2.16879202031418	0.147711179161347
ENSG00000055070	-1.31102978673568	1.64345267648619	0.126848071995033
ENSG00000055130	-1.21880286071422	2.91195618907269	0.231230326033282
ENSG00000055609	-1.13493852768	2.68394713075151	0.286644505014072
ENSG00000056050	-1.31689157865273	2.64982146322457	0.260345573433254
ENSG00000056097	-1.61205978239966	1.97081161087252	0.1215559002459
ENSG00000056277	-0.573854626304938	1.47712125471966	0.102187986091515
ENSG00000057019	-0.468434261608158	1.86033800657099	0.231559017490263
ENSG00000057252	-0.635563680771575	3.02714566577434	0.257078240602318
ENSG00000057608	0.0667486494614716	2.52569252450501	0.100298295812469
ENSG00000057663	-0.768628482382754	2.54157924394658	0.371544148005041
ENSG00000058063	-0.573854626304938	2.12221587827283	0.36782801498415
ENSG00000058272	-0.0347346723958499	2.10380372095596	0.116473365521042
ENSG00000058668	-1.21411977372762	1.94200805302231	0.252762180578113
ENSG00000059804	-1.44380196054918	2.5556988947189	0.215551821413992
ENSG00000060069	-1.21411977372762	2.50310943667137	0.337276679075922
ENSG00000060237	-0.499911646200052	3.60675744744663	0.0863766177693765
ENSG00000060339	-0.873819510715011	1.90308998699194	0.336240032417545
ENSG00000061337	-1.61205978239966	2.76305344029961	0.162467023660066
ENSG00000061676	-0.768628482382754	1.77085201164214	0.273893184530487
ENSG00000061936	-0.958847268624318	2.49692964807321	0.360619842211073
ENSG00000062194	-0.0281140064700853	2.01703333929878	0.109859108531705
ENSG00000062650	-0.685389494125279	1.80617997398389	0.285000254215294
ENSG00000062725	-0.571727009602913	2.20139712432045	0.38739856579836
ENSG00000063322	-0.552375717432508	3.96274805335864	0.029542080440896
ENSG00000064393	-1.91308977806364	1.72835378202123	0.0916169768269813
ENSG00000064490	-1.07133163932822	2.76155198856418	0.256721218318901
ENSG00000064545	-1.91308977806364	1.80955971463527	0.0981577214872767
ENSG00000064651	0.133416534442765	4.51293108437029	0.00822895434237569
ENSG00000064763	-1.91308977806364	2.16286299332193	0.159950083525794
ENSG00000064961	-1.91308977806364	1.69019608002851	0.0877557749627574
ENSG00000064995	-0.467598486718772	1.74429298312268	0.179370604000078
ENSG00000065154	-0.110564141990847	3.52081093153647	0.0707660464432653
ENSG00000065243	-0.802744309557318	3.04766419460156	0.329933146826917
ENSG00000065268	-0.556454650610997	2.90145832139611	0.223609064622361
ENSG00000065308	-1.07133163932822	2.53402610605613	0.346346878088696
ENSG00000065491	-1.21411977372762	2.35506820634885	0.355504308504046
ENSG00000065518	-1.61205978239966	1.75966784468963	0.0792170448341731
ENSG00000065526	-1.61205978239966	3.21801004298436	0.13646482655624
ENSG00000065534	-0.875952351841581	3.14921911265538	0.336575348864441
ENSG00000065548	-0.613225828407916	1.94200805302231	0.332358568552177
ENSG00000065559	-0.917772865050241	1.66275783168157	0.197050210159762
ENSG00000065613	-0.800941641864033	2.06818586174616	0.392791049930582
ENSG00000065833	-0.254912688312871	3.07954300740291	0.190072412097787
ENSG00000065883	-0.915425009250896	1.55022835305509	0.141094631910849
ENSG00000065911	-0.661716330186494	2.25285303097989	0.418464233427233
ENSG00000065923	-0.207808923406993	2.2291697025391	0.210453978780691
ENSG00000065970	-1.21411977372762	1.89209460269048	0.231967110707089
ENSG00000066027	-1.91308977806364	2.36735592102602	0.173271449689012
ENSG00000066136	-1.61205978239966	2.79344113297766	0.162785399296935
ENSG00000066455	-1.01586158298874	2.28780172993023	0.397453041771489
ENSG00000066557	-0.261432689058687	2.06445798922692	0.199157886671363
ENSG00000066629	-1.43596852334398	2.38291713508753	0.218721356411472
ENSG00000066651	-0.517953557409982	2.56229286445647	0.304774568490252
ENSG00000066827	-0.837807589242176	3.18639121569549	0.330774394237949
ENSG00000066855	-0.661716330186494	2.18184358794477	0.410630786560612
ENSG00000066933	-1.31102978673568	2.38021124171161	0.29533002973883
ENSG00000067048	0.103864624325663	3.96948580391038	0.0229640942242196
ENSG00000067064	0.300423891950368	3.65886959220196	0.0453497874262896
ENSG00000067082	-0.768628482382754	2.42324587393681	0.405944222899362
ENSG00000067113	-1.31102978673568	2.56050441519506	0.281578835252965
ENSG00000067141	-1.31689157865273	1.91645394854993	0.212596428906944
ENSG00000067167	-0.518892190371318	1.96614173273903	0.298318166204145
ENSG00000067533	-0.152886088170101	3.47063096368491	0.0829780547531381
ENSG00000067798	-1.13493852768	2.56348108539441	0.336957726609133
ENSG00000067829	-1.13883758490616	3.5173938594281	0.14488853124664
ENSG00000067900	-0.873819510715011	4.00747038942105	0.0355982400693299
ENSG00000067955	-0.770301643664236	3.13513265137677	0.323762313170978
ENSG00000068024	-1.91308977806364	2.31386722036915	0.173745502975791
ENSG00000068078	-1.43596852334398	3.23439072239219	0.189348060633416
ENSG00000068305	-1.43596852334398	3.20098721916317	0.200177952926949
ENSG00000068438	-0.878095719169635	3.05671432951639	0.334845686449096
ENSG00000068654	-0.685389494125279	2.87273882747267	0.275972234668273
ENSG00000068697	-0.768628482382754	1.8481891169914	0.319403387664967
ENSG00000068724	-0.961442746749556	4.48672793598907	0.0039412305688046
ENSG00000068784	-0.233306588034114	1.94939000664491	0.167458869073065
ENSG00000068912	-1.43596852334398	2.36267092972567	0.217840369408857
ENSG00000069702	-0.875952351841581	0.397940008672038	0.00424270350610241
ENSG00000069849	-0.917772865050241	2.93776856704994	0.294972128568554
ENSG00000070018	-1.13493852768	1.66745295288995	0.15182067972439
ENSG00000070047	-1.21411977372762	4.00715010536668	0.0190459693086153
ENSG00000070367	-0.152481738671106	2.24551266781415	0.185613393255587
ENSG00000070404	-1.07133163932822	2.62013605497376	0.310532635321686
ENSG00000070423	-1.91308977806364	3.12710479836481	0.137360960077884
ENSG00000070540	-1.43596852334398	1.7160033436348	0.128983764694749
ENSG00000070756	-0.804554490954701	3.89633327734274	0.0456122739557616
ENSG00000070785	-0.768628482382754	3.28847280059978	0.284315357035662
ENSG00000070814	-0.961442746749556	2.76826801645155	0.263352371040104
ENSG00000070831	-0.595329417346998	1.60745502321467	0.148060866322241
ENSG00000070950	-0.573854626304938	3.47217114669236	0.15175286092345
ENSG00000071051	-1.91308977806364	2.34044411484012	0.173801063154308
ENSG00000071189	-0.574922356177599	1.7481880270062	0.222168935627565
ENSG00000071205	-1.31102978673568	2.75853342223729	0.235956254034638
ENSG00000071243	-1.13883758490616	2.23172438332852	0.385389222304224
ENSG00000071462	-1.07133163932822	3.58126680527367	0.128939928807081
ENSG00000071537	-1.61205978239966	2.80753502806885	0.16246110514688
ENSG00000071539	-1.91308977806364	2.90579588036787	0.144357877259678
ENSG00000071794	-1.61205978239966	2.75853342223729	0.162467023660066
ENSG00000071994	-1.43596852334398	2.11892575282578	0.204938049556413
ENSG00000072110	-0.835853684970175	2.33745926129066	0.417498899239823
ENSG00000072121	-1.13883758490616	2.26007138798507	0.386745429444193
ENSG00000072210	-0.71335870534142	0.740362689494244	0.0122582206949948
ENSG00000072274	-0.439084963664653	3.1536624535755	0.224521980597956
ENSG00000072364	0.28884129380376	4.33968988996648	0.0175801533566571
ENSG00000072506	-1.43596852334398	3.3187935047933	0.155425320682651
ENSG00000073536	-1.44380196054918	3.13956426617585	0.210798385513524
ENSG00000073578	-0.917772865050241	2.40823996531185	0.395378601353549
ENSG00000073711	-0.573854626304938	1.90036712865647	0.3014427078823
ENSG00000073803	-1.43596852334398	3.3683798716238	0.134060508137158
ENSG00000073921	-0.116716758810368	2.95568775031351	0.119519498854312
ENSG00000074047	-1.61205978239966	2.22010808804005	0.141615803359389
ENSG00000074054	-0.961442746749556	3.56561172490206	0.142980169328665
ENSG00000074266	-0.23428134620251	2.57345182203549	0.207349758039742
ENSG00000074416	-1.21880286071422	3.20384846374623	0.27169604188948
ENSG00000074657	-1.91308977806364	2.97589113640179	0.150717757216108
ENSG00000074696	-0.768628482382754	2.38471174293828	0.413567648830538
ENSG00000074800	-0.768628482382754	2.17897694729317	0.416876108076481
ENSG00000075089	-1.43596852334398	1.81624129999178	0.154827515841512
ENSG00000075142	-1.13883758490616	1.85430604180108	0.232410957641928
ENSG00000075151	-1.13883758490616	1.92427928606188	0.266526776261503
ENSG00000075188	-1.06799173804939	3.01157044359728	0.264634217722909
ENSG00000075213	-0.423987789055066	2.53529412004277	0.283946065964965
ENSG00000075223	-1.44380196054918	2.56110138364906	0.21552858482638
ENSG00000075303	-0.875952351841581	1.98900461569854	0.363281536541635
ENSG00000075336	-0.358732430250512	2.59217675739587	0.237481344200509
ENSG00000075407	-0.573854626304938	1.44715803134222	0.095264848987103
ENSG00000075420	0.291124450291723	4.41513200350967	0.0164542305696137
ENSG00000075539	-0.710427842753776	3.54672769272835	0.142203288826165
ENSG00000075568	-1.21880286071422	2.49554433754645	0.335926845427571
ENSG00000075618	-0.271759519387049	4.07709524995539	0.0185049495276697
ENSG00000075624	-0.0175312443165034	3.7139523129215	0.0349825092390638
ENSG00000075711	-0.574922356177599	3.9863013670566	0.0291122048217831
ENSG00000075785	-0.659113073103353	2.29336255471145	0.417176386283352
ENSG00000075856	-0.835853684970175	3.25442722154067	0.30918529776161
ENSG00000075975	-0.917772865050241	2.72997428569956	0.277734446487727
ENSG00000076067	0.311476863734438	3.01135895370661	0.0282029548135415
ENSG00000076242	-0.150868094885069	2.44169513564072	0.201089516633592
ENSG00000076356	-1.61205978239966	1.93701610746481	0.115896418009031
ENSG00000076513	-0.595329417346998	3.10516942799933	0.247904221035084
ENSG00000076641	-1.13493852768	2.04139268515822	0.323889987872917
ENSG00000076685	-0.660412751085575	2.26363606858811	0.418649458288728
ENSG00000077063	-1.31689157865273	2.43695733066945	0.290631250201617
ENSG00000077150	-1.0099997910717	3.3691230495282	0.236633879041516
ENSG00000077157	-1.61205978239966	1.97543180850926	0.122220632681184
ENSG00000077232	-0.485190109860576	3.04590946703501	0.217027857841409
ENSG00000077235	-1.91308977806364	2.4996870826184	0.162642865787537
ENSG00000077380	0.276436936490307	2.28103336724773	0.0440670796321773
ENSG00000077549	-1.21880286071422	2.5910646070265	0.312326068305178
ENSG00000077585	-0.917772865050241	2.63548374681491	0.304267226302127
ENSG00000077942	-1.91308977806364	2.08457627793433	0.143761039287
ENSG00000078061	-1.0099997910717	3.61563446887742	0.118218373494768
ENSG00000078124	-0.166568491054791	3.24029958200271	0.133604024222839
ENSG00000078140	-0.226712831750262	2.22141423784234	0.216741243789816
ENSG00000078142	-0.253890562085565	2.36078268987328	0.243342477197686
ENSG00000078177	-0.915425009250896	2.39794000867204	0.398005536095342
ENSG00000078237	0.0717569008815416	2.16435285578444	0.0776092243994808
ENSG00000078674	-0.499013110550443	2.18041263283832	0.338963786789408
ENSG00000078699	-1.21880286071422	2.68752896121463	0.27568372880748
ENSG00000078747	-0.615567354884532	3.3933119147002	0.197595051136608
ENSG00000078804	-0.802744309557318	1.35218251811136	0.0857001965874317
ENSG00000079102	-1.44380196054918	2.15836249209525	0.203401076114
ENSG00000079150	-1.43596852334398	3.12807601266872	0.215693574380016
ENSG00000079308	-1.31689157865273	3.3533390953113	0.184040639339192
ENSG00000079387	-1.43596852334398	2.22271647114758	0.211326447027273
ENSG00000079459	-0.437523948114368	2.63948648926859	0.245159049624229
ENSG00000079482	-0.638029145747324	1.84198480459011	0.29594548959909
ENSG00000079691	-0.663023833895864	2.54838941813292	0.354590449083497
ENSG00000079785	-0.835853684970175	2.56169753265399	0.354522947166174
ENSG00000079819	-0.770301643664236	1.81624129999178	0.301958336331251
ENSG00000079950	-0.177410175555998	2.33445375115093	0.209751977668465
ENSG00000079999	-1.31689157865273	2.22010808804005	0.287543215348935
ENSG00000080546	-0.396698255995349	1.5854607295085	0.104353569410969
ENSG00000080561	-0.871697092905417	2.92064500140679	0.300929709870445
ENSG00000080608	-0.770301643664236	2.27760921430409	0.424343545196933
ENSG00000080709	-1.31102978673568	2.54715912132742	0.283893089452291
ENSG00000080802	-1.91308977806364	1.91645394854993	0.109447403001556
ENSG00000080839	-0.837807589242176	1.68124123737559	0.218655189387657
ENSG00000080845	-1.21880286071422	2.24674470972384	0.355671714552535
ENSG00000081026	-0.499911646200052	1.81624129999178	0.227433804932883
ENSG00000081087	-1.21880286071422	1.46239799789896	0.0940213323984968
ENSG00000081181	-0.686770364008433	1.69460519893357	0.212928231907859
ENSG00000081721	-1.61205978239966	3.09166695759568	0.153517413539733
ENSG00000081760	-1.43596852334398	3.11544408343624	0.216623509685895
ENSG00000081791	-1.31689157865273	2.67942789661212	0.253637183596088
ENSG00000081913	-1.61205978239966	2.69810054562339	0.156694209524511
ENSG00000081923	-1.0099997910717	2.34927752746796	0.395119948267252
ENSG00000082068	-1.21411977372762	2.25042000230889	0.359102974119455
ENSG00000082212	-1.13883758490616	1.98227123303957	0.29298387112226
ENSG00000082258	-0.57278951505103	1.96142109406645	0.324792708652421
ENSG00000082438	-0.295421345247726	2.23552844690755	0.241771561996082
ENSG00000082516	-0.412328709677439	2.00646604224923	0.243731775054165
ENSG00000082641	-0.455537257070908	2.13513265137677	0.296181251063459
ENSG00000082701	-1.43596852334398	3.24216858997367	0.185913039686909
ENSG00000082898	-0.160907891027661	3.38987455839099	0.101040661389727
ENSG00000082996	-0.766961742385404	3.54863505981475	0.150211942534455
ENSG00000083093	-1.31102978673568	3.09933527768596	0.253381850040211
ENSG00000083312	-0.281793222471692	1.99343623049761	0.18897740526756
ENSG00000083520	-0.168241652336274	2.96070855168856	0.139009894880512
ENSG00000083535	-0.469271648000255	2.06445798922692	0.289740175725429
ENSG00000083544	-1.61205978239966	2.45408227073109	0.126564452910671
ENSG00000083642	-0.48258945093924	2.47055748521727	0.330657246233751
ENSG00000083720	-1.91308977806364	2.10209052551184	0.147933225699646
ENSG00000083750	-0.183291496365912	2.34927752746796	0.213734719594466
ENSG00000083844	-0.199331616459921	1.76715586608218	0.107851728022015
ENSG00000083857	-0.799146425756806	2.52048353274079	0.376957588824231
ENSG00000083896	0.160692200314042	2.79588001734408	0.0442460854500024
ENSG00000083937	-0.469271648000255	2.25285303097989	0.333185264342383
ENSG00000084072	-0.333306181446832	3.26042917557793	0.191892157422596
ENSG00000084093	-1.13493852768	2.54282542695918	0.343181075525495
ENSG00000084207	-1.13883758490616	1.46982201597816	0.0960263848573887
ENSG00000084676	-1.13883758490616	1.35218251811136	0.0652481659064902
ENSG00000084733	-0.711890801664352	2.00860017176192	0.374292559715764
ENSG00000084754	-0.253890562085565	3.29490691060519	0.155896181422663
ENSG00000085117	-1.21411977372762	2.62582671328571	0.300715620480249
ENSG00000085185	-1.44380196054918	3.75089392038213	0.0382375994414743
ENSG00000085231	-1.13493852768	1.47712125471966	0.0971016161625326
ENSG00000085382	-0.613225828407916	2.49485002168009	0.358282075051258
ENSG00000085491	-0.08875649533858	2.67163559660213	0.128909624328293
ENSG00000085662	-0.966680705829513	3.05823616894277	0.307994055998008
ENSG00000085832	-1.91308977806364	2.62838893005031	0.146713844642352
ENSG00000085982	-1.01586158298874	2.58714949825434	0.319821171711423
ENSG00000086015	-1.61205978239966	3.24092347879425	0.130957417098821
ENSG00000086061	0.236236278502758	3.50772097668561	0.0602443666934121
ENSG00000086062	-1.21411977372762	2.59659709562646	0.310883162997502
ENSG00000086065	-0.242481043003249	3.1856837803185	0.181185771468884
ENSG00000086189	-1.91308977806364	1.80617997398389	0.0978049678988787
ENSG00000086232	-1.31102978673568	2.96189547366785	0.231131592218631
ENSG00000086475	-1.91308977806364	2.27760921430409	0.172648556847214
ENSG00000086544	-1.21880286071422	3.24662166269599	0.262217103520527
ENSG00000086619	0.370653672658442	4.08073468635314	0.0217637173552208
ENSG00000086758	-1.06799173804939	2.47928731647617	0.364342763755617
ENSG00000086827	-0.958847268624318	1.83884909073726	0.283494039692619
ENSG00000087008	-0.453107760955183	2.02118929906994	0.271208359337134
ENSG00000087074	-0.659113073103353	2.13513265137677	0.399867315925884
ENSG00000087095	-1.21411977372762	2.06632592536204	0.31154234162131
ENSG00000087206	-0.835853684970175	2.77851301173892	0.294906194580442
ENSG00000087263	-1.43596852334398	2.00432137378264	0.190734563578977
ENSG00000087302	-0.00691108367003199	2.76678451549786	0.0828958844798809
ENSG00000087303	-0.0593300770724454	2.04336227802113	0.123971770423082
ENSG00000087460	-1.0099997910717	2.28443073384452	0.397789366282462
ENSG00000087470	0.0877588908950139	3.39776625612645	0.0705565680947658
ENSG00000087586	-1.21411977372762	3.32149486673959	0.232244531170688
ENSG00000087884	-1.31102978673568	2.45560611258187	0.293414291594772
ENSG00000087995	-0.661716330186494	2.43136376415899	0.389998947906597
ENSG00000088256	-1.91308977806364	1.63848925695464	0.0806798111209031
ENSG00000088325	-0.771981275898559	2.66086547800387	0.332963604618085
ENSG00000088356	-1.07133163932822	1.94448267215017	0.292437970191037
ENSG00000088387	-1.31102978673568	2.62838893005031	0.268033746876849
ENSG00000088448	-1.07133163932822	3.23829706787539	0.276655172686156
ENSG00000088451	-0.293180388944574	2.20139712432045	0.233367032490333
ENSG00000088832	-1.31102978673568	2.64933485871214	0.262392223095937
ENSG00000088854	-0.804554490954701	3.54685100178139	0.153308787863366
ENSG00000088930	-1.21880286071422	3.24748226067705	0.262217103520527
ENSG00000089009	-0.553391864817044	1.26717172840301	0.0536343324269826
ENSG00000089060	-1.44380196054918	2.07003786660776	0.195742310639494
ENSG00000089177	-1.13493852768	2.42488163663107	0.370809357484128
ENSG00000089220	-0.873819510715011	2.12057393120585	0.393949720193195
ENSG00000089225	-1.43596852334398	2.38738982633873	0.218721356411472
ENSG00000089234	-0.917772865050241	3.03562982779044	0.321348966805593
ENSG00000089289	-1.91308977806364	3.13401764567598	0.134965082608936
ENSG00000089737	-0.573854626304938	2.6232492903979	0.297448161086138
ENSG00000089902	-1.07133163932822	1.73239375982297	0.193146695503482
ENSG00000090020	-0.873819510715011	0.812913356642856	0.0145103182181636
ENSG00000090061	-0.835853684970175	2.93374029949694	0.308072960327141
ENSG00000090432	-0.556454650610997	3.12759067700796	0.236756826888461
ENSG00000090530	-1.61205978239966	2.7041505168398	0.157921206325833
ENSG00000090621	-0.711890801664352	2.90390352669016	0.283811996732103
ENSG00000090776	-0.710427842753776	3.26904570965762	0.274313201293119
ENSG00000090857	-0.227672886007358	3.10226214949427	0.180455608570305
ENSG00000090905	-1.31689157865273	2.20682587603185	0.286867504553702
ENSG00000090989	-1.31102978673568	2.63195082625922	0.266928481860779
ENSG00000091136	-1.31102978673568	2.02734960777476	0.252865144154222
ENSG00000091140	-0.710427842753776	2.73359846096134	0.308615575819929
ENSG00000091164	-0.483454608025417	2.05880548667591	0.298500775218355
ENSG00000091409	-1.91308977806364	2.30427505047713	0.173591033152168
ENSG00000091436	-1.07469742499693	1.53147891704226	0.113009811422538
ENSG00000091527	-0.73855394377835	2.74075732330777	0.310768105216355
ENSG00000091592	-1.91308977806364	1.72015930340596	0.0911849258286624
ENSG00000091656	-1.06799173804939	1.41497334797082	0.0805104153318197
ENSG00000091732	-1.0099997910717	3.04999285692014	0.290511259165519
ENSG00000092148	-1.91308977806364	2.51321760006794	0.160951036485465
ENSG00000092203	0.145984883822865	1.35218251811136	0.00819287549687823
ENSG00000092330	-1.21880286071422	3.19423674872383	0.272904692046824
ENSG00000092439	-1.07469742499693	2.91539983521227	0.244517600354811
ENSG00000092978	-0.101971637528014	1.4983105537896	0.0363753527748039
ENSG00000093009	-1.06799173804939	3.19256745333655	0.28428904792774
ENSG00000093144	-0.686770364008433	2.16286299332193	0.410639351019195
ENSG00000094841	-0.499911646200052	2.10551018476997	0.320424017768507
ENSG00000094880	-0.961442746749556	3.38978606231693	0.231806326098368
ENSG00000094916	-0.467598486718772	3.16061857239947	0.225325174480781
ENSG00000095002	-1.31689157865273	3.25285303097989	0.231262006440246
ENSG00000095015	-1.43596852334398	3.14191987391388	0.21387750844857
ENSG00000095303	-1.91308977806364	3.01410032151962	0.151909855911948
ENSG00000095321	-1.31102978673568	1.77085201164214	0.165324759824912
ENSG00000095380	0.144967307904064	2.85156408226349	0.0460153137223903
ENSG00000095383	-0.961442746749556	3.2510295385239	0.291824618191359
ENSG00000095564	-0.0960230072512268	1.72427586960079	0.0756460502700859
ENSG00000095574	-0.915425009250896	3.13893394025692	0.330022132374369
ENSG00000095637	-1.21880286071422	2.71011736511182	0.266706911457208
ENSG00000095787	-0.736998519007961	3	0.300896782961567
ENSG00000096063	-1.91308977806364	1.26717172840301	0.0170019783673563
ENSG00000096080	-0.799146425756806	3.69940408181534	0.080812399941833
ENSG00000096384	0.462865109583845	4.00414934190006	0.0240920478679235
ENSG00000096401	-0.197086434428843	2.95808584852109	0.149335123098284
ENSG00000096717	-0.273358167445443	2.69635638873333	0.178615545072994
ENSG00000096746	0.153300867575292	2.39619934709574	0.0673378846690153
ENSG00000097033	-1.21880286071422	1.67669360962487	0.144593233020202
ENSG00000099139	-1.21411977372762	2.51785541893003	0.333437430818862
ENSG00000099203	-1.01292079732833	2.83821922190763	0.252178242170536
ENSG00000099204	-1.91308977806364	1.74036268949424	0.0928418295390519
ENSG00000099783	-1.13493852768	2.17897694729317	0.37847038139153
ENSG00000099795	-1.31689157865273	2.65465775464952	0.259238003555694
ENSG00000099860	0.60790395720103	3.99526215533088	0.0160743533423012
ENSG00000099917	-1.43596852334398	2.53339070801755	0.220229576328739
ENSG00000099940	-1.07469742499693	1.45484486000851	0.0906180324679277
ENSG00000099968	-0.371022590683142	0.954242509439325	0.0163929356043377
ENSG00000099977	-1.21880286071422	3.37657695705651	0.200235501030278
ENSG00000100068	-0.685389494125279	2.12872228433843	0.402984650498655
ENSG00000100104	-1.91308977806364	1.46982201597816	0.0474040760127703
ENSG00000100124	-0.964053829559845	2.41161970596323	0.388386989397618
ENSG00000100129	-0.518892190371318	3.19520754950275	0.227847377913927
ENSG00000100138	-0.871697092905417	2.80922292168942	0.284993929960516
ENSG00000100207	-1.43596852334398	2.04139268515822	0.196199824949398
ENSG00000100216	-1.01292079732833	1.34242268082221	0.0625134686036474
ENSG00000100234	-1.61205978239966	2.01703333929878	0.12781760457143
ENSG00000100241	-0.878095719169635	3.19242805533121	0.328237234342716
ENSG00000100263	-0.800941641864033	2.48215869541128	0.388820025124227
ENSG00000100280	-1.91308977806364	3.18836592606315	0.11948950367678
ENSG00000100285	-0.964053829559845	2.17753649992986	0.388694887787288
ENSG00000100316	0.0918416643499185	4.05328977432747	0.0225497204409437
ENSG00000100320	-1.13493852768	2.40140054078154	0.375374993069062
ENSG00000100330	-1.91308977806364	2.03742649794062	0.133030215349998
ENSG00000100348	-0.800941641864033	2.75853342223729	0.30439841350474
ENSG00000100360	-1.31689157865273	2.03140846425162	0.251576935050952
ENSG00000100364	-0.714831587324763	1.57403126772772	0.149288212331685
ENSG00000100379	-1.13493852768	1.94448267215017	0.276680595579635
ENSG00000100393	-0.591980932288222	1.80955971463527	0.263416816091057
ENSG00000100412	-1.21411977372762	2.31806333496276	0.357802894407148
ENSG00000100425	-1.61205978239966	2.76305344029961	0.162467023660066
ENSG00000100439	-1.43596852334398	3.03642926562667	0.216627180391819
ENSG00000100441	-0.804554490954701	3.17868923977559	0.328366776385499
ENSG00000100445	-1.31689157865273	3.45453998496482	0.1334171060412
ENSG00000100523	-0.314537359220551	2.60584353905809	0.219368023889749
ENSG00000100526	-1.61205978239966	2.2291697025391	0.141461733615757
ENSG00000100554	-0.233793693642212	2.55509444857832	0.212471161547711
ENSG00000100591	-1.21411977372762	2.33041377334919	0.357216521799848
ENSG00000100592	-0.55441039532554	2.48215869541128	0.348387733536399
ENSG00000100599	-1.61205978239966	2.68439647841902	0.155354316943127
ENSG00000100600	-1.61205978239966	3.27404233004983	0.122504447330513
ENSG00000100605	-1.91308977806364	2.50447086249442	0.162086689933241
ENSG00000100612	-1.61205978239966	1.97543180850926	0.122220632681184
ENSG00000100614	-0.768628482382754	2.60852603357719	0.349721464561254
ENSG00000100629	-0.470110652121524	2.76305344029961	0.214660570507159
ENSG00000100632	-0.102691806953712	2.47055748521727	0.179469539570777
ENSG00000100647	-1.91308977806364	3.00860017176192	0.151908153072371
ENSG00000100650	0.849319003735985	4.46771906955355	0.00936421573669737
ENSG00000100664	-0.0884076322160165	2.92402070047407	0.105532391123866
ENSG00000100722	0.113674191382227	2.54406804435028	0.0823572582957494
ENSG00000100731	-0.913089778063642	1.49136169383427	0.117757868892487
ENSG00000100764	-0.595329417346998	3.02284061087653	0.241693153102684
ENSG00000100796	0.185242770104016	3.08795878946073	0.0548884337773366
ENSG00000100804	-1.21880286071422	3.11260500153457	0.270347634740984
ENSG00000100811	-0.839770323933063	3.10054285001246	0.340288005999158
ENSG00000100852	-0.552375717432508	2.49066065335614	0.344006721228614
ENSG00000100865	-0.958847268624318	2.07736790528416	0.36599118964309
ENSG00000100883	-0.167822757314077	1.88081359228079	0.13190575197828
ENSG00000100906	-0.410128710532259	3.09569228283979	0.21986437268502
ENSG00000100938	-0.661716330186494	3.23929947912689	0.264805705100176
ENSG00000100941	-0.160084513244655	2.02734960777476	0.162811899460291
ENSG00000100991	-1.61205978239966	2.04727486738418	0.131171563207237
ENSG00000100997	-1.13883758490616	2.39005149645899	0.375707044933932
ENSG00000101138	-1.0099997910717	2.25406445291434	0.396417212317748
ENSG00000101146	-1.91308977806364	3.09447112864164	0.144427774222738
ENSG00000101158	-0.875952351841581	3.32356146346287	0.276242047953586
ENSG00000101182	-1.61205978239966	3.19368102954128	0.142247129482268
ENSG00000101191	-0.835853684970175	3.10805737378385	0.340261333526962
ENSG00000101216	-1.44380196054918	2.91248776133232	0.206460996532472
ENSG00000101224	-1.61205978239966	3.21178776290089	0.138502975370216
ENSG00000101247	-0.800941641864033	1.89209460269048	0.341060889359887
ENSG00000101266	-0.714831587324763	2.35121634533934	0.415669866816299
ENSG00000101294	-1.07133163932822	3.176525336535	0.284936131163071
ENSG00000101333	-0.216455004914877	2.82184092720045	0.141164982958523
ENSG00000101343	-0.272291748489678	2.5532760461371	0.22465243516208
ENSG00000101361	0.0037377081618692	3.21590181320403	0.0787048878142849
ENSG00000101367	0.129074492822618	2.56820172406699	0.0760256317773787
ENSG00000101384	-1.43596852334398	2.63698910181223	0.218272868985504
ENSG00000101400	-1.07133163932822	3.13129779659762	0.284413359457552
ENSG00000101407	-1.43596852334398	1.92941892571429	0.178095313699845
ENSG00000101413	-1.06799173804939	2.02530586526477	0.326900877320943
ENSG00000101421	-1.21880286071422	2.79726754083072	0.239246574403928
ENSG00000101442	-1.21411977372762	2.20951501454263	0.355708902544521
ENSG00000101474	-1.07133163932822	1.92685670894969	0.284495761550707
ENSG00000101493	-1.21411977372762	3.21958452621425	0.270241436769216
ENSG00000101557	-0.638029145747324	1.9216864754836	0.332293386810227
ENSG00000101574	-1.06799173804939	2.58433122436753	0.326181305315786
ENSG00000101577	-1.61205978239966	3.54598710227137	0.0549414312923273
ENSG00000101596	-0.124470821829307	2.03742649794062	0.149792261931929
ENSG00000101654	-0.593094227837249	2.17897694729317	0.392277661711067
ENSG00000101665	-1.43596852334398	2.57287160220048	0.219701409138648
ENSG00000101773	-0.771981275898559	2.8318697742805	0.299053951775992
ENSG00000101782	-0.800941641864033	2.4224256763712	0.405486266983768
ENSG00000101811	-0.913089778063642	1.85125834871908	0.305323103806784
ENSG00000101825	-0.766961742385404	2.22659990520736	0.422552151337121
ENSG00000101843	-1.07133163932822	1.11394335230684	0.0259972492215763
ENSG00000101844	-1.13493852768	3.29003461136252	0.257339632075944
ENSG00000101849	-0.38367070650218	3.33965015761368	0.16714392037571
ENSG00000101856	-0.835853684970175	2.71683772329952	0.303295265413101
ENSG00000101868	-1.31689157865273	3.44591541395112	0.13761616549779
ENSG00000101901	-1.31102978673568	2.09342168516224	0.272075207507502
ENSG00000101974	-0.661716330186494	2.70070371714502	0.303193291904968
ENSG00000102024	-0.871697092905417	2.80379840798967	0.284921658944152
ENSG00000102038	-0.55441039532554	2.69810054562339	0.264109488097074
ENSG00000102054	-0.711890801664352	3.11058971029925	0.298868677177566
ENSG00000102081	-1.91308977806364	2.89817648349768	0.143871698099831
ENSG00000102103	-1.13493852768	3.86391737695786	0.0301361906492001
ENSG00000102158	-0.536777593578194	1.75587485567249	0.211935842425371
ENSG00000102172	-1.91308977806364	2.90875301918453	0.144845544293836
ENSG00000102189	-0.552375717432508	2.61066016308988	0.294213285636513
ENSG00000102218	-1.31102978673568	2.01494034979294	0.24821726757896
ENSG00000102287	-1.91308977806364	1.6232492903979	0.0783792019200527
ENSG00000102316	-0.802744309557318	2.63698910181223	0.335004713353591
ENSG00000102317	-0.537757852135607	2.66322963453287	0.269294042601901
ENSG00000102390	-0.218332273029797	2.67897337591977	0.171321888498413
ENSG00000102393	-0.636794663723812	3.45155618307643	0.175238535158089
ENSG00000102409	-0.915425009250896	2.45712462630341	0.380079453854908
ENSG00000102471	-0.593094227837249	1.77815125038364	0.2447822496141
ENSG00000102531	-0.42474364437394	3.4714384073893	0.12089679077204
ENSG00000102572	-0.593094227837249	3.55144999797288	0.118896143548406
ENSG00000102580	-0.684013000902918	2.57691695596521	0.351055468409297
ENSG00000102595	-0.485190109860576	3.11610941406334	0.225256568015366
ENSG00000102606	-1.13883758490616	3.58782317131896	0.114842468905564
ENSG00000102710	-1.13493852768	3.53542071805617	0.137900742574489
ENSG00000102753	-0.964053829559845	3.24821856119007	0.292686631492081
ENSG00000102780	-0.964053829559845	3.21298618473667	0.30218398041736
ENSG00000102786	0.372062795181101	4.76230711689715	0.010583241212565
ENSG00000102804	-0.961442746749556	1.92685670894969	0.318507451465012
ENSG00000102805	-0.802744309557318	1.69897000433602	0.230693269052847
ENSG00000102870	-0.324420445369809	3.15121657885646	0.214873771122007
ENSG00000102893	-0.593094227837249	1.32221929473392	0.0677377193652989
ENSG00000102901	-0.833908532016018	1.7481880270062	0.263272530395228
ENSG00000102908	-0.708969795407718	3.46582881535744	0.185197100729786
ENSG00000102910	-0.835853684970175	3.12531857812353	0.339802634173966
ENSG00000102974	-1.21411977372762	3.02139605674197	0.250595769549341
ENSG00000102984	-0.958847268624318	1.79588001734408	0.262658263909536
ENSG00000103035	-1.13493852768	2.51255099290421	0.352748082695338
ENSG00000103042	-0.966680705829513	2.36361197989214	0.397896477319367
ENSG00000103047	-0.773667429332948	2.05690485133647	0.390316505755812
ENSG00000103051	-0.302584046022343	2.53466057582844	0.238595038698171
ENSG00000103091	-0.573854626304938	2.39532639306935	0.381925309596131
ENSG00000103168	-1.0099997910717	2.88536122003151	0.256464313475663
ENSG00000103187	-1.43596852334398	1.62838893005031	0.102583427125289
ENSG00000103194	-0.958847268624318	2.33945144130644	0.401496257529482
ENSG00000103196	-1.21411977372762	2.44638181222244	0.346073388297251
ENSG00000103222	-0.871697092905417	3.00860017176192	0.324638837603538
ENSG00000103241	-1.61205978239966	3.1469028699282	0.149370328854183
ENSG00000103257	-0.660412751085575	4.06666130230068	0.0259697969746505
ENSG00000103274	-1.91308977806364	1.69460519893357	0.0882930723794594
ENSG00000103275	-1.91308977806364	2.34537373055909	0.173757135682349
ENSG00000103335	-0.802744309557318	3.40764579706256	0.230083927738933
ENSG00000103342	-1.43596852334398	1.99563519459755	0.189259896039303
ENSG00000103353	-0.964053829559845	1.97772360528885	0.334556930561397
ENSG00000103429	-0.0296342631803729	1.69460519893357	0.0583714591751445
ENSG00000103449	-1.21411977372762	2.58319877396862	0.315587177039791
ENSG00000103489	-1.43596852334398	2.42651126136458	0.219896068998138
ENSG00000103591	-0.710427842753776	2.38381536598043	0.409316604699647
ENSG00000103657	-1.44380196054918	3.28499438672299	0.166121550037494
ENSG00000103671	-0.661716330186494	3.32807365451316	0.237855243586818
ENSG00000103888	-1.43596852334398	2.65224634100332	0.217717442042309
ENSG00000104067	-0.470110652121524	2.92992956008459	0.198412522514469
ENSG00000104129	-0.593094227837249	3.22775819611092	0.242339028973855
ENSG00000104177	-0.410128710532259	1.93449845124357	0.224865921591676
ENSG00000104221	-1.21411977372762	2.84757265914211	0.231642296440397
ENSG00000104228	-1.61205978239966	2.7849737099544	0.162857549764006
ENSG00000104312	-0.875952351841581	1.07918124604762	0.0325832389285601
ENSG00000104320	-0.577065723505653	2.75050839485135	0.255300131263472
ENSG00000104331	-0.484321492029894	1.37106786227174	0.0707235571374084
ENSG00000104332	-1.43596852334398	2.77451696572855	0.211897720723286
ENSG00000104365	-1.31689157865273	3.06576638762275	0.248296451642795
ENSG00000104388	-0.915425009250896	2.22271647114758	0.40400288900641
ENSG00000104408	-0.0408323026903199	1.98000337158375	0.111383129607962
ENSG00000104412	-0.591980932288222	1.99563519459755	0.341526558207573
ENSG00000104419	-1.13493852768	2.28668096935493	0.387522907286054
ENSG00000104497	-1.43596852334398	1.81291335664286	0.154827515841512
ENSG00000104517	-0.218332273029797	3.38783457239081	0.113120942354655
ENSG00000104611	-1.01292079732833	2.93951925261862	0.265582320507244
ENSG00000104695	-0.574922356177599	1.31175386105575	0.0638202092634683
ENSG00000104722	-0.800941641864033	2.58714949825434	0.351761389738659
ENSG00000104723	0.0650375404607871	1.77815125038364	0.0521174858383188
ENSG00000104738	-0.573854626304938	0.301029995663981	0.00519833595763337
ENSG00000104812	-0.961442746749556	3.36707624226875	0.242982274653511
ENSG00000104825	-0.875952351841581	2.11727129565576	0.392431994427572
ENSG00000104904	-0.0898047692877589	3.41321591535391	0.0865594274719135
ENSG00000104960	-0.871697092905417	3.28510702956681	0.294364826458716
ENSG00000104964	-0.915425009250896	1.97081161087252	0.348411543699816
ENSG00000104969	-0.661716330186494	1.98000337158375	0.358080932019903
ENSG00000105053	-0.958847268624318	2.38021124171161	0.396069603069383
ENSG00000105088	-1.91308977806364	2.17753649992986	0.162254703488818
ENSG00000105137	-1.13883758490616	3.20857570894758	0.27795557556489
ENSG00000105176	-1.06799173804939	2.4661258704182	0.368196192686782
ENSG00000105229	-0.689545345707651	2.5814945422909	0.351025005768778
ENSG00000105248	-0.873819510715011	2.04139268515822	0.376614888413953
ENSG00000105281	-0.685389494125279	2.63798978078469	0.329692271623894
ENSG00000105401	-0.191016620956786	2.9731278535997	0.149716905545719
ENSG00000105497	-0.661716330186494	3.0899051114394	0.274084762485473
ENSG00000105556	-0.806372248954221	1.68124123737559	0.218855472579883
ENSG00000105618	-1.21411977372762	3.33344727449675	0.224921929629863
ENSG00000105640	-1.91308977806364	2.28216877830464	0.172857156620628
ENSG00000105664	-1.61205978239966	2.88252453795488	0.158130920488917
ENSG00000105821	-1.13493852768	1.84198480459011	0.229659725240503
ENSG00000105829	-0.484321492029894	1.94448267215017	0.272648550362334
ENSG00000105856	-0.499911646200052	2.50785587169583	0.322899285196142
ENSG00000105866	-1.43596852334398	2.36828688490213	0.218027225673658
ENSG00000105875	-1.91308977806364	3.44153803870216	0.0444439361559278
ENSG00000105879	0.223400813371223	2.05880548667591	0.0465023371747163
ENSG00000105887	-1.61205978239966	2.25887662937213	0.140278870093968
ENSG00000105926	-0.837807589242176	3.31333984388431	0.282155311913726
ENSG00000105939	-0.837807589242176	3.26822683766463	0.303497456279757
ENSG00000105953	-0.833908532016018	2.87650650426588	0.298257752709023
ENSG00000105968	-0.73855394377835	3.52621000384166	0.159271948076816
ENSG00000105971	-1.21880286071422	2.31175386105575	0.355199581316609
ENSG00000105974	-1.0099997910717	2.36921585741014	0.392169689288987
ENSG00000105976	-0.871697092905417	3.1070402902232	0.339900901005502
ENSG00000105983	-1.91308977806364	2.29556709996248	0.173358164931629
ENSG00000105993	-0.768628482382754	2.78103693862113	0.304547885661978
ENSG00000106003	-1.13493852768	3.48600518636224	0.161327789368879
ENSG00000106009	-1.91308977806364	3.86796808161501	0.0115789404183143
ENSG00000106052	-0.708969795407718	2.84540813962179	0.286529665761407
ENSG00000106070	-1.14277196488519	2.22659990520736	0.384345883108209
ENSG00000106080	-0.871697092905417	2.11058971029925	0.392600157983641
ENSG00000106153	-0.873819510715011	2.47275644931721	0.381374014791874
ENSG00000106211	-0.835853684970175	3.48401496266756	0.19067182030566
ENSG00000106236	-0.52077556425677	2.85308952985187	0.215008194612518
ENSG00000106261	-0.499013110550443	3.00625205136936	0.213292684803675
ENSG00000106266	-1.31689157865273	3.47173165148005	0.127342516862033
ENSG00000106268	-1.31689157865273	2.23678909940929	0.288646834774934
ENSG00000106392	-0.835853684970175	1.65321251377534	0.201625112652759
ENSG00000106443	-1.43596852334398	1.44715803134222	0.0640939325209205
ENSG00000106459	-1.07133163932822	1.81954393554187	0.236535274595753
ENSG00000106462	-0.800941641864033	2.69983772586725	0.316549319487602
ENSG00000106546	-1.21880286071422	1.46239799789896	0.0940213323984968
ENSG00000106554	0.066016142394584	3.08314414314305	0.0742577422574807
ENSG00000106571	-1.91308977806364	2.91301868374796	0.145332811277012
ENSG00000106603	-0.958847268624318	2.04336227802113	0.355662330293473
ENSG00000106609	-0.964053829559845	2.38649896555065	0.394513386426831
ENSG00000106624	-1.31102978673568	3.13465514227765	0.255133280911904
ENSG00000106636	-0.57278951505103	2.19173039336286	0.385431837215828
ENSG00000106638	-0.714831587324763	2.31701810104811	0.420694424549558
ENSG00000106701	-0.686770364008433	3.2202388799344	0.279050369017106
ENSG00000106723	-0.453916083834082	2.42160392686983	0.330798367683213
ENSG00000106772	-1.21411977372762	1.69460519893357	0.151431466459473
ENSG00000106799	-0.236727856471626	2.22010808804005	0.220208918318925
ENSG00000106829	-0.122203251293597	2.48072537898849	0.187568073369184
ENSG00000106853	0.542077145396355	2.32633586092875	0.0127977400143271
ENSG00000106993	-1.06799173804939	2.19312459835446	0.38685441208564
ENSG00000107021	-1.13493852768	3.21245396104028	0.278165324969142
ENSG00000107036	-0.281793222471692	1.94448267215017	0.177702565556849
ENSG00000107104	-1.31102978673568	3.06501921413625	0.249378953879453
ENSG00000107140	-1.61205978239966	3.04375512696868	0.15420379371138
ENSG00000107164	-0.913089778063642	1.94694327069783	0.340824623706293
ENSG00000107175	-0.555431320162342	3.07280114940985	0.232801856457184
ENSG00000107186	-0.614395013586915	1.27875360095283	0.0585882414599086
ENSG00000107223	-0.958847268624318	3.99732084205518	0.0266639916011734
ENSG00000107249	-0.552375717432508	2.56937390961505	0.311499418366369
ENSG00000107263	-1.61205978239966	2.22659990520736	0.141461733615757
ENSG00000107290	-1.21411977372762	2.56288738129388	0.322763804467087
ENSG00000107338	-1.01292079732833	3.51963113897961	0.163799457107486
ENSG00000107341	-1.21880286071422	2.5532760461371	0.323447880727277
ENSG00000107372	-0.282883259206436	3.05576046468773	0.195947982867447
ENSG00000107560	-0.614395013586915	2.02530586526477	0.35772816622663
ENSG00000107581	0.0382968502683843	3.47704886627347	0.0678423491750929
ENSG00000107625	-0.740114959328635	3.21840419924972	0.299551853356856
ENSG00000107643	-0.913089778063642	3.55762748842683	0.148818501960102
ENSG00000107651	-0.594210384608555	1.95904139232109	0.331531614634459
ENSG00000107669	-1.61205978239966	2.30102999566398	0.137489940207359
ENSG00000107738	-1.43596852334398	1.70329137811866	0.124826817442385
ENSG00000107745	0.0284718878298915	2.72550326885932	0.0806181754564291
ENSG00000107771	-0.440651610330579	1.5854607295085	0.114720190079368
ENSG00000107779	-0.36133959432475	2.84633711212981	0.169578956260981
ENSG00000107796	-0.553391864817044	2.26717172840301	0.387753286225952
ENSG00000107864	-1.31102978673568	1.91115760873998	0.212682535775949
ENSG00000107897	-0.484321492029894	2.30856441356124	0.353866024628871
ENSG00000107929	-0.469271648000255	1.4983105537896	0.098223681687394
ENSG00000107938	-1.13883758490616	2.27760921430409	0.386646403243202
ENSG00000107959	0.419921886944417	2.08278537031645	0.0187953968344961
ENSG00000107968	-0.573854626304938	2.2380461031288	0.393682501815511
ENSG00000108010	-0.349316705943593	3.36558157275505	0.149692382640629
ENSG00000108021	-0.200232949335991	2.33041377334919	0.218904416648261
ENSG00000108039	-0.714831587324763	2.25406445291434	0.423374487923605
ENSG00000108061	-0.03989569400551	2.45178643552429	0.14987626312238
ENSG00000108094	-0.636794663723812	1.91115760873998	0.328677235460698
ENSG00000108107	-1.0099997910717	3.28521964320206	0.271167147843203
ENSG00000108175	-1.43596852334398	2.80106052984786	0.210308116960695
ENSG00000108179	-1.13493852768	1.78887511577542	0.203848161542671
ENSG00000108239	-0.517016948725172	3.27978097699697	0.211778649782026
ENSG00000108256	0.12090453053088	3.44614867569618	0.0673631751031604
ENSG00000108298	-0.360686334522513	2.97657921864011	0.188101619723358
ENSG00000108384	-1.21411977372762	2.40993312333129	0.350365427310358
ENSG00000108406	-1.13883758490616	3.06800022614517	0.266348925674027
ENSG00000108424	-0.573854626304938	3.36135002435227	0.197003181124269
ENSG00000108469	-1.31102978673568	2.77121990194953	0.234197581874543
ENSG00000108510	-0.574922356177599	1.78532983501077	0.244622583609685
ENSG00000108518	-1.31102978673568	3.31365634661803	0.207431969402594
ENSG00000108551	-0.553391864817044	3.10209052551184	0.234751801737209
ENSG00000108582	-0.336381470444855	3.1709947020363	0.215995419571269
ENSG00000108599	-1.07133163932822	2.61278385671974	0.314565401211427
ENSG00000108821	-0.74168160599456	3.7106250150608	0.07327983426658
ENSG00000108828	-1.07133163932822	1.98452731334379	0.310348387860397
ENSG00000108840	-1.14277196488519	3.26904570965762	0.263490166153463
ENSG00000108848	-0.360686334522513	2.50242711998443	0.268673908338624
ENSG00000108854	-0.71335870534142	1.95904139232109	0.359462819389825
ENSG00000108950	-1.31102978673568	1.91907809237607	0.214278796568369
ENSG00000108953	-0.152077765291201	1.84198480459011	0.118050017369274
ENSG00000108960	-1.13883758490616	2.05880548667591	0.331668706349725
ENSG00000108963	-1.07469742499693	3.63698910181223	0.102541982567367
ENSG00000109079	-0.768628482382754	3.24129738710999	0.301942289350012
ENSG00000109089	-1.14277196488519	3.21656173504793	0.277191711390304
ENSG00000109111	-0.710427842753776	3.90360540571987	0.0420866240863347
ENSG00000109133	-0.591980932288222	2.01703333929878	0.347963662033622
ENSG00000109171	-0.174424192217414	2.4456042032736	0.211717818570444
ENSG00000109189	-0.483454608025417	2.44247976906445	0.339286940776169
ENSG00000109220	0.238648375600907	1.92685670894969	0.0371078352930232
ENSG00000109320	-1.91308977806364	3.02897770520878	0.151589137751323
ENSG00000109381	-1.01292079732833	3.57211615566427	0.138840257372689
ENSG00000109436	-0.915425009250896	2.44793286559218	0.383339563958341
ENSG00000109445	0.27923500158039	2.58939102313693	0.0400484575581779
ENSG00000109452	-0.469271648000255	2.31175386105575	0.343545067551671
ENSG00000109475	-0.802744309557318	3.44263652578223	0.212479172134931
ENSG00000109501	-1.91308977806364	2.44870631990508	0.168077435085158
ENSG00000109519	-0.410860806000371	3.18540048319045	0.221385923838113
ENSG00000109536	-0.499911646200052	2.83790394459294	0.209650084128646
ENSG00000109572	-1.21411977372762	2.38916608436453	0.352224680667953
ENSG00000109576	-1.21880286071422	2.83346586017069	0.232790008224643
ENSG00000109606	-0.176982347505562	2.0899051114394	0.177561693420918
ENSG00000109674	-0.711890801664352	2.63296316816726	0.338898267018786
ENSG00000109686	-1.91308977806364	3.22219604630172	0.106735906078545
ENSG00000109805	-0.0140947230836602	2.57691695596521	0.127073279093787
ENSG00000109814	-0.57278951505103	1.78887511577542	0.243594643904952
ENSG00000109861	-1.91308977806364	1.38916608436453	0.0318539709427751
ENSG00000109911	-0.0901547569726486	1.56820172406699	0.0463115395638895
ENSG00000109971	0.187769858451924	3.33071807873259	0.0627935656079723
ENSG00000110031	-0.272291748489678	2.22401481137286	0.23213537770929
ENSG00000110048	-0.371691596759575	3.93232153198929	0.0277525504095258
ENSG00000110066	-0.833908532016018	2.31806333496276	0.419272125467114
ENSG00000110092	-1.61205978239966	2.88223984801882	0.158130920488917
ENSG00000110104	-1.91308977806364	2.13830269816628	0.155681261173551
ENSG00000110172	0.137093595127305	2.00432137378264	0.0613682365236826
ENSG00000110218	-0.325021333834032	2.65272969606925	0.205199043988168
ENSG00000110237	-1.91308977806364	3.80902072048367	0.014778349271991
ENSG00000110395	-1.14277196488519	3.53485073615341	0.135946423377902
ENSG00000110422	-0.799146425756806	2.20411998265592	0.418473694382907
ENSG00000110427	-0.966680705829513	2.27067883614471	0.40101133813734
ENSG00000110435	-1.21411977372762	2.98565097369095	0.243091360035048
ENSG00000110497	-1.61205978239966	3.59223229022401	0.045482084059382
ENSG00000110619	-1.07133163932822	3.37042055854851	0.22674462284888
ENSG00000110696	-0.254401324498361	2.01911629044707	0.188444364857465
ENSG00000110756	-0.467598486718772	2.14921911265538	0.30770466450512
ENSG00000110768	-0.224321940330021	2.11727129565576	0.199076873295252
ENSG00000110851	-0.873819510715011	1.61804809671209	0.180382352910911
ENSG00000110871	-1.21411977372762	3.32035403281767	0.232244531170688
ENSG00000110880	-0.0963780441776793	4.17378337699741	0.0152291830385725
ENSG00000110917	-0.360034055869064	3.34439227368511	0.160647388673848
ENSG00000110958	-0.736998519007961	1.85430604180108	0.319017975791776
ENSG00000111052	-1.13883758490616	2.06069784035361	0.331668706349725
ENSG00000111142	0.195872026371931	2.50379068305718	0.0603955212492731
ENSG00000111266	-0.660412751085575	2.57170883180869	0.34594469419271
ENSG00000111300	-0.485190109860576	3.19451434188247	0.223947254357422
ENSG00000111331	-0.875952351841581	2.58263143948964	0.334530607055996
ENSG00000111412	0.0826977226341843	2.40908736944783	0.0907505147332438
ENSG00000111424	-0.686770364008433	3.54518336821541	0.140303214642328
ENSG00000111445	-0.770301643664236	2.19589965240923	0.418901132933806
ENSG00000111530	-0.961442746749556	2.12710479836481	0.377543179534957
ENSG00000111596	0.00232513352649676	3.38623135057953	0.0773030986351233
ENSG00000111605	-0.281249228347731	2.80311555489003	0.156238154286041
ENSG00000111615	0.271395732483608	2.48995847942483	0.0464851289588353
ENSG00000111647	-0.347413179731592	2.35314654621398	0.280032503074218
ENSG00000111666	-1.01292079732833	1.88081359228079	0.283073685073934
ENSG00000111684	-0.396698255995349	4.31132995230379	0.0124357522579948
ENSG00000111725	-1.0099997910717	2.51982799377572	0.34949568298379
ENSG00000111731	-1.91308977806364	2.40993312333129	0.171320919976391
ENSG00000111752	-1.91308977806364	3.41796964221474	0.0491016900471925
ENSG00000111785	-0.913089778063642	2.89042101880091	0.284819308855661
ENSG00000111875	-1.0099997910717	2.17172645365323	0.383546444227244
ENSG00000111885	-0.958847268624318	2.16731733474818	0.387588515519246
ENSG00000111897	-0.0463831840676107	1.96378782734556	0.110906026400868
ENSG00000111906	-0.771981275898559	2.23172438332852	0.422735765649752
ENSG00000111912	-1.31689157865273	2.3021143769562	0.290739365289098
ENSG00000111962	-1.07469742499693	3.03722723458227	0.268749821852983
ENSG00000111981	-0.486060468466904	2.63648789635337	0.262634306522389
ENSG00000112033	-1.91308977806364	1.36172783601759	0.0275523074361057
ENSG00000112062	-0.280705914774508	3.23954972084047	0.184777540765438
ENSG00000112078	-0.663023833895864	1.62838893005031	0.169710952264461
ENSG00000112079	-0.517953557409982	1.84509804001426	0.249985117924333
ENSG00000112081	0.450284959664143	4.59745384416776	0.0120155408269487
ENSG00000112118	-0.272824630640957	2.56761444273084	0.220682626348607
ENSG00000112144	-0.873819510715011	3.48600518636224	0.190298517952299
ENSG00000112149	-0.455537257070908	2.66086547800387	0.243568415426793
ENSG00000112186	-1.21411977372762	1.82607480270083	0.202160879569278
ENSG00000112210	-0.245474694707327	2.38381536598043	0.240402401286792
ENSG00000112237	-1.0099997910717	2.04139268515822	0.344420447497446
ENSG00000112245	0.248863690540146	1.62838893005031	0.0118056998155649
ENSG00000112249	0.0570547062602968	1.9566485792052	0.0779313690527941
ENSG00000112282	-0.913089778063642	2.35698140099313	0.405910783719389
ENSG00000112290	-0.613225828407916	2.24919835739111	0.409170526900247
ENSG00000112297	-1.43596852334398	2.84695532501982	0.208283207088341
ENSG00000112306	0.591863291040403	3.76793467028047	0.0108996558080824
ENSG00000112335	-0.591980932288222	2.21616590228599	0.398187494365958
ENSG00000112339	-0.162145892071398	2.56761444273084	0.186922993705884
ENSG00000112378	-1.91308977806364	2.87419180467907	0.141084518424044
ENSG00000112406	-0.570667097241436	2.36735592102602	0.387670486901233
ENSG00000112531	0.0848090797300887	3.13830269816628	0.0712171974368959
ENSG00000112578	-0.501714313893336	3.45931708286593	0.141099524117361
ENSG00000112592	-0.323820387144371	3.01890844431633	0.195273573537513
ENSG00000112679	-0.835853684970175	2.30319605742049	0.419832449547263
ENSG00000112685	-1.44380196054918	2.42160392686983	0.214878623028091
ENSG00000112699	-0.661716330186494	3.82052984852352	0.0438147673438704
ENSG00000112701	0.204829506229984	3.68650220706586	0.0432634717544489
ENSG00000112742	-0.958847268624318	1.86628733908419	0.296023355351836
ENSG00000112773	-0.412328709677439	2.01494034979294	0.245584238142098
ENSG00000112851	-0.217862194707337	1.92941892571429	0.158411460335065
ENSG00000112902	-0.244474516202488	3.5056925074122	0.0795165868690926
ENSG00000112941	-1.91308977806364	3.02938377768521	0.151589137751323
ENSG00000112972	-0.226712831750262	2.89625056246164	0.146804244045722
ENSG00000112984	-0.708969795407718	2.17172645365323	0.414268237158991
ENSG00000113013	-0.38367070650218	3.15775888604686	0.222536221399174
ENSG00000113048	-1.21880286071422	3.26962967435755	0.254218402117904
ENSG00000113068	-0.190575183790498	2.99607365448528	0.153456951997323
ENSG00000113083	-1.21880286071422	2.31806333496276	0.354718009939932
ENSG00000113140	-1.61205978239966	3.07736790528416	0.153916523416648
ENSG00000113163	-0.385049384581479	2.9525502938982	0.184920838999896
ENSG00000113194	-1.61205978239966	1.74036268949424	0.0746863332569629
ENSG00000113240	-0.294299421683017	1.73239375982297	0.116653721832467
ENSG00000113282	-0.264037507532254	2.35024801833416	0.245996411395865
ENSG00000113318	-0.635563680771575	2.17609125905568	0.40432792409077
ENSG00000113328	0.0841064339179801	1.9731278535997	0.0721263405547086
ENSG00000113360	-1.21411977372762	2.39619934709574	0.351774307520488
ENSG00000113368	-1.07133163932822	3.5705429398819	0.133246944754482
ENSG00000113369	0.00952276800088998	2.4432629874587	0.125317403054755
ENSG00000113387	-0.551361942046049	2.21616590228599	0.380807859747889
ENSG00000113407	-0.262993704608972	1.94939000664491	0.174549530136594
ENSG00000113456	-0.451495614674252	2.29666519026153	0.33049880948202
ENSG00000113569	-1.31102978673568	1.91115760873998	0.212682535775949
ENSG00000113580	-0.397408039841661	1.8228216453031	0.180011435093182
ENSG00000113593	-0.555431320162342	2.00216606175651	0.327357083976901
ENSG00000113594	-1.21880286071422	3.20071373396401	0.272341234963384
ENSG00000113595	-0.0420842646586555	2.41077723337721	0.147004845890317
ENSG00000113615	-1.01292079732833	3.29556709996248	0.267324820667131
ENSG00000113643	-0.0347346723958499	2.98317507203781	0.09365444492407
ENSG00000113648	-1.43596852334398	2.87995558512275	0.207772384298656
ENSG00000113649	-0.74168160599456	2.57806588383609	0.359258873251963
ENSG00000113658	-0.873819510715011	3.73049965013944	0.0689010538734754
ENSG00000113712	0.227572945203075	3.29950729870049	0.0576748746020247
ENSG00000113716	-0.686770364008433	3.09254520760561	0.286986370511368
ENSG00000113739	-0.740114959328635	3.63068207139277	0.104732583062095
ENSG00000113742	-0.871697092905417	3.46486198076603	0.200586354423546
ENSG00000113758	-1.06799173804939	3.69447357460103	0.0785858806553994
ENSG00000113761	-1.13883758490616	3.16450156130957	0.28038802293633
ENSG00000113810	0.306688136463927	3.69670578093392	0.0411483098851787
ENSG00000113851	-0.917772865050241	2.37839790094814	0.40144870269766
ENSG00000113916	-0.42474364437394	2.46463855909503	0.307270748488147
ENSG00000114019	-0.244474516202488	2.97057930571485	0.165850093528875
ENSG00000114030	-0.517953557409982	3.34888872307144	0.188416499304323
ENSG00000114062	-0.517016948725172	1.83569057149243	0.245411910535771
ENSG00000114098	-0.686770364008433	2.12710479836481	0.402231868282316
ENSG00000114315	-1.0099997910717	3.35189289190396	0.242896354147819
ENSG00000114354	-0.661716330186494	1.61804809671209	0.164297480651828
ENSG00000114416	0.455593030571538	3.83238116024704	0.0219935948745634
ENSG00000114423	-0.244474516202488	2.59933713299249	0.203672343800865
ENSG00000114439	-0.261432689058687	2.92711361193376	0.159902406454712
ENSG00000114446	-0.711890801664352	2.2380461031288	0.42250438835506
ENSG00000114554	-1.44380196054918	2.81524559191656	0.207996339187492
ENSG00000114573	-0.483454608025417	1.13033376849501	0.0284536663606561
ENSG00000114648	-0.804554490954701	2.14612803567824	0.408385302166637
ENSG00000114650	-1.13883758490616	2.2027606873932	0.381952646150327
ENSG00000114698	-0.964053829559845	2.30427505047713	0.402276625709419
ENSG00000114767	-0.804554490954701	2.14457420760962	0.408385302166637
ENSG00000114770	-0.802744309557318	4.04008784346988	0.0356912925230257
ENSG00000114784	-0.116344706735299	2.33445375115093	0.177368656285837
ENSG00000114850	0.0707911638585006	2.75891189239797	0.0655607402573898
ENSG00000114942	-1.06799173804939	2.13193929521042	0.369439126884461
ENSG00000114948	-1.06799173804939	2.02118929906994	0.324907647989265
ENSG00000114956	-1.61205978239966	1.41497334797082	0.0234866735607773
ENSG00000114988	-0.71335870534142	2.33344727449675	0.418460729432261
ENSG00000115042	-1.91308977806364	2.02530586526477	0.129854494375355
ENSG00000115053	0.242677235906369	3.63012264285931	0.0512404651518735
ENSG00000115073	-1.91308977806364	3.19395897801919	0.117938440012129
ENSG00000115091	0.362465068223555	2.40908736944783	0.0365591546434635
ENSG00000115137	-1.31102978673568	1.45484486000851	0.0865335163301998
ENSG00000115159	-0.958847268624318	2.45101845215546	0.378091824139945
ENSG00000115232	-0.210110376659208	2.22010808804005	0.21031256289313
ENSG00000115295	-0.873819510715011	2.27760921430409	0.415051651499557
ENSG00000115306	-1.01586158298874	2.74973631556906	0.260602518996491
ENSG00000115355	-0.517953557409982	2.98520185836457	0.214442121237624
ENSG00000115363	-1.91308977806364	2.19033169817029	0.164351777679128
ENSG00000115364	-0.837807589242176	1.79239168949825	0.288246440586613
ENSG00000115365	-0.800941641864033	1.94200805302231	0.357969358526013
ENSG00000115368	0.126605803446567	2.48215869541128	0.079802443111759
ENSG00000115380	-1.13493852768	2.20951501454263	0.383801662478782
ENSG00000115414	-1.01586158298874	2.77378644498119	0.256242404542656
ENSG00000115415	-0.348046761897045	3.1856837803185	0.215647292557391
ENSG00000115419	-0.110197321379459	2.08098704691089	0.149417076979585
ENSG00000115421	-1.91308977806364	1.9566485792052	0.11637066764918
ENSG00000115548	-0.800941641864033	1.48429983934679	0.123096764754916
ENSG00000115561	-0.0769493649548245	1.48429983934679	0.0318609594337371
ENSG00000115641	-0.261952404394739	1.86628733908419	0.151055917526802
ENSG00000115652	-1.43596852334398	2.29776051109913	0.214892428503424
ENSG00000115661	-1.31102978673568	3.4398850808173	0.14356255003064
ENSG00000115677	-0.913089778063642	3.20248831706009	0.31960598661882
ENSG00000115694	-0.799146425756806	2.73917663191073	0.308879684063153
ENSG00000115738	-0.243975289403684	3.23666319870341	0.169485775975251
ENSG00000115756	-1.91308977806364	3.1397217048152	0.133710819487287
ENSG00000115758	-0.262993704608972	3.26434550705009	0.169062930450638
ENSG00000115761	-0.614395013586915	2.25042000230889	0.409170526900247
ENSG00000115825	-0.660412751085575	1.98000337158375	0.358080932019903
ENSG00000115827	-1.44380196054918	0.653212513775344	0.00648685231147545
ENSG00000115840	-0.800941641864033	2.96473092105363	0.313135166841293
ENSG00000115844	-1.61205978239966	3.46731206298055	0.0724354497998303
ENSG00000115866	-0.770301643664236	2.38471174293828	0.413567648830538
ENSG00000115875	0.369318678546665	4.06634456421022	0.02197540616307
ENSG00000115944	-0.958847268624318	2.44482519950975	0.379621221123209
ENSG00000115947	-0.282883259206436	1.5910646070265	0.0787625642763708
ENSG00000115963	-0.358083077439372	2.79379038469082	0.173278581860615
ENSG00000116005	-1.31102978673568	1.76715586608218	0.165324759824912
ENSG00000116016	-0.913089778063642	3.37511468469223	0.244662452694686
ENSG00000116096	-1.43596852334398	2.69108149212297	0.216332478962793
ENSG00000116106	0.24153681833633	4.39285516938954	0.0155745522464913
ENSG00000116117	-0.958847268624318	3.0927206446841	0.315846821894017
ENSG00000116127	-1.91308977806364	1.60745502321467	0.0750870168045623
ENSG00000116133	-0.917772865050241	1.95424250943932	0.341997055667164
ENSG00000116198	-1.01292079732833	3.0982975364947	0.296701386590811
ENSG00000116221	-1.43596852334398	2.96142109406645	0.210780562590114
ENSG00000116285	-0.685389494125279	1.97543180850926	0.361062669683805
ENSG00000116288	-0.768628482382754	2.60852603357719	0.349721464561254
ENSG00000116473	-0.657817272960336	2.32014628611105	0.41427265118553
ENSG00000116478	-1.61205978239966	3.30696086288319	0.113575991769429
ENSG00000116525	-0.619103487041107	2.41912930774198	0.385814551112011
ENSG00000116539	-1.13493852768	3.56199530056549	0.125799494427646
ENSG00000116641	-0.837807589242176	2.22530928172586	0.416695594396563
ENSG00000116649	-0.71335870534142	3.65287459774948	0.0935532618935443
ENSG00000116698	-1.07133163932822	2.65848838130902	0.294373439065181
ENSG00000116704	-0.264560351274898	2.40568778667278	0.246462069149417
ENSG00000116717	-0.130056790349446	2.42569721336259	0.191958049688647
ENSG00000116731	-0.324420445369809	3.31889771462749	0.166211518260571
ENSG00000116741	-0.440651610330579	2.14921911265538	0.289275980282414
ENSG00000116747	-0.682640856685369	1.87215627274829	0.319971675146513
ENSG00000116809	-0.804554490954701	2.2405492482826	0.421550806403311
ENSG00000116906	-1.91308977806364	1.64836001098093	0.082127471351488
ENSG00000116957	-0.412328709677439	2.07736790528416	0.257127346833296
ENSG00000116984	-1.91308977806364	2.77378644498119	0.136284381307591
ENSG00000116991	-0.917772865050241	1.98227123303957	0.350230856971206
ENSG00000117000	-0.470110652121524	2.02325245963371	0.283323179170635
ENSG00000117020	-0.42474364437394	3.49255087170417	0.112411025736044
ENSG00000117036	-1.91308977806364	2.36078268987328	0.173403588729172
ENSG00000117118	-1.43596852334398	3.16360856343105	0.209708880057108
ENSG00000117133	-0.199782049070208	3.35879116239172	0.117224595536921
ENSG00000117152	-0.659113073103353	2.04336227802113	0.374786442974669
ENSG00000117155	-1.91308977806364	2.27300127206374	0.172418667551476
ENSG00000117228	-0.837807589242176	2.03342375548695	0.380449005998011
ENSG00000117262	-0.38367070650218	2.64443858946784	0.225236593722266
ENSG00000117318	-1.43596852334398	3.11727129565576	0.216623509685895
ENSG00000117335	-1.43596852334398	2.7849737099544	0.211355058689808
ENSG00000117362	-0.438303754531234	2.34830486304816	0.32869123503484
ENSG00000117385	-1.43596852334398	2.45788189673399	0.22038201828315
ENSG00000117394	-1.91308977806364	3.08475496317935	0.146035938821668
ENSG00000117395	-1.0099997910717	1.55630250076729	0.127724864700265
ENSG00000117399	-1.31689157865273	3.3822872662579	0.169616117113671
ENSG00000117419	-1.61205978239966	3.15381486434453	0.148217845530937
ENSG00000117450	-0.0427116016585414	3.45232321697751	0.0767739794193786
ENSG00000117461	-0.0703269692366394	3.99736453804896	0.0198215747742136
ENSG00000117475	-0.348046761897045	0.929418925714293	0.0148143014089208
ENSG00000117500	-0.736998519007961	0.8750612633917	0.019432145542779
ENSG00000117525	-1.91308977806364	1.7160033436348	0.0907397038237133
ENSG00000117528	-1.43596852334398	1.7160033436348	0.128983764694749
ENSG00000117533	-1.31102978673568	1.36172783601759	0.0685297526185352
ENSG00000117569	-0.241984101167478	2.14921911265538	0.209977289895619
ENSG00000117592	0.0762309288833805	1.77815125038364	0.0495649886731918
ENSG00000117597	-1.21880286071422	2.38381536598043	0.349881656349905
ENSG00000117616	0.223230692634097	3.39436411262713	0.0611203972401828
ENSG00000117625	-1.06799173804939	3.24907600368361	0.274725049978395
ENSG00000117632	-0.312780031881057	3.18426544306211	0.208731244019756
ENSG00000117697	-1.13493852768	2.03742649794062	0.321622288435144
ENSG00000117713	-1.91308977806364	3.15060295179301	0.131097226930011
ENSG00000117724	-0.536777593578194	1.26717172840301	0.0529503612873723
ENSG00000117751	-1.44380196054918	2.50105926221775	0.215684410784823
ENSG00000117758	-0.913089778063642	3.05994188806195	0.328204532447545
ENSG00000117868	-1.91308977806364	2.31701810104811	0.173745502975791
ENSG00000117906	-1.07133163932822	1.93196611472817	0.286483815154452
ENSG00000118007	0.220388768078384	2.92272545799326	0.0355295446210061
ENSG00000118181	-0.467598486718772	2.99869515831166	0.206393827822952
ENSG00000118200	-0.501714313893336	2.64345267648619	0.264649898167224
ENSG00000118217	-0.571727009602913	1.98677173426624	0.331650649324859
ENSG00000118246	-0.71335870534142	2.63195082625922	0.339424304728005
ENSG00000118263	-0.115230459076825	1.97772360528885	0.137102252492789
ENSG00000118363	-0.242978554116603	3.14317099320018	0.186641389792569
ENSG00000118418	-0.575992717576714	1.68574173860226	0.184042167661104
ENSG00000118503	-0.422480013526214	2.72916478969277	0.207390564475087
ENSG00000118515	-0.244474516202488	3.16996817399689	0.185393340268482
ENSG00000118518	-0.382983005238937	1.99782308074573	0.226356787797474
ENSG00000118523	-0.61674286938626	2.88677264305444	0.247923204582651
ENSG00000118564	-0.173574811417021	2.16286299332193	0.186120256982799
ENSG00000118579	-0.958847268624318	3.03662889536216	0.307995575775338
ENSG00000118596	-0.411594137654828	1.60205999132796	0.112721109920102
ENSG00000118600	-1.91308977806364	2.99694924849538	0.151745850670045
ENSG00000118680	-0.0523267365832907	2.46538285144842	0.155953423039565
ENSG00000118689	-0.711890801664352	2.96848294855394	0.286569436417762
ENSG00000118705	-0.802744309557318	1.31175386105575	0.0755574354005955
ENSG00000118762	-1.21411977372762	1.56229286445647	0.114535231212598
ENSG00000118816	-0.657817272960336	2.9447293603033	0.262977211949648
ENSG00000118900	-1.31102978673568	2.78139630519679	0.232557997228137
ENSG00000118922	0.132997841344004	3.21391600964402	0.0649265389721382
ENSG00000118961	-0.412328709677439	2.37199091146491	0.314175352154972
ENSG00000119013	-0.636794663723812	0.929418925714293	0.0174307084430425
ENSG00000119042	-1.31102978673568	2.37748838337613	0.295354423280672
ENSG00000119048	-0.0946057548832504	1.57403126772772	0.0474074512462868
ENSG00000119138	-1.21880286071422	2.48925516836926	0.337550707687251
ENSG00000119314	-0.168241652336274	1.56229286445647	0.053061411740471
ENSG00000119318	0.144763506298767	3.56074330105471	0.056099279121993
ENSG00000119335	-0.517953557409982	3.09760432887441	0.22744725490772
ENSG00000119397	-1.91308977806364	1.8481891169914	0.101251918563288
ENSG00000119401	-0.255424654947016	3.06539296156199	0.188342941117347
ENSG00000119408	-0.571727009602913	2.40140054078154	0.380682709074933
ENSG00000119421	-1.91308977806364	3.38738982633873	0.0564254566463443
ENSG00000119446	-1.06799173804939	3.46501086471741	0.183179950365137
ENSG00000119471	-0.348046761897045	3.10054285001246	0.21622593346192
ENSG00000119523	-0.613225828407916	2.48572142648158	0.361585666505345
ENSG00000119541	-0.483454608025417	2.45788189673399	0.333713426596393
ENSG00000119682	-0.71335870534142	2.6954816764902	0.319389818015467
ENSG00000119688	-1.43596852334398	1.16136800223497	0.0239991329472473
ENSG00000119707	0.285810092845159	3.49408498996638	0.0551838882104624
ENSG00000119718	-0.684013000902918	2.50514997831991	0.373172386529552
ENSG00000119760	-0.708969795407718	1	0.0257987952242508
ENSG00000119787	-1.13493852768	1.7160033436348	0.172452864129211
ENSG00000119801	-1.13493852768	2.30102999566398	0.386781610633585
ENSG00000119812	-0.837807589242176	2.07736790528416	0.39107193449039
ENSG00000119844	-1.06799173804939	2.49345805099519	0.360217953996827
ENSG00000119865	-1.21880286071422	0.397940008672038	0.00675694767328559
ENSG00000119900	-0.878095719169635	2.05880548667591	0.380308799346131
ENSG00000119912	-1.13493852768	2.07371835034612	0.339427404177156
ENSG00000119922	0.00896576349071365	2.03140846425162	0.0982492709013132
ENSG00000119927	-0.915425009250896	2.74507479158206	0.275670361727985
ENSG00000119938	-0.252361869153063	2.01911629044707	0.187716895032708
ENSG00000119977	-1.01292079732833	3.2291697025391	0.287324104359752
ENSG00000119986	-1.91308977806364	2.6414741105041	0.145102747619335
ENSG00000120053	-1.01292079732833	3.17347764345299	0.296673595917438
ENSG00000120071	-0.593094227837249	2.52827377716704	0.340559755879941
ENSG00000120129	-0.768628482382754	3.47733834769189	0.188640013247098
ENSG00000120137	-0.710427842753776	1.57978359661681	0.151019308510011
ENSG00000120149	-1.61205978239966	2.99122607569249	0.154036489735648
ENSG00000120265	-0.536777593578194	2.4661258704182	0.350544497399267
ENSG00000120333	-1.61205978239966	3.32837960343874	0.108409725588256
ENSG00000120370	-0.46676431714152	2.00216606175651	0.276475334211788
ENSG00000120438	-0.396698255995349	3.23439072239219	0.210986184536822
ENSG00000120451	-1.13883758490616	2.46908529912312	0.36200268315579
ENSG00000120509	-1.21880286071422	2.15685190107001	0.342660415265818
ENSG00000120519	-1.31102978673568	2.931457870689	0.227564471674343
ENSG00000120526	0.334705495142962	1.87215627274829	0.0229818397468791
ENSG00000120533	-0.533850023816645	2.27300127206374	0.379388685208993
ENSG00000120539	-0.593094227837249	2.30856441356124	0.402898948878376
ENSG00000120549	-1.31689157865273	1.68574173860226	0.138446744784892
ENSG00000120616	-0.174849506378992	1.73239375982297	0.0927039181476438
ENSG00000120647	-1.43596852334398	1.92685670894969	0.177253762367006
ENSG00000120656	-0.398831097121918	3.84160971216844	0.032904792135308
ENSG00000120662	-0.686770364008433	1.76715586608218	0.262074282171222
ENSG00000120675	-0.132365849564576	2.45178643552429	0.193227687640421
ENSG00000120685	-0.661716330186494	2.12710479836481	0.398088953514901
ENSG00000120686	0.327412291262412	2.06445798922692	0.0312214977830235
ENSG00000120688	-0.873819510715011	2.23426412437879	0.411970399015858
ENSG00000120690	-0.226233599313961	3.64801829665168	0.0545731884580249
ENSG00000120694	0.10169837920406	3.01619735351244	0.0650732870105093
ENSG00000120699	-1.07469742499693	2.18752072083646	0.384742427654444
ENSG00000120708	-1.21411977372762	1.53781909507327	0.109616551937458
ENSG00000120738	0.0735973222600336	3.9295211006311	0.0225099891647707
ENSG00000120742	-0.534823689306194	2.86510397464113	0.218681947744181
ENSG00000120800	-1.31102978673568	2.04336227802113	0.257366629763311
ENSG00000120837	-0.73855394377835	1.36172783601759	0.0866857671352852
ENSG00000120885	-0.617921574316707	2.87040390527903	0.24920936772043
ENSG00000120899	-1.91308977806364	2.56050441519506	0.154972806105328
ENSG00000120942	-1.43596852334398	2.04139268515822	0.196199824949398
ENSG00000120963	-0.73855394377835	1.88649072517248	0.334613458883078
ENSG00000121039	-0.43674553938573	3.13225968953104	0.224102894928921
ENSG00000121057	-0.802744309557318	2.56820172406699	0.359622008707216
ENSG00000121058	-1.43596852334398	1.67669360962487	0.116387970087505
ENSG00000121210	-1.07133163932822	2.64738297011462	0.298386418276646
ENSG00000121350	-0.43674553938573	1.79934054945358	0.188791592721717
ENSG00000121390	0.972874044462853	3.8043779901452	0.00330872448432563
ENSG00000121578	-1.06799173804939	2.29994290002277	0.394163789644699
ENSG00000121644	-1.91308977806364	2.20411998265592	0.166233995592266
ENSG00000121691	-1.91308977806364	2.13193929521042	0.153838651675531
ENSG00000121741	-0.152886088170101	3.72611567011036	0.0460064794851998
ENSG00000121766	-0.410860806000371	3.04434373489511	0.209886814717103
ENSG00000121774	-0.385049384581479	2.36642295722597	0.299725770663038
ENSG00000121892	-0.917772865050241	3.64962688684053	0.100769618008134
ENSG00000121897	-0.873819510715011	1.85125834871908	0.314811959550982
ENSG00000121903	-0.191016620956786	1.80277372529198	0.1155309209205
ENSG00000121904	-1.31689157865273	1.60745502321467	0.116549853193804
ENSG00000122008	-0.243975289403684	3.13987908640124	0.186641389792569
ENSG00000122034	-0.871697092905417	1.75966784468963	0.264916336304736
ENSG00000122042	-0.108367851425814	2.42488163663107	0.182222446546702
ENSG00000122126	-0.773667429332948	2.44793286559218	0.399228141429786
ENSG00000122140	-1.13883758490616	2.17318626841227	0.375090352962258
ENSG00000122176	-1.91308977806364	3.29059104254934	0.0843506652396473
ENSG00000122203	-0.303155449300931	2.19865708695442	0.236637746324614
ENSG00000122359	-0.833908532016018	3.09551804232315	0.339631892890171
ENSG00000122376	-0.325623054837655	3.07791270294946	0.208763946581573
ENSG00000122417	-0.913089778063642	1.76342799356294	0.25901021761444
ENSG00000122482	-0.0233904497058275	1.80955971463527	0.0773561151176065
ENSG00000122484	-0.614395013586915	2.39445168082622	0.391241637643623
ENSG00000122497	0.078527657862701	3.4398850808173	0.0696380412530494
ENSG00000122507	-1.91308977806364	1.90848501887865	0.108122245063239
ENSG00000122545	0.413937089918341	2.38471174293828	0.0300796251075544
ENSG00000122565	-0.453107760955183	1.33243845991561	0.0583496415613793
ENSG00000122566	0.74074038352532	4.5522422283567	0.00718983137391486
ENSG00000122674	-0.920133482705088	2.43296929087441	0.388544342623977
ENSG00000122691	-1.21411977372762	0.602059991327962	0.0079805707854029
ENSG00000122705	-1.61205978239966	2.92505412031184	0.155646209404408
ENSG00000122707	-1.21411977372762	2.19589965240923	0.353644258688144
ENSG00000122729	-0.913089778063642	2.59494473669508	0.322613790442196
ENSG00000122779	-0.833908532016018	1.4983105537896	0.127896556464891
ENSG00000122786	-0.360686334522513	3.18892848376085	0.217388603197462
ENSG00000122863	-1.91308977806364	1.88366143515362	0.105140540921953
ENSG00000122877	-1.13883758490616	3.3369597851207	0.236340604897966
ENSG00000122912	-1.61205978239966	3.03642926562667	0.154182159994478
ENSG00000122952	-0.915425009250896	1.63848925695464	0.184554375865192
ENSG00000122958	-0.871697092905417	3.17274883898274	0.333229515172697
ENSG00000122965	-0.614395013586915	3.13417710757677	0.255643269267489
ENSG00000122966	-1.31102978673568	2.23929947912689	0.293183697406842
ENSG00000122970	-1.21411977372762	2.45636603312904	0.344840496542318
ENSG00000123066	-0.243476635813322	2.7041505168398	0.168912378048573
ENSG00000123091	-0.439084963664653	1.44715803134222	0.0810508341895936
ENSG00000123094	-0.915425009250896	2.26007138798507	0.407766150714492
ENSG00000123124	-0.770301643664236	1.77451696572855	0.276831959179772
ENSG00000123130	-0.517953557409982	2.25042000230889	0.366312279429953
ENSG00000123131	-1.91308977806364	2.40993312333129	0.171320919976391
ENSG00000123146	-1.43596852334398	3.13924921757161	0.21387750844857
ENSG00000123240	-1.01292079732833	2.03742649794062	0.342230225111142
ENSG00000123352	-0.873819510715011	2.91829251275536	0.300404578413875
ENSG00000123353	-0.425500817493288	3.41962536088774	0.140822300466577
ENSG00000123395	-1.44380196054918	2.78604121024255	0.209662511674202
ENSG00000123473	-1.01292079732833	1.73239375982297	0.210027983499939
ENSG00000123485	-1.61205978239966	2.94816836172713	0.154727921999366
ENSG00000123505	0.211749679633326	2.17464119266045	0.0503765707805846
ENSG00000123545	-0.396698255995349	2.54777470538782	0.26840225554201
ENSG00000123562	-0.292064232173268	2.44793286559218	0.253061004101778
ENSG00000123575	-0.835853684970175	2.52827377716704	0.367268363055967
ENSG00000123607	-0.873819510715011	1.90579588036787	0.337962750506555
ENSG00000123636	-0.425500817493288	1.51851393987789	0.09452799262283
ENSG00000123643	-1.91308977806364	2.92556990954338	0.146772691099662
ENSG00000123684	-0.502618461466322	2.73078227566639	0.23351980208031
ENSG00000123728	-0.61674286938626	2.55750720190566	0.337040549728009
ENSG00000123737	-0.873819510715011	3.21669359916975	0.321724992777316
ENSG00000123739	-1.91308977806364	3.35659943572497	0.0634905998719038
ENSG00000123983	-0.453916083834082	3.46448954743397	0.128953753758062
ENSG00000123992	-1.31689157865273	2.75891189239797	0.234983658919317
ENSG00000124120	-1.91308977806364	2.81023251799508	0.136942583617846
ENSG00000124145	-1.13493852768	3.39689644914252	0.206106707793242
ENSG00000124151	-0.873819510715011	3.96326825152624	0.0387017766722555
ENSG00000124160	-1.01292079732833	3.11210205477089	0.297740223914243
ENSG00000124177	-0.873819510715011	3.09638854668737	0.339193557847875
ENSG00000124193	0.438849169651248	4.41682350476685	0.0160961843623728
ENSG00000124201	-1.43596852334398	1.8228216453031	0.15693319350122
ENSG00000124207	-0.802744309557318	1.92427928606188	0.353170835958346
ENSG00000124216	0.252163029232687	3.51759173071191	0.0588939065055823
ENSG00000124217	-0.468434261608158	1.42324587393681	0.0807828353308381
ENSG00000124228	-0.799146425756806	2.2417954312952	0.421990610173598
ENSG00000124275	-1.07133163932822	2.41664050733828	0.378952252615517
ENSG00000124279	-0.800941641864033	3.13592733500547	0.333528327088996
ENSG00000124356	-1.06799173804939	2.02938377768521	0.32889239009716
ENSG00000124357	-0.684013000902918	2.07736790528416	0.389798732204255
ENSG00000124370	-1.21411977372762	1.86332286012046	0.21789272434284
ENSG00000124422	-1.91308977806364	2.67394199863409	0.141717520445828
ENSG00000124486	-0.499013110550443	3.88232527459653	0.0316091280152023
ENSG00000124532	-1.91308977806364	2.22271647114758	0.168404233818699
ENSG00000124535	-1.31689157865273	2.95303445725036	0.229272055468319
ENSG00000124562	-1.13493852768	1.85430604180108	0.233933860075192
ENSG00000124641	-1.31102978673568	3.26030994579492	0.230058031338425
ENSG00000124767	-0.452300939758316	2.51785541893003	0.300724652096133
ENSG00000124784	-0.917772865050241	1.33243845991561	0.0693683728460204
ENSG00000124786	-0.659113073103353	2.76454971906447	0.284397930301365
ENSG00000125107	-0.483454608025417	4.21104040573205	0.0133633847466462
ENSG00000125257	-0.573854626304938	2.07918124604762	0.356524316340425
ENSG00000125304	-1.01586158298874	2.50514997831991	0.355027599866021
ENSG00000125347	0.0385572532504441	3.70846339262356	0.0329977183319922
ENSG00000125351	-0.710427842753776	2.45255306322893	0.392777445297817
ENSG00000125354	-1.31689157865273	3.34918035899638	0.186438030075894
ENSG00000125375	-1.91308977806364	3.09516935143176	0.144427774222738
ENSG00000125484	-0.516082355604475	1.62838893005031	0.144611792520929
ENSG00000125485	-0.453107760955183	3.28023680960969	0.201749954842944
ENSG00000125503	-1.31689157865273	3.37666818581053	0.172014037887299
ENSG00000125534	-0.502618461466322	3.55132798800385	0.105433057882264
ENSG00000125629	-0.502618461466322	2.48429983934679	0.332906660169208
ENSG00000125675	-1.43596852334398	3.2513948500401	0.182355802191779
ENSG00000125676	-0.740114959328635	2.49485002168009	0.38502607087875
ENSG00000125691	-0.42474364437394	2.13353890837022	0.274699719876718
ENSG00000125733	-0.771981275898559	2.72754125702856	0.314188589662185
ENSG00000125772	-0.536777593578194	2.13193929521042	0.350988772811416
ENSG00000125779	0.113455158997388	2.7279477095448	0.0595473340806859
ENSG00000125814	-0.594210384608555	1.86628733908419	0.294554168362887
ENSG00000125818	-1.44380196054918	3.17580163284828	0.203348188319186
ENSG00000125826	-1.91308977806364	2.14144977340047	0.155681261173551
ENSG00000125827	-0.771981275898559	2.21748394421391	0.421523208934534
ENSG00000125834	-0.533850023816645	2.30535136944662	0.380957155237899
ENSG00000125844	-0.304300516209786	3.26997967664532	0.180838506940765
ENSG00000125845	-0.535799542608671	2.59328606702046	0.296250737219671
ENSG00000125868	-1.31689157865273	4.11710550276125	0.0128117637815542
ENSG00000125870	-0.281249228347731	1.38021124171161	0.0341474934678722
ENSG00000125871	-0.553391864817044	2.71891668601486	0.255607503853817
ENSG00000125877	-1.13493852768	2.60852603357719	0.319145039176686
ENSG00000125885	0.0192367731922888	1.86923171973098	0.076599071882256
ENSG00000125898	-1.21411977372762	2.89625056246164	0.23041873965434
ENSG00000125970	-0.835853684970175	3.29369395074577	0.29095040772079
ENSG00000125977	-0.0974448997479318	1.98000337158375	0.13151328408367
ENSG00000125991	-1.91308977806364	2.14612803567824	0.156575055921186
ENSG00000126001	-1.21880286071422	2.45939248775923	0.341781750815369
ENSG00000126003	-1.61205978239966	3.07936216439305	0.153806198254008
ENSG00000126012	-0.915425009250896	2.97840879262304	0.307791658174273
ENSG00000126216	-1.61205978239966	2.2148438480477	0.141661119994637
ENSG00000126247	-0.71335870534142	2.24674470972384	0.423106164220216
ENSG00000126524	-0.594210384608555	2.19173039336286	0.394260973573074
ENSG00000126653	-0.612059782399661	2.14144977340047	0.388635616990864
ENSG00000126698	-1.01292079732833	1.78532983501077	0.239445878590074
ENSG00000126773	-0.958847268624318	2.7045794496963	0.275548547325364
ENSG00000126777	-0.799146425756806	1.95182303531591	0.362492352823453
ENSG00000126814	-1.61205978239966	2.17318626841227	0.141121348607926
ENSG00000126821	-1.44380196054918	1.21748394421391	0.0291332784686269
ENSG00000126934	-1.31689157865273	1.47712125471966	0.0900631451432647
ENSG00000127081	-0.455537257070908	1.04139268515823	0.0212721203261425
ENSG00000127184	-0.770301643664236	2.30749603791321	0.423359076998987
ENSG00000127334	-0.591980932288222	2.13672056715641	0.379574653676296
ENSG00000127463	-0.915425009250896	3.30931071578818	0.278383078460572
ENSG00000127507	-1.13493852768	1.55630250076729	0.116952575441105
ENSG00000127511	-1.31689157865273	2.90821685308939	0.22502201389062
ENSG00000127528	-0.63926714679106	3.35420451137031	0.220316101261862
ENSG00000127666	-1.43596852334398	2.6036855496147	0.219072545276801
ENSG00000127774	-0.873819510715011	2.13353890837022	0.396735472790957
ENSG00000127870	-1.01292079732833	2.10209052551184	0.364118246829756
ENSG00000127914	-0.878095719169635	1.98227123303957	0.360778043529268
ENSG00000127946	-1.31689157865273	3.1893499243392	0.248979372036043
ENSG00000127948	-0.740114959328635	3.23653726148869	0.294463947813716
ENSG00000127955	-0.593094227837249	1.81291335664286	0.26710794550937
ENSG00000127989	-0.396698255995349	2.07554696139253	0.248217243521329
ENSG00000127990	-1.43596852334398	2.03140846425162	0.194905354400921
ENSG00000128266	-1.91308977806364	2.44947839918736	0.168077435085158
ENSG00000128342	-0.661716330186494	2.01494034979294	0.367573663550946
ENSG00000128463	-0.614395013586915	2.68214507637383	0.291139670726484
ENSG00000128512	-0.711890801664352	2.41664050733828	0.402096006057073
ENSG00000128534	-0.160084513244655	2.61752453488629	0.172242259726458
ENSG00000128563	-0.917772865050241	3.17638069224327	0.323732111889374
ENSG00000128581	-1.21880286071422	3.02938377768521	0.252464043394477
ENSG00000128585	-0.373032708570798	3.84957295612903	0.0324227193758391
ENSG00000128590	-0.710427842753776	2.40568778667278	0.405311357394648
ENSG00000128607	-1.31102978673568	3.1046577910088	0.253786887690555
ENSG00000128641	-0.140014160963366	2.03140846425162	0.156001372627303
ENSG00000128699	-0.553391864817044	3.28431791543061	0.218492046837451
ENSG00000128805	-0.800941641864033	1.61278385671974	0.17716659003176
ENSG00000128891	-1.13883758490616	2.27300127206374	0.386738650947811
ENSG00000128908	-0.839770323933063	3.58455736052567	0.134136202891417
ENSG00000128917	-1.07469742499693	3.5327543789925	0.149472890875704
ENSG00000129055	-1.06799173804939	2.82412583391655	0.244626624173777
ENSG00000129116	-0.534823689306194	1.52504480703685	0.11213313984159
ENSG00000129128	-0.556454650610997	2.79309160017658	0.237455490463337
ENSG00000129173	-1.91308977806364	2.26363606858811	0.17189383183862
ENSG00000129187	-1.07133163932822	2.23929947912689	0.393112368124636
ENSG00000129195	-0.964053829559845	2.93069438766454	0.278901707591818
ENSG00000129235	-0.799146425756806	3.3183764152228	0.276966668046431
ENSG00000129250	-0.839770323933063	2.85278486868055	0.294904727269892
ENSG00000129351	-1.61205978239966	3.16613397030511	0.1469270305546
ENSG00000129534	-0.802744309557318	1.77451696572855	0.278460128743331
ENSG00000129562	-1.06799173804939	3.34153344144041	0.241802535740667
ENSG00000129636	-0.770301643664236	3.50358642132327	0.175926234137435
ENSG00000129680	-1.61205978239966	3.39576308941776	0.0895818351304585
ENSG00000129810	-0.799146425756806	2.48713837547719	0.387625432733365
ENSG00000129932	-1.44380196054918	1.69897000433602	0.121008876500376
ENSG00000129933	-1.91308977806364	1.87215627274829	0.103565330437521
ENSG00000130021	-1.91308977806364	2.99431715266964	0.151608097387267
ENSG00000130119	-0.398118985613712	2.29666519026153	0.29788848524036
ENSG00000130147	-1.31102978673568	1.23044892137827	0.0432314160676615
ENSG00000130150	-1.21411977372762	2.11058971029925	0.330749021113847
ENSG00000130176	-0.743253924549967	3.10957854690439	0.313733148833519
ENSG00000130222	-0.871697092905417	3.15881464672423	0.335827079576299
ENSG00000130224	-0.73855394377835	1.25527250510331	0.0626900617114642
ENSG00000130227	-1.44380196054918	2.9235030669421	0.206755467914617
ENSG00000130254	-1.31102978673568	2.00646604224923	0.245054920756148
ENSG00000130332	-1.61205978239966	2.30535136944662	0.1371124727939
ENSG00000130340	-1.91308977806364	2.17609125905568	0.162254703488818
ENSG00000130348	-0.871697092905417	2.02118929906994	0.371632861216188
ENSG00000130363	-1.43596852334398	1.7481880270062	0.138325301371014
ENSG00000130396	-1.21880286071422	1.85430604180108	0.212502135164394
ENSG00000130402	-1.91308977806364	2.8234742291703	0.137585958431429
ENSG00000130508	-0.839770323933063	2.97977593272969	0.31925878556583
ENSG00000130522	-0.800941641864033	2.47129171105894	0.391669198573908
ENSG00000130559	-1.43596852334398	2.91776800244776	0.208441773563998
ENSG00000130638	-0.961442746749556	1.44715803134222	0.0970298481788147
ENSG00000130669	-1.44380196054918	1.98900461569854	0.18499599007161
ENSG00000130684	-0.467598486718772	1.83250891270624	0.219433999844244
ENSG00000130713	-0.771981275898559	3.19382002601611	0.31700993229601
ENSG00000130726	-1.31102978673568	3.59195455504674	0.0870031039773242
ENSG00000130734	-0.961442746749556	1.84198480459011	0.284618837812469
ENSG00000130741	-0.13844610016487	2.88138465677057	0.119119152504327
ENSG00000130758	-1.91308977806364	2.21879799811174	0.167898065253749
ENSG00000130803	-1.61205978239966	2.14144977340047	0.139590079417746
ENSG00000130813	-1.21411977372762	2.8555191556678	0.231257455750108
ENSG00000130816	-0.533850023816645	1.91907809237607	0.291160032239932
ENSG00000130821	-1.13883758490616	4.18887226077134	0.0111791546244368
ENSG00000130826	-1.31102978673568	1.46982201597816	0.0898996568001468
ENSG00000130827	-0.242978554116603	3.77959649125782	0.0416048318963502
ENSG00000130935	-0.613225828407916	2.12221587827283	0.384693908108775
ENSG00000130939	-1.06799173804939	2.21748394421391	0.390681602445055
ENSG00000130956	-1.21411977372762	1.85125834871908	0.213927795564062
ENSG00000131016	-0.553391864817044	2.14457420760962	0.363261862027718
ENSG00000131018	-0.961442746749556	2.78103693862113	0.262564771768023
ENSG00000131019	-0.612059782399661	1.84198480459011	0.288440047459658
ENSG00000131080	0.31175450710909	2.45331834004704	0.0417902831254934
ENSG00000131127	-1.0099997910717	2.10551018476997	0.365895636115968
ENSG00000131143	-0.682640856685369	1.67669360962487	0.200004271153786
ENSG00000131165	-0.802744309557318	2.76267856372744	0.303897631687432
ENSG00000131171	-0.398118985613712	2.37383114507383	0.306150901473279
ENSG00000131263	0.376185469621731	1.85125834871908	0.01885149566926
ENSG00000131269	-0.71335870534142	2.26834391395106	0.423427776949719
ENSG00000131323	-1.61205978239966	3.56755567089478	0.0501302760164059
ENSG00000131378	-0.800941641864033	2.29225607135648	0.422906003613827
ENSG00000131389	-1.43596852334398	2.26245108973043	0.213338824459351
ENSG00000131459	-0.958847268624318	3.56080300199396	0.145445710898422
ENSG00000131508	-0.740114959328635	3.93099994195615	0.042912105114203
ENSG00000131558	-0.961442746749556	2.37657695705651	0.396513088760374
ENSG00000131591	-1.61205978239966	3.39593764508004	0.0895818351304585
ENSG00000131626	-0.358732430250512	3.13225968953104	0.220594756155619
ENSG00000131669	-1.43596852334398	2.99607365448528	0.2137561980279
ENSG00000131711	-0.800941641864033	3.02407498730743	0.325316666492783
ENSG00000131725	-1.43596852334398	1.83569057149243	0.158982390094767
ENSG00000131732	-0.235258297102589	2.78922805726733	0.148215893135963
ENSG00000131737	-1.91308977806364	1.96848294855394	0.118115401863384
ENSG00000131773	-0.961442746749556	2.25042000230889	0.400268685808385
ENSG00000131828	-0.915425009250896	3.11058971029925	0.331290206097749
ENSG00000131931	-0.533850023816645	2.01911629044707	0.321444371395259
ENSG00000131941	-1.21411977372762	3.18184358794477	0.27494604816513
ENSG00000131944	-1.31102978673568	2.05115252244738	0.260268861609345
ENSG00000131966	-0.686770364008433	3.5487578285737	0.137967188676821
ENSG00000132002	-0.226233599313961	3.06220580881971	0.176397408610326
ENSG00000132005	-1.31102978673568	3.16643011384328	0.253443182307179
ENSG00000132153	-1.91308977806364	3.05250156341378	0.150128491438855
ENSG00000132155	-0.486060468466904	2.45636603312904	0.336306597627423
ENSG00000132170	-1.91308977806364	3.1856837803185	0.11948950367678
ENSG00000132256	-0.917772865050241	1.78175537465247	0.268028546808223
ENSG00000132294	-1.21880286071422	2.01911629044707	0.28784336598323
ENSG00000132300	-0.145009771895527	2.59494473669508	0.173025334712337
ENSG00000132305	-1.13883758490616	2.00432137378264	0.304345983368799
ENSG00000132341	0.0276718282185379	1.7160033436348	0.050748167154472
ENSG00000132383	-1.61205978239966	2.75549372841512	0.162284560575247
ENSG00000132386	-1.61205978239966	2.64591327503384	0.148284453537992
ENSG00000132388	-0.958847268624318	3.15715443990628	0.314432563645862
ENSG00000132406	-1.43596852334398	2.70199947488964	0.215923070173007
ENSG00000132432	-0.252361869153063	1.47712125471966	0.0481251815487986
ENSG00000132434	-0.55441039532554	2.58035466110659	0.308525254446911
ENSG00000132436	-0.400258832682449	2.61384182187607	0.243756746094405
ENSG00000132475	0.278935762978883	3.53128727425828	0.0555688811692274
ENSG00000132485	0.431159945834131	1.77085201164214	0.0121991121915221
ENSG00000132507	-0.917772865050241	2.99255351783214	0.310873693456901
ENSG00000132549	-0.638029145747324	2.3021143769562	0.413197431634364
ENSG00000132640	-1.06799173804939	2.39794000867204	0.382746731113155
ENSG00000132661	-1.0099997910717	3.4900990050633	0.179692114867505
ENSG00000132669	-1.21880286071422	1.97081161087252	0.265976652032856
ENSG00000132688	-1.07133163932822	3.291590825658	0.260192417313926
ENSG00000132780	-0.183291496365912	3.07481644064517	0.158529915350874
ENSG00000132792	0.101022554978503	2.25285303097989	0.07120319444942
ENSG00000132823	-0.835853684970175	3.29721319598964	0.288773728939898
ENSG00000132824	-1.21411977372762	2.51255099290421	0.335422724085136
ENSG00000132842	-0.500812044734189	2.7664128471124	0.22359981237151
ENSG00000132912	-0.484321492029894	3.24278980947868	0.216032181951873
ENSG00000132950	-0.518892190371318	2.85125834871908	0.214008430285105
ENSG00000132964	-1.43596852334398	2.29666519026153	0.214892428503424
ENSG00000133030	-1.44380196054918	1.90848501887865	0.17088285445422
ENSG00000133056	-1.61205978239966	3.33645973384853	0.105833368435577
ENSG00000133107	-0.283429305250631	2.2718416065365	0.244885083346392
ENSG00000133111	-1.21411977372762	2.46908529912312	0.342836244962612
ENSG00000133114	-0.917772865050241	2.55083960506578	0.340405789441341
ENSG00000133119	-1.07133163932822	2.31281182621209	0.393493242087645
ENSG00000133131	-0.873819510715011	2.24919835739111	0.413616921691937
ENSG00000133195	-0.917772865050241	2.49623754516674	0.365126853190242
ENSG00000133226	-0.517953557409982	2.35698140099313	0.370317834111597
ENSG00000133250	-1.13493852768	2.96754797621886	0.244510072249387
ENSG00000133313	-1.91308977806364	1.56820172406699	0.0678684724196428
ENSG00000133318	-0.73855394377835	3.50194885967128	0.171746476807394
ENSG00000133393	-1.01586158298874	2.91142396537629	0.259202429806267
ENSG00000133398	-1.61205978239966	2.79309160017658	0.162785399296935
ENSG00000133424	-1.43596852334398	1.94939000664491	0.181408983543693
ENSG00000133606	-1.21411977372762	2.16136800223497	0.346849131377165
ENSG00000133619	-1.21411977372762	2.91855453055027	0.231899031177229
ENSG00000133704	-0.768628482382754	2.49276038902684	0.387587804592104
ENSG00000133773	-0.710427842753776	1.26717172840301	0.0638551013571098
ENSG00000133858	0.02320517088558	3.05134549933654	0.0819142416755637
ENSG00000133872	-1.13493852768	2.21879799811174	0.385076323682457
ENSG00000133935	-1.43596852334398	2.97612061829982	0.211841784499162
ENSG00000134014	-0.553391864817044	2.2135177569963	0.379910132725783
ENSG00000134030	-1.91308977806364	3.36011986158081	0.0634905998719038
ENSG00000134046	-0.638029145747324	2.80106052984786	0.268187011758778
ENSG00000134077	-1.21880286071422	3.6365380429364	0.0837304076291846
ENSG00000134108	-0.110197321379459	3.36828688490213	0.0955579598287231
ENSG00000134186	-0.208268239405617	1.86628733908419	0.138559990853569
ENSG00000134248	-0.685389494125279	2.68124123737559	0.316460208889957
ENSG00000134255	-0.661716330186494	3.30973659910929	0.24474833868446
ENSG00000134265	-0.534823689306194	2.98788960999775	0.219315041747379
ENSG00000134294	-0.207808923406993	2.46538285144842	0.222058020430758
ENSG00000134308	0.214474927667867	4.09973242194295	0.0215878481976925
ENSG00000134324	-1.13883758490616	3.20601587676334	0.278531398568028
ENSG00000134352	-0.101252660347494	2.46164856806346	0.179771770850543
ENSG00000134363	-0.359382755421594	2.8494194137969	0.16883092585779
ENSG00000134440	-0.839770323933063	2.23299611039215	0.417133895001766
ENSG00000134444	-0.349316705943593	3.08546896988667	0.214015911154619
ENSG00000134452	-1.91308977806364	3.00732095292274	0.151908153072371
ENSG00000134453	-1.01292079732833	1.59659709562646	0.14389059068005
ENSG00000134480	0.0476495960024219	2.6954816764902	0.0810777676210863
ENSG00000134504	-1.91308977806364	2.08457627793433	0.143761039287
ENSG00000134531	0.0380362910550091	2.80787313200333	0.0684667935016854
ENSG00000134574	-0.833908532016018	3.01262635095405	0.32693289855863
ENSG00000134575	-0.800941641864033	2.15836249209525	0.411185820209487
ENSG00000134590	-0.711890801664352	2.50174372962799	0.379862219317937
ENSG00000134597	-1.07133163932822	2.35793484700045	0.389020285573545
ENSG00000134644	-0.0305489781925748	3.43248825577051	0.0777126735672453
ENSG00000134684	-1.07469742499693	1.85430604180108	0.250023648573581
ENSG00000134697	-0.768628482382754	3.11594317693906	0.324426390401977
ENSG00000134748	-0.262472742413537	2.2291697025391	0.230344548005896
ENSG00000134759	-0.964053829559845	3.36248247475117	0.244776674208582
ENSG00000134779	-1.43596852334398	3.11226976841727	0.217006342017154
ENSG00000134851	-1.61205978239966	2.23299611039215	0.141353249827106
ENSG00000134852	-0.961442746749556	2.40568778667278	0.390960330863662
ENSG00000134871	-1.91308977806364	2.94324712513786	0.148137375667665
ENSG00000134884	-0.873819510715011	3.81401439959443	0.0490367435576459
ENSG00000134901	-1.0099997910717	3.25959387888595	0.27893319809386
ENSG00000134909	-1.91308977806364	2.68618923424402	0.140461549017016
ENSG00000134954	-0.770301643664236	2.9901167660679	0.310173177962224
ENSG00000134986	-1.43596852334398	2.45484486000851	0.220335888118279
ENSG00000134987	-0.555431320162342	1.9731278535997	0.319606368976426
ENSG00000134996	-0.470110652121524	2.33243845991561	0.347002793560489
ENSG00000135002	-0.711890801664352	2.68124123737559	0.322935728944915
ENSG00000135040	0.396916408778041	2.63346845557959	0.0215707474257035
ENSG00000135046	-0.913089778063642	3.00625205136936	0.316317338164163
ENSG00000135049	-0.913089778063642	1.69897000433602	0.22018704932911
ENSG00000135052	-1.61205978239966	2.35983548233989	0.132133031177812
ENSG00000135093	-1.21411977372762	3.45916623379115	0.15518122425105
ENSG00000135108	-0.839770323933063	3.12270725431835	0.340229079250637
ENSG00000135111	-1.31689157865273	3.60820500770433	0.0814068869366572
ENSG00000135148	-0.799146425756806	2.60097289568675	0.347365357182216
ENSG00000135164	-0.216455004914877	2.13830269816628	0.200173079868017
ENSG00000135185	-0.019312169456549	1.64836001098093	0.0488624253361256
ENSG00000135211	-1.0099997910717	1.75966784468963	0.225848348010165
ENSG00000135213	-0.470951280234578	3.25995205992225	0.209559159163506
ENSG00000135250	0.0611880358741977	2.95375969173323	0.0682686224626043
ENSG00000135297	-1.21880286071422	3.82685194782064	0.0373622846116659
ENSG00000135315	-0.283976038712457	2.12548126570059	0.216334253733039
ENSG00000135318	-1.61205978239966	3.1046577910088	0.152892768008019
ENSG00000135365	-0.958847268624318	3.57881106032258	0.138239075174186
ENSG00000135541	-1.01292079732833	2.52698506856	0.345751497364915
ENSG00000135624	-0.280163280051376	2.67715052127343	0.186606034507563
ENSG00000135655	0.287816014249933	3.5705429398819	0.053031358323763
ENSG00000135698	-1.21411977372762	2.10037054511756	0.32719636460666
ENSG00000135749	-1.31102978673568	2.1846914308176	0.28892655975742
ENSG00000135763	-0.500812044734189	2.12221587827283	0.323742710649193
ENSG00000135766	-1.43596852334398	2.44482519950975	0.220220593737367
ENSG00000135801	-1.01586158298874	1.64836001098093	0.166276019453124
ENSG00000135821	0.334837109027649	3.29170177072998	0.0417649520759003
ENSG00000135829	-0.46676431714152	1.65801139665711	0.143913063373755
ENSG00000135842	-1.61205978239966	1.9216864754836	0.113603529004895
ENSG00000135870	-0.684013000902918	2.04727486738418	0.380959018319885
ENSG00000135899	-0.964053829559845	2.93876982278312	0.280076019044303
ENSG00000135900	-1.43596852334398	2.59604700754544	0.219267924600854
ENSG00000135903	-0.635563680771575	2.52244423350632	0.354039551026076
ENSG00000135913	-0.613225828407916	2.23678909940929	0.408152322527876
ENSG00000135919	-1.31102978673568	0.778151250383644	0.0127854824507586
ENSG00000135932	-1.61205978239966	2.93701610746481	0.155047729554337
ENSG00000135940	-1.07133163932822	2.11058971029925	0.362729047920447
ENSG00000135953	-1.21411977372762	2.16583762469013	0.347990839308458
ENSG00000135968	-0.871697092905417	1.65801139665711	0.201939165760693
ENSG00000135972	-0.501714313893336	2.87098881376058	0.207578340381895
ENSG00000135974	-0.200684318229355	2.32735893438633	0.220214701156055
ENSG00000135976	-0.799146425756806	2.13193929521042	0.406119625504658
ENSG00000135999	-0.302584046022343	2.11727129565576	0.218992926997003
ENSG00000136010	-1.91308977806364	1.65321251377534	0.0828246949520018
ENSG00000136026	-0.837807589242176	1.07918124604762	0.0348865058706063
ENSG00000136045	-0.484321492029894	2.38471174293828	0.352260788686694
ENSG00000136048	-1.01292079732833	1.71180722904119	0.200129069168921
ENSG00000136051	0.0575533598506591	1.97543180850926	0.0795533166884869
ENSG00000136068	-1.06799173804939	3.6093275616089	0.116325498367275
ENSG00000136104	-1.0099997910717	2.29336255471145	0.397911749564623
ENSG00000136108	-1.06799173804939	2.31281182621209	0.393685132595629
ENSG00000136141	-1.01292079732833	2.38201704257487	0.390425276188864
ENSG00000136146	-0.397408039841661	3.04746957461986	0.210216554868555
ENSG00000136152	-1.61205978239966	2.55448916000382	0.133072151105114
ENSG00000136156	-1.44380196054918	2.42324587393681	0.214878623028091
ENSG00000136158	-1.43596852334398	1.69019608002851	0.120617456419743
ENSG00000136161	-1.31689157865273	1.24303804868629	0.0454335868898396
ENSG00000136238	-0.835853684970175	2.80071707828239	0.29375482185492
ENSG00000136244	-1.61205978239966	1.93196611472817	0.115143124438706
ENSG00000136261	-0.768628482382754	3.32045786891665	0.269981998527399
ENSG00000136273	-1.91308977806364	2.40483371661994	0.17160378838435
ENSG00000136381	-0.660412751085575	3.10636090880675	0.274998760208501
ENSG00000136436	-0.398118985613712	2.39532639306935	0.305638021656687
ENSG00000136448	-1.13883758490616	1.64836001098093	0.144345813997725
ENSG00000136504	-0.397408039841661	2.04921802267018	0.244282660603801
ENSG00000136527	0.254013229430918	3.20425567848015	0.0509337865481782
ENSG00000136536	0.673153178758883	2.79133970396514	0.00460707020194197
ENSG00000136560	-1.0099997910717	3.28589471248084	0.271167147843203
ENSG00000136636	-0.262993704608972	2.32221929473392	0.243875920462726
ENSG00000136699	-1.13883758490616	3.14612803567824	0.279420966075776
ENSG00000136715	-1.13493852768	2.10720996964787	0.353829383927273
ENSG00000136718	-0.802744309557318	3.19796936791617	0.324111382135448
ENSG00000136720	-1.61205978239966	3.10105935490812	0.153128256924048
ENSG00000136731	-0.485190109860576	1.46239799789896	0.0918166003481109
ENSG00000136754	0.0186920968105458	2.34537373055909	0.106982308729557
ENSG00000136758	-0.110564141990847	3.14921911265538	0.118162401518421
ENSG00000136770	-1.13883758490616	3.17128755065286	0.280476496587434
ENSG00000136810	-1.31689157865273	2.08098704691089	0.265088156943013
ENSG00000136816	-1.61205978239966	1.82930377283102	0.095549743715781
ENSG00000136824	-0.517016948725172	2.27875360095283	0.370176779608128
ENSG00000136826	-1.44380196054918	2.39967372148104	0.214304419696161
ENSG00000136830	-1.43596852334398	2.92038424217836	0.208441773563998
ENSG00000136848	-1.91308977806364	2.52698506856	0.159198657399684
ENSG00000136854	-1.01292079732833	2.7045794496963	0.273176177698634
ENSG00000136867	-0.535799542608671	2.40140054078154	0.369602788406872
ENSG00000136869	-0.961442746749556	1.98677173426624	0.338358943262003
ENSG00000136888	-0.15329081448921	3.05994188806195	0.142479143153087
ENSG00000136891	-0.411594137654828	2.77923563167586	0.191176971633033
ENSG00000136936	-1.07133163932822	2.12872228433843	0.36930108319084
ENSG00000136938	-1.61205978239966	2.00216606175651	0.125413893960638
ENSG00000136942	-0.591980932288222	3.2254385168055	0.242123864122287
ENSG00000136986	-1.31102978673568	2.40397796366935	0.295078333059884
ENSG00000137038	-1.91308977806364	3.02242837118549	0.151847197422709
ENSG00000137055	-1.43596852334398	3.04257551244019	0.217191804873489
ENSG00000137073	-0.0912064154970946	2.41830129131975	0.172993401790289
ENSG00000137075	-1.21411977372762	3.0265332645233	0.251720091140368
ENSG00000137106	-0.453107760955183	2.42813479402879	0.329857784311378
ENSG00000137166	-1.61205978239966	2.80277372529198	0.162596159161014
ENSG00000137168	-1.91308977806364	1.96378782734556	0.117234173735714
ENSG00000137177	-1.0099997910717	2.49276038902684	0.360298090741099
ENSG00000137200	-1.06799173804939	3.19368102954128	0.28428904792774
ENSG00000137269	-0.800941641864033	2.3654879848909	0.416357983914001
ENSG00000137288	-1.61205978239966	2.15836249209525	0.140576428808293
ENSG00000137309	-1.61205978239966	3.13257984765974	0.150840712472179
ENSG00000137393	-1.91308977806364	2.37930551775058	0.172772058073827
ENSG00000137409	-0.917772865050241	2.24797326636181	0.406130607640681
ENSG00000137413	-1.13883758490616	2.5532760461371	0.33974770836474
ENSG00000137449	-0.071667046499331	2.66558099101795	0.125327202983103
ENSG00000137486	-0.210572134466062	1.46982201597816	0.0418229432306853
ENSG00000137497	-0.833908532016018	2.39357520326959	0.409324970150302
ENSG00000137500	-0.453916083834082	2.55509444857832	0.285478917453004
ENSG00000137513	-0.799146425756806	1.81954393554187	0.305653889888278
ENSG00000137547	-0.226233599313961	2.7501225267834	0.152613829296622
ENSG00000137563	-1.07133163932822	2.11058971029925	0.362729047920447
ENSG00000137573	-1.61205978239966	2.55083960506578	0.132445150603223
ENSG00000137574	-1.13883758490616	2	0.3020617816902
ENSG00000137575	-0.0631455078327878	1.78532983501077	0.0818903569109128
ENSG00000137601	-0.917772865050241	2.41580772763554	0.392949591885107
ENSG00000137692	-0.273358167445443	2.38560627359831	0.250142009747139
ENSG00000137710	-1.21411977372762	2.73037846858764	0.26068953676156
ENSG00000137714	-1.61205978239966	2.72956972630197	0.160430903323768
ENSG00000137727	-0.875952351841581	2.02530586526477	0.371551077017964
ENSG00000137764	-1.31102978673568	1.47712125471966	0.0907368379592804
ENSG00000137776	0.0229353952517625	1.92427928606188	0.0839551043305952
ENSG00000137801	-0.873819510715011	2.23678909940929	0.412429853336436
ENSG00000137821	-0.915425009250896	2.18892848376085	0.399181857954903
ENSG00000137947	0.191382324924202	3.14301480025409	0.0567112297581152
ENSG00000137962	-0.660412751085575	1.90579588036787	0.332332417359014
ENSG00000138029	-0.325021333834032	3.23108712058482	0.201003264670551
ENSG00000138032	-0.835853684970175	2.12710479836481	0.401211739362007
ENSG00000138050	-0.486060468466904	2.21085336531489	0.335610144717605
ENSG00000138069	-0.174849506378992	3.77539197169661	0.0421117142028586
ENSG00000138071	-0.686770364008433	3.03941411917614	0.28265492050629
ENSG00000138081	-0.659113073103353	3.48628876096057	0.164359453431196
ENSG00000138095	-1.0099997910717	3.08296479377775	0.296254991300288
ENSG00000138107	-1.21880286071422	1.09691001300806	0.0281343045569787
ENSG00000138119	-1.43596852334398	2.47348697006457	0.220475850852621
ENSG00000138138	0.362218031538179	2.38560627359831	0.0365931495825421
ENSG00000138166	-0.145407220972645	3.41119867395555	0.0948587838323431
ENSG00000138182	-0.0949596346190323	0.8750612633917	0.0082054329008755
ENSG00000138246	-0.614395013586915	2.68078861150668	0.291139670726484
ENSG00000138297	0.375826392014002	1.68574173860226	0.0114620833702274
ENSG00000138303	-1.01292079732833	2.9532763366673	0.268669570682761
ENSG00000138326	-0.736998519007961	1.62838893005031	0.181155643765392
ENSG00000138363	-1.91308977806364	2.97520196225785	0.150717757216108
ENSG00000138375	-1.61205978239966	3.46097297371113	0.0735235810320432
ENSG00000138376	-0.740114959328635	2.50987428500472	0.380951853114966
ENSG00000138399	-0.553391864817044	2.3654879848909	0.382319384633694
ENSG00000138411	-0.917772865050241	1.74036268949424	0.243840169997592
ENSG00000138430	-1.21880286071422	2.04921802267018	0.30291747358657
ENSG00000138639	-0.915425009250896	2.98565097369095	0.310427068572864
ENSG00000138640	-0.740114959328635	1.23044892137827	0.0578495651085562
ENSG00000138658	-0.467598486718772	2.68618923424402	0.236914678223134
ENSG00000138698	-1.21880286071422	2.42651126136458	0.345757894905579
ENSG00000138735	-0.55441039532554	1.8228216453031	0.257999394014569
ENSG00000138738	-1.13883758490616	2.75587485567249	0.256602261293953
ENSG00000138750	0.307529754915483	2.66838591669	0.0299948906498763
ENSG00000138756	-0.483454608025417	1.67669360962487	0.155047014287074
ENSG00000138757	-0.280163280051376	3.01932403715369	0.186868423454019
ENSG00000138758	0.409827099460519	4.48278785913266	0.0154590870274873
ENSG00000138760	-0.961442746749556	3.3241795297179	0.262285643553809
ENSG00000138768	-0.685389494125279	2.56761444273084	0.354088439035384
ENSG00000138771	-0.4547259139954	2.48072537898849	0.314391849706441
ENSG00000138777	-1.31102978673568	1.70329137811866	0.144660979528525
ENSG00000138802	-0.958847268624318	3.25029799233986	0.292500775513345
ENSG00000138814	-0.484321492029894	3.00021709297223	0.209999457735234
ENSG00000138829	-1.21880286071422	4.41460571246455	0.00617945111997659
ENSG00000138942	-0.336381470444855	3.11210205477089	0.216125244146325
ENSG00000139131	-0.347413179731592	2.09342168516224	0.229029045444584
ENSG00000139133	-1.21411977372762	1.63346845557959	0.132645330421456
ENSG00000139168	-1.07133163932822	1.93449845124357	0.288469710102275
ENSG00000139174	-1.14277196488519	2.24674470972384	0.385680378468532
ENSG00000139218	-0.517953557409982	2.8119099804201	0.21991552314395
ENSG00000139263	-0.873819510715011	1.81624129999178	0.296270943709997
ENSG00000139278	-0.768628482382754	3.12531857812353	0.324209861978881
ENSG00000139324	-0.958847268624318	2.14301480025409	0.382469458157646
ENSG00000139329	-1.01292079732833	2.65848838130902	0.289892584920813
ENSG00000139343	-0.835853684970175	2.26481782300954	0.41961595730399
ENSG00000139354	-0.71335870534142	1	0.0261689516170557
ENSG00000139370	-1.61205978239966	2.21748394421391	0.141615803359389
ENSG00000139405	-1.44380196054918	2.75204844781944	0.211348355811895
ENSG00000139433	-1.61205978239966	2.73158876518674	0.160829937503562
ENSG00000139438	-0.964053829559845	3.05595140532915	0.309139765455028
ENSG00000139496	-0.835853684970175	2.14921911265538	0.40564895726265
ENSG00000139505	-1.61205978239966	2.34635297445064	0.133400452028191
ENSG00000139517	-1.31102978673568	2.95975667299099	0.231131592218631
ENSG00000139644	-0.423987789055066	3.63998424804159	0.065261009632497
ENSG00000139668	0.169627746519245	4.04259519896053	0.0228579044073428
ENSG00000139684	-1.91308977806364	2.53907609879278	0.158005323034498
ENSG00000139687	-0.71335870534142	2.80516090159943	0.293305016220094
ENSG00000139734	-0.552375717432508	2.56110138364906	0.315395932957578
ENSG00000139746	-0.0239913381700506	2.47567118832443	0.141745515450741
ENSG00000139793	-1.01586158298874	2.91803033678488	0.260037609250266
ENSG00000139826	-0.636794663723812	2.36267092972567	0.403629703786881
ENSG00000139842	-0.225276717990436	2.64689362416774	0.183311517681955
ENSG00000139874	-1.43596852334398	1.77085201164214	0.14336076688978
ENSG00000139921	-0.263515292480317	1.80955971463527	0.133773515190536
ENSG00000139926	-1.31689157865273	2.61647551388857	0.267822055597404
ENSG00000139946	-0.835853684970175	2.45408227073109	0.393491134375735
ENSG00000139990	-0.873819510715011	0.903089986991944	0.0198903355864362
ENSG00000140044	-1.31102978673568	1.95424250943932	0.227216707771261
ENSG00000140153	-1.61205978239966	2.56466606425209	0.134405096906438
ENSG00000140157	-0.686770364008433	2.13193929521042	0.403360278546496
ENSG00000140350	-0.871697092905417	2.06818586174616	0.383586982740174
ENSG00000140374	-0.217392624645372	3.352857562407	0.12304025108509
ENSG00000140386	-0.768628482382754	3.96576596418269	0.0422046206615252
ENSG00000140395	-0.470110652121524	2.02734960777476	0.284279388562283
ENSG00000140396	-0.593094227837249	2.9447293603033	0.236541024268846
ENSG00000140403	-0.685389494125279	0.176091259055681	0.00465095771778248
ENSG00000140416	-1.31102978673568	2.25042000230889	0.293595440668625
ENSG00000140443	-1.43596852334398	2.19173039336286	0.209652214587677
ENSG00000140464	-1.01586158298874	2.47712125471966	0.365131042935686
ENSG00000140521	-1.01586158298874	2.59162103821332	0.317769117159717
ENSG00000140525	-1.01586158298874	2.6959192528314	0.276282911853641
ENSG00000140548	-1.61205978239966	3.21245396104028	0.138502975370216
ENSG00000140575	-0.800941641864033	1.82930377283102	0.310673549167253
ENSG00000140598	-1.31102978673568	2.95640857119583	0.230464144384274
ENSG00000140612	-0.103413172585241	3.47348697006457	0.0785350580177171
ENSG00000140694	-0.55441039532554	1.45484486000851	0.095518622097724
ENSG00000140718	-1.07469742499693	2.76155198856418	0.256614314147957
ENSG00000140740	0.182635046930655	2.00860017176192	0.0519105031808522
ENSG00000140750	-1.13883758490616	1.91115760873998	0.260079808948124
ENSG00000140829	-0.799146425756806	2.01703333929878	0.380585459466519
ENSG00000140836	-0.917772865050241	2.05690485133647	0.369724460953937
ENSG00000140859	-1.07133163932822	2.69152352216815	0.280789136307323
ENSG00000140937	-0.555431320162342	2.63648789635337	0.285976735976752
ENSG00000140941	0.241373656805449	3.12823767076919	0.0483086161323074
ENSG00000141027	-0.657817272960336	2.77232170672292	0.283288272155709
ENSG00000141030	-0.272824630640957	3.27577190016493	0.168870575442585
ENSG00000141052	-1.61205978239966	1.97081161087252	0.1215559002459
ENSG00000141101	-1.61205978239966	2.01703333929878	0.12781760457143
ENSG00000141179	-1.91308977806364	2.56584781867352	0.1543631981189
ENSG00000141198	-0.740114959328635	3.38246732201583	0.234928818340048
ENSG00000141232	-0.660412751085575	2.05880548667591	0.380564327508508
ENSG00000141252	-1.61205978239966	3.04863598843265	0.154202678561494
ENSG00000141367	-0.571727009602913	3.02407498730743	0.23360000961294
ENSG00000141378	-0.958847268624318	1.83884909073726	0.283494039692619
ENSG00000141380	0.230033504670615	2.21879799811174	0.0485067355623314
ENSG00000141385	-0.800941641864033	2.68033551341456	0.321449447747439
ENSG00000141424	-0.73855394377835	1.93196611472817	0.352857450434675
ENSG00000141425	-0.484321492029894	2.47567118832443	0.328511510156453
ENSG00000141428	-0.770301643664236	2.47567118832443	0.391630275450585
ENSG00000141448	-1.07469742499693	2.54530711646582	0.341507362436545
ENSG00000141456	-1.07133163932822	1.73639650227664	0.195431395427538
ENSG00000141458	-1.91308977806364	3.3003780648707	0.0813266058288322
ENSG00000141510	-0.450691780164686	3.19838213000829	0.221701336535167
ENSG00000141543	0.729936203506528	4.17591750651009	0.0119611236025939
ENSG00000141551	-0.878095719169635	3.91587450285769	0.0404839056351085
ENSG00000141560	-1.44380196054918	2.65369479531508	0.21462339069045
ENSG00000141562	0.275532788917322	3.73842378329776	0.03818605850083
ENSG00000141564	-0.839770323933063	2.37839790094814	0.411435633897123
ENSG00000141582	-0.958847268624318	3.26869495356218	0.285841994263733
ENSG00000141664	-1.61205978239966	2.88309335857569	0.158130920488917
ENSG00000141682	0.603985413065118	4.20197034234905	0.0185888835673888
ENSG00000141736	-1.44380196054918	2.29994290002277	0.210542361234823
ENSG00000141753	-0.873819510715011	2.61961500574281	0.320294467057398
ENSG00000141756	-1.21411977372762	1.85125834871908	0.213927795564062
ENSG00000141759	-0.660412751085575	3.20642106523799	0.270618755755102
ENSG00000141905	-1.31689157865273	2.11727129565576	0.273892557823804
ENSG00000142089	-1.31689157865273	3.45354766038075	0.135502172171296
ENSG00000142149	-1.43596852334398	2.23552844690755	0.212004560524312
ENSG00000142156	-1.91308977806364	2.49415459401844	0.163728934655925
ENSG00000142166	-0.740114959328635	2.5910646070265	0.356061180255578
ENSG00000142168	-0.63926714679106	1.91115760873998	0.329427506199796
ENSG00000142178	-1.91308977806364	2.72304499164344	0.137824599523595
ENSG00000142186	-1.31102978673568	3.06855689507236	0.249378953879453
ENSG00000142192	0.0380362910550091	2.4345689040342	0.111192791321308
ENSG00000142227	-1.06799173804939	2.69108149212297	0.280617435655699
ENSG00000142230	-1.13883758490616	2.12385164096709	0.360139320394618
ENSG00000142507	-0.875952351841581	3.11577687615896	0.339154332045937
ENSG00000142627	-0.659113073103353	2.97932069738202	0.264199692688237
ENSG00000142634	-0.502618461466322	2.29666519026153	0.363487732605764
ENSG00000142655	-0.802744309557318	3.08278537031645	0.333857586991493
ENSG00000142676	0.0707911638585006	1.5910646070265	0.026742002759604
ENSG00000142731	-1.21411977372762	1.35218251811136	0.0680036344458239
ENSG00000142784	-1.91308977806364	2.88817949391832	0.14244017046417
ENSG00000142798	-1.91308977806364	2.39445168082622	0.172120732563649
ENSG00000142856	-0.55441039532554	1.61278385671974	0.144261538051956
ENSG00000142864	0.182327134240815	2.56878821231535	0.0602900716455045
ENSG00000142871	0.0468841274588077	3.05956341790127	0.0774873028958874
ENSG00000142875	-1.61205978239966	2.61489721603313	0.143125530152401
ENSG00000142937	-0.264037507532254	3.05018634967536	0.188220899717465
ENSG00000143033	-0.0752544627128454	0.8750612633917	0.00792656245407169
ENSG00000143067	-0.915425009250896	2.7701152947871	0.273484548083107
ENSG00000143147	-0.590870483329723	2.59988307207369	0.312489198248681
ENSG00000143155	-0.770301643664236	1.90579588036787	0.346195736614888
ENSG00000143162	-1.43596852334398	1.8228216453031	0.15693319350122
ENSG00000143164	-1.43596852334398	2.80516090159943	0.210059950071619
ENSG00000143190	-0.917772865050241	2.64640372622307	0.300782778876204
ENSG00000143228	-0.617921574316707	1.88649072517248	0.311041604629454
ENSG00000143294	-0.802744309557318	1.66275783168157	0.207095906292176
ENSG00000143322	-0.50352449529072	3.60075514963962	0.0883851002842079
ENSG00000143324	-1.07133163932822	2.35024801833416	0.390161387408263
ENSG00000143341	-0.964053829559845	1.93701610746481	0.320759844956871
ENSG00000143344	0.02562564004541	2.6954816764902	0.0866600853861912
ENSG00000143384	0.163561066215065	4.16375752398196	0.0199201352761198
ENSG00000143393	-0.915425009250896	3.38192693063723	0.241975353540956
ENSG00000143401	-0.615567354884532	2.39880773020326	0.39056207548629
ENSG00000143442	-0.768628482382754	2.99056082999402	0.310946989719371
ENSG00000143473	-0.770301643664236	1.88081359228079	0.334728005445491
ENSG00000143476	-0.770301643664236	1.69897000433602	0.228326686862306
ENSG00000143493	-0.615567354884532	1.43933269383026	0.0952073705395472
ENSG00000143499	-0.958847268624318	0.653212513775344	0.00688146875029168
ENSG00000143514	-1.07133163932822	3.07627625540422	0.277339195646057
ENSG00000143614	-0.636794663723812	1.85125834871908	0.300899249484587
ENSG00000143641	-1.91308977806364	1.46982201597816	0.0474040760127703
ENSG00000143669	-1.43596852334398	2.9903388547876	0.213367554650846
ENSG00000143727	-0.686770364008433	3.35679046035172	0.23235064336367
ENSG00000143761	0.132997841344004	3.5152113043278	0.061416245374963
ENSG00000143776	-0.348681269731452	3.44466923093852	0.113563771959901
ENSG00000143797	-1.91308977806364	3.1542717759931	0.129741112273226
ENSG00000143799	-1.07133163932822	0.903089986991944	0.0158387620031117
ENSG00000143870	-0.964053829559845	2.33545790068938	0.401116827424685
ENSG00000143924	-0.423233246957578	2.91222205653242	0.186237123659645
ENSG00000143947	0.37041125149033	2.20002926655377	0.029844263225793
ENSG00000143970	-0.199782049070208	2.10890312766731	0.188935934399993
ENSG00000143971	-0.958847268624318	1.7160033436348	0.2187146219881
ENSG00000144036	0.0034555605559077	2.45560611258187	0.128644074735101
ENSG00000144218	-0.501714313893336	2.7863964613723	0.219265445000081
ENSG00000144224	-1.13493852768	2.73359846096134	0.265265864973548
ENSG00000144320	-0.660412751085575	1.81954393554187	0.288457219845043
ENSG00000144354	-1.21880286071422	2.2380461031288	0.355165744325598
ENSG00000144357	-0.0290255217447531	3.8181928912596	0.0275861068816826
ENSG00000144366	-0.517953557409982	2.22271647114758	0.360943545140677
ENSG00000144381	-0.684013000902918	1.84198480459011	0.306330892995535
ENSG00000144426	-1.01292079732833	3.29983404064586	0.265588824296382
ENSG00000144455	-1.43596852334398	1.85125834871908	0.162927120439525
ENSG00000144468	-1.31689157865273	2.38291713508753	0.291453394793083
ENSG00000144535	-1.13883758490616	3.09236969962912	0.272236000058688
ENSG00000144580	-0.958847268624318	2.68259629146055	0.282267292659528
ENSG00000144597	-0.873819510715011	3.07426774255336	0.337707844308472
ENSG00000144642	0.163756236796729	2.62117628177504	0.0607195765169759
ENSG00000144655	-1.13493852768	2.08098704691089	0.34157291443976
ENSG00000144659	-1.61205978239966	3.34252137289896	0.104549577999769
ENSG00000144674	0.1138931133558	1.95182303531591	0.0633723090106687
ENSG00000144711	-1.91308977806364	2.58994960132571	0.151335691988447
ENSG00000144724	-0.242481043003249	1.73239375982297	0.105630660891258
ENSG00000144736	-1.43596852334398	2.06069784035361	0.198627887326429
ENSG00000144741	-0.770301643664236	3.19700472802305	0.315068117004363
ENSG00000144749	-1.91308977806364	2.15533603746506	0.158303909584251
ENSG00000144810	-1.91308977806364	2.47348697006457	0.165780344720616
ENSG00000144857	-1.31102978673568	2.4920616045126	0.290787379951975
ENSG00000144891	-0.71335870534142	2.60584353905809	0.346933182776192
ENSG00000144959	-1.31689157865273	2.17609125905568	0.283714573065422
ENSG00000145012	-0.0772891406058781	2.34242268082221	0.155822901778068
ENSG00000145016	-1.31689157865273	3.15956719323362	0.252481297835841
ENSG00000145022	-0.841741969221213	2.40654018043396	0.4054048040691
ENSG00000145041	-1.31689157865273	3.66421875530314	0.0682575171071055
ENSG00000145220	-1.61205978239966	1.55630250076729	0.0377678503630521
ENSG00000145246	-0.768628482382754	2.09166695759568	0.399211369758689
ENSG00000145332	-1.91308977806364	2.79169064902012	0.136418844693835
ENSG00000145348	-0.217862194707337	2.72550326885932	0.157015715995172
ENSG00000145375	0.0138561580992943	2.06445798922692	0.097081168449488
ENSG00000145390	-0.686770364008433	3.39880773020326	0.212919026919851
ENSG00000145414	-0.438303754531234	1.7481880270062	0.169154464882704
ENSG00000145425	-0.117461820518381	3.02877452650009	0.125545510516861
ENSG00000145431	-0.245474694707327	1.94694327069783	0.16913413812235
ENSG00000145555	-0.136104573688253	2.60151678365001	0.167120000054152
ENSG00000145592	-0.347413179731592	1.5910646070265	0.0939640603936891
ENSG00000145623	-1.91308977806364	2.51719589794997	0.160951036485465
ENSG00000145632	-0.0350429640874455	3.08170727009735	0.0952602315063437
ENSG00000145687	-0.71335870534142	2.32325210017169	0.419651552666938
ENSG00000145715	0.140739784274807	3.1300119496719	0.0639098099163549
ENSG00000145725	-0.663023833895864	2.07371835034612	0.384997154039706
ENSG00000145730	-0.200684318229355	2.57576498053672	0.197860413729082
ENSG00000145734	-0.271759519387049	2.48287358360875	0.240773218735989
ENSG00000145740	-0.958847268624318	2.25647720624168	0.401045436504274
ENSG00000145743	-1.43596852334398	2.5152113043278	0.220401568729329
ENSG00000145781	-1.61205978239966	2.66133934000604	0.151593826425499
ENSG00000145782	-0.42474364437394	2.97127584873811	0.194594466650603
ENSG00000145817	-1.01292079732833	2.55266821611219	0.335944705742319
ENSG00000145919	-0.536777593578194	2.23172438332852	0.375281641199309
ENSG00000145934	-1.91308977806364	3.16360856343105	0.126938670933579
ENSG00000145982	-1.0099997910717	2.16879202031418	0.382475798834148
ENSG00000145996	-0.0949596346190323	2.16136800223497	0.145924166912667
ENSG00000146072	-1.21880286071422	2.20002926655377	0.351217190991158
ENSG00000146085	-0.873819510715011	1.81624129999178	0.296270943709997
ENSG00000146122	-1.91308977806364	1.95424250943932	0.11552529647921
ENSG00000146242	-1.13493852768	2.62736585659273	0.311286776468944
ENSG00000146247	0.0977076466991332	2.18610837981321	0.0708763327251269
ENSG00000146278	-0.281249228347731	2.17318626841227	0.224623939054722
ENSG00000146282	0.167186163429998	2	0.0549092916483578
ENSG00000146376	-1.21880286071422	2.49415459401844	0.33675335840334
ENSG00000146535	-1.43596852334398	1.84509804001426	0.160978966485151
ENSG00000146574	-0.73855394377835	2.57403126772772	0.360598971649215
ENSG00000146676	-1.61205978239966	3.42675517851892	0.0813542076081439
ENSG00000146701	-1.91308977806364	2.48713837547719	0.164257685011382
ENSG00000146757	-0.534823689306194	1.95424250943932	0.303757917495793
ENSG00000146872	-0.4547259139954	1.79239168949825	0.193323705686523
ENSG00000147027	-1.91308977806364	1.46982201597816	0.0474040760127703
ENSG00000147050	0.46400502332729	3.88767355245445	0.0227461617551275
ENSG00000147065	-1.31102978673568	2.13193929521042	0.280457355298004
ENSG00000147100	-1.44380196054918	3.55876855181658	0.0724266070116533
ENSG00000147121	-1.91308977806364	2.4920616045126	0.163728934655925
ENSG00000147123	-1.91308977806364	2.43854234878611	0.168902372014457
ENSG00000147130	-0.917772865050241	1.93196611472817	0.334539240360737
ENSG00000147164	-0.535799542608671	2.28103336724773	0.38012100026048
ENSG00000147224	-0.55441039532554	3.02386950138833	0.228297813328291
ENSG00000147383	-1.01586158298874	2.70926996097583	0.271736921093553
ENSG00000147416	-0.685389494125279	2.71933128698373	0.305544977717707
ENSG00000147459	-0.636794663723812	1.59659709562646	0.149396059604228
ENSG00000147526	-0.174424192217414	2.96637642308892	0.142937922946937
ENSG00000147536	-0.915425009250896	1.5910646070265	0.160326427061678
ENSG00000147592	-0.917772865050241	1.02118929906994	0.0255855428227711
ENSG00000147649	0.022125061413024	2.5556988947189	0.114788415884938
ENSG00000147677	-0.103413172585241	2.11058971029925	0.147726725236612
ENSG00000147679	-0.396698255995349	1.81624129999178	0.176518627019829
ENSG00000147687	-1.61205978239966	3.12483014941386	0.151263066160305
ENSG00000147854	-0.439867580570138	1.98452731334379	0.255177070023351
ENSG00000147883	-0.638029145747324	3.40001963506516	0.199185210818944
ENSG00000148019	-1.91308977806364	2.1832698436828	0.16297723626361
ENSG00000148053	-0.835853684970175	2.5971464878337	0.340040623014895
ENSG00000148110	-1.31102978673568	2.41246054742996	0.294904977040797
ENSG00000148120	-0.915425009250896	3.38156629579657	0.241975353540956
ENSG00000148229	-1.91308977806364	3.03642926562667	0.151391755509027
ENSG00000148300	-1.21411977372762	3.30856441356124	0.23919776781968
ENSG00000148303	0.374189125663356	3.55333678237689	0.0383260040931213
ENSG00000148331	-0.358083077439372	3.13145826010653	0.220261575271938
ENSG00000148337	-1.91308977806364	3.18227195669419	0.121022646116424
ENSG00000148339	-1.21411977372762	2.89209460269048	0.23028374041006
ENSG00000148358	-1.43596852334398	2.32221929473392	0.215991405865963
ENSG00000148429	-0.915425009250896	2.35121634533934	0.406078553465968
ENSG00000148450	-1.14277196488519	1.31175386105575	0.055196043404815
ENSG00000148459	-0.915425009250896	2.48072537898849	0.371250190611916
ENSG00000148481	0.165828902518129	2.29776051109913	0.0597500176690871
ENSG00000148484	-1.21411977372762	2.73199144901893	0.259016880460733
ENSG00000148498	-1.91308977806364	2.20002926655377	0.165630744255013
ENSG00000148516	-0.359382755421594	1.09691001300806	0.0216215600943978
ENSG00000148572	-0.915425009250896	2.89486965674525	0.285056699489801
ENSG00000148606	-0.961442746749556	1.97543180850926	0.335467690476992
ENSG00000148634	-0.145009771895527	2.51785541893003	0.190805815557758
ENSG00000148688	-0.594210384608555	2.01494034979294	0.347835809193793
ENSG00000148690	-0.711890801664352	2.07554696139253	0.391851029362694
ENSG00000148700	-0.800941641864033	2.41995574848976	0.406570035532741
ENSG00000148737	-1.43596852334398	2.24919835739111	0.212673262513257
ENSG00000148841	-1.01292079732833	2.37199091146491	0.391896475254491
ENSG00000148925	-0.802744309557318	1.87794695162919	0.335183207030687
ENSG00000148985	-1.91308977806364	3.05499586152914	0.150128491438855
ENSG00000149100	-0.555431320162342	1.85430604180108	0.27255086386731
ENSG00000149177	-0.873819510715011	2.53844805171022	0.355152063825571
ENSG00000149187	-0.615567354884532	2.38560627359831	0.394283912824427
ENSG00000149231	-0.360034055869064	3.26410915630581	0.195225010055403
ENSG00000149257	-1.07133163932822	2.81224469680037	0.246012884906203
ENSG00000149262	-0.74168160599456	2.36172783601759	0.41642611118659
ENSG00000149273	-1.61205978239966	3.58257466525831	0.0473205061894071
ENSG00000149289	-0.958847268624318	2.85703079827262	0.265818026341314
ENSG00000149308	-0.304300516209786	2.57634135020579	0.226983782477547
ENSG00000149532	-0.685389494125279	3.18341221197843	0.283530369708936
ENSG00000149547	-1.43596852334398	3.3150251993126	0.155425320682651
ENSG00000149571	-0.878095719169635	2.96165834863772	0.311090728108705
ENSG00000149658	-1.61205978239966	3.13465514227765	0.150384731936534
ENSG00000149923	-0.638029145747324	3.22466252884103	0.258501049277633
ENSG00000149925	-0.768628482382754	3.06164093406169	0.321386814397418
ENSG00000149948	-0.590870483329723	1.77451696572855	0.24099991867925
ENSG00000150051	-1.43596852334398	2.45560611258187	0.220335888118279
ENSG00000150316	-0.335764668059831	2.4661258704182	0.267789949059794
ENSG00000150403	-0.398118985613712	2.55022835305509	0.266646342622279
ENSG00000150459	0.0710327995171198	2.58035466110659	0.0940025206465624
ENSG00000150630	-0.168241652336274	2.31597034545692	0.201967059591826
ENSG00000150779	-0.878095719169635	3.13640344813399	0.338113626428273
ENSG00000150938	0.271852368534765	4.24322413502003	0.0186360248670722
ENSG00000150961	-0.833908532016018	2.43376983392487	0.400534722555862
ENSG00000150977	-0.55441039532554	2.21085336531489	0.380541115252918
ENSG00000150990	-0.835853684970175	3.46901155865569	0.198413544777608
ENSG00000150991	0.826846824582622	4.32140163826641	0.0116099722746671
ENSG00000150995	-1.21880286071422	2.05307844348342	0.30291747358657
ENSG00000151012	-1.91308977806364	1.69897000433602	0.0888137330783812
ENSG00000151014	-0.396698255995349	2.38916608436453	0.305860863287649
ENSG00000151065	-0.398831097121918	2.57806588383609	0.255794173815973
ENSG00000151067	-0.272291748489678	2.20411998265592	0.228605887837088
ENSG00000151135	-1.13883758490616	3.24291394681893	0.271802915448907
ENSG00000151148	-1.13493852768	2.58602438238698	0.328425613449773
ENSG00000151151	-0.71335870534142	1.94939000664491	0.356441257552313
ENSG00000151239	-1.43596852334398	2.21748394421391	0.211096825692727
ENSG00000151240	-0.835853684970175	3.17333198036865	0.333750271732169
ENSG00000151247	-0.516082355604475	2.34242268082221	0.370195876458274
ENSG00000151276	-0.4547259139954	2.45863784902565	0.321703187597452
ENSG00000151292	-0.453107760955183	2.50174372962799	0.307816259012297
ENSG00000151304	-0.484321492029894	3.45262965162202	0.141089653650869
ENSG00000151332	-0.773667429332948	1.95424250943932	0.362532758419345
ENSG00000151348	-0.533850023816645	2.35698140099313	0.377559194267093
ENSG00000151414	-0.453916083834082	1.92427928606188	0.247379174918049
ENSG00000151422	-0.553391864817044	2.29336255471145	0.388805077879192
ENSG00000151458	-0.688155638473005	2.03542973818455	0.378858055840868
ENSG00000151461	-1.07133163932822	2.16136800223497	0.379231588655969
ENSG00000151466	-0.915425009250896	3.02242837118549	0.319010290240753
ENSG00000151503	-0.684013000902918	2.56937390961505	0.352574137418108
ENSG00000151552	-0.958847268624318	2.37383114507383	0.39687251127767
ENSG00000151553	-1.91308977806364	1.53781909507327	0.0610990305232798
ENSG00000151612	-0.871697092905417	1.45484486000851	0.109792299116258
ENSG00000151693	-1.43596852334398	2.73917663191073	0.214042081022776
ENSG00000151702	-1.31102978673568	2.90982336965091	0.225509824450409
ENSG00000151718	-0.372361634992199	3.48946628130313	0.102834568620436
ENSG00000151726	-1.31102978673568	3.07169794522161	0.250058158538564
ENSG00000151729	-0.913089778063642	2.15228834438306	0.392923393145995
ENSG00000151779	-1.61205978239966	1.88649072517248	0.106976172892387
ENSG00000151835	-0.361993838231883	3.17969538332451	0.219057078548085
ENSG00000151849	-1.13493852768	2.62582671328571	0.311286776468944
ENSG00000151893	-1.06799173804939	2.92427928606188	0.247452786920619
ENSG00000151914	-0.183725588119615	3.8676736845851	0.0322212269943482
ENSG00000151923	-0.282337898853435	2.86421433046133	0.154645572128098
ENSG00000151929	-1.61205978239966	2.83821922190763	0.16091396435551
ENSG00000152102	-1.91308977806364	2.98855895687862	0.1514347082227
ENSG00000152127	-0.770301643664236	3.17883311735912	0.318805734140505
ENSG00000152133	-0.740114959328635	1.78887511577542	0.282493377556141
ENSG00000152137	-0.961442746749556	1.84509804001426	0.284618837812469
ENSG00000152193	-0.837807589242176	3.65566656923067	0.0989520508617294
ENSG00000152219	-0.102331572963137	2.40568778667278	0.177833953259949
ENSG00000152234	-0.837807589242176	3.1832698436828	0.3318884880962
ENSG00000152242	0.28854860369212	3.57089303621839	0.053031358323763
ENSG00000152253	-1.21411977372762	2.26717172840301	0.359447733974215
ENSG00000152359	-1.61205978239966	2.4996870826184	0.127561922649386
[truncated: 1,229 more rows]
