# Supplementary material for: The HSV-1 ICP22 protein selectively impairs histone repositioning upon Pol II transcription downstream of genes
Source: Nat Commun. 2023 Jul 31;14:4591. doi: 10.1038/s41467-023-40217-w (PMC10390501; doi:10.1038/s41467-023-40217-w)
Supplement: Supplementary file 8 — Source Data [file 41467_2023_40217_MOESM8_ESM.zip › SupFig3c.tsv]

ID	log10(downstream_FPKM)	log10(dOCR_length_[bp])	density
ENSG00000000460	-0.568822445640049	2.90200289135073	0.374524129797187
ENSG00000001036	-1.10622818520163	3.0886675525424	0.342098025772525
ENSG00000001167	0.364740647501717	2.29336255471145	0.0228717214278801
ENSG00000001497	-0.985955662192163	2.53147891704225	0.220050371505551
ENSG00000001629	-0.914977847632172	2.36828688490213	0.156496605303381
ENSG00000002549	-0.587895486958672	3.7917608040129	0.10345673136151
ENSG00000002586	-1.43561521838706	1.35218251811136	0.0202237843286078
ENSG00000003056	-0.127006746792581	2.71432975974523	0.164809478053424
ENSG00000003509	-0.0673624100965107	1.91381385238372	0.0355852879114538
ENSG00000004399	-1.63199045596649	2.75396586586516	0.151729713278163
ENSG00000004478	-1.00005591021725	3.20466251174822	0.343170672366915
ENSG00000004766	-0.220780783569743	3.27966694404846	0.312427759802095
ENSG00000004961	-0.605116722622195	2.80448018910599	0.360974102570508
ENSG00000005022	-0.654406862568243	3.42781057267599	0.292903555239948
ENSG00000005189	-0.39809938889063	3.24575935596728	0.370818597012785
ENSG00000005194	-0.985955662192163	3.18241465243455	0.353855701179012
ENSG00000005249	-2.30129287054136	4.0897461941423	0.00589404713157377
ENSG00000005469	-0.824033628423329	2.53529412004277	0.239432166876572
ENSG00000005486	-1.05406014420105	2.10551018476997	0.104603806027352
ENSG00000005801	-1.23422780331383	2.17172645365323	0.106503026966718
ENSG00000005810	-0.334220423950347	3.81637388875236	0.105636535059689
ENSG00000006453	-0.926922583967091	3.91354895790652	0.0536224617610242
ENSG00000006459	-2.00026287487738	2.6159500516564	0.0728013061045416
ENSG00000006712	0.063046752307842	2.5152113043278	0.0943250047656067
ENSG00000006831	-1.02232141478321	3.18949031369937	0.345320531805661
ENSG00000007341	-0.616989019474748	3.73315712512947	0.12242061359401
ENSG00000007923	-1.63199045596649	3.20763436738896	0.153229519987383
ENSG00000007944	0.504356986205165	4.06669855042299	0.0845337974212096
ENSG00000008018	-0.0836583967938752	3.34093960203808	0.24952059120173
ENSG00000008086	-2.00026287487738	2.11394335230684	0.0203983708187566
ENSG00000008256	-1.54772172628349	2.73037846858764	0.172949516952619
ENSG00000008294	-0.027024921414138	3.84435289631089	0.118823698284224
ENSG00000008311	0.386069158103686	2.98452731334379	0.0433775361279416
ENSG00000008324	-0.120257160750849	3.43376983392487	0.22996900660768
ENSG00000008394	-1.20998865993742	2.80719666071095	0.275084951037913
ENSG00000008853	-0.886001156240221	4.44379477030271	0.0205342498936366
ENSG00000008952	-0.0622993268613019	3.1856837803185	0.254298221271608
ENSG00000008988	0.539329036296821	4.60852068509005	0.0580928625312392
ENSG00000009335	-0.433890731291899	3.54450212182959	0.228036201054096
ENSG00000009780	-1.69923287921339	3.0746336182969	0.140147936663224
ENSG00000009844	-0.886160310232456	2.70671778233676	0.329296504481874
ENSG00000010072	-0.187222143695017	3.02407498730743	0.293287485765888
ENSG00000010270	-2.30129287054136	1.7481880270062	0.0271706906372626
ENSG00000011114	-0.296848535563602	3.50589578121975	0.23147727578541
ENSG00000011198	1.0981188457473	4.77207220918493	0.0476530642728623
ENSG00000011258	-1.34705036110203	3.40414924920969	0.185923069252957
ENSG00000011275	-0.920909151431085	4.42806186532496	0.0202591058162009
ENSG00000011422	-0.828838078484521	1.86033800657099	0.0836192478769486
ENSG00000011426	-0.506461830166681	2.8441664104502	0.345882789927453
ENSG00000011465	-1.52314162015771	3.69596298622672	0.0514225642135441
ENSG00000011523	-0.335814797791162	2.39357520326959	0.14279291301518
ENSG00000011566	0.12696549634276	3.15851326261643	0.144119705070148
ENSG00000011638	-1.39820288354941	3.24266563664526	0.246687486540835
ENSG00000012174	-1.30129287054136	2.65224634100332	0.225221303940575
ENSG00000012660	-0.555524144122261	2.77995705124691	0.340207360887722
ENSG00000012822	-0.479457034181141	2.73917663191073	0.305956689080904
ENSG00000013016	-1.079361323225	3.29556709996248	0.282069276148365
ENSG00000013503	-1.00005591021725	2.89735213434431	0.358546479617592
ENSG00000013810	-2.30129287054136	2.74780009086437	0.0528704654915559
ENSG00000014123	-0.525399214077081	2.11226976841727	0.127269562529552
ENSG00000014641	-1.63199045596649	3.07077646284343	0.157512814003675
ENSG00000014919	-0.16766264207454	2.82994669594164	0.217110573852185
ENSG00000015171	-1.60232286620534	3.37125262912494	0.134391549083621
ENSG00000015479	-0.08022232053669	3.3336487565147	0.249243477453548
ENSG00000015676	-1.30129287054136	2.40397796366935	0.152929410774912
ENSG00000016082	-0.657746106982651	3.514946005308	0.238850520348416
ENSG00000017260	-0.616903378223409	3.23146959043068	0.40000824303057
ENSG00000018510	-0.326554546079223	3.4750170755178	0.253753238571002
ENSG00000019549	-0.0427086873168356	3.54611062174942	0.169542763404438
ENSG00000020256	-1.2867853987216	2.85973856619715	0.257873370642887
ENSG00000020922	-0.253208680367613	2.54095480892613	0.167337989006939
ENSG00000021574	-0.859136547157404	3.39093510710338	0.263174076273862
ENSG00000022267	-1.69923287921339	3.64704048585496	0.051731857313582
ENSG00000023171	-2.30129287054136	2.39445168082622	0.0369730498902857
ENSG00000023287	-0.304086726958213	3.23590702704069	0.34850128282298
ENSG00000023734	-0.219625501450047	3.36520710023182	0.283843434992533
ENSG00000023909	-0.657746106982651	3.24956521182535	0.390847681045032
ENSG00000024048	-0.869929106382369	2.99585447987457	0.399405078806458
ENSG00000024526	-1.54772172628349	2.51454775266029	0.141662586184587
ENSG00000025156	-0.952215749704865	3.28656873405726	0.30483072223054
ENSG00000025796	-1.41650631438104	2.28555730900777	0.108289703480271
ENSG00000026025	-0.0706735005121437	3.5152113043278	0.185888038342289
ENSG00000026508	-0.903187282251592	2.69284691927723	0.319217735841343
ENSG00000026652	-1.54772172628349	3.06557971472845	0.18495878507567
ENSG00000028116	0.467298453223475	2.2417954312952	0.0162143117665101
ENSG00000028203	-0.212420071331183	3.05595140532915	0.310781128222678
ENSG00000028528	-0.638355063997397	3.54777470538782	0.222091349598372
ENSG00000028839	-0.0614969412915243	3.16166741243774	0.253116126998971
ENSG00000029363	0.392551398395213	3.86275731429802	0.0984946027873169
ENSG00000029364	-0.563469306521094	2.92402070047407	0.376914986700366
ENSG00000029725	-0.501820903523839	2.16435285578444	0.13307435215035
ENSG00000029993	0.247897482463841	3.39672227850377	0.115688952363026
ENSG00000030066	-0.641663338136657	3.48358729696889	0.259641201174098
ENSG00000030110	-0.814446323053079	2.8410464654093	0.385401250239888
ENSG00000031003	-0.0690147998148941	1.38916608436453	0.0199337110575124
ENSG00000031698	0.183129123811007	3.58041172627741	0.126277129792324
ENSG00000032219	-0.331182166645946	2.29885307640971	0.122704950791404
ENSG00000032742	-1.73664521405104	3.27943878828702	0.117258143461454
ENSG00000033050	-0.540272303671759	3.11377628383703	0.402671061418055
ENSG00000033178	-0.262439310857113	3.23350376034113	0.33672607277854
ENSG00000033627	-1.4561948305271	3.05365455829075	0.22080921400462
ENSG00000034152	-0.992948564586948	3.60205999132796	0.12490798914129
ENSG00000034510	0.0790908485689154	3.88770167578176	0.122183427693721
ENSG00000034533	-1.60232286620534	3.24637546400351	0.158177652897956
ENSG00000034677	-0.437856592912509	2.78426058256608	0.312573624560013
ENSG00000034713	-1.02232141478321	3.69152352216815	0.0905062295287382
ENSG00000035115	-1.47717716493692	2.50987428500472	0.155488658706724
ENSG00000035499	-0.488252139358999	1.24303804868629	0.0138147832599572
ENSG00000035862	-1.39820288354941	3.38111508070985	0.188060091077577
ENSG00000036257	-0.891869633551203	2.75166394626099	0.348327380467475
ENSG00000037474	-0.286865491294691	3.89464830379352	0.0933370034543718
ENSG00000037637	-0.540200528668341	3.17507672117621	0.405005812507793
ENSG00000038002	-1.04579041079166	2.84788099744538	0.33662822757341
ENSG00000038219	-0.914977847632172	3.14550717140966	0.381920284219986
ENSG00000039123	0.201238394933624	3.37584643630916	0.131605616816262
ENSG00000039319	-0.0724363257682405	3.32582341900274	0.248377649203517
ENSG00000039523	-1.54772172628349	2.97612061829982	0.183717630594835
ENSG00000039560	-1.25990018538313	3.0618293072947	0.29279878874305
ENSG00000040275	-0.614032912322547	2.62479757896076	0.278975491755357
ENSG00000040531	0.0279728133829892	3	0.175556050160663
ENSG00000040933	-1.27313478247082	3.38012075426844	0.208574568253962
ENSG00000041880	-1.41650631438104	3.27623195792183	0.229926746703986
ENSG00000042062	-1.39820288354941	2.23552844690755	0.101199390959231
ENSG00000042088	-1.079361323225	2.81424759573192	0.32013134198476
ENSG00000042493	-1.05406014420105	2.69460519893357	0.288040662456174
ENSG00000042753	-1.079361323225	2.22530928172586	0.11453154292111
ENSG00000044459	-0.97887646437114	2.68349731767981	0.299022867778966
ENSG00000044574	-0.0801974350187621	3.54912592675811	0.175260135640884
ENSG00000047188	-0.350109427619609	3.57223246377475	0.201122475581374
ENSG00000047315	-0.317401687807018	4.15334221675486	0.0452027999977002
ENSG00000047346	-0.571485397318241	1.55630250076729	0.0350095657229527
ENSG00000047410	-0.622875464039063	2.32837960343874	0.15787508898931
ENSG00000047621	-0.273134782470819	2.79448804665917	0.256940828283636
ENSG00000047849	-1.73664521405104	1.98677173426624	0.0373678390018937
ENSG00000048342	-1.06225156928814	2.64884770837289	0.265643671470721
ENSG00000048707	-1.39820288354941	2.84478771882785	0.225551474798165
ENSG00000048828	-0.470714180560811	3.94696780641614	0.0733582784078171
ENSG00000049130	0.667930808075668	2.80037335489135	0.00877530467364116
ENSG00000049449	-1.11547631871706	3.10822665637493	0.340406069256558
ENSG00000049540	-1.54772172628349	3.22955386398114	0.18119827374733
ENSG00000049541	-0.515827309867286	3.15320490008428	0.401851787919648
ENSG00000049618	-0.168718001175003	4.02160271602824	0.0819233176055478
ENSG00000049656	-0.819145304606132	2.11892575282578	0.121208867924111
ENSG00000049759	-1.36328156495212	2.84695532501982	0.235897778471273
ENSG00000049860	-2.30129287054136	0.477121254719662	0.00388371072710381
ENSG00000050165	0.549343836320821	3.21444644571839	0.0194799586385359
ENSG00000050393	-1.73664521405104	2.63798978078469	0.11754070087072
ENSG00000050405	-1.82417161582169	2.99431715266964	0.113442112493488
ENSG00000051009	-0.927097466658578	3.25659749276285	0.330062665113613
ENSG00000051108	0.232817969814151	4.30195189226943	0.0706852689398257
ENSG00000051382	-0.611012303228216	1.55630250076729	0.036562197873297
ENSG00000051620	-1.30129287054136	2.90525604874845	0.256391042586395
ENSG00000052126	-1.39820288354941	2.80685802951882	0.223377075738902
ENSG00000052723	-1.06225156928814	3.24907600368361	0.313011437081374
ENSG00000052850	-1.41650631438104	2.64933485871214	0.202421436594006
ENSG00000053770	0.278254974998411	2.30102999566398	0.0284373417125106
ENSG00000054356	-1.73664521405104	3.54881919994128	0.0702132730714677
ENSG00000054598	-0.71001599336527	3.21537315278342	0.399579114108912
ENSG00000054654	-1.82417161582169	3.1465931020963	0.110915900602789
ENSG00000054793	-0.920909151431085	3.07096091580093	0.390726150692833
ENSG00000055044	-0.481686208019713	2.18184358794477	0.132757218766229
ENSG00000055130	-1.22176673816755	3.63467875217868	0.0847377261699557
ENSG00000055147	-0.702728017097894	3.12596896309256	0.419111614013866
ENSG00000055609	-0.671171810882822	1.27875360095283	0.0212981237694441
ENSG00000056277	-0.725299043680099	2.85521619473336	0.393037325507768
ENSG00000057019	-0.97887646437114	2.30319605742049	0.13384077525162
ENSG00000057252	-0.51115288652276	3.24353410183206	0.39020656879804
ENSG00000057608	0.285869312667739	3.43972732764379	0.106043113028365
ENSG00000057663	-1.11547631871706	2.94374176583131	0.325187313439101
ENSG00000058063	-0.375113629222816	2.83282812953935	0.306387187396594
ENSG00000058272	-0.0339868835527278	2.91434315711944	0.184655726472046
ENSG00000058668	-1.69923287921339	2.55448916000382	0.114311768364449
ENSG00000059758	-0.0647874627772865	2.66133934000604	0.137360648361071
ENSG00000059804	-0.952215749704865	3.40466270087372	0.227162416424257
ENSG00000060237	-0.458188606575943	2.7155855518932	0.2920465169227
ENSG00000060339	-0.753030148537073	2.70243053644553	0.33708123315563
ENSG00000060749	-2.30129287054136	2.68304703823885	0.0501005409206195
ENSG00000061337	-1.30129287054136	1.04139268515823	0.0163195604573433
ENSG00000061676	-0.647988360295895	3.21708895147917	0.404472026763181
ENSG00000061936	-1.41650631438104	2.94939000664491	0.226302434913281
ENSG00000062194	-0.210122890858779	1.86332286012046	0.047836932249628
ENSG00000062650	-1.47717716493692	1.07918124604762	0.0135247419295459
ENSG00000062725	-2.00026287487738	2.23426412437879	0.0256930280783972
ENSG00000063322	0.97237568058992	4.7780462831998	0.0522839397081668
ENSG00000064490	-0.688307095906751	2.9237619608287	0.404026512193619
ENSG00000064545	-1.38014302045854	2.41413736218448	0.146407322190106
ENSG00000064607	-0.641572690847708	2.15228834438306	0.140600865079534
ENSG00000064651	0.837252550765019	4.52457785157257	0.0744529752713897
ENSG00000064763	-1.20998865993742	2.71180722904119	0.256463174387698
ENSG00000065154	0.473101388812109	3.97356654659302	0.094921108999356
ENSG00000065183	-0.674545207944511	2.55388302664387	0.249473766894746
ENSG00000065243	-1.11547631871706	4.7140739705007	0.0180970085582005
ENSG00000065268	0.161756114422146	3.26221370547642	0.138565436774819
ENSG00000065308	-0.886160310232456	2.67348169707335	0.31401916692004
ENSG00000065518	-1.10622818520163	2.54157924394658	0.211658658631861
ENSG00000065526	-1.15486920124683	3.5219222448835	0.129027946049398
ENSG00000065534	-0.55818134790373	3.19934371868939	0.404453109182723
ENSG00000065548	-0.398047650808515	3.46007054329416	0.273310416254757
ENSG00000065613	-0.422260613008964	2.59769518592551	0.225847698337175
ENSG00000065665	-1.4561948305271	2.71138537909845	0.199385059666097
ENSG00000065809	-0.468723075637206	3.67135800344349	0.156685648525953
ENSG00000065833	-0.641572690847708	3.74499667403856	0.116472900547218
ENSG00000065883	-0.180624852262988	1.69019608002851	0.0338187099826328
ENSG00000065911	-0.191751744287136	3.14736710779379	0.31430430859649
ENSG00000065923	0.364466929435196	2.34340859380386	0.0236318154147867
ENSG00000065970	-1.30129287054136	2.28330122870355	0.120591036539263
ENSG00000066027	-1.31587338255943	2.71138537909845	0.235616142791748
ENSG00000066044	-2.30129287054136	3.44232295574557	0.0459350413715968
ENSG00000066136	-1.63199045596649	1.94200805302231	0.0456874640336665
ENSG00000066455	-1.05406014420105	2.79274178583475	0.322740581912491
ENSG00000066557	-0.334309761059189	3.1046577910088	0.360600053772561
ENSG00000066629	-1.33096046030251	2.86093662070009	0.245711691152352
ENSG00000066651	-0.6643115606161	2.98181860717066	0.408906501518203
ENSG00000066827	-1.4561948305271	3.12791429437159	0.226629943580914
ENSG00000066855	-1.34705036110203	3.15090987370112	0.276413438034213
ENSG00000067048	0.815870121779123	4.60048826186337	0.0774864385995674
ENSG00000067064	1.0644174754765	4.39299575757735	0.0420226735134259
ENSG00000067082	-1.52314162015771	3.59764034730155	0.0759290205808872
ENSG00000067113	-1.06225156928814	3.07243372596839	0.353746870353786
ENSG00000067141	-1.63199045596649	2.53970323894783	0.127415345151373
ENSG00000067167	-0.757224826191081	3.52361641905437	0.218260960444972
ENSG00000067177	-1.19852158758126	3.35353155907776	0.231716454040359
ENSG00000067208	-0.791557032792803	2.96661098668193	0.409737973146217
ENSG00000067365	-0.787019091432159	3.00838723011416	0.414106444117817
ENSG00000067533	-0.152974148864297	3.83435711271841	0.111389481407079
ENSG00000067829	-0.667631886496445	4.56830735041937	0.0199188686027856
ENSG00000067900	-0.470836513144229	4.04381402367314	0.0561269001742944
ENSG00000067955	-0.965437076678691	3.31921019418185	0.279872681671366
ENSG00000068078	0.239580723796887	3.82894975900573	0.114571727890965
ENSG00000068305	-1.03015217098197	2.46834733041216	0.187531223291183
ENSG00000068323	-1.41650631438104	2.13830269816628	0.0875736814876703
ENSG00000068383	-1.73664521405104	3.41630758705988	0.0938611917529874
ENSG00000068438	-1.17614716927294	3.61684295953487	0.0944934901390348
ENSG00000068650	-1.20998865993742	2.5854607295085	0.218365918398984
ENSG00000068654	-0.713920445434671	2.72345567203519	0.344786371949057
ENSG00000068697	-0.833696273637302	3.15457611691789	0.396851888441091
ENSG00000068724	-0.607928668609462	4.96372645531086	0.0113559731895376
ENSG00000068784	-0.753030148537073	2.70500795933334	0.339569343192634
ENSG00000068912	-1.25990018538313	2.60476588470389	0.218264222758969
ENSG00000069020	-2.00026287487738	2.76342799356294	0.0823764342069283
ENSG00000069329	-0.462263804941716	2.73359846096134	0.299796471393406
ENSG00000069345	-0.389079082760121	3.96232197272958	0.0746437099617782
ENSG00000069509	-1.19852158758126	1.54406804435028	0.0363979371561689
ENSG00000069849	-0.702832372996031	2.26481782300954	0.152523032640586
ENSG00000070018	-1.4561948305271	2.61752453488629	0.186570724911788
ENSG00000070047	0.139751199662316	3.89334557181823	0.121229673893461
ENSG00000070214	-2.30129287054136	3.57835264151036	0.0345407225763846
ENSG00000070367	0.136039963064203	3.08188713942355	0.128792986110209
ENSG00000070404	-0.277263446931436	3.00281377922467	0.321651198749696
ENSG00000070423	-0.611012303228216	4.56820759287169	0.0199901901579084
ENSG00000070476	-1.82417161582169	2.75434833571102	0.112658425474749
ENSG00000070540	-1.27313478247082	1.72835378202123	0.0509668368561741
ENSG00000070756	-0.307066468080651	4.41995574848976	0.028770228535915
ENSG00000070778	-1.23422780331383	2.38649896555065	0.151663022871659
ENSG00000070785	-0.886160310232456	4.70935901614256	0.0196595102811523
ENSG00000070814	-2.30129287054136	2.83058866868514	0.0574146494183131
ENSG00000070831	-0.385633368758294	2.53970323894783	0.194021923324925
ENSG00000070950	-1.11547631871706	3.61352470285365	0.100462811444394
ENSG00000071189	-0.040298143846567	3.57697447460404	0.158577091647507
ENSG00000071205	-1.19852158758126	1.8481891169914	0.077455981673127
ENSG00000071243	-1.34705036110203	3.89164894387056	0.0343507233531763
ENSG00000071246	-1.73664521405104	2.68439647841902	0.122760403580636
ENSG00000071462	0.304835990640695	4.49442594328182	0.045095805991897
ENSG00000071537	-0.373466321432222	3.56157836830096	0.209966786170351
ENSG00000071539	-0.903187282251592	3.07809415040641	0.393851439626676
ENSG00000071794	-0.532736818444122	3.12401487888741	0.40243202699833
ENSG00000071994	-1.36328156495212	1.64836001098093	0.0380202507274034
ENSG00000072110	-0.688307095906751	2.50582803385484	0.221127613881688
ENSG00000072274	0.509328068140937	4.35284792630094	0.0619781338747397
ENSG00000072364	0.623084982421442	4.01938634179219	0.0669315789831201
ENSG00000072506	-1.34705036110203	3.29765110324318	0.246161732243682
ENSG00000072778	-1.17614716927294	3.69508748047331	0.0739986816298529
ENSG00000073536	-1.39820288354941	3.28690535297237	0.23271278682709
ENSG00000073578	-0.45194157849698	3.71142758253679	0.137223216767228
ENSG00000073711	-1.60232286620534	2.7427251313047	0.158048425655949
ENSG00000073756	-0.71001599336527	2.74663419893758	0.355785976104384
ENSG00000073803	-2.30129287054136	3.20897851727625	0.0584758911686171
ENSG00000073921	-0.236763503048414	3.5820065143637	0.180219105441907
ENSG00000074054	-1.34705036110203	2.41329976408125	0.1494164574747
ENSG00000074181	-1.69923287921339	2.95109455684166	0.142010740098835
ENSG00000074266	-0.220780783569743	2.80753502806885	0.233798638444264
ENSG00000074416	-1.41650631438104	2.69108149212297	0.208647890474846
ENSG00000074696	-1.63199045596649	2.43616264704076	0.105288801997047
ENSG00000074800	-0.311405221417447	2.66651798055488	0.224362758843642
ENSG00000075089	-1.15516483486312	2.97977593272969	0.314566737759703
ENSG00000075188	-0.62296229121646	3.24846371755103	0.394541241636551
ENSG00000075213	-0.939385059661379	1.73639650227664	0.0557966116955187
ENSG00000075223	-1.69923287921339	2.97772360528885	0.14157989778723
ENSG00000075303	-0.717536310045022	2.84695532501982	0.390009878445329
ENSG00000075336	-0.350155758376903	1.29003461136252	0.0139446911118534
ENSG00000075407	-0.219591197419098	2.38111508070985	0.123114986663191
ENSG00000075420	0.474538353563849	4.06107532362979	0.0894476635225312
ENSG00000075539	-0.433890731291899	3.21497623472207	0.384404122868384
ENSG00000075568	-1.73664521405104	3.20669098102163	0.126321064685179
ENSG00000075618	0.307688066408628	4.37151117073	0.0613484303815048
ENSG00000075624	0.556780190223442	4.55686310249569	0.0654582309471736
ENSG00000075711	-0.462263804941716	3.69359505810462	0.146606911148906
ENSG00000075856	-0.0355392808979216	3.88521982511511	0.116452789227292
ENSG00000075945	-1.82417161582169	2.41995574848976	0.0683838113348263
ENSG00000075975	-1.02253926958853	3.03981055414835	0.363993878867144
ENSG00000076067	0.461069062287276	3.39724458101039	0.0500213918874448
ENSG00000076242	-0.828977601111307	3.33715964452686	0.308304529004459
ENSG00000076513	-1.09691419746751	3.10907208097888	0.345531398330222
ENSG00000076641	-2.00026287487738	3.1384605947257	0.0729292107425545
ENSG00000076685	-0.530300533109185	1.65801139665711	0.0398539221677805
ENSG00000077150	-0.318892273031494	3.88420042050358	0.0931700881622455
ENSG00000077157	-0.985755403057619	2.51054501020661	0.209775897051122
ENSG00000077254	-0.492685232343343	3.30728204703335	0.362734919542059
ENSG00000077380	0.403279910292879	2.50852971897129	0.0223440868973384
ENSG00000077585	-1.19852158758126	4.59717393920894	0.0183389448525356
ENSG00000077684	-0.429960757394083	2.11727129565576	0.113637001640014
ENSG00000077721	-0.880682229410882	2.62117628177504	0.283729784350832
ENSG00000077942	-1.27313478247082	3.24129738710999	0.289170897882116
ENSG00000078061	-0.75710654859417	3.66745295288995	0.13972095002757
ENSG00000078070	-0.778331327561021	2.44090908206522	0.191927424861206
ENSG00000078124	-0.0356066453875197	1.09691001300806	0.0080661216626933
ENSG00000078142	-0.298270108585136	2.83600745912553	0.280292546727566
ENSG00000078237	0.234587875429792	2.9000939015434	0.0759037945930834
ENSG00000078304	-1.16552929784906	1.34242268082221	0.0298243920872949
ENSG00000078618	-2.00026287487738	0.301029995663981	0.003177156239935
ENSG00000078699	-2.00026287487738	4.43771886133624	0.00416329448995599
ENSG00000078747	-0.414640865721972	3.25273170272602	0.37270104566112
ENSG00000078804	-0.0793613232250021	2.5854607295085	0.133936588952826
ENSG00000078902	-1.4561948305271	3.03682843337711	0.219439584598985
ENSG00000079308	-0.0690390527180384	3.02345823764368	0.236246194944332
ENSG00000079387	-0.460191577960175	2.68930885912362	0.280041927372936
ENSG00000079459	-0.414640865721972	4.00855759178425	0.0650988485330397
ENSG00000079482	-0.699129384554611	1.53781909507327	0.0370694494283232
ENSG00000079691	-1.04579041079166	0.477121254719662	0.00320967730113029
ENSG00000079785	-1.18734951823452	3.43504764133996	0.175942616798261
ENSG00000079819	-0.265145727186649	2.94026739144601	0.299038378868064
ENSG00000079950	-0.326554546079223	2.54032947479087	0.182969615587143
ENSG00000079999	-0.843867533898928	2.37383114507383	0.163648320549014
ENSG00000080561	-0.412729878360136	3.18284245855869	0.382940350169491
ENSG00000080709	-2.30129287054136	1.78175537465247	0.0281239007463624
ENSG00000080845	-0.939385059661379	2.39619934709574	0.163547123032145
ENSG00000081026	-0.115530303345001	2.47712125471966	0.12630316876016
ENSG00000081721	-1.11547631871706	3.18398121891459	0.332170084615375
ENSG00000081760	-0.651185754040884	3.35593018707887	0.337164831912841
ENSG00000081791	-0.744875377231034	2.35121634533934	0.163277292315872
ENSG00000081913	-1.41650631438104	2.65176244738011	0.202421436594006
ENSG00000081923	-1.08804908709614	2.08098704691089	0.103272776618724
ENSG00000082014	-2.30129287054136	3.62211036036122	0.0285879043634154
ENSG00000082068	-1.60232286620534	2.69328715700566	0.153831294169802
ENSG00000082212	-0.736870910569219	2.8862086241675	0.400312724466439
ENSG00000082213	-0.651185754040884	2.12548126570059	0.135820283126476
ENSG00000082258	-0.149869353823172	3.19700472802305	0.297010923624659
ENSG00000082641	-0.0614969412915243	2.57170883180869	0.128879325389035
ENSG00000082701	-2.00026287487738	2.80854855124041	0.0822548946850804
ENSG00000082898	-1.52314162015771	3.4205333226935	0.140814631849158
ENSG00000082996	-0.515827309867286	3.63083451782805	0.179126150716572
ENSG00000083093	-1.33096046030251	3.23603314711764	0.27464532679675
ENSG00000083097	-1.39820288354941	2.1156105116743	0.0876803258506564
ENSG00000083312	0.0418938034030727	2.58035466110659	0.104830889782785
ENSG00000083520	0.386069158103686	4.30075847675429	0.0675854118927822
ENSG00000083535	-0.886160310232456	3.02098244291842	0.397589860493596
ENSG00000083544	-1.54772172628349	1.5854607295085	0.0285082621454166
ENSG00000083642	-0.380341647844858	2.39967372148104	0.148335396978005
ENSG00000083750	-0.0793364869928188	3.16893921383598	0.261938873245324
ENSG00000083857	-1.27313478247082	0	0.00257700947965115
ENSG00000083896	-0.109930487642741	3.01304799611523	0.254504517052222
ENSG00000083937	-0.671074791142856	2.54157924394658	0.239980503377638
ENSG00000084072	-0.0030984032965872	3.2692793897719	0.224148056077172
ENSG00000084093	-1.52314162015771	2.85733249643127	0.188176796258889
ENSG00000084207	-0.926922583967091	2.67760695272049	0.307122021202987
ENSG00000084636	-1.38014302045854	3.24514237265296	0.253882740376695
ENSG00000084676	-1.19852158758126	2.36735592102602	0.148221635451218
ENSG00000084733	-1.02232141478321	1.98900461569854	0.099958851905867
ENSG00000085117	-0.828977601111307	2.75777549101193	0.358406722389049
ENSG00000085185	-1.00749194505624	3.08403978066795	0.368726229891968
ENSG00000085231	-0.475156277017735	3.57651411205196	0.20865969606979
ENSG00000085382	-0.497294059240391	2.87215627274829	0.350033351966657
ENSG00000085491	0.0305938760315916	3.31983447960114	0.206051729056472
ENSG00000085662	-0.939385059661379	3.16181704016769	0.370869107226029
ENSG00000085832	-1.36328156495212	2.20139712432045	0.101023082652047
ENSG00000085982	-0.593479216844169	2.10037054511756	0.130072006657536
ENSG00000086015	-0.95868203595305	4.88145598706258	0.0125515591272793
ENSG00000086061	0.583263493528035	3.85424529706612	0.0651012275438631
ENSG00000086062	-0.886319522570539	3.00582375302903	0.396728704053984
ENSG00000086065	0.0618056325191618	3.39067021262618	0.184193543378285
ENSG00000086189	-0.371727841888086	2.80448018910599	0.298135264144577
ENSG00000086232	-0.625980020846083	2.07003786660776	0.123559166297421
ENSG00000086544	-1.69923287921339	3.25127311367437	0.129585642473996
ENSG00000086619	0.868277166316418	4.69956024355965	0.0679015675112564
ENSG00000086827	-0.791557032792803	3.29545713807256	0.345410944400494
ENSG00000087008	-0.399843025395342	2.58602438238698	0.216015180144054
ENSG00000087074	0.408690244387524	4.00817418400643	0.100472094980359
ENSG00000087095	-1.10622818520163	2.71222866961954	0.280889511621019
ENSG00000087206	-0.828838078484521	1.99563519459755	0.104761558481807
ENSG00000087263	-0.891708373866105	2.46760810558363	0.197311500960589
ENSG00000087302	0.0723664000633349	2.87448181769947	0.126852412082432
ENSG00000087303	0.285444573758489	2.16136800223497	0.0215822080705037
ENSG00000087460	-1.54772172628349	2.95904139232109	0.183567894640629
ENSG00000087470	0.316509417011832	3.91587450285769	0.108931893968824
ENSG00000087510	-0.590839637887222	2.78283080520259	0.350389620412297
ENSG00000087586	-0.985955662192163	3.41396997174806	0.211090994496986
ENSG00000088179	-0.520689803854796	2.23172438332852	0.141894976301267
ENSG00000088325	-0.891869633551203	2.81690383937566	0.367953963411964
ENSG00000088448	-1.47717716493692	3.30222266631767	0.195436144639474
ENSG00000088832	-0.880682229410882	2.13987908640124	0.117387950708836
ENSG00000088854	-1.25990018538313	4.21537315278342	0.0227671268088768
ENSG00000088930	-1.54772172628349	3.32294251635302	0.163834383784451
ENSG00000089009	-0.16022637891905	3.64048143697042	0.148703933158723
ENSG00000089048	0.248290481097768	2.07736790528416	0.0179345165651699
ENSG00000089060	-0.717428360916517	3.48735051965558	0.248060220548299
ENSG00000089225	-1.33096046030251	3.39190500686716	0.194970025542851
ENSG00000089234	-0.761221573624156	2.94275192042981	0.408731194441113
ENSG00000089289	-1.30129287054136	3.53598995287693	0.113753482536818
ENSG00000089335	-0.355043279732157	2.27531135454181	0.122909830554963
ENSG00000089693	-0.41837981038159	3.13161866434913	0.383165277406816
ENSG00000089737	-0.320344730207463	3.81997143932566	0.106176606188457
ENSG00000090020	-2.00026287487738	2.43296929087441	0.0509022378224461
ENSG00000090061	-0.699025914553273	3.06762871672825	0.420058557960451
ENSG00000090273	-1.30129287054136	2.09864372581706	0.0962341165386488
ENSG00000090432	-0.286905543120918	3.39924094169246	0.286903223302993
ENSG00000090520	-2.30129287054136	2.76155198856418	0.0535755996458173
ENSG00000090530	-1.82417161582169	3.182129214053	0.108573729423946
ENSG00000090621	0.485098067079219	4.070370390367	0.0866789075814067
ENSG00000090776	-0.234156852214464	3.59499991673225	0.175223158757373
ENSG00000090857	0.0113614589394753	3.10533983980529	0.203171610190908
ENSG00000090905	-1.11547631871706	2.83058866868514	0.310997441292174
ENSG00000090989	-0.301210072841358	2.96848294855394	0.318431963224954
ENSG00000091136	-1.60232286620534	2.87419180467907	0.165752052562781
ENSG00000091140	-0.370044795478875	3.4507877920729	0.275408396748317
ENSG00000091164	-1.15516483486312	3.11660774398825	0.330573202444389
ENSG00000091409	-0.608012558073327	2.96402379284003	0.395193664412053
ENSG00000091436	-1.38014302045854	1.90036712865647	0.0656756682724718
ENSG00000091527	-0.68137164350884	3.17333198036865	0.413374895846099
ENSG00000091732	-0.671171810882822	3.210719715681	0.405003408087242
ENSG00000092148	-1.52314162015771	2.90579588036787	0.189966117693301
ENSG00000092203	0.0599192548106074	0.544068044350276	0.00412477380903368
ENSG00000092330	-0.494983532087175	3.49401537475714	0.259015523168682
ENSG00000092439	-0.422315317725407	2.72098574415374	0.284805648607175
ENSG00000092978	-0.635250419614328	2.610127613076	0.273849712844436
ENSG00000093009	-0.380341647844858	3.47769992833213	0.261803353349423
ENSG00000093010	-1.14475314121611	2.16136800223497	0.107120000444355
ENSG00000093144	-0.371727841888086	2.70113606609253	0.260193731586729
ENSG00000094880	-0.422260613008964	3.31754103245615	0.349711417942932
ENSG00000094916	-0.5608549097585	3.62603224782902	0.181011227241298
ENSG00000094975	-0.70635671780074	1.51188336097887	0.0356140327608614
ENSG00000095002	-1.82417161582169	3.30631778110443	0.0940764700622637
ENSG00000095015	-2.30129287054136	2.54777470538782	0.0453422603289758
ENSG00000095303	-1.01484338689545	3.32878720035453	0.263243846882693
ENSG00000095380	0.551326660665025	3.7559129500089	0.0556850104687152
ENSG00000095383	-1.4561948305271	3.34596154181314	0.189479682766406
ENSG00000095574	-0.713920445434671	3.33615942648478	0.339472271441168
ENSG00000095637	-2.00026287487738	3.83122969386706	0.0210948139755978
ENSG00000095787	-0.674545207944511	3.20235206780975	0.40773517026074
ENSG00000096080	0.11440651563286	3.3945392313722	0.164576252902393
ENSG00000096384	0.300870615445389	4.23662542137339	0.0780099407678964
ENSG00000096401	-0.945844330356868	3.28802553538836	0.305738465879574
ENSG00000096717	-0.150940869033546	3.31754103245615	0.278843922463652
ENSG00000096746	0.174954412746571	3.52094182197806	0.133653783891418
ENSG00000097033	-1.33096046030251	3.01157044359728	0.26065032991473
ENSG00000097046	-1.10622818520163	2.84323277809801	0.31556655009223
ENSG00000099203	-0.729011307998695	3.32118402730231	0.345269671586266
ENSG00000099204	-2.30129287054136	1.74036268949424	0.0269698187915637
ENSG00000099246	-0.266428861662096	2.93272736730153	0.29742333939621
ENSG00000099250	-1.01484338689545	2.09864372581706	0.105117525905503
ENSG00000099256	-2.30129287054136	1.33243845991561	0.00738887662772548
ENSG00000099284	-1.30129287054136	2.03941411917614	0.0912332953742694
ENSG00000099783	-1.82417161582169	3.06688474312977	0.112882735545108
ENSG00000099795	-1.00026287487738	2.80448018910599	0.341572159464943
ENSG00000099860	1.62283354010397	4.78120947168911	0.013184777460216
ENSG00000099968	0.085056171845372	2.90390352669016	0.12893058148932
ENSG00000099977	-0.651185754040884	3.78685785382895	0.101180011245783
ENSG00000100030	-1.22211162449373	1.26717172840301	0.02607795437832
ENSG00000100068	-0.891869633551203	2.30427505047713	0.141310886410399
ENSG00000100104	-1.27313478247082	2.54220278243403	0.197136390309476
ENSG00000100124	-1.04579041079166	3.80925661273958	0.0601335059863301
ENSG00000100129	-0.0854496480314432	3.4375127452648	0.219630322963906
ENSG00000100138	-0.843723145552126	3.14597290280218	0.396470909800639
ENSG00000100154	-0.45194157849698	3.09008161803882	0.383025407614825
ENSG00000100201	-0.470775342545171	2.63447727016073	0.254248642677551
ENSG00000100209	-1.82417161582169	1.81291335664286	0.0292495087770994
ENSG00000100216	-0.296848535563602	1.27875360095283	0.013199894168001
ENSG00000100219	-0.308395665869825	1.46982201597816	0.0234937170201633
ENSG00000100234	-0.635250419614328	3.05134549933654	0.41216354458012
ENSG00000100241	-0.00593159286019563	3.70475090429067	0.127752042165762
ENSG00000100258	-1.27313478247082	2.12872228433843	0.100798056386527
ENSG00000100263	-0.952215749704865	2.00216606175651	0.101641672494666
ENSG00000100285	-0.523072620978228	2.50037371435337	0.196407967916831
ENSG00000100294	-0.773805896159232	2.86480762902615	0.393693743948378
ENSG00000100304	-1.60232286620534	1.65321251377534	0.0307645831529621
ENSG00000100316	1.18113025155989	4.79241270323898	0.0397325290053682
ENSG00000100320	-0.532736818444122	2.48215869541128	0.190691006156319
ENSG00000100330	-0.537793498712395	2.90928852416225	0.367560655695668
ENSG00000100345	-0.97887646437114	1.90308998699194	0.0910451179780712
ENSG00000100348	-0.262363598240454	3.11925588927794	0.34009439008346
ENSG00000100360	-2.30129287054136	2.49554433754645	0.0432286495927232
ENSG00000100376	-1.24669173061951	2.33445375115093	0.136556472049183
ENSG00000100379	-1.09691419746751	2.54468802230268	0.215025708281531
ENSG00000100393	-1.20998865993742	2.39445168082622	0.155682831218702
ENSG00000100410	-0.47730133189704	4.72539703144001	0.0168880789265152
ENSG00000100412	-0.454033570151364	2.77778918743487	0.315237979195791
ENSG00000100439	-1.08804908709614	3.15198239545747	0.343528867609544
ENSG00000100441	-0.590759000559923	3.27311706848674	0.384205222626426
ENSG00000100445	-1.23422780331383	3.67742443770125	0.0731379133420861
ENSG00000100523	-0.291127426332479	3.03921576590395	0.334925515600038
ENSG00000100526	-0.782653485762533	2.44947839918736	0.194084182905015
ENSG00000100554	-0.479457034181141	2.04139268515822	0.106277960271595
ENSG00000100575	-0.875117173608954	3.25042000230889	0.346094539647823
ENSG00000100591	-1.04579041079166	2.90552604843505	0.344678035172566
ENSG00000100592	-0.838752127839766	2.36455099535397	0.160977952100862
ENSG00000100599	-0.7251891479292	3.09881671704894	0.419989186718823
ENSG00000100600	-0.508767644166879	3.59961018831862	0.197048156954556
ENSG00000100612	-1.39820288354941	1.09691001300806	0.0167918186672536
ENSG00000100614	-0.326510665797022	3.16568937601762	0.362718398151221
ENSG00000100629	-0.535328761670423	3.07151380509509	0.395561500566096
ENSG00000100632	-0.100720200584562	2.36455099535397	0.0993856585194398
ENSG00000100647	-1.31587338255943	3.18977095634687	0.288060102000873
ENSG00000100650	1.22714313027548	4.8113034869609	0.0347698913922364
ENSG00000100664	0.514811673419378	4.31576049066573	0.0615961123181068
ENSG00000100697	-1.52314162015771	1.97543180850926	0.0597587462831526
ENSG00000100722	-0.00227338261493434	3.10873410860236	0.21268407415431
ENSG00000100731	-0.45194157849698	3.02999217537785	0.36888829118242
ENSG00000100764	-0.359939040184648	3.55948768179777	0.210988126607608
ENSG00000100796	-0.291167873159321	3.03622954408629	0.333626333449592
ENSG00000100804	-1.36328156495212	3.28296180353434	0.247868451017935
ENSG00000100811	-0.748875598339857	3.16672605558005	0.408753164923248
ENSG00000100852	-0.117458257545061	3.16256440652302	0.281942330058776
ENSG00000100883	0.211133249513239	3.44106640663926	0.129750201511105
ENSG00000100906	0.642525162925698	4.3432707006508	0.0597327685404529
ENSG00000100938	-0.266352450385176	3.51341738285851	0.223066150718136
ENSG00000100941	0.243699994089296	3.63853917299192	0.111181480237634
ENSG00000100997	-1.07060047156383	2.07918124604762	0.103400800207796
ENSG00000101019	-0.848897792126374	1.83569057149243	0.0786033058826252
ENSG00000101040	-2.00026287487738	3.23552844690755	0.0664701642818245
ENSG00000101132	-0.796013527751156	2.72222246396973	0.346180094074943
ENSG00000101146	-0.392756740106785	4.20095987839185	0.0362129477811108
ENSG00000101158	-0.773928810953417	3.92888211266617	0.0635658938509584
ENSG00000101182	-0.688307095906751	2.58092497567562	0.266127741323709
ENSG00000101191	-2.30129287054136	3.25345916433984	0.0538876507581787
ENSG00000101224	-0.055639079761082	3.83244504117411	0.117530242930447
ENSG00000101236	-1.33096046030251	2.83632411570675	0.244247015887417
ENSG00000101247	-0.644723027395885	2.91750550955255	0.396071049199036
ENSG00000101266	-0.654406862568243	1.69897000433602	0.0489876642211975
ENSG00000101294	-0.189401033536737	3.25321681250213	0.307788385415058
ENSG00000101333	-0.838752127839766	3.11109441050934	0.404233388841177
ENSG00000101337	-0.914977847632172	1.85430604180108	0.0829897133822971
ENSG00000101343	-0.00446042846271938	3.45186315922061	0.19129405949441
ENSG00000101361	-0.356622044625088	3.35015106678071	0.323596672946958
ENSG00000101365	-1.31587338255943	3.65977362924779	0.0714506236915899
ENSG00000101367	1.00124570699387	4.49907506600408	0.0593704369742518
ENSG00000101384	-1.30129287054136	3.16136800223497	0.292903124815931
ENSG00000101400	-1.60232286620534	3.02796085978545	0.166039988092443
ENSG00000101413	-0.537793498712395	2.73319726510657	0.317984489082834
ENSG00000101439	-0.903187282251592	3.19451434188247	0.367455158616039
ENSG00000101442	-0.908958664273443	2.55509444857832	0.243660672621136
ENSG00000101474	-0.769692197636935	2.83505610172012	0.387462543809952
ENSG00000101493	-1.19852158758126	3.42102777566748	0.182670743251994
ENSG00000101574	-0.428092179654003	3.09847066565063	0.379368516490613
ENSG00000101577	-2.00026287487738	3.50859704623007	0.0531673858163232
ENSG00000101596	-0.0898840229261043	3.2093809523462	0.268904652764387
ENSG00000101654	-0.854134839199138	2.52762990087134	0.230883126762731
ENSG00000101665	-0.848897792126374	3.2678754193189	0.3448182076826
ENSG00000101773	-0.909126459408613	3.176525336535	0.373586094754504
ENSG00000101782	-0.736870910569219	3.41639084105839	0.284861430979607
ENSG00000101811	-0.537722132175785	2.17897694729317	0.13947985270329
ENSG00000101825	-0.7871458038717	2.04532297878666	0.113573112275712
ENSG00000101844	-0.25061225869207	4.0102575429983	0.0749582247629492
ENSG00000101849	-0.576938889481392	2.99519629159718	0.392947459071316
ENSG00000101856	-0.582303554413106	3.02632893872235	0.39893240635742
ENSG00000101868	-2.00026287487738	3.83796701836865	0.0205908150597593
ENSG00000101901	-1.13486736170231	1.86033800657099	0.0822387722283877
ENSG00000101911	-1.01484338689545	2.90821685308939	0.355179291460232
ENSG00000101935	-2.00026287487738	2.94694327069783	0.0778509131148041
ENSG00000101966	-1.82417161582169	2.89486965674525	0.115329245411588
ENSG00000101974	-0.522934655497592	3.12073840554294	0.401068928416137
ENSG00000102024	-1.25990018538313	2.62428209583567	0.224464117614149
ENSG00000102038	-0.433890731291899	1.78175537465247	0.0494616067895684
ENSG00000102054	-0.933197807649851	3.58613702523079	0.143040620513276
ENSG00000102081	-0.891869633551203	3.31101174898129	0.306639139904735
ENSG00000102103	-0.914977847632172	4.59865921402813	0.0203897618547492
ENSG00000102158	-0.224403901948995	2.86093662070009	0.255203204288833
ENSG00000102189	-0.972104786806838	2.81888541459401	0.352523126348477
ENSG00000102287	-0.677945013242539	3.56395546499581	0.208039870653202
ENSG00000102316	-1.69923287921339	2.77195474896395	0.137870819324449
ENSG00000102317	0.0319657770603295	4.04933433597228	0.0997798073084915
ENSG00000102390	0.0251406275164067	3.1542717759931	0.201838508487686
ENSG00000102393	-0.143783182814641	4.19182813353313	0.0518958557394309
ENSG00000102409	-2.30129287054136	2.2027606873932	0.0254724289621993
ENSG00000102471	-0.315916201074081	2.86033800657099	0.293778677125189
ENSG00000102531	-1.15516483486312	3.3392526340327	0.244560653868483
ENSG00000102572	-0.748875598339857	3.49324887005742	0.238980111999478
ENSG00000102580	-1.06225156928814	3.01849245340147	0.350462732598996
ENSG00000102595	-1.0379009062332	3.52290045946158	0.14344169377529
ENSG00000102606	-0.431949265773612	3.29314148345093	0.361755158913949
ENSG00000102699	-1.60232286620534	2.49066065335614	0.123138313109267
ENSG00000102710	-0.428092179654003	3.63948648926859	0.17119787525086
ENSG00000102753	-0.527877838531006	3.27056238769733	0.381288559045616
ENSG00000102755	-1.25990018538313	2.08457627793433	0.098471328156168
ENSG00000102780	-0.903187282251592	3.14003641097528	0.385810455659374
ENSG00000102781	-0.137809539538256	2.69810054562339	0.166232990120343
ENSG00000102786	0.943176787562499	4.52377897266704	0.0670070027009976
ENSG00000102804	-0.0458134007779294	2.07554696139253	0.0414767777981536
ENSG00000102805	-0.702728017097894	2.89872518158949	0.400900902329871
ENSG00000102870	-0.532736818444122	3.16598582277445	0.404294215766096
ENSG00000102893	-0.843867533898928	1.75204844781944	0.060610172309936
ENSG00000102901	-0.453974720898791	2.28555730900777	0.137818173474044
ENSG00000102908	-1.22211162449373	3.6558584589861	0.0792123180430857
ENSG00000102910	-1.60232286620534	3.47297573459423	0.105820469522047
ENSG00000102974	-2.00026287487738	2.74585519517373	0.0820685074332268
ENSG00000103035	-0.939385059661379	2.65801139665711	0.296826394877299
ENSG00000103042	-0.7251891479292	2.7906369619317	0.372831107193565
ENSG00000103051	-0.210055770212122	2.77887447200274	0.22122295481515
ENSG00000103091	-0.688408043129394	2.55930801090701	0.253804114211595
ENSG00000103168	-0.550404944437868	2.57634135020579	0.240490290199701
ENSG00000103175	-1.38014302045854	2.28330122870355	0.112388825161051
ENSG00000103194	-0.819145304606132	2.61752453488629	0.29011661506538
ENSG00000103196	-2.30129287054136	1.72835378202123	0.0262663871563051
ENSG00000103222	-0.744760415127678	2.8718647020882	0.397008336033095
ENSG00000103241	-0.364890619923168	2.97405090279288	0.336519547916762
ENSG00000103257	0.80138157064996	3.83343399587031	0.0249412656467412
ENSG00000103274	-0.796013527751156	2.01494034979294	0.108613511163021
ENSG00000103275	-1.13486736170231	3.11544408343624	0.335528245222701
ENSG00000103335	0.67790862826136	3.96416531062174	0.0555826475965781
ENSG00000103342	-1.20998865993742	3.22427401429426	0.306452477467941
ENSG00000103381	-0.602074520446135	1.86332286012046	0.0716217575669954
ENSG00000103429	-0.304045058954042	2.80685802951882	0.272526770806759
ENSG00000103449	-2.30129287054136	2.6414741105041	0.048536311046449
ENSG00000103591	-0.635250419614328	3.004751155591	0.406541476065065
ENSG00000103647	-2.30129287054136	0.176091259055681	0.00433277651721345
ENSG00000103653	-1.03015217098197	2.00432137378264	0.100786987325725
ENSG00000103657	-1.82417161582169	3.22141423784234	0.105100394250706
ENSG00000103671	-0.985955662192163	3.14348321067006	0.366166832205136
ENSG00000103888	-1.41650631438104	3.11226976841727	0.243710826274974
ENSG00000104067	-0.390837687068878	3.57345182203549	0.205753684982728
ENSG00000104093	-1.82417161582169	2.24674470972384	0.0396298304283855
ENSG00000104129	-0.520621193083079	3.22518000817768	0.395108911646041
ENSG00000104177	-1.03015217098197	1.91381385238372	0.0922554881770199
ENSG00000104221	-0.63216781198587	2.94522231663534	0.397711220362467
ENSG00000104228	-0.699025914553273	3.25719842613934	0.384228816312646
ENSG00000104312	-0.782653485762533	3.45048005460606	0.253714487097078
ENSG00000104320	-0.914977847632172	3.18098558078673	0.370838905008131
ENSG00000104331	-0.258448560901273	1.79239168949825	0.0448671088034401
ENSG00000104332	-1.54772172628349	3.55077851856426	0.0885254745320937
ENSG00000104365	-2.30129287054136	3.07114529045108	0.0728647734792569
ENSG00000104388	-1.60232286620534	2.11394335230684	0.0612559350088158
ENSG00000104408	0.0548788750850139	2.86183299765794	0.132009018868312
ENSG00000104412	-0.445898643716932	2.26363606858811	0.13500126478589
ENSG00000104419	-0.282684638959092	2.76004532796581	0.248218940287436
ENSG00000104442	-0.590759000559923	2.38021124171161	0.163667205082954
ENSG00000104447	-0.296807556233755	1.61278385671974	0.0318618511806348
ENSG00000104517	-0.522934655497592	3.12123145514962	0.401068928416137
ENSG00000104722	0.0921013635165972	4.00479411038871	0.111482512338386
ENSG00000104723	0.476975671925645	3.80505886271846	0.0780697399615074
ENSG00000104812	-0.269121884774802	3.32345836684947	0.31410275792776
ENSG00000104904	0.7342513303365	4.6364026338713	0.0739078399957551
ENSG00000104960	-0.748875598339857	4.00086772153123	0.0534400460006608
ENSG00000104964	-2.30129287054136	2.00216606175651	0.0263204871066121
ENSG00000104969	-1.82417161582169	2.06069784035361	0.0298494495595298
ENSG00000105088	-1.31587338255943	3.21391600964402	0.284655142891767
ENSG00000105137	-0.773928810953417	3.2202388799344	0.386452355599729
ENSG00000105171	-0.511085765876103	2.56288738129388	0.224699082861148
ENSG00000105173	-0.992948564586948	2.57287160220048	0.24074813181008
ENSG00000105223	-1.47717716493692	4.58138068870999	0.00945090605090597
ENSG00000105281	0.698388646058142	4.70478090188671	0.0601268689304222
ENSG00000105339	-1.38014302045854	3.09078692794927	0.256442674953275
ENSG00000105355	-1.41650631438104	2.67486114073781	0.206521156350145
ENSG00000105401	0.34849320805771	3.40389229555942	0.0831908853729813
ENSG00000105497	-0.110800933046081	3.05480450022095	0.264559701736904
ENSG00000105568	-1.00026287487738	2.3541084391474	0.146718435835487
ENSG00000105618	-0.819281747314137	4.0146675187856	0.0472032680511095
ENSG00000105640	-0.261016922986222	3.74721753613999	0.122822563842739
ENSG00000105664	-0.392654535037162	3.31931430409051	0.3443006739134
ENSG00000105671	-0.178395838973287	2.50852971897129	0.144066846235892
ENSG00000105701	-2.00026287487738	3.26752371638546	0.0641035638514734
ENSG00000105732	-1.82417161582169	2.3654879848909	0.0579806786354207
ENSG00000105810	-0.499551583245237	3.89762709129044	0.0816754448690177
ENSG00000105821	-0.97887646437114	3.45621415535799	0.188811732649364
ENSG00000105829	-0.385583094573449	3.58726184969253	0.196453575911256
ENSG00000105835	-0.266390654343128	3.13687903987552	0.34311636379969
ENSG00000105849	-0.63216781198587	2.98833595585605	0.403660135986536
ENSG00000105856	0.0372585732255658	3.10191883368042	0.188143405528431
ENSG00000105866	-0.933197807649851	1.57403126772772	0.0323428581177935
ENSG00000105875	-0.713920445434671	2.71432975974523	0.339975598062299
ENSG00000105879	0.233285304972294	2.90036712865647	0.0759037945930834
ENSG00000105887	-1.4561948305271	2.95808584852109	0.213649322163314
ENSG00000105926	-0.647896383309234	3.38264730315471	0.322111238390262
ENSG00000105939	-0.713813391231466	3.39872103602553	0.301871072573366
ENSG00000105953	-1.27313478247082	1.84198480459011	0.0690706113287162
ENSG00000105968	-1.03015217098197	4.37279237148907	0.018386243427072
ENSG00000105971	-1.23422780331383	3.20574554094266	0.307685841261993
ENSG00000105974	-1.16552929784906	3.64933485871214	0.0851532172580712
ENSG00000105976	-0.635250419614328	3.55972712741756	0.216161824331809
ENSG00000105983	-0.70635671780074	2.39181692361325	0.173834051996675
ENSG00000105993	-1.31587338255943	3.3183764152228	0.243436963486267
ENSG00000106003	0.924485701277518	4.94291292390405	0.0215376020992009
ENSG00000106009	-2.30129287054136	4.32681700564188	0.00353121600553041
ENSG00000106052	-1.54772172628349	1.78175537465247	0.0370810446473784
ENSG00000106080	-0.0943641425985789	3.47921528820137	0.205253560740716
ENSG00000106153	0.0542469769401343	3.73255457985143	0.124394288356542
ENSG00000106211	0.0510920140868284	3.6746774678732	0.130066970578956
ENSG00000106236	0.125925409802628	3.9604707775343	0.11699712054964
ENSG00000106261	-0.43988166986591	3.20262452357898	0.387253465770056
ENSG00000106266	-1.2867853987216	3.20790353038605	0.294146594686079
ENSG00000106268	-0.638445042105725	2.86242955610601	0.383689034961436
ENSG00000106299	-1.69923287921339	3.0665122778566	0.140277550149515
ENSG00000106366	-0.0459053728950152	3.54151684083103	0.172011271911756
ENSG00000106399	-0.130863338398526	2.65657729139611	0.155993261889748
ENSG00000106443	-1.69923287921339	2.66417170536193	0.128180756468375
ENSG00000106460	-1.82417161582169	2.41161970596323	0.0665072056647556
ENSG00000106462	-1.17614716927294	2.99497667364969	0.308760904866465
ENSG00000106524	-0.361630873120103	2.8228216453031	0.299752771667452
ENSG00000106554	0.0298869843665847	3.90124030207331	0.119943502316377
ENSG00000106571	-2.00026287487738	2.85033985458348	0.0811406181021461
ENSG00000106591	-0.189465036463845	1.98900461569854	0.0551716700591552
ENSG00000106609	-1.10622818520163	2.64738297011462	0.256576106805019
ENSG00000106624	-0.736870910569219	3.10226214949427	0.419588427236942
ENSG00000106636	-0.187190305896437	2.73319726510657	0.195269882165483
ENSG00000106638	-0.472960285734327	3.34937467420405	0.340956210288941
ENSG00000106701	-0.542765338061011	3.20303288701471	0.40194874041109
ENSG00000106723	-0.809797639830861	2.72835378202123	0.347529215799408
ENSG00000106772	-1.60232286620534	2.46686762035411	0.118310624865297
ENSG00000106799	0.207149337503216	3.62986811874612	0.118490354531255
ENSG00000106829	-0.101546223050185	3.46996920949996	0.211286252221751
ENSG00000106853	0.826198789146221	2.20951501454263	0.0029660197160103
ENSG00000106993	-0.945661734955532	2.59494473669508	0.258705123970478
ENSG00000107021	-1.20998865993742	4.22468841745729	0.0226126829579717
ENSG00000107036	0.104814692542441	3.34635297445064	0.170216404029521
ENSG00000107104	-2.00026287487738	3.5668497877944	0.0490813329291654
ENSG00000107140	-1.33096046030251	3.21722065564452	0.279178918249514
ENSG00000107175	0.10771675755766	3.37957743332781	0.166872810976147
ENSG00000107223	-0.125008441401503	4.50799746637683	0.0239444696031889
ENSG00000107249	-0.211185841187089	2.97566153318106	0.289400397641474
ENSG00000107290	-0.979073575807438	2.61384182187607	0.264525322848767
ENSG00000107338	-0.353376866904262	2.79899573444388	0.291094825749846
ENSG00000107341	-1.73664521405104	2.92116605063774	0.13416261311751
ENSG00000107372	0.562530296882662	4.66487222219107	0.0525703771200202
ENSG00000107554	-1.36328156495212	2.27067883614471	0.112337036365676
ENSG00000107560	-0.50639543057081	2.90308998699194	0.357719986404503
ENSG00000107581	0.216041434154742	3.3623882165887	0.124526635373021
ENSG00000107625	-0.361630873120103	3.26173854735254	0.35860358208931
ENSG00000107643	-0.38379552975415	3.75262456262677	0.122816116394677
ENSG00000107731	-1.31587338255943	1.5910646070265	0.036574830090448
ENSG00000107745	-0.97887646437114	2.94669783724574	0.369114579118479
ENSG00000107771	-0.412783395567485	2.56110138364906	0.206891937491034
ENSG00000107779	-0.420370337197612	3.03522955635021	0.363610097404443
ENSG00000107796	-1.73664521405104	2.58827170684233	0.110941942937115
ENSG00000107854	-0.237929566821493	2.28780172993023	0.105884353151834
ENSG00000107863	-1.06225156928814	1.45484486000851	0.0313266913484415
ENSG00000107897	-0.848897792126374	2.85247999363686	0.383599440817767
ENSG00000107929	-0.475094494985203	1.45484486000851	0.0249686293686052
ENSG00000107938	-0.710122115471152	1.46982201597816	0.0332987855364693
ENSG00000107957	-0.992948564586948	2.90552604843505	0.361380220939684
ENSG00000107959	0.836086493222874	3.93991842036906	0.0307507589231926
ENSG00000107968	-0.7251891479292	2.6959192528314	0.333362715027273
ENSG00000108010	-0.0270029047904608	3.99312748510571	0.104890576264127
ENSG00000108021	-0.4664987223638	3.06595298031387	0.380681901872941
ENSG00000108039	-1.82417161582169	2.90091306773767	0.115231625428232
ENSG00000108061	0.170138692310317	2.72672720902657	0.0749671094235343
ENSG00000108094	-1.03015217098197	3.13719581194055	0.35773326763118
ENSG00000108107	-0.939385059661379	3.65810683550639	0.115196486258807
ENSG00000108175	-1.16552929784906	3.27079525337685	0.289824647548075
ENSG00000108179	-0.494983532087175	3.36295345894429	0.336948028669017
ENSG00000108239	-0.23927819995827	3.4344092075875	0.258324206656589
ENSG00000108256	0.810483754402381	4.44391980110302	0.0683456376151443
ENSG00000108278	-1.41650631438104	2.48215869541128	0.160593134764731
ENSG00000108298	-0.337325068333416	3.03582982525283	0.346349202193236
ENSG00000108384	-1.14475314121611	2.64246452024212	0.247806845003135
ENSG00000108406	-0.796013527751156	3.28611950259036	0.347324986297521
ENSG00000108424	-0.532807370374351	3.23185172374342	0.395142340942721
ENSG00000108448	-0.833837366038332	1.31175386105575	0.0239221551333607
ENSG00000108468	-1.25990018538313	2.57170883180869	0.208564281122017
ENSG00000108469	-0.294059990558769	2.96684542365492	0.316043626049817
ENSG00000108518	-0.740797747750255	3.26114386770067	0.374823234056893
ENSG00000108551	0.753072225999965	3.95148323075229	0.0419982295965703
ENSG00000108557	-1.20998865993742	2.56288738129388	0.209593263461602
ENSG00000108582	-0.0631510489520967	3.07881918309885	0.243499302360403
ENSG00000108599	-0.585130314568475	2.92737036303902	0.383513058772008
ENSG00000108821	0.235838474134632	4.37398720595658	0.0592406116975489
ENSG00000108828	-0.791429026937892	2.42406452541749	0.18493246478708
ENSG00000108840	-1.47717716493692	3.12564389235739	0.215506412238459
ENSG00000108848	0.0674160969166872	3.60831204269733	0.138133623522299
ENSG00000108854	-0.706461949392261	2.47202469770028	0.20624104512542
ENSG00000108950	-2.30129287054136	1.7160033436348	0.0257144655730977
ENSG00000108960	-1.36328156495212	2.06632592536204	0.0877079055719878
ENSG00000108963	-0.435784479778692	3.9305924884426	0.0780030670932976
ENSG00000109079	-0.660921649619177	3.29896218192012	0.368135890073351
ENSG00000109089	-1.82417161582169	3.15442397311465	0.110649652036289
ENSG00000109111	-0.275830796404701	4.55571701511202	0.0196990426663122
ENSG00000109133	0.0230876845682984	2.85823633542951	0.142931883549324
ENSG00000109171	-0.568745794092843	3.04863598843265	0.398739829904463
ENSG00000109189	-0.550404944437868	2.83632411570675	0.356314638469072
ENSG00000109320	-1.82417161582169	3.33765889102614	0.0888170446272151
ENSG00000109381	-0.671074791142856	3.86486691432853	0.0801081572472677
ENSG00000109436	-1.47717716493692	2.3701428470511	0.1166773216478
ENSG00000109445	0.284647561552466	3.42942926438179	0.105610588735433
ENSG00000109475	0.166665160349719	3.96607130089599	0.115578879949971
ENSG00000109519	0.0326309149011146	2.21085336531489	0.0452060927887504
ENSG00000109536	-0.914977847632172	2.05690485133647	0.106645258669519
ENSG00000109572	-0.744875377231034	2.68529378138678	0.329010020391635
ENSG00000109576	-1.38014302045854	2.46239799789896	0.160274433498921
ENSG00000109606	0.0747508870007708	3.28847280059978	0.185420579499355
ENSG00000109674	-0.532807370374351	2.99519629159718	0.380622793206682
ENSG00000109805	-0.0707465417427305	3.10363270520974	0.251092474506338
ENSG00000109814	-0.206649797270959	2.89431606268444	0.258802841870973
ENSG00000109861	-0.828838078484521	2.68259629146055	0.3241209975298
ENSG00000109929	0.0587595155103524	2.89762709129044	0.139279512711907
ENSG00000109971	1.19281806924898	4.52721086879335	0.0418080771512939
ENSG00000110031	-0.407258180865614	2.97104379183603	0.345638349667594
ENSG00000110048	-0.506461830166681	3.99524020186282	0.0634204289983311
ENSG00000110066	-0.499551583245237	2.21748394421391	0.138594260515672
ENSG00000110092	-0.422205915182382	3.37993972280192	0.319262545044991
ENSG00000110107	-1.4561948305271	2.65127801399814	0.191774308905835
ENSG00000110218	0.289573895891996	3.12629379069327	0.0676450987749209
ENSG00000110237	-1.22211162449373	4.07698613987646	0.0265988973907964
ENSG00000110318	-1.36328156495212	3.21192108430851	0.267683022737678
ENSG00000110367	0.552567674800077	2.5971464878337	0.012236440324801
ENSG00000110395	-1.73664521405104	3.64635470602076	0.0494290747681986
ENSG00000110422	-1.1870311519042	3.21866677149587	0.311603151176663
ENSG00000110427	-2.00026287487738	4.14561588674892	0.00567265906000302
ENSG00000110435	-1.41650631438104	3.52936618081949	0.110041322956109
ENSG00000110497	-0.748875598339857	3.91224863432881	0.0677097285729243
ENSG00000110619	-1.23422780331383	3.37575503475522	0.214989304467105
ENSG00000110696	-0.00153296641022299	2.65753388755799	0.119467617181293
ENSG00000110756	0.0471419370000524	3.61589747044901	0.139657817656827
ENSG00000110768	-0.483863840642763	2.96964884048073	0.363370789857028
ENSG00000110851	-1.52314162015771	2.19173039336286	0.0780896776268764
ENSG00000110871	-1.07060047156383	3.83701994854091	0.0521305329690988
ENSG00000110880	0.27057133270794	4.37220293556269	0.0604580830051533
ENSG00000110917	-0.165529297849056	3.25503116334555	0.297885236366466
ENSG00000110958	-0.965437076678691	1.95182303531591	0.0976382800294545
ENSG00000111052	-2.00026287487738	2.4401216031878	0.0523791101016395
ENSG00000111057	-1.36328156495212	2.05690485133647	0.0867786259776343
ENSG00000111142	-0.0581838514315191	3.00367590254878	0.224412626003074
ENSG00000111145	-2.00026287487738	2.66133934000604	0.0770714884345471
ENSG00000111215	-0.0916500883857515	2.6570558528571	0.143756751883232
ENSG00000111266	-0.787019091432159	2.7996850909091	0.37612894531314
ENSG00000111300	-0.309982307564235	3.49851731146163	0.23643315609666
ENSG00000111331	-0.387327570921075	3.02222210450771	0.35436921069997
ENSG00000111361	-0.939385059661379	2.29114676173189	0.134566600508136
ENSG00000111412	0.378907508238264	3.16016829295851	0.0454950538286051
ENSG00000111424	-0.0418505245797892	4.06813017939697	0.0881433441239888
ENSG00000111445	-0.566099536979889	2.92608508692514	0.378031641621306
ENSG00000111450	-1.63199045596649	1.92685670894969	0.044319246371664
ENSG00000111530	-0.291127426332479	2.06445798922692	0.0783597933169123
ENSG00000111596	-0.331093470526441	2.45331834004704	0.156820776298372
ENSG00000111605	-0.914977847632172	2.8139144200486	0.363498781451741
ENSG00000111615	0.45139456626229	3.67947332252941	0.0652838422945313
ENSG00000111647	-0.0681999222993848	3.27829620809127	0.253835049256871
ENSG00000111666	-1.03015217098197	1.75966784468963	0.0613199198428546
ENSG00000111684	-0.590678378202124	5.01385851236795	0.0091467723091038
ENSG00000111725	-1.15516483486312	2.85033985458348	0.30005529900374
ENSG00000111726	-1.82417161582169	2.80685802951882	0.115209937406608
ENSG00000111752	-1.63199045596649	3.53756725715268	0.0845644827236831
ENSG00000111785	-1.69923287921339	2.75891189239797	0.13673057577145
ENSG00000111875	-0.933197807649851	2.22530928172586	0.122696427153122
ENSG00000111880	-1.0379009062332	1.93951925261862	0.0954293052587021
ENSG00000111885	-1.20998865993742	3.21945353707681	0.308089542042557
ENSG00000111897	0.558396331713686	3.44466923093852	0.0304623347657049
ENSG00000111906	-1.60232286620534	3.14176323027579	0.165225587745054
ENSG00000111912	-0.782653485762533	3.85263245791151	0.075465434129107
ENSG00000111962	-1.20998865993742	3.19173039336286	0.31522610093581
ENSG00000111981	0.830064190576639	4.24091100963788	0.0459426626357244
ENSG00000112062	-0.407205340165105	3.31544551822458	0.349346804048257
ENSG00000112081	1.46358402086989	4.73710513866464	0.0229870732732867
ENSG00000112118	-0.220780783569743	3.08314414314305	0.318940933220707
ENSG00000112149	0.113776011836208	4.08382499605334	0.0988543562583928
ENSG00000112167	-1.14475314121611	2.12872228433843	0.105074431865895
ENSG00000112210	-0.122991826006771	3.9258790893015	0.10374938725542
ENSG00000112242	-1.36328156495212	3.15411952551585	0.269876846959354
ENSG00000112245	0.347813268901641	3.71833557890851	0.0921116933562695
ENSG00000112249	-0.266428861662096	3.10805737378385	0.340284874411699
ENSG00000112282	-0.891708373866105	2.14144977340047	0.11615759601789
ENSG00000112290	-0.897491591917275	2.78710609303657	0.357692885840984
ENSG00000112297	-1.36328156495212	2.83821922190763	0.235363505852771
ENSG00000112306	1.40521829751595	4.8247439541869	0.0215656232267926
ENSG00000112339	0.437570787795489	3.48408619935794	0.0613971623768858
ENSG00000112378	-1.82417161582169	3.10737958280445	0.112339292561765
ENSG00000112531	0.236634218399052	3.69696764074402	0.112033065497697
ENSG00000112578	-0.0402527452689488	3.54437814395781	0.170665533149595
ENSG00000112584	-1.31587338255943	1.76342799356294	0.0527730690151447
ENSG00000112592	0.173048417540378	3.47158505418519	0.138710787020123
ENSG00000112699	-1.00005591021725	3.90124030207331	0.0485128319264919
ENSG00000112701	-0.0507333306629374	3.02284061087653	0.225355764579454
ENSG00000112773	-0.201897095806087	2.98091193777684	0.287775145751996
ENSG00000112851	-0.151985675762308	1.66275783168157	0.0312744621409851
ENSG00000112874	-1.08804908709614	2.96684542365492	0.337417201830097
ENSG00000112902	-0.579652233746901	3.36398782974849	0.335755764739808
ENSG00000112941	-1.47717716493692	3.36986495785623	0.171115615069327
ENSG00000112972	0.201290458314961	3.46582881535744	0.131190291684193
ENSG00000112977	-1.69923287921339	3.24477176149529	0.130252883869347
ENSG00000112996	-0.0639564992550853	2.76974646717945	0.152169066203519
ENSG00000113013	-0.143869616784429	4.89944019154266	0.00702553771505698
ENSG00000113048	-0.914977847632172	3.67815403801044	0.111885166091324
ENSG00000113068	-0.387327570921075	3.27160930137883	0.360912686023057
ENSG00000113083	-1.01484338689545	2.85973856619715	0.348088415214746
ENSG00000113140	-1.20998865993742	3.26611404953168	0.288841162954815
ENSG00000113163	-0.695560325961314	3.90374094062154	0.0711606817954187
ENSG00000113273	-0.920909151431085	2.54157924394658	0.233389411257705
ENSG00000113282	-0.547867796462393	2.70543604658525	0.307947725232656
ENSG00000113318	-0.426066027531929	2.66417170536193	0.259530725634118
ENSG00000113328	0.388436008168385	3.89492497735954	0.101463518847281
ENSG00000113360	-1.16552929784906	2.78746047451842	0.28581674165778
ENSG00000113368	-2.00026287487738	1.79588001734408	0.0237785688599694
ENSG00000113369	-0.433890731291899	3.46179855752511	0.277075275134841
ENSG00000113387	-0.154053361402861	2.89237290739844	0.234316788616028
ENSG00000113407	0.0716893009913829	2.93196611472817	0.139514119297156
ENSG00000113456	-0.306940615651875	2.97863694838447	0.32254466619396
ENSG00000113569	-0.368319931426457	2.7748817658188	0.287090721508291
ENSG00000113594	-0.366650014947786	3.38282720973637	0.31087172194657
ENSG00000113595	0.23708548194093	2.53970323894783	0.0488007244606235
ENSG00000113615	-0.908958664273443	3.32561827281003	0.291715534181452
ENSG00000113643	-0.138851674201929	3.46434048462767	0.221545229879806
ENSG00000113648	-1.30129287054136	2.60260252042026	0.212956846287531
ENSG00000113649	-1.47717716493692	3.12710479836481	0.215506412238459
ENSG00000113657	-1.63199045596649	2.33243845991561	0.0817664595609426
ENSG00000113658	-0.302646018127703	3.85391104906635	0.0998360008024565
ENSG00000113712	0.45667650735714	4.42872587476808	0.0607997148963587
ENSG00000113716	-0.320344730207463	3.05192391604611	0.345202385181394
ENSG00000113739	0.204408342085021	4.17389979032882	0.0872571277637529
ENSG00000113742	-0.165559586591922	3.77177115374587	0.118305489251846
ENSG00000113758	-0.158099389941741	4.24566069752026	0.0446768219929087
ENSG00000113761	-2.30129287054136	2.93601079571521	0.0668505187525546
ENSG00000113810	0.525534532273698	4.27084181153319	0.0615185392253504
ENSG00000113851	-0.547867796462393	2.4661258704182	0.186367575718556
ENSG00000113916	-1.23422780331383	2.97680833733807	0.285755422870178
ENSG00000114019	0.295834607944945	4.36839846657925	0.0618540564272673
ENSG00000114030	-0.547867796462393	3.48890308526777	0.262342830738809
ENSG00000114062	-0.358395411303149	1.40654018043396	0.0197057643617367
ENSG00000114098	-0.778207160600898	1.20411998265592	0.0200198806251333
ENSG00000114315	-0.370044795478875	3.58849580100721	0.194755658876506
ENSG00000114346	-0.424214096664607	2	0.0895254598056947
ENSG00000114354	-1.00728150736513	1.91907809237607	0.093118185749557
ENSG00000114374	-1.82417161582169	3.10940979054637	0.112221434654052
ENSG00000114416	0.844320904427106	4.53610371036349	0.0747315446966966
ENSG00000114423	-0.613947851968191	3.19159072637921	0.410255583268756
ENSG00000114439	-0.234227803313832	2.9733587998864	0.297180232301171
ENSG00000114446	-1.05406014420105	3.26576091671761	0.301494716765843
ENSG00000114554	-1.20998865993742	2.68708284460437	0.249486456112076
ENSG00000114573	-1.23422780331383	1.43136376415899	0.0311602489682871
ENSG00000114648	-0.674447431751179	2.17609125905568	0.143579725586789
ENSG00000114650	-1.27313478247082	1.07918124604762	0.0179251838499172
ENSG00000114698	-0.972104786806838	3.27875360095283	0.307458989136784
ENSG00000114735	-1.15486920124683	1.97081161087252	0.0961370219334072
ENSG00000114742	-0.809797639830861	3.65016176227072	0.139583934488768
ENSG00000114767	-0.158129164894665	2.47494433546539	0.133251657752943
ENSG00000114770	-0.47730133189704	3.16982132886214	0.396154022500138
ENSG00000114784	-0.193921201325684	3.59807886252942	0.168286674323019
ENSG00000114850	0.0412803398144247	3.26292546933183	0.201381953420232
ENSG00000114861	0.025894265210697	2.89652621748956	0.152806569146466
ENSG00000114942	-0.181649354476859	3.42878251149695	0.247916993270549
ENSG00000114988	0.230668384824869	3.74558221340446	0.113767457569672
ENSG00000115042	-1.52314162015771	3.30113855571502	0.17924447438212
ENSG00000115053	0.886606480359044	4.78281648363152	0.0527856040952776
ENSG00000115073	-1.22211162449373	3.33223641549144	0.249294621493492
ENSG00000115091	-0.0118878606402282	3.004751155591	0.198414761165841
ENSG00000115145	-0.965437076678691	2.29994290002277	0.134655211526119
ENSG00000115183	-0.328076934817989	2.88733593039917	0.30473029375561
ENSG00000115232	0.361983371534464	2.92402070047407	0.0470490631982653
ENSG00000115295	-0.447845602675876	3.11693964655076	0.386688980686275
ENSG00000115306	-1.47717716493692	2.22271647114758	0.0881345584799029
ENSG00000115355	-0.104323031980307	3.18055594070364	0.274571564960647
ENSG00000115363	-2.30129287054136	2.99519629159718	0.0720515091048067
ENSG00000115365	-0.875272387856769	2.78139630519679	0.360008069563159
ENSG00000115368	-0.0508030938435726	2.52891670027765	0.121995126606972
ENSG00000115380	-0.972104786806838	3.32909264719533	0.271652322298199
ENSG00000115392	-1.17614716927294	3.27611698916354	0.286240980878364
ENSG00000115414	-0.674447431751179	3.04727486738418	0.417481079068314
ENSG00000115415	0.325174720834318	4.14592635213148	0.0887680345020929
ENSG00000115419	0.180745544656986	3.68444138762561	0.119701273974437
ENSG00000115421	-0.736983802827749	3.17040841172532	0.409802022932609
ENSG00000115484	0.388126043420889	3.51421559625258	0.075810016175521
ENSG00000115524	-1.39820288354941	2.54406804435028	0.181803416240637
ENSG00000115548	-0.475094494985203	2.69940408181534	0.288845478489946
ENSG00000115561	-0.264993368807688	2.69940408181534	0.220810996375577
ENSG00000115641	-0.29534991272198	2.97818051693741	0.31905283443468
ENSG00000115652	-1.4561948305271	2.8668778143375	0.209642245072747
ENSG00000115661	-1.079361323225	2.43775056282039	0.172965903219592
ENSG00000115677	-0.342115006928714	3.62350772211151	0.172322533448297
ENSG00000115738	-0.0126035601151527	3.45901533230183	0.191966703535406
ENSG00000115756	-1.60232286620534	4.26707781674043	0.0152514204822364
ENSG00000115758	0.538139447676705	4.51903346634556	0.0649394434585882
ENSG00000115761	-0.320387991866191	2.51917146382166	0.174777178070221
ENSG00000115840	-0.756988303200709	2.68708284460437	0.329434677352329
ENSG00000115844	-0.499486231722222	3.74706205614839	0.12404814753005
ENSG00000115866	-0.805066099839059	2.56702636615906	0.259342871682425
ENSG00000115875	1.15447364883683	4.61703181059535	0.0525152613098906
ENSG00000115944	-0.596543299488454	2.8488047010518	0.370051468184548
ENSG00000115947	-0.483800807475508	2.50718097726024	0.195235418967808
ENSG00000115963	0.180759189999418	3.6433045963068	0.121555241464212
ENSG00000115970	-0.407311027996044	3.96099370894234	0.0738197143690953
ENSG00000116016	-0.545200160063543	2.27875360095283	0.14785312172564
ENSG00000116062	-0.511085765876103	2.91592721169712	0.360579219603562
ENSG00000116096	-0.958870189719151	3.06892761168207	0.381238988122631
ENSG00000116106	-0.477239243979484	3.12580645813953	0.393932321379434
ENSG00000116117	-0.791557032792803	4.22697346971971	0.0244314223955486
ENSG00000116127	-1.25990018538313	2.75089392038213	0.253642710814372
ENSG00000116128	-2.00026287487738	2.53592674139557	0.0644170006250156
ENSG00000116191	-0.19385653835223	2.06258198422816	0.0620706919149612
ENSG00000116212	-0.891869633551203	2.75281643118827	0.348327380467475
ENSG00000116221	-0.353470233247802	3.3929606147968	0.303462572830485
ENSG00000116237	-1.22211162449373	2.52827377716704	0.198150384226796
ENSG00000116285	-0.250722800252068	3.22245633667925	0.334180892968511
ENSG00000116288	-0.582461733638136	3.19645254170339	0.407402785377104
ENSG00000116473	-0.396259667759032	3.14066513997674	0.379033868899094
ENSG00000116478	-0.933197807649851	2.89292898235521	0.373981055645441
ENSG00000116525	-0.992948564586948	3.04375512696868	0.373032636539213
ENSG00000116539	-0.838752127839766	3.54381980514266	0.186719791292734
ENSG00000116641	-1.06225156928814	2.68930885912362	0.28385248031122
ENSG00000116649	-0.560779651513538	4.19827209846935	0.0302274601127027
ENSG00000116670	-1.11547631871706	3.18991120969281	0.330801715209886
ENSG00000116685	-1.41650631438104	3.96801571399364	0.0283016155823195
ENSG00000116698	-2.30129287054136	3.43376983392487	0.0462466936539114
ENSG00000116704	-0.269160333143224	2.56937390961505	0.179693679748388
ENSG00000116717	0.818984469540314	4.26349404172188	0.0484147843266266
ENSG00000116729	-1.19852158758126	1.80277372529198	0.0686682703667632
ENSG00000116731	-0.644814334692887	3.17464119266045	0.413732052607105
ENSG00000116741	0.996758016531317	4.69201806227988	0.0632981156951234
ENSG00000116754	-0.699129384554611	2.97795212120146	0.412639553301404
ENSG00000116761	-0.0565013899199417	1.83884909073726	0.0316559254833412
ENSG00000116791	-0.992948564586948	1.96378782734556	0.0983434229225289
ENSG00000116809	-0.492685232343343	2.8750612633917	0.347850643170948
ENSG00000116857	-1.82417161582169	2.42975228000241	0.0702397329815345
ENSG00000116906	-2.30129287054136	2.53781909507327	0.0449656853451363
ENSG00000116984	-1.02253926958853	3.21892918508809	0.33193289002441
ENSG00000116991	-1.39820288354941	2.59933713299249	0.19543408845657
ENSG00000117000	-0.181680788638179	3.13830269816628	0.310364169448276
ENSG00000117020	-0.613947851968191	3.72357880046258	0.127125730544011
ENSG00000117118	-0.914807776886582	3.40397796366935	0.238106731722518
ENSG00000117133	0.232842176577732	3.53396260806905	0.118751616583541
ENSG00000117152	-1.69923287921339	3.45453998496482	0.0939178809041104
ENSG00000117155	-1.31587338255943	3.06632592536204	0.275620397302646
ENSG00000117228	-0.220746388167565	3.30770992340481	0.304001897196292
ENSG00000117262	-0.112734780205519	3.03642926562667	0.259888109226027
ENSG00000117289	-1.25990018538313	1.77451696572855	0.0591851911398483
ENSG00000117318	-0.670977793071892	3.39040515648008	0.312786437609306
ENSG00000117335	-1.60232286620534	2.84972644419633	0.164972741866548
ENSG00000117362	-0.435840914905238	2.91222205653242	0.340428551924871
ENSG00000117385	-1.82417161582169	4.62832250346151	0.00743405910917734
ENSG00000117394	-0.927097466658578	3.13017288889254	0.381605094456107
ENSG00000117395	-0.396259667759032	3.33233744945303	0.340515557987217
ENSG00000117399	-1.0379009062332	3.49996186559619	0.152264116189314
ENSG00000117450	1.18350223465441	4.99647883614863	0.0147033190415245
ENSG00000117461	-0.0126248587131039	4.04884949156765	0.0954115860781466
ENSG00000117475	0.145998220832723	2.89070039769887	0.103220582535124
ENSG00000117500	-1.22211162449373	2.42651126136458	0.164735800848646
ENSG00000117525	-1.06225156928814	2.81157500587059	0.324127889419984
ENSG00000117528	-1.11547631871706	3.44185217577329	0.172318738143556
ENSG00000117592	0.760281787111952	4.00341744520219	0.0428289064031205
ENSG00000117597	-1.34705036110203	2.9914475980038	0.252284719547374
ENSG00000117616	1.09832163766591	4.921067099376	0.0248165282394128
ENSG00000117625	-1.41650631438104	3.61421150164221	0.0778503233890471
ENSG00000117632	0.422511975890183	4.14256152278497	0.082820670459252
ENSG00000117697	-0.778331327561021	2.77995705124691	0.369542826147226
ENSG00000117713	-1.34705036110203	3.17435059747938	0.276849604254416
ENSG00000117724	-0.338976055279174	2.52179164963912	0.178326990429088
ENSG00000117751	-0.596543299488454	2.95496573105842	0.390579083234477
ENSG00000117758	-1.00005591021725	3.08902150079501	0.370471952669724
ENSG00000117906	-0.305532231042871	2.54468802230268	0.180478211347176
ENSG00000118007	-0.167601772676222	3.0386201619497	0.288360480171829
ENSG00000118181	-0.0531558951653675	3.39216914948974	0.225816594632576
ENSG00000118200	-0.123129156601238	1.54406804435028	0.026665822991441
ENSG00000118246	0.371555432145457	3.43104194533589	0.0782272252262127
ENSG00000118260	-0.945844330356868	1.85430604180108	0.0828252311311716
ENSG00000118263	-1.16552929784906	2.10720996964787	0.103439885826747
ENSG00000118363	-0.0925870284567838	3.02673749423875	0.248203606956222
ENSG00000118503	-0.587895486958672	3.68327223631592	0.148587942968316
ENSG00000118508	-0.70635671780074	1.97543180850926	0.102280352182595
ENSG00000118515	0.587984087589889	3.96682198565162	0.0739799590816399
ENSG00000118518	-0.5608549097585	3.42078061954857	0.30257271570689
ENSG00000118523	0.195808156565097	3.50379068305718	0.129416819020891
ENSG00000118564	-0.778331327561021	3.00216606175651	0.414527315465678
ENSG00000118579	-0.240523031292593	3.56679091238159	0.188476632131136
ENSG00000118596	-0.311405221417447	2.55990662503611	0.186382235765642
ENSG00000118620	-0.736983802827749	1.98900461569854	0.105593424986165
ENSG00000118680	-0.342115006928714	2.72509452108147	0.261225840774111
ENSG00000118689	-0.439824707240936	2.91381385238372	0.341448895938108
ENSG00000118705	-0.688408043129394	1.44715803134222	0.0317669465863482
ENSG00000118762	-1.63199045596649	2.25527250510331	0.0683787931915853
ENSG00000118816	-1.12520161148568	4.46301156681471	0.0171328786402999
ENSG00000118873	0.046554433451052	2.8139144200486	0.124154038748657
ENSG00000118900	-0.651185754040884	3.22102280520484	0.402763498495494
ENSG00000118922	-0.192867372487569	3.3849802956513	0.268942680901811
ENSG00000118961	-0.903187282251592	3.11293997608408	0.390643930844142
ENSG00000119042	-1.82417161582169	2.80821097292422	0.115350005870625
ENSG00000119048	-0.259824914094519	2.87650650426588	0.276342258762777
ENSG00000119242	-2.30129287054136	2.49066065335614	0.0429776742447999
ENSG00000119318	0.107636028400763	3.63953629082611	0.129719938643169
ENSG00000119328	-1.82417161582169	2.78031731214015	0.114197629738213
ENSG00000119335	-0.111699882696155	3.10890312766731	0.273182165585588
ENSG00000119383	-1.079361323225	2.11727129565576	0.104799488819178
ENSG00000119397	-1.41650631438104	2.70027093735644	0.209937980005166
ENSG00000119401	-0.137752713428212	3.43184604569873	0.234993318007066
ENSG00000119408	0.113855607791625	2.53339070801755	0.0818593186698968
ENSG00000119421	-2.30129287054136	3.32335524575628	0.0488734529544328
ENSG00000119446	-1.36328156495212	3.32356146346287	0.228530773255372
ENSG00000119523	-0.326510665797022	2.24551266781415	0.113346086385519
ENSG00000119541	-0.335859628336212	2.72345567203519	0.256185806107099
ENSG00000119632	-1.25990018538313	3.11809931207799	0.302836794332763
ENSG00000119682	0.251456519938235	3.49471102520526	0.115359318061275
ENSG00000119688	-1.16552929784906	2.75473046902375	0.277630417879419
ENSG00000119707	0.743876169580837	4.61051111490008	0.0767802151833069
ENSG00000119718	-0.279985293874507	2.72713442376049	0.235315255723523
ENSG00000119760	-0.596379908385961	1.95904139232109	0.0942613672202542
ENSG00000119778	-0.713813391231466	2.88649072517248	0.399623083901691
ENSG00000119787	-1.14475314121611	2.58939102313693	0.225986711328054
ENSG00000119801	-0.24173534239703	3.09307130637606	0.329699060460987
ENSG00000119812	-0.838752127839766	2.62169546232928	0.291453802992016
ENSG00000119844	-1.38014302045854	3.23829706787539	0.256378789995561
ENSG00000119865	-1.24669173061951	2.14301480025409	0.10321230588471
ENSG00000119900	-0.891708373866105	3.68899790310631	0.111885454984454
ENSG00000119922	0.0879745965925772	2.59769518592551	0.0922551059847174
ENSG00000119927	-0.796013527751156	3.03322264667025	0.414621553849651
ENSG00000119938	0.757546490421151	4.06628864526571	0.0437844286745095
ENSG00000119953	0.328973710600646	2.79761373015308	0.0430218987150922
ENSG00000119977	-0.843723145552126	3.28824922557199	0.333696948612675
ENSG00000119986	-0.515827309867286	3.06295783408451	0.390440199850362
ENSG00000120053	-0.239206419023304	3.31122391043246	0.310160039693677
ENSG00000120129	0.458291212502662	4.23088299885759	0.0686900780567521
ENSG00000120149	-1.4561948305271	3.22750106497143	0.223642089051927
ENSG00000120333	-2.00026287487738	3.75640787254896	0.0293343612790291
ENSG00000120370	-0.380341647844858	3.14736710779379	0.375743714671885
ENSG00000120438	0.0196378078975565	4.08662673295616	0.0909371159944817
ENSG00000120451	-0.585209913441612	3.47231754631684	0.273523944902636
ENSG00000120519	-0.875272387856769	1.91645394854993	0.0940102222732321
ENSG00000120526	0.0168898791465608	3.3173319354459	0.211569987376108
ENSG00000120533	-0.119313110537269	3.6158448828747	0.154708255045993
ENSG00000120539	-0.323482110216061	2.8065191340807	0.280664015700134
ENSG00000120549	-1.19852158758126	3.12872228433843	0.320198414713929
ENSG00000120616	-0.744875377231034	1.78887511577542	0.066366297126146
ENSG00000120656	-0.416506314381041	4.91455205488601	0.0108779197746036
ENSG00000120675	-0.137809539538256	2.52244423350632	0.137914323349725
ENSG00000120686	0.0523090663874742	4.16054355823884	0.079408227586689
ENSG00000120688	-0.684825525418131	2.60745502321467	0.280968547731227
ENSG00000120690	0.228618113256086	3.81026613081828	0.115435711529573
ENSG00000120694	0.344288611145818	4.02869322839392	0.102440600732779
ENSG00000120699	-0.699025914553273	3.21258707812389	0.402729775643659
ENSG00000120708	-0.113610870057991	3.31785448933147	0.266151064680147
ENSG00000120738	1.17612710833439	4.67269806302405	0.0502144263928641
ENSG00000120742	-0.129979688663827	1.53781909507327	0.026652388741939
ENSG00000120800	-0.796013527751156	3.62613497863539	0.154788000300329
ENSG00000120837	-0.486052447366648	2.65272969606925	0.268489733005957
ENSG00000120885	0.204894344862612	4.23977481516652	0.0789059871442133
ENSG00000120899	-2.00026287487738	2.54530711646582	0.0656125458141583
ENSG00000120963	-0.547940849979387	3.50051091052634	0.256069381611099
ENSG00000121039	0.285815749743504	4.11144735200125	0.0944361772380318
ENSG00000121057	-0.305490424126701	3.08529057823006	0.34958894608294
ENSG00000121058	-1.60232286620534	2.55509444857832	0.136929098902679
ENSG00000121060	-0.364986494919066	2.61331316145546	0.21996734350267
ENSG00000121210	-1.38014302045854	2.92090560416402	0.23521658728638
ENSG00000121350	0.0169296767594874	2.63548374681491	0.113272985303382
ENSG00000121390	0.964200421126088	3.96611825672714	0.0210253390509549
ENSG00000121440	-1.00728150736513	2.60476588470389	0.254125853923934
ENSG00000121691	-1.73664521405104	2.27989498001164	0.0559881374721357
ENSG00000121741	0.136024837749979	3.42414630575516	0.153561964613085
ENSG00000121766	0.00418146010037938	3.22167499707077	0.219219354931182
ENSG00000121774	-0.278582942892603	3.31492005599242	0.320041533422256
ENSG00000121879	-0.212487558407854	2.77048380943111	0.217825315054404
ENSG00000121892	-0.699129384554611	3.51228406328185	0.236229096743137
ENSG00000121897	-0.62296229121646	2.14921911265538	0.140669339669344
ENSG00000121903	0.0265687598284951	2.58827170684233	0.109256179234341
ENSG00000121989	-0.566099536979889	3.01367969729119	0.392537622600569
ENSG00000122008	0.123682145816679	3.80297885533526	0.122347892809209
ENSG00000122026	0.283924410542967	4.60566591019838	0.0297914254301174
ENSG00000122034	-2.00026287487738	2.45408227073109	0.0538321940142773
ENSG00000122042	-0.358348193192211	3.1300119496719	0.369801703003608
ENSG00000122126	-1.60232286620534	3.44537064882758	0.114809356622452
ENSG00000122140	-1.63199045596649	2.8055008581584	0.155341879957635
ENSG00000122203	0.577538960943921	3.84257803917361	0.0643780031012152
ENSG00000122257	-1.30129287054136	3.26986304055441	0.2724640858125
ENSG00000122359	-0.671074791142856	2.6159500516564	0.28243808652843
ENSG00000122376	-0.231777374710369	2.73479982958885	0.215476138373122
ENSG00000122417	-0.805198189537651	0.653212513775344	0.00545921442760493
ENSG00000122484	-0.809797639830861	2.91776800244776	0.401017164833677
ENSG00000122497	-0.523003632759348	3.85012525948694	0.0907423223145371
ENSG00000122507	-0.717536310045022	1.99782308074573	0.106669185044043
ENSG00000122545	0.371268377892552	2.97772360528885	0.046408624112307
ENSG00000122565	-0.506461830166681	2.08813608870055	0.120555488166958
ENSG00000122566	1.28934531746386	4.76046772007571	0.0344774082326224
ENSG00000122643	-0.134810919241256	2.39357520326959	0.112641210731934
ENSG00000122674	-2.30129287054136	2.58771096501891	0.0467482280784128
ENSG00000122691	-0.441859003739869	3.46886404014819	0.271689896419076
ENSG00000122705	-0.68137164350884	2.86123561863404	0.390839484596383
ENSG00000122729	-1.04602036543805	3.26658444706686	0.302386866867226
ENSG00000122786	-0.306940615651875	3.35092607386909	0.312990944392781
ENSG00000122863	-2.00026287487738	1.88649072517248	0.0238145797333494
ENSG00000122873	-0.359939040184648	2.78532983501077	0.287694659281017
ENSG00000122877	-0.6643115606161	3.46374372124706	0.269845245828901
ENSG00000122912	-0.619965385904143	2.9434945159061	0.394966185995306
ENSG00000122952	-0.254568501394948	2.93196611472817	0.29135009187122
ENSG00000122958	-1.0379009062332	3.31691343916499	0.267443818443222
ENSG00000122965	-0.5741647781348	2.02530586526477	0.111107012523997
ENSG00000122966	-2.30129287054136	2.9329808219232	0.0668505187525546
ENSG00000122970	-0.756988303200709	3.09166695759568	0.418328244309242
ENSG00000123066	-0.740797747750255	3.11843007712209	0.418194568996583
ENSG00000123091	0.0862157180722606	2.80719666071095	0.108999848886669
ENSG00000123094	-1.4561948305271	2.87040390527903	0.209642245072747
ENSG00000123106	-0.736870910569219	3.02469086235543	0.41842355925651
ENSG00000123124	-0.246837800798412	2.5321171162488	0.162949487337875
ENSG00000123130	-0.318849160103122	2.48287358360875	0.163936435548674
ENSG00000123131	-1.82417161582169	2.48287358360875	0.0790666765164593
ENSG00000123146	-0.660921649619177	3.15014216184856	0.417326463263869
ENSG00000123353	-0.50639543057081	3.39724458101039	0.317291619008438
ENSG00000123395	-0.721400332861593	2.85064623518307	0.39156259162125
ENSG00000123473	-0.843867533898928	2.48501121457857	0.208723730383294
ENSG00000123485	-0.761340977405455	3.03100428136354	0.41758256651944
ENSG00000123505	0.880942491555348	4.749133139432	0.0600054497072955
ENSG00000123545	-0.530300533109185	1.7481880270062	0.0485518403919094
ENSG00000123562	-0.0293627109018076	4.25413703088547	0.0534021655266014
ENSG00000123575	-1.11547631871706	2.88592633980143	0.318518176350516
ENSG00000123607	-0.619965385904143	2.56169753265399	0.244476034845543
ENSG00000123643	-1.14475314121611	3.19409788557895	0.325317124564063
ENSG00000123684	-0.571408274366784	3.21165440055318	0.403564053174539
ENSG00000123728	-0.853986997235473	3.08296479377775	0.40411475770157
ENSG00000123737	-1.31587338255943	3.4978277360835	0.133237475880611
ENSG00000123739	-0.891708373866105	3.37281998167897	0.265667439531047
ENSG00000123983	-0.468601336839972	3.69731654173238	0.144247232321652
ENSG00000123992	-0.833696273637302	2.84695532501982	0.384165047947301
ENSG00000124120	-1.60232286620534	3.33855609100945	0.141751450996466
ENSG00000124145	0.0599733192586565	3.80294467372241	0.122796256937535
ENSG00000124151	-0.37686574251581	3.13145826010653	0.374561909530133
ENSG00000124177	-1.20998865993742	3.04766419460156	0.30590234172242
ENSG00000124191	-2.00026287487738	2.68349731767981	0.0786818739110753
ENSG00000124193	1.05313402428854	4.8766911483765	0.0326622082674898
ENSG00000124209	-1.09691419746751	1.29003461136252	0.0272023651671508
ENSG00000124216	0.778247959315919	4.60845114876247	0.0776821414207694
ENSG00000124228	-0.809931176707084	3.10653085382238	0.410068007258214
ENSG00000124275	-0.651185754040884	3.4336898459917	0.290241183787517
ENSG00000124279	-1.00749194505624	3.60021030640933	0.12173759403506
ENSG00000124299	-2.30129287054136	3.35198945543563	0.0479896136177164
ENSG00000124357	-0.838752127839766	2.16286299332193	0.124713481614931
ENSG00000124370	-1.30129287054136	2.96684542365492	0.262525020076352
ENSG00000124486	-0.5741647781348	3.03941411917614	0.398794016651036
ENSG00000124496	-2.00026287487738	3.70939717705307	0.0346248555462676
ENSG00000124532	-1.27313478247082	3.12694271794423	0.299322846369291
ENSG00000124535	-0.691918568922967	3.31037464204761	0.358751843589231
ENSG00000124641	-0.547867796462393	3.14207646107328	0.40641103583558
ENSG00000124766	-0.927097466658578	2.27989498001164	0.133521764439979
ENSG00000124767	-0.14589893092717	2.9329808219232	0.246256550746535
ENSG00000124782	-2.30129287054136	3.48925516836926	0.0436655012065631
ENSG00000124784	-1.34705036110203	3.16136800223497	0.276797568275336
ENSG00000124786	-0.125091218059812	3.24489533369186	0.283138014561788
ENSG00000124795	-0.63225651716352	2.84073323461181	0.376806600156893
ENSG00000125107	0.153135849610886	4.34648011413301	0.0582510959601628
ENSG00000125148	-1.63199045596649	3.19506899646859	0.153999348251327
ENSG00000125166	-2.30129287054136	1.96614173273903	0.0268585014263791
ENSG00000125247	-2.00026287487738	2.77342072329061	0.0824801075972629
ENSG00000125304	-0.965437076678691	2.46089784275655	0.189340589784431
ENSG00000125347	0.939624789518481	4.1365303235313	0.0301959762412189
ENSG00000125351	-0.563469306521094	3.04178731897175	0.396973987015448
ENSG00000125354	-2.30129287054136	3.40976410426635	0.046835595948459
ENSG00000125375	-1.06225156928814	3.37966803403365	0.218773401076016
ENSG00000125384	-1.54772172628349	2.95012134751137	0.183456076009428
ENSG00000125398	-1.69923287921339	3.34064237756071	0.115611857333012
ENSG00000125482	-1.19852158758126	1.90308998699194	0.0858801448162044
ENSG00000125484	-1.4561948305271	2.09691001300806	0.079331339116922
ENSG00000125485	-0.891708373866105	2.68663626926229	0.31864944551683
ENSG00000125503	-0.0606246649986288	4.57522249470085	0.018141644070872
ENSG00000125534	0.63063628684438	4.61530812557978	0.0679298750505389
ENSG00000125629	-0.560779651513538	3.44622640177816	0.290180799485333
ENSG00000125675	-1.41650631438104	1.91115760873998	0.0627250224215944
ENSG00000125676	-0.525468583918982	2.88052777819881	0.358710710389888
ENSG00000125691	0.288394487260193	3.93064344104216	0.110936375652688
ENSG00000125703	-1.34705036110203	2.40908736944783	0.1494164574747
ENSG00000125733	-1.04579041079166	2.85521619473336	0.338380806356348
ENSG00000125772	-0.800646940267643	3.11176643305256	0.411454126906567
ENSG00000125779	0.0862326814606768	2.65030752313194	0.0950186974581727
ENSG00000125814	-0.55818134790373	4.45114142079276	0.0196460572542955
ENSG00000125818	-2.00026287487738	2.92685670894969	0.0784995106137621
ENSG00000125826	-0.985755403057619	2.82962535335805	0.350833303365457
ENSG00000125827	-0.470836513144229	2.76974646717945	0.315892350332411
ENSG00000125844	-0.201930030252592	2.98023069139103	0.287775145751996
ENSG00000125845	0.0189722590107006	3.23578087032756	0.213369005594749
ENSG00000125848	-1.63199045596649	2.55630250076729	0.130137159899028
ENSG00000125868	-0.364938554775443	4.57252890854774	0.0185462435903117
ENSG00000125870	0.0630825374013895	3.1845494813207	0.184133287954434
ENSG00000125871	-1.0379009062332	3.1831274287014	0.344401490453115
ENSG00000125877	-0.796013527751156	4.0477809247412	0.0438636669651098
ENSG00000125885	0.0561217393051275	4.02401335173972	0.106526472282343
ENSG00000125898	-1.16552929784906	0.954242509439325	0.0135493345836196
ENSG00000125970	-0.525399214077081	3.32283927268632	0.357786679255255
ENSG00000125991	-1.31587338255943	2.3096301674259	0.125482884580137
ENSG00000126001	-1.41650631438104	2.62736585659273	0.198608057777351
ENSG00000126003	-0.494983532087175	2.94522231663534	0.361564675604511
ENSG00000126012	-0.657652040289069	3.52218331761869	0.235694487361385
ENSG00000126067	-0.27444177514184	2.30856441356124	0.116123412583615
ENSG00000126216	-1.30129287054136	2.76715586608218	0.246148869588018
ENSG00000126247	-0.435897357366294	2.28103336724773	0.134822263966951
ENSG00000126524	-0.596543299488454	2.58092497567562	0.251856160308802
ENSG00000126581	-1.03015217098197	1.33243845991561	0.0275099881327767
ENSG00000126603	-0.985755403057619	1.69460519893357	0.046905122861373
ENSG00000126773	-2.30129287054136	3.50201721482715	0.0429269894596338
ENSG00000126777	-0.76549651421617	3.53326351677871	0.21055027758144
ENSG00000126814	-0.854134839199138	3.05346260492546	0.404939858932852
ENSG00000126821	-1.36328156495212	3.0386201619497	0.254142304012057
ENSG00000127124	-1.82417161582169	3.61547659145117	0.0508761229777317
ENSG00000127314	-0.0216330226699957	2.39619934709574	0.0927799454527668
ENSG00000127334	-0.563393593904435	3.63078370829516	0.177880339361026
ENSG00000127463	-0.0410850112647331	3.54014169883555	0.171340053507657
ENSG00000127528	0.419297058019121	3.97192494918419	0.101197278615422
ENSG00000127774	-0.0925614242673033	3.28521964320206	0.263539277003086
ENSG00000127870	-1.04602036543805	1.11394335230684	0.0174843813749133
ENSG00000127914	-1.16552929784906	2.58263143948964	0.22121857682745
ENSG00000127920	-0.641663338136657	3.58726184969253	0.196591310614293
ENSG00000127946	-1.39820288354941	3.11991541025799	0.251849373171879
ENSG00000127947	-0.674545207944511	2.48572142648158	0.209346121951971
ENSG00000127955	-0.375162705880005	1.94939000664491	0.0735934008601894
ENSG00000127989	-0.761340977405455	2.67117284271508	0.321400004855681
ENSG00000127990	-2.00026287487738	2.77268835468214	0.0824801075972629
ENSG00000127995	-0.725079279979763	2.99541579854242	0.416258940535903
ENSG00000128342	-0.886160310232456	2.25647720624168	0.132959531183311
ENSG00000128463	-0.292611524412041	3.2197154758555	0.347448409939503
ENSG00000128512	-1.60232286620534	2.70372115992702	0.154721345514055
ENSG00000128534	0.0717068413607671	3.04824753180397	0.160060754956951
ENSG00000128563	-1.23422780331383	3.12531857812353	0.310850314306828
ENSG00000128581	-0.972104786806838	2.84354421194564	0.356985571094216
ENSG00000128585	0.0926638374573498	3.88405864709394	0.122316523723029
ENSG00000128590	-0.200790907859858	3.2043913319193	0.316524407259414
ENSG00000128595	0.387296601913868	3.40354945403232	0.0720340232948023
ENSG00000128607	-1.60232286620534	3.64957822912025	0.0570630700587108
ENSG00000128641	-0.537650777364733	1	0.0093407120078219
ENSG00000128654	-1.54772172628349	2.38649896555065	0.108334185861661
ENSG00000128699	-0.490463029485241	3.2291697025391	0.390391174248442
ENSG00000128708	-0.778207160600898	1.7160033436348	0.0538875961764405
ENSG00000128805	-1.02232141478321	3.20682587603185	0.339086697438807
ENSG00000128891	-0.684825525418131	0.698970004336019	0.00570231476496399
ENSG00000128908	-1.69923287921339	4.63031598147135	0.00929448517258581
ENSG00000128917	0.614923821315429	4.97331723861722	0.0105539738869835
ENSG00000129028	-1.60232286620534	2.55022835305509	0.135995933897521
ENSG00000129038	-1.82417161582169	2.76604086038139	0.113336542709268
ENSG00000129055	-0.363281564952119	3.67692212553748	0.149547669943312
ENSG00000129128	0.0379725342677512	3.37383114507383	0.196637728161652
ENSG00000129173	-1.30129287054136	2.92090560416402	0.257621317814707
ENSG00000129187	-0.74499036977407	2.61804809671209	0.291901551061903
ENSG00000129195	-0.218404860792817	4.12564389235739	0.056090435519942
ENSG00000129235	-0.110800933046081	3.52074547151948	0.191059433677221
ENSG00000129250	-0.920909151431085	2.70113606609253	0.321325796270917
ENSG00000129292	-0.651185754040884	2.30319605742049	0.156430403310134
ENSG00000129351	-1.39820288354941	3.08475496317935	0.247509109558972
ENSG00000129353	-1.82417161582169	3.22505069613805	0.104518043369487
ENSG00000129534	-1.27313478247082	2.72672720902657	0.246581469440618
ENSG00000129562	-0.945844330356868	3.77389610145997	0.0775839217645623
ENSG00000129566	-0.695560325961314	2.48358729696889	0.210790143167098
ENSG00000129636	-1.30129287054136	4.21739181136998	0.0222852550532872
ENSG00000129680	-0.992948564586948	3.95450783056062	0.0420072841813847
ENSG00000129932	-1.27313478247082	2.25406445291434	0.117074950265333
ENSG00000129933	-1.63199045596649	2.88846031803539	0.158783710852428
ENSG00000130021	-1.07911302479456	3.23006555120605	0.319419048772167
ENSG00000130119	0.190691177446014	2.72509452108147	0.06946950778898
ENSG00000130147	-2.00026287487738	2.31806333496276	0.0345671792310615
ENSG00000130150	-0.635250419614328	3.44669246637153	0.282541979802227
ENSG00000130175	-2.30129287054136	3.02796085978545	0.0732792322460184
ENSG00000130176	-2.00026287487738	2.985426474083	0.0768329680838546
ENSG00000130222	-0.19958924323597	3.35179630689702	0.284158872398403
ENSG00000130227	-1.69923287921339	2.96871637746679	0.141759042541712
ENSG00000130254	-0.732979261437593	2.94250410616808	0.409423909107483
ENSG00000130332	-1.14475314121611	4.62389508156805	0.0196325736594839
ENSG00000130340	-1.38014302045854	2.03542973818455	0.0829992675701225
ENSG00000130348	-0.278582942892603	2.32735893438633	0.121004109523102
ENSG00000130349	-1.63199045596649	3.1167737269759	0.156999384888094
ENSG00000130363	-1.25990018538313	2.33645973384853	0.137381882949895
ENSG00000130396	-1.82417161582169	1.26717172840301	0.00734840273363855
ENSG00000130402	-1.34705036110203	3.03702787975578	0.259753817490834
ENSG00000130449	-1.01484338689545	2.41912930774198	0.169418285567154
ENSG00000130508	-0.7251891479292	3.16568937601762	0.412322399700742
ENSG00000130522	-0.105235019700689	2.97358962342726	0.239749886546031
ENSG00000130559	-0.952215749704865	2.12548126570059	0.109623774681456
ENSG00000130560	-1.34705036110203	2.68484536164441	0.224517754724853
ENSG00000130635	-1.60232286620534	3.07881918309885	0.165818796280824
ENSG00000130684	-0.927097466658578	2.77121990194953	0.347327231688792
ENSG00000130713	-0.688408043129394	3.3599302961121	0.329113029358634
ENSG00000130726	0.119893194394529	4.30890573943157	0.061627088805584
ENSG00000130741	0.396373821746464	3.44762309776029	0.0718157900110843
ENSG00000130758	-1.69923287921339	3.10397466938639	0.139758655940421
ENSG00000130803	-1.36328156495212	1.84509804001426	0.0592179477906182
ENSG00000130813	-1.00005591021725	3.08742645703629	0.370742612463467
ENSG00000130816	-0.350202094077313	2.10037054511756	0.0952200263748589
ENSG00000130821	1.15451423713989	4.54225262685987	0.0479478969426512
ENSG00000130826	-1.24669173061951	1.87215627274829	0.0770685543664494
ENSG00000130827	0.465962067855377	4.10040501156589	0.0855924219742854
ENSG00000130956	-1.2867853987216	2.35024801833416	0.138375201537606
ENSG00000131016	-0.424269048016118	1.80617997398389	0.0519389704564794
ENSG00000131018	-1.24669173061951	2.86123561863404	0.270216880104313
ENSG00000131019	0.289909723883508	2.92116605063774	0.0624300108723044
ENSG00000131080	-0.0793116521808772	2.16879202031418	0.0564968938039227
ENSG00000131127	-0.454033570151364	1	0.00868990841816685
ENSG00000131165	-0.654406862568243	2.75050839485135	0.348710842471565
ENSG00000131171	-0.725299043680099	2.46834733041216	0.204351038654835
ENSG00000131236	-0.243023449663141	2.78922805726733	0.240234160686306
ENSG00000131238	-0.828838078484521	1.85430604180108	0.0825905300689933
ENSG00000131263	0.43285916697805	3.5887757562041	0.0644212916903318
ENSG00000131269	-0.171961028555817	2.55022835305509	0.14998173453721
ENSG00000131323	-1.39820288354941	3.3522790172745	0.204700054591425
ENSG00000131378	-0.4109871322884	3.00432137378264	0.354098076760612
ENSG00000131389	-1.33096046030251	2.68797462003456	0.227851748640025
ENSG00000131435	-1.2867853987216	2.74780009086437	0.247276364516438
ENSG00000131459	0.117103225994448	4.0560850138464	0.103556877982694
ENSG00000131508	-0.773928810953417	3.36229393796423	0.309112781370818
ENSG00000131591	-1.47717716493692	4.7711831269394	0.00873683943815507
ENSG00000131669	-0.897491591917275	3.51554270036212	0.181727936304762
ENSG00000131711	-0.914977847632172	2.94546858513182	0.384867078997626
ENSG00000131725	-0.833837366038332	2.61489721603313	0.285704796783854
ENSG00000131732	-0.545272766190179	3.60233134059134	0.193486316696733
ENSG00000131737	-1.47717716493692	2.59273176639396	0.175366795335045
ENSG00000131773	-0.443787896711422	3.38336648275504	0.321516067625217
ENSG00000131828	-0.70635671780074	3.64591327503384	0.15685526602661
ENSG00000131931	-0.0548019491162748	2.08457627793433	0.0434505585572308
ENSG00000131941	-2.30129287054136	3.23464380776177	0.0554870157403472
ENSG00000131966	-0.791429026937892	3.67145055421249	0.132979483095511
ENSG00000132002	0.315114392686787	4.40059842378276	0.0580498585749125
ENSG00000132005	-2.30129287054136	3.06576638762275	0.0730505079353474
ENSG00000132017	-1.69923287921339	2.40823996531185	0.0855071850725987
ENSG00000132128	-1.60232286620534	2.1846914308176	0.0652315046884473
ENSG00000132153	-1.2867853987216	1.24303804868629	0.0235662757141969
ENSG00000132155	-0.972104786806838	2.86510397464113	0.360744963429279
ENSG00000132170	-1.73664521405104	2.90633504180509	0.134291665862441
ENSG00000132294	-1.73664521405104	2.62940959910272	0.116292262776618
ENSG00000132300	0.527684075650146	3.81504617606463	0.069036438851864
ENSG00000132305	-1.11547631871706	2.15836249209525	0.106898534089783
ENSG00000132341	0.599580500428172	4.52759123792057	0.0706491319038653
ENSG00000132388	-0.800516227386204	3.07518185461869	0.414233819004959
ENSG00000132406	-0.744875377231034	2.85125834871908	0.392047946918959
ENSG00000132432	0.274386152723686	3.15654915133178	0.0754426959157252
ENSG00000132434	-1.69923287921339	3.15836249209525	0.13796702792748
ENSG00000132436	-0.470714180560811	3.03221570329798	0.374336567933543
ENSG00000132463	-0.782653485762533	2.88479536394898	0.3976053150027
ENSG00000132475	1.26726990355757	4.60055908481037	0.0387848677457552
ENSG00000132485	0.457727203842946	4.40175369227229	0.061476354731278
ENSG00000132507	-0.945661734955532	3.1167737269759	0.37995270284505
ENSG00000132541	-0.76549651421617	2.89014146006458	0.399681921471647
ENSG00000132549	-2.30129287054136	2.34927752746796	0.0333440202559205
ENSG00000132640	-0.886160310232456	2.45484486000851	0.190214002940689
ENSG00000132661	-0.483863840642763	3.70423633730879	0.141901624689411
ENSG00000132664	-0.859286152862057	2.9237619608287	0.394002470797223
ENSG00000132669	-1.39820288354941	2.81157500587059	0.223675185209561
ENSG00000132688	-0.828838078484521	3.6667051361199	0.130053616316779
ENSG00000132694	-1.82417161582169	3.11411035653189	0.112221434654052
ENSG00000132780	0.556950260131755	3.71775369321072	0.04845616823147
ENSG00000132792	-0.864499302185075	1.56820172406699	0.0336394020363242
ENSG00000132823	-0.75710654859417	3.46538285144842	0.251184572168428
ENSG00000132824	-0.582382636824095	3.21125406761787	0.40441703738342
ENSG00000132912	-0.0741572506244567	3.27554168840131	0.257356967858499
ENSG00000132950	-0.610927832376477	3.1845494813207	0.410908341378163
ENSG00000132952	-0.414694618949789	2.05307844348342	0.0990313604740134
ENSG00000132963	0.0554916482522117	3.32335524575628	0.192732873230551
ENSG00000132964	-1.30129287054136	2.49762064978129	0.181260975882929
ENSG00000133056	-1.69923287921339	3.59982850903801	0.0624467347054764
ENSG00000133059	-0.66111122556699	2.16879202031418	0.142548789836717
ENSG00000133065	0.017538754892477	3.26951294421792	0.213971520401269
ENSG00000133111	-0.843867533898928	2.75281643118827	0.355136425473724
ENSG00000133114	-0.530370690336579	2.16286299332193	0.136603821379218
ENSG00000133138	-1.69923287921339	5.02085621226755	0.00429020140244826
ENSG00000133142	-0.429960757394083	3.42926766643317	0.294542914152169
ENSG00000133193	-0.651185754040884	3.52517442783527	0.233471329936478
ENSG00000133195	-1.31587338255943	1.25527250510331	0.0229419990645513
ENSG00000133226	-0.392705634565409	2.05499586152914	0.0949253808876085
ENSG00000133250	-0.60215728658761	3.21098697383215	0.405475386877748
ENSG00000133302	-1.4561948305271	2.90254677931399	0.211232142540126
ENSG00000133318	-1.69923287921339	3.53945249154946	0.0765250957146156
ENSG00000133393	-0.732979261437593	2.88507838414922	0.399225742810335
ENSG00000133398	-0.782528077085587	2.2027606873932	0.137742301205146
ENSG00000133422	-0.869775789756825	2.59439255037543	0.26945676817333
ENSG00000133606	-1.82417161582169	2.56761444273084	0.0914251667161625
ENSG00000133619	-1.18734951823452	3.004751155591	0.306056061557195
ENSG00000133704	-0.891869633551203	2.88309335857569	0.38174857953934
ENSG00000133739	-1.41650631438104	0.301029995663981	0.00443100518632673
ENSG00000133858	0.487916245107369	4.17078959044639	0.0725765294547175
ENSG00000133872	-0.657746106982651	2.84695532501982	0.383385973289553
ENSG00000133935	-1.13486736170231	3.12580645813953	0.33553825068564
ENSG00000134014	-1.63199045596649	3.00432137378264	0.15828840142972
ENSG00000134030	-2.00026287487738	3.1978316933289	0.0691732156700226
ENSG00000134046	-0.563469306521094	3.39392600658584	0.320925050486253
ENSG00000134077	-1.19852158758126	3.77771673860963	0.0542572341703343
ENSG00000134107	-1.73664521405104	3.51401618040065	0.07725752447234
ENSG00000134108	-0.186089147853564	3.7183771123549	0.12768072003201
ENSG00000134186	0.101925827986917	3.21404867941194	0.16476547174153
ENSG00000134202	0.867011052612507	4.50571961608434	0.071568663833333
ENSG00000134248	-0.399894977818362	3.44940125299622	0.279229133423876
ENSG00000134255	-0.828977601111307	3.51633702062361	0.202233805880672
ENSG00000134259	-2.30129287054136	3.04746957461986	0.0733785845371747
ENSG00000134265	-1.0379009062332	3.04785872740746	0.359867235227509
ENSG00000134294	0.2627379996342	3.42675517851892	0.113268696621968
ENSG00000134308	0.656098615044228	4.81164202145315	0.0341803004481522
ENSG00000134324	-1.47717716493692	3.34752515999869	0.181326306976875
ENSG00000134352	0.0844496871744562	2.47421626407626	0.0828113207533816
ENSG00000134363	-1.08804908709614	3.03522955635021	0.344096344178013
ENSG00000134371	0.315501091070481	2.91275330367132	0.0556119772959175
ENSG00000134440	-0.671074791142856	3.02958667163046	0.41525420363988
ENSG00000134452	-2.30129287054136	3.33875521732284	0.0482986270663527
ENSG00000134453	-1.06225156928814	2.6941662959332	0.286033629542791
ENSG00000134480	0.0637017187700385	3.11277252110537	0.172862546862566
ENSG00000134504	-1.82417161582169	2.94299959336604	0.114348052929347
ENSG00000134531	0.291000349693273	3.52146498961477	0.104621485683143
ENSG00000134574	-0.0419188752473201	3.34429400589831	0.233196661096305
ENSG00000134575	-0.535257798977813	3.01849245340147	0.385612281291313
ENSG00000134590	-0.550331475287833	2.62273196516472	0.265891293311297
ENSG00000134597	-0.681272318460243	1.20411998265592	0.0184612354733748
ENSG00000134644	-0.497294059240391	3.28600712207947	0.37255660156101
ENSG00000134684	-1.41650631438104	2.7849737099544	0.217375053588631
ENSG00000134697	0.0217464433097862	4.03901732199741	0.100833656276758
ENSG00000134748	-0.27045540165426	2.89320675305985	0.286068325519005
ENSG00000134759	-0.599300104249118	3.48337330608903	0.263389905244291
ENSG00000134779	-1.02253926958853	3.25623653320592	0.311914409228558
ENSG00000134851	-1.13486736170231	3.16687395085882	0.332070146929544
ENSG00000134852	-1.02253926958853	2.29994290002277	0.131513823518384
ENSG00000134884	-0.329560489431036	4.40077104714569	0.0287468616392465
ENSG00000134901	-0.914977847632172	3.52381147608972	0.174533572894199
ENSG00000134909	-1.10622818520163	2.98855895687862	0.33249287998021
ENSG00000134954	-1.38014302045854	3.28364038880037	0.242182708727133
ENSG00000134987	-0.717644286012256	3.12040939455607	0.418978307656934
ENSG00000134996	-0.677945013242539	3.02918078890755	0.41615651739982
ENSG00000135002	-0.515895167396817	3.81644016795614	0.0992047208617529
ENSG00000135040	0.347234580143849	2.42732378635725	0.0267652579360635
ENSG00000135046	-1.20998865993742	3.34713478291002	0.238871329344676
ENSG00000135049	-1.52314162015771	2.63042787502502	0.169529934557624
ENSG00000135052	-2.30129287054136	0.301029995663981	0.00536194239637824
ENSG00000135093	-2.00026287487738	3.41614103116833	0.0564099478517929
ENSG00000135108	-0.7251891479292	3.83496085125764	0.083610260446201
ENSG00000135111	-0.965437076678691	3.65350194696293	0.112003815657146
ENSG00000135164	-0.216007843296153	3.12057393120585	0.322642181633135
ENSG00000135185	0.239628387989556	2.38201704257487	0.0371253610723989
ENSG00000135211	-0.447845602675876	2.23552844690755	0.132272926952484
ENSG00000135213	0.143430990644751	4.29134664668963	0.0674466030206054
ENSG00000135250	0.00918141078744982	2.39005149645899	0.0852467319475167
ENSG00000135272	-0.27444177514184	1.95904139232109	0.0634420487975415
ENSG00000135297	-2.00026287487738	3.10516942799933	0.0742144919257693
ENSG00000135318	-1.34705036110203	4.85367083941263	0.00861226562088014
ENSG00000135334	-0.688509013821621	3.21272015441784	0.403858440702207
ENSG00000135341	-0.376915017578558	3.04434373489511	0.357981834317172
ENSG00000135503	-1.60232286620534	4.28691656911065	0.0149737919916015
ENSG00000135541	-1.82417161582169	3.03181227133037	0.113074894323946
ENSG00000135624	-0.175135549848174	3.20803804935318	0.306450986307273
ENSG00000135655	-0.495048209505554	2.93826948346291	0.360643525113706
ENSG00000135763	-0.253171618529434	3.16435285578444	0.339565754355563
ENSG00000135766	-1.22211162449373	3.14395111642396	0.315047174697448
ENSG00000135801	-1.69923287921339	1.75204844781944	0.0322941188772744
ENSG00000135821	0.967802680823593	4.17325913050152	0.0300131494956151
ENSG00000135829	-1.01484338689545	2.83821922190763	0.344298100759437
ENSG00000135862	-1.24669173061951	2.34242268082221	0.139354988583622
ENSG00000135870	-0.106201764047736	2.66275783168157	0.149208194819991
ENSG00000135899	-0.299613856204056	3.1832698436828	0.353717082098599
ENSG00000135900	-1.09691419746751	3.23992481326215	0.312517271004306
ENSG00000135903	-1.11547631871706	1.8750612633917	0.0855228341668141
ENSG00000135913	-0.761221573624156	2.65272969606925	0.312977147748099
ENSG00000135919	-0.713813391231466	2.98091193777684	0.414271614502623
ENSG00000135932	-2.00026287487738	2.7664128471124	0.0823764342069283
ENSG00000135940	-0.373417436087198	2.82801506422398	0.305073680079458
ENSG00000135953	-1.04579041079166	2.72713442376049	0.302822418883122
ENSG00000135968	-1.12520161148568	2.52244423350632	0.201753664509989
ENSG00000135972	-0.127034464506739	3.56359972888153	0.175884696422066
ENSG00000135974	0.193413829734943	3.93934450129425	0.116862783176156
ENSG00000135999	-0.441801781191051	3.04237859813988	0.371027130364547
ENSG00000136026	-0.702728017097894	3.27288544475757	0.376146464201368
ENSG00000136044	-1.60232286620534	2.34143452457814	0.0887041348122917
ENSG00000136045	-0.15294472523481	2.18184358794477	0.0712577118995095
ENSG00000136048	-1.60232286620534	2.63296316816726	0.148176939638181
ENSG00000136051	0.247398803755983	2.12385164096709	0.0207678494767366
ENSG00000136068	-1.82417161582169	3.45239984591144	0.0739463976357093
ENSG00000136108	-0.773928810953417	2.68394713075151	0.329444274018208
ENSG00000136141	-1.04579041079166	3.22891340599469	0.323305385284332
ENSG00000136146	-0.166640205537148	3.57978359661681	0.174233218338107
ENSG00000136152	-2.00026287487738	2.34044411484012	0.0373578652175313
ENSG00000136156	-0.848751721947476	3.18355453361886	0.384518548974176
ENSG00000136158	-0.64780442579778	3.17245697440059	0.413808083981055
ENSG00000136161	-0.933197807649851	2.90281846808225	0.375374486770504
ENSG00000136238	-1.00005591021725	4.16046853111904	0.0243206844617636
ENSG00000136244	-1.04579041079166	2.52955867302116	0.213465724089801
ENSG00000136261	0.452905050359476	4.4267795627014	0.0607721950737854
ENSG00000136270	-0.555524144122261	3.21165440055318	0.40219681230069
ENSG00000136378	-1.52314162015771	3.42642992519393	0.136864374159685
ENSG00000136381	-0.576938889481392	3.10687054447865	0.408880888348985
ENSG00000136504	-0.475094494985203	2.13987908640124	0.125747137836214
ENSG00000136527	0.570198633794193	3.94750724181758	0.0773717653603022
ENSG00000136536	0.533014875172509	3.80760266991649	0.0674047652571856
ENSG00000136560	-1.06225156928814	3.32613095671079	0.261022384496962
ENSG00000136636	-0.286945598641176	3.48579238383521	0.24084718536112
ENSG00000136643	-0.0309208526073599	3.08618180464975	0.226094834166528
ENSG00000136699	-0.819145304606132	3.39924094169246	0.273342937405324
ENSG00000136715	-1.00749194505624	3.05918461763137	0.369075459330599
ENSG00000136718	-0.671074791142856	3.32531037171106	0.352856511694936
ENSG00000136720	-0.891869633551203	3.47993503394434	0.202069495969451
ENSG00000136731	-0.387327570921075	2.55810830163055	0.200290534345128
ENSG00000136732	-2.00026287487738	2.56407397897715	0.0673598257127934
ENSG00000136738	0.0432117943821547	2.44169513564072	0.0887289182762396
ENSG00000136754	0.0909574462626917	3.39602489660859	0.173034258151171
ENSG00000136758	0.434164204054091	3.69517511051434	0.0714436029830958
ENSG00000136770	-0.752913007683855	2.21218760440396	0.142757733732158
ENSG00000136810	-0.661016427248997	3.04805317311561	0.416166280778676
ENSG00000136816	-0.328076934817989	1.62838893005031	0.0330850374738647
ENSG00000136824	-0.0979144146781705	2.30535136944662	0.0862345323280098
ENSG00000136826	0.105377181598695	3.96421247296982	0.117067437572751
ENSG00000136830	-1.82417161582169	2.7481880270062	0.112289051690564
ENSG00000136854	-1.43561521838706	2.80174661921946	0.212304235933271
ENSG00000136867	-0.249374948773887	2.51785541893003	0.161272228393839
ENSG00000136869	-0.699129384554611	3.26256973321755	0.381804485154811
ENSG00000136870	-0.25064910275257	2.91671707759881	0.284767004493593
ENSG00000136888	0.154185377370208	3.24229290498293	0.139961982587016
ENSG00000136891	0.02852786437164	2.46538285144842	0.0951444762023875
ENSG00000136936	-0.407152505892952	2.25887662937213	0.128735242908141
ENSG00000136937	-0.0854496480314432	2.32837960343874	0.0888757683333823
ENSG00000136938	-1.16552929784906	2.35218251811136	0.144034321863643
ENSG00000136942	0.229004522387285	3.70333437544377	0.113248676780398
ENSG00000136997	-0.903187282251592	3.32356146346287	0.292871003339434
ENSG00000137038	-1.12492568051744	2.39880773020326	0.159126170795755
ENSG00000137055	-0.62910693048197	3.46627432178929	0.273481139094069
ENSG00000137075	-1.06225156928814	2.93272736730153	0.3426513455086
ENSG00000137106	-0.0614492718670944	3.25743856685981	0.253787353873409
ENSG00000137124	-1.38014302045854	2.81888541459401	0.230013128233795
ENSG00000137166	-2.00026287487738	2.73599788409179	0.0817602507873328
ENSG00000137168	-1.02232141478321	2.88309335857569	0.349613812886067
ENSG00000137177	-0.782778930663469	2.15381486434453	0.129971944023427
ENSG00000137200	-0.217187641290245	3.03201403415951	0.309106937768154
ENSG00000137269	-1.07060047156383	3.22968184231768	0.320335218226684
ENSG00000137285	-0.108902243185705	4.01059673620653	0.0913810863131848
ENSG00000137288	-1.27313478247082	1.9216864754836	0.0817351774866443
ENSG00000137309	-1.52314162015771	3.20615098159626	0.194002507884402
ENSG00000137393	-0.661016427248997	2.68078861150668	0.31827600008858
ENSG00000137409	-1.4561948305271	2.20002926655377	0.0884848880289333
ENSG00000137413	-0.838894872642401	3.21112054125805	0.376039042431593
ENSG00000137449	-0.740797747750255	2.91035755727288	0.404348185367099
ENSG00000137497	-2.00026287487738	2.50785587169583	0.0613114522608294
ENSG00000137500	-0.435897357366294	3.27311706848674	0.36997416318022
ENSG00000137513	-0.903352861869319	2.03140846425162	0.105321089050943
ENSG00000137547	-0.168656983691288	3.22891340599469	0.301318846960061
ENSG00000137563	-0.596379908385961	2.78887511577542	0.353106456046643
ENSG00000137573	-1.73664521405104	2.64295887940979	0.118152616970991
ENSG00000137574	-0.412729878360136	0.698970004336019	0.00360996197672921
ENSG00000137575	0.337697039721771	3.72505362513701	0.0949035003128233
ENSG00000137601	-0.897491591917275	3.23954972084047	0.345740890473546
ENSG00000137692	-0.27862223808292	3.38667728396084	0.290001261241416
ENSG00000137710	-1.52314162015771	0.778151250383644	0.00408276910827657
ENSG00000137714	-0.833837366038332	3.25683796590404	0.353936517298231
ENSG00000137760	-0.684925666528182	2.90928852416225	0.401294473551715
ENSG00000137776	-0.0118240763056775	2.87128097285797	0.160395962562265
ENSG00000137801	0.417577816569594	4.04002843923198	0.0972894183060692
ENSG00000137821	-1.20998865993742	2.9701143222851	0.293215360713755
ENSG00000137947	0.825681324667142	4.60227708430019	0.0772717883610472
ENSG00000137962	-0.314393105262588	2.47348697006457	0.160406110355735
ENSG00000138029	-0.125091218059812	3.29003461136252	0.277156244116283
ENSG00000138032	-0.828977601111307	2.70329137811866	0.334041882846103
ENSG00000138035	-0.21955689609754	3.35024801833416	0.289894675716672
ENSG00000138050	-0.800516227386204	3.51020977708931	0.214039391038633
ENSG00000138069	-0.111726640475477	3.99640220914619	0.0943978734120033
ENSG00000138071	-0.809931176707084	2.27760921430409	0.145207754804712
ENSG00000138074	-1.05406014420105	1.95182303531591	0.0968746767534061
ENSG00000138078	0.0668199312117095	1.39794000867204	0.0177987205862197
ENSG00000138081	-1.18734951823452	3.4659030981733	0.156438660691458
ENSG00000138095	-0.613862808270383	3.22955386398114	0.399990588046793
ENSG00000138119	-1.82417161582169	2.71432975974523	0.109184008865526
ENSG00000138138	0.351410888575393	1.36172783601759	0.00619665940402011
ENSG00000138166	0.779457394477051	4.56250698428536	0.0781793583340567
ENSG00000138175	-2.30129287054136	2.44715803134222	0.0406424776397144
ENSG00000138182	-0.293978560250929	2.28780172993023	0.1152562827456
ENSG00000138231	0.179270756580314	4.51816504814441	0.0318511031697975
ENSG00000138246	-0.435897357366294	3.12205196263325	0.385103216085216
ENSG00000138297	0.466494288734089	3.89067246789521	0.0912565694195583
ENSG00000138303	-0.305532231042871	2.46089784275655	0.156410392343015
ENSG00000138311	-2.30129287054136	1.38021124171161	0.00834843104632132
ENSG00000138326	-0.638355063997397	2.12710479836481	0.13602213984594
ENSG00000138363	-1.38014302045854	3.81964262761863	0.0406733981577319
ENSG00000138375	-2.00026287487738	3.99182392680847	0.00973644941409162
ENSG00000138386	-0.75710654859417	2.70243053644553	0.337145320226356
ENSG00000138399	-0.769813953499102	3.39287274540208	0.29119573929698
ENSG00000138434	-0.62910693048197	2.57978359661681	0.258313561615386
ENSG00000138600	0.495453389130795	2.98340073818054	0.0259437691526474
ENSG00000138639	-1.39820288354941	3.42152166633698	0.164841622784853
ENSG00000138640	-0.717644286012256	1.72835378202123	0.054673022585967
ENSG00000138650	-0.0828656752002198	3.17753649992986	0.26449060417026
ENSG00000138658	-0.880682229410882	2.54282542695918	0.237728625768341
ENSG00000138685	-1.27313478247082	3.71583627516499	0.0622323042451954
ENSG00000138688	-2.30129287054136	1.64836001098093	0.0208149848425205
ENSG00000138698	-1.52314162015771	1.19033169817029	0.0135893355435444
ENSG00000138735	-0.638445042105725	2.71891668601486	0.332068738955571
ENSG00000138738	-0.939385059661379	3.0605089756053	0.386275893835235
ENSG00000138750	0.00636630045967983	2.59162103821332	0.114565743701015
ENSG00000138756	-0.688408043129394	2.68930885912362	0.326935991936035
ENSG00000138757	-0.0597778783611818	3.55436800099009	0.170241024419273
ENSG00000138758	0.700694923590958	4.59643764180118	0.075826715809039
ENSG00000138760	-1.39820288354941	3.27473498487274	0.238136781815085
ENSG00000138768	-1.25990018538313	3.1046577910088	0.301332688170573
ENSG00000138771	-0.281352641160113	2.21616590228599	0.0998552941038559
ENSG00000138801	-1.69923287921339	1.34242268082221	0.0127872482943648
ENSG00000138802	-0.688408043129394	3.56708520966324	0.203866697091105
ENSG00000138814	-0.433890731291899	3.40226138245468	0.309416756496355
ENSG00000138829	-1.20998865993742	4.67646039945678	0.0171577341149115
ENSG00000138867	-0.321888879793894	1.80617997398389	0.0484388087230302
ENSG00000138942	-0.809797639830861	3.04257551244019	0.412678528060981
ENSG00000139083	-2.30129287054136	1.39794000867204	0.0086646725038587
ENSG00000139131	0.107092627090478	3.16286299332193	0.156062952469188
ENSG00000139133	-0.428036742456562	2.59824319165362	0.226684633859073
ENSG00000139163	-0.278543651257414	2.48784512011144	0.15880096672625
ENSG00000139174	-2.00026287487738	3.34340859380386	0.0591679229139974
ENSG00000139218	-0.864499302185075	3.26834391395106	0.340396285044547
ENSG00000139263	-0.695457702698275	1.51188336097887	0.0357000919839703
ENSG00000139278	-0.39809938889063	3.29600666931367	0.356159094592784
ENSG00000139324	-1.4561948305271	2.88930170250631	0.210560206477258
ENSG00000139329	-0.677945013242539	3.10653085382238	0.419899178529968
ENSG00000139343	-0.979073575807438	2.29336255471145	0.131471187730867
ENSG00000139354	-0.828977601111307	2.52374646681156	0.232739843449135
ENSG00000139370	-1.31587338255943	3.31228316579148	0.246394411197714
ENSG00000139405	-0.880525069977808	3.74067842522745	0.0956269404373761
ENSG00000139438	-0.366650014947786	3.38030171030518	0.31087172194657
ENSG00000139496	-0.710122115471152	2.34439227368511	0.162951659396077
ENSG00000139505	-0.979073575807438	1.02118929906994	0.0152577923411883
ENSG00000139514	-0.985955662192163	3.03241727883277	0.373726063197156
ENSG00000139517	-1.16552929784906	2.64836001098093	0.245587034611389
ENSG00000139620	0.363128308773153	3.75304656162653	0.0927567077097046
ENSG00000139644	-0.732979261437593	4.33851625478837	0.0206849342259455
ENSG00000139651	-0.805066099839059	1.7481880270062	0.0596717934571685
ENSG00000139668	0.636198096133231	3.77451696572855	0.0419792181250735
ENSG00000139684	-1.34705036110203	3.3849802956513	0.195724575284553
ENSG00000139687	-1.82417161582169	3.36660971039243	0.0851832635515389
ENSG00000139734	-1.4561948305271	0.477121254719662	0.00572452851450722
ENSG00000139746	-0.366746279179266	2.97977593272969	0.339183216886035
ENSG00000139793	-1.1870311519042	3.27172546949024	0.288324578834664
ENSG00000139826	-0.486052447366648	2.25285303097989	0.1395640522374
ENSG00000139842	-0.292570942917272	3.01135895370661	0.328151267245939
ENSG00000139874	-0.814446323053079	3.05728564441821	0.41215939566416
ENSG00000139926	-1.82417161582169	2.04336227802113	0.0295599114233961
ENSG00000139946	-0.232965483834841	2.75473046902375	0.224224236840901
ENSG00000139990	-0.97887646437114	3.30081279411812	0.291878119429506
ENSG00000140157	-0.706461949392261	2.99233255904746	0.414980282776544
ENSG00000140319	-0.267792449976068	1.96614173273903	0.0630021638138446
ENSG00000140350	-1.24669173061951	2.60314437262018	0.219602183084803
ENSG00000140374	0.0668199312117095	3.45086469237977	0.172680019704665
ENSG00000140386	-0.908958664273443	4.2258389013319	0.0229763367210346
ENSG00000140395	-0.447845602675876	3.58263143948964	0.20430617858214
ENSG00000140396	-0.677945013242539	2.93449845124357	0.40471389645878
ENSG00000140403	0.105890308687518	3.78322446344725	0.122760399321077
ENSG00000140416	-0.903187282251592	3.23388410876589	0.347582490011899
ENSG00000140450	-0.681272318460243	3.36323580448369	0.329760079148985
ENSG00000140464	-0.805066099839059	3.05823616894277	0.413382020489541
ENSG00000140471	-1.11547631871706	2.46164856806346	0.181169518619026
ENSG00000140521	-0.420315876912211	3.15911582182777	0.384914329254229
ENSG00000140525	-0.859136547157404	3.28262211287806	0.332235362211738
ENSG00000140548	-1.41650631438104	2.35983548233989	0.125069511300844
ENSG00000140598	-1.25990018538313	3.26422734775623	0.284397531791444
ENSG00000140612	0.0867858616232905	4.66401169742383	0.0158354447088914
ENSG00000140694	-1.11547631871706	3.02591999850202	0.333772812438069
ENSG00000140740	0.684070952548265	4.59599196039638	0.0748297858421299
ENSG00000140829	-1.39820288354941	2.75966784468963	0.220152896486947
ENSG00000140836	-0.616903378223409	2.87535069657929	0.381795669109426
ENSG00000140859	-1.60232286620534	2.6954816764902	0.15428002623941
ENSG00000140937	-0.875117173608954	2.7041505168398	0.328689968090803
ENSG00000140941	0.539790513565317	3.55714614231836	0.0369681595207447
ENSG00000141027	-0.0810600931840675	2.93196611472817	0.213232375321281
ENSG00000141030	-0.717536310045022	3.23286910513261	0.392540779644516
ENSG00000141101	-1.47717716493692	1.41497334797082	0.02111390115955
ENSG00000141198	-0.805066099839059	3.38854522009596	0.283537332415174
ENSG00000141232	0.226071189046583	3.61076659477327	0.115941098160876
ENSG00000141252	-1.01484338689545	2.828337600059	0.342135093953601
ENSG00000141378	-0.945844330356868	2.63498080005123	0.281519383374553
ENSG00000141380	0.221325393902779	2.74115159885178	0.0622852959784324
ENSG00000141385	-0.605116722622195	4.28952206425817	0.0224196110935655
ENSG00000141425	-0.479394637334597	3.2895889525426	0.370419576303164
ENSG00000141428	-0.6643115606161	3.33735941200135	0.347913657626789
ENSG00000141448	-1.47717716493692	2.32325210017169	0.105521079554882
ENSG00000141458	-1.82417161582169	3.31618009889345	0.0925662994129217
ENSG00000141510	-0.497229046517063	4.05499586152914	0.0530316955897484
ENSG00000141526	-0.228057500795078	3.5852914908955	0.179206116480136
ENSG00000141543	1.40961564010788	4.69274119578535	0.026949729660354
ENSG00000141551	-0.245465524383069	3.79840891988953	0.112379089721627
ENSG00000141560	-0.939385059661379	2.5321171162488	0.225422131278314
ENSG00000141562	1.07170047138677	3.82246230575867	0.00954602371697258
ENSG00000141564	-0.568745794092843	2.02118929906994	0.109243502237964
ENSG00000141582	0.57350740335755	4.51440827790978	0.0683594267999206
ENSG00000141682	1.29922414094679	4.78762339294646	0.0316220708816757
ENSG00000141736	-1.82417161582169	2.75281643118827	0.112658425474749
ENSG00000141753	-0.412836919370461	2.65321251377534	0.250430816322371
ENSG00000141759	-0.366650014947786	3.33805787541976	0.330679529636813
ENSG00000142089	-0.511018655601406	3.42772947950389	0.299374530455432
ENSG00000142156	-0.69535510367926	2.60638136511061	0.282313459529622
ENSG00000142166	-0.353330191258513	2.95303445725036	0.32835102938271
ENSG00000142168	0.0850731805848814	3.60292771285919	0.137204383826407
ENSG00000142173	-0.619879155767103	3.51355052034634	0.24610748419532
ENSG00000142178	-1.27313478247082	2.96449533955509	0.271282598126632
ENSG00000142186	-0.965437076678691	3.1092409685882	0.376129273143803
ENSG00000142192	-0.221939147095066	2.8767949762007	0.260589573696937
ENSG00000142227	-1.05382589408212	2.85095239979349	0.334961201151795
ENSG00000142507	-0.952215749704865	2.93876982278312	0.375786257686227
ENSG00000142544	-1.14475314121611	1.77085201164214	0.0639672837980517
ENSG00000142627	-0.0916500883857515	3.66647117905886	0.137079437011171
ENSG00000142634	-1.04579041079166	2.83916368291465	0.334711868619635
ENSG00000142655	-1.36328156495212	3.08778141780954	0.261978111424629
ENSG00000142676	0.497221949502891	2.91035755727288	0.0256440931312486
ENSG00000142798	-1.15516483486312	2.49276038902684	0.190312741608818
ENSG00000142856	-0.809797639830861	0.977723605288848	0.0134732595716849
ENSG00000142864	0.636637244048463	4.32112183270853	0.0581907908646746
ENSG00000142871	0.905249629797627	4.35658032864026	0.0528350932741874
ENSG00000142875	-1.4561948305271	3.30835094858673	0.203310051253416
ENSG00000142937	0.0326117231109256	4.81169562647459	0.00988737532084237
ENSG00000143013	-0.132860735627918	3.08386080086657	0.282384844819238
ENSG00000143033	0.0692878983513874	2.42651126136458	0.0792451429505801
ENSG00000143067	-0.343693031731903	3.23929947912689	0.358737563363935
ENSG00000143147	0.128080128882154	3.35034494824906	0.159759846530863
ENSG00000143155	0.0802836074964166	2.48855071650044	0.0859593771286756
ENSG00000143162	-0.729122175317984	3.13576851456782	0.416447697733644
ENSG00000143164	-1.079361323225	3.57915455716245	0.116214244687861
ENSG00000143183	0.202640557318459	3.19368102954128	0.109680198811327
ENSG00000143190	-1.82417161582169	1.61804809671209	0.0226867639519023
ENSG00000143207	-0.0890290713557066	2.11226976841727	0.0511507470231435
ENSG00000143228	-0.992948564586948	2.84073323461181	0.351900541587922
ENSG00000143294	-2.30129287054136	2.73996769675951	0.0524202410896279
ENSG00000143322	0.17396781167396	3.9295211006311	0.118178323101976
ENSG00000143324	-0.443787896711422	2.71683772329952	0.287945434679881
ENSG00000143337	-0.638445042105725	3.07536444637328	0.415229318274069
ENSG00000143341	-1.69923287921339	2.84571801796666	0.141602893441336
ENSG00000143344	-0.396311193261594	2.7419390777292	0.285037057958878
ENSG00000143353	-1.13486736170231	2.55690526905545	0.214921826419749
ENSG00000143384	0.805110765057871	4.63668844795328	0.075698096767472
ENSG00000143393	-0.736983802827749	3.67669360962487	0.137205556949136
ENSG00000143401	-0.274558552386344	2.6414741105041	0.202095241942133
ENSG00000143442	-0.853986997235473	3.13017288889254	0.397428262637915
ENSG00000143469	0.0510552271877334	2.87361119699647	0.136097211001285
ENSG00000143473	-0.308395665869825	2.38738982633873	0.137143396734497
ENSG00000143493	-0.513483809222608	2.21218760440396	0.140260832104101
ENSG00000143499	-0.886160310232456	2.90173069172922	0.385691437856706
ENSG00000143507	-0.55818134790373	3.18355453361886	0.406560779674373
ENSG00000143514	-0.133891048508553	3.40645501630349	0.244490806828582
ENSG00000143614	-1.07084394916308	2.25285303097989	0.119914382177286
ENSG00000143669	-1.20998865993742	3.33021078457153	0.250035214508424
ENSG00000143727	-0.242951047081883	3.60146242549462	0.173709189477055
ENSG00000143761	-0.158158941889081	3.85597320116854	0.108900504883375
ENSG00000143797	-1.82417161582169	2.98340073818054	0.113583152003829
ENSG00000143870	-0.914977847632172	0.845098040014257	0.00952997215031275
ENSG00000143924	-1.079361323225	3.01682449366749	0.345273702658331
ENSG00000143947	-0.0200861230521631	2.30535136944662	0.0720027956278742
ENSG00000143970	-0.0673382506413192	2.26717172840301	0.0716823680054473
ENSG00000143971	-0.355090139865036	2.78318869107526	0.286266320864338
ENSG00000144036	-0.210022213778478	3.3014640731433	0.302989447546458
ENSG00000144048	-0.0340316318030976	2.70243053644553	0.131897761106416
ENSG00000144120	-1.11547631871706	3.23917430417808	0.310646153729866
ENSG00000144218	-0.699129384554611	2.64689362416774	0.303567316128316
ENSG00000144224	-1.39820288354941	3.23070431361257	0.248827560952999
ENSG00000144320	-0.153003574487383	2.65513843481138	0.163879763939832
ENSG00000144357	-0.0925614242673033	3.42577868686098	0.22649286138982
ENSG00000144366	-0.340542695183727	3.43648069500949	0.275931045299815
ENSG00000144381	-0.305490424126701	3.12352498094273	0.354721391549395
ENSG00000144426	-0.761340977405455	2.27531135454181	0.149949090026752
ENSG00000144476	-1.60232286620534	1.43136376415899	0.0190628348537097
ENSG00000144535	-0.458188606575943	3.17811325231463	0.392443890466379
ENSG00000144566	-0.540272303671759	2.47856649559384	0.189596576506306
ENSG00000144567	-0.992948564586948	4.79872313688391	0.016786851970006
ENSG00000144580	-1.03015217098197	2.78031731214015	0.325404919379805
ENSG00000144642	0.00271876950572685	2.92865184665369	0.172623594643201
ENSG00000144655	-1.19852158758126	3.14813973650122	0.320870655566823
ENSG00000144659	-0.199622003125549	4.39614701930702	0.0331750869513222
ENSG00000144674	-0.0540132840681761	0.477121254719662	0.00406463837477402
ENSG00000144724	-0.231742097312594	3.26030994579492	0.320011436128129
ENSG00000144736	-1.16552929784906	3.30102999566398	0.27366841875591
ENSG00000144741	-0.0689905482660623	3.65839302627912	0.138710819614531
ENSG00000144810	-1.63199045596649	2.36267092972567	0.0884278082679774
ENSG00000144891	-0.513551301543255	3.35198945543563	0.343632836075038
ENSG00000144959	-0.299737602950426	3.32929615913997	0.319576082436291
ENSG00000145012	-0.241771440983615	3.42520805113866	0.26430936638448
ENSG00000145016	-1.22211162449373	2.73759016628572	0.259908147165401
ENSG00000145022	0.754576822616625	4.5410235407432	0.0776794915473162
ENSG00000145041	-2.30129287054136	4.02636981157372	0.00582257361908698
ENSG00000145191	-2.30129287054136	3.06539296156199	0.0730505079353474
ENSG00000145220	-0.644723027395885	2.49415459401844	0.211328175186999
ENSG00000145332	-1.82417161582169	3.10771861052026	0.112339292561765
ENSG00000145348	-1.38014302045854	3.0565237240791	0.250814028555002
ENSG00000145390	-0.508834407472501	3.28600712207947	0.373305027348113
ENSG00000145425	0.490742987751186	4.2302700574112	0.0665005419921887
ENSG00000145431	-1.00749194505624	3.19906919625174	0.344000370181681
ENSG00000145555	-0.359986431585015	2.82865989653532	0.299778369291283
ENSG00000145592	-0.245574763505777	3.39436411262713	0.279935806370458
ENSG00000145623	-2.00026287487738	2.79622731402944	0.0824562694616918
ENSG00000145632	1.21412604706568	4.64275626020871	0.046529659241708
ENSG00000145675	-2.30129287054136	2.74934976059748	0.0528704654915559
ENSG00000145715	0.20937990727823	3.81650643704636	0.117471575763919
ENSG00000145725	-0.702832372996031	3.19214912501853	0.408482767152931
ENSG00000145730	-0.644723027395885	2.59988307207369	0.269246065844984
ENSG00000145734	0.0729724948689034	2.74507479158206	0.103944985789907
ENSG00000145741	-0.14176370792531	2.92090560416402	0.238475587600526
ENSG00000145782	0.0984963015594493	3.84304581053457	0.122931951551516
ENSG00000145817	-0.220849582547355	3.52224856128769	0.209982595800594
ENSG00000145934	-2.30129287054136	3.0484418035504	0.0733785845371747
ENSG00000145982	-1.12520161148568	2.36828688490213	0.148997503736561
ENSG00000146085	-0.426121213723794	2.25647720624168	0.131184698051321
ENSG00000146122	-1.47717716493692	1.02118929906994	0.0116492792671359
ENSG00000146242	-1.27313478247082	3.22102280520484	0.29515626807475
ENSG00000146247	-0.0410850112647331	1.5854607295085	0.024245710693883
ENSG00000146278	1.01443107184626	4.61266732305474	0.0650789302504412
ENSG00000146282	0.0458172202065794	2.39967372148104	0.0797466061997319
ENSG00000146373	-1.17614716927294	3.67186678877256	0.079106721645697
ENSG00000146376	-0.366698144396326	3.14363923527454	0.372578078251981
ENSG00000146414	-0.782653485762533	1.78175537465247	0.0666492770989838
ENSG00000146535	-0.769570475899851	2.97818051693741	0.412765886162766
ENSG00000146574	-1.22211162449373	2.81756536955978	0.272886841545863
ENSG00000146592	-2.00026287487738	2.72263392253381	0.0811452543044921
ENSG00000146674	-0.0623232076174175	1.45484486000851	0.0232941863265453
ENSG00000146676	-1.69923287921339	4.86718749276423	0.00594190094673753
ENSG00000146701	-1.52314162015771	3.12106716746773	0.195798685464106
ENSG00000146707	-0.398047650808515	3.15881464672423	0.380688600379405
ENSG00000146757	0.132839994611598	3.57926899576177	0.134430747416101
ENSG00000146872	-0.174064499321222	2.43296929087441	0.127447222838769
ENSG00000147050	0.485607359689687	3.97206391600802	0.0932295333070464
ENSG00000147065	-1.04579041079166	3.07169794522161	0.358262299719433
ENSG00000147100	-1.4561948305271	3.617576919481	0.0754769698982008
ENSG00000147121	-1.07084394916308	1.40654018043396	0.0306875493436312
ENSG00000147123	-1.24669173061951	2.69460519893357	0.245640927896994
ENSG00000147164	-0.111699882696155	2.96165834863772	0.238195381478955
ENSG00000147202	-0.972104786806838	2.84167225007363	0.356985571094216
ENSG00000147224	-0.348507958783751	3.6262376851469	0.172731735934349
ENSG00000147383	-1.12492568051744	1.80277372529198	0.0708765639019868
ENSG00000147400	-2.30129287054136	3.51560894923448	0.0416436034339262
ENSG00000147416	-0.499486231722222	3.06501921413625	0.387139247842919
ENSG00000147459	-0.71001599336527	2.97382032435268	0.412849393877127
ENSG00000147526	-0.304086726958213	3.14176323027579	0.355090441061162
ENSG00000147533	-1.63199045596649	1.96378782734556	0.0475025317440522
ENSG00000147677	0.436785275099557	2.25042000230889	0.0181161472438162
ENSG00000147679	-1.60232286620534	2.46982201597816	0.118310624865297
ENSG00000147687	-1.03015217098197	2.58489634413745	0.239827675459355
ENSG00000147853	-1.19852158758126	3.47151173697696	0.153014837555173
ENSG00000147854	-0.778331327561021	2.37383114507383	0.167984681699129
ENSG00000147883	0.317919874810542	3.9670563087834	0.108068646868971
ENSG00000148019	-1.10622818520163	2.56820172406699	0.222196674023165
ENSG00000148053	-1.30129287054136	1.56229286445647	0.0351229753598233
ENSG00000148110	-0.702623686269238	3.13401764567598	0.418644656097494
ENSG00000148120	-0.778207160600898	3.48230176722344	0.236906764187676
ENSG00000148143	-1.82417161582169	3.20262452357898	0.107220137782077
ENSG00000148229	-2.30129287054136	3.18383903705642	0.0617181710917142
ENSG00000148300	-0.302646018127703	2.14457420760962	0.0926495018475253
ENSG00000148303	0.976365212362188	4.28265609390245	0.038979165214573
ENSG00000148331	-0.0200861230521631	3.19796936791617	0.231330498912019
ENSG00000148337	-0.985755403057619	3.10414555055401	0.372089433626264
ENSG00000148339	-0.744875377231034	2.67024585307412	0.320934198240504
ENSG00000148358	-1.60232286620534	1.41497334797082	0.0183137109893186
ENSG00000148459	-1.41650631438104	2.69019608002851	0.208647890474846
ENSG00000148468	-2.30129287054136	3.30005173212004	0.0501936090753473
ENSG00000148481	-0.150911582832999	2.92634244662566	0.244265535993096
ENSG00000148484	-1.31587338255943	2.58771096501891	0.206936450567772
ENSG00000148498	-2.00026287487738	1.74429298312268	0.0222525937247062
ENSG00000148572	-0.373466321432222	3.19796936791617	0.373589716992111
ENSG00000148606	-0.833837366038332	2.80482067872116	0.373476835685046
ENSG00000148634	-0.732979261437593	2.39794000867204	0.175460703252585
ENSG00000148688	-0.613947851968191	2.72591163229505	0.332263230631231
ENSG00000148690	-0.506461830166681	2.53907609879278	0.213556925827802
ENSG00000148700	-0.7251891479292	2.66181268553726	0.314533313561549
ENSG00000148737	-1.20998865993742	1.92427928606188	0.0878285353953521
ENSG00000148773	-0.903352861869319	2.81491318127507	0.365784204191945
ENSG00000148798	-0.0254806701330408	3.1744959193753	0.234037996726536
ENSG00000148841	-0.186089147853564	3.81277970700896	0.112156173069772
ENSG00000148848	-2.30129287054136	2.40823996531185	0.0377575376824437
ENSG00000148925	-0.625980020846083	2.5532760461371	0.239925758061921
ENSG00000148985	-1.54772172628349	2.97634997900327	0.183717630594835
ENSG00000149084	0.0386663974235272	2.58827170684233	0.106141197220259
ENSG00000149100	-0.426176406929109	2.49136169383427	0.179564490175252
ENSG00000149177	0.0183651893907569	2.89762709129044	0.156259765525089
ENSG00000149187	-0.338976055279174	2.44247976906445	0.154954583307541
ENSG00000149231	-0.445840886458423	4.06150902416662	0.0545149639401689
ENSG00000149257	-0.200758059681523	3.29114676173189	0.301862338991834
ENSG00000149262	-0.671074791142856	2.64884770837289	0.302927152440072
ENSG00000149273	-0.203105172018464	4.27461961909124	0.040036620311403
ENSG00000149289	-0.713813391231466	3.16613397030511	0.41343038586501
ENSG00000149308	-0.160256300059696	2.23552844690755	0.0813074641801169
ENSG00000149532	-1.079361323225	2.93094903116752	0.336603805204337
ENSG00000149547	-0.972104786806838	3.4398850808173	0.199613106525573
ENSG00000149658	-2.00026287487738	3.70014101927742	0.0358071328953765
ENSG00000149716	-1.06225156928814	3.95223529802618	0.0366346875737508
ENSG00000149923	-0.796013527751156	3.48365860383744	0.229514729856583
ENSG00000149925	-0.0458593844018138	3.8338798834679	0.118006759745716
ENSG00000149948	-2.00026287487738	2.48358729696889	0.0580243678221185
ENSG00000150051	-1.31587338255943	3.26646689544024	0.2692361349925
ENSG00000150093	0.478692932692509	2.15381486434453	0.0126654395809899
ENSG00000150316	-0.282724307048099	2.98766626492627	0.31842190538038
ENSG00000150347	-0.590759000559923	1.94448267215017	0.0900411032435506
ENSG00000150459	0.819266532887892	4.36898380050807	0.0592362670571874
ENSG00000150779	-0.332631881941992	3.29808856939138	0.339267431246946
ENSG00000150938	0.452219851540306	3.98000337158375	0.0974263547809617
ENSG00000150961	-1.19852158758126	2.9914475980038	0.300335028947116
ENSG00000150977	-0.501755209651478	1.98900461569854	0.0959609118895776
ENSG00000150990	-2.30129287054136	3.48208714182649	0.0443128101681838
ENSG00000150991	0.998376435977695	4.61884792668221	0.0663858887028681
ENSG00000151012	-1.30129287054136	2.95616843047536	0.261249821169461
ENSG00000151014	0.188389078084083	3.10260519412657	0.105019513449262
ENSG00000151065	-0.927097466658578	2.76752689940838	0.347327231688792
ENSG00000151131	-1.04602036543805	2.72098574415374	0.300782905617489
ENSG00000151135	-0.859286152862057	3.74189973767918	0.0979680624221562
ENSG00000151148	-1.24669173061951	3.03482891565584	0.291515402513447
ENSG00000151151	-1.0379009062332	2.50514997831991	0.202659806841612
ENSG00000151239	-2.00026287487738	3.40397796366935	0.0568984002325619
ENSG00000151240	-0.695457702698275	3.37125262912494	0.321484751149064
ENSG00000151247	0.183115552729218	3.27461961909124	0.130190431698765
ENSG00000151276	-0.875272387856769	3.39269695325967	0.257774186847155
ENSG00000151292	-0.456076552930189	3.01724208454765	0.367234185192327
ENSG00000151304	-0.550404944437868	3.6147390703197	0.187295970853022
ENSG00000151332	-1.20998865993742	2.36828688490213	0.147937652474177
ENSG00000151348	0.00563924092895234	2.40483371661994	0.0894429304685037
ENSG00000151376	-0.60215728658761	2.54095480892613	0.230267535026705
ENSG00000151414	-0.736870910569219	2.7849737099544	0.371343886221018
ENSG00000151422	-0.62910693048197	0	0.00369245489727559
ENSG00000151461	-2.30129287054136	2.38021124171161	0.0357697378854386
ENSG00000151466	-1.11547631871706	3.4238190919654	0.185552218407918
ENSG00000151491	-0.537722132175785	2.49345805099519	0.196440684485038
ENSG00000151503	-0.610927832376477	3.54238966954094	0.227714832594954
ENSG00000151612	-1.63199045596649	2.07736790528416	0.0554084875185721
ENSG00000151617	-2.00026287487738	3.53586352071245	0.0513635530892201
ENSG00000151657	0.114940847810417	3.03582982525283	0.136482209312825
ENSG00000151693	-1.41650631438104	2.56466606425209	0.18432978187508
ENSG00000151702	-2.00026287487738	3.02734960777476	0.0760709589229962
ENSG00000151718	-0.289769321688056	3.3849802956513	0.292778381056779
ENSG00000151726	-1.22211162449373	3.17143390094301	0.314896528241236
ENSG00000151729	0.502686435044674	4.00485853462033	0.0902381606992278
ENSG00000151779	-2.30129287054136	2.22659990520736	0.0260651903585907
[truncated: 1,259 more rows]
