# Supplementary material for: The HSV-1 ICP22 protein selectively impairs histone repositioning upon Pol II transcription downstream of genes
Source: Nat Commun. 2023 Jul 31;14:4591. doi: 10.1038/s41467-023-40217-w (PMC10390501; doi:10.1038/s41467-023-40217-w)
Supplement: Supplementary file 8 — Source Data [file 41467_2023_40217_MOESM8_ESM.zip › SupFig6a.tsv]

minimum_dOCR_length	Mock_HFFF_plus_PAA_1	Mock_HFFF_plus_PAA_2	KOS_1_1_Wt_plus_PAA_1	KOS_1_1_Wt_plus_PAA_2	dICP22_lac_Z_V22_plus_PAA_1	dICP22_lac_Z_V22_plus_PAA_2
0	287	286	301	301	287	281
36	NA	285	NA	NA	NA	NA
40	NA	284	NA	NA	NA	NA
42	NA	NA	NA	NA	NA	280
44	NA	283	NA	NA	NA	NA
48	NA	282	NA	NA	NA	NA
51	NA	NA	NA	NA	NA	279
53	NA	281	NA	NA	NA	NA
58	286	NA	NA	300	NA	NA
59	NA	NA	NA	NA	NA	278
65	285	NA	NA	NA	NA	NA
68	NA	280	NA	NA	NA	NA
71	NA	279	NA	NA	286	NA
83	NA	NA	NA	NA	NA	277
84	NA	NA	300	NA	NA	NA
87	NA	NA	NA	NA	285	NA
90	NA	NA	NA	NA	NA	276
91	NA	278	NA	NA	NA	275
96	NA	277	NA	NA	NA	NA
100	NA	NA	NA	NA	284	NA
101	284	NA	NA	NA	NA	NA
102	283	NA	NA	NA	NA	274
103	NA	276	NA	299	NA	NA
104	NA	275	NA	NA	NA	NA
105	282	274	NA	NA	NA	NA
108	NA	NA	NA	NA	283	NA
113	281	273	NA	NA	NA	NA
117	NA	NA	NA	NA	282	NA
118	NA	NA	NA	NA	NA	273
119	NA	272	NA	NA	281	272
120	NA	NA	NA	NA	NA	271
121	NA	NA	NA	NA	NA	270
124	278	NA	NA	NA	NA	NA
125	NA	NA	NA	NA	280	NA
126	NA	NA	NA	NA	279	NA
127	NA	NA	299	NA	NA	269
133	NA	NA	NA	NA	NA	268
136	NA	NA	NA	NA	NA	267
139	NA	NA	NA	NA	NA	266
141	NA	NA	NA	NA	NA	265
142	NA	271	NA	NA	NA	NA
143	277	NA	NA	NA	278	NA
144	NA	NA	NA	NA	NA	263
146	276	NA	NA	NA	NA	NA
147	NA	NA	NA	NA	NA	262
148	NA	270	NA	NA	NA	261
151	275	268	NA	NA	NA	260
152	NA	NA	NA	NA	NA	258
154	NA	NA	NA	NA	NA	257
155	274	NA	NA	NA	NA	NA
158	NA	NA	NA	NA	277	NA
159	NA	NA	NA	NA	276	256
164	NA	NA	NA	NA	NA	255
168	NA	NA	NA	NA	NA	254
169	NA	267	NA	NA	NA	NA
173	NA	NA	NA	NA	273	NA
174	273	NA	NA	NA	272	253
179	271	NA	NA	NA	NA	NA
183	NA	266	NA	NA	NA	NA
184	NA	NA	NA	NA	NA	252
186	NA	NA	NA	NA	NA	251
187	NA	NA	NA	NA	271	NA
188	NA	NA	NA	NA	270	NA
189	NA	265	NA	NA	NA	NA
191	NA	263	298	NA	NA	NA
192	NA	NA	NA	NA	NA	249
193	NA	NA	NA	NA	269	NA
194	NA	NA	NA	NA	268	NA
196	270	NA	NA	NA	NA	NA
197	NA	NA	NA	298	NA	NA
201	NA	NA	NA	NA	267	NA
205	NA	261	NA	NA	NA	NA
206	NA	NA	NA	NA	NA	248
208	NA	260	NA	NA	NA	NA
209	NA	NA	NA	NA	NA	247
211	NA	NA	NA	NA	266	NA
212	NA	259	NA	NA	NA	NA
215	NA	258	NA	NA	264	NA
222	NA	NA	NA	NA	263	NA
224	NA	257	NA	NA	NA	NA
225	269	NA	NA	NA	NA	NA
226	NA	NA	NA	297	NA	NA
228	NA	NA	NA	NA	262	NA
229	NA	256	NA	NA	NA	NA
238	268	NA	NA	NA	261	NA
243	NA	255	NA	NA	NA	246
246	NA	NA	NA	NA	NA	245
247	266	NA	NA	NA	NA	NA
249	NA	NA	NA	NA	NA	244
250	265	NA	NA	NA	NA	243
251	264	NA	NA	NA	NA	242
252	NA	254	NA	NA	NA	NA
253	263	NA	NA	NA	NA	NA
256	NA	253	NA	NA	NA	NA
258	NA	252	NA	NA	NA	NA
260	NA	NA	NA	NA	260	NA
263	262	NA	NA	NA	NA	NA
265	NA	NA	NA	296	NA	NA
266	NA	NA	NA	NA	NA	241
270	NA	NA	NA	NA	259	NA
271	NA	NA	NA	NA	258	NA
274	NA	NA	NA	NA	257	NA
276	NA	NA	NA	NA	256	NA
280	261	NA	NA	NA	255	239
281	NA	251	NA	NA	254	NA
282	259	NA	NA	NA	NA	NA
283	258	250	NA	NA	NA	NA
284	NA	NA	NA	NA	NA	238
285	257	NA	NA	NA	NA	237
287	NA	249	NA	NA	NA	NA
289	256	NA	NA	NA	NA	NA
292	NA	NA	NA	NA	253	NA
293	NA	NA	NA	NA	252	NA
297	NA	NA	NA	NA	NA	236
299	NA	NA	NA	NA	NA	235
300	NA	NA	NA	NA	251	NA
301	255	NA	NA	NA	250	NA
303	254	NA	NA	NA	NA	NA
306	NA	NA	NA	NA	249	NA
309	NA	248	NA	NA	NA	NA
310	NA	247	NA	NA	NA	NA
312	NA	NA	NA	NA	NA	234
313	253	NA	NA	NA	NA	NA
315	252	NA	NA	NA	NA	NA
319	NA	NA	NA	NA	248	NA
327	NA	NA	NA	NA	247	NA
329	251	NA	NA	NA	NA	NA
330	250	NA	NA	NA	NA	233
332	NA	246	NA	NA	NA	NA
334	NA	245	NA	NA	NA	NA
341	NA	244	NA	NA	NA	NA
344	249	243	NA	NA	NA	NA
346	NA	242	NA	NA	246	NA
348	NA	NA	NA	NA	245	NA
353	NA	241	NA	NA	NA	NA
354	NA	NA	NA	NA	244	NA
355	NA	NA	NA	NA	243	NA
356	248	240	NA	NA	242	NA
363	NA	NA	297	NA	NA	232
367	NA	NA	NA	NA	NA	231
372	NA	NA	NA	NA	NA	230
373	247	NA	NA	NA	NA	NA
375	246	238	NA	NA	NA	NA
377	NA	NA	NA	NA	241	NA
388	NA	237	NA	NA	240	NA
390	NA	236	NA	NA	NA	NA
392	NA	NA	NA	NA	239	229
405	NA	NA	NA	NA	NA	228
407	NA	NA	NA	NA	238	NA
409	NA	NA	NA	NA	237	NA
410	245	NA	NA	NA	NA	227
411	NA	NA	NA	NA	236	NA
412	NA	NA	NA	NA	235	NA
417	NA	NA	NA	NA	234	NA
418	NA	235	NA	NA	NA	NA
419	NA	NA	NA	NA	NA	226
421	244	NA	NA	NA	233	NA
422	NA	234	NA	NA	232	NA
424	NA	NA	NA	NA	NA	225
426	243	NA	NA	NA	NA	224
430	NA	233	NA	NA	NA	NA
433	NA	NA	NA	NA	231	NA
435	NA	232	NA	NA	230	NA
445	NA	NA	NA	NA	228	NA
449	242	NA	NA	NA	NA	NA
451	NA	NA	NA	NA	227	NA
456	NA	NA	NA	NA	226	NA
457	NA	NA	NA	NA	225	NA
461	NA	NA	NA	NA	NA	223
463	241	NA	NA	NA	224	NA
472	NA	NA	NA	NA	223	NA
473	240	NA	NA	NA	NA	NA
474	NA	231	NA	NA	NA	NA
475	NA	230	NA	NA	222	221
476	239	NA	NA	NA	NA	NA
478	NA	NA	NA	NA	221	NA
479	NA	229	NA	NA	NA	NA
483	238	NA	NA	NA	NA	NA
484	237	NA	NA	NA	NA	NA
492	NA	228	NA	NA	NA	NA
493	236	NA	NA	NA	NA	NA
497	NA	227	NA	NA	NA	NA
498	NA	226	296	NA	NA	NA
500	235	NA	NA	NA	NA	NA
501	233	NA	NA	NA	NA	NA
509	NA	NA	NA	295	NA	220
510	NA	NA	NA	NA	220	NA
514	NA	NA	NA	NA	219	NA
516	231	NA	NA	NA	NA	NA
518	NA	NA	NA	NA	218	NA
521	NA	225	NA	NA	NA	NA
524	NA	NA	NA	NA	NA	219
527	NA	224	NA	NA	NA	NA
528	NA	223	NA	294	NA	NA
530	NA	NA	NA	NA	217	NA
532	230	222	NA	NA	NA	218
534	NA	221	NA	NA	NA	NA
535	NA	NA	295	NA	NA	NA
537	229	NA	NA	NA	NA	NA
540	228	NA	NA	NA	NA	NA
541	227	220	NA	NA	NA	NA
542	NA	219	NA	NA	NA	NA
544	226	NA	NA	NA	NA	NA
545	NA	218	NA	293	NA	NA
546	225	NA	NA	NA	NA	NA
548	NA	NA	NA	NA	NA	217
550	NA	NA	294	NA	NA	NA
552	NA	NA	NA	NA	216	NA
557	NA	NA	NA	NA	215	NA
558	NA	217	NA	NA	NA	NA
559	NA	216	NA	NA	NA	NA
560	NA	215	NA	NA	NA	NA
565	NA	NA	NA	NA	NA	216
567	224	NA	NA	NA	NA	NA
570	NA	NA	NA	NA	214	214
571	NA	NA	NA	NA	NA	213
573	NA	NA	293	NA	NA	NA
575	223	NA	NA	NA	NA	NA
583	222	214	NA	NA	NA	NA
584	NA	NA	NA	NA	213	NA
585	221	NA	NA	NA	NA	NA
586	NA	NA	NA	NA	NA	212
587	NA	213	NA	NA	NA	NA
588	NA	NA	NA	NA	212	NA
590	NA	212	NA	NA	NA	NA
591	NA	NA	NA	NA	NA	211
600	220	NA	NA	NA	211	NA
604	NA	211	NA	NA	NA	NA
605	219	NA	NA	NA	NA	NA
607	NA	210	NA	NA	NA	NA
608	NA	NA	NA	NA	NA	210
609	218	209	NA	NA	NA	NA
610	NA	208	NA	NA	NA	NA
611	217	NA	NA	NA	NA	NA
615	216	NA	NA	NA	210	NA
616	NA	NA	NA	NA	209	NA
620	NA	NA	NA	NA	NA	209
624	215	207	NA	NA	NA	NA
628	214	NA	NA	NA	NA	NA
630	213	NA	NA	NA	NA	NA
633	212	NA	NA	NA	NA	NA
635	NA	NA	NA	NA	NA	208
638	NA	206	NA	NA	NA	NA
639	NA	NA	NA	NA	208	NA
640	211	NA	NA	NA	NA	NA
642	210	NA	NA	NA	NA	NA
645	NA	205	NA	NA	NA	NA
646	209	NA	NA	NA	NA	207
651	NA	204	NA	NA	207	NA
655	NA	203	NA	NA	NA	NA
657	NA	202	NA	NA	NA	NA
660	208	NA	NA	NA	NA	NA
662	207	NA	NA	NA	NA	NA
663	NA	NA	NA	NA	206	NA
670	NA	NA	NA	NA	205	NA
672	NA	201	NA	NA	NA	NA
673	NA	NA	NA	NA	204	206
675	NA	200	NA	NA	NA	205
677	NA	199	NA	NA	NA	NA
678	NA	198	NA	NA	203	NA
679	204	NA	NA	NA	NA	NA
683	NA	NA	NA	NA	NA	204
690	NA	NA	NA	NA	201	NA
695	NA	NA	NA	NA	NA	203
696	NA	NA	NA	NA	200	NA
701	203	NA	NA	NA	NA	NA
704	202	NA	NA	NA	NA	NA
705	NA	197	NA	NA	NA	NA
706	NA	196	NA	NA	NA	NA
709	201	NA	NA	NA	199	NA
713	NA	195	NA	NA	NA	NA
715	200	NA	NA	NA	NA	NA
719	199	NA	NA	NA	NA	NA
722	NA	NA	292	NA	NA	202
725	NA	NA	NA	NA	NA	201
727	198	NA	NA	NA	NA	NA
728	NA	NA	NA	NA	NA	200
730	NA	NA	NA	NA	NA	199
733	NA	NA	NA	NA	198	NA
734	NA	NA	NA	NA	197	NA
735	NA	NA	NA	NA	196	NA
739	NA	NA	NA	NA	195	NA
740	NA	NA	NA	NA	NA	198
743	197	NA	NA	NA	NA	197
745	NA	NA	NA	NA	194	196
746	196	NA	NA	NA	NA	NA
748	195	NA	NA	NA	NA	NA
750	NA	194	NA	NA	NA	NA
751	NA	NA	NA	NA	NA	195
752	194	NA	NA	NA	NA	NA
753	193	NA	NA	NA	NA	NA
754	192	NA	NA	NA	NA	NA
756	191	NA	NA	NA	NA	NA
760	190	NA	NA	NA	NA	NA
761	189	NA	NA	NA	NA	NA
763	188	NA	NA	NA	NA	NA
766	NA	NA	NA	NA	193	NA
769	NA	193	NA	NA	NA	NA
770	NA	NA	NA	NA	192	NA
772	NA	NA	NA	NA	191	NA
773	NA	NA	NA	NA	190	NA
776	NA	NA	NA	NA	NA	194
783	187	192	NA	NA	NA	NA
784	NA	191	NA	NA	NA	NA
787	NA	NA	NA	NA	189	NA
791	NA	NA	NA	NA	NA	193
794	NA	NA	NA	NA	NA	192
796	NA	NA	291	NA	NA	NA
797	186	NA	NA	NA	NA	NA
798	NA	190	NA	NA	188	NA
801	NA	NA	NA	NA	NA	191
803	183	NA	NA	NA	187	NA
806	NA	NA	NA	NA	NA	190
808	NA	NA	NA	NA	186	NA
812	182	NA	NA	NA	NA	NA
814	NA	NA	NA	NA	NA	189
817	181	NA	NA	NA	NA	NA
818	NA	189	NA	NA	NA	188
821	NA	NA	NA	NA	185	NA
823	NA	188	NA	NA	NA	NA
826	NA	NA	NA	NA	NA	186
829	NA	NA	NA	NA	184	NA
831	180	NA	NA	NA	NA	NA
833	179	NA	NA	NA	NA	NA
838	178	NA	NA	NA	NA	NA
839	NA	NA	NA	NA	NA	185
842	NA	NA	NA	NA	NA	184
847	NA	NA	NA	NA	183	NA
853	NA	187	NA	NA	NA	NA
854	177	NA	NA	NA	NA	NA
858	NA	NA	NA	NA	NA	183
859	NA	NA	NA	NA	NA	182
861	176	NA	NA	NA	NA	NA
865	NA	186	NA	NA	NA	NA
868	NA	NA	NA	NA	182	NA
869	175	NA	NA	NA	NA	NA
873	173	185	NA	NA	NA	NA
876	NA	NA	NA	NA	NA	181
877	NA	NA	NA	NA	181	NA
886	172	NA	NA	292	NA	NA
887	171	184	NA	NA	NA	NA
889	NA	NA	NA	NA	NA	180
892	NA	183	NA	NA	NA	NA
894	NA	182	NA	NA	NA	NA
895	NA	NA	NA	NA	180	NA
898	NA	NA	NA	NA	NA	179
899	NA	NA	NA	291	NA	NA
903	NA	NA	NA	290	NA	NA
904	NA	NA	NA	NA	NA	178
906	NA	181	NA	NA	NA	NA
908	169	NA	NA	NA	NA	NA
909	167	NA	NA	NA	NA	NA
915	NA	NA	NA	NA	179	NA
916	NA	NA	NA	NA	178	NA
917	NA	180	NA	NA	NA	NA
922	166	NA	NA	NA	NA	NA
924	NA	NA	NA	NA	NA	177
925	NA	NA	NA	289	NA	NA
926	NA	NA	NA	NA	177	NA
933	NA	NA	NA	NA	176	NA
934	NA	179	NA	NA	NA	NA
936	165	NA	NA	NA	NA	NA
937	NA	NA	NA	NA	175	NA
939	164	NA	NA	NA	NA	NA
942	NA	178	NA	NA	NA	NA
943	NA	NA	NA	NA	NA	176
949	NA	NA	NA	NA	174	NA
950	NA	NA	NA	NA	173	NA
952	NA	NA	NA	288	NA	NA
955	163	177	NA	NA	NA	NA
962	NA	NA	NA	NA	172	NA
967	NA	176	NA	NA	NA	NA
969	NA	175	NA	NA	NA	NA
986	NA	NA	NA	NA	NA	175
988	NA	NA	NA	NA	171	NA
996	NA	174	NA	NA	170	NA
1000	162	NA	NA	NA	NA	NA
1005	NA	173	NA	NA	NA	NA
1011	NA	NA	NA	287	NA	NA
1013	NA	NA	290	NA	NA	NA
1019	NA	172	NA	NA	NA	NA
1021	NA	NA	NA	NA	NA	174
1022	161	NA	NA	NA	NA	NA
1023	NA	NA	289	NA	NA	NA
1028	160	NA	NA	NA	NA	NA
1030	159	NA	NA	NA	NA	NA
1033	NA	NA	NA	NA	NA	173
1034	NA	171	NA	NA	NA	NA
1040	158	NA	NA	NA	169	NA
1046	157	NA	NA	NA	NA	NA
1051	156	NA	NA	NA	NA	NA
1053	NA	170	NA	NA	NA	NA
1056	155	NA	NA	NA	NA	NA
1058	154	NA	NA	NA	NA	NA
1060	NA	NA	NA	NA	168	NA
1062	NA	169	NA	NA	NA	NA
1063	NA	NA	NA	NA	167	NA
1076	NA	NA	288	NA	NA	NA
1078	153	NA	NA	NA	NA	NA
1083	152	NA	NA	NA	NA	NA
1090	NA	NA	NA	NA	NA	172
1093	NA	168	NA	NA	166	NA
1098	NA	NA	NA	NA	NA	171
1099	NA	NA	NA	286	NA	NA
1100	151	NA	NA	NA	NA	NA
1106	150	NA	NA	NA	NA	NA
1110	149	NA	NA	NA	NA	NA
1116	NA	167	NA	NA	NA	NA
1122	NA	NA	NA	285	165	NA
1126	NA	NA	NA	NA	NA	170
1128	148	NA	NA	NA	NA	NA
1135	147	NA	NA	NA	NA	NA
1136	NA	NA	NA	NA	NA	169
1137	146	NA	NA	NA	NA	NA
1138	145	NA	NA	NA	NA	NA
1141	144	NA	NA	NA	NA	NA
1142	143	NA	NA	NA	NA	NA
1143	NA	166	NA	NA	NA	NA
1150	NA	NA	NA	NA	164	NA
1157	NA	NA	NA	NA	163	NA
1159	NA	165	NA	NA	NA	NA
1161	NA	NA	NA	NA	NA	168
1173	NA	164	NA	NA	NA	NA
1175	NA	163	NA	NA	NA	NA
1179	142	NA	NA	NA	NA	NA
1180	NA	162	NA	NA	NA	NA
1182	NA	161	NA	NA	NA	NA
1189	141	NA	NA	NA	NA	NA
1196	139	NA	NA	NA	NA	NA
1200	NA	NA	NA	NA	NA	167
1202	NA	160	NA	NA	NA	NA
1207	NA	NA	NA	NA	162	NA
1212	NA	159	NA	NA	NA	NA
1213	NA	NA	NA	NA	NA	166
1215	NA	NA	287	NA	NA	NA
1216	138	NA	NA	NA	NA	NA
1217	NA	NA	286	NA	NA	NA
1220	137	NA	NA	NA	NA	NA
1231	NA	NA	NA	NA	161	NA
1238	NA	NA	285	NA	NA	165
1239	136	NA	NA	283	NA	NA
1240	NA	NA	284	NA	NA	NA
1245	NA	NA	NA	NA	160	164
1249	135	NA	NA	NA	NA	NA
1251	NA	158	NA	NA	NA	NA
1253	134	NA	NA	NA	NA	NA
1254	NA	NA	NA	NA	NA	163
1260	NA	NA	NA	NA	NA	162
1266	133	NA	NA	NA	NA	NA
1267	NA	157	NA	NA	NA	NA
1268	NA	NA	283	NA	NA	NA
1271	NA	156	NA	NA	NA	NA
1276	NA	155	NA	NA	NA	NA
1285	NA	NA	282	NA	NA	NA
1288	132	NA	NA	NA	NA	NA
1292	NA	NA	NA	NA	NA	161
1299	NA	154	NA	NA	NA	160
1301	NA	NA	NA	NA	159	NA
1303	131	NA	NA	NA	NA	NA
1305	NA	NA	NA	NA	NA	159
1315	NA	NA	NA	NA	NA	158
1318	NA	NA	NA	NA	158	157
1319	130	153	NA	NA	NA	NA
1322	NA	152	NA	NA	NA	NA
1326	NA	NA	NA	282	157	NA
1331	NA	NA	NA	NA	NA	156
1332	NA	151	NA	NA	NA	NA
1333	NA	NA	NA	NA	156	NA
1337	NA	150	281	NA	NA	NA
1344	NA	NA	NA	NA	155	155
1349	NA	NA	NA	NA	NA	154
1350	129	149	NA	NA	NA	NA
1354	NA	NA	NA	NA	NA	153
1359	128	NA	NA	NA	NA	NA
1362	NA	NA	NA	NA	154	NA
1363	127	NA	NA	NA	NA	NA
1368	NA	148	NA	NA	NA	NA
1371	NA	NA	NA	NA	153	NA
1372	NA	NA	NA	NA	152	NA
1376	NA	NA	NA	NA	NA	152
1384	NA	147	NA	NA	NA	NA
1387	NA	NA	NA	NA	NA	151
1390	126	NA	NA	NA	NA	150
1397	NA	NA	NA	NA	NA	149
1398	NA	NA	NA	NA	151	NA
1403	125	NA	NA	NA	NA	148
1407	NA	NA	NA	NA	NA	147
1408	124	NA	280	NA	NA	NA
1412	NA	NA	NA	NA	150	NA
1414	NA	146	NA	NA	NA	NA
1419	123	NA	NA	NA	NA	146
1422	NA	NA	279	NA	NA	NA
1423	122	NA	NA	NA	NA	NA
1425	NA	145	NA	NA	NA	NA
1430	NA	NA	NA	281	NA	NA
1432	NA	144	NA	280	NA	NA
1433	NA	NA	NA	NA	149	NA
1447	NA	143	NA	NA	NA	NA
1452	NA	NA	NA	NA	148	NA
1458	121	NA	NA	NA	NA	NA
1459	NA	NA	NA	NA	NA	145
1460	120	NA	NA	NA	NA	NA
1481	NA	142	NA	NA	NA	NA
1483	119	NA	NA	NA	NA	NA
1493	118	NA	NA	NA	NA	NA
1494	NA	NA	NA	NA	NA	144
1496	117	NA	NA	NA	NA	NA
1499	NA	141	NA	NA	NA	NA
1509	NA	NA	NA	NA	NA	143
1510	116	NA	NA	NA	NA	NA
1511	NA	NA	278	NA	NA	NA
1512	NA	139	NA	NA	NA	NA
1513	NA	138	NA	NA	NA	NA
1514	NA	NA	NA	279	NA	NA
1515	115	NA	NA	NA	NA	NA
1516	NA	NA	NA	NA	147	NA
1530	114	NA	NA	NA	NA	NA
1531	113	NA	NA	NA	NA	NA
1533	NA	137	NA	NA	NA	NA
1535	NA	NA	NA	NA	NA	142
1537	NA	NA	NA	NA	146	NA
1550	NA	136	NA	NA	NA	NA
1553	NA	135	NA	NA	NA	NA
1555	NA	NA	NA	NA	145	NA
1562	NA	NA	NA	NA	NA	141
1565	NA	NA	NA	NA	NA	140
1571	NA	134	NA	NA	NA	NA
1575	NA	NA	277	NA	NA	NA
1584	NA	NA	NA	NA	144	NA
1586	NA	133	NA	NA	NA	NA
1595	112	NA	NA	NA	NA	NA
1596	NA	NA	NA	278	NA	NA
1599	NA	132	NA	NA	NA	NA
1601	NA	131	NA	NA	NA	NA
1604	NA	NA	NA	NA	NA	139
1605	NA	NA	NA	NA	NA	138
1607	NA	NA	NA	NA	143	NA
1613	NA	130	NA	NA	NA	NA
1618	NA	NA	NA	NA	NA	137
1619	NA	129	NA	277	NA	NA
1629	NA	128	NA	NA	NA	NA
1631	NA	NA	NA	NA	142	NA
1646	NA	127	NA	NA	NA	NA
1650	111	NA	NA	NA	NA	NA
1658	110	NA	NA	NA	NA	NA
1667	NA	126	NA	NA	NA	NA
1684	109	NA	NA	NA	NA	NA
1687	NA	125	NA	NA	NA	NA
1691	NA	NA	NA	NA	NA	136
1694	NA	NA	NA	NA	NA	135
1703	NA	NA	NA	NA	141	NA
1709	NA	NA	NA	NA	NA	134
1715	NA	NA	NA	NA	NA	133
1723	NA	NA	276	NA	NA	NA
1736	NA	NA	NA	NA	140	NA
1737	NA	NA	NA	NA	NA	132
1738	NA	NA	NA	NA	NA	131
1749	NA	124	NA	NA	NA	NA
1753	NA	NA	NA	NA	NA	130
1787	NA	NA	NA	NA	139	NA
1801	NA	NA	NA	NA	NA	129
1804	108	NA	NA	NA	138	NA
1805	NA	NA	NA	NA	137	NA
1808	NA	NA	NA	NA	136	NA
1809	NA	NA	275	NA	NA	NA
1814	NA	NA	NA	NA	135	NA
1815	107	NA	NA	NA	NA	NA
1816	NA	123	NA	NA	NA	NA
1819	106	NA	NA	NA	NA	NA
1836	NA	NA	NA	NA	134	NA
1843	NA	NA	NA	NA	133	128
1847	NA	NA	NA	NA	NA	127
1852	NA	122	NA	NA	NA	NA
1858	NA	NA	NA	NA	132	NA
1861	NA	121	NA	NA	NA	NA
1878	NA	NA	NA	276	NA	NA
1882	NA	NA	NA	NA	131	126
1889	NA	NA	NA	NA	130	NA
1892	105	NA	NA	NA	NA	NA
1910	NA	NA	NA	NA	NA	125
1915	NA	120	NA	NA	NA	NA
1921	NA	NA	NA	NA	NA	122
1924	NA	NA	NA	275	NA	NA
1927	NA	NA	NA	274	NA	NA
1928	NA	NA	NA	NA	NA	121
1929	NA	118	NA	NA	NA	NA
1937	104	NA	NA	NA	NA	NA
1943	NA	NA	NA	NA	NA	120
1945	NA	117	NA	NA	NA	NA
1953	NA	NA	NA	NA	NA	119
1955	NA	NA	274	NA	NA	NA
1957	102	NA	NA	NA	NA	NA
1962	NA	NA	NA	NA	NA	117
1970	NA	116	NA	NA	NA	NA
1974	NA	NA	NA	NA	NA	116
1983	NA	115	NA	NA	NA	NA
1991	101	NA	NA	NA	NA	NA
1996	NA	NA	NA	NA	129	NA
2002	NA	NA	NA	273	NA	NA
2014	NA	114	NA	NA	NA	NA
2018	NA	NA	273	NA	NA	NA
2031	100	NA	NA	NA	NA	NA
2041	NA	NA	NA	NA	128	NA
2045	99	NA	NA	NA	NA	NA
2047	NA	NA	272	NA	NA	NA
2051	NA	NA	NA	NA	127	NA
2059	NA	113	NA	NA	NA	NA
2060	NA	111	NA	NA	NA	NA
2066	NA	NA	NA	272	NA	NA
2089	NA	NA	NA	NA	126	NA
2091	NA	NA	NA	NA	NA	115
2094	NA	NA	271	NA	NA	NA
2102	NA	NA	NA	271	NA	NA
2105	98	NA	NA	NA	125	NA
2106	NA	110	NA	NA	NA	NA
2107	NA	NA	NA	NA	NA	114
2112	NA	NA	NA	NA	123	NA
2115	NA	109	NA	NA	NA	NA
2116	NA	108	NA	NA	NA	NA
2134	NA	107	NA	NA	NA	NA
2156	NA	106	NA	NA	NA	NA
2158	97	NA	NA	NA	NA	NA
2160	96	NA	NA	NA	122	NA
2173	NA	NA	NA	NA	NA	113
2180	NA	NA	NA	NA	NA	112
2185	NA	NA	NA	NA	NA	111
2193	NA	NA	NA	NA	NA	110
2203	NA	105	NA	NA	NA	NA
2204	95	NA	NA	NA	NA	NA
2207	94	NA	NA	NA	NA	NA
2210	NA	NA	NA	NA	121	NA
2211	NA	104	NA	NA	NA	NA
2212	NA	103	NA	NA	NA	NA
2213	NA	NA	NA	NA	120	NA
2215	93	NA	NA	NA	NA	NA
2218	NA	NA	NA	270	NA	NA
2233	NA	NA	NA	NA	119	NA
2234	NA	NA	NA	NA	118	NA
2236	92	NA	NA	NA	NA	NA
2237	NA	NA	NA	NA	117	NA
2244	NA	NA	NA	269	NA	NA
2245	NA	NA	NA	NA	NA	109
2259	NA	NA	NA	NA	NA	108
2261	91	NA	NA	NA	116	NA
2263	NA	102	NA	NA	NA	NA
2273	NA	NA	NA	NA	NA	107
2278	NA	101	NA	NA	NA	NA
2280	NA	NA	NA	NA	114	NA
2298	90	NA	NA	NA	NA	NA
2299	NA	100	NA	NA	NA	NA
2306	NA	NA	NA	NA	NA	106
2328	NA	NA	NA	NA	NA	105
2329	NA	NA	270	NA	NA	NA
2330	NA	NA	269	NA	NA	NA
2334	NA	NA	NA	NA	113	NA
2336	NA	NA	NA	NA	112	NA
2347	NA	NA	NA	NA	NA	104
2357	NA	NA	NA	NA	NA	103
2360	NA	NA	NA	NA	NA	102
2362	89	NA	NA	NA	NA	NA
2364	NA	NA	268	NA	NA	NA
2373	NA	99	NA	NA	NA	NA
2380	NA	NA	NA	NA	NA	101
2387	NA	NA	NA	NA	NA	100
2395	NA	NA	NA	NA	NA	99
2399	NA	98	NA	NA	NA	NA
2400	NA	NA	NA	NA	111	NA
2405	NA	97	NA	NA	NA	NA
2409	NA	96	NA	NA	NA	NA
2415	NA	NA	NA	NA	NA	98
2417	NA	NA	NA	268	NA	NA
2419	NA	NA	NA	NA	NA	97
2456	NA	NA	267	NA	NA	NA
2458	NA	95	NA	NA	NA	NA
2463	NA	94	NA	NA	NA	NA
2467	NA	NA	NA	267	NA	NA
2477	87	NA	266	NA	NA	NA
2490	NA	NA	NA	266	NA	NA
2493	NA	NA	NA	265	NA	NA
2495	86	NA	NA	NA	110	96
2501	NA	93	NA	NA	NA	NA
2506	85	NA	NA	NA	NA	NA
2508	84	NA	NA	NA	NA	NA
2509	NA	NA	NA	NA	NA	95
2510	NA	NA	NA	NA	NA	94
2513	NA	NA	NA	264	NA	NA
2528	NA	NA	NA	NA	109	NA
2531	83	NA	NA	NA	NA	NA
2534	NA	NA	NA	263	NA	NA
2540	NA	92	NA	NA	NA	NA
2543	NA	NA	265	NA	NA	NA
2545	82	NA	NA	NA	NA	NA
2567	81	NA	NA	NA	108	NA
2568	NA	NA	NA	NA	NA	93
2569	NA	NA	NA	NA	107	NA
2570	NA	NA	NA	262	NA	NA
2594	NA	NA	NA	NA	106	NA
2599	NA	NA	NA	261	NA	NA
2602	80	NA	NA	NA	NA	NA
2616	NA	NA	NA	260	NA	NA
2620	79	NA	NA	NA	NA	NA
2624	78	NA	NA	NA	NA	NA
2631	77	NA	NA	NA	NA	NA
2634	76	NA	NA	NA	NA	NA
2662	75	NA	NA	NA	NA	92
2668	NA	NA	NA	NA	105	NA
2671	NA	NA	264	NA	NA	NA
2672	NA	91	NA	NA	NA	NA
2675	NA	NA	NA	NA	104	NA
2679	74	NA	NA	NA	NA	NA
2680	NA	NA	NA	NA	103	NA
2697	NA	90	NA	NA	NA	NA
2698	NA	NA	NA	NA	NA	91
2708	NA	NA	263	NA	NA	NA
2715	NA	NA	NA	NA	NA	89
2719	NA	89	NA	NA	NA	NA
2730	NA	NA	NA	NA	102	NA
2741	NA	NA	NA	NA	101	NA
2743	NA	NA	NA	NA	NA	88
2745	73	NA	NA	NA	NA	NA
2746	72	NA	NA	NA	NA	NA
2749	NA	88	NA	NA	NA	NA
2771	NA	NA	262	NA	NA	NA
2772	NA	87	NA	NA	NA	NA
2775	71	NA	NA	NA	100	NA
2777	NA	86	NA	NA	NA	NA
2783	NA	85	NA	NA	99	NA
2791	NA	NA	261	NA	NA	NA
2795	70	NA	NA	NA	NA	NA
2804	NA	NA	NA	NA	98	NA
2807	NA	NA	NA	NA	NA	87
2814	NA	NA	NA	NA	NA	86
2817	NA	NA	260	NA	NA	NA
2820	NA	NA	NA	NA	97	NA
2823	69	NA	NA	NA	NA	NA
2831	NA	NA	NA	NA	96	NA
2835	NA	NA	259	NA	NA	NA
2854	68	NA	NA	NA	NA	NA
2864	67	NA	NA	NA	NA	NA
2865	NA	NA	NA	NA	NA	85
2875	NA	NA	NA	NA	NA	84
2887	66	NA	NA	NA	NA	83
2888	65	NA	NA	NA	NA	NA
2890	NA	84	NA	NA	NA	NA
2893	NA	NA	NA	NA	NA	82
2895	NA	NA	NA	259	NA	NA
2900	NA	NA	NA	NA	95	NA
2902	NA	83	NA	NA	NA	NA
2911	NA	NA	NA	258	NA	NA
2921	NA	NA	NA	NA	94	NA
2924	64	NA	NA	NA	NA	NA
2926	NA	82	NA	NA	NA	NA
2938	62	NA	NA	NA	NA	NA
2943	NA	81	NA	NA	NA	NA
2963	NA	80	NA	NA	NA	NA
2969	NA	79	NA	NA	NA	NA
2974	NA	NA	NA	NA	93	NA
2982	NA	NA	NA	NA	92	NA
2990	NA	78	NA	NA	NA	NA
2995	NA	NA	NA	257	NA	NA
2998	NA	NA	NA	NA	NA	81
2999	NA	77	NA	NA	NA	NA
3008	61	NA	NA	NA	NA	NA
3009	NA	NA	NA	NA	91	NA
3010	NA	NA	NA	NA	90	NA
3017	NA	NA	NA	NA	89	NA
3019	NA	NA	NA	256	NA	NA
3026	NA	76	NA	NA	NA	NA
3030	NA	75	NA	NA	NA	NA
3041	NA	NA	NA	NA	NA	80
3053	NA	NA	258	NA	NA	NA
3056	NA	NA	NA	NA	88	NA
3060	60	NA	NA	NA	NA	NA
3066	NA	NA	NA	NA	NA	79
3076	NA	NA	NA	NA	87	NA
3079	NA	74	NA	NA	NA	NA
3080	NA	NA	257	NA	NA	NA
3103	NA	73	NA	NA	NA	NA
3105	NA	72	NA	NA	NA	NA
3117	NA	71	NA	NA	NA	NA
3132	59	NA	NA	NA	NA	NA
3139	NA	NA	NA	NA	86	NA
3144	NA	NA	NA	NA	85	NA
3159	NA	NA	256	NA	NA	NA
3171	NA	NA	NA	NA	NA	78
3176	58	NA	NA	NA	NA	NA
3181	NA	NA	NA	255	NA	NA
3189	NA	70	NA	NA	NA	NA
3205	NA	69	NA	NA	NA	NA
3215	57	NA	NA	254	NA	NA
3222	NA	NA	255	NA	NA	NA
3229	NA	68	NA	NA	NA	NA
3233	56	NA	NA	NA	NA	NA
3234	55	NA	NA	NA	NA	NA
3235	NA	NA	NA	NA	84	NA
3252	NA	NA	254	NA	NA	NA
3254	54	NA	NA	NA	NA	NA
3255	NA	NA	253	NA	NA	NA
3262	NA	NA	NA	NA	83	NA
3264	53	NA	NA	NA	NA	NA
3278	NA	NA	NA	NA	82	NA
3282	NA	NA	NA	NA	81	NA
3283	NA	67	NA	NA	NA	NA
3284	NA	NA	NA	NA	NA	77
3289	52	NA	NA	NA	NA	NA
3295	NA	NA	252	NA	NA	NA
3302	51	NA	NA	NA	NA	NA
3325	NA	NA	NA	NA	80	NA
3331	NA	66	NA	NA	NA	NA
3333	NA	NA	NA	NA	NA	76
3337	NA	65	NA	NA	NA	NA
3340	NA	NA	251	NA	NA	NA
3359	NA	64	NA	NA	NA	NA
3361	NA	NA	250	NA	NA	NA
3377	NA	NA	249	NA	NA	NA
3378	NA	63	NA	NA	NA	NA
3381	NA	NA	NA	NA	NA	75
3393	NA	NA	NA	253	NA	NA
3433	NA	NA	NA	NA	NA	74
3474	50	NA	NA	NA	NA	NA
3482	NA	NA	NA	252	NA	NA
3506	NA	NA	NA	251	NA	NA
3514	NA	NA	NA	NA	NA	73
3516	NA	NA	NA	NA	79	NA
3520	49	NA	NA	NA	NA	NA
3527	NA	NA	NA	NA	78	NA
3533	NA	62	NA	NA	NA	NA
3541	NA	NA	248	NA	NA	NA
3549	NA	NA	NA	NA	77	NA
3552	48	NA	NA	NA	NA	NA
3589	NA	NA	247	NA	NA	NA
3591	NA	NA	NA	NA	NA	72
3596	NA	61	NA	NA	NA	NA
3608	NA	NA	NA	NA	76	NA
3610	47	NA	NA	NA	NA	NA
3615	NA	NA	NA	NA	75	NA
3617	NA	NA	246	250	NA	NA
3621	46	NA	NA	NA	NA	NA
3632	NA	NA	NA	NA	NA	71
3640	NA	NA	NA	NA	74	NA
3679	NA	NA	245	NA	NA	NA
3681	45	NA	NA	NA	NA	NA
3685	44	NA	NA	NA	NA	NA
3686	NA	NA	NA	NA	73	NA
3700	NA	NA	NA	NA	72	NA
3719	NA	60	NA	NA	NA	NA
3729	NA	59	NA	NA	NA	NA
3747	NA	NA	NA	NA	71	NA
3754	NA	58	NA	NA	NA	NA
3769	NA	NA	NA	249	NA	NA
3770	NA	NA	NA	248	NA	NA
3780	NA	NA	NA	NA	70	NA
3785	NA	NA	NA	NA	NA	70
3790	NA	NA	NA	NA	NA	69
3800	NA	NA	NA	NA	NA	68
3803	NA	NA	NA	NA	69	NA
3810	NA	NA	244	NA	NA	NA
3824	NA	NA	NA	NA	68	NA
3831	NA	NA	NA	NA	NA	67
3833	NA	NA	NA	247	NA	NA
3840	NA	NA	243	NA	NA	NA
3845	NA	NA	242	NA	NA	NA
3856	NA	57	NA	NA	NA	NA
3864	NA	NA	NA	246	NA	NA
3867	NA	NA	241	NA	NA	NA
3870	NA	NA	NA	NA	NA	66
3884	NA	NA	240	NA	NA	NA
3904	NA	NA	239	NA	NA	NA
3905	NA	NA	NA	NA	NA	65
3912	NA	56	NA	NA	NA	NA
3925	NA	NA	NA	NA	NA	64
3984	NA	NA	238	NA	NA	NA
4008	NA	NA	NA	NA	NA	63
4050	NA	NA	237	NA	NA	NA
4051	NA	NA	NA	NA	67	NA
4068	NA	NA	NA	NA	66	NA
4074	NA	NA	NA	NA	65	NA
4096	NA	NA	NA	NA	64	NA
4099	NA	55	NA	NA	NA	NA
4126	NA	NA	NA	NA	63	NA
4135	NA	54	NA	NA	NA	NA
4164	NA	NA	236	NA	NA	NA
4170	NA	53	NA	NA	NA	NA
4174	NA	52	NA	NA	NA	NA
4200	NA	51	NA	NA	NA	NA
4209	NA	NA	NA	245	NA	NA
4227	NA	NA	235	NA	NA	NA
4232	NA	50	NA	NA	NA	NA
4238	NA	NA	NA	244	NA	NA
4239	NA	NA	NA	NA	62	NA
4243	NA	NA	NA	NA	NA	62
4250	NA	NA	NA	NA	61	NA
4275	NA	NA	NA	NA	NA	61
4282	NA	NA	NA	NA	60	NA
4286	NA	NA	NA	NA	59	NA
4287	NA	NA	234	NA	NA	NA
4289	43	NA	NA	NA	NA	NA
4292	NA	NA	NA	NA	NA	60
4296	NA	NA	233	NA	NA	NA
4308	NA	49	NA	NA	NA	NA
4315	NA	NA	NA	NA	58	NA
4318	NA	48	NA	NA	NA	NA
4332	NA	47	NA	NA	NA	NA
4344	NA	46	NA	NA	NA	NA
4359	NA	NA	232	NA	NA	NA
4360	NA	NA	NA	243	NA	NA
4363	42	NA	NA	NA	NA	NA
4373	41	NA	NA	NA	NA	NA
4419	NA	NA	NA	242	NA	NA
4441	NA	NA	NA	NA	57	NA
4450	NA	NA	NA	241	NA	NA
4477	NA	NA	NA	240	56	NA
4485	NA	NA	NA	NA	NA	59
4521	NA	NA	NA	NA	NA	58
4534	NA	NA	231	NA	NA	NA
4543	NA	NA	NA	NA	55	NA
4558	NA	NA	NA	239	NA	NA
4594	40	NA	NA	NA	NA	NA
4599	39	NA	NA	NA	NA	NA
4610	NA	NA	NA	NA	NA	57
4626	NA	NA	NA	238	NA	NA
4637	NA	NA	NA	NA	54	NA
4638	NA	NA	230	NA	NA	NA
4692	NA	45	NA	NA	NA	NA
4697	NA	NA	NA	NA	NA	56
4704	38	NA	NA	NA	NA	NA
4744	NA	NA	229	NA	NA	NA
4748	NA	44	NA	NA	NA	NA
4754	37	NA	NA	NA	53	NA
4767	36	NA	NA	NA	NA	NA
4787	NA	NA	228	NA	NA	NA
4790	NA	NA	NA	NA	NA	55
4798	NA	NA	NA	NA	NA	54
4800	NA	43	227	NA	NA	NA
4808	NA	NA	NA	NA	52	NA
4811	NA	42	NA	NA	NA	NA
4815	NA	NA	NA	237	NA	NA
4816	NA	NA	NA	236	NA	53
4846	NA	NA	NA	NA	NA	52
4848	NA	41	NA	NA	NA	NA
4872	NA	NA	NA	NA	NA	51
4920	35	NA	NA	NA	NA	NA
4932	NA	NA	NA	235	NA	NA
4960	34	NA	NA	NA	NA	NA
4963	NA	NA	NA	234	NA	NA
4964	NA	NA	NA	233	NA	NA
4965	NA	NA	NA	232	NA	NA
4966	NA	NA	NA	231	NA	NA
4988	NA	NA	NA	NA	51	NA
5093	NA	NA	226	NA	NA	NA
5103	NA	40	NA	NA	NA	NA
5107	NA	NA	225	NA	NA	NA
5155	NA	NA	NA	230	NA	NA
5161	NA	NA	224	NA	NA	NA
5180	NA	39	NA	NA	NA	NA
5198	NA	NA	NA	229	NA	NA
5208	NA	NA	NA	NA	50	NA
5242	NA	NA	NA	NA	NA	50
5258	NA	NA	NA	NA	49	NA
5268	NA	NA	NA	NA	NA	49
5282	NA	NA	NA	NA	48	NA
5290	NA	NA	NA	228	NA	NA
5292	NA	NA	NA	NA	47	NA
5294	NA	NA	NA	NA	NA	48
5307	NA	NA	NA	NA	NA	47
5311	NA	NA	NA	NA	NA	46
5314	33	NA	NA	NA	NA	NA
5331	NA	NA	NA	227	NA	NA
5336	NA	38	NA	NA	NA	NA
5369	NA	NA	NA	NA	46	NA
5419	NA	NA	NA	226	NA	NA
5439	NA	NA	223	NA	NA	NA
5482	NA	NA	222	NA	NA	NA
5498	NA	NA	221	NA	NA	NA
5506	NA	NA	NA	225	NA	NA
5532	32	NA	NA	NA	NA	NA
5551	NA	37	NA	NA	NA	NA
5560	NA	NA	NA	NA	45	NA
5563	NA	NA	220	NA	NA	NA
5571	NA	NA	NA	NA	44	NA
5608	NA	36	NA	NA	NA	NA
5609	NA	NA	NA	224	NA	NA
5622	NA	35	NA	NA	NA	NA
5667	NA	NA	NA	223	NA	NA
5668	NA	NA	NA	222	NA	NA
5716	NA	NA	219	NA	NA	NA
5723	NA	NA	NA	221	NA	NA
5809	31	NA	NA	NA	NA	NA
5858	NA	NA	NA	NA	43	NA
5870	NA	NA	218	NA	NA	NA
5896	NA	NA	NA	NA	42	NA
5940	NA	NA	NA	NA	NA	45
5947	NA	34	NA	NA	NA	NA
5980	NA	NA	217	NA	NA	NA
5989	NA	33	NA	NA	NA	NA
6011	NA	NA	NA	NA	41	NA
6040	30	NA	NA	NA	NA	NA
6062	29	NA	NA	NA	NA	NA
6073	28	NA	NA	NA	NA	NA
6086	NA	32	NA	NA	NA	NA
6093	27	NA	NA	NA	NA	NA
6154	NA	31	NA	NA	NA	NA
6164	NA	NA	NA	NA	NA	44
6179	NA	30	NA	NA	NA	NA
6227	NA	29	NA	NA	NA	NA
6251	NA	NA	NA	NA	40	NA
6259	NA	NA	NA	NA	NA	43
6263	NA	28	NA	NA	NA	NA
6274	26	NA	NA	NA	NA	NA
6278	NA	NA	NA	220	NA	NA
6285	25	NA	NA	NA	NA	NA
6300	NA	NA	NA	219	NA	NA
6325	NA	NA	216	NA	NA	NA
6342	NA	NA	NA	NA	39	NA
6371	NA	27	NA	NA	NA	NA
6393	NA	NA	NA	NA	38	NA
6408	NA	NA	NA	NA	NA	42
6473	NA	NA	NA	NA	NA	41
6540	24	NA	NA	NA	NA	NA
6580	23	NA	NA	NA	NA	NA
6586	NA	26	NA	NA	NA	NA
6624	NA	NA	NA	218	NA	NA
6652	NA	NA	NA	NA	NA	40
6666	NA	NA	NA	217	NA	NA
6677	NA	NA	NA	216	NA	NA
6680	NA	NA	NA	NA	37	NA
6786	NA	NA	NA	215	NA	NA
6789	NA	NA	NA	NA	36	NA
6810	22	NA	NA	NA	NA	NA
6839	NA	25	NA	NA	NA	NA
6849	NA	NA	NA	214	NA	NA
6860	NA	NA	215	NA	NA	NA
6880	NA	24	NA	NA	NA	NA
6906	NA	NA	214	NA	NA	NA
6917	NA	NA	213	NA	NA	NA
6943	NA	NA	NA	NA	NA	39
6945	NA	NA	212	NA	NA	NA
6971	NA	NA	NA	NA	35	NA
6980	NA	NA	211	NA	NA	NA
6989	NA	NA	NA	NA	NA	38
7003	NA	NA	210	NA	NA	NA
7014	NA	NA	NA	213	NA	NA
7082	NA	23	NA	NA	NA	NA
7108	NA	22	NA	NA	NA	NA
7150	NA	NA	209	NA	NA	NA
7162	NA	NA	208	NA	NA	NA
7170	NA	21	NA	NA	NA	NA
7181	NA	NA	NA	212	NA	NA
7298	NA	NA	NA	NA	NA	37
7307	NA	NA	NA	NA	34	NA
7363	NA	NA	NA	211	NA	NA
7369	NA	20	NA	NA	NA	NA
7374	NA	NA	NA	210	NA	NA
7451	NA	NA	NA	NA	NA	36
7453	NA	NA	NA	209	NA	NA
7471	NA	NA	NA	NA	NA	35
7477	NA	NA	NA	NA	33	NA
7483	NA	NA	207	NA	NA	NA
7522	NA	NA	NA	NA	32	NA
7549	NA	NA	NA	NA	NA	34
7565	NA	19	NA	NA	NA	NA
7579	NA	NA	NA	NA	31	NA
7583	NA	NA	206	NA	NA	NA
7592	NA	NA	NA	NA	NA	33
7614	NA	NA	NA	208	NA	NA
7667	NA	NA	205	NA	NA	NA
7697	NA	NA	NA	NA	NA	32
7722	NA	NA	NA	207	NA	NA
7731	NA	NA	204	NA	NA	NA
7748	NA	NA	NA	206	NA	NA
7765	NA	NA	NA	NA	NA	31
7783	NA	NA	203	NA	NA	NA
7796	21	NA	NA	NA	NA	NA
7861	NA	NA	NA	205	NA	NA
7874	NA	NA	NA	NA	NA	30
7892	NA	NA	202	NA	NA	NA
7911	NA	NA	NA	NA	30	NA
7946	NA	NA	NA	204	NA	NA
7952	NA	NA	201	NA	NA	NA
7967	NA	NA	200	NA	NA	NA
7977	20	NA	NA	NA	NA	NA
8063	NA	NA	199	NA	NA	NA
8077	NA	NA	NA	203	NA	NA
8113	NA	NA	NA	202	NA	NA
8134	18	NA	NA	NA	NA	NA
8136	NA	NA	NA	201	NA	NA
8220	NA	NA	NA	200	NA	NA
8247	NA	NA	198	NA	NA	NA
8264	17	NA	NA	NA	NA	NA
8333	NA	NA	NA	199	NA	NA
8358	NA	18	NA	NA	NA	NA
8408	NA	NA	197	NA	NA	NA
8419	NA	NA	NA	198	NA	NA
8470	NA	NA	196	NA	NA	NA
8478	NA	NA	NA	197	NA	NA
8497	NA	NA	195	NA	NA	NA
8499	NA	NA	194	NA	NA	NA
8572	NA	NA	193	NA	NA	NA
8575	NA	NA	NA	NA	NA	29
8595	NA	NA	NA	NA	NA	28
8605	NA	NA	NA	NA	29	NA
8610	NA	NA	NA	196	NA	NA
8621	NA	NA	192	NA	NA	NA
8630	NA	17	NA	NA	NA	NA
8673	16	NA	NA	NA	NA	NA
8841	NA	16	NA	NA	NA	NA
8846	NA	NA	NA	NA	28	NA
8876	NA	NA	NA	NA	27	NA
8923	NA	NA	NA	NA	NA	27
8934	NA	NA	191	NA	NA	NA
8959	NA	NA	190	NA	NA	NA
8977	NA	NA	189	NA	NA	NA
9043	NA	NA	NA	NA	NA	26
9057	NA	NA	188	NA	NA	NA
9059	NA	NA	NA	195	NA	NA
9088	NA	NA	187	NA	NA	NA
9106	NA	NA	NA	194	NA	NA
9151	NA	NA	NA	193	NA	NA
9154	NA	NA	NA	192	NA	NA
9161	NA	NA	NA	191	NA	NA
9216	NA	15	NA	NA	NA	NA
9266	NA	NA	NA	190	NA	NA
9278	15	NA	NA	NA	NA	NA
9345	NA	14	NA	NA	NA	NA
9368	NA	NA	NA	NA	NA	25
9388	NA	NA	NA	NA	NA	24
9447	14	NA	NA	NA	NA	NA
9459	NA	13	NA	NA	NA	NA
9478	NA	NA	186	NA	NA	NA
9511	NA	NA	NA	189	NA	NA
9537	NA	NA	NA	188	NA	NA
9541	NA	NA	NA	187	NA	NA
9622	13	NA	NA	NA	NA	NA
9666	NA	NA	NA	186	NA	NA
9714	NA	NA	NA	185	NA	NA
9716	12	NA	NA	NA	NA	NA
9726	11	NA	NA	NA	NA	NA
9734	NA	NA	NA	NA	NA	23
9739	NA	NA	185	NA	NA	NA
9741	NA	NA	NA	NA	NA	22
9749	NA	NA	184	NA	NA	NA
9776	NA	NA	183	NA	NA	NA
9793	NA	NA	NA	NA	NA	21
9836	NA	NA	NA	184	NA	NA
9838	10	NA	NA	NA	NA	NA
9878	NA	NA	NA	NA	NA	20
9889	NA	NA	182	NA	NA	NA
9901	NA	NA	NA	NA	26	NA
9914	NA	NA	181	NA	NA	NA
9922	NA	NA	180	NA	NA	NA
9930	NA	NA	NA	183	NA	NA
9943	NA	NA	NA	NA	25	NA
10032	NA	NA	NA	182	NA	NA
10034	NA	NA	NA	NA	NA	19
10070	NA	NA	179	NA	NA	NA
10107	NA	NA	178	NA	NA	NA
10114	NA	NA	NA	181	NA	NA
10115	NA	NA	177	NA	NA	NA
10144	NA	12	NA	NA	NA	NA
10183	NA	NA	NA	180	NA	NA
10232	NA	NA	176	NA	NA	NA
10292	NA	NA	175	NA	NA	NA
10295	NA	NA	NA	179	NA	NA
10370	9	NA	NA	178	NA	NA
10378	NA	NA	174	NA	NA	NA
10422	NA	NA	173	NA	NA	NA
10424	NA	NA	NA	NA	24	NA
10426	NA	NA	NA	NA	NA	18
10493	NA	NA	172	NA	NA	NA
10558	NA	NA	NA	NA	NA	17
10582	NA	NA	171	NA	NA	NA
10679	NA	NA	NA	NA	NA	16
10762	NA	NA	NA	177	NA	NA
10781	NA	NA	NA	176	NA	NA
10784	NA	NA	NA	175	NA	NA
10792	NA	NA	NA	174	NA	NA
10808	NA	NA	170	NA	NA	NA
10821	NA	NA	NA	NA	23	NA
10876	NA	NA	NA	NA	22	NA
10881	NA	NA	169	NA	NA	NA
10935	8	NA	NA	NA	NA	NA
10955	NA	NA	NA	173	NA	NA
10964	NA	NA	NA	NA	21	NA
10996	NA	NA	168	NA	NA	NA
11003	NA	11	NA	NA	NA	NA
11009	NA	NA	NA	NA	20	NA
11045	NA	NA	167	NA	NA	NA
11095	NA	NA	NA	NA	19	NA
11184	NA	NA	NA	NA	NA	15
11221	NA	NA	NA	172	NA	NA
11265	NA	NA	NA	NA	18	NA
11266	NA	NA	NA	171	NA	NA
11270	NA	NA	NA	NA	17	NA
11358	NA	NA	NA	NA	16	NA
11376	NA	NA	NA	NA	15	NA
11383	7	NA	NA	NA	NA	NA
11385	NA	NA	NA	170	NA	NA
11388	NA	NA	166	NA	NA	NA
11416	NA	NA	165	NA	NA	NA
11436	NA	NA	NA	169	NA	NA
11453	NA	NA	NA	168	NA	NA
11551	NA	NA	NA	167	NA	NA
11564	NA	NA	164	NA	NA	NA
11645	NA	NA	NA	NA	NA	14
11712	NA	NA	NA	NA	14	NA
11755	NA	NA	NA	166	NA	NA
11773	NA	NA	NA	NA	13	NA
11830	NA	NA	NA	165	NA	NA
11892	NA	NA	NA	NA	NA	13
11904	NA	NA	163	NA	NA	NA
11950	NA	NA	NA	NA	NA	12
11976	NA	NA	NA	NA	NA	11
11983	NA	10	NA	NA	NA	NA
12078	NA	NA	NA	164	NA	NA
12101	NA	NA	NA	163	NA	NA
12220	NA	NA	NA	NA	12	NA
12226	NA	NA	NA	162	NA	NA
12358	NA	NA	162	NA	NA	NA
12363	6	NA	NA	NA	NA	NA
12393	NA	NA	161	NA	NA	NA
12401	NA	NA	160	NA	NA	NA
12407	NA	NA	159	NA	NA	NA
12472	NA	NA	158	NA	NA	NA
12540	NA	NA	NA	NA	11	NA
12562	NA	NA	157	NA	NA	NA
12617	NA	NA	NA	NA	10	NA
12641	NA	NA	NA	NA	NA	10
12642	NA	NA	NA	161	NA	NA
12709	NA	NA	156	NA	NA	NA
12827	NA	NA	155	NA	NA	NA
12886	NA	NA	154	NA	NA	NA
12904	NA	NA	NA	160	NA	NA
12960	NA	NA	153	NA	NA	NA
12981	NA	9	NA	NA	NA	NA
12998	NA	NA	152	NA	NA	NA
13028	NA	NA	151	NA	NA	NA
13067	NA	NA	NA	159	NA	NA
13084	NA	NA	NA	NA	9	NA
13087	NA	NA	NA	158	NA	NA
13160	NA	NA	150	NA	NA	NA
13174	NA	NA	149	NA	NA	NA
13189	NA	NA	148	NA	NA	NA
13218	NA	NA	147	NA	NA	NA
13425	NA	NA	NA	157	NA	NA
13469	NA	NA	146	NA	NA	NA
13539	NA	NA	NA	156	NA	NA
13615	NA	NA	145	NA	NA	NA
13643	NA	NA	NA	155	NA	NA
13684	NA	NA	NA	154	NA	NA
13692	NA	NA	NA	153	NA	NA
13715	NA	NA	144	NA	NA	NA
13725	5	NA	NA	NA	NA	NA
13752	NA	NA	NA	NA	NA	9
13825	NA	NA	NA	152	NA	NA
13838	NA	NA	NA	NA	NA	8
13918	NA	NA	143	NA	NA	NA
14001	NA	NA	NA	151	NA	NA
14004	NA	NA	NA	150	NA	NA
14090	NA	NA	142	NA	NA	NA
14242	NA	NA	NA	NA	NA	7
14331	NA	NA	NA	149	NA	NA
14334	NA	NA	141	NA	NA	NA
14356	NA	NA	NA	148	NA	NA
14398	NA	NA	140	NA	NA	NA
14461	NA	NA	139	NA	NA	NA
14465	NA	NA	138	NA	NA	NA
14475	NA	NA	NA	147	NA	NA
14527	NA	NA	137	NA	NA	NA
14529	NA	NA	136	NA	NA	NA
14555	NA	NA	135	NA	NA	NA
14589	NA	NA	NA	146	NA	NA
14694	NA	NA	NA	145	NA	NA
14753	NA	NA	NA	144	NA	NA
14873	NA	NA	134	NA	NA	NA
14947	NA	NA	133	NA	NA	NA
15024	NA	NA	132	NA	NA	NA
15095	NA	NA	NA	NA	NA	6
15203	NA	NA	NA	143	NA	NA
15369	4	NA	NA	NA	NA	NA
15373	NA	NA	NA	142	NA	NA
15428	NA	NA	NA	141	NA	NA
15762	NA	NA	131	NA	NA	NA
15810	NA	NA	130	NA	NA	NA
15811	NA	NA	NA	140	NA	NA
15837	NA	NA	129	NA	NA	NA
15852	NA	NA	128	NA	NA	NA
15892	3	NA	NA	NA	NA	NA
15898	NA	NA	NA	139	NA	NA
15905	NA	NA	NA	138	NA	NA
16091	NA	NA	127	NA	NA	NA
16159	NA	NA	NA	137	NA	NA
16195	NA	NA	NA	136	NA	NA
16228	NA	NA	NA	135	NA	NA
16231	NA	NA	126	NA	NA	NA
16244	NA	NA	125	NA	NA	NA
16249	NA	NA	124	NA	NA	NA
16286	NA	NA	123	NA	NA	NA
16361	NA	8	NA	NA	NA	NA
16370	NA	NA	122	NA	NA	NA
16381	NA	NA	NA	NA	8	NA
16383	NA	NA	NA	134	NA	NA
16435	NA	NA	NA	133	NA	NA
16656	NA	NA	121	NA	NA	NA
16668	NA	NA	NA	NA	7	NA
16692	NA	NA	NA	132	NA	NA
16730	NA	NA	120	NA	NA	NA
16822	NA	NA	119	NA	NA	NA
16827	NA	NA	NA	130	NA	NA
16854	NA	7	NA	NA	NA	NA
16913	NA	NA	118	NA	NA	NA
16917	NA	NA	NA	129	NA	NA
16981	NA	NA	NA	128	NA	NA
17021	NA	NA	117	NA	NA	NA
17075	NA	NA	116	NA	NA	NA
17129	NA	NA	115	NA	NA	NA
17205	NA	NA	114	NA	NA	NA
17301	NA	NA	NA	127	NA	NA
17410	NA	NA	113	NA	NA	NA
17421	NA	NA	NA	126	NA	NA
17459	NA	NA	NA	125	NA	NA
17541	NA	NA	112	NA	NA	NA
17631	NA	NA	NA	NA	6	NA
17669	NA	NA	111	NA	NA	NA
17711	NA	NA	NA	124	NA	NA
17898	NA	NA	NA	123	NA	NA
17992	NA	NA	NA	122	NA	NA
18245	NA	NA	110	NA	NA	NA
18328	NA	NA	NA	121	NA	NA
18391	NA	NA	109	NA	NA	NA
18407	NA	NA	NA	120	NA	NA
18523	NA	NA	108	NA	NA	NA
18676	NA	6	NA	NA	NA	NA
18686	NA	NA	107	NA	NA	NA
18768	NA	NA	106	NA	NA	NA
18777	NA	NA	NA	119	NA	NA
18795	2	NA	NA	NA	NA	NA
18850	NA	NA	NA	118	NA	NA
19039	NA	NA	NA	117	NA	NA
19101	NA	NA	105	NA	NA	NA
19132	NA	NA	NA	116	NA	NA
19265	NA	NA	NA	115	NA	NA
19283	NA	NA	104	NA	NA	NA
19316	NA	NA	NA	114	NA	NA
19375	NA	NA	NA	113	NA	NA
19507	NA	NA	NA	112	NA	NA
19589	NA	NA	NA	111	NA	NA
19613	NA	NA	NA	NA	5	NA
19670	NA	NA	NA	110	NA	NA
19711	NA	NA	103	NA	NA	NA
19914	NA	NA	102	NA	NA	NA
19933	NA	NA	101	NA	NA	NA
20079	NA	NA	100	NA	NA	NA
20198	NA	NA	NA	109	NA	NA
20257	NA	NA	NA	108	NA	NA
20515	NA	5	NA	NA	NA	NA
20616	NA	NA	NA	107	NA	NA
20685	NA	NA	NA	106	NA	NA
20690	NA	4	NA	NA	NA	NA
20780	NA	NA	NA	105	NA	NA
20987	NA	NA	NA	104	NA	NA
21023	NA	NA	NA	103	NA	NA
21028	NA	NA	99	NA	NA	NA
21352	NA	NA	98	NA	NA	NA
21394	NA	NA	NA	102	NA	NA
21458	NA	NA	NA	101	NA	NA
21492	1	NA	NA	NA	NA	NA
21782	NA	NA	97	NA	NA	NA
21908	NA	NA	NA	100	NA	NA
21915	NA	NA	96	NA	NA	NA
21967	NA	NA	95	NA	NA	NA
21976	NA	NA	NA	99	NA	NA
22021	NA	NA	NA	98	NA	NA
22068	NA	NA	NA	97	NA	NA
22091	NA	NA	94	NA	NA	NA
22129	NA	NA	93	NA	NA	NA
22308	NA	NA	92	NA	NA	NA
22385	NA	NA	NA	96	NA	NA
22528	NA	NA	NA	95	NA	NA
22747	NA	3	NA	NA	NA	NA
22763	NA	NA	91	NA	NA	NA
22982	NA	NA	NA	94	NA	NA
22988	NA	NA	NA	93	NA	NA
23042	NA	NA	NA	92	NA	NA
23158	NA	NA	90	NA	NA	NA
23180	NA	NA	NA	91	NA	NA
23192	NA	NA	89	NA	NA	NA
23228	NA	NA	NA	90	NA	NA
23552	NA	NA	88	NA	NA	NA
23589	NA	NA	87	NA	NA	NA
23594	NA	NA	NA	NA	4	NA
23912	NA	NA	86	NA	NA	NA
24040	NA	NA	85	NA	NA	NA
24082	NA	NA	NA	NA	NA	5
24165	NA	NA	84	NA	NA	NA
24255	NA	NA	83	NA	NA	NA
24299	NA	NA	82	NA	NA	NA
24336	NA	NA	NA	89	NA	NA
24337	NA	NA	NA	88	NA	NA
24476	NA	NA	81	NA	NA	NA
24491	NA	NA	NA	87	NA	NA
24494	NA	NA	80	NA	NA	NA
24498	NA	NA	NA	86	NA	NA
24663	NA	NA	79	NA	NA	NA
24719	NA	NA	78	NA	NA	NA
24764	NA	NA	NA	85	NA	NA
24772	NA	NA	NA	NA	NA	4
24930	NA	NA	77	NA	NA	NA
25284	NA	NA	76	NA	NA	NA
25659	NA	NA	NA	84	NA	NA
25660	NA	NA	75	NA	NA	NA
25697	NA	NA	NA	NA	NA	3
25743	NA	NA	74	NA	NA	NA
25772	NA	NA	NA	83	NA	NA
25830	NA	NA	73	NA	NA	NA
25834	NA	NA	NA	82	NA	NA
26015	NA	NA	72	NA	NA	NA
26106	NA	NA	NA	81	NA	NA
26140	NA	NA	71	NA	NA	NA
26211	NA	NA	NA	80	NA	NA
26352	NA	NA	70	NA	NA	NA
26396	NA	NA	69	NA	NA	NA
26768	NA	NA	NA	79	NA	NA
26796	NA	NA	NA	78	NA	NA
26960	NA	NA	NA	77	NA	NA
27100	NA	NA	NA	76	NA	NA
27268	NA	NA	68	NA	NA	NA
27271	NA	NA	67	NA	NA	NA
27322	NA	NA	NA	75	NA	NA
27427	NA	NA	66	NA	NA	NA
27451	NA	NA	NA	74	NA	NA
27546	NA	NA	NA	NA	3	NA
27744	NA	NA	65	NA	NA	NA
27878	NA	NA	64	NA	NA	NA
28038	NA	NA	NA	73	NA	NA
28151	NA	NA	63	NA	NA	NA
28292	NA	NA	NA	72	NA	NA
28341	NA	NA	NA	71	NA	NA
28455	NA	NA	62	NA	NA	NA
28614	NA	NA	NA	70	NA	NA
28626	NA	NA	61	NA	NA	NA
28689	NA	NA	NA	69	NA	NA
29087	NA	NA	60	NA	NA	NA
29256	0	NA	NA	NA	NA	NA
29273	NA	NA	NA	68	NA	NA
29446	NA	NA	NA	67	NA	NA
30048	NA	NA	NA	66	NA	NA
30138	NA	NA	59	NA	NA	NA
30185	NA	2	NA	NA	NA	NA
30209	NA	NA	NA	65	NA	NA
30279	NA	NA	58	NA	NA	NA
30289	NA	NA	NA	64	NA	NA
30373	NA	NA	57	NA	NA	NA
30752	NA	NA	NA	63	NA	NA
30782	NA	NA	NA	62	NA	NA
30790	NA	NA	56	NA	NA	NA
30825	NA	1	NA	NA	NA	NA
30922	NA	NA	55	NA	NA	NA
31075	NA	NA	NA	61	NA	NA
31499	NA	NA	54	NA	NA	NA
31683	NA	NA	NA	60	NA	NA
31790	NA	NA	NA	NA	NA	2
31911	NA	NA	NA	NA	2	NA
31940	NA	NA	53	NA	NA	NA
32013	NA	NA	NA	59	NA	NA
32163	NA	NA	52	NA	NA	NA
32380	NA	NA	51	NA	NA	NA
32540	NA	NA	NA	58	NA	NA
32578	NA	NA	50	NA	NA	NA
32920	NA	NA	NA	57	NA	NA
33456	NA	NA	49	NA	NA	NA
33854	NA	NA	48	NA	NA	NA
33968	NA	NA	NA	NA	1	NA
34386	NA	NA	47	NA	NA	NA
34443	NA	NA	46	NA	NA	NA
34769	NA	NA	NA	56	NA	NA
34877	NA	NA	NA	55	NA	NA
34929	NA	NA	45	NA	NA	NA
35202	NA	NA	NA	54	NA	NA
35265	NA	NA	44	NA	NA	NA
35577	NA	NA	43	NA	NA	NA
35952	NA	NA	42	NA	NA	NA
35985	NA	NA	41	NA	NA	NA
36021	NA	NA	NA	53	NA	NA
36126	NA	NA	NA	52	NA	NA
37261	NA	NA	40	NA	NA	NA
37668	NA	NA	NA	51	NA	NA
37823	NA	NA	NA	50	NA	NA
38224	NA	NA	NA	49	NA	NA
38561	NA	NA	39	NA	NA	NA
39428	NA	NA	NA	48	NA	NA
39538	NA	NA	NA	47	NA	NA
39676	NA	NA	NA	46	NA	NA
39685	NA	NA	NA	45	NA	NA
39785	NA	NA	38	NA	NA	NA
39845	NA	NA	37	NA	NA	NA
40008	NA	NA	NA	44	NA	NA
40145	NA	NA	NA	43	NA	NA
40776	NA	NA	36	NA	NA	NA
40828	NA	0	NA	NA	NA	NA
41582	NA	NA	NA	42	NA	NA
41803	NA	NA	35	NA	NA	NA
41869	NA	NA	NA	41	NA	NA
42277	NA	NA	NA	40	NA	NA
42863	NA	NA	34	NA	NA	NA
43051	NA	NA	NA	NA	0	NA
43536	NA	NA	33	NA	NA	NA
43645	NA	NA	32	NA	NA	NA
43908	NA	NA	NA	39	NA	NA
43973	NA	NA	NA	38	NA	NA
45035	NA	NA	31	NA	NA	NA
45054	NA	NA	30	NA	NA	NA
46035	NA	NA	NA	37	NA	NA
46456	NA	NA	NA	36	NA	NA
47255	NA	NA	NA	35	NA	NA
47980	NA	NA	29	NA	NA	NA
48464	NA	NA	28	NA	NA	NA
48704	NA	NA	27	NA	NA	NA
48945	NA	NA	26	NA	NA	NA
49123	NA	NA	NA	34	NA	NA
49145	NA	NA	25	NA	NA	NA
49684	NA	NA	NA	33	NA	NA
49687	NA	NA	24	NA	NA	NA
49693	NA	NA	NA	32	NA	NA
49705	NA	NA	NA	NA	NA	1
49791	NA	NA	NA	NA	NA	0
50155	NA	NA	NA	31	NA	NA
51007	NA	NA	NA	30	NA	NA
51419	NA	NA	23	NA	NA	NA
51611	NA	NA	NA	29	NA	NA
51830	NA	NA	22	NA	NA	NA
52833	NA	NA	21	NA	NA	NA
52895	NA	NA	20	NA	NA	NA
52900	NA	NA	NA	28	NA	NA
52978	NA	NA	NA	27	NA	NA
53895	NA	NA	NA	26	NA	NA
55106	NA	NA	19	NA	NA	NA
56204	NA	NA	NA	25	NA	NA
56851	NA	NA	18	NA	NA	NA
58364	NA	NA	NA	24	NA	NA
59198	NA	NA	NA	23	NA	NA
59820	NA	NA	NA	22	NA	NA
60087	NA	NA	17	NA	NA	NA
60852	NA	NA	NA	21	NA	NA
60927	NA	NA	NA	20	NA	NA
61215	NA	NA	16	NA	NA	NA
62576	NA	NA	NA	19	NA	NA
63451	NA	NA	NA	18	NA	NA
64820	NA	NA	15	NA	NA	NA
66132	NA	NA	14	NA	NA	NA
66780	NA	NA	13	NA	NA	NA
67017	NA	NA	12	NA	NA	NA
67179	NA	NA	NA	17	NA	NA
68857	NA	NA	NA	16	NA	NA
69625	NA	NA	11	NA	NA	NA
69846	NA	NA	NA	15	NA	NA
70454	NA	NA	NA	14	NA	NA
70638	NA	NA	NA	13	NA	NA
72726	NA	NA	NA	12	NA	NA
73962	NA	NA	10	NA	NA	NA
74581	NA	NA	9	NA	NA	NA
75258	NA	NA	NA	11	NA	NA
75756	NA	NA	8	NA	NA	NA
76782	NA	NA	NA	10	NA	NA
76991	NA	NA	7	NA	NA	NA
77068	NA	NA	NA	9	NA	NA
77207	NA	NA	NA	8	NA	NA
77516	NA	NA	NA	7	NA	NA
80416	NA	NA	6	NA	NA	NA
87065	NA	NA	5	NA	NA	NA
87700	NA	NA	NA	6	NA	NA
88056	NA	NA	4	NA	NA	NA
88721	NA	NA	NA	5	NA	NA
89280	NA	NA	3	NA	NA	NA
94834	NA	NA	NA	4	NA	NA
96950	NA	NA	NA	3	NA	NA
97339	NA	NA	2	NA	NA	NA
102661	NA	NA	1	NA	NA	NA
103004	NA	NA	NA	2	NA	NA
108632	NA	NA	NA	1	NA	NA
120878	NA	NA	NA	0	NA	NA
121330	NA	NA	0	NA	NA	NA
