# Supplementary material for: The HSV-1 ICP22 protein selectively impairs histone repositioning upon Pol II transcription downstream of genes
Source: Nat Commun. 2023 Jul 31;14:4591. doi: 10.1038/s41467-023-40217-w (PMC10390501; doi:10.1038/s41467-023-40217-w)
Supplement: Supplementary file 8 — Source Data [file 41467_2023_40217_MOESM8_ESM.zip › SupFig6b.tsv]

minimum_dOCR_length	TH4_Mock1_1	TH4_Mock1_2	TH4_WT_1	TH4_WT_2	TH4_ICP22_1	TH4_ICP22_2
0	262	267	216	303	262	270
2	261	NA	NA	NA	NA	NA
5	NA	NA	NA	302	260	NA
6	260	266	NA	NA	NA	NA
7	NA	NA	NA	NA	259	NA
9	NA	NA	NA	NA	257	NA
11	NA	NA	NA	NA	NA	269
12	259	NA	NA	NA	NA	NA
13	NA	NA	NA	NA	NA	267
15	NA	264	NA	NA	NA	NA
16	NA	NA	NA	301	NA	NA
17	NA	NA	NA	NA	NA	266
18	NA	NA	NA	NA	256	NA
19	NA	263	NA	NA	255	NA
21	258	NA	NA	NA	254	NA
22	NA	NA	NA	300	NA	NA
23	NA	262	NA	NA	NA	265
25	257	NA	NA	NA	NA	NA
32	NA	261	NA	NA	NA	NA
33	256	NA	NA	NA	NA	NA
34	255	260	NA	NA	NA	NA
35	254	NA	NA	NA	NA	NA
36	NA	NA	NA	NA	253	NA
37	NA	259	NA	NA	NA	NA
38	NA	258	NA	NA	NA	NA
40	NA	257	NA	NA	NA	264
41	253	256	NA	NA	NA	NA
43	252	NA	NA	NA	252	NA
44	251	NA	NA	NA	NA	NA
46	250	NA	NA	NA	NA	NA
47	NA	NA	NA	NA	NA	263
48	249	255	NA	NA	NA	NA
51	NA	254	NA	NA	NA	NA
53	248	NA	NA	NA	251	262
54	247	NA	NA	NA	NA	261
55	NA	NA	NA	NA	249	NA
56	NA	NA	NA	NA	247	NA
62	NA	NA	NA	299	NA	259
63	NA	NA	NA	NA	246	258
64	246	NA	NA	NA	NA	NA
65	NA	NA	NA	NA	NA	257
66	NA	NA	NA	NA	244	256
67	NA	NA	NA	NA	243	254
68	NA	253	NA	NA	NA	253
73	NA	NA	NA	NA	NA	251
74	245	NA	NA	NA	242	NA
77	NA	NA	NA	NA	NA	250
79	NA	NA	NA	NA	NA	249
80	244	NA	NA	NA	241	NA
81	NA	NA	NA	NA	240	NA
83	NA	NA	NA	NA	239	NA
85	NA	252	NA	NA	238	NA
86	243	251	NA	NA	NA	NA
87	NA	250	NA	NA	NA	NA
88	NA	249	NA	NA	NA	NA
89	NA	247	NA	NA	NA	NA
90	242	NA	NA	NA	NA	NA
91	NA	246	NA	NA	NA	248
92	NA	245	NA	NA	NA	NA
93	NA	NA	NA	NA	237	NA
94	NA	NA	NA	NA	NA	247
95	NA	244	NA	NA	NA	NA
96	NA	NA	NA	NA	NA	246
97	241	243	NA	NA	NA	NA
99	NA	NA	NA	NA	NA	244
101	NA	NA	NA	NA	236	NA
102	NA	242	NA	NA	NA	NA
108	NA	NA	NA	NA	235	243
109	240	241	NA	NA	234	NA
110	NA	240	NA	NA	NA	NA
111	239	NA	NA	298	NA	NA
112	NA	NA	NA	NA	NA	242
115	NA	NA	NA	NA	233	NA
117	237	NA	NA	NA	NA	NA
119	236	NA	NA	NA	NA	NA
120	NA	NA	NA	NA	NA	240
121	234	239	NA	NA	NA	239
122	233	238	NA	297	NA	NA
123	NA	NA	NA	NA	232	NA
126	NA	237	NA	NA	NA	NA
127	NA	NA	NA	NA	NA	237
131	NA	236	NA	NA	NA	NA
132	232	235	NA	NA	NA	NA
134	NA	NA	NA	NA	NA	236
135	NA	234	NA	NA	NA	NA
137	231	NA	NA	NA	NA	NA
139	NA	NA	NA	NA	231	NA
140	NA	NA	NA	NA	NA	235
142	NA	NA	NA	NA	NA	234
144	230	NA	NA	NA	NA	NA
146	NA	233	NA	NA	230	NA
148	NA	232	NA	NA	229	NA
151	229	231	NA	NA	NA	232
153	NA	230	NA	NA	NA	NA
154	NA	NA	NA	NA	228	NA
155	228	NA	NA	NA	NA	NA
156	227	NA	NA	296	NA	NA
158	NA	NA	NA	NA	NA	231
159	NA	NA	NA	NA	227	NA
160	NA	NA	NA	NA	NA	230
161	NA	229	NA	NA	NA	NA
164	NA	NA	NA	NA	226	NA
168	NA	NA	NA	NA	NA	229
169	NA	228	NA	NA	NA	NA
171	226	NA	NA	NA	NA	228
173	NA	226	NA	NA	NA	227
175	NA	NA	NA	NA	225	225
176	225	225	NA	NA	NA	NA
178	223	NA	NA	NA	NA	NA
179	NA	NA	NA	NA	NA	224
180	NA	NA	NA	NA	NA	222
181	222	NA	NA	NA	NA	NA
182	NA	NA	NA	NA	NA	221
184	NA	NA	NA	NA	NA	220
188	NA	224	NA	NA	NA	218
189	NA	223	NA	NA	NA	NA
190	NA	NA	NA	NA	224	NA
194	NA	NA	NA	NA	NA	217
196	NA	222	NA	NA	NA	NA
197	221	NA	NA	NA	NA	NA
202	220	NA	NA	NA	NA	NA
204	219	NA	NA	NA	NA	NA
206	NA	NA	NA	NA	NA	216
207	NA	NA	NA	NA	223	215
210	NA	NA	NA	NA	NA	214
211	218	NA	NA	NA	NA	212
213	NA	NA	NA	NA	NA	211
217	NA	NA	NA	NA	NA	210
218	NA	221	NA	NA	NA	NA
220	NA	220	NA	NA	NA	NA
224	NA	219	NA	NA	NA	NA
226	217	NA	NA	NA	NA	NA
228	216	NA	NA	NA	NA	NA
229	NA	NA	NA	NA	222	NA
233	NA	NA	NA	NA	221	NA
234	215	NA	NA	NA	NA	209
240	NA	218	NA	NA	NA	NA
243	NA	NA	NA	NA	NA	208
244	NA	217	NA	NA	NA	NA
246	214	NA	NA	295	NA	NA
247	NA	216	NA	NA	NA	NA
250	NA	NA	NA	NA	NA	207
251	213	NA	NA	NA	NA	NA
257	212	NA	NA	NA	220	NA
258	NA	NA	NA	NA	219	NA
259	NA	215	NA	NA	NA	NA
263	NA	214	NA	NA	NA	206
264	NA	NA	NA	NA	NA	204
265	NA	NA	NA	NA	NA	203
267	NA	NA	NA	NA	NA	202
272	211	NA	NA	NA	NA	NA
276	NA	NA	NA	NA	218	NA
278	210	NA	NA	NA	217	NA
283	NA	NA	NA	NA	NA	201
284	NA	NA	NA	294	216	NA
286	NA	212	NA	NA	NA	NA
289	NA	211	NA	NA	NA	NA
290	NA	210	NA	NA	NA	NA
291	NA	NA	NA	NA	215	NA
293	NA	209	NA	NA	NA	NA
296	NA	208	NA	NA	NA	NA
297	NA	207	NA	NA	NA	NA
298	NA	NA	NA	NA	NA	200
300	NA	NA	NA	NA	214	199
301	NA	NA	NA	NA	213	NA
302	NA	NA	NA	NA	NA	197
303	NA	NA	NA	NA	NA	196
305	NA	NA	NA	NA	212	NA
308	NA	NA	NA	NA	210	NA
309	NA	206	NA	NA	NA	195
310	NA	NA	NA	NA	209	NA
315	NA	205	NA	NA	NA	NA
317	NA	204	NA	NA	NA	NA
319	NA	NA	NA	NA	NA	194
320	NA	203	NA	NA	NA	NA
323	NA	202	NA	NA	NA	NA
324	NA	NA	NA	NA	NA	193
327	NA	201	NA	NA	NA	NA
328	NA	NA	NA	NA	NA	192
329	NA	NA	NA	NA	208	NA
330	NA	200	NA	NA	NA	NA
333	NA	NA	NA	NA	NA	191
334	NA	NA	NA	NA	207	NA
337	NA	NA	NA	NA	206	NA
342	NA	199	NA	NA	NA	NA
344	NA	NA	NA	293	NA	NA
346	NA	NA	NA	NA	204	NA
347	209	NA	NA	NA	NA	NA
352	NA	198	NA	NA	NA	NA
353	NA	NA	NA	NA	NA	190
359	NA	NA	NA	292	NA	NA
360	NA	NA	NA	NA	203	189
362	NA	NA	NA	NA	NA	188
367	NA	NA	NA	NA	202	NA
368	208	NA	NA	NA	NA	NA
370	NA	NA	NA	NA	201	NA
371	NA	NA	NA	NA	200	NA
374	NA	NA	NA	NA	NA	187
375	NA	NA	NA	NA	NA	186
376	NA	NA	NA	NA	199	NA
377	NA	NA	NA	NA	198	NA
378	207	NA	NA	NA	NA	NA
379	206	197	NA	NA	197	NA
380	205	NA	NA	291	NA	NA
385	204	NA	NA	NA	NA	NA
386	203	NA	NA	NA	NA	NA
388	202	NA	NA	NA	NA	NA
389	NA	195	NA	NA	NA	NA
391	201	NA	NA	NA	NA	NA
392	200	NA	NA	NA	NA	NA
394	199	NA	NA	NA	NA	NA
399	198	NA	NA	NA	NA	NA
405	NA	194	NA	NA	196	NA
408	197	NA	NA	NA	NA	NA
409	195	NA	NA	NA	NA	NA
412	194	NA	NA	NA	NA	NA
413	NA	NA	NA	NA	195	NA
415	NA	NA	NA	NA	194	185
417	NA	193	NA	NA	NA	NA
424	NA	NA	NA	NA	193	NA
427	NA	NA	NA	NA	192	NA
430	NA	192	NA	NA	NA	NA
443	NA	191	NA	NA	191	NA
444	NA	190	NA	NA	NA	NA
445	NA	188	NA	NA	NA	NA
450	NA	NA	NA	NA	NA	183
454	NA	187	NA	NA	NA	NA
455	NA	NA	NA	NA	NA	182
457	193	186	NA	NA	NA	NA
459	192	184	NA	NA	NA	NA
463	NA	NA	NA	NA	NA	181
470	NA	NA	NA	NA	NA	180
471	NA	NA	NA	NA	NA	179
475	NA	183	NA	NA	NA	178
476	NA	182	NA	NA	NA	NA
479	NA	181	NA	NA	NA	NA
480	NA	NA	NA	NA	190	NA
481	NA	NA	NA	290	NA	NA
482	NA	NA	NA	NA	NA	177
484	191	NA	NA	NA	NA	NA
485	NA	NA	NA	NA	189	NA
490	NA	NA	NA	NA	188	NA
493	NA	NA	NA	NA	187	NA
494	NA	NA	NA	NA	186	NA
495	NA	NA	NA	NA	185	NA
498	190	NA	NA	NA	NA	NA
500	189	NA	NA	NA	NA	NA
502	NA	NA	NA	NA	184	NA
503	NA	NA	NA	NA	183	NA
505	188	180	NA	NA	NA	NA
507	NA	NA	NA	289	NA	NA
508	NA	NA	NA	NA	182	NA
510	NA	NA	NA	NA	NA	176
511	NA	NA	NA	NA	NA	175
517	187	NA	NA	NA	NA	NA
520	NA	179	NA	NA	NA	NA
523	NA	NA	NA	NA	NA	174
524	NA	178	NA	NA	NA	NA
526	NA	NA	NA	NA	NA	173
528	NA	177	NA	NA	NA	NA
529	NA	NA	NA	NA	NA	172
531	186	NA	NA	NA	NA	NA
537	NA	NA	NA	NA	NA	171
540	NA	NA	NA	288	181	NA
546	185	NA	NA	NA	NA	NA
552	NA	NA	NA	NA	180	NA
553	NA	NA	NA	NA	NA	170
557	NA	176	NA	NA	NA	NA
561	NA	NA	NA	NA	179	169
563	NA	NA	NA	NA	NA	168
565	184	NA	NA	NA	178	NA
566	182	175	NA	NA	NA	NA
568	181	NA	NA	NA	NA	NA
569	180	NA	NA	NA	NA	NA
575	NA	NA	NA	NA	177	167
577	NA	NA	NA	NA	NA	166
578	179	174	NA	NA	NA	NA
579	NA	NA	NA	NA	NA	165
580	NA	NA	NA	NA	176	NA
582	NA	NA	NA	NA	175	NA
587	NA	NA	NA	NA	NA	164
588	NA	NA	NA	NA	174	NA
591	177	173	NA	NA	NA	163
593	NA	172	NA	287	NA	162
594	NA	NA	NA	NA	173	NA
595	NA	NA	NA	NA	NA	161
599	NA	NA	NA	286	NA	160
600	NA	NA	NA	NA	NA	159
602	NA	NA	NA	NA	172	NA
603	NA	NA	NA	NA	171	NA
610	176	171	NA	NA	NA	NA
615	NA	NA	NA	NA	NA	158
620	NA	NA	NA	285	170	NA
621	NA	170	NA	NA	NA	NA
626	NA	NA	NA	NA	169	NA
628	NA	NA	NA	284	NA	NA
631	175	NA	NA	NA	NA	NA
632	NA	NA	NA	NA	NA	157
633	NA	169	NA	NA	NA	NA
635	NA	NA	NA	NA	NA	156
639	NA	NA	NA	NA	168	NA
642	NA	168	NA	NA	NA	NA
643	NA	167	NA	NA	NA	155
651	NA	NA	NA	NA	167	NA
652	NA	166	NA	NA	NA	NA
653	174	NA	NA	NA	NA	NA
654	NA	NA	NA	NA	166	NA
656	173	165	NA	NA	165	NA
659	NA	NA	NA	NA	NA	154
660	NA	NA	NA	NA	NA	153
666	NA	164	NA	NA	NA	NA
674	NA	163	NA	NA	NA	NA
676	NA	162	NA	NA	NA	NA
680	NA	161	NA	NA	NA	NA
682	NA	NA	NA	NA	164	NA
687	NA	NA	NA	283	NA	NA
690	NA	NA	NA	NA	163	152
691	NA	160	NA	NA	NA	151
693	NA	NA	NA	NA	NA	150
698	NA	NA	NA	NA	NA	149
702	NA	NA	NA	NA	162	148
704	NA	NA	NA	NA	NA	147
707	NA	159	NA	NA	NA	NA
708	NA	158	NA	NA	NA	NA
712	NA	NA	NA	NA	161	145
717	NA	NA	NA	NA	NA	144
718	NA	NA	NA	NA	NA	143
726	NA	NA	NA	NA	159	NA
730	172	NA	NA	NA	NA	NA
732	NA	157	NA	NA	NA	NA
736	171	NA	NA	NA	NA	NA
741	170	NA	NA	NA	NA	NA
742	NA	NA	NA	282	NA	142
751	NA	NA	NA	NA	158	NA
760	169	NA	NA	NA	NA	NA
765	168	NA	NA	NA	NA	NA
772	NA	156	NA	NA	NA	NA
775	167	NA	NA	NA	NA	141
778	NA	NA	NA	NA	157	NA
783	NA	NA	NA	NA	156	NA
784	NA	155	NA	NA	NA	139
786	166	NA	NA	NA	NA	NA
790	NA	NA	NA	NA	NA	138
791	165	NA	NA	NA	NA	NA
792	NA	NA	NA	NA	155	NA
795	NA	NA	NA	NA	154	NA
796	164	NA	NA	NA	NA	137
798	NA	NA	NA	NA	153	NA
804	NA	154	NA	NA	NA	NA
805	NA	NA	NA	NA	152	NA
810	163	NA	NA	NA	NA	NA
812	NA	153	NA	NA	NA	NA
814	162	NA	NA	NA	NA	NA
815	NA	152	NA	NA	NA	NA
816	NA	NA	NA	NA	NA	136
817	160	151	NA	NA	NA	NA
820	NA	NA	NA	NA	NA	135
825	NA	150	NA	NA	NA	NA
827	NA	NA	NA	NA	NA	134
831	159	NA	NA	NA	NA	NA
834	NA	NA	NA	281	NA	NA
842	NA	NA	NA	NA	151	NA
843	NA	149	NA	NA	NA	NA
846	NA	148	NA	NA	NA	NA
849	158	NA	NA	NA	NA	NA
851	NA	146	NA	NA	NA	NA
854	NA	145	NA	NA	NA	NA
860	NA	144	NA	NA	NA	NA
870	157	NA	NA	NA	NA	NA
871	156	NA	NA	NA	NA	NA
875	155	NA	NA	NA	NA	NA
878	154	NA	NA	NA	NA	NA
881	NA	143	NA	NA	NA	NA
882	153	NA	NA	NA	NA	NA
885	152	NA	NA	NA	NA	NA
886	151	142	NA	NA	NA	NA
893	NA	NA	NA	NA	NA	133
901	NA	NA	NA	NA	150	132
904	NA	141	NA	NA	NA	NA
906	150	NA	NA	NA	NA	NA
910	NA	NA	NA	NA	149	NA
912	NA	140	NA	NA	148	NA
915	NA	NA	NA	280	NA	NA
917	NA	NA	NA	NA	NA	131
918	NA	NA	NA	NA	NA	129
921	NA	NA	NA	NA	147	NA
923	NA	NA	NA	279	NA	NA
926	NA	139	NA	NA	NA	NA
927	NA	NA	NA	278	NA	NA
931	149	NA	NA	NA	NA	NA
939	148	NA	NA	NA	NA	NA
940	NA	NA	NA	NA	146	NA
942	NA	NA	NA	NA	145	NA
943	NA	NA	NA	NA	NA	128
948	147	NA	NA	NA	NA	NA
950	146	NA	NA	NA	NA	NA
951	NA	138	NA	NA	NA	NA
952	NA	137	NA	NA	NA	NA
954	NA	NA	NA	NA	NA	127
958	NA	NA	NA	NA	NA	126
959	145	NA	NA	NA	NA	NA
965	144	NA	NA	NA	NA	NA
966	NA	NA	NA	NA	NA	125
967	NA	NA	NA	NA	144	NA
985	NA	NA	NA	277	NA	NA
987	NA	NA	NA	276	NA	NA
989	NA	NA	NA	NA	NA	124
996	NA	NA	NA	NA	NA	123
998	NA	NA	NA	NA	NA	122
1000	143	NA	NA	NA	143	NA
1001	NA	NA	NA	NA	142	NA
1009	142	NA	NA	NA	NA	121
1017	NA	NA	NA	275	NA	NA
1024	141	NA	NA	NA	NA	NA
1027	NA	NA	NA	NA	NA	120
1029	NA	NA	NA	274	NA	NA
1030	140	NA	NA	NA	NA	NA
1033	NA	NA	NA	NA	NA	119
1034	NA	136	NA	NA	NA	NA
1035	NA	NA	NA	NA	141	NA
1037	NA	135	NA	NA	NA	NA
1040	139	NA	NA	NA	NA	NA
1042	NA	134	NA	NA	NA	NA
1043	NA	NA	NA	273	139	NA
1044	NA	133	NA	NA	NA	NA
1045	NA	132	NA	NA	NA	NA
1048	138	NA	NA	NA	NA	NA
1049	NA	NA	NA	NA	NA	118
1054	NA	131	NA	NA	NA	NA
1063	NA	NA	NA	272	NA	NA
1070	137	NA	NA	NA	NA	NA
1071	136	NA	NA	NA	NA	NA
1072	NA	NA	NA	NA	NA	117
1076	NA	130	NA	NA	NA	NA
1082	135	NA	NA	NA	138	NA
1084	NA	NA	NA	NA	NA	116
1086	134	129	NA	NA	NA	NA
1088	133	NA	NA	NA	NA	NA
1089	NA	NA	NA	NA	137	NA
1095	132	NA	NA	NA	NA	NA
1103	131	NA	NA	NA	NA	NA
1105	NA	NA	NA	NA	136	NA
1108	130	NA	NA	NA	NA	NA
1112	NA	128	NA	NA	NA	NA
1118	NA	127	NA	NA	NA	NA
1126	NA	126	NA	NA	NA	NA
1131	NA	125	NA	NA	NA	NA
1132	NA	NA	NA	NA	135	NA
1135	NA	NA	NA	NA	NA	115
1138	NA	124	NA	NA	NA	NA
1146	NA	NA	NA	NA	134	NA
1147	NA	NA	NA	NA	NA	114
1162	NA	NA	NA	NA	NA	113
1163	NA	NA	NA	NA	133	NA
1168	NA	123	NA	NA	NA	NA
1171	NA	NA	NA	NA	132	NA
1176	NA	NA	NA	NA	131	NA
1177	NA	NA	NA	NA	NA	112
1183	NA	NA	NA	NA	130	NA
1193	NA	122	NA	NA	NA	NA
1195	NA	NA	NA	NA	NA	111
1200	NA	121	NA	NA	NA	NA
1203	NA	NA	NA	NA	NA	110
1205	129	NA	NA	NA	NA	109
1208	NA	120	NA	NA	NA	NA
1209	NA	119	NA	NA	129	NA
1214	NA	118	NA	NA	NA	NA
1215	128	NA	NA	NA	NA	108
1223	NA	NA	NA	NA	128	NA
1224	NA	NA	NA	271	NA	NA
1228	NA	NA	NA	NA	127	NA
1237	NA	NA	NA	270	NA	NA
1246	127	NA	NA	NA	NA	NA
1247	NA	NA	NA	NA	126	NA
1252	NA	117	NA	NA	NA	NA
1257	NA	NA	NA	NA	NA	107
1259	NA	116	NA	NA	NA	NA
1261	NA	NA	NA	NA	NA	106
1267	NA	115	NA	NA	NA	NA
1274	NA	NA	NA	NA	125	NA
1285	NA	114	NA	NA	NA	NA
1289	NA	NA	NA	NA	NA	105
1293	126	NA	NA	NA	NA	NA
1295	NA	113	NA	NA	NA	NA
1297	NA	112	NA	NA	NA	NA
1300	124	111	NA	NA	NA	NA
1305	NA	NA	NA	NA	124	NA
1309	NA	NA	NA	NA	123	NA
1312	NA	109	NA	NA	NA	NA
1314	NA	NA	NA	NA	122	NA
1322	123	NA	NA	NA	NA	NA
1341	NA	NA	NA	269	NA	NA
1350	122	NA	NA	NA	121	NA
1356	NA	108	NA	NA	NA	NA
1361	NA	NA	NA	NA	120	NA
1366	121	NA	NA	NA	NA	NA
1369	NA	107	NA	NA	NA	NA
1372	120	NA	NA	NA	NA	NA
1375	NA	NA	NA	NA	NA	104
1380	119	NA	NA	NA	NA	NA
1388	NA	106	NA	NA	NA	NA
1391	NA	NA	NA	NA	119	NA
1393	118	NA	NA	NA	NA	NA
1399	NA	NA	NA	268	NA	NA
1400	117	NA	NA	NA	NA	NA
1401	NA	NA	NA	NA	NA	103
1402	NA	105	NA	NA	118	NA
1409	NA	NA	NA	NA	NA	102
1415	NA	NA	NA	NA	117	NA
1419	NA	NA	NA	NA	NA	101
1420	NA	104	NA	NA	NA	NA
1423	116	NA	NA	NA	NA	NA
1432	NA	NA	215	NA	NA	NA
1435	NA	103	NA	267	NA	NA
1437	NA	NA	NA	NA	NA	100
1441	NA	NA	NA	NA	NA	99
1454	115	NA	NA	NA	NA	NA
1458	114	NA	NA	NA	NA	NA
1473	113	NA	NA	NA	NA	NA
1477	112	NA	NA	NA	NA	98
1491	NA	102	NA	NA	NA	NA
1510	NA	NA	NA	NA	116	NA
1514	NA	NA	NA	266	NA	NA
1516	NA	101	NA	NA	NA	NA
1517	111	NA	NA	NA	NA	NA
1523	NA	NA	NA	NA	NA	97
1524	110	NA	NA	NA	NA	NA
1525	NA	NA	NA	NA	NA	96
1526	NA	NA	NA	265	NA	NA
1528	NA	NA	NA	NA	115	NA
1530	NA	100	NA	NA	NA	NA
1533	109	NA	NA	NA	NA	95
1536	NA	99	NA	NA	114	NA
1564	NA	98	NA	NA	NA	NA
1566	NA	NA	NA	NA	NA	94
1567	NA	97	NA	NA	NA	NA
1571	NA	96	NA	NA	NA	NA
1575	108	NA	NA	NA	NA	NA
1580	NA	NA	NA	NA	113	NA
1582	107	NA	NA	NA	NA	NA
1601	NA	95	NA	NA	NA	NA
1613	106	NA	NA	NA	NA	NA
1627	NA	NA	NA	NA	NA	93
1631	105	NA	NA	NA	NA	NA
1635	NA	NA	NA	NA	112	NA
1639	NA	94	NA	NA	NA	NA
1642	NA	NA	NA	NA	111	NA
1649	NA	NA	NA	264	NA	NA
1658	NA	NA	NA	263	NA	NA
1659	NA	93	NA	NA	NA	NA
1660	NA	NA	NA	262	NA	NA
1672	NA	NA	NA	NA	NA	92
1684	NA	NA	NA	NA	NA	91
1691	NA	NA	NA	NA	NA	89
1692	NA	NA	NA	NA	NA	88
1714	NA	NA	NA	NA	NA	87
1724	104	NA	NA	NA	NA	NA
1733	103	NA	NA	NA	NA	NA
1740	NA	NA	NA	261	NA	NA
1741	NA	NA	NA	NA	110	NA
1748	NA	NA	NA	NA	NA	86
1750	102	NA	NA	NA	NA	NA
1751	101	NA	NA	NA	NA	NA
1769	NA	92	NA	NA	NA	NA
1775	NA	NA	NA	260	NA	NA
1783	100	NA	NA	NA	NA	NA
1796	NA	91	NA	NA	NA	NA
1806	NA	NA	NA	NA	NA	85
1822	99	NA	NA	NA	NA	NA
1828	NA	NA	NA	259	NA	NA
1830	NA	NA	NA	NA	109	NA
1832	98	NA	NA	NA	NA	NA
1835	97	NA	NA	NA	NA	NA
1837	96	NA	NA	NA	NA	NA
1862	95	NA	NA	NA	NA	NA
1867	NA	NA	NA	NA	NA	84
1882	NA	NA	NA	NA	NA	83
1883	NA	NA	NA	NA	108	NA
1887	NA	NA	NA	NA	107	NA
1895	NA	NA	NA	NA	NA	82
1896	94	NA	NA	NA	NA	NA
1910	NA	90	NA	NA	NA	NA
1916	NA	89	NA	NA	NA	NA
1919	NA	NA	NA	NA	106	NA
1921	NA	NA	NA	NA	105	NA
1931	NA	NA	NA	NA	104	NA
1936	NA	NA	NA	NA	103	NA
1939	NA	88	NA	NA	NA	NA
1943	NA	NA	NA	NA	102	NA
1948	NA	NA	NA	258	NA	NA
1960	NA	NA	NA	257	NA	NA
1961	93	NA	NA	NA	NA	NA
1966	NA	NA	NA	NA	100	NA
1967	92	NA	NA	NA	NA	NA
1979	NA	87	NA	NA	NA	NA
1995	91	NA	NA	NA	NA	NA
2003	NA	86	NA	NA	NA	NA
2014	90	NA	NA	NA	NA	NA
2021	NA	NA	NA	NA	NA	81
2028	NA	NA	NA	NA	NA	80
2030	NA	85	NA	NA	NA	NA
2034	NA	NA	NA	NA	99	NA
2035	89	NA	NA	NA	NA	NA
2036	NA	NA	NA	NA	NA	79
2037	NA	84	NA	NA	NA	NA
2039	NA	NA	NA	256	NA	NA
2040	88	83	NA	NA	NA	NA
2041	NA	NA	NA	NA	98	NA
2044	87	NA	NA	NA	NA	NA
2050	NA	NA	NA	NA	97	NA
2051	NA	NA	NA	NA	NA	78
2066	NA	82	NA	NA	NA	NA
2072	NA	81	NA	NA	NA	NA
2089	NA	NA	NA	NA	96	NA
2101	NA	80	NA	NA	NA	NA
2121	NA	NA	NA	255	NA	NA
2126	NA	NA	NA	NA	95	NA
2157	86	NA	NA	NA	NA	NA
2162	NA	NA	NA	254	NA	NA
2173	NA	79	214	NA	NA	NA
2181	NA	NA	NA	NA	94	NA
2195	NA	NA	NA	NA	NA	77
2206	NA	NA	NA	NA	NA	76
2232	NA	78	NA	NA	NA	NA
2241	85	NA	NA	NA	93	NA
2242	84	NA	NA	NA	NA	NA
2245	NA	77	NA	NA	NA	NA
2253	83	NA	NA	NA	NA	NA
2269	82	NA	NA	NA	NA	NA
2270	NA	NA	213	NA	NA	NA
2273	NA	NA	212	NA	NA	NA
2277	NA	76	NA	NA	NA	NA
2291	NA	NA	NA	NA	92	NA
2292	NA	NA	NA	NA	91	NA
2294	NA	NA	211	NA	NA	NA
2297	81	75	NA	NA	NA	NA
2299	NA	NA	NA	253	NA	NA
2303	NA	74	NA	NA	NA	NA
2309	NA	73	NA	NA	NA	NA
2311	NA	NA	NA	252	NA	NA
2320	NA	NA	NA	NA	NA	75
2323	NA	72	NA	NA	NA	NA
2337	NA	NA	NA	NA	NA	74
2352	NA	NA	NA	NA	NA	73
2363	NA	NA	NA	251	NA	NA
2370	80	NA	NA	NA	NA	NA
2372	NA	NA	NA	NA	NA	72
2378	NA	71	NA	NA	NA	NA
2386	NA	NA	210	NA	NA	NA
2399	NA	NA	209	NA	NA	NA
2401	NA	NA	NA	250	NA	NA
2418	79	NA	NA	NA	NA	NA
2420	NA	NA	208	NA	NA	NA
2427	NA	70	NA	NA	NA	NA
2431	NA	NA	207	NA	NA	NA
2434	78	NA	NA	NA	NA	NA
2437	NA	69	NA	NA	NA	NA
2446	77	NA	NA	NA	NA	NA
2451	NA	68	NA	NA	NA	NA
2452	NA	NA	206	NA	NA	NA
2457	NA	67	NA	NA	NA	NA
2461	NA	NA	205	NA	NA	NA
2475	NA	66	NA	NA	NA	NA
2478	NA	NA	NA	NA	90	NA
2484	NA	NA	203	NA	NA	NA
2495	NA	NA	NA	NA	NA	71
2498	NA	NA	NA	249	NA	NA
2501	NA	65	NA	NA	NA	NA
2502	NA	NA	NA	NA	NA	70
2504	NA	NA	202	NA	NA	NA
2506	NA	NA	201	NA	NA	NA
2509	NA	NA	200	NA	NA	NA
2514	NA	NA	NA	NA	89	NA
2515	NA	NA	NA	NA	NA	69
2517	NA	NA	199	NA	NA	NA
2525	NA	NA	198	NA	NA	68
2545	NA	NA	197	NA	NA	NA
2547	76	NA	NA	NA	NA	NA
2551	NA	64	NA	NA	NA	NA
2552	75	NA	NA	NA	NA	67
2560	74	NA	NA	NA	NA	NA
2569	NA	NA	196	NA	NA	NA
2572	NA	NA	195	NA	NA	NA
2576	NA	NA	194	NA	NA	NA
2590	NA	NA	191	NA	NA	NA
2622	NA	NA	NA	NA	NA	66
2626	73	NA	NA	NA	NA	NA
2634	NA	63	NA	NA	NA	NA
2635	NA	NA	190	NA	NA	NA
2639	72	62	189	NA	NA	NA
2649	NA	NA	188	NA	NA	NA
2652	NA	NA	NA	NA	88	NA
2666	NA	NA	NA	NA	87	NA
2677	NA	61	NA	NA	NA	NA
2680	71	NA	NA	NA	NA	NA
2683	NA	NA	NA	NA	NA	65
2688	NA	NA	NA	NA	86	NA
2693	NA	NA	NA	248	NA	NA
2705	NA	NA	NA	247	NA	NA
2707	NA	NA	187	NA	NA	NA
2710	70	NA	NA	NA	NA	NA
2717	NA	NA	186	NA	NA	NA
2719	69	NA	NA	NA	NA	64
2750	NA	NA	NA	246	NA	NA
2759	68	NA	NA	NA	NA	NA
2761	NA	NA	NA	NA	NA	62
2764	NA	60	NA	NA	NA	NA
2772	NA	NA	NA	NA	NA	61
2775	NA	NA	185	NA	NA	NA
2790	NA	NA	184	NA	NA	NA
2803	NA	NA	NA	NA	NA	60
2818	NA	59	NA	NA	NA	NA
2828	67	NA	NA	NA	NA	NA
2832	NA	NA	NA	NA	85	NA
2840	NA	NA	NA	245	NA	NA
2846	NA	NA	NA	NA	84	NA
2858	NA	NA	NA	244	NA	NA
2862	NA	NA	NA	NA	83	NA
2873	NA	NA	NA	NA	NA	59
2875	NA	NA	183	NA	NA	NA
2881	NA	NA	NA	243	NA	NA
2892	NA	58	NA	NA	NA	NA
2893	66	NA	NA	NA	NA	NA
2905	NA	57	NA	NA	NA	NA
2912	NA	56	NA	NA	NA	NA
2915	NA	NA	NA	242	NA	NA
2916	NA	NA	NA	NA	82	NA
2920	NA	NA	182	NA	NA	NA
2924	65	NA	NA	NA	NA	NA
2931	NA	NA	NA	241	NA	NA
2932	NA	NA	NA	NA	NA	58
2934	NA	55	NA	NA	NA	NA
2950	NA	NA	NA	240	NA	NA
2955	64	NA	NA	NA	NA	NA
2959	NA	54	NA	NA	NA	NA
2968	63	NA	NA	NA	NA	NA
2971	62	NA	NA	NA	80	NA
2973	NA	NA	NA	NA	79	NA
2981	NA	53	NA	NA	NA	NA
2993	61	NA	NA	NA	NA	NA
3000	60	NA	NA	NA	NA	NA
3002	NA	NA	NA	NA	NA	57
3019	NA	NA	NA	NA	78	NA
3031	NA	NA	NA	NA	77	NA
3034	NA	NA	NA	NA	76	NA
3041	NA	52	NA	NA	NA	NA
3056	59	NA	NA	NA	NA	NA
3058	58	NA	NA	NA	NA	NA
3071	57	NA	NA	NA	NA	NA
3074	NA	NA	NA	NA	75	NA
3076	NA	NA	NA	NA	74	NA
3081	56	NA	NA	NA	NA	NA
3085	NA	NA	NA	NA	NA	56
3109	55	NA	NA	NA	NA	NA
3143	NA	NA	NA	NA	73	NA
3149	NA	NA	NA	NA	72	NA
3156	54	NA	NA	NA	NA	NA
3157	NA	NA	NA	NA	NA	55
3174	NA	NA	NA	NA	NA	54
3175	NA	51	NA	NA	NA	NA
3176	NA	50	NA	NA	NA	NA
3187	53	NA	NA	NA	NA	NA
3195	NA	NA	NA	239	NA	NA
3206	NA	49	NA	NA	NA	NA
3220	NA	NA	NA	NA	71	NA
3231	NA	48	NA	NA	NA	NA
3234	NA	47	NA	NA	NA	NA
3244	NA	NA	NA	238	NA	NA
3247	NA	46	NA	NA	NA	NA
3254	NA	NA	NA	NA	70	NA
3257	52	NA	NA	NA	69	53
3260	NA	NA	NA	NA	68	NA
3265	51	NA	NA	NA	NA	NA
3270	NA	NA	NA	237	NA	NA
3288	NA	45	NA	NA	NA	NA
3293	50	NA	NA	NA	NA	NA
3296	NA	NA	NA	NA	NA	52
3306	NA	NA	NA	NA	67	NA
3307	NA	NA	NA	NA	NA	51
3316	NA	NA	NA	NA	66	NA
3326	49	NA	NA	NA	NA	NA
3328	NA	NA	NA	236	NA	NA
3375	NA	NA	181	NA	NA	NA
3377	NA	44	NA	NA	NA	NA
3388	NA	NA	NA	NA	65	NA
3391	NA	NA	NA	235	NA	NA
3403	NA	NA	NA	NA	64	NA
3409	48	NA	NA	NA	NA	NA
3427	NA	NA	NA	NA	63	NA
3445	47	NA	NA	NA	NA	NA
3462	NA	NA	NA	234	NA	NA
3481	46	NA	NA	NA	NA	NA
3497	NA	NA	180	NA	NA	NA
3501	NA	NA	NA	NA	62	NA
3509	NA	NA	179	NA	NA	NA
3531	45	NA	NA	NA	NA	NA
3538	NA	43	NA	NA	NA	NA
3544	NA	NA	NA	NA	NA	50
3553	NA	NA	NA	NA	NA	49
3555	44	NA	NA	NA	NA	NA
3561	NA	42	NA	NA	NA	NA
3566	NA	NA	NA	NA	61	NA
3581	NA	NA	NA	233	NA	NA
3584	NA	NA	NA	NA	NA	48
3587	NA	41	NA	NA	NA	NA
3588	NA	NA	NA	NA	NA	47
3592	NA	NA	NA	NA	60	NA
3600	NA	NA	NA	NA	NA	46
3623	NA	NA	NA	232	NA	NA
3648	NA	40	NA	NA	NA	NA
3656	NA	NA	178	NA	NA	NA
3658	43	NA	NA	NA	NA	NA
3664	42	NA	NA	NA	NA	NA
3681	NA	NA	NA	231	NA	NA
3696	41	NA	NA	NA	NA	NA
3697	NA	NA	NA	NA	NA	45
3703	40	NA	NA	230	NA	NA
3719	NA	NA	NA	NA	59	NA
3743	39	NA	NA	NA	NA	NA
3744	NA	NA	177	NA	NA	NA
3762	NA	NA	176	NA	NA	NA
3763	NA	39	NA	NA	NA	NA
3768	NA	NA	175	NA	NA	NA
3772	NA	38	NA	NA	NA	NA
3795	NA	NA	NA	NA	58	NA
3807	38	NA	NA	NA	NA	NA
3815	NA	NA	NA	NA	NA	44
3857	37	NA	NA	NA	NA	NA
3864	36	NA	NA	NA	NA	NA
3881	NA	NA	NA	229	NA	NA
3885	NA	37	NA	NA	NA	NA
3892	NA	NA	NA	NA	NA	43
3908	NA	NA	NA	NA	NA	42
3911	NA	NA	NA	228	NA	NA
3933	NA	NA	NA	NA	NA	41
3978	NA	36	NA	NA	NA	NA
4000	NA	NA	NA	NA	NA	40
4002	NA	NA	174	NA	NA	NA
4013	NA	NA	NA	NA	NA	39
4017	NA	NA	NA	227	NA	NA
4026	NA	35	NA	NA	NA	NA
4030	35	NA	NA	NA	NA	NA
4043	NA	NA	173	NA	NA	NA
4058	NA	NA	NA	NA	57	NA
4064	NA	NA	172	NA	NA	NA
4067	NA	NA	NA	226	NA	NA
4069	NA	NA	NA	NA	NA	38
4076	NA	NA	NA	225	NA	NA
4087	NA	NA	NA	NA	56	NA
4145	NA	NA	NA	224	NA	NA
4150	NA	34	NA	NA	NA	NA
4169	NA	NA	NA	223	NA	NA
4171	NA	NA	NA	NA	55	NA
4186	NA	NA	NA	222	NA	NA
4194	NA	NA	171	NA	NA	NA
4203	NA	NA	NA	NA	NA	37
4215	NA	NA	NA	NA	54	NA
4218	34	NA	NA	NA	NA	NA
4236	NA	NA	NA	NA	NA	36
4243	NA	NA	170	NA	NA	NA
4245	NA	NA	NA	NA	53	35
4250	NA	NA	169	NA	NA	NA
4253	NA	NA	NA	221	NA	NA
4262	NA	NA	NA	NA	52	NA
4287	NA	NA	NA	NA	51	NA
4314	NA	NA	NA	NA	50	NA
4333	NA	NA	NA	NA	49	NA
4336	NA	33	NA	NA	NA	NA
4386	NA	NA	168	NA	NA	NA
4387	NA	NA	NA	NA	48	NA
4403	NA	NA	NA	NA	NA	34
4409	NA	NA	NA	220	NA	NA
4424	33	NA	NA	NA	NA	NA
4450	NA	32	NA	NA	NA	NA
4484	NA	NA	167	NA	NA	NA
4492	NA	NA	NA	219	NA	NA
4494	32	NA	NA	NA	NA	NA
4558	31	NA	NA	NA	NA	NA
4567	NA	NA	NA	218	NA	NA
4600	NA	NA	NA	NA	NA	33
4611	NA	NA	NA	NA	47	NA
4631	NA	31	NA	NA	NA	NA
4635	30	NA	NA	NA	NA	NA
4644	NA	NA	NA	217	NA	NA
4674	NA	NA	166	NA	NA	NA
4683	NA	NA	NA	NA	46	NA
4693	NA	NA	NA	NA	45	NA
4725	NA	30	NA	NA	NA	NA
4751	29	NA	NA	NA	NA	NA
4770	NA	NA	NA	NA	44	NA
4797	28	NA	NA	NA	NA	NA
4830	NA	NA	NA	216	NA	NA
4848	NA	NA	NA	NA	NA	32
4854	NA	NA	NA	215	NA	NA
4904	NA	NA	165	NA	43	NA
4914	NA	NA	NA	214	NA	31
4960	27	NA	NA	NA	NA	NA
4966	26	NA	NA	NA	NA	30
5012	NA	29	NA	NA	NA	NA
5013	NA	NA	164	NA	NA	NA
5038	NA	NA	163	NA	NA	NA
5043	NA	NA	NA	NA	42	NA
5044	25	NA	NA	NA	NA	NA
5063	NA	NA	NA	NA	NA	29
5081	24	NA	NA	NA	NA	NA
5084	NA	NA	162	NA	NA	NA
5086	NA	28	NA	NA	NA	NA
5090	NA	NA	161	NA	NA	NA
5115	NA	NA	NA	NA	NA	28
5124	NA	NA	160	NA	NA	NA
5126	NA	27	NA	NA	NA	NA
5131	NA	NA	NA	NA	41	NA
5140	NA	NA	159	NA	NA	NA
5154	NA	26	NA	NA	NA	NA
5164	NA	NA	158	NA	NA	NA
5167	NA	NA	NA	NA	NA	27
5176	23	NA	NA	NA	NA	NA
5193	NA	NA	157	NA	NA	NA
5217	NA	NA	156	NA	NA	NA
5257	NA	NA	NA	213	NA	NA
5286	NA	25	NA	NA	NA	NA
5342	NA	24	NA	NA	NA	NA
5355	NA	NA	155	NA	NA	NA
5357	NA	NA	154	NA	NA	NA
5390	NA	NA	153	NA	NA	NA
5395	NA	NA	152	NA	NA	NA
5435	NA	23	NA	NA	NA	NA
5456	NA	NA	NA	212	NA	NA
5459	NA	NA	NA	NA	NA	26
5500	NA	NA	NA	211	NA	NA
5552	NA	NA	NA	NA	NA	25
5571	NA	NA	NA	NA	40	24
5576	NA	NA	NA	210	NA	NA
5586	22	NA	NA	NA	NA	NA
5588	NA	NA	151	NA	NA	NA
5606	NA	22	NA	NA	NA	NA
5665	21	NA	NA	NA	NA	NA
5717	NA	NA	NA	NA	39	NA
5734	NA	21	NA	NA	NA	NA
5740	NA	NA	NA	209	NA	NA
5778	NA	NA	150	NA	NA	NA
5819	NA	NA	149	NA	NA	NA
5934	NA	NA	148	NA	NA	NA
5935	NA	NA	NA	NA	NA	23
5959	NA	NA	NA	208	NA	NA
6016	NA	NA	NA	207	NA	NA
6018	NA	NA	NA	NA	38	NA
6040	NA	NA	NA	NA	37	NA
6049	NA	NA	NA	206	NA	NA
6072	NA	NA	NA	NA	36	NA
6078	NA	20	NA	NA	NA	NA
6124	NA	NA	147	NA	NA	NA
6147	NA	19	NA	NA	NA	NA
6178	NA	NA	NA	NA	35	NA
6199	NA	NA	NA	NA	NA	22
6203	NA	NA	NA	205	NA	NA
6213	NA	NA	NA	204	NA	NA
6264	NA	NA	NA	203	NA	NA
6274	NA	NA	NA	NA	NA	21
6282	NA	NA	NA	NA	NA	20
6303	NA	18	NA	NA	NA	NA
6321	NA	NA	NA	NA	34	NA
6422	NA	17	NA	NA	NA	NA
6453	NA	NA	146	NA	NA	NA
6480	NA	NA	NA	202	NA	NA
6493	NA	16	NA	NA	NA	NA
6495	20	NA	NA	NA	NA	NA
6504	NA	NA	NA	201	NA	NA
6605	NA	15	NA	NA	NA	NA
6648	NA	NA	NA	NA	33	NA
6730	NA	NA	NA	200	NA	NA
6749	NA	NA	NA	199	NA	NA
6756	NA	NA	145	NA	NA	NA
6769	NA	NA	144	NA	NA	NA
6819	NA	NA	143	NA	NA	NA
6828	NA	NA	NA	NA	32	NA
6940	NA	NA	NA	NA	NA	19
6957	NA	NA	NA	198	NA	NA
6992	19	NA	NA	NA	NA	NA
6996	NA	NA	NA	197	NA	NA
7003	NA	NA	NA	NA	NA	18
7022	NA	NA	NA	NA	NA	17
7023	NA	NA	142	NA	NA	NA
7073	NA	NA	141	NA	NA	NA
7102	NA	NA	NA	196	NA	NA
7126	NA	NA	NA	NA	31	NA
7146	NA	NA	NA	195	NA	NA
7159	NA	NA	140	NA	NA	NA
7214	NA	NA	NA	194	NA	NA
7219	NA	NA	NA	NA	30	NA
7220	NA	NA	NA	193	NA	NA
7229	NA	NA	139	NA	NA	NA
7244	NA	NA	NA	192	NA	NA
7271	NA	NA	NA	191	NA	NA
7318	NA	NA	NA	NA	29	NA
7338	NA	NA	NA	NA	NA	16
7359	NA	NA	NA	190	NA	NA
7360	NA	NA	NA	189	NA	NA
7367	NA	NA	138	188	NA	NA
7371	NA	NA	NA	NA	28	NA
7424	NA	NA	NA	187	NA	NA
7440	NA	NA	137	NA	NA	NA
7519	NA	NA	NA	186	NA	NA
7524	NA	14	NA	NA	NA	NA
7530	NA	13	NA	NA	NA	NA
7538	NA	NA	NA	NA	NA	15
7545	NA	12	NA	NA	NA	NA
7555	NA	NA	NA	NA	NA	14
7566	NA	NA	136	NA	NA	NA
7585	18	NA	NA	NA	NA	NA
7604	NA	NA	NA	NA	NA	13
7610	NA	11	NA	NA	NA	NA
7634	17	NA	NA	NA	NA	NA
7639	NA	10	NA	NA	NA	NA
7655	NA	NA	NA	185	NA	NA
7684	16	NA	NA	NA	NA	NA
7751	NA	9	NA	NA	NA	NA
7752	NA	NA	NA	NA	NA	12
7753	NA	NA	NA	NA	27	NA
7762	NA	NA	NA	NA	26	NA
7795	NA	NA	NA	184	NA	NA
7819	NA	NA	NA	183	NA	NA
7843	NA	NA	NA	NA	25	NA
7863	NA	NA	135	NA	NA	NA
7931	NA	NA	NA	NA	NA	11
7938	NA	NA	134	NA	NA	NA
7957	15	NA	NA	NA	NA	NA
8009	NA	NA	NA	182	NA	NA
8016	NA	NA	133	NA	NA	NA
8047	NA	NA	NA	NA	24	NA
8094	NA	NA	132	NA	NA	NA
8200	NA	NA	131	NA	NA	NA
8233	14	NA	NA	NA	NA	NA
8248	NA	NA	130	NA	NA	NA
8257	NA	NA	129	NA	NA	NA
8278	NA	NA	128	NA	NA	NA
8306	13	NA	NA	NA	NA	NA
8440	NA	NA	127	NA	NA	NA
8469	NA	NA	NA	181	NA	NA
8484	12	NA	NA	NA	NA	NA
8488	NA	NA	NA	NA	NA	10
8505	NA	NA	NA	NA	NA	9
8513	NA	NA	126	NA	NA	NA
8525	NA	NA	125	NA	NA	NA
8539	NA	NA	NA	NA	23	NA
8603	11	NA	NA	NA	NA	NA
8616	NA	8	NA	NA	NA	NA
8619	NA	NA	NA	NA	22	NA
8621	NA	NA	NA	180	NA	NA
8636	10	NA	NA	NA	NA	NA
8642	NA	NA	NA	179	NA	NA
8653	NA	NA	NA	178	NA	NA
8681	NA	NA	124	NA	NA	NA
8710	NA	NA	NA	177	NA	NA
8745	NA	NA	NA	176	NA	NA
8781	NA	NA	NA	175	NA	NA
8796	NA	NA	NA	174	NA	NA
8805	NA	NA	NA	173	NA	NA
8839	NA	NA	NA	172	NA	NA
8856	9	NA	NA	NA	NA	NA
8866	NA	NA	NA	NA	21	NA
8876	8	NA	NA	NA	NA	NA
8893	7	NA	NA	NA	NA	NA
8906	NA	NA	123	NA	NA	NA
9076	NA	NA	NA	171	NA	NA
9159	NA	NA	NA	170	NA	NA
9190	6	NA	NA	NA	NA	NA
9350	NA	NA	NA	169	NA	NA
9363	NA	NA	NA	168	NA	NA
9400	NA	NA	NA	NA	20	NA
9403	NA	NA	NA	NA	19	NA
9419	5	NA	NA	NA	NA	NA
9449	NA	NA	NA	NA	18	NA
9451	NA	NA	NA	167	NA	NA
9472	NA	NA	NA	166	NA	NA
9478	NA	NA	122	NA	NA	NA
9583	NA	NA	NA	165	NA	NA
9610	NA	NA	121	NA	NA	NA
9666	NA	NA	NA	164	NA	NA
9695	NA	NA	120	NA	NA	NA
9723	NA	NA	119	NA	NA	NA
9738	NA	NA	NA	163	NA	NA
9760	NA	NA	118	NA	NA	NA
9764	NA	NA	117	NA	NA	NA
9790	NA	NA	NA	162	NA	NA
9888	NA	NA	NA	NA	17	NA
9914	NA	NA	NA	161	NA	NA
9939	NA	NA	NA	NA	16	NA
9966	NA	NA	116	NA	NA	NA
9980	NA	NA	115	NA	NA	NA
10002	4	NA	NA	NA	NA	NA
10063	NA	NA	NA	160	NA	NA
10129	NA	NA	114	NA	NA	NA
10203	NA	NA	113	NA	NA	NA
10267	NA	NA	112	NA	NA	NA
10299	NA	NA	NA	NA	15	NA
10381	NA	NA	NA	NA	14	NA
10384	NA	NA	NA	159	NA	NA
10405	NA	NA	111	NA	NA	NA
10428	3	NA	NA	NA	NA	NA
10646	NA	NA	110	NA	NA	NA
10763	NA	NA	NA	158	NA	NA
10802	NA	7	NA	NA	NA	NA
10845	NA	6	NA	NA	NA	NA
10868	NA	NA	NA	157	NA	NA
11046	NA	NA	109	NA	NA	NA
11067	NA	5	NA	NA	NA	NA
11075	NA	NA	108	NA	NA	NA
11118	NA	NA	NA	NA	NA	8
11125	NA	NA	NA	156	NA	NA
11339	NA	NA	NA	NA	13	NA
11393	NA	NA	NA	155	NA	NA
11400	NA	NA	NA	NA	NA	7
11529	NA	NA	NA	154	NA	NA
11548	NA	NA	107	NA	NA	NA
11617	NA	NA	NA	153	NA	NA
11624	NA	NA	106	NA	NA	NA
11659	NA	NA	NA	152	NA	NA
11705	NA	NA	105	NA	NA	NA
11732	NA	NA	NA	151	NA	NA
11738	NA	NA	104	NA	NA	NA
11790	NA	NA	103	NA	NA	NA
11828	NA	NA	NA	150	NA	NA
11864	NA	4	NA	NA	NA	NA
12018	NA	NA	102	NA	NA	NA
12035	NA	NA	101	NA	NA	NA
12106	NA	NA	100	NA	NA	NA
12147	NA	NA	NA	149	NA	NA
12220	NA	NA	99	148	NA	NA
12228	NA	NA	NA	NA	12	NA
12281	NA	NA	NA	147	NA	NA
12296	NA	NA	NA	146	NA	NA
12385	NA	NA	NA	NA	NA	6
12400	NA	NA	98	NA	NA	NA
12440	NA	NA	97	NA	NA	NA
12476	NA	NA	NA	NA	NA	5
12522	NA	NA	96	NA	NA	NA
12551	NA	NA	95	NA	NA	NA
12586	NA	NA	NA	NA	11	NA
12601	NA	NA	NA	145	NA	NA
12643	NA	NA	94	NA	NA	NA
12653	NA	NA	NA	144	NA	NA
12854	NA	NA	93	NA	NA	NA
12913	NA	NA	NA	143	NA	NA
12951	NA	NA	92	NA	NA	NA
13029	NA	NA	91	NA	NA	NA
13055	NA	NA	NA	142	NA	NA
13073	NA	NA	NA	141	NA	NA
13084	NA	NA	NA	NA	10	NA
13177	NA	NA	90	NA	NA	NA
13200	NA	NA	NA	140	NA	NA
13211	NA	NA	89	NA	NA	NA
13267	2	NA	NA	NA	NA	NA
13337	NA	NA	NA	139	NA	NA
13353	NA	NA	NA	138	NA	NA
13393	NA	NA	88	NA	NA	NA
13401	NA	NA	87	NA	NA	NA
13438	NA	NA	NA	NA	9	NA
13451	NA	NA	NA	137	NA	NA
13685	NA	NA	NA	136	NA	NA
13713	NA	NA	86	135	NA	NA
13715	NA	NA	NA	NA	8	NA
13739	NA	NA	85	NA	NA	NA
13786	NA	NA	84	NA	NA	NA
13861	NA	3	NA	NA	NA	NA
13864	NA	NA	NA	NA	NA	4
13922	NA	NA	NA	134	NA	NA
13940	NA	2	NA	NA	NA	NA
14013	NA	NA	NA	133	NA	NA
14068	NA	NA	83	NA	NA	NA
14084	NA	NA	NA	132	NA	NA
14087	NA	NA	NA	131	NA	NA
14188	NA	NA	82	NA	NA	NA
14214	NA	NA	81	NA	NA	NA
14228	NA	NA	80	NA	NA	NA
14312	NA	NA	79	NA	NA	NA
14424	NA	1	NA	NA	NA	NA
14438	NA	NA	NA	NA	7	NA
14454	NA	NA	NA	130	NA	NA
14479	NA	NA	NA	129	NA	NA
14508	NA	NA	NA	128	NA	NA
14542	1	NA	NA	NA	NA	NA
14553	NA	NA	NA	127	NA	NA
14660	NA	NA	NA	126	NA	NA
14734	NA	NA	NA	125	NA	NA
14825	NA	NA	NA	124	NA	NA
14830	NA	NA	78	NA	NA	NA
14917	NA	NA	77	NA	NA	NA
15055	NA	NA	76	NA	NA	NA
15133	NA	NA	75	NA	NA	NA
15192	NA	0	NA	NA	NA	NA
15287	NA	NA	NA	123	NA	NA
15780	NA	NA	NA	122	NA	NA
15843	NA	NA	74	NA	NA	NA
16070	NA	NA	NA	121	NA	NA
16144	NA	NA	NA	120	NA	NA
16425	NA	NA	NA	119	NA	NA
16644	NA	NA	NA	118	NA	NA
16680	NA	NA	NA	117	NA	NA
16683	NA	NA	NA	116	NA	NA
16764	NA	NA	NA	115	NA	NA
16840	NA	NA	73	NA	NA	NA
16873	NA	NA	NA	114	NA	NA
16888	NA	NA	72	NA	NA	NA
16926	NA	NA	71	NA	NA	NA
17177	NA	NA	NA	113	NA	NA
17246	NA	NA	70	NA	NA	NA
17326	NA	NA	NA	112	NA	NA
17438	NA	NA	69	NA	NA	NA
17442	NA	NA	NA	111	NA	NA
17527	NA	NA	NA	110	NA	NA
17586	NA	NA	NA	109	NA	NA
17589	NA	NA	NA	108	NA	NA
17679	NA	NA	68	NA	NA	NA
17935	NA	NA	67	NA	NA	NA
18149	NA	NA	NA	107	NA	NA
18252	NA	NA	66	NA	NA	NA
18269	NA	NA	65	NA	NA	NA
18274	NA	NA	64	NA	NA	NA
18333	NA	NA	NA	106	NA	NA
18362	NA	NA	NA	105	NA	NA
18430	NA	NA	NA	NA	NA	3
18449	NA	NA	63	NA	NA	NA
18523	NA	NA	NA	104	NA	NA
18609	NA	NA	NA	103	NA	NA
18763	NA	NA	62	NA	NA	NA
18777	NA	NA	61	NA	NA	NA
18974	NA	NA	NA	102	NA	NA
19200	NA	NA	NA	101	NA	NA
19343	NA	NA	60	NA	NA	NA
19427	NA	NA	NA	NA	NA	2
19456	NA	NA	NA	NA	NA	1
19503	NA	NA	NA	100	NA	NA
19532	NA	NA	59	NA	NA	NA
19765	NA	NA	NA	99	NA	NA
19779	NA	NA	58	NA	NA	NA
19819	NA	NA	NA	98	NA	NA
19847	NA	NA	57	NA	NA	NA
19904	NA	NA	56	NA	NA	NA
19917	NA	NA	NA	97	NA	NA
19923	NA	NA	55	NA	NA	NA
20100	NA	NA	NA	96	NA	NA
20118	NA	NA	54	NA	NA	NA
20120	NA	NA	NA	95	NA	NA
20282	NA	NA	53	NA	NA	NA
20450	NA	NA	52	NA	NA	NA
20451	NA	NA	NA	94	NA	NA
20622	NA	NA	NA	93	NA	NA
20798	NA	NA	51	NA	NA	NA
20843	NA	NA	NA	92	NA	NA
20901	NA	NA	50	NA	NA	NA
21483	NA	NA	NA	91	NA	NA
21636	NA	NA	NA	90	NA	NA
21655	NA	NA	49	NA	NA	NA
21886	NA	NA	NA	89	NA	NA
21950	0	NA	NA	NA	NA	NA
22467	NA	NA	NA	88	NA	NA
22656	NA	NA	NA	87	NA	NA
22668	NA	NA	48	NA	NA	NA
22723	NA	NA	46	86	NA	NA
22745	NA	NA	45	NA	NA	NA
22757	NA	NA	44	NA	NA	NA
22798	NA	NA	NA	85	NA	NA
22907	NA	NA	43	NA	NA	NA
22951	NA	NA	42	NA	NA	NA
23072	NA	NA	41	NA	NA	NA
23222	NA	NA	40	NA	NA	NA
23319	NA	NA	NA	84	NA	NA
23575	NA	NA	NA	83	NA	NA
23602	NA	NA	NA	82	NA	NA
23678	NA	NA	NA	81	NA	NA
23746	NA	NA	NA	80	NA	NA
23857	NA	NA	39	NA	NA	NA
24052	NA	NA	NA	79	NA	NA
24064	NA	NA	NA	NA	6	NA
24390	NA	NA	38	NA	NA	NA
24526	NA	NA	37	NA	NA	NA
24546	NA	NA	NA	78	NA	NA
24573	NA	NA	NA	77	NA	NA
24627	NA	NA	36	NA	NA	NA
24631	NA	NA	NA	76	NA	NA
24676	NA	NA	35	NA	NA	NA
24880	NA	NA	34	NA	NA	NA
24962	NA	NA	NA	NA	5	NA
25202	NA	NA	NA	NA	4	NA
25260	NA	NA	33	NA	NA	NA
25412	NA	NA	NA	75	NA	NA
25467	NA	NA	NA	74	NA	NA
25526	NA	NA	32	NA	NA	NA
25742	NA	NA	NA	73	NA	NA
26174	NA	NA	NA	72	NA	NA
26194	NA	NA	NA	71	NA	NA
26276	NA	NA	NA	70	NA	NA
26321	NA	NA	NA	69	NA	NA
26644	NA	NA	NA	68	NA	NA
26659	NA	NA	31	NA	NA	NA
26696	NA	NA	NA	67	NA	NA
26727	NA	NA	NA	66	NA	NA
26774	NA	NA	NA	65	NA	NA
26814	NA	NA	NA	64	NA	NA
27454	NA	NA	NA	63	NA	NA
27505	NA	NA	NA	62	NA	NA
27712	NA	NA	NA	61	NA	NA
28122	NA	NA	30	NA	NA	NA
28273	NA	NA	NA	60	NA	NA
28299	NA	NA	NA	59	NA	NA
28321	NA	NA	29	NA	NA	NA
28465	NA	NA	28	NA	NA	NA
28471	NA	NA	NA	58	NA	NA
28503	NA	NA	NA	57	NA	NA
28558	NA	NA	27	NA	NA	NA
29051	NA	NA	NA	56	NA	NA
29622	NA	NA	NA	55	NA	NA
29702	NA	NA	26	NA	NA	NA
29791	NA	NA	NA	54	NA	NA
29997	NA	NA	25	NA	NA	NA
30233	NA	NA	NA	53	NA	NA
30412	NA	NA	NA	52	NA	NA
30469	NA	NA	NA	51	NA	NA
30514	NA	NA	24	NA	NA	NA
30518	NA	NA	NA	50	NA	NA
30638	NA	NA	NA	49	NA	NA
30763	NA	NA	NA	48	NA	NA
31024	NA	NA	NA	47	NA	NA
31210	NA	NA	NA	46	NA	NA
31694	NA	NA	23	NA	NA	NA
31727	NA	NA	22	NA	NA	NA
31755	NA	NA	NA	45	NA	NA
31888	NA	NA	21	NA	NA	NA
32436	NA	NA	NA	44	NA	NA
32543	NA	NA	NA	43	NA	NA
32556	NA	NA	20	NA	NA	NA
32912	NA	NA	NA	42	NA	NA
33104	NA	NA	19	NA	NA	NA
33264	NA	NA	NA	41	NA	NA
33337	NA	NA	NA	NA	3	NA
33534	NA	NA	NA	40	NA	NA
33703	NA	NA	18	NA	NA	NA
33792	NA	NA	NA	39	NA	NA
33817	NA	NA	NA	38	NA	NA
35010	NA	NA	17	NA	NA	NA
35016	NA	NA	NA	37	NA	NA
35285	NA	NA	NA	36	NA	NA
36291	NA	NA	NA	35	NA	NA
36595	NA	NA	16	NA	NA	NA
37221	NA	NA	NA	34	NA	NA
37510	NA	NA	NA	33	NA	NA
37908	NA	NA	NA	32	NA	NA
38850	NA	NA	NA	31	NA	NA
38946	NA	NA	15	NA	NA	NA
39190	NA	NA	NA	30	NA	NA
39236	NA	NA	14	NA	NA	NA
40435	NA	NA	NA	29	NA	NA
40639	NA	NA	NA	28	NA	NA
41289	NA	NA	NA	27	NA	NA
42398	NA	NA	13	NA	NA	NA
43110	NA	NA	NA	26	NA	NA
43116	NA	NA	NA	NA	2	NA
43734	NA	NA	NA	25	NA	NA
44100	NA	NA	NA	24	NA	NA
44142	NA	NA	12	NA	NA	NA
44246	NA	NA	10	NA	NA	NA
45219	NA	NA	9	NA	NA	NA
45700	NA	NA	NA	23	NA	NA
46019	NA	NA	NA	22	NA	NA
46632	NA	NA	NA	NA	NA	0
47404	NA	NA	NA	21	NA	NA
47601	NA	NA	NA	20	NA	NA
47646	NA	NA	NA	19	NA	NA
47740	NA	NA	8	NA	NA	NA
48092	NA	NA	7	NA	NA	NA
48098	NA	NA	NA	18	NA	NA
49914	NA	NA	NA	17	NA	NA
50756	NA	NA	NA	16	NA	NA
51464	NA	NA	NA	15	NA	NA
51926	NA	NA	6	NA	NA	NA
52093	NA	NA	NA	14	NA	NA
52327	NA	NA	NA	13	NA	NA
53172	NA	NA	NA	12	NA	NA
54122	NA	NA	5	NA	NA	NA
56520	NA	NA	4	NA	NA	NA
60799	NA	NA	3	NA	NA	NA
62214	NA	NA	NA	11	NA	NA
64146	NA	NA	NA	NA	1	NA
65453	NA	NA	NA	10	NA	NA
67031	NA	NA	NA	9	NA	NA
70181	NA	NA	2	NA	NA	NA
71664	NA	NA	NA	8	NA	NA
72455	NA	NA	NA	7	NA	NA
75749	NA	NA	NA	6	NA	NA
78398	NA	NA	NA	5	NA	NA
79729	NA	NA	NA	4	NA	NA
79833	NA	NA	0	NA	NA	NA
84750	NA	NA	NA	3	NA	NA
89976	NA	NA	NA	2	NA	NA
106819	NA	NA	NA	1	NA	NA
112908	NA	NA	NA	NA	0	NA
137532	NA	NA	NA	0	NA	NA
