# Supplementary material for: The HSV-1 ICP22 protein selectively impairs histone repositioning upon Pol II transcription downstream of genes
Source: Nat Commun. 2023 Jul 31;14:4591. doi: 10.1038/s41467-023-40217-w (PMC10390501; doi:10.1038/s41467-023-40217-w)
Supplement: Supplementary file 8 — Source Data [file 41467_2023_40217_MOESM8_ESM.zip › SupFig7a.tsv]

ID	log10(downstream_FPKM)	log10(dOCR_length_[bp])	density
ENSG00000000460	-0.430355175774976	2.46014581749175	0.253546253703196
ENSG00000001036	-0.538835274159849	1.92941892571429	0.302748097155433
ENSG00000001167	0.178953092514411	2.21748394421391	0.111488360265316
ENSG00000001461	-0.376676558450174	1.77815125038364	0.270434908615532
ENSG00000001497	-1.13626085651161	2.04727486738418	0.205279335176267
ENSG00000001629	0.0211847401605314	2.18041263283832	0.155718868299074
ENSG00000002549	-0.506615913587606	3.39269695325967	0.181607386264059
ENSG00000002586	-2.17765354166984	1.45484486000851	0.034954146699458
ENSG00000003056	-0.669287692866153	1.72015930340596	0.243230053981432
ENSG00000003436	-1.22341103223051	2.57345182203549	0.236712491101529
ENSG00000003509	-0.198844033999013	1.91907809237607	0.229904798878826
ENSG00000003989	-1.57559355034187	3.22010808804005	0.12498844733188
ENSG00000004399	-1.16502156219318	2.64443858946784	0.24774695504501
ENSG00000004961	-0.939729624883366	2.32633586092875	0.303819694310192
ENSG00000005007	-1.11141833506944	1.65321251377534	0.148155969377034
ENSG00000005022	-1.87662354600585	2.81424759573192	0.0825665082831664
ENSG00000005189	-1.08792029564664	2.89625056246164	0.261853946368946
ENSG00000005194	-1.70053228695017	3.05384642685225	0.109037235342401
ENSG00000005249	-2.17765354166984	3.47856649559384	0.0316472751599869
ENSG00000005436	-1.24075962054735	3.14612803567824	0.224686937387561
ENSG00000005486	-2.17765354166984	2.23552844690755	0.0739891705904334
ENSG00000005801	-0.721435332744498	1.95904139232109	0.279759501298397
ENSG00000005810	0.140547438609856	2.17897694729317	0.127886104368502
ENSG00000006042	-1.08792029564664	1.25527250510331	0.0698511241302269
ENSG00000006453	-1.0315255059916	3.70281812637032	0.0331187508040442
ENSG00000006459	-0.522151743243436	3.24017469501928	0.253166094314395
ENSG00000006831	-1.13626085651161	3.26951294421792	0.216003622726827
ENSG00000007341	-0.109223007290591	2.47348697006457	0.16944515172055
ENSG00000007923	-1.57559355034187	3.07132958686034	0.13265980387775
ENSG00000007944	-0.63429708034978	2.17026171539496	0.302378295412358
ENSG00000008018	-0.242244362391552	2.75281643118827	0.226462772280036
ENSG00000008086	-1.12476217620775	1.82930377283102	0.17709467406301
ENSG00000008256	-1.57559355034187	2.71808629478309	0.136700636359698
ENSG00000008294	0.298375491008308	3.27172546949024	0.0600758798865113
ENSG00000008311	0.0484402962610674	1.38021124171161	0.056505369730808
ENSG00000008324	-1.1504031718236	3.23502315949522	0.227674211372594
ENSG00000008394	-0.716114496554869	2.61804809671209	0.281980390252188
ENSG00000008853	-2.17765354166984	1.94200805302231	0.0547160504023213
ENSG00000008952	-0.372251921439953	2.76937732607614	0.266699032703602
ENSG00000008988	-0.36315401123274	2.38381536598043	0.240547833706871
ENSG00000009335	-0.0373868038571019	3.39243313155555	0.106343386474168
ENSG00000009780	-1.87662354600585	3.06929801211553	0.0914122473268292
ENSG00000009954	-1.27456355467789	3.37032800777951	0.154237531581338
ENSG00000010072	-0.142091866093236	2.24919835739111	0.185692529813095
ENSG00000010810	-1.13626085651161	2.56525734342021	0.259156978403948
ENSG00000011114	-0.224241325867872	2.80922292168942	0.220885653116268
ENSG00000011198	0.108972811165862	1.93951925261862	0.152734482371647
ENSG00000011258	-0.622042841985911	3.25515185098893	0.254945363959145
ENSG00000011275	-0.13856331169259	4.44725108447586	0.00305212182773662
ENSG00000011422	-1.01188805697752	2.29336255471145	0.291422112772881
ENSG00000011465	-2.17765354166984	2.9914475980038	0.0731922579642556
ENSG00000011566	0.0687491770097532	2.92090560416402	0.115774516825368
ENSG00000011638	-0.900211657200694	2.94865743214132	0.288335305519739
ENSG00000012174	-1.22341103223051	1.4983105537896	0.10095073871932
ENSG00000012660	-0.453847454622821	2.63998424804159	0.279000637641147
ENSG00000012822	-0.786890299982663	2.3384564936046	0.29352599390143
ENSG00000013016	-1.1504031718236	2.77305469336426	0.246583121796866
ENSG00000013288	-1.42579217187173	2.35602585719312	0.184699722082996
ENSG00000013374	-0.354616650742526	2.4224256763712	0.239408476856484
ENSG00000013503	-0.741568320079548	2.67209785793572	0.284031848733106
ENSG00000013583	-2.17765354166984	1.77451696572855	0.0503714323275785
ENSG00000014123	-1.33255550165558	1.06069784035361	0.023112627252549
ENSG00000014641	-1.87662354600585	3.03662889536216	0.0901194040235299
ENSG00000014919	-0.54476419327057	2.58489634413745	0.2747475515909
ENSG00000015153	-0.7921342531769	1	0.0285863821507428
ENSG00000015171	-0.930968709342484	3.16583762469013	0.285789500396347
ENSG00000015479	-0.0488248214403087	3.2027606873932	0.156851170899852
ENSG00000015676	-0.884344769586001	2.55144999797288	0.29936478871845
ENSG00000016082	-0.780710076017533	3.22128379949269	0.266276597491607
ENSG00000017260	-0.154265393455923	3.09324653110384	0.193271082014291
ENSG00000018510	0.0258438696217405	3.25188145455253	0.128002292357593
ENSG00000019549	-2.17765354166984	2.17609125905568	0.0711610443356455
ENSG00000020256	-1.20939791350062	2.05690485133647	0.198468767890341
ENSG00000020922	-0.284554910834907	1.69460519893357	0.212197988853979
ENSG00000021574	-0.922381036566529	3.14983469671578	0.289730206724417
ENSG00000022267	-1.87662354600585	3.16345955176999	0.0903295323080544
ENSG00000023041	-0.73599662699472	1.69460519893357	0.230683029216483
ENSG00000023171	-1.29413026747027	1.87215627274829	0.181916668412964
ENSG00000023287	-0.360814143855228	2.44947839918736	0.242033875500477
ENSG00000023734	-0.0141537496492624	2.98878184345364	0.142244748653557
ENSG00000023909	-0.522151743243436	3.06948309393461	0.285541935116335
ENSG00000024048	-0.235197692209938	2.96637642308892	0.215825469465373
ENSG00000024526	-2.17765354166984	1.52504480703685	0.0390161506634227
ENSG00000025156	-1.39950229128619	1.11394335230684	0.0205262870218418
ENSG00000025796	-1.11141833506944	1.75587485567249	0.167573646600889
ENSG00000026025	-1.27456355467789	2.82865989653532	0.229817770127781
ENSG00000026508	-0.297495312402549	1.72427586960079	0.228848915004724
ENSG00000026652	-0.555590871546034	2.84788099744538	0.291347284640097
ENSG00000027697	-0.956302777726831	2.06069784035361	0.239015010724858
ENSG00000028203	-0.0160881031931498	2.29994290002277	0.155014284503507
ENSG00000028528	-0.651440087647433	3.21245396104028	0.270220418087544
ENSG00000028839	-0.0990948669865594	2.79344113297766	0.174592248077778
ENSG00000029363	0.0185868673221614	3.30760299382606	0.118567717698436
ENSG00000029364	-0.412448330733424	2.91803033678488	0.26191336690509
ENSG00000029993	-0.196160662384271	2.04532297878666	0.216584249407748
ENSG00000030066	-1.0315255059916	3.42537116643894	0.143700989927702
ENSG00000030110	-0.836363473441384	2.90417436828416	0.286137449545634
ENSG00000030582	-0.477118265663143	2.69284691927723	0.284156521106577
ENSG00000031003	0.136352660164742	1.88930170250631	0.142379004191729
ENSG00000031691	-0.915317960544428	1.9731278535997	0.229040623054243
ENSG00000031698	0.0737860190873956	2.24674470972384	0.138374094944148
ENSG00000032219	-0.5945099546642	2.54900326202579	0.269965451660251
ENSG00000033170	0.0888450974729668	2.33445375115093	0.122923618179518
ENSG00000033627	-1.12476217620775	3.21682542326605	0.238824294833937
ENSG00000034152	-1.39950229128619	3.27634689625303	0.161568375466405
ENSG00000034510	-1.39950229128619	3.41838416403861	0.118308827555684
ENSG00000034713	-1.07564656278619	1.5910646070265	0.141376087990022
ENSG00000035499	-0.606669135164349	2.16879202031418	0.302348783685796
ENSG00000036257	-0.180976266938622	1.56229286445647	0.13395010224148
ENSG00000037474	-0.710858061313543	2.60151678365001	0.28067241304297
ENSG00000037637	-0.131624787208287	3.00021709297223	0.182752204702749
ENSG00000038219	-0.842244454956767	2.69108149212297	0.285070966134134
ENSG00000039123	0.0420045841901479	2.1846914308176	0.151392068270012
ENSG00000039319	-0.10879806998558	3.15579135235762	0.178957300821563
ENSG00000039560	-0.672503563349929	3.04453976039241	0.303463907586452
ENSG00000040275	-1.87662354600585	1.69019608002851	0.0576055361924408
ENSG00000040531	-0.299516997235454	3.33264041038746	0.183582811514512
ENSG00000040933	-0.965595620822128	2.15533603746506	0.264088011364498
ENSG00000041880	-1.24075962054735	3.16908635748702	0.221327228124746
ENSG00000042062	-1.70053228695017	2.8998205024271	0.105745847178762
ENSG00000042445	-0.956302777726831	1.13033376849501	0.051113893388768
ENSG00000042753	-1.09847229562221	2.47856649559384	0.278059455181923
ENSG00000044459	-0.810388339405461	2.04336227802113	0.269499025852911
ENSG00000044574	-0.956302777726831	2.39532639306935	0.308477297108801
ENSG00000047188	-0.528413470269217	2.02325245963371	0.305735497781846
ENSG00000047315	-0.300886634455781	2.87273882747267	0.240030858363515
ENSG00000047410	-1.17765354166984	1.56229286445647	0.118767223787968
ENSG00000047578	-1.57559355034187	2.3541084391474	0.138226463601886
ENSG00000047579	-1.87662354600585	1.89486965674525	0.0641386959262875
ENSG00000047849	-0.701362580587535	2.33344727449675	0.28265439031847
ENSG00000048028	-2.17765354166984	1.82930377283102	0.0521721396368643
ENSG00000048342	-0.622042841985911	1.95904139232109	0.297097963564394
ENSG00000048471	-1.29413026747027	2.03140846425162	0.18965818145154
ENSG00000048707	-0.500135401659764	2.19033169817029	0.292720133404286
ENSG00000048828	-0.331082434068994	3.61558184944536	0.0591417557488383
ENSG00000049130	-0.273274347528203	1.45484486000851	0.114635833470034
ENSG00000049323	-0.659139601791948	1.88649072517248	0.283104159029635
ENSG00000049449	-1.70053228695017	2.89707700320942	0.105583018362405
ENSG00000049541	-0.626322297369365	2.63397315578967	0.280291066125453
ENSG00000049618	0.0753594306004165	3.27634689625303	0.109027689004254
ENSG00000049759	-0.898899940717006	2.49899936358015	0.30449631642585
ENSG00000049860	-0.804920688051054	1.69897000433602	0.223467265666994
ENSG00000050165	0.118130983073841	1.91645394854993	0.149344486671529
ENSG00000051108	-1.39950229128619	2.38111508070985	0.192904763990976
ENSG00000051382	-0.5945099546642	1.55022835305509	0.169364002882938
ENSG00000051620	-1.87662354600585	2.63498080005123	0.0849254990831705
ENSG00000052126	-1.27456355467789	2.59604700754544	0.227844863935174
ENSG00000052723	-1.87662354600585	1.61278385671974	0.0514918638383205
ENSG00000052850	-1.5104279091646	2.29556709996248	0.152138884489006
ENSG00000053770	0.375394548363087	1.91115760873998	0.0665738589365141
ENSG00000054356	-1.70053228695017	3.50057949236334	0.0573842768298117
ENSG00000054598	-0.664565625158147	3.00021709297223	0.303936483922473
ENSG00000054611	-1.24075962054735	1.81624129999178	0.172640315496461
ENSG00000054654	-0.947204620291561	2.69372694892365	0.281244606788798
ENSG00000054793	-0.842244454956767	2.31386722036915	0.30036561014145
ENSG00000055147	-1.39950229128619	2.64787176530623	0.205233691481141
ENSG00000055609	-0.282601536183404	2.57287160220048	0.232165338624608
ENSG00000056050	-2.17765354166984	1.86628733908419	0.0530827895264351
ENSG00000057252	-0.668516458522329	2.99760478746045	0.303743025115662
ENSG00000057608	-0.0280550219036366	1.69460519893357	0.13271579707078
ENSG00000057663	-0.622042841985911	2.89181611952486	0.297242734135111
ENSG00000057935	-1.05396084154231	2.51321760006794	0.288083776325253
ENSG00000059758	0.00654967338983682	2.20682587603185	0.157026482343758
ENSG00000059804	-2.17765354166984	2.91698004732038	0.0681144392061569
ENSG00000060069	-0.525548439202351	1.79588001734408	0.281243952849319
ENSG00000060237	-0.312918052641505	1.81954393554187	0.266626091726028
ENSG00000060339	-0.29782336514348	2.24303804868629	0.231566077462962
ENSG00000060749	-1.0315255059916	2.37106786227174	0.297411587185322
ENSG00000060982	-0.491104257512919	1.73239375982297	0.258583111636021
ENSG00000061337	-1.09847229562221	2.41497334797082	0.280122798979213
ENSG00000061676	-0.00772824050696872	1.8481891169914	0.163211308595495
ENSG00000061936	-0.769578727004725	2.53466057582844	0.284802843721272
ENSG00000062650	-0.240471946874612	1.91645394854993	0.249475624608149
ENSG00000062725	-0.797442299958229	2.09691001300806	0.281698628644508
ENSG00000063322	-0.646907154230762	3.82075957319532	0.0308427613013899
ENSG00000063660	-1.70053228695017	1.67209785793572	0.0688814800146127
ENSG00000064490	-1.063710189363	2.82118588260885	0.261296898305908
ENSG00000064545	-1.5104279091646	2.67577834167409	0.164825952433109
ENSG00000064651	-0.19590105610368	3.01849245340147	0.203621121263331
ENSG00000064961	-1.5104279091646	2.50852971897129	0.169575492203693
ENSG00000065154	-1.87662354600585	3.16746502884309	0.0900395228663571
ENSG00000065243	-0.0858706693282269	0.698970004336019	0.0132998046610083
ENSG00000065268	0.0108842313813933	3.02857125269254	0.13485310027259
ENSG00000065308	-0.849373176159615	2.32837960343874	0.301375940759936
ENSG00000065491	-1.17765354166984	2.24919835739111	0.240650731379637
ENSG00000065518	-1.87662354600585	1.5854607295085	0.0485818225896515
ENSG00000065526	-0.580065112621829	3.27091163941048	0.247160117466268
ENSG00000065534	-0.610124906863052	3.08671566394488	0.298250623695479
ENSG00000065548	-0.55136314233221	2.07003786660776	0.30578770440063
ENSG00000065613	-0.360814143855228	2.52309583825257	0.249765886827081
ENSG00000065665	-1.70053228695017	1.47712125471966	0.0412382789484607
ENSG00000065911	-0.499612814873456	1.8750612633917	0.300342873664592
ENSG00000065923	0.163976620591668	1.73239375982297	0.0972206792450586
ENSG00000065970	-1.87662354600585	1.85125834871908	0.0635079672515526
ENSG00000066027	-1.0315255059916	2.16136800223497	0.255828045261414
ENSG00000066136	-1.70053228695017	2.36172783601759	0.104006361008795
ENSG00000066455	-1.063710189363	1.68574173860226	0.163084909487361
ENSG00000066557	-0.668516458522329	1.63848925695464	0.212820383258557
ENSG00000066629	-1.09847229562221	2.33645973384853	0.276963088599984
ENSG00000066651	-0.576216121706222	3.00518051250378	0.298402925195349
ENSG00000066827	-0.650699878798009	3.33785842904109	0.217241989990147
ENSG00000066855	-1.39950229128619	2.67760695272049	0.205097811172541
ENSG00000067048	-0.0929594411867212	2.51255099290421	0.161567294416148
ENSG00000067082	-0.930968709342484	2.69766516264767	0.282004328209624
ENSG00000067113	-1.70053228695017	2.59383966108127	0.108980504333265
ENSG00000067141	-0.993100271806285	2.09516935143176	0.242584618620368
ENSG00000067167	-0.322799560425135	1.81954393554187	0.269951964076306
ENSG00000067177	-1.24075962054735	2.98497712641549	0.234516479226331
ENSG00000067208	-0.5945099546642	1.73639650227664	0.254131289131236
ENSG00000067365	-0.939729624883366	2.79899573444388	0.275195089397277
ENSG00000067533	-0.248527479545549	3.44090908206522	0.121611821137927
ENSG00000067798	-1.04259831574353	2.26245108973043	0.279242313778027
ENSG00000067829	-0.491104257512919	2.9106244048892	0.280949704088721
ENSG00000067900	-0.114732275325375	3.98730867373118	0.00786707387564015
ENSG00000067955	-0.417304450780789	3.29556709996248	0.218213819938084
ENSG00000068024	-1.13626085651161	2.10720996964787	0.219507545192872
ENSG00000068305	-0.642421044844102	3.03941411917614	0.303784721873586
ENSG00000068323	-1.87662354600585	1.68124123737559	0.0570476068152732
ENSG00000068438	-0.956302777726831	3.12872228433843	0.290683141167888
ENSG00000068650	-0.696280672116109	3.25587527339147	0.253695990354223
ENSG00000068654	-0.855434246935916	2.71808629478309	0.282392781291921
ENSG00000068697	-1.39950229128619	1.99343623049761	0.175802514619383
ENSG00000068724	-0.456748167172459	3.12254352406875	0.265103100529797
ENSG00000068784	-0.388141455914046	1.89486965674525	0.297942255936797
ENSG00000069020	-2.17765354166984	2	0.0570018631194848
ENSG00000069329	-0.422215484769945	1.46239799789896	0.12953276363559
ENSG00000069345	-0.506615913587606	1.87215627274829	0.299345085926385
ENSG00000069509	-1.57559355034187	1.89762709129044	0.112809771014898
ENSG00000069702	-0.810388339405461	1.02118929906994	0.030964755604538
ENSG00000069849	-0.446182428395211	2.93651374247889	0.268998074812506
ENSG00000070047	0.326316632588327	3.25815819334079	0.0563377012039546
ENSG00000070367	-0.0342538776279672	2.38291713508753	0.153184183641246
ENSG00000070404	-2.17765354166984	2.66558099101795	0.066100745211968
ENSG00000070423	-0.352322211213536	2.85125834871908	0.254490160446254
ENSG00000070476	-0.965595620822128	2.16879202031418	0.268789449904952
ENSG00000070540	-1.70053228695017	1.64836001098093	0.0657122775730613
ENSG00000070756	-0.956302777726831	2.02530586526477	0.230820643592787
ENSG00000070785	-0.528413470269217	2.80482067872116	0.288686623786013
ENSG00000070950	-0.785879490890612	3.60287353102618	0.0811244386037681
ENSG00000071051	-2.17765354166984	2.01494034979294	0.0577118845020085
ENSG00000071189	-0.098026526331484	2.08098704691089	0.183679001827219
ENSG00000071205	-1.0315255059916	2.48287358360875	0.296752761440391
ENSG00000071243	-1.24075962054735	2.40397796366935	0.231463371232044
ENSG00000071246	-2.17765354166984	2.22010808804005	0.0735406758819507
ENSG00000071462	-0.659894348561395	3.48932555075041	0.137249405507343
ENSG00000071537	-1.47868353733382	2.36267092972567	0.170198457884736
ENSG00000071539	-1.57559355034187	2.9554472105777	0.134950707313985
ENSG00000071994	-0.63429708034978	2.01911629044707	0.300580932926041
ENSG00000072121	-0.522151743243436	1.55630250076729	0.173794113251679
ENSG00000072210	-0.65527278206285	1.98000337158375	0.29476647699001
ENSG00000072274	-1.19323575127453	1.72835378202123	0.1539548238102
ENSG00000072364	0.672465892888295	3.3073890556533	0.0102413061810443
ENSG00000072422	-1.11141833506944	1.52504480703685	0.120473737841127
ENSG00000072506	-1.12476217620775	3.21152099724023	0.240121130271436
ENSG00000072840	-1.33255550165558	2.26126286879249	0.196749834718322
ENSG00000073536	-1.12476217620775	3.15896526038341	0.253285560452322
ENSG00000073578	-0.482257096380953	3.13560963602868	0.270185035086829
ENSG00000073711	-1.09847229562221	2.58489634413745	0.268503102718828
ENSG00000073803	-0.956302777726831	3.15228834438306	0.287377853094998
ENSG00000073921	0.0197179109542601	2.75089392038213	0.128090854270746
ENSG00000074047	-1.33255550165558	1.86923171973098	0.178998764168293
ENSG00000074181	-1.47868353733382	2.14144977340047	0.149807409447123
ENSG00000074266	-0.579437003121498	0.845098040014257	0.017040758547535
ENSG00000074416	-0.482759198975744	3.30973659910929	0.221975134553629
ENSG00000074657	-1.47868353733382	3.38712275992759	0.113918969456002
ENSG00000074696	-1.17765354166984	2.40053798939195	0.251894104331896
ENSG00000074800	-1.27456355467789	0.301029995663981	0.00560133667584662
ENSG00000075089	-1.87662354600585	2.57229060615142	0.0855924076507575
ENSG00000075188	-1.47868353733382	3.09078692794927	0.158518276946416
ENSG00000075223	-2.17765354166984	2.69460519893357	0.0657187881623287
ENSG00000075292	-0.579437003121498	1.65801139665711	0.221427215860485
ENSG00000075336	-1.13626085651161	2.23426412437879	0.249621643308211
ENSG00000075420	0.494187484341361	1.78175537465247	0.0315821355585083
ENSG00000075539	-0.307028252016328	3.02284061087653	0.233303382418047
ENSG00000075568	-0.687095333015525	2.58433122436753	0.277804821540817
ENSG00000075618	-1.87662354600585	2.32014628611105	0.0718646495887742
ENSG00000075624	-0.98320672984226	4.17828612877757	0.00652782901009411
ENSG00000075711	-0.212744447754125	3.52775875252097	0.0789522712815665
ENSG00000075785	-0.164055771733406	1.89486965674525	0.21461293669753
ENSG00000075856	0.00369861675329941	3.20749972330731	0.140129429810507
ENSG00000075975	-0.277106357491635	2.5705429398819	0.230682695097538
ENSG00000076067	0.819884399093524	2.35602585719312	0.00660554140496297
ENSG00000076242	-0.930968709342484	2.65561858354122	0.287245895988845
ENSG00000076356	-1.19323575127453	2.62685341466673	0.242278420264515
ENSG00000076513	-1.87662354600585	3.16420409932403	0.0903295323080544
ENSG00000076641	-1.27456355467789	2.47055748521727	0.224184329123608
ENSG00000077063	-1.57559355034187	1.66745295288995	0.0798545794156962
ENSG00000077150	-0.417304450780789	2.97057930571485	0.260709378653031
ENSG00000077157	-1.39950229128619	2.27875360095283	0.181805510088407
ENSG00000077235	-1.47868353733382	2.70714418834245	0.177113096535179
ENSG00000077312	-1.27456355467789	2.95182303531591	0.227641537263316
ENSG00000077380	0.321887882735163	2.25647720624168	0.0675776814346818
ENSG00000077549	-1.57559355034187	1.95904139232109	0.116006702096162
ENSG00000077684	-0.842244454956767	2.19173039336286	0.289305740393873
ENSG00000077721	-1.02246532840848	1.50514997831991	0.132027410473281
ENSG00000077942	-1.09847229562221	2.80106052984786	0.255403211224439
ENSG00000078061	-1.39950229128619	3.32035403281767	0.150355299773144
ENSG00000078070	-1.57559355034187	2.14612803567824	0.120252289594971
ENSG00000078124	-0.182773093841732	1.51188336097887	0.11825449881175
ENSG00000078142	-0.450965987856918	1.5910646070265	0.189284981677848
ENSG00000078304	-0.836363473441384	1.88649072517248	0.240689595452879
ENSG00000078618	-1.11141833506944	1.11394335230684	0.0502470406164855
ENSG00000078699	-1.19323575127453	1.79934054945358	0.169815359717568
ENSG00000078747	-0.288167138035623	3.20911270373859	0.222068390735461
ENSG00000078804	-1.29413026747027	1.86033800657099	0.179939047546468
ENSG00000078902	-0.446182428395211	1.17609125905568	0.0549541523256776
ENSG00000079308	0.155513653395298	3.05480450022095	0.0994895102416737
ENSG00000079387	-0.720565802210255	2.63798978078469	0.282914232461
ENSG00000079459	-0.269783402645706	2.42324587393681	0.218814541195988
ENSG00000079482	-0.538264013976386	2.48000694295715	0.26189521753243
ENSG00000079691	-0.687095333015525	2.07918124604762	0.299392461926862
ENSG00000079785	-1.11141833506944	2.72713442376049	0.253815490773932
ENSG00000079819	-0.44856762206338	1.79588001734408	0.284409507962576
ENSG00000079950	-0.067642938550908	2.54592532935584	0.151839097880396
ENSG00000079999	-0.663802723672135	2.2148438480477	0.297633512556059
ENSG00000080345	-0.360814143855228	1.45484486000851	0.124603198063673
ENSG00000080503	-0.947204620291561	2.15533603746506	0.267232211528196
ENSG00000080546	-0.956302777726831	1.24303804868629	0.0708999272930211
ENSG00000080561	-0.555590871546034	2.69810054562339	0.286378561988683
ENSG00000080608	-0.0533996826763683	1.4983105537896	0.0919156918579244
ENSG00000080709	-1.47868353733382	1.93951925261862	0.151561177697021
ENSG00000080802	-1.29413026747027	1.7481880270062	0.152343118134291
ENSG00000081026	-0.315012998457237	1.54406804435028	0.154903377196771
ENSG00000081087	-0.907031372127889	2.65944078187032	0.287756897208052
ENSG00000081721	-0.849373176159615	2.95279244304409	0.290861726565845
ENSG00000081760	-1.33255550165558	2.22530928172586	0.192562363965243
ENSG00000081791	-0.471060346537288	2.46239799789896	0.257576827432324
ENSG00000081913	-1.24075962054735	2.64394591274807	0.234004972957745
ENSG00000081923	-2.17765354166984	1.64345267648619	0.0445803572747079
ENSG00000082014	-1.70053228695017	3.4852244001258	0.0597212339000539
ENSG00000082212	-0.395661580533091	2.15075643986031	0.275623419611995
ENSG00000082213	-0.408068716611533	1.60205999132796	0.192881192898012
ENSG00000082516	-0.0427806943294653	1.55022835305509	0.100915141768212
ENSG00000082641	-0.430800690698669	2.12548126570059	0.288489923083618
ENSG00000082701	-1.1504031718236	1.99343623049761	0.194560172674141
ENSG00000082898	-0.369862655834935	3.41788669035088	0.149557140777146
ENSG00000082996	-0.637980802009286	3.49762064978129	0.132649971418059
ENSG00000083093	-1.57559355034187	3.07426774255336	0.132534596237328
ENSG00000083097	-2.17765354166984	1.85430604180108	0.0528047900200602
ENSG00000083168	-1.29413026747027	2.05115252244738	0.189763094864442
ENSG00000083312	0.227797097126222	2.08813608870055	0.109726794484537
ENSG00000083520	-0.264447065359886	1.55630250076729	0.150658280700232
ENSG00000083535	-0.659139601791948	2.03742649794062	0.299631853627421
ENSG00000083642	-0.415084500890888	1.74429298312268	0.262333243329072
ENSG00000083750	-0.175097581400092	2.59549622182557	0.191819582376395
ENSG00000083857	-0.815925705652242	1.5910646070265	0.189267701287489
ENSG00000083896	0.294767626560484	1.88081359228079	0.0902552124334422
ENSG00000084072	-0.572400943519233	2.86093662070009	0.29309150702895
ENSG00000084093	-0.73599662699472	1.92427928606188	0.272329866026441
ENSG00000084207	-2.17765354166984	1.72015930340596	0.0479137360887703
ENSG00000084636	-1.35499083720629	3.18752072083646	0.188256678426151
ENSG00000084676	-0.930968709342484	1.80617997398389	0.208820466719231
ENSG00000084731	-1.12476217620775	2.70156798505593	0.252520079593456
ENSG00000084733	-0.569231635175157	1.87215627274829	0.29327495483383
ENSG00000084754	-2.17765354166984	2.98340073818054	0.072602989069581
ENSG00000085117	-1.16502156219318	3.12564389235739	0.24773373157918
ENSG00000085185	-2.17765354166984	3.17362325769808	0.0742091153003674
ENSG00000085491	0.234477199042471	2.37748838337613	0.0771077078806269
ENSG00000085511	-0.629938713678503	2.56702636615906	0.272753801204947
ENSG00000085662	-1.87662354600585	3.13465514227765	0.0917576018070327
ENSG00000085832	-1.13626085651161	2.50242711998443	0.263139828569597
ENSG00000086015	-0.774616567122211	2.36172783601759	0.29028391456236
ENSG00000086061	0.0707624638610384	3.04040452891416	0.118420794575707
ENSG00000086062	-0.633585497319559	2.81157500587059	0.291492695327138
ENSG00000086065	0.0291956241086305	3.19645254170339	0.132285152405495
ENSG00000086189	-0.849373176159615	1.99782308074573	0.250679509804516
ENSG00000086232	-0.476622638875651	1.8750612633917	0.30136079747876
ENSG00000086475	-1.35499083720629	1.42324587393681	0.0729404410626526
ENSG00000086544	-1.24075962054735	3.28046454662692	0.195058482534973
ENSG00000086827	-0.75777816283644	2.25285303097989	0.295684899257267
ENSG00000087008	-0.0450304885237742	0.812913356642856	0.0142827578978528
ENSG00000087074	-0.324942838142414	1.83250891270624	0.273943414874
ENSG00000087095	0.117986045314975	1.92685670894969	0.149918894859577
ENSG00000087206	-0.267895208469697	1.99563519459755	0.254116457287941
ENSG00000087303	0.0339229578039168	2.13353890837022	0.157162781917987
ENSG00000087470	0.0800457495546778	3.32459108576093	0.0984851965881653
ENSG00000087510	-0.687095333015525	1.61278385671974	0.201955864967667
ENSG00000087586	-2.17765354166984	3.30803055426611	0.0563105419966916
ENSG00000087884	-1.70053228695017	2.00216606175651	0.0849447425119047
ENSG00000087995	-0.610124906863052	2.02530586526477	0.303360586642648
ENSG00000088179	-0.786890299982663	1.78175537465247	0.242320538165589
ENSG00000088325	-0.613608397570699	2.86835049964797	0.295396404396781
ENSG00000088387	-1.33255550165558	2.40483371661994	0.208961039758001
ENSG00000088448	-1.39950229128619	3.48387245422267	0.0970369457617437
ENSG00000088451	-0.206688830709184	2.47275644931721	0.202789977608444
ENSG00000088812	-1.33255550165558	2.39794000867204	0.20871611622599
ENSG00000088832	-1.27456355467789	2.30427505047713	0.21708310084122
ENSG00000088854	-0.664565625158147	3.45446373275114	0.156442915479886
ENSG00000088930	-1.35499083720629	3.3155505344219	0.161968204867462
ENSG00000089009	-1.22341103223051	1.77451696572855	0.163980800716491
ENSG00000089060	-1.70053228695017	2.10380372095596	0.088297191037886
ENSG00000089094	-0.337310071228542	1.06069784035361	0.0463199546327007
ENSG00000089177	-0.98320672984226	2.19451434188247	0.27316200327644
ENSG00000089225	-1.1504031718236	2.97612061829982	0.254611866916534
ENSG00000089234	-0.610124906863052	2.80787313200333	0.291988734498443
ENSG00000089737	-0.785879490890612	2.34537373055909	0.293019595489418
ENSG00000090020	-2.17765354166984	2.31597034545692	0.0734233665007787
ENSG00000090061	-0.613608397570699	2.93018465229862	0.299474973118238
ENSG00000090432	-1.04259831574353	3.23929947912689	0.24749414658714
ENSG00000090621	-0.0467393849329398	1.86332286012046	0.173592883720555
ENSG00000090776	-1.27456355467789	2.7481880270062	0.230023467751887
ENSG00000090857	-0.140912493002403	3.05556944006099	0.187424824930079
ENSG00000090905	-0.930968709342484	2.13672056715641	0.265347041369368
ENSG00000090989	-0.720565802210255	2.46982201597816	0.274819381079917
ENSG00000091136	-0.907031372127889	1.52504480703685	0.156518722520007
ENSG00000091140	-0.50935834374148	2.99891290435879	0.284238845271294
ENSG00000091164	-0.774616567122211	1.79239168949825	0.246176611161578
ENSG00000091409	-1.87662354600585	3.05365455829075	0.0909150723381803
ENSG00000091436	-1.39950229128619	2.03941411917614	0.173707675851994
ENSG00000091527	-0.179686591473092	2.83314711191279	0.204524452395762
ENSG00000091651	-0.487965616235586	1.75966784468963	0.270670900551965
ENSG00000091656	-0.482759198975744	1.14612803567824	0.0521267183159657
ENSG00000091732	-1.13626085651161	3.05365455829075	0.258890850988121
ENSG00000092148	-0.625623651220049	2.50785587169583	0.266553114799882
ENSG00000092203	0.271522007105378	1.83569057149243	0.0909253410994727
ENSG00000092330	-0.19482516847195	3.23641128774397	0.195683681752129
ENSG00000092439	-0.395250676452128	1.99122607569249	0.295548636255366
ENSG00000093009	-0.870261630839138	3.08134730780413	0.298335446302657
ENSG00000093010	-0.721435332744498	1.83884909073726	0.263755113104175
ENSG00000094841	-0.522151743243436	1.97081161087252	0.305438420125647
ENSG00000094880	-0.907031372127889	3.30888441442202	0.225757309464266
ENSG00000094916	-0.646907154230762	3.68015414173437	0.0610074364049483
ENSG00000095002	-1.70053228695017	3.4295908022233	0.0708896805042338
ENSG00000095015	-2.17765354166984	2.60638136511061	0.0667817257157801
ENSG00000095303	-1.39950229128619	3.20098721916317	0.173447419495245
ENSG00000095380	-0.0871114602500651	2.81987282195055	0.171437947189654
ENSG00000095383	-1.57559355034187	3.30984300471607	0.112753626760777
ENSG00000095564	0.0148325102107482	1.51188336097887	0.0817980821447646
ENSG00000095574	-1.1504031718236	3.10687054447865	0.252884903118551
ENSG00000095637	-1.08792029564664	2.96023287312851	0.26643352761553
ENSG00000095787	-0.151374335827734	2.59769518592551	0.182607327811061
ENSG00000096060	-0.629938713678503	1.25527250510331	0.067113583843064
ENSG00000096080	0.34041908214213	3.12904505988796	0.0595404132715165
ENSG00000096384	-0.341754007585306	3.65715150190097	0.0490833544785314
ENSG00000096401	-0.63429708034978	3.03762566991472	0.303596776832053
ENSG00000096654	-0.44664448776332	1.76715586608218	0.274193376228192
ENSG00000096717	-0.0666491474199071	1.75204844781944	0.156413709320329
ENSG00000096746	0.203210582307978	1.63346845557959	0.0633127241740857
ENSG00000096968	0.0141689151286684	1.72835378202123	0.131669331407176
ENSG00000097033	-0.768607373521221	1.25527250510331	0.0687260646623713
ENSG00000097046	-1.07564656278619	0.929418925714293	0.0214753670715065
ENSG00000099139	-0.320666808031351	3.24303804868629	0.220992765686666
ENSG00000099203	-0.435867645038416	2.26717172840301	0.269326141979059
ENSG00000099246	-0.0700256499112175	2.2148438480477	0.171480091153375
ENSG00000099256	-1.70053228695017	1.77085201164214	0.0779538479869521
ENSG00000099284	-2.17765354166984	1.68574173860226	0.0464219137860106
ENSG00000099783	-1.87662354600585	1.38916608436453	0.0296668604153023
ENSG00000099795	-1.35499083720629	2.73559889969818	0.216298040052929
ENSG00000099860	-0.50935834374148	2.52179164963912	0.265794502839532
ENSG00000099977	-0.947204620291561	3.24809593109413	0.25463356463795
ENSG00000100068	-0.626322297369365	2.57287160220048	0.273603704588776
ENSG00000100124	-2.17765354166984	3.17940815151384	0.0738338273789717
ENSG00000100129	-0.54476419327057	1.94939000664491	0.303545799968937
ENSG00000100138	-1.35499083720629	3.11008442288692	0.195212946487652
ENSG00000100196	-1.29413026747027	2.43055876952276	0.218742576301636
ENSG00000100201	-0.32101284632193	2.00860017176192	0.27274976220835
ENSG00000100207	-1.01188805697752	1.93701610746481	0.203521227060653
ENSG00000100241	-0.139964418900258	1.77451696572855	0.185012822573031
ENSG00000100294	-0.576839586822647	2.71933128698373	0.287547223288447
ENSG00000100316	0.0712047521416622	3.05230909964732	0.118687507590135
ENSG00000100325	-2.17765354166984	2.75089392038213	0.0649856195703094
ENSG00000100330	-0.518235909665066	2.10720996964787	0.302946463942343
ENSG00000100348	-0.41997035419515	3.10209052551184	0.257514420789932
ENSG00000100360	-2.17765354166984	2.45024910831936	0.069132749758238
ENSG00000100379	-0.915317960544428	2.52504480703685	0.303611950189989
ENSG00000100393	-1.39950229128619	1.8228216453031	0.157512859536102
ENSG00000100425	-0.907031372127889	2.83026780093364	0.277626674147622
ENSG00000100439	-1.70053228695017	2.99078269180314	0.108425095661794
ENSG00000100441	-0.315012998457237	3.11461098423217	0.234872463237661
ENSG00000100523	-0.229103166828185	2.47712125471966	0.209188620377612
ENSG00000100554	-0.356171892661239	0.477121254719662	0.0127120166955142
ENSG00000100591	-2.17765354166984	2.28216877830464	0.0741229409559274
ENSG00000100592	-0.407223514866339	1.51188336097887	0.150672944417207
ENSG00000100599	-0.768607373521221	2.50785587169583	0.284188000770823
ENSG00000100600	-1.47868353733382	3.14952701375435	0.155313286182421
ENSG00000100612	-1.70053228695017	1.38021124171161	0.0291329401456087
ENSG00000100614	-0.407223514866339	2.22659990520736	0.269359214669128
ENSG00000100629	-0.331082434068994	2.93901977644867	0.241693620273296
ENSG00000100647	-1.00156228261415	3.23917430417808	0.254555641504382
ENSG00000100697	-0.774616567122211	1.34242268082221	0.0926857221015137
ENSG00000100722	0.223055198028346	3.04178731897175	0.0854527576211297
ENSG00000100731	-0.176621869969985	1.99782308074573	0.216905088571334
ENSG00000100764	-0.884344769586001	3.02714566577434	0.296934924105952
ENSG00000100796	-0.378312992216253	1.21748394421391	0.057731730410716
ENSG00000100804	-1.70053228695017	3.25659749276285	0.099584522667305
ENSG00000100811	-0.108585757149588	3.08242630086077	0.177297985827271
ENSG00000100906	0.258340500201042	1.45484486000851	0.0406300022425937
ENSG00000100938	-0.235481892244716	3.38066339634058	0.149026066552545
ENSG00000100991	-0.470571581329826	2.05307844348342	0.3015985765223
ENSG00000100997	-0.512656064293849	2.19589965240923	0.293773443874833
ENSG00000101019	-0.774616567122211	1.43136376415899	0.124680512124333
ENSG00000101132	-1.09847229562221	2.11394335230684	0.228411431617603
ENSG00000101146	-1.24075962054735	3.35945602012099	0.163036329406139
ENSG00000101158	-0.75777816283644	3.38854522009596	0.188026048369668
ENSG00000101182	-0.930968709342484	1.07918124604762	0.0417279208140858
ENSG00000101191	-1.39950229128619	2.61172330800734	0.204904382586757
ENSG00000101224	-0.705664486686653	3.34390071224961	0.211610706903495
ENSG00000101247	-0.305973404268135	2.54157924394658	0.23693129034871
ENSG00000101294	-0.0611427592567236	3.27114431794908	0.150723331906035
ENSG00000101333	-0.0311433900218638	1.36172783601759	0.0597110121075236
ENSG00000101335	-0.468062783029978	1.72835378202123	0.257084217820679
ENSG00000101337	-0.89220575561055	1.6232492903979	0.189124608224393
ENSG00000101343	-0.157175825630118	1.20411998265592	0.0449038199111474
ENSG00000101367	-0.0160881031931498	1.30102999566398	0.0480593117825419
ENSG00000101384	-1.29413026747027	2.74507479158206	0.227207446342077
ENSG00000101400	-2.17765354166984	3.07700432679335	0.0774751310848374
ENSG00000101413	-0.822631994039085	1.97081161087252	0.254364511543491
ENSG00000101421	-1.39950229128619	2.46834733041216	0.199372414203959
ENSG00000101439	-1.70053228695017	2.9903388547876	0.108348491377513
ENSG00000101442	-0.89220575561055	1.72427586960079	0.209446557062617
ENSG00000101493	-0.381544506613181	2.99255351783214	0.250856823542644
ENSG00000101574	-0.659139601791948	2.77670118398841	0.288350879405109
ENSG00000101577	-1.08792029564664	3.48869169831694	0.104056652805153
ENSG00000101596	0.134985731310537	1.72015930340596	0.100802838947113
ENSG00000101665	-0.810388339405461	1.53147891704226	0.166558695586832
ENSG00000101773	-1.01188805697752	3.01367969729119	0.283561145423798
ENSG00000101782	-0.89220575561055	3.16301220977483	0.287729609925797
ENSG00000101811	-0.70650465993236	2.07371835034612	0.296299428966565
ENSG00000101825	-0.915317960544428	2.18610837981321	0.280132936205349
ENSG00000101844	-0.716114496554869	2.92608508692514	0.2960763788519
ENSG00000101849	-0.30875823617095	2.28443073384452	0.231877799470892
ENSG00000101856	-0.725941795479102	2.48995847942483	0.27630798217659
ENSG00000101868	-1.57559355034187	3.66346534389111	0.0360615292647239
ENSG00000101901	-1.09847229562221	1.31175386105575	0.0771492196727922
ENSG00000101911	-2.17765354166984	1.43136376415899	0.0331960184328495
ENSG00000101935	-1.47868353733382	2.8747716371843	0.16938005007469
ENSG00000101966	-1.22341103223051	2.67806290497435	0.236520115678519
ENSG00000101972	-1.70053228695017	2.46089784275655	0.111029680713385
ENSG00000101974	-0.178400734475229	2.40654018043396	0.193836928141672
ENSG00000102024	-0.57301895174159	2.5165353738958	0.265696763523865
ENSG00000102038	-0.167032787365997	1.63346845557959	0.153683955017924
ENSG00000102054	-0.610124906863052	2.8750612633917	0.295850731402161
ENSG00000102081	-0.785879490890612	2.55448916000382	0.287625396500887
ENSG00000102103	-1.39950229128619	3.54617236831694	0.0770214890693381
ENSG00000102158	-0.315012998457237	0.954242509439325	0.0338017977262475
ENSG00000102172	-1.063710189363	1.88649072517248	0.189615789768619
ENSG00000102181	-1.39950229128619	2.4996870826184	0.200987699692191
ENSG00000102189	-0.369862655834935	1.93951925261862	0.294128615953506
ENSG00000102309	-1.70053228695017	3.46426593403408	0.0636698670231591
ENSG00000102316	-0.98320672984226	2.32325210017169	0.30035776490248
ENSG00000102317	0.222347365460368	2.24551266781415	0.0950282342257577
ENSG00000102390	-0.0219434012022996	2.40312052117582	0.147159656014215
ENSG00000102393	-1.08792029564664	3.11693964655076	0.268221486455521
ENSG00000102409	-1.57559355034187	2.51388318561109	0.147448944170872
ENSG00000102531	-0.18981826736903	3.37912414607039	0.142714285948144
ENSG00000102572	0.124675007630976	3.47899913167336	0.0544273981442724
ENSG00000102580	-0.490592419359923	1.9566485792052	0.305790123157777
ENSG00000102595	-0.329261388717653	2.36455099535397	0.23324185809374
ENSG00000102606	-0.347769380596921	2.71767050300226	0.262360027679108
ENSG00000102699	-1.39950229128619	2.77670118398841	0.202308282004192
ENSG00000102710	-0.629938713678503	3.56849506719325	0.0996637752919082
ENSG00000102753	-0.629938713678503	3.23286910513261	0.262924252216802
ENSG00000102755	-0.956302777726831	1.75966784468963	0.197834102098635
ENSG00000102781	0.079474739654877	2.24303804868629	0.13709882676241
ENSG00000102786	0.6239703717027	2.34927752746796	0.018152836846728
ENSG00000102804	-1.09847229562221	1.09691001300806	0.0482534809410764
ENSG00000102805	-0.780710076017533	1.81954393554187	0.248665636477927
ENSG00000102870	-0.810388339405461	3.12678057701201	0.293081419890813
ENSG00000102901	-1.70053228695017	1.69460519893357	0.0712720134719761
ENSG00000102908	-0.159389497631639	2.25887662937213	0.189562378932056
ENSG00000102910	-0.98320672984226	3.10822665637493	0.289556630606616
ENSG00000102921	-1.57559355034187	3.00216606175651	0.134412346145627
ENSG00000102974	-1.05396084154231	3.45803319249651	0.123095494710082
ENSG00000103035	-1.47868353733382	2.17897694729317	0.151256005920563
ENSG00000103042	-1.47868353733382	2.64933485871214	0.179618648949743
ENSG00000103047	-0.98320672984226	2.44404479591808	0.30657739202492
ENSG00000103051	-0.282601536183404	2.78067727443337	0.240339980380079
ENSG00000103091	-0.569231635175157	1.16136800223497	0.0527508118781848
ENSG00000103168	-1.29413026747027	2.91724285790747	0.224232368033218
ENSG00000103187	-1.33255550165558	1.70329137811866	0.133151760687916
ENSG00000103194	-1.11141833506944	2.17318626841227	0.242751825055403
ENSG00000103196	-1.35499083720629	1.76715586608218	0.151134953983682
ENSG00000103222	-0.422215484769945	1.93951925261862	0.302930899313445
ENSG00000103241	-0.284554910834907	3.11377628383703	0.228611067180255
ENSG00000103257	-1.19323575127453	1.89762709129044	0.18321927965397
ENSG00000103274	-2.17765354166984	1.44715803134222	0.0343795746595423
ENSG00000103275	-1.07564656278619	2.71850168886727	0.260211779104341
ENSG00000103335	0.257779261282271	3.18155777386279	0.0758856528125795
ENSG00000103342	-0.780710076017533	1.75204844781944	0.238982391829331
ENSG00000103353	-0.44856762206338	2.26951294421792	0.271302984105787
ENSG00000103429	0.0462981747798756	2.47348697006457	0.120103174935771
ENSG00000103489	-0.565477061023867	2.1832698436828	0.299740033675116
ENSG00000103494	-0.618491315669736	1.30102999566398	0.0765974965644819
ENSG00000103591	-0.23373680659388	2.11394335230684	0.221458182404488
ENSG00000103647	-1.87662354600585	1.9731278535997	0.0646468586850371
ENSG00000103657	-1.47868353733382	3.19700472802305	0.151899898414381
ENSG00000103671	-0.383199421318007	3.24846371755103	0.22852433620732
ENSG00000103888	-1.29413026747027	2.80311555489003	0.226831571861405
ENSG00000104067	0.0645304673633514	1.93951925261862	0.160846157620508
ENSG00000104093	-0.785879490890612	1.67209785793572	0.219777956114565
ENSG00000104129	-0.199105405995783	3.19728055812562	0.203480681188614
ENSG00000104177	0.0857892815023827	1.93196611472817	0.15696091739461
ENSG00000104221	-0.817009012750604	1.69019608002851	0.219891568204501
ENSG00000104228	-0.41997035419515	3.26881190373978	0.22772202722467
ENSG00000104312	-1.02246532840848	2.55266821611219	0.290704602485038
ENSG00000104320	-0.538264013976386	2.76974646717945	0.289076877955889
ENSG00000104331	-0.23373680659388	1.5910646070265	0.15629606524412
ENSG00000104332	-1.07564656278619	3.32087296522725	0.200752304267067
ENSG00000104365	-0.73599662699472	3.13751235312213	0.290140743658474
ENSG00000104408	0.204275793858666	1.80617997398389	0.106645942388273
ENSG00000104419	-1.39950229128619	1.98452731334379	0.176022993948574
ENSG00000104442	-0.535333477777403	1.65321251377534	0.220475029785133
ENSG00000104447	-0.118723030356613	1.9566485792052	0.198091980327132
ENSG00000104497	-1.87662354600585	1.30102999566398	0.021509521071302
ENSG00000104517	-0.235197692209938	3.07754958045179	0.216303867091993
ENSG00000104611	-1.19323575127453	1.47712125471966	0.0998280474623506
ENSG00000104695	-0.206422856100335	1.69460519893357	0.18434100033168
ENSG00000104722	-1.19323575127453	2.37839790094814	0.245919531102549
ENSG00000104728	-2.17765354166984	2.21879799811174	0.0735406758819507
ENSG00000104763	-0.646907154230762	1.47712125471966	0.137497113976115
ENSG00000104812	-0.785879490890612	3.30352003690728	0.230129814486329
ENSG00000104904	-0.315012998457237	2.83378437465648	0.246905516216066
ENSG00000104960	-2.17765354166984	3.32715451240943	0.0530452987150809
ENSG00000104964	-1.27456355467789	2.41580772763554	0.222841730035762
ENSG00000104969	-1.70053228695017	2.32633586092875	0.100723704053807
ENSG00000105053	-0.822631994039085	2.16435285578444	0.287271310824546
ENSG00000105088	-1.16502156219318	2.41161970596323	0.256591608605709
ENSG00000105137	-0.147769866966741	3.18808437371494	0.190090103094486
ENSG00000105176	-0.65527278206285	1.98452731334379	0.29518918900236
ENSG00000105229	-1.39950229128619	2.40140054078154	0.194692654733061
ENSG00000105339	-1.57559355034187	3.05518713855575	0.133140482676411
ENSG00000105355	-1.35499083720629	2.828337600059	0.213668640375262
ENSG00000105401	0.358698731940132	2.34635297445064	0.0543107468993774
ENSG00000105426	-1.87662354600585	1.42324587393681	0.0325634526062094
ENSG00000105438	-0.294130267470267	1.72015930340596	0.226022747553363
ENSG00000105497	-0.157175825630118	3.04296907339318	0.192532076351411
ENSG00000105556	-1.87662354600585	2.8992731873176	0.0835587495674656
ENSG00000105618	-1.57559355034187	3.39932753215868	0.0928852578510579
ENSG00000105640	-0.51878140742593	2.23678909940929	0.287642850192377
ENSG00000105664	-1.5104279091646	2.91460756777108	0.155832444020036
ENSG00000105708	-0.7519959835209	1.66745295288995	0.22157199563497
ENSG00000105732	-1.87662354600585	2.68124123737559	0.0840102758015784
ENSG00000105738	-1.57559355034187	2.959518376973	0.134926836973506
ENSG00000105810	-0.392731849425945	3.25911584418507	0.227622271091504
ENSG00000105819	-0.774616567122211	2.23426412437879	0.296377018753788
ENSG00000105821	-0.548343180495634	2.83884909073726	0.290602257041124
ENSG00000105829	-0.534200865183648	1.89209460269048	0.299612414863901
ENSG00000105835	-0.284236725506241	1.40654018043396	0.0982391272603139
ENSG00000105875	-2.17765354166984	3.4222614508136	0.0388334818407168
ENSG00000105879	-0.0394277058100056	1.19033169817029	0.0349006483351516
ENSG00000105887	-0.907031372127889	2.42324587393681	0.307914825211708
ENSG00000105926	-0.922381036566529	2.62991903550354	0.290989403053354
ENSG00000105939	-0.220846788159553	3.3055663135153	0.181934212951561
ENSG00000105953	-0.456748167172459	1.98227123303957	0.304175599615881
ENSG00000105971	-1.1504031718236	2.96094619573383	0.253968988516301
ENSG00000105974	-1.27456355467789	3.00302947055362	0.22541313950495
ENSG00000105976	-0.673281917103934	3.2678754193189	0.249146215691813
ENSG00000105983	-0.303256386149592	1.81954393554187	0.263076017895008
ENSG00000105993	-0.803867082328117	2.97703733522468	0.29529753476539
ENSG00000106003	-0.356923276532189	2.77415185895471	0.263172016809619
ENSG00000106009	-1.87662354600585	3.7701152947871	0.00854448509146624
ENSG00000106052	-0.930968709342484	2.01494034979294	0.233735742288805
ENSG00000106070	-1.5104279091646	2.22659990520736	0.144619355422489
ENSG00000106080	-0.659894348561395	1.86628733908419	0.279952528930293
ENSG00000106153	-0.356923276532189	1.60205999132796	0.187126359399014
ENSG00000106211	-1.42579217187173	3.29754166781816	0.150935050145385
ENSG00000106261	-0.849373176159615	3.06762871672825	0.298680435481027
ENSG00000106266	-0.836363473441384	3.27519614178562	0.244583901817734
ENSG00000106268	-1.24075962054735	1.99122607569249	0.190994719569009
ENSG00000106305	-0.965595620822128	1.34242268082221	0.0935459394554643
ENSG00000106344	-1.87662354600585	1.27875360095283	0.0195988302963533
ENSG00000106346	-1.70053228695017	2.21616590228599	0.0930662153727855
ENSG00000106366	-1.42579217187173	2.59050746200858	0.198296843475623
ENSG00000106392	-0.576216121706222	1.78532983501077	0.272717936637407
ENSG00000106399	-1.57559355034187	1.37106786227174	0.0318222336519982
ENSG00000106460	-1.29413026747027	1.70757017609794	0.139839913142716
ENSG00000106554	0.0240800546470198	3.00194994108427	0.129974735835236
ENSG00000106571	-0.471060346537288	2.92479599579791	0.275862080491553
ENSG00000106624	-1.19323575127453	3.24291394681893	0.216100124054394
ENSG00000106636	-0.810388339405461	2.00646604224923	0.263260652788444
ENSG00000106638	-1.00322446030339	3.28925440805418	0.229357267252316
ENSG00000106683	-1.35499083720629	1.20411998265592	0.0349599470001971
ENSG00000106701	-0.329261388717653	3.08742645703629	0.237834843602995
ENSG00000106723	-0.496931051767661	2.36267092972567	0.26248153832921
ENSG00000106772	-1.39950229128619	1.90308998699194	0.173105388626452
ENSG00000106853	-0.0201559732521746	1.83884909073726	0.164296989104864
ENSG00000106993	-1.11141833506944	2.50785587169583	0.271742990102987
ENSG00000107021	-0.965595620822128	3.14643813528577	0.287082976122643
ENSG00000107036	0.253447530868014	1.38916608436453	0.0397239327336762
ENSG00000107104	-1.70053228695017	3.34605943305257	0.0865336934327532
ENSG00000107140	-1.57559355034187	2.7570162347313	0.13519387409584
ENSG00000107164	-1.11141833506944	1.87794695162919	0.183306156285993
ENSG00000107175	0.27685508187961	2.97266559226611	0.0715134311556334
ENSG00000107186	-0.405054374473771	1.80277372529198	0.283123651088333
ENSG00000107223	0.220002753185537	3.61087300038005	0.0246963834631601
ENSG00000107290	-1.17765354166984	2.86628733908419	0.245189270196734
ENSG00000107338	-0.354242786398869	2.75663610824585	0.263227530514353
ENSG00000107341	-0.780710076017533	2.36267092972567	0.290848625710247
ENSG00000107372	-0.383199421318007	1.70329137811866	0.239174603024734
ENSG00000107581	0.452074425025526	3.49748253736737	0.0157399350091827
ENSG00000107625	-0.324593655556068	3.25827801524303	0.216924765934486
ENSG00000107643	-0.41465481214305	2.66370092538965	0.27614774157142
ENSG00000107651	-0.219159417396447	1.19033169817029	0.0482928888972489
ENSG00000107669	-2.17765354166984	2.15075643986031	0.0692541691350161
ENSG00000107731	-1.39950229128619	3.2500538695218	0.166388432562866
ENSG00000107738	-1.87662354600585	2.19033169817029	0.0667256748334374
ENSG00000107745	-0.0803155813605382	2.70156798505593	0.161678102667948
ENSG00000107779	-0.101448215761939	2.73599788409179	0.172127973720837
ENSG00000107796	-1.70053228695017	1.88366143515362	0.0821961945375296
ENSG00000107863	-0.862784663665963	1.02118929906994	0.0312937475048301
ENSG00000107864	-0.907031372127889	1.51188336097887	0.152314823861703
ENSG00000107897	-0.884344769586001	2.34733001531695	0.304886197146215
ENSG00000107957	-1.27456355467789	2.83569057149243	0.229790688528121
ENSG00000107968	-1.57559355034187	2.43933269383026	0.14558162911477
ENSG00000108010	0.0460008953945383	3.03241727883277	0.125280567008346
ENSG00000108021	-0.335462780430805	1.69460519893357	0.226155839474451
ENSG00000108039	-0.673281917103934	2	0.294402563715286
ENSG00000108091	-0.44903222745601	1.42324587393681	0.114350284105371
ENSG00000108094	-0.65527278206285	2.87069645798925	0.29501797249056
ENSG00000108107	-1.24075962054735	3.08278537031645	0.230275274628461
ENSG00000108239	-0.056486040590298	3.30319605742049	0.141066776236447
ENSG00000108256	0.437814208114241	1.57403126772772	0.0242745840252878
ENSG00000108298	-1.27456355467789	2.84229713432807	0.229729917833224
ENSG00000108384	-2.17765354166984	2.50174372962799	0.0680524141596413
ENSG00000108424	-0.576216121706222	3.29347304815611	0.23627763597514
ENSG00000108468	-1.09847229562221	2.12548126570059	0.231900551990181
ENSG00000108469	-0.512656064293849	1.73639650227664	0.259597650384739
ENSG00000108510	-0.211357054001439	2.17026171539496	0.206963021215241
ENSG00000108518	-1.33255550165558	3.29907126002741	0.17108182801372
ENSG00000108582	0.180188596910089	3.07536444637328	0.0948228483354856
ENSG00000108599	-0.0908552457099658	2.79098847508882	0.171859828126521
ENSG00000108691	-1.42579217187173	2.29225607135648	0.177136205281516
ENSG00000108821	-0.273584598968462	3.13560963602868	0.226130069877685
ENSG00000108828	-0.664565625158147	2.2027606873932	0.299044603732477
ENSG00000108848	-0.117605361256363	2.4432629874587	0.174381197422641
ENSG00000108953	0.302790018055642	1.31175386105575	0.0295828876171608
ENSG00000108963	-0.915317960544428	3.69019608002851	0.0417402073501641
ENSG00000109079	-0.432654782872269	3.17666993266815	0.253555192175922
ENSG00000109089	-2.17765354166984	3.09916249292859	0.0776983400005795
ENSG00000109111	-0.0131046016414763	3.90085850470199	0.0100268154001369
ENSG00000109133	0.181638259592299	2.11727129565576	0.121916056943216
ENSG00000109180	-0.629938713678503	2.79726754083072	0.290868800025707
ENSG00000109189	-0.422215484769945	1.04139268515823	0.0433666629951606
ENSG00000109320	-1.22341103223051	2.96824939410792	0.23859593618376
ENSG00000109381	-0.815925705652242	3.50514997831991	0.11887740878285
ENSG00000109436	-1.17765354166984	1.14612803567824	0.0492859945231084
ENSG00000109445	-0.307028252016328	1.98452731334379	0.271637280230268
ENSG00000109452	-0.0282313930536715	1.99563519459755	0.175318153210463
ENSG00000109475	-0.307028252016328	1.63848925695464	0.194748966699872
ENSG00000109501	-1.57559355034187	2.53083977861652	0.147214822626075
ENSG00000109536	-0.763638365827685	2.93726707221141	0.293788372576232
ENSG00000109572	-0.650699878798009	1.86628733908419	0.281578567393934
ENSG00000109576	-1.39950229128619	2.58883172559421	0.204487797977083
ENSG00000109606	0.120824221655522	1.65321251377534	0.0871381179676529
ENSG00000109674	-0.443351207602054	2.76417613239033	0.280282571857483
ENSG00000109686	-0.975091664012554	3.1078880251828	0.290467000011521
ENSG00000109805	-0.44856762206338	2.72139837552151	0.28226930430512
ENSG00000109861	-0.721435332744498	1.68124123737559	0.227594108113285
ENSG00000109929	-0.284554910834907	2.34439227368511	0.222467334343669
ENSG00000109971	-0.496931051767661	2.61436983954829	0.278266354907344
ENSG00000110031	-0.956302777726831	2.53718922624364	0.301822745802238
ENSG00000110048	-0.673281917103934	3.9253636673541	0.0173910110937608
ENSG00000110066	-0.55136314233221	2.17464119266045	0.299970192344697
ENSG00000110107	-1.39950229128619	2.18892848376085	0.172748275230573
ENSG00000110172	0.338936827621866	2.27067883614471	0.0630482944769907
ENSG00000110218	0.390847509772554	2.64689362416774	0.0490602677221504
ENSG00000110237	-1.1504031718236	3.32531037171106	0.18876796272192
ENSG00000110395	-1.70053228695017	3.62818450807341	0.0350348477892159
ENSG00000110422	-0.538264013976386	2.43055876952276	0.259987105065205
ENSG00000110435	-0.541789616211329	3.34995709871946	0.207892759215957
ENSG00000110497	-0.471060346537288	3.67632773388132	0.0518123510186023
ENSG00000110583	-0.696280672116109	1.73639650227664	0.246238896375156
ENSG00000110619	-0.7519959835209	3.45285933579585	0.152921706144556
ENSG00000110768	-0.262884584309448	1.87794695162919	0.256621596078805
ENSG00000110851	-0.907031372127889	1.43136376415899	0.12506473973826
ENSG00000110871	-0.98320672984226	3.30168094929358	0.224695589227432
ENSG00000110880	0.317902775742524	1.98000337158375	0.0875327581922956
ENSG00000110917	-0.930968709342484	3.28566980596007	0.236350780774164
ENSG00000111052	-2.17765354166984	2.48072537898849	0.0684128604095191
ENSG00000111057	-1.5104279091646	2.47567118832443	0.168585951675471
ENSG00000111145	-1.47868353733382	2.2291697025391	0.155095343628222
ENSG00000111266	-0.249407257126985	1.80955971463527	0.239133384839825
ENSG00000111300	-0.115163061729892	3.45818443557026	0.0944348975882097
ENSG00000111331	0.198086137761814	3.02836788369706	0.0900106449131185
ENSG00000111361	-1.47868353733382	2.34044411484012	0.167865487271625
ENSG00000111412	0.38967296276968	2.76267856372744	0.048596476844716
ENSG00000111424	-1.27456355467789	2.6414741105041	0.228979078293747
ENSG00000111445	-0.870261630839138	2.8701111553644	0.281630691946557
ENSG00000111450	-0.630644341705295	2.80379840798967	0.291353397051804
ENSG00000111605	-0.508824547194144	2.73599788409179	0.287159330960461
ENSG00000111615	0.272974973760345	2.62376600013393	0.0649284927286518
ENSG00000111647	-0.205055479458616	2.62117628177504	0.20508099075402
ENSG00000111684	-1.00156228261415	3.49269056114954	0.106335171580775
ENSG00000111716	-1.39950229128619	1.53147891704226	0.0819437752670388
ENSG00000111725	-2.17765354166984	3.05250156341378	0.0766589596110905
ENSG00000111731	-1.42579217187173	2.32837960343874	0.18150798294676
ENSG00000111752	-1.29413026747027	3.36304759452109	0.155550235145865
ENSG00000111785	-1.09847229562221	1.7160033436348	0.162328059498889
ENSG00000111875	-0.692070276142304	3.055378331375	0.30250122105924
ENSG00000111880	-0.63429708034978	2.32735893438633	0.277005741461639
ENSG00000111885	-1.24075962054735	2.26834391395106	0.223648165911596
ENSG00000111897	0.197546213348748	1.11394335230684	0.0170517905756031
ENSG00000111906	-1.35499083720629	1.70329137811866	0.129842196092287
ENSG00000111912	-0.720565802210255	3.15533603746506	0.286522417205621
ENSG00000111962	-0.629938713678503	2.90200289135073	0.297915819083567
ENSG00000111981	-0.379499612490353	1.46239799789896	0.127500891476583
ENSG00000112033	-1.87662354600585	1.69019608002851	0.0576055361924408
ENSG00000112062	-0.144921587266249	3.13751235312213	0.191011252661236
ENSG00000112081	0.842307465464228	1.56820172406699	0.00443597724382697
ENSG00000112118	-0.884344769586001	3.08044609461105	0.298197805362233
ENSG00000112144	-1.87662354600585	3.52627464542575	0.0320473845070124
ENSG00000112149	-1.33255550165558	2.46686762035411	0.212242236475527
ENSG00000112167	-0.849373176159615	1.72427586960079	0.219855332196551
ENSG00000112234	-0.664565625158147	2.30642502755069	0.283101339220858
ENSG00000112237	-0.701362580587535	2.00432137378264	0.289643663257931
ENSG00000112242	-0.877869582486628	2.51321760006794	0.301269258252691
ENSG00000112245	-0.440082712744109	1.72835378202123	0.256439141150658
ENSG00000112249	0.136352660164742	2.15836249209525	0.131194739952192
ENSG00000112282	-0.803867082328117	1.5854607295085	0.188543820650243
ENSG00000112290	-0.930968709342484	2.39005149645899	0.308741789987758
ENSG00000112297	-1.39950229128619	2.80584054881467	0.200994718058202
ENSG00000112306	0.174545641676208	2.53844805171022	0.0831589008553551
ENSG00000112335	-0.638699629219385	2.55388302664387	0.271772905820751
ENSG00000112339	0.279086594461682	1.82930377283102	0.087968176039247
ENSG00000112378	-1.87662354600585	2.89954693109087	0.0835587495674656
ENSG00000112406	-0.785879490890612	1.56229286445647	0.17902176452076
ENSG00000112531	0.145666569241478	2.89403900080461	0.0950441312593071
ENSG00000112578	-0.110319284028232	3.48258776952677	0.0841716627731307
ENSG00000112584	-1.57559355034187	1.8481891169914	0.108294982971289
ENSG00000112592	-0.295809530771388	1.65801139665711	0.19879326356698
ENSG00000112679	-0.491616699605073	2.58489634413745	0.274304280349644
ENSG00000112699	-0.705664486686653	3.89492497735954	0.0200174606897941
ENSG00000112773	-0.0566743467526134	1.61804809671209	0.121298335337066
ENSG00000112787	-1.87662354600585	3.34024576156793	0.0639825404076574
ENSG00000112874	-1.87662354600585	2.54838941813292	0.0854099294879932
ENSG00000112902	0.126445529507165	2.45939248775923	0.0987117324202917
ENSG00000112941	-0.829443465933199	3.16226561429802	0.286166598769858
ENSG00000112972	-0.686291847835563	1.82930377283102	0.269136790263491
ENSG00000112977	-1.87662354600585	2.55083960506578	0.0854636409217005
ENSG00000112984	-1.57559355034187	2.05880548667591	0.117917365325296
ENSG00000112996	-0.155718171508477	1.50514997831991	0.112019559969331
ENSG00000113013	-0.211357054001439	3.17260293120986	0.209346555668827
ENSG00000113048	-0.580065112621829	2.86952506285723	0.293908047417022
ENSG00000113068	-0.088153253216426	2.55870857053317	0.158588053731154
ENSG00000113083	-1.35499083720629	1.5854607295085	0.099703367206726
ENSG00000113140	-1.47868353733382	3.18426544306211	0.152969965373694
ENSG00000113163	-0.0257158319444739	2.19173039336286	0.163676455880465
ENSG00000113194	-1.39950229128619	2.26245108973043	0.179893682108603
ENSG00000113240	-0.385663408946301	1.9566485792052	0.29676371041413
ENSG00000113282	-0.5945099546642	2.1476763242411	0.304172201594113
ENSG00000113318	-0.691257542591815	1.76715586608218	0.255259261228462
ENSG00000113328	0.160705990359633	1.79934054945358	0.118277731242945
ENSG00000113368	-1.24075962054735	2.29556709996248	0.226254936153296
ENSG00000113387	-0.34587715856678	2.48501121457857	0.241784515527642
ENSG00000113456	-0.274874728801237	2.92890769024395	0.22843412130231
ENSG00000113594	-0.512656064293849	3.2973227142053	0.231179976279341
ENSG00000113615	-0.849373176159615	3.31111784266251	0.225132066824481
ENSG00000113643	-0.487965616235586	2.6159500516564	0.27807860915883
ENSG00000113648	-1.12476217620775	2.66039109840247	0.255114982383726
ENSG00000113649	-0.862784663665963	2.58263143948964	0.295619552132736
ENSG00000113658	-0.118940358531169	3.18412335423967	0.181083854011753
ENSG00000113712	0.552858091446292	3.25333800532611	0.0190444758373934
ENSG00000113716	0.000168260840385465	2.91487181754005	0.13794695257152
ENSG00000113739	-1.29413026747027	3.3384564936046	0.165446711595018
ENSG00000113742	-0.538264013976386	3.38658813390779	0.187305539983941
ENSG00000113758	-0.669287692866153	3.70774045427377	0.0543279158932168
ENSG00000113916	-1.29413026747027	2.63498080005123	0.225945030119971
ENSG00000114019	0.205971616227467	2.55870857053317	0.0764867323490525
ENSG00000114030	-0.0457922433667318	3.17070165581607	0.157475279350832
ENSG00000114098	-0.221121747579455	1.96614173273903	0.237932368658251
ENSG00000114315	-2.17765354166984	3.47704886627347	0.0316472751599869
ENSG00000114346	-0.427182688874364	1.14612803567824	0.0526337867229971
ENSG00000114374	-0.554997156134656	2.34242268082221	0.269863552161265
ENSG00000114416	0.565638342928874	2.9804578922761	0.0160346842580248
ENSG00000114423	-0.668516458522329	2.75204844781944	0.286649150527025
ENSG00000114446	-0.898899940717006	2.55144999797288	0.300348158431561
ENSG00000114554	-2.17765354166984	2.34340859380386	0.0724944256333611
ENSG00000114648	-0.422652723302383	2.06445798922692	0.293129620512549
ENSG00000114650	-0.884344769586001	2.96590691549519	0.291497056303189
ENSG00000114698	-0.231998705006465	2.53844805171022	0.212315029876965
ENSG00000114735	-0.7519959835209	1.91115760873998	0.266056225547354
ENSG00000114742	-1.01188805697752	3.35983548233989	0.186136810519382
ENSG00000114767	-0.107917504565619	0.653212513775344	0.0126077802877911
ENSG00000114770	-1.47868353733382	2.07918124604762	0.150071754486171
ENSG00000114784	-0.46757737785724	2.5434471800817	0.267207793139507
ENSG00000114850	0.296241159412473	3.01220429603074	0.0683006154716791
ENSG00000114861	0.0410805989862776	1.5910646070265	0.0916774941546391
ENSG00000114942	-1.47868353733382	1.90848501887865	0.149440432179224
ENSG00000114948	-1.17765354166984	2.34242268082221	0.25040940683117
ENSG00000114988	-0.329261388717653	2.31069331234336	0.235871730175186
ENSG00000115053	0.1686042184526	2.27531135454181	0.107204504577172
ENSG00000115073	-1.07564656278619	3.11427729656159	0.271000117261664
ENSG00000115091	0.729392727057637	2.13033376849501	0.00908639461056361
ENSG00000115137	-2.17765354166984	1.74429298312268	0.0490087527355311
ENSG00000115159	-0.399917239683223	1.40654018043396	0.106535867679765
ENSG00000115183	-0.579437003121498	1.70329137811866	0.241918724358043
ENSG00000115232	-0.0169725657005291	1.86332286012046	0.167557838215507
ENSG00000115295	-0.400332584923553	2.52698506856	0.257240127764139
ENSG00000115306	-1.09847229562221	2.62428209583567	0.264502130603113
ENSG00000115355	-0.266625616486109	2.94546858513182	0.224835267001072
ENSG00000115365	-1.11141833506944	2.1846914308176	0.244938275237045
ENSG00000115380	-1.19323575127453	3.1070402902232	0.241294781190893
ENSG00000115392	-1.13626085651161	2.11058971029925	0.219507545192872
ENSG00000115414	-0.930968709342484	2.5910646070265	0.296322498543096
ENSG00000115415	1.15982985527036	2.69766516264767	0.00434674554912001
ENSG00000115421	-1.13626085651161	2.64689362416774	0.253144494453072
ENSG00000115461	-2.17765354166984	2.7570162347313	0.0649442456466203
ENSG00000115524	-0.214136287872153	2.74507479158206	0.216177480456005
ENSG00000115548	-1.13626085651161	2.09342168516224	0.215456677977152
ENSG00000115561	-0.00308304126400443	2.09342168516224	0.166055071797177
ENSG00000115641	-0.0488248214403087	2.04727486738418	0.176126689982929
ENSG00000115652	-0.482257096380953	2.33041377334919	0.266111304012244
ENSG00000115661	-1.29413026747027	3.34781771270891	0.160581584669907
ENSG00000115677	-1.01188805697752	3.23917430417808	0.252566987511312
ENSG00000115694	-0.383199421318007	1.65801139665711	0.216641509673839
ENSG00000115738	-1.20939791350062	3.23942461800743	0.213961411447031
ENSG00000115756	-1.87662354600585	3.11176643305256	0.0921473636480252
ENSG00000115758	-0.741568320079548	3.11176643305256	0.294715859165523
ENSG00000115761	-0.369862655834935	1.95182303531591	0.293438897948917
ENSG00000115825	-0.43774354282095	1.51188336097887	0.151902460740433
ENSG00000115827	-1.12476217620775	2.57978359661681	0.261619536419963
ENSG00000115840	-0.898899940717006	1.74429298312268	0.210507045417321
ENSG00000115844	-1.42579217187173	3.91139733706261	0.00900690807432413
ENSG00000115866	-0.898899940717006	1.64345267648619	0.192919308157143
ENSG00000115944	-0.365123200237105	1.88081359228079	0.29231068988079
ENSG00000115963	-0.194566359039974	2.74154551677621	0.208549528242883
ENSG00000115970	-2.17765354166984	2.92916338320506	0.0688683250143632
ENSG00000116005	-2.17765354166984	2.33745926129066	0.0727782308095127
ENSG00000116016	-0.440538324415567	2.09516935143176	0.293677592195818
ENSG00000116062	-0.659894348561395	2.05499586152914	0.300839794012744
ENSG00000116096	-1.87662354600585	3.066698550423	0.0914122473268292
ENSG00000116106	-0.388141455914046	1.49136169383427	0.140437065215775
ENSG00000116117	-0.0588081585004209	1.69019608002851	0.138669559449513
ENSG00000116127	-0.775601469685179	2.16731733474818	0.293574408437363
ENSG00000116128	-2.17765354166984	2.2148438480477	0.0733929365011397
ENSG00000116198	-2.17765354166984	1.34242268082221	0.0265628562653506
ENSG00000116212	-1.57559355034187	1.5854607295085	0.0647535153790515
ENSG00000116221	-1.87662354600585	2.65513843481138	0.0845161864061261
ENSG00000116288	-1.27456355467789	1.62838893005031	0.120900595704653
ENSG00000116473	-0.261026083763952	1.46239799789896	0.114735864741022
ENSG00000116478	-1.42579217187173	3.2822821563191	0.153708361574506
ENSG00000116525	-0.810388339405461	2.63998424804159	0.288032608891454
ENSG00000116539	-0.226825751134998	3.47195145468098	0.103223334317371
ENSG00000116649	-0.268508286918028	1.7160033436348	0.215204020566754
ENSG00000116670	-0.975091664012554	3.03622954408629	0.290580044844174
ENSG00000116685	-1.1504031718236	3.30459822634364	0.198890844864311
ENSG00000116698	-1.42579217187173	2.91960102378411	0.186624877861141
ENSG00000116704	-0.512656064293849	2.11892575282578	0.30158895371181
ENSG00000116729	-0.307028252016328	2.15533603746506	0.244160772208351
ENSG00000116731	-0.208328348077499	1.40654018043396	0.0892139700701866
ENSG00000116809	-0.196420423941378	1.9216864754836	0.228443419284546
ENSG00000116857	-2.17765354166984	0.954242509439325	0.0119190373088681
ENSG00000116977	-0.731385171438957	1.69460519893357	0.23094309171396
ENSG00000116984	-1.70053228695017	2.50514997831991	0.111967885561298
ENSG00000117000	0.0834150225908689	2.25767857486918	0.134285101888716
ENSG00000117020	-0.162815306605306	3.05461305455689	0.194035073074256
ENSG00000117036	-1.35499083720629	2.52048353274079	0.21135086795176
ENSG00000117118	-1.70053228695017	3.14844840352338	0.107620744104665
ENSG00000117133	-0.650699878798009	3.28925440805418	0.240711252544173
ENSG00000117152	-0.651440087647433	2.45484486000851	0.266013282515879
ENSG00000117228	0.144346553576443	1.25527250510331	0.0354725352831795
ENSG00000117262	-0.490592419359923	0.845098040014257	0.0179614426064645
ENSG00000117298	-1.87662354600585	2.46538285144842	0.0822242590505575
ENSG00000117318	-1.35499083720629	3.07151380509509	0.197897347950305
ENSG00000117335	-1.1504031718236	2.25406445291434	0.249577108329595
ENSG00000117362	-0.558661834777863	2.22141423784234	0.293870032943602
ENSG00000117394	-1.87662354600585	3.03502928220237	0.08990233708002
ENSG00000117399	-1.87662354600585	3.34918035899638	0.0624327113754081
ENSG00000117419	-1.24075962054735	2.99056082999402	0.234311806878411
ENSG00000117461	-1.04259831574353	2.36172783601759	0.293791418163765
ENSG00000117543	-0.849373176159615	2.20411998265592	0.290578683324984
ENSG00000117597	-2.17765354166984	2.23299611039215	0.0738983145974819
ENSG00000117616	0.15194547211614	3.16613397030511	0.0986806576324253
ENSG00000117625	-1.57559355034187	3.24254142829838	0.122797970936187
ENSG00000117632	-1.87662354600585	3.05671432951639	0.0909150723381803
ENSG00000117697	-0.829443465933199	2.31175386105575	0.299267073179709
ENSG00000117713	-0.602578132912129	3.18227195669419	0.278535825934798
ENSG00000117751	-0.884344769586001	2.90363251608424	0.284369404439593
ENSG00000117758	-0.817009012750604	3.05134549933654	0.298927394147514
ENSG00000117868	-1.12476217620775	2.16879202031418	0.238503856660151
ENSG00000117906	-1.22341103223051	2.19033169817029	0.216937398807969
ENSG00000118007	0.0347097006087955	1.90036712865647	0.1631260711315
ENSG00000118217	-0.561754668001982	1.80277372529198	0.278925400660345
ENSG00000118246	-0.178400734475229	2.76155198856418	0.203150694221652
ENSG00000118260	-0.459192266277379	1.74429298312268	0.264324971001172
ENSG00000118263	-0.343263783840351	2.15836249209525	0.256331453568862
ENSG00000118363	0.198295608546964	2.98362628712453	0.0883804076972471
ENSG00000118418	-1.33255550165558	1.45484486000851	0.0813747003470907
ENSG00000118503	-0.668516458522329	3.2436580266387	0.257668656708223
ENSG00000118508	-0.725941795479102	2.08457627793433	0.293800844937198
ENSG00000118515	-1.02246532840848	3.08062648692181	0.284136240001535
ENSG00000118518	-0.0825690791119589	2.83600745912553	0.168995227960973
ENSG00000118523	-1.39950229128619	3.02325245963371	0.186939276005666
ENSG00000118564	-0.191138429739901	1.54406804435028	0.130840036502025
ENSG00000118579	0.0176116344129057	2.73957234445009	0.127465619166031
ENSG00000118596	-0.15619161615513	2.33041377334919	0.188450923520323
ENSG00000118680	0.0288630936854762	2.58035466110659	0.119693738232372
ENSG00000118689	-0.060952506056181	2.80208925788173	0.160731591928922
ENSG00000118705	-0.822631994039085	1.77451696572855	0.23358028186245
ENSG00000118816	-1.12476217620775	2.91009054559407	0.256338388602721
ENSG00000118900	-0.668516458522329	2.94275192042981	0.300517447629398
ENSG00000118922	0.387100754799251	2.25887662937213	0.0541986283486306
ENSG00000118961	-0.325292301705384	3.59753064927573	0.0635308837231722
ENSG00000119013	-0.614287964880447	1.5910646070265	0.18948004851123
ENSG00000119048	-0.211357054001439	2.52179164963912	0.204652492713915
ENSG00000119138	-1.29413026747027	1.72835378202123	0.146093829097436
ENSG00000119280	-1.87662354600585	1.35218251811136	0.0263946356156154
ENSG00000119318	0.403085290993294	2.2405492482826	0.0516084521399181
ENSG00000119328	-1.20939791350062	2.17609125905568	0.217511092490173
ENSG00000119335	-0.377070251485895	3.15806079393661	0.244937093116069
ENSG00000119383	-2.17765354166984	1.44715803134222	0.0343795746595423
ENSG00000119397	-1.57559355034187	1.74036268949424	0.0926591568918395
ENSG00000119401	0.128737816021531	2.55870857053317	0.0936841171890778
ENSG00000119408	-0.267895208469697	2.51255099290421	0.223260488638859
ENSG00000119446	-1.39950229128619	3.72745992085791	0.0291732695112042
ENSG00000119471	-0.484849495226631	3.04395141826328	0.277323749252286
ENSG00000119523	-0.203692394494901	1	0.0354170260755414
ENSG00000119541	-0.10402437880979	2.2291697025391	0.177899783040362
ENSG00000119632	-1.70053228695017	2.77670118398841	0.101613056355266
ENSG00000119682	-0.22396438490981	2.43136376415899	0.207194542706739
ENSG00000119688	-1.24075962054735	1.84198480459011	0.177197514838798
ENSG00000119718	-0.429910117408227	2.63798978078469	0.276194014213035
ENSG00000119760	-0.576216121706222	1.41497334797082	0.111058796184607
ENSG00000119778	-0.63429708034978	2.45712462630341	0.264615657758425
ENSG00000119787	-0.822631994039085	2.34733001531695	0.298253290724895
ENSG00000119801	-0.817009012750604	2.51054501020661	0.292570487591399
ENSG00000119812	-1.17765354166984	2.16136800223497	0.223434733514108
ENSG00000119844	-1.87662354600585	2.7592900330243	0.0828229621488996
ENSG00000119865	-1.87662354600585	2.00216606175651	0.0647514306213635
ENSG00000119927	-0.797442299958229	2.86153441085904	0.283634965787049
ENSG00000119977	-0.842244454956767	3.22569687165065	0.266783187570907
ENSG00000119986	-0.545344073688817	2.27067883614471	0.283400619404352
ENSG00000120008	-1.70053228695017	1.77815125038364	0.0782020137018409
ENSG00000120053	-1.57559355034187	3.10636090880675	0.131597985008997
ENSG00000120071	-0.0478731258541289	2.02938377768521	0.177199617605929
ENSG00000120129	-0.515979017086623	3.35073245171613	0.205454931443204
ENSG00000120149	-2.17765354166984	3.19409788557895	0.0721636960793735
ENSG00000120333	-0.485354605693744	3.34390071224961	0.204200663244104
ENSG00000120370	-0.898899940717006	2.33041377334919	0.304475152350064
ENSG00000120438	-0.5945099546642	1.67669360962487	0.230401350840696
ENSG00000120451	-0.221121747579455	2.89652621748956	0.2157326080303
ENSG00000120509	-0.836363473441384	1.72427586960079	0.222786909308595
ENSG00000120519	-1.0315255059916	3.33193317250328	0.199558620067639
ENSG00000120526	0.528834463646847	1.80277372529198	0.0272641184143185
ENSG00000120533	-0.440994414564239	2.46389298898591	0.255339512561212
ENSG00000120539	-0.315012998457237	2.34733001531695	0.230336616241346
ENSG00000120549	-0.89220575561055	2.60745502321467	0.294558238083251
ENSG00000120616	-0.371862570189768	2.23172438332852	0.257294481110814
ENSG00000120647	-2.17765354166984	2.46389298898591	0.0687486751168178
ENSG00000120656	-0.325292301705384	3.1046577910088	0.237025549394391
ENSG00000120662	-0.884344769586001	1.67209785793572	0.203069611537691
ENSG00000120675	-0.0320590839298946	1.95182303531591	0.176553918301329
ENSG00000120686	0.0464467381982134	2.73319726510657	0.118048151759954
ENSG00000120690	0.268792906642163	3.22141423784234	0.0705449087051906
ENSG00000120694	-0.148735153693976	2.3384564936046	0.186679711478676
ENSG00000120699	-1.87662354600585	2.80888586735981	0.0825682313721234
ENSG00000120708	-1.09847229562221	2.39181692361325	0.279911940573608
ENSG00000120738	-0.602578132912129	1.91115760873998	0.29428227642965
ENSG00000120800	-1.09847229562221	1.89486965674525	0.186702897165158
ENSG00000120837	-0.407645910127908	2.43854234878611	0.249578896035859
ENSG00000120885	-1.22341103223051	2.83346586017069	0.237280630891747
ENSG00000120899	-2.17765354166984	2.71391035412896	0.0654396365672856
ENSG00000120963	-0.346243887227344	1.97772360528885	0.284947217570052
ENSG00000121039	-1.13626085651161	3.25575478664304	0.222794529238072
ENSG00000121057	-0.34587715856678	2.583765368285	0.253383783282792
ENSG00000121058	-1.39950229128619	1.43136376415899	0.0667145465203596
ENSG00000121060	-0.427624959552944	1.81291335664286	0.288626254589463
ENSG00000121210	-0.956302777726831	2.65801139665711	0.285186397360394
ENSG00000121350	-0.325292301705384	1.75204844781944	0.249033004496478
ENSG00000121390	0.890813099516316	2.58827170684233	0.00753518827556893
ENSG00000121481	-0.572400943519233	1.57978359661681	0.1854723506026
ENSG00000121578	-0.266320295055186	1.73239375982297	0.220507679347218
ENSG00000121741	0.194081083322195	2.07003786660776	0.123672865296772
ENSG00000121766	0.0838446175937427	3.09061070782841	0.117183491783108
ENSG00000121774	-0.0129342666890168	2.29446622616159	0.155346150999285
ENSG00000121879	-0.088153253216426	1.93449845124357	0.189097821790099
ENSG00000121892	-0.646907154230762	3.20371264060771	0.273071675329144
ENSG00000121897	-1.33255550165558	1.83250891270624	0.171397839040022
ENSG00000121898	-1.22341103223051	1.85125834871908	0.17823616060455
ENSG00000121989	-0.135774585419033	1.61278385671974	0.138691064640958
ENSG00000122008	0.268512339745817	3.38694462437057	0.0498405911698342
ENSG00000122026	0.212253520812565	3.45270622651103	0.0479663422926116
ENSG00000122034	-1.70053228695017	1.07918124604762	0.00590493547779087
ENSG00000122042	-0.18381949956265	1.56820172406699	0.137324185970867
ENSG00000122126	-1.57559355034187	2.05307844348342	0.117854787792669
ENSG00000122203	-0.705664486686653	2.3654879848909	0.278645148504022
ENSG00000122359	-0.0722262481978453	2.26951294421792	0.169935934474596
ENSG00000122417	-0.374654404307633	1.11394335230684	0.0503473905933084
ENSG00000122482	0.114748600850808	1.55630250076729	0.0692155914329324
ENSG00000122484	-1.57559355034187	1.79934054945358	0.102544508865428
ENSG00000122497	-0.0029165911274459	3.27021285489624	0.133733271014208
ENSG00000122507	-1.1504031718236	1.27875360095283	0.0674995798661921
ENSG00000122545	0.458851674198443	2.70629095725876	0.0393772221271115
ENSG00000122565	-0.810388339405461	1.62838893005031	0.203050993319517
ENSG00000122566	0.976319419058571	2.71222866961954	0.00694502461809237
ENSG00000122674	-0.956302777726831	2.51587384371168	0.304019772432689
ENSG00000122691	-1.70053228695017	2.17026171539496	0.0908788397935932
ENSG00000122729	-0.73599662699472	2.10037054511756	0.293663324079567
ENSG00000122779	-0.870261630839138	1.93196611472817	0.235512113489988
ENSG00000122786	-0.084834330988139	1.43136376415899	0.0804692738995489
ENSG00000122863	-1.70053228695017	1.83250891270624	0.0806750431382636
ENSG00000122873	-0.479181523007168	2.27875360095283	0.274775078320797
ENSG00000122877	-1.13626085651161	3.34566773563535	0.179599255479153
ENSG00000122912	-1.33255550165558	2.95832493164405	0.211911410043899
ENSG00000122952	-0.614287964880447	2.47129171105894	0.263630912297074
ENSG00000122958	-0.870261630839138	3.20615098159626	0.275281349417557
ENSG00000122965	-0.00496860304641397	2.66978161520854	0.131735843119815
ENSG00000122966	-1.57559355034187	2.69108149212297	0.13832119394725
ENSG00000122970	-0.63429708034978	2.75089392038213	0.288104643513225
ENSG00000123066	-0.00616589201431423	1.24303804868629	0.0393693491173423
ENSG00000123106	-0.440082712744109	2.76117581315573	0.279994548157174
ENSG00000123124	-0.440994414564239	1.51851393987789	0.155750617929022
ENSG00000123130	-0.0778759014149932	2.14921911265538	0.175010193466494
ENSG00000123146	-0.73599662699472	3.12287092286444	0.293410736147711
ENSG00000123240	-0.541214459292786	1.47712125471966	0.136987074189996
ENSG00000123352	-0.862784663665963	3.29303090560644	0.236187957598895
ENSG00000123353	-0.331436875094789	3.36670305686929	0.171995644409037
ENSG00000123395	-0.810388339405461	3.02551067285258	0.298528784833994
ENSG00000123485	-1.57559355034187	2.41497334797082	0.143937585853998
ENSG00000123505	0.234973133151205	1.98900461569854	0.11560488943167
ENSG00000123545	-1.70053228695017	2.08278537031645	0.0875651537426745
ENSG00000123562	-0.785879490890612	2.93374029949694	0.291834825645756
ENSG00000123575	-0.842244454956767	2.38111508070985	0.300568657003121
ENSG00000123607	-0.462129019850778	2.11394335230684	0.29573148040633
ENSG00000123636	-0.279035116957848	2.06069784035361	0.247471451700857
ENSG00000123643	-0.602578132912129	2.86033800657099	0.294670813362808
ENSG00000123684	-0.59852530806653	2.79899573444388	0.291399191207748
ENSG00000123728	-0.97353355901391	2.3747483460101	0.306353863035326
ENSG00000123737	-1.07564656278619	3.22388515187589	0.245945208382058
ENSG00000123739	-0.664565625158147	3.33915319625736	0.214852767656597
ENSG00000123983	-0.541789616211329	2.65753388755799	0.283109802234844
ENSG00000123992	-1.04259831574353	2.75434833571102	0.26413785786782
ENSG00000124120	-2.17765354166984	3.12596896309256	0.0772440216453731
ENSG00000124145	-1.33255550165558	2.76604086038139	0.22009614188541
ENSG00000124151	-0.0110138785946305	2.8178957571618	0.1417976589398
ENSG00000124160	-2.17765354166984	3.15488024471876	0.0758121795769612
ENSG00000124177	-0.836363473441384	1.79588001734408	0.232569175784843
ENSG00000124191	-2.17765354166984	2.45331834004704	0.069031978115913
ENSG00000124193	0.522916378888197	2.02530586526477	0.0318528758171166
ENSG00000124209	-0.780710076017533	2.39967372148104	0.288424838126689
ENSG00000124216	-1.29413026747027	2.7906369619317	0.226958353831104
ENSG00000124217	-0.98320672984226	1.52504480703685	0.144101228296526
ENSG00000124228	-0.456748167172459	1.75587485567249	0.269473227097631
ENSG00000124275	-1.19323575127453	2.31806333496276	0.243120059531841
ENSG00000124279	-2.17765354166984	3.08026562733984	0.0775563434459143
ENSG00000124357	-0.57301895174159	2.02734960777476	0.305179340467864
ENSG00000124370	-0.884344769586001	2.79518458968242	0.277906990477393
ENSG00000124422	-1.19323575127453	2.79413935576777	0.240651310397128
ENSG00000124486	-0.214407030097478	3.03201403415951	0.209802332955255
ENSG00000124496	-1.07564656278619	2.98249736919771	0.270073209156808
ENSG00000124532	-1.33255550165558	2.38560627359831	0.207949972655683
ENSG00000124535	-0.956302777726831	3.05134549933654	0.29354340810152
ENSG00000124641	-1.13626085651161	3.20194306340165	0.240677505268589
ENSG00000124766	-1.33255550165558	2.44947839918736	0.211414410718266
ENSG00000124767	-0.922381036566529	2.48784512011144	0.306628565217403
ENSG00000124782	-1.22341103223051	3.22762964957101	0.21344839500592
ENSG00000124784	-1.57559355034187	2.34044411484012	0.136913262630924
ENSG00000124786	-0.189012695155548	2.27875360095283	0.196962507364929
ENSG00000124788	-1.1504031718236	2.08635983067475	0.212158684708413
ENSG00000124795	-0.572400943519233	2.01703333929878	0.304917068326427
ENSG00000125107	0.0470628351933067	3.6133660564658	0.0344041195085345
ENSG00000125148	-1.87662354600585	2.82249498527875	0.0825732683139918
ENSG00000125166	-2.17765354166984	1.94694327069783	0.0548329317939508
ENSG00000125247	-2.17765354166984	3.01178183054811	0.0746017523549103
ENSG00000125304	-1.22341103223051	2.03342375548695	0.194588776712847
ENSG00000125347	0.418186894770373	3.27600198996205	0.0373956205067347
ENSG00000125351	-0.316775148740593	2.61857102812013	0.247381019610194
ENSG00000125354	-1.87662354600585	3.21085336531489	0.0854946928029439
ENSG00000125375	-2.17765354166984	3.1469028699282	0.076320170768776
ENSG00000125384	-1.87662354600585	2.38381536598043	0.0762302106173414
ENSG00000125482	-2.17765354166984	1.16136800223497	0.0187837446587162
ENSG00000125484	-0.817009012750604	1.9216864754836	0.249900684796765
ENSG00000125485	-1.07564656278619	3.59950098678877	0.0593926073698273
ENSG00000125503	-1.70053228695017	3.41405367503095	0.0733054442548673
ENSG00000125534	0.255816104100619	1.38021124171161	0.0390266736927437
ENSG00000125629	-0.617805144404574	2.5556988947189	0.271480547009627
ENSG00000125676	-0.131624787208287	1.47712125471966	0.0994762086256218
ENSG00000125691	-0.468062783029978	2.17609125905568	0.290252039084085
ENSG00000125733	-0.900211657200694	2.91619065998054	0.28500311436348
ENSG00000125772	-0.682176734178279	1.67209785793572	0.226230921452057
ENSG00000125779	0.501365521650293	2.38560627359831	0.0321371777143934
ENSG00000125814	-0.284554910834907	1.98000337158375	0.263242722621752
ENSG00000125818	-1.35499083720629	3.12434117077496	0.193977559303954
ENSG00000125826	-1.04259831574353	1.94200805302231	0.199105456043661
ENSG00000125827	-1.33255550165558	2.07918124604762	0.184523328946435
ENSG00000125844	-0.1016570669641	2.78887511577542	0.175694707691797
ENSG00000125845	-0.295482995127363	1.90579588036787	0.272001754132504
ENSG00000125868	-0.322799560425135	2.86981820797933	0.245504904530833
ENSG00000125870	-0.803867082328117	1.67209785793572	0.217701103420896
ENSG00000125871	-1.57559355034187	2.49136169383427	0.147364517172205
ENSG00000125877	-0.907031372127889	3.38471174293828	0.179902959942019
ENSG00000125970	-0.785879490890612	3.28443073384452	0.240137461666767
ENSG00000126001	-1.39950229128619	2.03742649794062	0.173707675851994
ENSG00000126003	-0.471060346537288	2.98587535730839	0.274611385157485
ENSG00000126012	-0.587227481117214	2.89845091919837	0.295755208229573
ENSG00000126067	-0.174071956439492	1.5854607295085	0.140153897696315
ENSG00000126216	-0.922381036566529	2.69722934275972	0.28241517807593
ENSG00000126247	-0.254263916719295	1.04139268515823	0.0419542144277427
ENSG00000126458	-0.482257096380953	1.7160033436348	0.251326557017062
ENSG00000126773	-1.87662354600585	2.85943853545506	0.0828014944386282
ENSG00000126777	-0.568618989152462	3.01786771896351	0.297295329415445
ENSG00000126814	-1.57559355034187	1.38916608436453	0.0346970338364698
ENSG00000126821	-0.726822167535712	2.23552844690755	0.296060721469692
ENSG00000127184	-1.33255550165558	2.10551018476997	0.184486493792221
ENSG00000127314	0.242316464189496	2.12548126570059	0.101416337074699
ENSG00000127334	-0.0053031447014137	2.63648789635337	0.130380957350902
ENSG00000127419	-0.810388339405461	1.90848501887865	0.250445532975139
ENSG00000127452	-1.24075962054735	1.35218251811136	0.0715917617077138
ENSG00000127463	-0.622042841985911	3.24956521182535	0.256583165220455
ENSG00000127528	-1.39950229128619	2.95712819767681	0.191907223624945
ENSG00000127666	-1.57559355034187	2.99673051543515	0.134485166721392
ENSG00000127774	-0.780710076017533	1.33243845991561	0.0902659671010806
ENSG00000127870	-0.354616650742526	1.87794695162919	0.289596987876917
ENSG00000127920	-0.774616567122211	1.72835378202123	0.234648546030206
ENSG00000127947	-0.376676558450174	1.97543180850926	0.292914390781656
ENSG00000127989	-0.284236725506241	1.13033376849501	0.0489549880050099
ENSG00000127990	-1.70053228695017	2.22788670461367	0.0937579230274182
ENSG00000127995	-0.669287692866153	2.19865708695442	0.299432310754283
ENSG00000128342	-1.29413026747027	2.74154551677621	0.227207446342077
ENSG00000128463	-0.803867082328117	2.72222246396973	0.282501873551287
ENSG00000128513	-0.884344769586001	1.46982201597816	0.139648795859092
ENSG00000128534	-0.0351761604203169	2.57749179983723	0.139616664775888
ENSG00000128563	-0.956302777726831	3.15457611691789	0.286567743408967
ENSG00000128581	-0.70650465993236	3.03039730085676	0.30277213266203
ENSG00000128585	0.204482301100582	2.85064623518307	0.0802657422912187
ENSG00000128590	-0.538264013976386	2.5327543789925	0.2673438713508
ENSG00000128607	-0.692070276142304	3.6760073395607	0.0620265128909267
ENSG00000128641	-0.155954829316299	1.29003461136252	0.0557941475506668
ENSG00000128699	-0.42491179981512	3.17391433980141	0.252199958822635
ENSG00000128708	-0.692070276142304	2.86480762902615	0.29194935276948
ENSG00000128731	-2.17765354166984	3.16879202031418	0.0749060519908314
ENSG00000128805	-0.774616567122211	2.61489721603313	0.286521036928755
ENSG00000128891	-0.97353355901391	2.67394199863409	0.281160386879401
ENSG00000128908	-0.551951907127376	1.35218251811136	0.0894670086207298
ENSG00000128917	-1.02246532840848	3.09847066565063	0.283405123922439
ENSG00000128944	-0.493750171433386	3.0597526942093	0.278564916669998
ENSG00000129038	-2.17765354166984	2.82801506422398	0.064906184258678
ENSG00000129055	-0.412875840863993	2.73479982958885	0.276652402693758
ENSG00000129116	-0.479181523007168	2.14457420760962	0.29527770072822
ENSG00000129128	-0.0260667499214756	3.04414762087872	0.146951021988939
ENSG00000129195	-1.87662354600585	2.79726754083072	0.082592545941027
ENSG00000129235	-1.01188805697752	3.14952701375435	0.279459727154984
ENSG00000129250	-0.528413470269217	2.62991903550354	0.280574238899488
ENSG00000129351	-1.063710189363	3.14317099320018	0.270592470364206
ENSG00000129353	-2.17765354166984	3.30717501204035	0.0563105419966916
ENSG00000129562	-1.27456355467789	3.35736303061514	0.159595421666271
ENSG00000129566	-0.601916630119762	2.29666519026153	0.281505713011822
ENSG00000129636	-0.446182428395211	3.46560589064629	0.131538308230249
ENSG00000129680	-0.646907154230762	3.51328420454348	0.126731794445491
ENSG00000129932	-1.70053228695017	2.15986784709257	0.0903555237509868
ENSG00000130021	-1.70053228695017	2.83410265571279	0.103101497818165
ENSG00000130147	-1.70053228695017	1.46239799789896	0.0390215662984016
ENSG00000130150	-1.13626085651161	2.67163559660213	0.251572377492551
ENSG00000130176	-1.5104279091646	3.09289601092186	0.148822367393787
ENSG00000130227	-0.884344769586001	2.97863694838447	0.29286730291254
ENSG00000130254	-1.47868353733382	2.45101845215546	0.178167496860508
ENSG00000130340	-0.842244454956767	2.10720996964787	0.274202643906101
ENSG00000130348	-0.537693504227396	2.17464119266045	0.299038313915568
ENSG00000130349	-1.5104279091646	2.90633504180509	0.156054331356521
ENSG00000130363	-0.716114496554869	2.07554696139253	0.294706188718962
ENSG00000130396	-0.930968709342484	1.47712125471966	0.138465704099755
ENSG00000130402	-0.884344769586001	2.90687353472207	0.284369404439593
ENSG00000130449	0.15360844299304	2.13672056715641	0.128733650621017
ENSG00000130508	-0.54476419327057	3.12172394563737	0.285345068086591
ENSG00000130522	0.220002753185537	2.47275644931721	0.0749966567130268
ENSG00000130559	-0.38359907477594	2.29446622616159	0.252211851007079
ENSG00000130560	-1.1504031718236	2.87880893235921	0.250092740406451
ENSG00000130669	-1.87662354600585	2.1846914308176	0.0665491043659571
ENSG00000130684	-1.70053228695017	2.31701810104811	0.100014539971989
ENSG00000130707	-1.22341103223051	1.72835378202123	0.151813702328622
ENSG00000130713	-0.381544506613181	3.228400358703	0.23402903694906
ENSG00000130726	-1.09847229562221	3.55278985019278	0.0757149292628713
ENSG00000130734	-1.04259831574353	1.88649072517248	0.192496910283773
ENSG00000130741	0.256091179623936	2.82249498527875	0.0700158612896132
ENSG00000130758	-1.08792029564664	3.16746502884309	0.260579051302981
ENSG00000130813	-0.120715799037261	3.11925588927794	0.183174046362547
ENSG00000130821	-0.856620867210015	3.05556944006099	0.298662072554203
ENSG00000130826	-1.57559355034187	2.25285303097989	0.127795926023615
ENSG00000130827	-0.255795634376565	3.63998424804159	0.0485534843678451
ENSG00000130939	-0.993100271806285	1.63848925695464	0.170097919666846
ENSG00000130956	-1.47868353733382	2.50785587169583	0.180622997772063
ENSG00000131016	-0.252146352571989	1.79239168949825	0.236159908815
ENSG00000131018	-0.38359907477594	2.76042248342321	0.269502512091861
ENSG00000131019	0.0963918714238903	2.09166695759568	0.148223985462739
ENSG00000131127	-0.512118201569324	1.78175537465247	0.276978202772825
ENSG00000131143	-1.87662354600585	1.66275783168157	0.0558360346499799
ENSG00000131165	-1.02246532840848	2.49066065335614	0.297550450749419
ENSG00000131236	0.132866373492259	1.98900461569854	0.147438412141223
ENSG00000131263	0.46945755210445	2.18610837981321	0.0401538874096557
ENSG00000131269	-0.491104257512919	1.88366143515362	0.301732416245873
ENSG00000131323	-0.947204620291561	1.80617997398389	0.204639277757223
ENSG00000131378	-0.415084500890888	1.98452731334379	0.299794993871292
ENSG00000131389	-1.87662354600585	1.87794695162919	0.0638881067800022
ENSG00000131435	-0.97353355901391	2.38827886345964	0.307043346296147
ENSG00000131459	-1.87662354600585	3.46738609255235	0.041757304312398
ENSG00000131508	-0.222540740468891	4.1507410934944	0.0047220844862611
ENSG00000131558	-1.33255550165558	2.77305469336426	0.21994062809477
ENSG00000131591	-1.47868353733382	3.58297192910481	0.0602015109532313
ENSG00000131669	-0.656020832870271	3.03602973065654	0.304060632376732
ENSG00000131711	-0.75777816283644	2.80106052984786	0.282943185802042
ENSG00000131725	-0.339165253136571	2.11727129565576	0.260959988435268
ENSG00000131732	-0.610124906863052	2.17318626841227	0.301992331988506
ENSG00000131737	-1.5104279091646	2.3384564936046	0.156996195933643
ENSG00000131773	-1.02246532840848	2.49136169383427	0.297550450749419
ENSG00000131828	-0.930968709342484	2.56348108539441	0.299438611450647
ENSG00000131931	-0.148968035699105	1.82607480270083	0.198561424829684
ENSG00000131941	-2.17765354166984	3.19506899646859	0.0721636960793735
ENSG00000131966	-0.741568320079548	3.45878888171084	0.151488821937594
ENSG00000132002	-0.774616567122211	3.11193427633268	0.294504200394619
ENSG00000132005	-1.87662354600585	3.09043441617512	0.0920569547109484
ENSG00000132017	-2.17765354166984	2.55930801090701	0.0672825239941038
ENSG00000132153	-1.11141833506944	2.34044411484012	0.273105462730099
ENSG00000132294	-1.01188805697752	2.00216606175651	0.214403452705872
ENSG00000132305	-0.682176734178279	1.67209785793572	0.226230921452057
ENSG00000132341	-0.496931051767661	1.77815125038364	0.276522300602005
ENSG00000132383	-1.42579217187173	2.85883785142859	0.190108974387687
ENSG00000132388	-0.358864352897413	3.09656243837414	0.244069299305246
ENSG00000132406	-2.17765354166984	2.72427586960079	0.065330345424339
ENSG00000132432	-0.228823109157255	1.43136376415899	0.0998826614176428
ENSG00000132434	-1.57559355034187	2.37291200297011	0.140322887115689
ENSG00000132436	-0.402896014314623	2.62169546232928	0.270462223422792
ENSG00000132463	-0.965595620822128	2.35983548233989	0.306012558564934
ENSG00000132475	-0.178151527343187	0.653212513775344	0.0132876445664049
ENSG00000132507	-1.17765354166984	3.0344279050254	0.249180188617137
ENSG00000132549	-0.309094911199071	1.80955971463527	0.263317152346196
ENSG00000132661	-1.0315255059916	3.48007884006549	0.11321345158264
ENSG00000132664	-1.13626085651161	1.60205999132796	0.13334959548245
ENSG00000132669	-0.930968709342484	2.49276038902684	0.306250190327884
ENSG00000132694	-2.17765354166984	3.1320995219165	0.0769342729466364
ENSG00000132740	-0.915317960544428	2.42651126136458	0.308523296542477
ENSG00000132792	-0.420405337080517	1.90848501887865	0.302659160169006
ENSG00000132823	-0.884344769586001	3.28137430235505	0.240348023321222
ENSG00000132824	-0.862784663665963	2.67163559660213	0.286828825223007
ENSG00000132842	-0.0846334132823199	1.90848501887865	0.187173386553793
ENSG00000132912	-0.203692394494901	3.19228861256812	0.205714733573036
ENSG00000132950	-0.774616567122211	2.28891960566173	0.295164975302601
ENSG00000132952	-0.502837086664136	1.54406804435028	0.167953179869732
ENSG00000133030	-1.19323575127453	1.07918124604762	0.0389518009345593
ENSG00000133056	-1.47868353733382	3.32776748990273	0.129631260596674
ENSG00000133059	-0.470571581329826	1.95182303531591	0.305690125390403
ENSG00000133111	-1.063710189363	1.82930377283102	0.183578333340519
ENSG00000133119	-0.7921342531769	2.34830486304816	0.293798553635661
ENSG00000133131	-1.07564656278619	2.12710479836481	0.235874703580639
ENSG00000133138	-1.70053228695017	2.49762064978129	0.111936015670358
ENSG00000133142	0.00905847168968438	2.25163822044821	0.15337158704081
ENSG00000133193	-0.192977887013373	1.91115760873998	0.226773741193928
ENSG00000133195	-0.554997156134656	1.53147891704226	0.161608428449538
ENSG00000133250	-1.1504031718236	2.987219229908	0.255017640422213
ENSG00000133302	-1.47868353733382	1.81291335664286	0.133350458076455
ENSG00000133313	-2.17765354166984	1.86628733908419	0.0530827895264351
ENSG00000133318	-2.17765354166984	3.51838231554534	0.0265326106215013
ENSG00000133393	-0.877869582486628	2.91776800244776	0.286009767510447
ENSG00000133398	-0.446182428395211	2.20817252666712	0.280928903173496
ENSG00000133422	-1.33255550165558	2.82607480270083	0.218504333513048
ENSG00000133424	-0.939729624883366	1.93951925261862	0.218570642552032
ENSG00000133619	-1.08792029564664	3.02755345405022	0.270219751299805
ENSG00000133704	-0.646907154230762	2.7462448717202	0.287496151269156
ENSG00000133706	-1.063710189363	2.05690485133647	0.219686474767715
ENSG00000133858	0.413621666953177	1.8750612633917	0.0540450283668857
ENSG00000133872	-1.39950229128619	2.68663626926229	0.204996309985061
ENSG00000133935	-1.87662354600585	3.16016829295851	0.0905980699115554
ENSG00000134014	-2.17765354166984	2.2148438480477	0.0733929365011397
ENSG00000134030	-1.13626085651161	3.04336227802113	0.25898163253308
ENSG00000134046	-0.339165253136571	2.94987770403687	0.242445611188705
ENSG00000134077	-1.39950229128619	3.58478337899651	0.0645562574433992
ENSG00000134108	0.239206333730803	3.38765672862014	0.0545525336392146
ENSG00000134186	-0.135548669952179	2.25042000230889	0.184173340601968
ENSG00000134202	-0.485354605693744	1.93449845124357	0.305455247298022
ENSG00000134248	-0.587227481117214	3.00603795499732	0.29984561973959
ENSG00000134255	-0.822631994039085	3.16345955176999	0.285907816962187
ENSG00000134265	-0.280656908116777	2.54282542695918	0.229922052106923
ENSG00000134294	-0.965595620822128	1.8750612633917	0.205770481276999
ENSG00000134324	-0.956302777726831	3.2485862438551	0.25382791305301
ENSG00000134352	-0.0289642204029351	1.81954393554187	0.161811052883672
ENSG00000134363	-0.947204620291561	2.79098847508882	0.274776281740013
ENSG00000134371	0.257779261282271	1.86628733908419	0.102300669932057
ENSG00000134453	-0.515437025761459	2.17753649992986	0.29638081786056
ENSG00000134480	0.277117153185549	2.75243260926147	0.0656954346373616
ENSG00000134504	-1.70053228695017	2.60205999132796	0.108468305044165
ENSG00000134531	-0.0840009923687936	3.01953168453126	0.166766773624425
ENSG00000134569	-1.04259831574353	2.82118588260885	0.264317597032283
ENSG00000134574	-0.327096745585457	3.1893499243392	0.232508429421028
ENSG00000134575	-0.348137711260275	2.69810054562339	0.262218994244987
ENSG00000134590	-0.884344769586001	2.10551018476997	0.26523922135816
ENSG00000134597	-0.731385171438957	2.14301480025409	0.297056192416304
ENSG00000134684	-1.70053228695017	2.03941411917614	0.0860533867948841
ENSG00000134697	-0.538264013976386	3.11991541025799	0.284108732063619
ENSG00000134698	-0.651440087647433	1.21748394421391	0.0603720535925885
ENSG00000134748	-0.220846788159553	1.11394335230684	0.04415933212812
ENSG00000134759	-0.678100247149876	3.35945602012099	0.206168928682897
ENSG00000134779	-0.870261630839138	2.7160033436348	0.2825670629612
ENSG00000134852	-1.00156228261415	1.44715803134222	0.119982708702498
ENSG00000134884	-0.267895208469697	3.67182056018325	0.0419080593310025
ENSG00000134901	-0.900211657200694	3.32108036469724	0.218762444779835
ENSG00000134909	-0.930968709342484	2.92116605063774	0.283750045635318
ENSG00000134954	-0.182269783617948	3.11942086344209	0.202281955672526
ENSG00000134986	-0.884344769586001	2.26007138798507	0.297198345290817
ENSG00000134987	-1.05396084154231	2.37291200297011	0.292135746027686
ENSG00000134996	-0.16257488171262	2.81056852921641	0.198702825773023
ENSG00000135002	-0.238706735438303	3.08919836680515	0.217452140783592
ENSG00000135040	0.51790098004732	1.66745295288995	0.0228039483266805
ENSG00000135046	-1.42579217187173	2.80787313200333	0.192769027584737
ENSG00000135049	-1.13626085651161	2.60799085854717	0.256113537241693
ENSG00000135052	-1.27456355467789	1.89486965674525	0.185146694303414
ENSG00000135093	-2.17765354166984	3.42902515671152	0.0382586061033463
ENSG00000135108	-0.710858061313543	3.48904395276232	0.136519593560335
ENSG00000135111	-1.33255550165558	3.66327678663996	0.0425806905255381
ENSG00000135185	-0.522151743243436	2.2135177569963	0.292308726889034
ENSG00000135211	-1.24075962054735	1.51851393987789	0.103112950766535
ENSG00000135213	-0.0588081585004209	3.2397998184471	0.155450067960849
ENSG00000135269	-1.87662354600585	2.79204131071208	0.0826067507318554
ENSG00000135272	-0.547759284439295	1.96378782734556	0.303957489106027
ENSG00000135297	-1.19323575127453	3.58069693971244	0.0636915477969453
ENSG00000135315	-1.12476217620775	2.26951294421792	0.260418478609044
ENSG00000135334	-0.73599662699472	2.67897337591977	0.283865701013827
ENSG00000135365	-1.35499083720629	3.57915455716245	0.0684908337652224
ENSG00000135503	-0.89220575561055	3.08116721471347	0.297997140488436
ENSG00000135541	-1.09847229562221	1.99782308074573	0.200644159865854
ENSG00000135624	-0.803867082328117	2.38201704257487	0.293754449076449
ENSG00000135655	0.122753882629797	1.80955971463527	0.130091599690378
ENSG00000135698	-0.7519959835209	1.51188336097887	0.156757594137758
ENSG00000135763	-0.259475840332571	2.60852603357719	0.22573229634922
ENSG00000135766	-0.768607373521221	2.24919835739111	0.296180730315648
ENSG00000135821	-1.29413026747027	2.3096301674259	0.211910283696526
ENSG00000135899	-0.0210487676621278	2.69635638873333	0.139259916686819
ENSG00000135900	-0.646907154230762	2.50852971897129	0.267789003888446
ENSG00000135903	-0.876623546005854	2.38471174293828	0.305066568611525
ENSG00000135905	-1.47868353733382	1.8750612633917	0.145385368383851
ENSG00000135913	-1.13626085651161	2.49276038902684	0.263580396166211
ENSG00000135919	-0.763638365827685	2.19173039336286	0.296152459525661
ENSG00000135932	-1.39950229128619	2.94448267215017	0.192807108046207
ENSG00000135953	-0.856620867210015	1.82930377283102	0.230214183384606
ENSG00000135972	-0.686291847835563	3.10602081914027	0.297387647391743
ENSG00000135974	-0.255497830006831	2.04727486738418	0.240269232423541
ENSG00000135976	-0.194307703748641	0.929418925714293	0.0285519278743883
ENSG00000135999	-0.147537626399398	2.41747169320329	0.184934053551168
ENSG00000136010	-1.24075962054735	1.51188336097887	0.101574567721504
ENSG00000136026	-0.993100271806285	2.41161970596323	0.305610592490931
ENSG00000136045	-0.0944260842319488	1.88081359228079	0.187663919476695
ENSG00000136048	-0.579437003121498	2.2380461031288	0.292026422098967
ENSG00000136068	-0.46757737785724	3.03100428136354	0.273006130002113
ENSG00000136104	-0.98320672984226	1.77451696572855	0.193178122629619
ENSG00000136108	-0.721435332744498	2.47055748521727	0.275369856270347
ENSG00000136141	-0.829443465933199	2.62582671328571	0.289995845227599
ENSG00000136146	-0.186681468952472	3.41530729222557	0.12499936164816
ENSG00000136152	-1.00156228261415	2.72754125702856	0.272073057765072
ENSG00000136156	-0.939729624883366	2.21218760440396	0.283297757358853
ENSG00000136158	-0.97353355901391	2.50447086249442	0.304001353445502
ENSG00000136161	-1.57559355034187	2.05690485133647	0.117917365325296
ENSG00000136261	-1.17765354166984	2.75663610824585	0.242622538999414
ENSG00000136270	-1.00156228261415	3.176525336535	0.276254435967564
ENSG00000136273	-1.70053228695017	2.41580772763554	0.108421269719092
ENSG00000136378	-1.70053228695017	3.33243845991561	0.088692956945556
ENSG00000136381	-0.576216121706222	3.123198075032	0.290020303104232
ENSG00000136436	-0.0273237258391017	2.13353890837022	0.167201179183283
ENSG00000136448	-1.70053228695017	1.73239375982297	0.0749184682069645
ENSG00000136527	0.357952534977106	2.34340859380386	0.0548978590192937
ENSG00000136536	0.745421218943252	1.78175537465247	0.00968533070102903
ENSG00000136560	-0.462608370163704	3.32170196950074	0.213513616939522
ENSG00000136636	-0.320666808031351	2.77085201164214	0.253109790111406
ENSG00000136699	-1.42579217187173	3.2093809523462	0.165796052095562
ENSG00000136715	-1.19323575127453	2.96894968098134	0.245143295624929
ENSG00000136718	-1.29413026747027	3.17695898058691	0.206517974511165
ENSG00000136720	-1.063710189363	3.31712273771454	0.204907832028937
ENSG00000136731	-0.345510739319422	2.64345267648619	0.258787669603623
ENSG00000136758	0.0502553502454028	3.14317099320018	0.127248013120283
ENSG00000136770	-0.440538324415567	1.81954393554187	0.290281639650848
ENSG00000136810	-1.22341103223051	1.8481891169914	0.177606807370231
ENSG00000136824	-0.691257542591815	1.93701610746481	0.283597800379975
ENSG00000136826	-1.42579217187173	2.50379068305718	0.195678392297294
ENSG00000136830	-1.1504031718236	2.99629271854132	0.255245579471902
ENSG00000136848	-1.87662354600585	1.93196611472817	0.064429025273401
ENSG00000136854	-1.09847229562221	2.97726621242729	0.265610485965903
ENSG00000136867	-0.193493768734698	2.03742649794062	0.217819650982007
ENSG00000136869	-0.650699878798009	2.47639682672533	0.266277632025064
ENSG00000136870	-0.0457922433667318	2.69810054562339	0.147708165110645
ENSG00000136888	-0.0053031447014137	3.2718416065365	0.133733271014208
ENSG00000136891	-0.810388339405461	2.32633586092875	0.297115436756231
ENSG00000136936	-0.141141216715164	2.11226976841727	0.191331456396938
ENSG00000136937	0.0800457495546778	2.10037054511756	0.151023716525432
ENSG00000136938	-0.606669135164349	1.91115760873998	0.293856237136183
ENSG00000136942	-0.569231635175157	3.17114115102838	0.279094240618715
ENSG00000136986	-0.7921342531769	2.47202469770028	0.288578515387727
ENSG00000136997	-1.87662354600585	2.64640372622307	0.0846839416210404
ENSG00000137038	-1.13626085651161	2.41830129131975	0.266087218549796
ENSG00000137055	-0.870261630839138	2.81424759573192	0.278449227942139
ENSG00000137073	-0.856620867210015	2.25887662937213	0.297199890859179
ENSG00000137075	-0.705664486686653	2.66558099101795	0.283167643038742
ENSG00000137166	-1.11141833506944	2.90633504180509	0.258420914739131
ENSG00000137168	-1.17765354166984	2.38111508070985	0.251753512454243
ENSG00000137200	-0.142321211938072	2.4814426285023	0.180465617653861
ENSG00000137269	-0.915317960544428	2.93776856704994	0.286458641425364
ENSG00000137285	-1.39950229128619	1.54406804435028	0.0839380649712401
ENSG00000137288	-0.606669135164349	2.55810830163055	0.271157348178018
ENSG00000137309	-1.02246532840848	3.17998242529259	0.271156840719804
ENSG00000137393	-1.87662354600585	2.14457420760962	0.065893844570557
ENSG00000137409	-1.33255550165558	1.69019608002851	0.129324730596054
ENSG00000137413	-1.11141833506944	2.7041505168398	0.254777978225826
ENSG00000137449	0.0392267100970468	2.32837960343874	0.137793565574653
ENSG00000137497	-1.35499083720629	2.2148438480477	0.186738848698595
ENSG00000137500	-0.388141455914046	2.71096311899528	0.272433245306014
ENSG00000137547	-0.150636950232254	2.8372727025023	0.195044317657766
ENSG00000137563	-1.47868353733382	1.83884909073726	0.138787909472113
ENSG00000137601	-0.898899940717006	3.12694271794423	0.294463883324942
ENSG00000137692	-0.230548522771935	2.32428245529769	0.208255763843391
ENSG00000137710	-1.01188805697752	2.41246054742996	0.302435703822053
ENSG00000137714	-1.08792029564664	2.20002926655377	0.25477029367368
ENSG00000137727	-0.710858061313543	1.06069784035361	0.0369193284733148
ENSG00000137760	-1.01188805697752	2.29885307640971	0.292138414900764
ENSG00000137764	-1.57559355034187	2.2148438480477	0.124545480166965
ENSG00000137801	-1.57559355034187	1.89762709129044	0.112809771014898
ENSG00000137821	-0.673281917103934	2.03542973818455	0.297590001412966
ENSG00000137962	-0.130027225537171	0.929418925714293	0.0248755484861423
ENSG00000138029	-0.331082434068994	3.28578227377939	0.208184357502035
ENSG00000138035	0.169517106677076	1.86332286012046	0.129530454187886
ENSG00000138050	-0.0969608072882433	2.81690383937566	0.175264838298931
ENSG00000138069	-0.0456085959775056	3.23477029516092	0.152535359838765
ENSG00000138074	-2.17765354166984	2.57229060615142	0.0671432189107478
ENSG00000138081	-0.390633723585613	3.53573705173022	0.0908668598393225
ENSG00000138095	-0.835230860847629	2.71138537909845	0.283239499341445
ENSG00000138107	-0.721435332744498	2.30427505047713	0.288845655630531
ENSG00000138119	-1.47868353733382	2.5532760461371	0.181363269401349
ENSG00000138138	0.414870070319147	1.95904139232109	0.0563654704401235
ENSG00000138166	-0.322799560425135	2.80106052984786	0.251383245065972
ENSG00000138175	-1.87662354600585	2.42160392686983	0.0790772117979455
ENSG00000138246	0.138953653373785	2.78887511577542	0.0922496893571239
ENSG00000138297	0.235261727723269	1.98227123303957	0.115768852399512
ENSG00000138303	-0.343993145200027	3.0265332645233	0.24160393972149
ENSG00000138326	-1.13626085651161	2.21085336531489	0.245184987564454
ENSG00000138363	-1.87662354600585	2.5910646070265	0.0855447203051624
ENSG00000138375	-1.87662354600585	3.42537116643894	0.048827648971462
ENSG00000138376	-0.591175759946569	2.05880548667591	0.305475834849388
ENSG00000138399	-0.617805144404574	2.59328606702046	0.275853867375555
ENSG00000138434	-0.580065112621829	2.56407397897715	0.271912801064687
ENSG00000138600	0.211949219225026	2.37930551775058	0.0828746391189136
ENSG00000138639	-0.915317960544428	2.3096301674259	0.302491263020608
ENSG00000138650	-1.35499083720629	1.89209460269048	0.180417694618058
ENSG00000138658	-1.17765354166984	2.15836249209525	0.22252731699833
ENSG00000138685	-1.47868353733382	2.91566360350577	0.167788123585982
ENSG00000138698	-0.842244454956767	2.14301480025409	0.28071558308759
ENSG00000138735	-0.579437003121498	1.46239799789896	0.12952377503676
ENSG00000138738	-0.993100271806285	2.54032947479087	0.297560606662459
ENSG00000138757	-0.0129342666890168	3.13417710757677	0.147347864442322
ENSG00000138758	0.403757892024968	2.63698910181223	0.0470052275199372
ENSG00000138760	-0.337310071228542	3.22349594096239	0.227746985560618
ENSG00000138768	-0.493750171433386	2.61752453488629	0.278685781922947
ENSG00000138771	-0.659894348561395	2.22788670461367	0.295958634692992
ENSG00000138777	-1.11141833506944	1.65321251377534	0.148155969377034
ENSG00000138802	-0.312918052641505	2.91539983521227	0.238845729248007
ENSG00000138814	-0.132554810080525	2.87737134586977	0.186785570421897
ENSG00000138829	-0.54476419327057	2.44090908206522	0.260219265982542
ENSG00000138867	-1.35499083720629	1.50514997831991	0.0862230820692339
ENSG00000138942	-0.44856762206338	3.05346260492546	0.266900764678826
ENSG00000139083	-1.57559355034187	1.61804809671209	0.0706717753513472
ENSG00000139133	-0.339526355336262	1.75204844781944	0.252702286570916
ENSG00000139168	-1.42579217187173	1.32221929473392	0.0444422775875312
ENSG00000139174	-1.05396084154231	2.29666519026153	0.283344326957028
ENSG00000139218	-0.476127577064073	2.8546096380958	0.279865251330483
ENSG00000139263	-0.736897640702397	1.78532983501077	0.252456850392945
ENSG00000139278	-0.116490561127273	3.11760269169008	0.181952039848936
ENSG00000139329	-1.19323575127453	3.04590946703501	0.244688548600983
ENSG00000139343	-1.22341103223051	2.58939102313693	0.236730755091992
ENSG00000139405	-1.35499083720629	3.13687903987552	0.193003297593943
ENSG00000139433	-2.17765354166984	3.31900189946232	0.0543493373029048
ENSG00000139438	-0.559260584765747	2.78993308093175	0.290338564370175
ENSG00000139496	-0.682176734178279	2.0899051114394	0.300521234853159
ENSG00000139505	-0.884344769586001	1.89762709129044	0.228347377619361
ENSG00000139514	-0.471060346537288	3.09656243837414	0.271236171961296
ENSG00000139517	-0.668516458522329	3.09760432887441	0.298905982945615
ENSG00000139651	-0.696280672116109	2.52048353274079	0.273482063376025
ENSG00000139668	0.365193373294979	2.97543180850926	0.0506147601243622
ENSG00000139684	-1.39950229128619	2.6707095952238	0.205171734454311
ENSG00000139687	-0.579437003121498	3.1102529173534	0.292363699870599
ENSG00000139734	-0.409828065649562	2.11058971029925	0.284673399624395
ENSG00000139746	-0.00876446520682788	2.46314613672635	0.137395301370572
ENSG00000139793	-1.063710189363	2.95085145888855	0.270035174603276
ENSG00000139826	-0.356547422098203	1.99782308074573	0.285296197194654
ENSG00000139842	0.0158139967422551	2.82118588260885	0.131868642187131
ENSG00000139874	-2.17765354166984	1.72015930340596	0.0479137360887703
ENSG00000139921	0.0320381947113235	1.76715586608218	0.138957614097934
ENSG00000139926	-0.521601998375104	2.48925516836926	0.262236771372587
ENSG00000139946	-0.341391049180121	2.16435285578444	0.255785215947695
ENSG00000139990	-0.725941795479102	2.8372727025023	0.287163985900651
ENSG00000140105	-0.774616567122211	2.19312459835446	0.295201129144716
ENSG00000140153	-0.884344769586001	2.65561858354122	0.28868649637426
ENSG00000140157	-0.586588934643336	1.78175537465247	0.270431904785767
ENSG00000140374	0.409017652601758	1.36172783601759	0.0188995439765433
ENSG00000140386	-0.471060346537288	3.98066227149696	0.0109611635252891
ENSG00000140395	-0.558661834777863	2.79448804665917	0.290443266426783
ENSG00000140396	-0.541214459292786	1.60745502321467	0.197942716818347
ENSG00000140403	-1.57559355034187	2.36921585741014	0.139915303640018
ENSG00000140450	-1.42579217187173	2.32428245529769	0.18103284864555
ENSG00000140464	-0.407645910127908	2.70586371228392	0.276383461743754
ENSG00000140471	-1.29413026747027	1.94200805302231	0.188510504103827
ENSG00000140521	-0.810388339405461	2.41912930774198	0.293407522390895
ENSG00000140525	-0.939729624883366	3.24809593109413	0.255098980765571
ENSG00000140548	-0.583948520972608	3.26564314194214	0.249009684425196
ENSG00000140598	-0.763638365827685	3.13241979809761	0.290869391369295
ENSG00000140612	-0.00806491553508962	3.2405492482826	0.139717589438186
ENSG00000140694	-0.701362580587535	1.69019608002851	0.231486669091678
ENSG00000140743	-1.39950229128619	2.27875360095283	0.181805510088407
ENSG00000140750	-1.1504031718236	1.56820172406699	0.124245135305378
ENSG00000140836	0.073646521058745	1.75204844781944	0.126072816902958
ENSG00000140859	-1.08792029564664	2.9106244048892	0.262756289992961
ENSG00000140937	-0.236948669756847	0.544068044350276	0.0112399401072358
ENSG00000140941	0.486233687116843	2.07736790528416	0.0385525846164805
ENSG00000141027	-0.121404053346867	2.59494473669508	0.170825396715128
ENSG00000141030	-0.591175759946569	3.24415337255143	0.257548016310669
ENSG00000141198	-0.752930845878328	3.28488171465545	0.240230753417206
ENSG00000141232	-1.05396084154231	2.4401216031878	0.293037652042639
ENSG00000141252	-0.75777816283644	2.32633586092875	0.290376887697636
ENSG00000141367	0.163034886981544	2.97220283837906	0.0953556773095514
ENSG00000141378	-1.13626085651161	1.64345267648619	0.142135468773134
ENSG00000141380	0.179970205811994	2.16136800223497	0.117805318027043
ENSG00000141385	-0.36315401123274	2.78247262416629	0.263441014471454
ENSG00000141424	-1.87662354600585	2.08278537031645	0.0651860094486883
ENSG00000141425	0.0214994948511701	3.27496562453929	0.124850428376055
ENSG00000141428	-0.591175759946569	3.06762871672825	0.298647434859783
ENSG00000141448	-1.01188805697752	2.74973631556906	0.268949579098171
ENSG00000141510	-1.24075962054735	2.61066016308988	0.233740854573228
ENSG00000141551	0.0449363525671624	3.79643555881017	0.0136255387164438
ENSG00000141560	-0.63429708034978	2.79028516403324	0.290149270036099
ENSG00000141562	-0.747212424059193	3.34004731766139	0.21230707559208
ENSG00000141564	-0.13184867018168	2.21748394421391	0.183796363962683
ENSG00000141582	-0.965595620822128	1.89209460269048	0.207336453199671
ENSG00000141664	-1.57559355034187	3.23286910513261	0.123725733902085
ENSG00000141682	-0.00789654539625596	3.19131125759099	0.144489316810016
ENSG00000141736	-1.24075962054735	2.40739090447073	0.231524536238322
ENSG00000141753	-0.186935620571605	2.87419180467907	0.206596038873541
ENSG00000141759	-0.476622638875651	3.38747881199254	0.18032547134554
ENSG00000141837	-1.87662354600585	1.39794000867204	0.0303883046454204
ENSG00000141905	-1.17765354166984	2.29003461136252	0.246349238651598
ENSG00000142089	-0.134837649374435	3.57275546515422	0.0568371272671077
ENSG00000142156	-1.29413026747027	1.85430604180108	0.179222937946713
ENSG00000142166	-0.386065337351544	2.84540813962179	0.262539022536191
ENSG00000142168	-1.57559355034187	2.69504365882129	0.138069910577171
ENSG00000142173	-0.263187499027313	2.9006401839826	0.226972125268049
ENSG00000142186	-0.939729624883366	3.14410697304932	0.289542679080763
ENSG00000142227	-0.930968709342484	3.19506899646859	0.277505125807291
ENSG00000142507	-1.87662354600585	3.04257551244019	0.0903300484151742
ENSG00000142544	-0.849373176159615	2.40140054078154	0.301217876666541
ENSG00000142627	-1.57559355034187	1.77451696572855	0.0988308692945917
ENSG00000142634	-1.1504031718236	2.61647551388857	0.252286809502212
ENSG00000142655	-0.337669633555404	3.03542973818455	0.240038544577717
ENSG00000142798	-1.70053228695017	2.33645973384853	0.101807931540118
ENSG00000142856	-0.664565625158147	1.79588001734408	0.265482243597621
ENSG00000142871	-0.965595620822128	2.75549372841512	0.274087401363627
ENSG00000142875	-0.97353355901391	2.62736585659273	0.28764077299094
ENSG00000142892	-0.876623546005854	1.42324587393681	0.123377002300547
ENSG00000142937	-0.75777816283644	2.84385542262316	0.285045326535443
ENSG00000143067	0.333144957940685	2.86063741677375	0.0568272038906166
ENSG00000143147	0.238524361833797	2.63346845557959	0.0704353895814273
ENSG00000143162	-1.16502156219318	1.16136800223497	0.0526813294894671
ENSG00000143164	-0.494265746938513	2.9670797341445	0.280946686074744
ENSG00000143183	-0.273274347528203	1.11394335230684	0.0474491074446849
ENSG00000143190	-0.993100271806285	2.86391737695786	0.272922397685539
ENSG00000143294	-1.00156228261415	1.98000337158375	0.212718024169888
ENSG00000143322	0.301776212955256	0.477121254719662	0.00283200996162632
ENSG00000143337	-0.232280818654228	2.60314437262018	0.214955677905235
ENSG00000143341	-1.29413026747027	1.7160033436348	0.142332613740515
ENSG00000143344	-0.453847454622821	2.69460519893357	0.282540236400433
ENSG00000143384	0.748191824997321	2.76079931163072	0.0100851264529878
ENSG00000143393	-0.822631994039085	3.34527568462078	0.207408273995735
ENSG00000143401	-1.04259831574353	2.52179164963912	0.289756422148835
ENSG00000143442	-0.673281917103934	2.97612061829982	0.302714750892872
ENSG00000143469	0.095841967314258	2.04727486738418	0.152217000542025
ENSG00000143499	-0.7921342531769	1.32221929473392	0.088238755826141
ENSG00000143514	-0.273274347528203	2.77451696572855	0.237196046781598
ENSG00000143614	-0.220572002711122	1.81954393554187	0.229031213498464
ENSG00000143641	-1.17765354166984	0.477121254719662	0.00447332855272499
ENSG00000143669	-1.11141833506944	3.00194994108427	0.264178056802931
ENSG00000143727	-0.70650465993236	3.3969835082752	0.186029004181311
ENSG00000143761	0.208495292335727	3.47055748521727	0.0457338685183947
ENSG00000143772	-2.17765354166984	2.38471174293828	0.0710160101516091
ENSG00000143776	-0.105318213603122	1	0.0266191090837932
ENSG00000143797	-1.70053228695017	2.5556988947189	0.11090940399281
ENSG00000143870	-1.01188805697752	2.88986172125819	0.272366893738443
ENSG00000143924	-0.561754668001982	3.12417805547468	0.287470608422684
ENSG00000143970	0.357361216515591	1.92427928606188	0.0736409113905657
ENSG00000144036	0.221836793378393	3.01890844431633	0.0848046136006419
ENSG00000144048	-0.324942838142414	2.6170003411209	0.250667012553388
ENSG00000144120	-0.884344769586001	3.31333984388431	0.224291055868197
ENSG00000144218	-0.493750171433386	2.20002926655377	0.290602757094687
ENSG00000144224	-0.741568320079548	2.65848838130902	0.284123667967479
ENSG00000144320	-0.453847454622821	1.9566485792052	0.305116161602796
ENSG00000144354	-1.42579217187173	1.89486965674525	0.16589895991065
ENSG00000144357	0.167560102296885	1.88649072517248	0.134364250619365
ENSG00000144381	-1.00156228261415	1.48429983934679	0.130588305366936
ENSG00000144455	-1.47868353733382	2.15533603746506	0.150144630511681
ENSG00000144535	-0.318888828800626	2.99738638439731	0.235928366589088
ENSG00000144566	-0.309094911199071	1.77085201164214	0.251632863427565
ENSG00000144580	-1.11141833506944	2.83122969386706	0.254179793312246
ENSG00000144597	-1.00156228261415	2.53147891704225	0.297575910321543
ENSG00000144635	-0.842244454956767	1.85125834871908	0.235548092407091
ENSG00000144642	0.397961112960438	2.41830129131975	0.0449489074577245
ENSG00000144655	-0.965595620822128	2.32014628611105	0.301540106113214
ENSG00000144659	-1.29413026747027	3.25611614665438	0.190933262783999
ENSG00000144674	-0.0359208106813235	1.60205999132796	0.112001032182655
ENSG00000144736	-2.17765354166984	2.28216877830464	0.0741229409559274
ENSG00000144741	-0.488474366102466	2.78958071216443	0.285075029683746
ENSG00000144749	-2.17765354166984	2.20002926655377	0.0726606640218952
ENSG00000144810	-1.57559355034187	2.21616590228599	0.124545480166965
ENSG00000144891	-1.33255550165558	1.7481880270062	0.147644031565326
ENSG00000144959	-0.7921342531769	2.66604973848052	0.285856779009423
ENSG00000145012	0.268423252292244	2.64493070791359	0.0657473222331934
ENSG00000145016	-0.525548439202351	2.91698004732038	0.287814654482
ENSG00000145022	-1.47868353733382	2.57634135020579	0.181295607489218
ENSG00000145041	-1.57559355034187	3.61689542640076	0.0455463443479026
ENSG00000145220	-1.87662354600585	2.48784512011144	0.0833838750714112
ENSG00000145246	-0.329261388717653	2.09342168516224	0.261157136375035
ENSG00000145247	-1.5104279091646	1.5854607295085	0.0723048367924004
ENSG00000145332	-1.70053228695017	2.5705429398819	0.110351098257079
ENSG00000145348	-0.32101284632193	2.23044892137827	0.240816257123614
ENSG00000145390	-0.47358657145823	3.29424571613812	0.226083338178143
ENSG00000145414	-0.199105405995783	2.25406445291434	0.199778304885511
ENSG00000145494	-2.17765354166984	1.59659709562646	0.0425886009512897
ENSG00000145555	-0.240471946874612	2.27531135454181	0.211726833253205
ENSG00000145632	0.0906334001780929	1.96378782734556	0.157239209583911
ENSG00000145675	-1.57559355034187	1.52504480703685	0.0543583557578405
ENSG00000145687	-0.329261388717653	1.6232492903979	0.191555367973143
ENSG00000145715	0.197110625780968	2.92064500140679	0.085914073928116
ENSG00000145725	-0.682176734178279	2.39880773020326	0.271874168429019
ENSG00000145730	-0.485354605693744	2.35121634533934	0.263240348236198
ENSG00000145741	-0.515979017086623	1.17609125905568	0.0547700681340212
ENSG00000145781	-0.613608397570699	2.4432629874587	0.262984837319294
ENSG00000145782	-0.412448330733424	2.93751789201735	0.260564504913291
ENSG00000145817	-0.803867082328117	2.88789848809687	0.285919868966965
ENSG00000145919	-0.222816774795436	1.85733249643127	0.235941264114451
ENSG00000145934	-1.57559355034187	2.96754797621886	0.134863693053627
ENSG00000145982	-0.407223514866339	2.29666519026153	0.258797855774171
ENSG00000146072	-1.33255550165558	1.98227123303957	0.18694474895289
ENSG00000146197	-2.17765354166984	3.26292546933183	0.0633833725614729
ENSG00000146242	-1.35499083720629	2.49485002168009	0.210081010176976
ENSG00000146263	-0.965595620822128	2.12221587827283	0.254507057492754
ENSG00000146278	0.0881506310417806	2.03140846425162	0.15479045459745
ENSG00000146373	-0.930968709342484	3.30124708863621	0.229296123287721
ENSG00000146376	-0.610124906863052	2.22401481137286	0.295415529526624
ENSG00000146414	-0.677313217642577	1.72427586960079	0.244124649170001
ENSG00000146535	-1.07564656278619	2.55448916000382	0.277676656178617
ENSG00000146574	-0.79848041526934	2.56348108539441	0.289495284957261
ENSG00000146592	-0.870261630839138	1.66745295288995	0.205060354608887
ENSG00000146676	-1.70053228695017	2.60476588470389	0.108205133380876
ENSG00000146707	-0.763638365827685	2.67117284271508	0.284538806217593
ENSG00000146757	-0.842244454956767	1.5854607295085	0.185369842602903
ENSG00000146872	0.300416623633851	3.20506896426446	0.0658656391693044
ENSG00000147044	-0.763638365827685	2.04532297878666	0.281844602404925
ENSG00000147050	0.678169313724387	2.60042832573213	0.0160454526145267
ENSG00000147065	-0.835230860847629	2.14921911265538	0.283300951471552
ENSG00000147100	-1.063710189363	3.37566361396089	0.170837722629383
ENSG00000147121	-1.09847229562221	2.13193929521042	0.23424021692417
ENSG00000147123	-2.17765354166984	1.21748394421391	0.0204363345452506
ENSG00000147124	-0.555590871546034	1.72427586960079	0.251959358415579
ENSG00000147164	-0.261026083763952	2.10037054511756	0.233640901829735
ENSG00000147202	-0.415084500890888	2.07371835034612	0.290283294740063
ENSG00000147224	-0.522151743243436	3.04571405894087	0.286775769522239
ENSG00000147383	-0.965595620822128	2.51388318561109	0.303366162381538
ENSG00000147400	-1.20939791350062	3.21945353707681	0.218530012601218
ENSG00000147416	-0.352322211213536	2.50447086249442	0.24505968505057
ENSG00000147459	-0.358486815556366	1.70329137811866	0.235138167336604
ENSG00000147526	-0.602578132912129	2.13193929521042	0.304876200395539
ENSG00000147533	-1.70053228695017	0.778151250383644	0.00360428936305599
ENSG00000147536	-0.687095333015525	1.5854607295085	0.188725393682424
ENSG00000147649	-0.00616589201431423	2.08635983067475	0.166847285171047
ENSG00000147679	-0.347769380596921	2.74507479158206	0.261915932445234
ENSG00000147687	-0.70650465993236	1.88649072517248	0.27430306161435
ENSG00000147853	-0.319578350410866	1.78532983501077	0.2591711606741
ENSG00000147854	-0.453847454622821	1.50514997831991	0.150390474346398
ENSG00000147883	-1.87662354600585	3.45032610406141	0.0445341242789572
ENSG00000148019	-1.24075962054735	2.23552844690755	0.219357833471406
ENSG00000148053	-0.939729624883366	2.09342168516224	0.251093279347015
ENSG00000148120	-0.855434246935916	3.54474997144791	0.0963307576883832
ENSG00000148143	-1.17765354166984	2.88846031803539	0.246009955283488
ENSG00000148153	-1.70053228695017	1.79934054945358	0.0795039015334816
ENSG00000148300	-0.329261388717653	2.20951501454263	0.245362664448976
ENSG00000148303	0.332441975720408	3.1981069988734	0.0591924780470946
ENSG00000148331	0.133249754840606	3.36267092972567	0.0781294562039563
ENSG00000148337	-1.33255550165558	3.07151380509509	0.204000108468637
ENSG00000148339	-2.17765354166984	3.16241503610645	0.0752269775074261
ENSG00000148429	-0.747212424059193	1.53781909507327	0.167672808443299
ENSG00000148450	-1.35499083720629	1.38021124171161	0.0655523321326277
ENSG00000148459	-1.35499083720629	2.06632592536204	0.181555196188853
ENSG00000148468	-1.29413026747027	3.13529170447575	0.211039417687582
ENSG00000148481	0.107000262902678	2.59328606702046	0.0986682486994534
ENSG00000148484	-1.11141833506944	1.87794695162919	0.183306156285993
ENSG00000148498	-0.763638365827685	2.16435285578444	0.294763826576338
ENSG00000148572	-0.558661834777863	2.59383966108127	0.275781710661542
ENSG00000148606	-1.39950229128619	2.35698140099313	0.190538730857959
ENSG00000148634	-0.0029165911274459	1.47712125471966	0.0789542123253421
ENSG00000148688	-0.956302777726831	2.06445798922692	0.240102372005305
ENSG00000148700	-0.774616567122211	2.24797326636181	0.296311412847357
ENSG00000148737	-0.730495510327616	1.07918124604762	0.0386616701186638
ENSG00000148773	-1.57559355034187	2.10551018476997	0.118827138504114
ENSG00000148841	-0.572400943519233	3.51000851294023	0.122184378952491
ENSG00000148925	-0.0982337381252867	2.28668096935493	0.175456840737582
ENSG00000149084	0.0981494293292506	1.09691001300806	0.0184966939305902
ENSG00000149090	-1.70053228695017	1.51851393987789	0.0470271870051257
ENSG00000149100	-0.815925705652242	1.7481880270062	0.231102804391057
ENSG00000149177	0.0702003000026081	2.54777470538782	0.109283538907955
ENSG00000149179	-1.35499083720629	3.06576638762275	0.198196306482189
ENSG00000149187	0.0857892815023827	1.41497334797082	0.0573114555125666
ENSG00000149231	-0.345510739319422	3.27311706848674	0.214778944889162
ENSG00000149257	-0.774616567122211	2.55083960506578	0.286166962163039
ENSG00000149262	-0.696280672116109	2.28780172993023	0.288862508024055
ENSG00000149273	-0.591175759946569	3.34947179921439	0.210631128011769
ENSG00000149289	-0.226825751134998	2.53529412004277	0.210963656767905
ENSG00000149308	-0.451433167487577	2.09864372581706	0.29513862920335
ENSG00000149532	-1.70053228695017	3.26892882243261	0.0980573342607047
ENSG00000149571	-1.87662354600585	2.9701143222851	0.0864073087358278
ENSG00000149658	-1.42579217187173	1.51851393987789	0.0757254071197993
ENSG00000149923	-1.70053228695017	3.26042917557793	0.0990895133733986
ENSG00000149925	-0.884344769586001	3.14129296008159	0.291998176751903
ENSG00000150051	-1.39950229128619	2.54654266347813	0.20320783050617
ENSG00000150316	-0.55136314233221	2.52048353274079	0.26591426493882
ENSG00000150347	-0.445720860103969	1.88366143515362	0.302305243390536
ENSG00000150403	-0.216076001667914	1.98227123303957	0.23329454370906
ENSG00000150459	-0.587227481117214	1.60205999132796	0.19550051332436
ENSG00000150630	-0.115163061729892	2.16286299332193	0.181748165224176
ENSG00000150760	-1.87662354600585	1.86628733908419	0.0637713958315744
ENSG00000150779	-0.331436875094789	3.12629379069327	0.237920310268123
ENSG00000150938	0.556405490783058	2.99738638439731	0.0169317462777954
ENSG00000150961	-1.00156228261415	1.69897000433602	0.178970175655977
ENSG00000150977	-0.465085767397387	2.19865708695442	0.286221689767808
ENSG00000150990	-0.884344769586001	4.1545152657924	0.00680258669805834
ENSG00000150991	-0.164297018072454	3.28791364707603	0.174599639956586
ENSG00000151012	-0.785879490890612	1.5910646070265	0.190925525695548
ENSG00000151014	0.729309535897278	1.95904139232109	0.00954290222146867
ENSG00000151065	-1.1504031718236	2.66370092538965	0.24939699720289
ENSG00000151067	0.120573832621459	1.43933269383026	0.0561313900291585
ENSG00000151131	-1.1504031718236	2.28103336724773	0.254031671602897
ENSG00000151135	-0.65527278206285	3.21722065564452	0.268737338885007
ENSG00000151148	-1.70053228695017	2.73439974252057	0.101706358224332
ENSG00000151151	-0.7519959835209	1.94939000664491	0.271272018300903
ENSG00000151240	-0.259175502525769	3.19326377300135	0.21841769370651
ENSG00000151247	0.168138597532262	1.88930170250631	0.133406695968975
ENSG00000151276	-0.502837086664136	2.71891668601486	0.286468960623752
ENSG00000151292	-0.40247821142592	1.86332286012046	0.296667636629001
ENSG00000151304	-0.412448330733424	3.39252108993193	0.16939383250132
ENSG00000151332	-1.57559355034187	1.70329137811866	0.0859892158844899
ENSG00000151348	0.0571509005245119	1.99782308074573	0.162427108220801
ENSG00000151376	-1.04259831574353	1.13033376849501	0.0542642250934875
ENSG00000151422	-0.0383157710417964	1.77815125038364	0.155127558219502
ENSG00000151466	-0.591175759946569	3.24017469501928	0.259098830221713
ENSG00000151503	-1.063710189363	2.75358305889291	0.261024527183949
ENSG00000151552	-1.70053228695017	2.95375969173323	0.107572868991341
ENSG00000151612	-1.24075962054735	1.42324587393681	0.0851291132096395
ENSG00000151617	-1.47868353733382	3.31983447960114	0.131649797375422
ENSG00000151693	-1.47868353733382	2.42651126136458	0.176441640872774
ENSG00000151702	-1.5104279091646	2.52633927738984	0.1697982854207
ENSG00000151718	0.25163594511632	2.20002926655377	0.0909276988222708
ENSG00000151726	-1.70053228695017	2.89403900080461	0.105418166848716
ENSG00000151779	-1.33255550165558	2.00646604224923	0.186528524408262
ENSG00000151835	-0.311171451949103	3.29435598514516	0.201803186431008
ENSG00000151849	-1.19323575127453	2.88052777819881	0.242951960223991
ENSG00000151893	-0.877869582486628	3.04551856288449	0.298162520162658
ENSG00000151914	0.45003218369657	1.66745295288995	0.0294941809925215
ENSG00000151923	-0.105318213603122	1.61804809671209	0.132338870170264
ENSG00000151929	-1.87662354600585	3.30384377488865	0.0709059375869744
ENSG00000152102	-1.24075962054735	1.75204844781944	0.157216169772765
ENSG00000152127	-0.842244454956767	2.93776856704994	0.289666442286828
ENSG00000152133	-0.98320672984226	2.31386722036915	0.298575001749737
ENSG00000152193	-0.591175759946569	3.79295170825013	0.0349518681479972
ENSG00000152217	-1.27456355467789	1.93701610746481	0.188413086169594
ENSG00000152219	-0.479181523007168	0.397940008672038	0.0109022732390696
ENSG00000152234	-0.154501260717011	3.3683798716238	0.139797177220065
ENSG00000152253	-1.063710189363	1.19033169817029	0.0630679721648663
ENSG00000152409	-0.856620867210015	1.32221929473392	0.090095248900918
ENSG00000152413	-1.01188805697752	1.25527250510331	0.0732818904406535
ENSG00000152464	-1.87662354600585	1.85733249643127	0.0635776825939206
ENSG00000152465	-0.650699878798009	3.14285855111339	0.290505334983491
ENSG00000152484	-0.725941795479102	1.93701610746481	0.27632839337353
ENSG00000152556	-0.356923276532189	1.76342799356294	0.262433078617875
ENSG00000152558	-1.57559355034187	2.53147891704225	0.147214822626075
ENSG00000152661	-0.956302777726831	2.01283722470517	0.228016667965091
ENSG00000152700	-1.0315255059916	2.41077723337721	0.299064651983411
ENSG00000152749	-0.356547422098203	3.0696680969116	0.243624131404281
ENSG00000152767	-0.829443465933199	2.9701143222851	0.29385961636231
ENSG00000152784	-2.17765354166984	2.83884909073726	0.0650923712268462
ENSG00000152795	0.0942081165414439	2.60314437262018	0.101093401328552
ENSG00000152818	0.397213239613189	1.63848925695464	0.0328553225422931
ENSG00000152990	-0.668516458522329	1.76342799356294	0.256896818775562
ENSG00000153046	-1.87662354600585	1.62838893005031	0.0526671842289116
ENSG00000153107	-1.47868353733382	1.91381385238372	0.149823384182336
ENSG00000153214	-0.98320672984226	1.79588001734408	0.195228501263508
ENSG00000153234	-1.87662354600585	3.2312146479626	0.0826941794289787
ENSG00000153317	-0.663802723672135	3.1856837803185	0.2782200645174
ENSG00000153339	-0.295482995127363	2.51188336097887	0.231334125958368
ENSG00000153487	-0.947204620291561	2.28330122870355	0.297386168117993
ENSG00000153551	-1.87662354600585	2.5910646070265	0.0855447203051624
ENSG00000153558	-0.842244454956767	1.77085201164214	0.228260586375649
ENSG00000153560	0.10672229191534	2.84260923961056	0.102998445431829
ENSG00000153561	-1.22341103223051	2.84911216618458	0.237487442718164
ENSG00000153575	-0.915317960544428	1.39794000867204	0.113393509319656
ENSG00000153714	-1.22341103223051	1.07918124604762	0.0359304248343082
ENSG00000153721	-1.00156228261415	2.38021124171161	0.303430141965923
ENSG00000153767	-0.907031372127889	2.96941591235398	0.290372076803606
ENSG00000153786	-1.87662354600585	2.54715912132742	0.0854099294879932
ENSG00000153814	-0.118940358531169	1.85733249643127	0.192155807185
ENSG00000153827	0.370786982738744	1.74429298312268	0.0487142659971527
ENSG00000153885	-2.17765354166984	3.05518713855575	0.0768313069200432
ENSG00000153922	-0.0180311109343801	1.41497334797082	0.068679058323444
ENSG00000153975	-0.484849495226631	1.93701610746481	0.305569452695214
ENSG00000153993	-1.42579217187173	2.07554696139253	0.165969281160466
ENSG00000154059	-1.47868353733382	2.07188200730613	0.150293815802953
ENSG00000154096	-0.162815306605306	2.41830129131975	0.188792132356047
ENSG00000154114	-0.430355175774976	2.91776800244776	0.265858464017422
ENSG00000154122	-2.17765354166984	1.8750612633917	0.0532579356638483
ENSG00000154124	-0.576216121706222	2.36078268987328	0.267540987031984
ENSG00000154174	0.164899277667701	1.24303804868629	0.0332030351929011
ENSG00000154305	-1.39950229128619	1.69460519893357	0.118222219783454
ENSG00000154310	-0.528413470269217	2.55205953418788	0.270102044293986
ENSG00000154319	-2.17765354166984	2.96142109406645	0.0711167641386228
ENSG00000154429	-0.836363473441384	1.46239799789896	0.137806172811065
ENSG00000154511	-0.65527278206285	3.11126251365907	0.296351878927153
ENSG00000154518	-0.415084500890888	3.35593018707887	0.18810660647303
ENSG00000154545	-2.17765354166984	1.60205999132796	0.0427708308752972
ENSG00000154582	-0.0632986937781322	2.90173069172922	0.161211362394025
ENSG00000154640	-0.810388339405461	1.78532983501077	0.237708340693512
ENSG00000154678	-0.716114496554869	2.59933713299249	0.280956797393876
ENSG00000154727	-0.815925705652242	2.18610837981321	0.291388332770723
ENSG00000154734	-0.545344073688817	2.33142729652074	0.27076607543513
ENSG00000154767	-0.534766802257861	3.02694162795903	0.290499748841695
ENSG00000154822	-1.57559355034187	2.65609820201283	0.140493099151601
ENSG00000154839	-2.17765354166984	2.08457627793433	0.0632104695786593
ENSG00000154845	-0.587227481117214	3.19409788557895	0.273917466566434
ENSG00000154945	-0.98320672984226	2.85430604180108	0.273458505702896
ENSG00000154978	-2.17765354166984	0.778151250383644	0.00628262643236941
ENSG00000155008	-0.151843066116306	2.80174661921946	0.194908651653514
ENSG00000155090	-1.29413026747027	2.25647720624168	0.206782374548653
ENSG00000155096	-0.15281745895884	3.38783457239081	0.131712500396547
ENSG00000155097	-0.169785899511099	2.90200289135073	0.198418282326218
ENSG00000155100	-0.862784663665963	1.47712125471966	0.143691987645861
ENSG00000155158	-0.32101284632193	2.61961500574281	0.249588279313971
ENSG00000155229	-0.503363570017531	2.99607365448528	0.282532745484401
ENSG00000155324	-0.580065112621829	1.82930377283102	0.284252007794988
ENSG00000155330	-0.956302777726831	2.62273196516472	0.289982832309791
ENSG00000155368	-1.35499083720629	1.33243845991561	0.0562238844595638
ENSG00000155380	0.454647182572124	2.03542973818455	0.0464259558757028
ENSG00000155438	-0.259475840332571	2.98811284026835	0.221557958175502
ENSG00000155463	-0.630644341705295	2.30856441356124	0.280516422709575
ENSG00000155506	0.152061959964876	1.86332286012046	0.134190642692149
ENSG00000155545	-0.268201639511175	3.30781682666243	0.189425870564895
ENSG00000155561	-0.939729624883366	2.88052777819881	0.278987260528474
ENSG00000155621	-0.0940153744458102	2.63698910181223	0.161980158775657
ENSG00000155636	-1.19323575127453	2.75777549101193	0.240315657270378
ENSG00000155744	-0.293804991514531	3.33935204904559	0.179135078094088
ENSG00000155760	-0.58331477392202	2.84664632857712	0.29325575837382
ENSG00000155850	-2.17765354166984	3.35545152012652	0.0491760816232354
ENSG00000155876	-1.05396084154231	1.14612803567824	0.0568163063548993
ENSG00000155903	-0.98320672984226	2.81624129999178	0.271786994827776
ENSG00000156017	-0.601916630119762	0.954242509439325	0.0270805040478795
ENSG00000156026	-0.350039829857831	1.88649072517248	0.288899920365144
ENSG00000156052	0.0881506310417806	3.3230457354817	0.0959372101445874
ENSG00000156103	-0.98320672984226	1.78175537465247	0.193604721438986
ENSG00000156162	-0.780710076017533	2.83853427051187	0.283152873293546
ENSG00000156256	-0.512656064293849	1.78175537465247	0.276978202772825
ENSG00000156261	-1.33255550165558	1.8228216453031	0.169388003634749
ENSG00000156411	-1.47868353733382	2.55690526905545	0.181373881276277
ENSG00000156471	-1.35499083720629	3.49178177558417	0.0984337534529552
ENSG00000156482	-0.710858061313543	2.82052984852352	0.287432316384
ENSG00000156502	-0.842244454956767	2.93876982278312	0.289666442286828
ENSG00000156531	-1.17765354166984	2.92556990954338	0.247446817457872
ENSG00000156639	0.391317728305326	2.54900326202579	0.0460842684555845
ENSG00000156642	0.14652873494697	2.10890312766731	0.133866283750693
ENSG00000156675	-2.17765354166984	2.91724285790747	0.0681144392061569
ENSG00000156697	-0.900211657200694	3.35640832703898	0.195990785901701
ENSG00000156795	-0.741568320079548	2.58883172559421	0.283037298224156
ENSG00000156802	-0.696280672116109	1.86628733908419	0.273373226072402
ENSG00000156804	-1.35499083720629	2.54157924394658	0.212362518843859
ENSG00000156831	-0.456275238087884	2.28555730900777	0.269573868300021
ENSG00000156931	-0.842244454956767	2.57460994134019	0.294409709798706
ENSG00000156958	-0.179936681269285	1.72015930340596	0.183889867367048
ENSG00000156976	0.361803674726444	2.69019608002851	0.0532205308192918
ENSG00000157483	-0.422215484769945	1.46982201597816	0.133101375424183
ENSG00000157500	-0.174071956439492	2.32325210017169	0.193507827682975
ENSG00000157540	0.20807055447726	1.29003461136252	0.0364750352936771
ENSG00000157557	-1.33255550165558	2.78532983501077	0.219673047782552
ENSG00000157600	-0.930968709342484	2.67209785793572	0.285044268138332
ENSG00000157613	-1.33255550165558	2.91275330367132	0.214678976554107
ENSG00000157625	-0.870261630839138	2.35024801833416	0.303782528192057
ENSG00000157657	-2.17765354166984	1.89209460269048	0.0535945297138987
ENSG00000157764	-0.514895709988261	1.77815125038364	0.275338002297164
ENSG00000157827	-0.601916630119762	1.85430604180108	0.286252604675535
ENSG00000157869	-1.39950229128619	1.86923171973098	0.167686552809429
ENSG00000157916	-1.87662354600585	3.33010925459283	0.0663057881788528
ENSG00000157933	-0.221121747579455	3.19865708695442	0.208903713973559
ENSG00000157985	-1.19323575127453	1.85125834871908	0.177802948318106
ENSG00000158006	-1.1504031718236	1.4983105537896	0.109090477798634
ENSG00000158042	-0.209974078295863	1.70757017609794	0.191073169857802
ENSG00000158079	-0.915317960544428	2.28216877830464	0.299130038661914
ENSG00000158161	-1.02246532840848	3.16716959040863	0.274219234914261
ENSG00000158195	0.29914829459772	3.10157524625593	0.0689959442299858
ENSG00000158201	-0.870261630839138	1.90848501887865	0.233243875115075
ENSG00000158286	-1.04259831574353	3.27623195792183	0.230167207266543
ENSG00000158290	-0.309431847427885	1.91645394854993	0.277001023327685
ENSG00000158321	-1.42579217187173	1.77451696572855	0.138654953661569
ENSG00000158406	0.0939418973720097	3.5081255360832	0.0519367123886857
ENSG00000158435	-1.87662354600585	1.99122607569249	0.0647227634616599
ENSG00000158470	-1.47868353733382	1.95904139232109	0.15232534015108
ENSG00000158480	-1.09847229562221	1.80617997398389	0.176404793876862
ENSG00000158545	-1.17765354166984	3.15488024471876	0.240372298062485
ENSG00000158636	-0.0480577335359198	1.9566485792052	0.179804888771124
ENSG00000158691	-0.774616567122211	2.03342375548695	0.276768660164557
ENSG00000158716	-1.87662354600585	1.55630250076729	0.0455378862681321
ENSG00000158828	-0.230829695661373	3.14176323027579	0.215848801909684
ENSG00000158966	-0.710858061313543	1.13033376849501	0.0457156275679353
ENSG00000159086	-0.922381036566529	3.28488171465545	0.239011630171382
ENSG00000159131	-0.741568320079548	2.698535492562	0.283700003665825
ENSG00000159140	-0.101239464947559	1.29003461136252	0.0520796521257749
ENSG00000159176	-1.42579217187173	2.99541579854242	0.181202286865807
[truncated: 1,039 more rows]
