# Supplementary material for: The HSV-1 ICP22 protein selectively impairs histone repositioning upon Pol II transcription downstream of genes
Source: Nat Commun. 2023 Jul 31;14:4591. doi: 10.1038/s41467-023-40217-w (PMC10390501; doi:10.1038/s41467-023-40217-w)
Supplement: Supplementary file 8 — Source Data [file 41467_2023_40217_MOESM8_ESM.zip › SupFig7b.tsv]

ID	log10(downstream_FPKM)	log10(dOCR_length_[bp])	density
ENSG00000000460	-0.312660249424426	2.87098881376058	0.367941797032197
ENSG00000000971	-0.618425239342887	2.29994290002277	0.228384996102988
ENSG00000001036	-0.372826801890689	2.45255306322893	0.266847749927931
ENSG00000001167	0.532021303630496	1.85430604180108	0.0486022970687634
ENSG00000001461	-0.440020202681279	2.28891960566173	0.217370725969839
ENSG00000001497	-0.967777557458678	1.94694327069783	0.133539527730654
ENSG00000002549	-0.137597921821071	3.44568202685268	0.153569055635532
ENSG00000003436	-1.42452841791725	2.69372694892365	0.192783901311507
ENSG00000003509	0.118096968389738	2.50242711998443	0.176889867270621
ENSG00000003989	-1.80921617193478	3.09307130637606	0.110049973961624
ENSG00000004399	-1.80921617193478	2.62889956442061	0.0928800587311104
ENSG00000004478	-1.80921617193478	3.08386080086657	0.110235023986709
ENSG00000004766	-0.330672868266296	2.84073323461181	0.367700315941152
ENSG00000005022	-0.933206358727692	3.06333335895175	0.332960289700122
ENSG00000005189	-1.06756051842983	3.01220429603074	0.319435158752003
ENSG00000005194	-1.10236763273979	3.06333335895175	0.289482971391112
ENSG00000005249	-1.5081861762708	3.45331834004704	0.0941789180718632
ENSG00000005302	-1.68427743532648	0.812913356642856	0.00980795619543918
ENSG00000005436	-1.80921617193478	3.05880548667591	0.110059453894599
ENSG00000005469	-1.80921617193478	2.30535136944662	0.0746868676711601
ENSG00000005810	0.250645429322669	3.10260519412657	0.154352511789436
ENSG00000006042	-1.21358055381323	2.81123977275329	0.289548869734253
ENSG00000006453	-0.711736780464519	3.71792002583699	0.0608638531466859
ENSG00000006459	-0.700322098295885	1.19033169817029	0.0404115196311464
ENSG00000006530	-0.19469873144857	2.10037054511756	0.123981043988681
ENSG00000006831	-0.909326492453482	3.07936216439305	0.331125132713929
ENSG00000007341	-0.339534607967769	3.28330122870355	0.29465446642717
ENSG00000007923	-1.56414804727731	3.17522180034305	0.159756576361058
ENSG00000007944	0.687129605369123	2.62117628177504	0.0345143876962768
ENSG00000008018	-0.21007288379599	2.98520185836457	0.34513527198004
ENSG00000008083	-1.5081861762708	0.397940008672038	0.00420002331227105
ENSG00000008086	-1.07482715240857	0.602059991327962	0.0145063809384182
ENSG00000008256	-0.904349350120814	2.56348108539441	0.30151442128913
ENSG00000008282	-1.08221744399852	1.41497334797082	0.057579124148782
ENSG00000008294	0.651969243130116	3.223236273103	0.0473099108303871
ENSG00000008311	0.41555637050379	2.27760921430409	0.0685617038379122
ENSG00000008324	-0.436635649530159	3.31952244906545	0.285753007393127
ENSG00000008394	-0.787349125946009	2.43616264704076	0.268964777300724
ENSG00000008513	-1.48875150848011	2.87592898492293	0.178263114848041
ENSG00000008853	-1.98530743099046	1.95424250943932	0.0316171554947077
ENSG00000008952	0.0278239018400746	2.82412583391655	0.236310217531879
ENSG00000008988	0.254756004174798	2.65465775464952	0.152153899847079
ENSG00000009335	-0.0195311891717689	3.28611950259036	0.204521196336534
ENSG00000009413	-0.344960224543631	1.49136169383427	0.0838434485923076
ENSG00000009844	-1.28633742665444	2.5854607295085	0.2080358159246
ENSG00000009954	-1.33209491721512	3.31670403970004	0.177658559714237
ENSG00000010072	-0.0644847628186505	3.01029995663981	0.299266455767469
ENSG00000010810	-1.5081861762708	2.82639878218762	0.173944622111794
ENSG00000011114	-0.0201768411575409	3.17362325769808	0.253515094430278
ENSG00000011198	0.847611189271435	3.35179630689702	0.0238889250578625
ENSG00000011258	-0.556787217798891	3.31132995230379	0.286175958309742
ENSG00000011422	-1.07482715240857	1.11394335230684	0.0390104091008726
ENSG00000011465	-1.98530743099046	3.37088301677761	0.0519838368438523
ENSG00000011566	-0.188744249014481	2.8481891169914	0.325194494794607
ENSG00000011638	-0.716982333034989	3.30610320872759	0.255334903507138
ENSG00000012174	-0.896300147501782	2.33142729652074	0.214638365888371
ENSG00000012660	-0.295456321487853	2.60959440922522	0.292387141915887
ENSG00000012822	-0.48496680122969	2.80787313200333	0.393722375834696
ENSG00000013016	-1.02869742025549	3.1360860973841	0.267678670556831
ENSG00000013374	-0.661058060285371	1.38916608436453	0.061557605018464
ENSG00000013503	-1.01163025376044	2.95856388322197	0.350411553039884
ENSG00000014123	-1.30637060416432	2.27067883614471	0.142618657055702
ENSG00000014641	-1.58736742231843	3.02877452650009	0.158048325358348
ENSG00000014919	-0.462552983428361	2.7856856682809	0.384490832062366
ENSG00000015153	-0.5952701518378	2.11058971029925	0.160730773445531
ENSG00000015171	-0.664913994683633	3.17594647009555	0.333368328082115
ENSG00000015479	0.262620866136951	3.10414555055401	0.149342684595712
ENSG00000015676	-1.06756051842983	2.13513265137677	0.135885306445759
ENSG00000016082	-0.779854141158978	3.46164856806346	0.170767922385644
ENSG00000017260	0.0520050336937978	3.07040732174012	0.245288838682969
ENSG00000018510	-0.125140878855752	3.25899625324891	0.254763836300929
ENSG00000019549	-0.629540019292636	2.81424759573192	0.404294353407263
ENSG00000020256	-1.98530743099046	2.71391035412896	0.0583043267495398
ENSG00000020922	-0.276482264343071	1.98227123303957	0.115394620629946
ENSG00000021574	-0.490656302739016	3.11511103550435	0.361250969494992
ENSG00000022267	-1.36859051409381	3.29468662427944	0.180375671840825
ENSG00000023287	-0.0548842228783167	2.98362628712453	0.294693200994444
ENSG00000023734	0.411749129599059	2.93951925261862	0.115525914337151
ENSG00000023909	-0.625246378020131	3.10516942799933	0.370938876279753
ENSG00000024048	-0.102087968211657	2.95472479097906	0.31170215817444
ENSG00000024526	-2.28633742665444	2.06632592536204	0.0327619739226011
ENSG00000025156	-1.03533726044136	1.71180722904119	0.0977408902713701
ENSG00000025796	-1.31904232436295	1.19033169817029	0.0275563482183599
ENSG00000026025	-0.837655949392778	3.08600370561838	0.346253577683531
ENSG00000026508	-0.0949043806002365	0.176091259055681	0.00445100833214014
ENSG00000026652	-1.08221744399852	3.07059193151204	0.290881940542537
ENSG00000028203	0.288718185450108	2.76155198856418	0.149559056422606
ENSG00000028528	-0.339051879608297	3.0265332645233	0.364589809197632
ENSG00000028839	0.081751461594253	2.98385171899147	0.233487800552361
ENSG00000029363	0.441733846607957	3.66435987455114	0.0232857819447627
ENSG00000029364	-0.270778222488434	2.91907809237607	0.361826023090246
ENSG00000029993	0.0546190610956128	1.94694327069783	0.0822053301739794
ENSG00000030066	-0.466146527937365	3.47261019759604	0.185875171456116
ENSG00000030110	-1.04208019400924	2.89762709129044	0.355291607393665
ENSG00000030582	-0.21064027776013	0.397940008672038	0.00365008367041712
ENSG00000031003	0.2452203453022	1.56229286445647	0.0511182740249203
ENSG00000031691	-0.592847990741892	1.66275783168157	0.0980070978668498
ENSG00000031698	0.265212983323961	2.37199091146491	0.105713684877853
ENSG00000032219	-0.484433222939875	2.92220627743902	0.404327724526563
ENSG00000032742	-1.80921617193478	3.03100428136354	0.109053596512591
ENSG00000033050	-1.80921617193478	1.33243845991561	0.0218296597008789
ENSG00000033178	-0.259104529332767	1.80617997398389	0.112383516569834
ENSG00000033627	-1.56414804727731	3.08742645703629	0.165821537482255
ENSG00000034152	-1.42452841791725	3.38120536123858	0.137437427122643
ENSG00000034510	-0.39511019436664	3.30674660807771	0.289650063102001
ENSG00000034533	-1.68427743532648	2.7849737099544	0.129835450573982
ENSG00000034713	-0.857817213462872	1.09691001300806	0.0422875931766879
ENSG00000035499	-0.131474285556338	1.94939000664491	0.0961707956658101
ENSG00000037474	0.127820926969194	2.98944981766669	0.210410197630787
ENSG00000037637	-0.122154850730585	3.13305964275391	0.298155651770182
ENSG00000038219	-0.313569229257513	3.00560944536028	0.36406617493259
ENSG00000038382	-1.98530743099046	1.04139268515823	0.0129259874293365
ENSG00000039123	0.197127409767314	2.51454775266029	0.156557347614445
ENSG00000039319	0.0054010861018455	3.2496874278053	0.21193986304009
ENSG00000039560	-0.919455235006868	2.9903388547876	0.361937533926573
ENSG00000040275	-0.662071912092895	2.48713837547719	0.300216550611235
ENSG00000040531	-0.304325187351795	3.29380435991934	0.28353435832441
ENSG00000040933	-1.3832474396625	3.24353410183206	0.194738031601204
ENSG00000041880	-1.48875150848011	3.21178776290089	0.174846597723734
ENSG00000042062	-1.80921617193478	2.6707095952238	0.0954630038198075
ENSG00000042088	-1.10236763273979	2.72956972630197	0.313956087807043
ENSG00000042445	-0.973542585161691	1.06069784035361	0.0415696200081112
ENSG00000042493	-0.23627735938216	2.41830129131975	0.233876855432124
ENSG00000042753	-1.36859051409381	2.64295887940979	0.201026339225494
ENSG00000044459	-1.31904232436295	2.16435285578444	0.111503073631388
ENSG00000044574	-0.791145688327348	2.66698571832966	0.3643403254825
ENSG00000047315	0.105638660885934	3.46337032729241	0.086667492295431
ENSG00000047578	-1.98530743099046	2.14144977340047	0.046428822116915
ENSG00000047579	-2.28633742665444	1.73239375982297	0.0180853413754063
ENSG00000047621	-0.481884613247106	2.36455099535397	0.250504275652568
ENSG00000048028	-1.26311805161333	2.61331316145546	0.218088334636342
ENSG00000048342	-1.13177353509802	2.4224256763712	0.201596061231158
ENSG00000048707	-1.05588850527617	2.72631961211078	0.330352657230525
ENSG00000048828	-0.380695958743209	3.61579228893193	0.0821009603302945
ENSG00000049130	0.397208225772819	1.75587485567249	0.056564905215812
ENSG00000049449	-1.3832474396625	3.36660971039243	0.151460173685015
ENSG00000049540	-1.65544213163259	3.10431636451173	0.14398693397074
ENSG00000049541	-0.629540019292636	2.68975269613916	0.379383178023399
ENSG00000049618	-0.0456854583173107	3.26951294421792	0.222450404783652
ENSG00000049656	-1.80921617193478	2.02118929906994	0.0463014761249998
ENSG00000049759	-0.657446065111709	2.6414741105041	0.363651343671922
ENSG00000049860	-1.68427743532648	1.5854607295085	0.0303535884122942
ENSG00000050165	-0.0213739046904901	1.84509804001426	0.0820647078340824
ENSG00000050393	-0.91436133621343	1.61278385671974	0.0783282792334364
ENSG00000051009	-0.347595736090474	3.12580645813953	0.341516087847596
ENSG00000051108	-0.783585465346875	2.7748817658188	0.390264349361601
ENSG00000051382	-0.474602977550948	1.02118929906994	0.0378653315031922
ENSG00000051620	-1.11024616759876	2.5327543789925	0.231745128599682
ENSG00000052126	-1.0946294794766	2.76417613239033	0.328261940843873
ENSG00000052723	-1.04892947287208	3.57229060615142	0.0893584365672977
ENSG00000053770	0.583774300449977	1.92685670894969	0.0420452507264044
ENSG00000054277	-1.77117941249023	1.09691001300806	0.0154621992353771
ENSG00000054282	-1.98530743099046	2.7105404479333	0.0581372176134395
ENSG00000054356	-1.77117941249023	3.47849434766081	0.0550955996967171
ENSG00000054598	-0.468468212444985	2.91381385238372	0.402532492175486
ENSG00000054611	-1.19733014316576	1.89762709129044	0.0912688529216123
ENSG00000054654	-0.989150639726801	3.10363270520974	0.296110984255926
ENSG00000054793	-0.683210462321171	3.04178731897175	0.391265424151598
ENSG00000055609	-0.260226056215581	1.16136800223497	0.0356491014831941
ENSG00000056050	-1.65544213163259	2.33745926129066	0.101464821482168
ENSG00000056277	-0.404400777441865	1.56820172406699	0.0985087892029924
ENSG00000057019	-0.322917077433542	1.50514997831991	0.0859571880529156
ENSG00000057252	-0.411726979674488	3.13798673272353	0.346755955257802
ENSG00000057663	-0.7202088884461	2.89845091919837	0.404021569011093
ENSG00000057935	-1.15442389081733	2.22659990520736	0.147118072096851
ENSG00000058063	-0.288639268328445	2.58658730467176	0.286734197105453
ENSG00000058668	-1.98530743099046	2.53907609879278	0.0520775213018612
ENSG00000059758	0.203183373552458	2.4456042032736	0.139428944564266
ENSG00000059804	-1.17239407434761	3.24278980947868	0.206309066743859
ENSG00000060069	-0.770148641728409	1.76342799356294	0.108034307792415
ENSG00000060237	-0.00565806425620365	2.17172645365323	0.109752843793823
ENSG00000060339	-0.537387008683751	2.67348169707335	0.366950484058204
ENSG00000060749	-1.40843670651333	2.59988307207369	0.18979139382191
ENSG00000060982	-0.567230051102623	1.78532983501077	0.111864209607933
ENSG00000061337	-0.891469259374152	2.58035466110659	0.312228840940729
ENSG00000061936	-0.370034146579463	2.8318697742805	0.375499232325111
ENSG00000062725	-0.557584469353542	2.59824319165362	0.343909240268584
ENSG00000063322	0.108874881902321	3.84007471366395	0.01313622033844
ENSG00000063660	-1.56414804727731	0.929418925714293	0.0122162453216537
ENSG00000064393	-2.28633742665444	2.23172438332852	0.0506785921178616
ENSG00000064490	-0.933206358727692	2.96402379284003	0.365050154324389
ENSG00000064545	-2.28633742665444	2.69722934275972	0.0505225899736544
ENSG00000064607	-0.682146104228024	2.54032947479087	0.320937231676296
ENSG00000064651	0.668381788856415	3.05250156341378	0.0544831729240882
ENSG00000064763	-1.58736742231843	2.07736790528416	0.0614280719011879
ENSG00000064961	-1.77117941249023	2.38738982633873	0.0863925750513524
ENSG00000065154	0.00921200058607083	3.1646502159343	0.244239185352086
ENSG00000065183	-0.801337637075813	2.47494433546539	0.282109440515536
ENSG00000065243	-0.637497552901202	2.24427712080184	0.20485780522338
ENSG00000065268	0.25057323812554	2.45255306322893	0.129599849676694
ENSG00000065308	-1.42452841791725	2.58489634413745	0.185341978073953
ENSG00000065491	-0.656442942547591	2.76752689940838	0.397069380670928
ENSG00000065526	-0.461912301910971	3.47899913167336	0.179573480351221
ENSG00000065534	-0.830743539434042	3.18709750058348	0.28631652522831
ENSG00000065548	-0.312301344885468	2.83505610172012	0.36075739308627
ENSG00000065833	-0.606693395165447	3.25935492730803	0.30454655297911
ENSG00000065970	-1.18772151281613	2.50447086249442	0.208414617217775
ENSG00000066027	-0.985307430990463	2.67209785793572	0.331019800505489
ENSG00000066044	-1.56414804727731	2.03140846425162	0.058963211826433
ENSG00000066455	-1.14020939097621	2.8318697742805	0.324987558537992
ENSG00000066557	-0.320330071386347	2.88986172125819	0.37237407693598
ENSG00000066629	-1.20715618060682	2.63093611906419	0.237627199006302
ENSG00000066651	-0.192227071833988	3.11277252110537	0.31941550655422
ENSG00000066827	-0.815791753075193	2.79622731402944	0.389098838516415
ENSG00000066855	-1.06756051842983	2.96520170102591	0.336051713295584
ENSG00000067048	0.369387616323567	2.65224634100332	0.118964947035041
ENSG00000067064	0.528568061651106	2.62736585659273	0.0662723244090108
ENSG00000067082	-1.80921617193478	3.40976410426635	0.0667236219062942
ENSG00000067113	-0.862286047543544	2.54468802230268	0.301105062737617
ENSG00000067141	-1.36859051409381	2.41912930774198	0.17163659030147
ENSG00000067167	-0.40283847932197	3.29103567476827	0.298195773231712
ENSG00000067177	-1.36859051409381	3.25478968739721	0.19391447063218
ENSG00000067208	-0.615870821610378	2.61542395288594	0.354208338840598
ENSG00000067365	-0.841921069643289	3.00966331667938	0.374417876910551
ENSG00000067533	0.0702921159316494	3.72676794768632	0.0280809447014747
ENSG00000067829	-0.536625953728797	2.43933269383026	0.2827165772805
ENSG00000067900	-0.227345380098749	3.99856445826094	0.00563272101127756
ENSG00000067955	-0.160056683976146	3.15941678821674	0.299135865583914
ENSG00000068078	-1.80921617193478	2.40312052117582	0.0797639440993962
ENSG00000068305	-0.546589602906812	2.40483371661994	0.269518990047196
ENSG00000068383	-2.28633742665444	3.37776143870226	0.033010265484464
ENSG00000068438	-0.850579065775886	3.45170969827135	0.162456104081669
ENSG00000068650	-0.924609590636851	2.64394591274807	0.334538621415972
ENSG00000068654	-0.841921069643289	2.64591327503384	0.35046294253746
ENSG00000068697	-0.747899477208096	2.46760810558363	0.286366121060977
ENSG00000068724	-0.776154602459958	2.94743372188705	0.395060137558627
ENSG00000068784	-0.766530522765852	2.4661258704182	0.282739722441819
ENSG00000069020	-1.17239407434761	1.80955971463527	0.0908211145838673
ENSG00000069329	-0.166856631045433	2.86063741677375	0.320082849192812
ENSG00000069345	-0.0562336404663492	3.18184358794477	0.264177678368758
ENSG00000070047	0.608385272451492	2.97818051693741	0.0622361460120653
ENSG00000070367	0.246145772785664	2.80854855124041	0.163701720818307
ENSG00000070404	-1.31904232436295	2.4401216031878	0.180817802010694
ENSG00000070423	-0.313929183552492	3.23108712058482	0.310025403668835
ENSG00000070476	-0.803849867677797	2.66558099101795	0.363171205037831
ENSG00000070756	-0.342238943570395	2.36455099535397	0.233107651261047
ENSG00000070778	-1.0946294794766	1.91381385238372	0.115674827175242
ENSG00000070785	-0.801337637075813	2.97451169273733	0.3885893755858
ENSG00000070814	-1.77117941249023	2.76937732607614	0.107922919571566
ENSG00000070831	0.377441042368953	0.477121254719662	0.00292630300833404
ENSG00000070950	-0.703426786800663	3.48727981644307	0.171585639539531
ENSG00000071189	-0.093588950577217	3.21563756343506	0.262905995175617
ENSG00000071205	-1.06756051842983	1.04139268515823	0.0357730307382952
ENSG00000071243	-1.13177353509802	3.09377178149873	0.269660043596214
ENSG00000071537	-0.664913994683633	2.99211148778695	0.404443269919614
ENSG00000071539	-1.27457258082567	2.85703079827262	0.263188018645052
ENSG00000071794	-0.87896018303094	1.98227123303957	0.13898016096314
ENSG00000071994	-0.67437858937153	0.954242509439325	0.0331747818561714
ENSG00000072210	-0.364799814923626	1.61278385671974	0.105814014016267
ENSG00000072274	-0.36623088093585	1.78532983501077	0.116135259420251
ENSG00000072364	0.924849070493051	3.16672605558005	0.0307332654726432
ENSG00000072506	-1.04208019400924	3.18412335423967	0.237745744299766
ENSG00000072778	-1.65544213163259	3.56496180446229	0.0433692727801883
ENSG00000072840	-1.58736742231843	1.78175537465247	0.0462771649648899
ENSG00000073536	-1.06756051842983	3.30330407743893	0.181946796792589
ENSG00000073578	-0.352729714730414	3.22440355776484	0.317669189562479
ENSG00000073711	-1.44123938664019	2.76155198856418	0.192485503282218
ENSG00000073756	-0.891469259374152	2.59162103821332	0.317857711970648
ENSG00000073803	-1.58736742231843	3.18184358794477	0.153001823958793
ENSG00000073921	0.165631546798554	3.14952701375435	0.178903136282243
ENSG00000074181	-1.68427743532648	3.15167623084705	0.133470168401297
ENSG00000074416	-0.605800795723044	2.53339070801755	0.321397733578293
ENSG00000074657	-2.28633742665444	3.45742769294648	0.0314375876310638
ENSG00000074696	-1.31904232436295	2.40908736944783	0.174316952230273
ENSG00000074800	-0.680246503565554	2.70671778233676	0.383826503891204
ENSG00000075089	-1.28633742665444	3.03241727883277	0.247610690735318
ENSG00000075142	-0.962088055949352	1.71180722904119	0.100443003570528
ENSG00000075188	-0.936613382088705	2.80989624660244	0.376457926248961
ENSG00000075213	-1.07482715240857	1.79239168949825	0.107228987341422
ENSG00000075223	-1.19733014316576	2.8555191556678	0.30147060966431
ENSG00000075303	-0.728849561974695	2.78211414747907	0.395794245347191
ENSG00000075336	-1.12349842225327	2.29994290002277	0.171640300837318
ENSG00000075539	-0.243474615670948	3.12856080655932	0.324538660989699
ENSG00000075568	-0.447358823321882	3.06445798922692	0.37095281487199
ENSG00000075618	-1.21358055381323	2.43136376415899	0.190001685802557
ENSG00000075624	-0.22143424248692	3.29258831246555	0.267531449456598
ENSG00000075856	0.320321760180738	3.33974948168088	0.0902062567083722
ENSG00000075945	-1.3832474396625	2.10380372095596	0.0846309378847604
ENSG00000075975	-0.2779810094275	2.82118588260885	0.347721928472634
ENSG00000076067	0.760851773349263	2.5165353738958	0.0266355980727563
ENSG00000076242	-1.07482715240857	2.99738638439731	0.323564151747994
ENSG00000076513	-1.98530743099046	3.00625205136936	0.0702056770738604
ENSG00000076641	-1.24494474149622	2.94694327069783	0.274553937798098
ENSG00000076685	-0.601734486684613	1.89209460269048	0.126673606163009
ENSG00000077063	-1.3832474396625	1.93951925261862	0.0606246125436758
ENSG00000077150	0.0901726417016412	2.52439612210384	0.188526146803751
ENSG00000077157	-1.06041347188577	2.40568778667278	0.212565973221317
ENSG00000077235	-1.77117941249023	2.75891189239797	0.107912602483072
ENSG00000077380	0.554486078390094	2.30856441356124	0.0552875783570103
ENSG00000077549	-1.23423635439167	2.81954393554187	0.279939125647208
ENSG00000077942	-1.16331604320752	3.02284061087653	0.289573091190937
ENSG00000078061	-1.04208019400924	3.24711364177086	0.207059718192292
ENSG00000078070	-0.597705897688903	2.46834733041216	0.295416860060754
ENSG00000078142	-0.101029437091091	2.21085336531489	0.133512151997869
ENSG00000078237	0.0298824562369494	1.37106786227174	0.0394117324854495
ENSG00000078699	-1.12349842225327	2.37930551775058	0.192773488288407
ENSG00000078747	-0.0331459421531798	3.15503222879097	0.263000060907924
ENSG00000078804	-1.5081861762708	2.28216877830464	0.112425855287505
ENSG00000078902	-0.728849561974695	2.73359846096134	0.388318072230782
ENSG00000079308	0.149173060119426	2.80345711564841	0.191463657340972
ENSG00000079387	-0.490656302739016	2.18752072083646	0.179404262738709
ENSG00000079459	-0.224155814637535	3.59289813087863	0.0803741540000982
ENSG00000079482	-0.629540019292636	1.95424250943932	0.135630228333627
ENSG00000079785	-0.91436133621343	3.2626883443017	0.220392194376234
ENSG00000079950	-0.0425164733719791	2.53529412004277	0.224920675460406
ENSG00000079999	-0.60990553783799	2.4661258704182	0.293796765822085
ENSG00000080561	-0.362863498484723	3.06576638762275	0.358547309018384
ENSG00000080573	-2.28633742665444	2.80888586735981	0.0468246541918841
ENSG00000080608	-0.00960232705291262	2.16286299332193	0.109066247989211
ENSG00000080709	-1.0946294794766	1.92685670894969	0.116555844330124
ENSG00000080839	-1.00135209395987	1.86923171973098	0.124293699217158
ENSG00000081026	-0.329826195057677	2.10380372095596	0.141167507756949
ENSG00000081087	-0.822468426589286	2.76305344029961	0.385414531285306
ENSG00000081721	-0.601734486684613	3.04669022137006	0.391804242363952
ENSG00000081760	-1.3832474396625	1.63848925695464	0.0506437848943671
ENSG00000081913	-1.68427743532648	2.68663626926229	0.130341376279615
ENSG00000082212	-0.732165841752393	2.90390352669016	0.402625187752366
ENSG00000082258	0.238048260969572	1.55022835305509	0.0499778752297035
ENSG00000082438	-0.196634443435888	1.72835378202123	0.109283633938773
ENSG00000082482	-1.30637060416432	0.903089986991944	0.0138528443817025
ENSG00000082641	-0.518087263723686	2.54530711646582	0.31946207682586
ENSG00000082701	-1.31904232436295	2.59659709562646	0.204865364827587
ENSG00000082898	-0.446869481544115	3.34370393178321	0.272206326618816
ENSG00000082996	-0.669620509757796	3.40967957006036	0.218104262133683
ENSG00000083093	-1.42452841791725	3.09429639740537	0.203990023426732
ENSG00000083097	-1.98530743099046	2.95060822478423	0.0687204842598592
ENSG00000083312	0.134011065046439	2.42406452541749	0.151543410260852
ENSG00000083535	-0.491340857392885	2.8521749044203	0.402147030937895
ENSG00000083544	-1.65544213163259	2.39269695325967	0.110932179052143
ENSG00000083642	-0.678355175570057	2.41329976408125	0.26971677625965
ENSG00000083720	-1.33209491721512	1.73639650227664	0.0587948098908876
ENSG00000083750	0.0177525522371533	3.31680875205302	0.175703888424711
ENSG00000083896	0.553019756346981	1.11394335230684	0.0192581765190168
ENSG00000083937	-0.134224159714716	2.59549622182557	0.253481392093303
ENSG00000084072	-0.0233707934162206	3.02978947083186	0.282222335520193
ENSG00000084093	-0.454325764508865	2.70329137811866	0.360218868600533
ENSG00000084636	-1.30637060416432	3.21761552866633	0.212452758638515
ENSG00000084676	-1.05588850527617	1.67209785793572	0.0884218374150024
ENSG00000084731	-1.56414804727731	2.77524625974024	0.160570456831925
ENSG00000084733	-0.510744532858201	1.34242268082221	0.0541304990485517
ENSG00000084754	-1.77117941249023	2.63346845557959	0.10353840674519
ENSG00000085117	-0.933206358727692	2.88337748974834	0.375700347547042
ENSG00000085185	-0.995208518443349	3.06948309393461	0.311824763511625
ENSG00000085231	-0.275734826905947	1.77815125038364	0.114641392707232
ENSG00000085382	-0.574115527779389	3.18069920129603	0.340683895476069
ENSG00000085491	0.145974887319932	2.98181860717066	0.203565900524878
ENSG00000085511	-0.633876533757024	1.69460519893357	0.0995781681302146
ENSG00000085662	-0.995208518443349	3.03981055414835	0.325449157144555
ENSG00000085832	-1.56414804727731	2.41246054742996	0.135387715296753
ENSG00000086015	-0.776154602459958	2.37383114507383	0.246003572812771
ENSG00000086061	0.691245926901618	3.01619735351244	0.0511841037288836
ENSG00000086062	-0.633124912879101	2.93801909747621	0.411702994774058
ENSG00000086065	0.0126054666146327	3.18255730130491	0.237265852440324
ENSG00000086189	-0.423477740668841	2.79865064544527	0.380115523491375
ENSG00000086232	-0.361951752413958	1.99563519459755	0.125672940209012
ENSG00000086619	0.790547825746271	0.477121254719662	0.00283295928120463
ENSG00000086758	-0.659248307622182	1.34242268082221	0.0551947609276393
ENSG00000086827	-0.469118646064428	2.96637642308892	0.397661166402436
ENSG00000087008	0.0486358094424212	1.92685670894969	0.0811005317039665
ENSG00000087074	-0.283869943188344	1.71180722904119	0.11535276619069
ENSG00000087095	-0.0138108302824155	2.46686762035411	0.201780903030736
ENSG00000087206	-0.196982153994985	1.6232492903979	0.101557589656013
ENSG00000087263	-0.741050198345261	1.67669360962487	0.0917123840411156
ENSG00000087303	-0.0336232781385385	1.66275783168157	0.082509733548338
ENSG00000087470	0.307343887177582	3.37447338906398	0.0853167603515017
ENSG00000087510	-0.398738211107536	2.36078268987328	0.241571205407877
ENSG00000087586	-1.3832474396625	3.3747483460101	0.148215841267611
ENSG00000087884	-1.17239407434761	2.95688845465008	0.304584282080475
ENSG00000088325	-0.550954204305808	2.85582190540603	0.408282217152369
ENSG00000088448	-0.87431736968469	3.4291060083327	0.164690129952117
ENSG00000088812	-1.21358055381323	2.08278537031645	0.108267457251872
ENSG00000088832	-0.711736780464519	2.17464119266045	0.178244580026614
ENSG00000088854	-1.15442389081733	3.40509011403872	0.143431667978079
ENSG00000088930	-0.995208518443349	3.35102285258412	0.169751392259903
ENSG00000089048	0.0570958712545317	2.23299611039215	0.109498229812851
ENSG00000089060	-1.11537804097721	2.45788189673399	0.21164013857381
ENSG00000089177	-1.30637060416432	1.34242268082221	0.0405674454873147
ENSG00000089225	-1.23423635439167	3.37125262912494	0.157886222136517
ENSG00000089234	-0.678355175570057	2.45178643552429	0.286055457633147
ENSG00000089289	-0.95847606077569	3.3014640731433	0.194616326650162
ENSG00000089335	-0.338188728986974	1.49136169383427	0.0836774743326724
ENSG00000089693	-1.28633742665444	1.53781909507327	0.0528391387560002
ENSG00000089737	0.0737626335626949	2.65991620006985	0.201178710525629
ENSG00000090020	-1.98530743099046	2.17609125905568	0.0490713211192094
ENSG00000090061	-0.454325764508865	2.84540813962179	0.395487011715401
ENSG00000090273	-1.22378566245233	0.653212513775344	0.0136888956881014
ENSG00000090432	-0.941976740467101	3.659631011607	0.070612367725876
ENSG00000090520	-2.28633742665444	2.5792117802315	0.0544982590500878
ENSG00000090530	-1.98530743099046	2.54468802230268	0.0521968848486562
ENSG00000090621	0.410827982544867	2.61331316145546	0.101918125236912
ENSG00000090776	-0.515333954956992	2.77415185895471	0.391050119080697
ENSG00000090857	0.0128649790479974	3.0597526942093	0.263972748186865
ENSG00000090905	-0.770148641728409	3.4696747725518	0.169118414757933
ENSG00000090989	-0.359627819457929	3.08635983067475	0.352956079988762
ENSG00000091136	-0.933206358727692	2.37839790094814	0.228505906770207
ENSG00000091140	-0.235976318833817	3.40174508223706	0.206255539253102
ENSG00000091164	-0.448598813538891	2.87535069657929	0.397690677367935
ENSG00000091409	-0.862286047543544	3.04099769242349	0.359306220660189
ENSG00000091436	-1.80921617193478	1.63346845557959	0.0261055256415252
ENSG00000091483	-0.187452306609331	1.99782308074573	0.107025727534795
ENSG00000091527	0.10387388193797	3.13369854611578	0.210713004964331
ENSG00000091732	-1.16331604320752	3.09916249292859	0.262043729766234
ENSG00000092148	-0.691139021003608	2.90200289135073	0.407633246417725
ENSG00000092203	0.514222306758045	1.91381385238372	0.0524539082569643
ENSG00000092330	0.00627331868897717	3.31122391043246	0.182050944943346
ENSG00000092439	-0.0259822353122112	2.42406452541749	0.190534493241899
ENSG00000092978	-0.390652013153768	2.64591327503384	0.326468208151937
ENSG00000093009	-0.592847990741892	3.09429639740537	0.37428049730739
ENSG00000093010	-0.837655949392778	2.22788670461367	0.184139496396694
ENSG00000093144	0.0120508616204837	1.20411998265592	0.0277946982668687
ENSG00000094841	-0.447978375880665	2.27300127206374	0.211194752736752
ENSG00000094880	-0.405968715951262	3.27898211686544	0.303950643096368
ENSG00000094916	-0.469770055285807	3.53706314278162	0.139809821236048
ENSG00000095015	-1.15442389081733	2.26126286879249	0.155990644357579
ENSG00000095303	-1.36859051409381	3.15548786214128	0.214952394538494
ENSG00000095380	0.339080908337917	2.73838412351216	0.135005686150511
ENSG00000095383	-1.12349842225327	3.241421951712	0.205722986705769
ENSG00000095574	-0.683210462321171	3.21997725674462	0.306877712157432
ENSG00000095637	-1.00135209395987	3.67637348520945	0.060787688893271
ENSG00000095787	0.183804473120021	3.04139268515822	0.183885750859133
ENSG00000096080	0.565442610495688	2.83821922190763	0.0670290281781131
ENSG00000096384	-0.0873534431927172	3.55509444857832	0.0847978671819828
ENSG00000096401	-0.298246109786266	3.15775888604686	0.32723542938545
ENSG00000096717	0.367823636936289	2.7419390777292	0.126283458202464
ENSG00000097033	-0.797451326106009	2.7856856682809	0.39001149227676
ENSG00000097046	-1.15442389081733	2.33445375115093	0.17605849786483
ENSG00000099139	-0.168997909626852	3.62299070481009	0.0638650297475592
ENSG00000099203	-0.680246503565554	2.2135177569963	0.192771606856577
ENSG00000099795	-1.44123938664019	2.93348728784871	0.193558731385284
ENSG00000099860	0.760706439784221	2.37199091146491	0.0296190831556761
ENSG00000099968	0.434574514360231	2.34537373055909	0.073426989404484
ENSG00000099977	-0.707444049386969	3.22492134558403	0.299362166941636
ENSG00000100068	-0.833432309009637	2.59383966108127	0.330036218543591
ENSG00000100124	-1.42452841791725	1.81954393554187	0.0540694912830402
ENSG00000100129	-0.199904342308136	3.004751155591	0.340524143954503
ENSG00000100138	-0.909326492453482	3.1360860973841	0.29788430516358
ENSG00000100154	-0.26579229437714	2.33243845991561	0.207954429600536
ENSG00000100241	0.0813168660806435	1.52504480703685	0.0569981264153259
ENSG00000100258	-0.881965764203706	2.06069784035361	0.146097423052445
ENSG00000100280	-0.783585465346875	3.01640650087112	0.384080445973239
ENSG00000100294	-1.07482715240857	2.47784447633876	0.226020559529052
ENSG00000100316	0.774594472596804	3.26458172923808	0.0343519932772756
ENSG00000100324	-2.28633742665444	2.31910605930978	0.0513904956365099
ENSG00000100325	-1.58736742231843	2.80345711564841	0.154041434872555
ENSG00000100330	-0.405968715951262	2.53592674139557	0.296098626488836
ENSG00000100345	-0.973542585161691	1.48429983934679	0.063182053572561
ENSG00000100348	-0.343983187112769	2.89153745767256	0.377802714031995
ENSG00000100360	-2.28633742665444	2.17464119266045	0.0467716541786656
ENSG00000100364	-0.810344091618335	1.61278385671974	0.0777862284941933
ENSG00000100376	-0.891469259374152	0.929418925714293	0.0291429194000042
ENSG00000100379	-0.583292217166112	2.52633927738984	0.317438458923574
ENSG00000100393	-1.04208019400924	2.06445798922692	0.132152865199775
ENSG00000100412	0.179429761136076	1.97081161087252	0.0807404011849055
ENSG00000100425	-0.562699642334542	2.95133751879592	0.409835114344979
ENSG00000100439	-1.23423635439167	3.13369854611578	0.241083305822771
ENSG00000100441	-0.361951752413958	3.266349311987	0.3045207900092
ENSG00000100445	-1.07955491044632	3.56519825171567	0.0888155576571681
ENSG00000100503	-0.896300147501782	1.34242268082221	0.0552841111517513
ENSG00000100523	-0.119480113527326	2.56288738129388	0.246052815793506
ENSG00000100526	-0.801337637075813	2.64443858946784	0.355766660326046
ENSG00000100554	0.0385944569173789	2.17464119266045	0.103604567434115
ENSG00000100575	-0.967777557458678	3.0344279050254	0.335645594563298
ENSG00000100592	-0.518087263723686	2.50852971897129	0.30610604990442
ENSG00000100599	-0.807794122985958	2.42569721336259	0.262090843420116
ENSG00000100600	-0.469118646064428	0.778151250383644	0.0114573258847563
ENSG00000100612	-0.995208518443349	1.30102999566398	0.0516253148418232
ENSG00000100614	-0.178460291753497	3.13129779659762	0.311203385514459
ENSG00000100629	-0.374394061867507	3.21497623472207	0.323659361117033
ENSG00000100632	-0.100808932647296	1.70757017609794	0.0949033662198432
ENSG00000100647	-1.02448959049088	3.22063101944809	0.220874483898358
ENSG00000100650	1.00723543475304	2.71725431276255	0.0174834158802053
ENSG00000100697	-1.07482715240857	0.176091259055681	0.0067418481837878
ENSG00000100722	0.043085966758585	2.87995558512275	0.240343333103211
ENSG00000100731	-0.276482264343071	2.79934054945358	0.34084144066321
ENSG00000100764	-0.351735061079988	3.17623599976087	0.330384352000983
ENSG00000100796	-0.0414520227818541	1.92427928606188	0.0863850899050373
ENSG00000100804	-1.42452841791725	3.1978316933289	0.195779062181956
ENSG00000100811	0.0560128922995282	2.89707700320942	0.238656809257322
ENSG00000100852	0.0279878068804167	2.66181268553726	0.214212259836727
ENSG00000100906	0.876303428887284	3.35439659208194	0.0229641823948309
ENSG00000100938	0.102974554861083	3.4852244001258	0.0806717254867786
ENSG00000100941	0.68522388717497	1.91645394854993	0.0257803178651563
ENSG00000101040	-2.28633742665444	2.77524625974024	0.0474388738869745
ENSG00000101132	-0.888397417982407	2.16435285578444	0.161395264009403
ENSG00000101146	-0.601734486684613	3.3694941621181	0.250563320949703
ENSG00000101191	-0.995208518443349	2.67348169707335	0.327590396651852
ENSG00000101216	-0.967777557458678	1.84509804001426	0.12311983429704
ENSG00000101224	-0.433277269113393	3.30717501204035	0.292018474266099
ENSG00000101236	-1.68427743532648	2.01072386539177	0.0524711548088125
ENSG00000101247	-0.542268429088043	2.96801571399364	0.406148441207508
ENSG00000101294	-0.165628096834719	3.29578694025161	0.250475807150628
ENSG00000101333	-0.869723665669033	2.64884770837289	0.347320305032766
ENSG00000101335	-0.441111723952906	1.86332286012046	0.120188352127685
ENSG00000101337	-1.31904232436295	2.22401481137286	0.127641911553049
ENSG00000101343	0.0652836751789657	3.21722065564452	0.201365552586284
ENSG00000101361	-0.956472127296573	2.81987282195055	0.373920504184391
ENSG00000101365	-1.30637060416432	3.31333984388431	0.181249624027792
ENSG00000101367	0.311834267870691	1.65321251377534	0.0557557950229136
ENSG00000101384	-0.72555841358123	2.91407858538911	0.403786119509597
ENSG00000101400	-1.68427743532648	3.03402652377511	0.1364412584898
ENSG00000101407	-2.28633742665444	1.79239168949825	0.0184016695062571
ENSG00000101413	-0.59130081186923	2.47494433546539	0.296929309019501
ENSG00000101421	-1.22378566245233	1.65801139665711	0.0665183996658565
ENSG00000101439	-1.5081861762708	3.16016829295851	0.177925246606751
ENSG00000101493	-0.333798812639699	3.41680687182294	0.211404915606587
ENSG00000101574	-0.500307641411831	2.90444504107691	0.406486802787597
ENSG00000101577	-1.3832474396625	3.42553422049826	0.126917613094768
ENSG00000101596	0.301024109061523	2.60422605308447	0.134935044673461
ENSG00000101654	-0.989150639726801	1.71180722904119	0.10008634306425
ENSG00000101665	0.257344232286738	1.66745295288995	0.0599438009422032
ENSG00000101773	-0.417562618654691	3.00259798071991	0.383185084051333
ENSG00000101782	-0.194151774195545	2.64295887940979	0.275165360213435
ENSG00000101811	-0.917623138035911	1.26717172840301	0.0493811189479687
ENSG00000101825	-0.995208518443349	0	0.0049380162117862
ENSG00000101843	-1.26311805161333	2.70799574642293	0.241328843480627
ENSG00000101849	-0.410138151840337	1.81954393554187	0.116812567134844
ENSG00000101856	-0.345347171869624	2.86569605991607	0.375903407490138
ENSG00000101911	-1.98530743099046	2.52504480703685	0.0517335789132833
ENSG00000101935	-1.80921617193478	3.20547503674089	0.100563948267335
ENSG00000101966	-0.979385171234038	2.68484536164441	0.337437805778168
ENSG00000101972	-2.28633742665444	0.653212513775344	0.00299048727389702
ENSG00000101974	0.0739100893432531	2.74857561693099	0.207679064975578
ENSG00000102024	-0.430539844518885	2.55083960506578	0.305443625603942
ENSG00000102054	-0.433277269113393	3.04708007281626	0.374448956769412
ENSG00000102081	-0.153859463530451	2.95736780843153	0.329642005014881
ENSG00000102103	-1.36859051409381	3.52859535769407	0.0876011817491082
ENSG00000102158	-0.106229994637993	1.48429983934679	0.0673492427843779
ENSG00000102172	-1.15442389081733	1.43136376415899	0.0549358078694086
ENSG00000102181	-1.5081861762708	1.94694327069783	0.0554572509438332
ENSG00000102189	-0.649118056275754	2.39880773020326	0.266531523158897
ENSG00000102287	-1.40843670651333	1.61278385671974	0.0481681514655907
ENSG00000102309	-1.26311805161333	3.36191661866864	0.163026771001714
ENSG00000102316	-1.06756051842983	2.38201704257487	0.204505618721397
ENSG00000102317	0.345788374631894	1.8228216453031	0.0650833107552295
ENSG00000102390	0.143957523726279	2.85003325768977	0.197234092117554
ENSG00000102393	-0.171668523204319	3.11143055176598	0.314776023602474
ENSG00000102409	-1.56414804727731	2.06258198422816	0.0615239797716169
ENSG00000102531	-0.372414591584048	3.26528962586083	0.305864310914163
ENSG00000102572	-0.0511501001606717	3.23892384599242	0.238871501223362
ENSG00000102580	0.00899557639685048	2.66086547800387	0.219679213738266
ENSG00000102595	-0.613331340549449	2.68574173860226	0.377666918373876
ENSG00000102606	0.071675814162166	1.48429983934679	0.0518618443155964
ENSG00000102699	-1.14020939097621	2.78958071216443	0.316973144846044
ENSG00000102710	-0.366744803171964	3.53706314278162	0.127449107790033
ENSG00000102753	-0.537387008683751	3.21892918508809	0.328470421065871
ENSG00000102755	-0.584139689396981	2.3021143769562	0.229208542212706
ENSG00000102780	-0.150110478429092	1.80277372529198	0.0999853839083516
ENSG00000102805	-0.415952337371008	2.44793286559218	0.271918872303082
ENSG00000102870	-1.01163025376044	3.02160271602824	0.33027984685536
ENSG00000102893	-1.13177353509802	1.33243845991561	0.0480089276471626
ENSG00000102901	-1.07482715240857	1.81624129999178	0.109916463300552
ENSG00000102910	-1.48875150848011	3.21761552866633	0.173962850679845
ENSG00000102921	-1.14571015767684	3.24092347879425	0.205843971481379
ENSG00000102974	-1.56414804727731	2.61331316145546	0.158756172924392
ENSG00000103035	-1.00135209395987	2.47639682672533	0.244603953272945
ENSG00000103042	-1.12349842225327	2.7856856682809	0.323744551798266
ENSG00000103051	-0.211358798115917	2.67806290497435	0.2866517168712
ENSG00000103091	-0.25102224729445	2.39880773020326	0.229055981838059
ENSG00000103168	-0.797451326106009	2.77561044800636	0.389247253242047
ENSG00000103194	-0.694178522779367	2.98922727373054	0.402752395631288
ENSG00000103196	-1.15442389081733	1.77085201164214	0.0896653384291626
ENSG00000103222	-0.751365054822409	2.65896484266443	0.365034433045093
ENSG00000103241	-0.274485601203146	2.26126286879249	0.182233536382381
ENSG00000103275	-1.35441213596861	2.80922292168942	0.224138483007933
ENSG00000103335	0.3427173490484	3.2043913319193	0.11200255226688
ENSG00000103342	-1.07482715240857	2.63093611906419	0.281420530918342
ENSG00000103353	-0.442818235440818	3.0826058726979	0.365886935873834
ENSG00000103429	0.0523969908164572	2.77670118398841	0.219111726360705
ENSG00000103449	-2.28633742665444	2.60906054993009	0.0540486390001093
ENSG00000103489	-0.985307430990463	2.2417954312952	0.169612503538165
ENSG00000103512	-1.98530743099046	2.21748394421391	0.0516536604705881
ENSG00000103591	-0.435555306385003	2.66791968531736	0.345513554415614
ENSG00000103653	-0.36899910901258	2.31175386105575	0.218634461126438
ENSG00000103657	-1.28633742665444	3.14113609012074	0.232101417071728
ENSG00000103671	-0.330298771484278	3.16016829295851	0.331606269693658
ENSG00000103888	-1.31904232436295	2.98565097369095	0.240648959479675
ENSG00000104067	0.00640001294061059	3.32376758329678	0.175796831965278
ENSG00000104093	-1.17239407434761	1.6232492903979	0.0689371887305109
ENSG00000104129	-0.0500124323531421	3.07754958045179	0.287716890800093
ENSG00000104177	-0.260947251633342	1.86033800657099	0.110053811535214
ENSG00000104221	-0.248828939190476	1.11394335230684	0.0351215949049968
ENSG00000104228	-0.441722422138178	3.22968184231768	0.324297815691325
ENSG00000104312	-0.677302636097667	3.21866677149587	0.310608196752885
ENSG00000104320	-0.713779572381421	3.0920184707528	0.369262590449864
ENSG00000104365	-1.23423635439167	3.0265332645233	0.266239867115909
ENSG00000104408	0.491235314287474	3.02694162795903	0.0904472925529296
ENSG00000104419	-0.544423641629652	2.27646180417324	0.218656104143094
ENSG00000104442	-0.596831561913949	2.1476763242411	0.170694726009732
ENSG00000104497	-0.87431736968469	2.01072386539177	0.141687465459261
ENSG00000104611	-0.722292018534442	2.87535069657929	0.403154477385453
ENSG00000104613	-2.28633742665444	1.77815125038364	0.0184867237047952
ENSG00000104626	-1.80921617193478	2.2148438480477	0.0655583524499143
ENSG00000104695	0.41301001554741	1.04139268515823	0.0157818237200366
ENSG00000104722	-0.415952337371008	2.42813479402879	0.265615823002208
ENSG00000104728	-1.77117941249023	2.25285303097989	0.0730463332147081
ENSG00000104812	-0.617508224756939	3.04080006125653	0.393410012451671
ENSG00000104904	0.111061546140259	1.43136376415899	0.0406995919619502
ENSG00000104960	-1.47014941682625	3.37739732676989	0.129119366176543
ENSG00000104964	-1.98530743099046	2.27875360095283	0.0527246735643758
ENSG00000104969	-1.36859051409381	2.68841982200271	0.206186468041054
ENSG00000105053	-0.952906348708302	1.73239375982297	0.104766134290318
ENSG00000105088	-1.56414804727731	2.91671707759881	0.157751003173676
ENSG00000105137	-0.208358781246331	3.29797924415936	0.259906554950495
ENSG00000105171	-0.896300147501782	2.35314654621398	0.224235906928632
ENSG00000105173	-1.31904232436295	2.20817252666712	0.123040818435176
ENSG00000105176	-0.585661521488163	3.17868923977559	0.341709744522815
ENSG00000105229	-1.58736742231843	1.7481880270062	0.0448209350213655
ENSG00000105339	-1.17832087691293	2.99409708958821	0.293089876142519
ENSG00000105355	-1.06756051842983	2.8668778143375	0.352366312457093
ENSG00000105401	0.823993274141801	2.12057393120585	0.0189572155612827
ENSG00000105497	0.125089554486846	3.07169794522161	0.208951827857853
ENSG00000105556	-1.56414804727731	1.70329137811866	0.0437350014724509
ENSG00000105618	-1.15442389081733	3.41128291301738	0.141856264634154
ENSG00000105640	-0.185825036422772	2.42160392686983	0.223769049584465
ENSG00000105664	-2.28633742665444	3.07206599141475	0.0455117157020659
ENSG00000105701	-1.48875150848011	3.2405492482826	0.168057560513584
ENSG00000105708	-0.496969852034689	2.17609125905568	0.175459637966083
ENSG00000105732	-1.06756051842983	2.87621784059164	0.351743195768181
ENSG00000105738	-1.36859051409381	2.75434833571102	0.213708324660321
ENSG00000105810	-0.220775718962615	3.36623612371829	0.226964668022294
ENSG00000105829	-0.372935888080315	2.54095480892613	0.291961526851454
ENSG00000105849	-1.0946294794766	2.69240623483363	0.301487722339772
ENSG00000105875	-0.781187448334538	2.24797326636181	0.196854755085856
ENSG00000105879	0.128739036401142	2.46389298898591	0.165033492411632
ENSG00000105887	-0.294675535115813	2.71474876072506	0.320661865552223
ENSG00000105926	-0.95847606077569	3.03100428136354	0.34013559202044
ENSG00000105939	-0.399292102631904	3.31921019418185	0.283511358057063
ENSG00000105968	-0.172654103624617	2.62376600013393	0.267125836250928
ENSG00000105971	-0.973542585161691	3.13987908640124	0.278073182048306
ENSG00000105974	-0.933206358727692	3.39707054995941	0.164728195099999
ENSG00000105976	-0.632176363063711	3.3533390953113	0.254437275136076
ENSG00000105983	-0.368590514093814	2.26951294421792	0.20051455935703
ENSG00000105993	-0.301146402232264	3.28000895310819	0.29011469738619
ENSG00000106003	0.0401248927719415	2.53083977861652	0.203490958388463
ENSG00000106009	-1.65544213163259	3.76989403581217	0.0115270801797069
ENSG00000106080	-0.538753278012243	2.35506820634885	0.250441558225647
ENSG00000106153	-0.0222548710990452	3.00603795499732	0.281110696536204
ENSG00000106211	-0.558216005721693	3.27692113206577	0.303554119629753
ENSG00000106236	-1.31904232436295	0.845098040014257	0.0128058125886091
ENSG00000106261	-0.952906348708302	2.99760478746045	0.352285503453807
ENSG00000106266	-0.822468426589286	3.17362325769808	0.298977066656599
ENSG00000106268	-2.28633742665444	2.38827886345964	0.0511082923902981
ENSG00000106299	-0.764224607154835	2.78532983501077	0.393060125515609
ENSG00000106366	-1.98530743099046	2.1846914308176	0.0496449317275314
ENSG00000106392	-0.506764127321977	1.94448267215017	0.131532418940352
ENSG00000106443	-1.44123938664019	2.3384564936046	0.141464018696782
ENSG00000106460	-1.48875150848011	2.66322963453287	0.177259822415212
ENSG00000106524	-0.649118056275754	2.44482519950975	0.284402934332778
ENSG00000106554	0.000325504643349217	3.18681512444745	0.240418649186518
ENSG00000106571	-0.5952701518378	2.7856856682809	0.399430576043236
ENSG00000106609	-0.34359745262364	2.36361197989214	0.233107651261047
ENSG00000106624	-0.967777557458678	3.14829409743475	0.273970168055282
ENSG00000106636	-0.662071912092895	1.14612803567824	0.0394622567394622
ENSG00000106638	-1.03533726044136	3.23578087032756	0.213520476747993
ENSG00000106701	-0.518087263723686	3.09025805293132	0.371613128594533
ENSG00000106772	-1.65544213163259	1.87794695162919	0.0472469721221592
ENSG00000106799	0.317299780104369	2.1156105116743	0.0736912235601532
ENSG00000106829	-0.0434414354076942	1.53781909507327	0.0698857287447509
ENSG00000106976	-2.28633742665444	2.2291697025391	0.0505114799469841
ENSG00000106993	-1.01801232869897	2.34537373055909	0.202351881652526
ENSG00000107021	-1.22378566245233	3.08795878946073	0.254845529826083
ENSG00000107036	0.318592536872595	3.09394672389058	0.13420181875569
ENSG00000107104	-1.25195788863964	3.41672369754673	0.139474962896846
ENSG00000107140	-1.15442389081733	2.69108149212297	0.276611339838484
ENSG00000107223	0.297910882064973	1.85733249643127	0.0699696549840586
ENSG00000107249	-0.178723979710265	2.36267092972567	0.200841139204505
ENSG00000107290	-0.91436133621343	2.65801139665711	0.342549605430872
ENSG00000107338	-0.354516692903107	3.20897851727625	0.322412249223184
ENSG00000107341	-1.08702679255765	1.75966784468963	0.100359399250465
ENSG00000107372	0.344353309986756	1.97543180850926	0.0734128553392221
ENSG00000107560	-0.613331340549449	2.47129171105894	0.296969908339016
ENSG00000107581	0.640936532609169	3.53668467262093	0.0248725952527633
ENSG00000107625	-0.348580943875015	3.20098721916317	0.324121850880718
ENSG00000107643	-0.470939072179523	2.80413943233535	0.390471897954656
ENSG00000107669	-2.28633742665444	2.4456042032736	0.0520729495685608
ENSG00000107731	-0.860679505405895	2.23426412437879	0.184169776818084
ENSG00000107745	-0.186503620824172	2.85003325768977	0.323858786950966
ENSG00000107779	-0.141239987505631	2.90173069172922	0.318870846209114
ENSG00000107854	0.16454902675387	1.68574173860226	0.0650533142440452
ENSG00000107897	-0.590439263710171	2.33041377334919	0.240889728219893
ENSG00000107938	-1.08221744399852	1.5910646070265	0.072551399698438
ENSG00000107957	-0.956472127296573	2.89459294792296	0.371149177929331
ENSG00000107968	-0.423477740668841	2.25767857486918	0.201755433867366
ENSG00000108010	0.359358995029308	3.01093566470439	0.12861340458048
ENSG00000108039	-0.952906348708302	2.65417654187796	0.330448592274339
ENSG00000108091	-0.677302636097667	1.7160033436348	0.100836447270845
ENSG00000108094	-0.805259039190693	2.98520185836457	0.386782546127577
ENSG00000108107	-1.28633742665444	3.06164093406169	0.244117121637449
ENSG00000108175	-2.28633742665444	3.57258120133249	0.0225172978152736
ENSG00000108239	0.155222845445401	3.36201097922999	0.112766562274637
ENSG00000108256	0.549766380941608	1.70757017609794	0.0351135330665061
ENSG00000108298	-0.927949578347859	2.50447086249442	0.272913944309101
ENSG00000108384	-1.24494474149622	2.59439255037543	0.218291986443115
ENSG00000108406	-1.0946294794766	2.82249498527875	0.340875687529364
ENSG00000108424	-0.184950657373232	3.06107532362979	0.328548931282597
ENSG00000108468	-1.31904232436295	2.54530711646582	0.19775081606334
ENSG00000108469	-0.654652280378361	1.45484486000851	0.0700090144724712
ENSG00000108518	-0.761663763033315	3.27795284703881	0.255519164903414
ENSG00000108551	0.179722084586901	1.74036268949424	0.0663854868544194
ENSG00000108582	0.382892134060403	2.97680833733807	0.122429737497798
ENSG00000108599	-0.421845418646407	3.02284061087653	0.379044596347032
ENSG00000108691	-1.68427743532648	3.13767053723676	0.135162898900599
ENSG00000108821	-0.354017030778738	3.18483333393335	0.328872957779881
ENSG00000108828	-0.750120104496691	2.50310943667137	0.299366483270004
ENSG00000108840	-1.98530743099046	3.1384605947257	0.06845958401334
ENSG00000108854	-0.439539055691616	2.06258198422816	0.142292340545593
ENSG00000108960	-2.28633742665444	2.40993312333129	0.0513806318730119
ENSG00000108963	-0.759383476221794	3.55285065446056	0.13037470533831
ENSG00000109079	-0.360534694673115	3.24846371755103	0.310624681717809
ENSG00000109111	0.47678710052213	3.65432096170368	0.0225680570232312
ENSG00000109133	0.274627364162054	2.18752072083646	0.0775314394990973
ENSG00000109171	-0.563507831951575	2.00432137378264	0.141031810173661
ENSG00000109180	-0.559817244011738	2.77742682238931	0.395894888040726
ENSG00000109189	-0.272257378356727	2.79413935576777	0.337250219308083
ENSG00000109220	0.488141051876397	1.75204844781944	0.0466294604431603
ENSG00000109320	-1.42452841791725	3.27392678010053	0.175847836881827
ENSG00000109381	-0.68919976392071	3.51228406328185	0.15967399135014
ENSG00000109436	-0.973542585161691	2.53083977861652	0.270434339963399
ENSG00000109445	0.242179164068012	2.70586371228392	0.158464649009316
ENSG00000109475	0.42085253516085	3.24204423936955	0.0883007575608736
ENSG00000109536	-0.635583386424724	2.94939000664491	0.411121797378951
ENSG00000109572	-0.524230839240204	2.33745926129066	0.243392881780926
ENSG00000109576	-1.56414804727731	2.47567118832443	0.146507002527913
ENSG00000109606	0.374660360436088	2.50379068305718	0.103201823994297
ENSG00000109674	-0.732165841752393	2.96543689977626	0.401070462817996
ENSG00000109686	-1.5081861762708	3.07243372596839	0.180135967537648
ENSG00000109805	-0.0769758712367129	3.055378331375	0.300254408787386
ENSG00000109861	-1.5081861762708	2.66885164808252	0.173526823677946
ENSG00000109929	-0.411157010253874	2.89707700320942	0.392510796556395
ENSG00000109971	0.444130667661212	2.47856649559384	0.0816838554344153
ENSG00000110031	-0.773797156744584	2.91619065998054	0.39661539405278
ENSG00000110048	-0.797451326106009	3.97020735880685	0.0165345444165231
ENSG00000110066	-0.167181290865068	2.4814426285023	0.239303698660253
ENSG00000110104	-1.80921617193478	2.77195474896395	0.0985402349620099
ENSG00000110107	-1.68427743532648	2.54961623951909	0.121792708873822
ENSG00000110172	0.463510198335569	2.52827377716704	0.0794086657140572
ENSG00000110218	0.397315286858172	2.99255351783214	0.118713532598773
ENSG00000110237	-1.36859051409381	3.30481354339411	0.177429447091096
ENSG00000110318	-1.36859051409381	3.14519640611418	0.216312497562371
ENSG00000110367	0.471910773729741	2.10551018476997	0.0540545749210511
ENSG00000110395	-0.995208518443349	3.62190296089123	0.0784212888477994
ENSG00000110422	-0.783585465346875	1.86332286012046	0.123904702072064
ENSG00000110435	-0.801337637075813	3.37465671303542	0.203526122363883
ENSG00000110497	-0.662071912092895	3.61151088712666	0.106246593234847
ENSG00000110619	-0.395659475140583	3.39252108993193	0.236439275673928
ENSG00000110696	-0.01801232869897	2.40483371661994	0.180982824762884
ENSG00000110756	-0.0848278929622886	2.89845091919837	0.296765755045488
ENSG00000110768	-0.203831432857821	2.78031731214015	0.31095409804021
ENSG00000110851	-0.759383476221794	2.32837960343874	0.229911378550852
ENSG00000110871	-0.822468426589286	3.06445798922692	0.359586308107928
ENSG00000110880	0.541161916054097	1.78175537465247	0.0421197429914633
ENSG00000110917	-0.766530522765852	3.16849748352303	0.316869749984124
ENSG00000110958	-0.387203377343157	2.37748838337613	0.245816994584681
ENSG00000111052	-1.14571015767684	1.99343623049761	0.110809694671346
ENSG00000111145	-1.48875150848011	2.4456042032736	0.158191535624308
ENSG00000111300	-0.123792224361093	3.44466923093852	0.153203160125316
ENSG00000111331	0.123270650315416	3.18822517270528	0.187486640804013
ENSG00000111412	0.412280536989165	2.79553244271015	0.115346991335351
ENSG00000111424	-0.424528417917248	2.61384182187607	0.324276007175258
ENSG00000111445	-0.699215020770915	2.68394713075151	0.377558214222623
ENSG00000111450	-0.625246378020131	2.93876982278312	0.411900442917238
ENSG00000111605	-0.167506193567959	2.49623754516674	0.243496855140711
ENSG00000111615	0.622077595773667	2.79379038469082	0.051456614772035
ENSG00000111647	0.0568614944055883	2.98227123303957	0.244173946209886
ENSG00000111666	-0.811774528522182	2.66370092538965	0.362341945081646
ENSG00000111684	-0.554569927194411	3.4438104011214	0.209671933154813
ENSG00000111716	-0.886691517152144	0.397940008672038	0.00979045877518941
ENSG00000111725	-1.56414804727731	2.78532983501077	0.160356824272268
ENSG00000111731	-1.80921617193478	2.66745295288995	0.0952361696514695
ENSG00000111752	-1.65544213163259	3.4375127452648	0.076389773408638
ENSG00000111785	-0.909326492453482	2.78031731214015	0.377567658798692
ENSG00000111875	-0.741050198345261	2.44715803134222	0.278918880164241
ENSG00000111880	-0.699215020770915	0.812913356642856	0.018764696019052
ENSG00000111885	-0.79359948381262	3.0265332645233	0.380517813021151
ENSG00000111897	0.588330050940689	1.71180722904119	0.0302578863980532
ENSG00000111912	-0.469118646064428	3.73675494608966	0.0408230713317362
ENSG00000111962	-1.01163025376044	2.96402379284003	0.349334443471346
ENSG00000112062	-0.457851599641894	2.72181061521255	0.367187450512298
ENSG00000112081	1.45809855268407	2.67760695272049	0.00657789766162976
ENSG00000112118	-0.405968715951262	3.03362477121926	0.373656296563692
ENSG00000112144	-1.16331604320752	3.57089303621839	0.081489162950503
ENSG00000112149	-0.445634412068683	2.33545790068938	0.236078121420368
ENSG00000112167	-0.67437858937153	2.35314654621398	0.247041166195822
ENSG00000112242	-1.11024616759876	3.13656203658998	0.253998073538009
ENSG00000112249	0.038189836843284	2.65224634100332	0.210669323369751
ENSG00000112290	-0.285057373248031	2.87995558512275	0.362035986374193
ENSG00000112297	-1.19733014316576	2.76417613239033	0.285346515226078
ENSG00000112306	0.761620476809951	3.08062648692181	0.0456213482104862
ENSG00000112339	0.583392202443558	2.33645973384853	0.0524217753156987
ENSG00000112378	-2.28633742665444	3.03901732199741	0.0472718745594412
ENSG00000112531	0.356111192196014	3.12904505988796	0.120243912551435
ENSG00000112578	-0.0287468070162121	3.41170386340597	0.142610627169496
ENSG00000112592	-0.0595046990091343	3.04198450148679	0.294807214182121
ENSG00000112679	-0.578592036853156	1.04139268515823	0.0388297519329117
ENSG00000112699	-0.830743539434042	3.81680452287977	0.034324700264963
ENSG00000112701	0.0600960601677567	2.01703333929878	0.0872293911023171
ENSG00000112851	0.0854571700373815	1.56229286445647	0.0611713350991948
ENSG00000112874	-2.28633742665444	2.96614173273903	0.0485991606179037
ENSG00000112902	-0.274572580825672	2.5152113043278	0.2668394625909
ENSG00000112941	-0.473944284348694	3.21853550521653	0.329384236924407
ENSG00000112972	-0.233179895667447	2.86981820797933	0.344974325388559
ENSG00000112977	-2.28633742665444	3.03901732199741	0.0472718745594412
ENSG00000112984	-1.23423635439167	1.4983105537896	0.0543833208692957
ENSG00000112996	-0.0167283887491736	2.25163822044821	0.128030460337704
ENSG00000113048	-0.708572331388931	3.26304398331317	0.279326576280066
ENSG00000113068	-0.0911410106008466	2.97266559226611	0.308553464487835
ENSG00000113083	-1.35441213596861	2.84229713432807	0.226099242943036
ENSG00000113140	-1.42452841791725	3.28645646974698	0.17184261423551
ENSG00000113163	0.068188512995951	2.51982799377572	0.193428836015048
ENSG00000113194	-1.68427743532648	1.93701610746481	0.0485737780555898
ENSG00000113273	-1.06041347188577	2.27415784926368	0.170963048894731
ENSG00000113282	-0.2803270093473	2.88564387183576	0.361063610050199
ENSG00000113318	-0.87431736968469	2.44404479591808	0.260857324938283
ENSG00000113328	0.831671336920006	3.59665206613244	0.0139530671372215
ENSG00000113360	-0.657446065111709	2.81557774832427	0.403945101248722
ENSG00000113368	-1.04892947287208	2.31175386105575	0.186311125905555
ENSG00000113369	-0.952906348708302	2.57170883180869	0.292541496077169
ENSG00000113387	-0.057241051799567	2.41912930774198	0.196811669256261
ENSG00000113407	0.0675114230916855	2.06069784035361	0.0899604196048152
ENSG00000113456	0.0353988325814839	2.54715912132742	0.206642711441274
ENSG00000113569	-0.447978375880665	2.48215869541128	0.286912653076443
ENSG00000113594	-0.168671889447845	3.33615942648478	0.230660089464487
ENSG00000113595	0.330379490242204	1.88649072517248	0.0707619629723582
ENSG00000113615	-0.87431736968469	3.26399093268131	0.229965344658664
ENSG00000113643	-0.328510023628655	2.80821097292422	0.358786463248113
ENSG00000113648	-1.48875150848011	2.48855071650044	0.165153895743306
ENSG00000113649	-0.446869481544115	2.83282812953935	0.392178997996796
ENSG00000113657	-1.5081861762708	2.01703333929878	0.0601345805222016
ENSG00000113658	-0.0823728217056656	3.27288544475757	0.23454151314641
ENSG00000113712	0.737611508649126	3.25503116334555	0.0371499923042331
ENSG00000113716	-0.116472173753317	3.10431636451173	0.304202983984181
ENSG00000113739	-1.04208019400924	2.54654266347813	0.25515386869351
ENSG00000113742	0.197910218458277	3.4659030981733	0.0753709527582027
ENSG00000113758	-0.535866230109138	3.50684313633935	0.165058309527157
ENSG00000113761	-1.65544213163259	2.7501225267834	0.138326914220376
ENSG00000113810	0.702006135225036	2.54838941813292	0.0320715358070188
ENSG00000113851	-0.391081910842513	1.06069784035361	0.0384994135384849
ENSG00000113916	-0.883653167078483	2.55266821611219	0.301021592308873
ENSG00000114019	0.430326583895967	2.82380015374988	0.109700858818683
ENSG00000114030	0.0550811965320331	3.2456360294062	0.19409965384783
ENSG00000114098	-0.210356488117463	1.45484486000851	0.0701138496308973
ENSG00000114315	-0.803849867677797	3.42447327319533	0.181727856116171
ENSG00000114374	-0.919455235006868	2.76900787094377	0.374408914635662
ENSG00000114416	0.783841610278898	3.09760432887441	0.0437143649321345
ENSG00000114423	-0.919455235006868	3.11411035653189	0.307323062532853
ENSG00000114439	0.0151643151102251	2.12872228433843	0.10112276284826
ENSG00000114446	-0.83494098514603	3.19645254170339	0.280011798819978
ENSG00000114554	-1.77117941249023	1.30102999566398	0.0227942932245456
ENSG00000114648	-0.468468212444985	2.72754125702856	0.370755315550037
ENSG00000114650	-0.857817213462872	3.03602973065654	0.36260231998475
ENSG00000114698	-0.550954204305808	3.17565674728166	0.343071295244609
ENSG00000114735	-0.826586273903105	2.43136376415899	0.263016024039605
ENSG00000114742	-0.585661521488163	3.48974760567371	0.180055856235074
ENSG00000114770	-0.841921069643289	1.98227123303957	0.139254441111346
ENSG00000114784	-0.211718504570707	3.13940677044179	0.315848312241105
ENSG00000114850	0.137781276595614	3.15503222879097	0.189935723452888
ENSG00000114948	-1.13177353509802	2.09864372581706	0.123326931536525
ENSG00000114988	-0.0294557839309188	1.69019608002851	0.0831706153639786
ENSG00000115053	0.735423112354048	2.27531135454181	0.0330576395064254
ENSG00000115073	-1.12349842225327	3.13177900936919	0.254421706273646
ENSG00000115091	0.778183884449062	2.28103336724773	0.0286008737544019
ENSG00000115107	-1.40843670651333	2.40654018043396	0.164427957966305
ENSG00000115145	-0.656442942547591	2.27760921430409	0.216846502080057
ENSG00000115232	-0.190924742628249	3.39093510710338	0.204041605281291
ENSG00000115295	-0.476970436841117	2.9216864754836	0.403321497819413
ENSG00000115306	-1.06756051842983	2.62991903550354	0.28215035951162
ENSG00000115355	-0.245252065555152	2.91460756777108	0.354438210487504
ENSG00000115365	-1.0946294794766	1.83884909073726	0.109048881380776
ENSG00000115380	-1.23423635439167	3.20384846374623	0.219628813926548
ENSG00000115392	-1.33209491721512	2.83537345247001	0.235602695449384
ENSG00000115414	-0.789781504144088	2.81291335664286	0.39264195403807
ENSG00000115415	1.20375408555726	2.56995881809659	0.00894548783285998
ENSG00000115421	-0.599276105450247	3.05365455829075	0.389044897867476
ENSG00000115524	0.0744300547104014	2.64689362416774	0.200761253671764
ENSG00000115548	-0.444531478935707	1.04139268515823	0.0386474359216142
ENSG00000115561	0.156637121366628	1.04139268515823	0.0224368266195842
ENSG00000115641	-0.0532367943183765	1.57978359661681	0.0776061702240104
ENSG00000115648	-2.28633742665444	1.66745295288995	0.0153540418657821
ENSG00000115652	-0.424528417917248	2.67394199863409	0.344061821969862
ENSG00000115661	-1.42452841791725	3.28386634847347	0.173197266360935
ENSG00000115677	-0.846228492586355	3.10140335055533	0.335555588307733
ENSG00000115738	-0.737665645194141	3.25017594808393	0.278139515197252
ENSG00000115756	-2.28633742665444	2.96070855168856	0.0485570036280984
ENSG00000115758	-0.254250099894751	2.92967431794859	0.357275963845384
ENSG00000115761	-0.279993844952349	1.77815125038364	0.114837418289062
ENSG00000115827	-0.697239447169854	2.57345182203549	0.335647459234932
ENSG00000115844	-0.746664407732664	3.82665779187587	0.0336172369903347
ENSG00000115866	-0.933206358727692	2.5705429398819	0.298682036270206
ENSG00000115875	0.677166164433119	2.26363606858811	0.0393427014085074
ENSG00000115944	-0.112804524186163	2.45178643552429	0.220495206964372
ENSG00000115947	-0.518087263723686	1.82607480270083	0.117094418539946
ENSG00000115963	0.740504185532158	2.8718647020882	0.0365362383006031
ENSG00000116005	-1.48875150848011	2.41580772763554	0.152520659418835
ENSG00000116062	-0.36623088093585	2.17464119266045	0.164350066029321
ENSG00000116106	0.581007267395726	1.14612803567824	0.0196129654174929
ENSG00000116117	-0.416984943962651	1.90036712865647	0.122262924921377
ENSG00000116127	-1.12349842225327	2.54654266347813	0.232526480051924
ENSG00000116128	-2.28633742665444	2.55509444857832	0.0545344220288248
ENSG00000116191	-0.469118646064428	1.55022835305509	0.093353978462214
ENSG00000116198	-1.48875150848011	3.43885865942056	0.103383310634909
ENSG00000116212	-0.550954204305808	2.54715912132742	0.32331078662894
ENSG00000116221	-1.80921617193478	2.8926510338773	0.100812515759414
ENSG00000116285	0.113066938898693	2.80617997398389	0.202281606331745
ENSG00000116288	-0.901185377199965	3.04257551244019	0.349781266333325
ENSG00000116473	-0.237421238206073	2.17609125905568	0.147864058276596
ENSG00000116478	-1.48875150848011	3.48657215051836	0.0862934985722004
ENSG00000116525	-0.58177865045062	3.02958667163046	0.395883605356896
ENSG00000116539	-0.043685763377243	3.42942926438179	0.136354509470444
ENSG00000116641	-1.03106492155114	2.42569721336259	0.222677406563816
ENSG00000116649	-0.633876533757024	3.39488925716742	0.232362097934339
ENSG00000116670	-0.555991427109088	3.49094120535679	0.177080162517458
ENSG00000116685	-1.5081861762708	3.48650132046325	0.0831416912549413
ENSG00000116698	-1.98530743099046	3.36304759452109	0.0524680543943811
ENSG00000116704	-0.378269814326283	2.46982201597816	0.272136086805646
ENSG00000116729	-0.00503362481985001	2.55388302664387	0.218362068021813
ENSG00000116731	0.0718239800633111	2.63093611906419	0.200518253435594
ENSG00000116761	-0.45608510400803	1.60205999132796	0.100620935978657
ENSG00000116791	-1.3832474396625	2.23426412437879	0.120721403602845
ENSG00000116809	-0.0420801940092419	2.60584353905809	0.231795516066504
ENSG00000116906	-2.28633742665444	2.00860017176192	0.02479558025487
ENSG00000116977	-0.785996796893671	2.11892575282578	0.160250300392785
ENSG00000116984	-1.26311805161333	3.23032116891908	0.211208184497984
ENSG00000116991	-0.654652280378361	2.60906054993009	0.351220922988536
ENSG00000117000	0.467788603840471	2.76305344029961	0.0950323208985793
ENSG00000117020	-0.67251258949771	3.43424945239648	0.204552443443026
ENSG00000117036	-0.822468426589286	1.34242268082221	0.0547289693640185
ENSG00000117114	-1.48875150848011	2.42813479402879	0.155070454558535
ENSG00000117118	-0.734307264777374	3.2895889525426	0.258690146114072
ENSG00000117133	-0.262073553481534	3.51923716149698	0.126792398901155
ENSG00000117152	-0.592847990741892	3.39958720001808	0.235328152636979
ENSG00000117155	-1.16331604320752	2.86362022027032	0.317260740431557
ENSG00000117228	0.335515842612044	2.16879202031418	0.0711607918232633
ENSG00000117262	-0.251728307255033	2.58035466110659	0.277088795721209
ENSG00000117289	-1.98530743099046	0.845098040014257	0.00988397276447589
ENSG00000117298	-2.28633742665444	2.34537373055909	0.051145387753992
ENSG00000117318	-1.26311805161333	3.21669359916975	0.214978103098385
ENSG00000117335	-0.669620509757796	2.68259629146055	0.377169925016302
ENSG00000117362	-0.351238587213769	2.90821685308939	0.380426009257662
ENSG00000117394	-1.80921617193478	3.14783084994346	0.107072259143801
ENSG00000117399	-1.42452841791725	3.46277222841061	0.10606712147722
ENSG00000117419	-1.36859051409381	3.00043407747932	0.219968918980464
ENSG00000117461	-0.17258531634446	2.37383114507383	0.204797179051595
ENSG00000117525	-1.23423635439167	2.31806333496276	0.162217708540373
ENSG00000117528	-0.532402313345656	2.58263143948964	0.335082944504645
ENSG00000117543	-0.95847606077569	2.42975228000241	0.240347950191913
ENSG00000117616	0.988779794735316	3.28589471248084	0.0219145684596406
ENSG00000117625	-0.862286047543544	3.53389910079659	0.126598028309405
ENSG00000117632	-0.554569927194411	2.8561244442423	0.408282217152369
ENSG00000117697	-0.933206358727692	2.79413935576777	0.375769151479028
ENSG00000117713	-0.600155381535983	3.23653726148869	0.314234295125219
ENSG00000117724	-0.501561940176447	1.35218251811136	0.0554987003705196
ENSG00000117751	-0.759383476221794	3.06707085604537	0.372908337182206
ENSG00000117758	-0.734307264777374	3.09219412069732	0.366538055350855
ENSG00000117906	-0.300704491020632	2.40397796366935	0.240111901792564
ENSG00000118007	-0.259104529332767	2.68975269613916	0.303801012666858
ENSG00000118181	-0.144912854646332	2.39445168082622	0.206304216855916
ENSG00000118246	0.00195063129598701	2.8228216453031	0.245314316232198
ENSG00000118363	0.259603400035449	2.98833595585605	0.158389833382815
ENSG00000118418	-0.860679505405895	2.42732378635725	0.257063840934951
ENSG00000118503	-0.601734486684613	3.30867110671542	0.282185305149225
ENSG00000118508	-0.787349125946009	2.09691001300806	0.156107874712783
ENSG00000118515	-0.114119434525976	2.98385171899147	0.316774659617059
ENSG00000118518	-0.0120845058647949	3.30124708863621	0.19547546986749
ENSG00000118523	-0.234915624181019	2.84323277809801	0.338609849504799
ENSG00000118564	-0.293027387008747	2.41912930774198	0.244079427456305
ENSG00000118579	0.329306858670017	2.7105404479333	0.136213691453735
ENSG00000118596	-0.29337070550443	2.41747169320329	0.242778078776094
ENSG00000118680	0.178990906698153	2.29885307640971	0.102529529294288
ENSG00000118689	0.019481020650157	2.66651798055488	0.216571825777179
ENSG00000118705	-0.326728612958134	2.50105926221775	0.272865758915361
ENSG00000118816	-0.854973662495457	3.09760432887441	0.334785703766635
ENSG00000118873	0.141452292397229	0.845098040014257	0.0111352460491425
ENSG00000118900	-0.404400777441865	2.96941591235398	0.386749631768356
ENSG00000118922	0.346003971343123	3.10619089726342	0.124557474821312
ENSG00000118961	-0.661058060285371	3.45301239112146	0.194915255663379
ENSG00000119042	-0.741050198345261	2.17753649992986	0.17793895593786
ENSG00000119048	-0.168671889447845	2.64246452024212	0.268554513826963
ENSG00000119138	-0.95847606077569	1.13033376849501	0.0443867303605144
ENSG00000119139	-1.13177353509802	2.71432975974523	0.29701230425936
ENSG00000119280	-1.12349842225327	2.35793484700045	0.187621054114465
ENSG00000119318	0.537254627667333	2.67486114073781	0.0669653362619804
ENSG00000119328	-1.80921617193478	2.2148438480477	0.0655583524499143
ENSG00000119335	-0.562699642334542	2.9670797341445	0.407862241457667
ENSG00000119397	-1.80921617193478	2.25406445291434	0.0697521606040488
ENSG00000119401	0.276404370009205	3.12254352406875	0.14327310015818
ENSG00000119421	-1.68427743532648	3.28634417640908	0.108630895750266
ENSG00000119446	-1.98530743099046	3.62371435681597	0.0168895970837783
ENSG00000119471	-0.449712137898264	2.92531209149965	0.398665616816825
ENSG00000119523	0.104359201672661	1.51188336097887	0.053624362545902
ENSG00000119541	0.113882293582327	2.79934054945358	0.201741940477684
ENSG00000119632	-1.0946294794766	2.89181611952486	0.341930373891876
ENSG00000119682	0.239344694472394	2.72304499164344	0.160497126146852
ENSG00000119718	-0.311489707921109	2.54592532935584	0.281495829286499
ENSG00000119771	-1.77117941249023	1.85125834871908	0.0383124122551246
ENSG00000119778	-0.564958939289579	2.70671778233676	0.379826602087635
ENSG00000119787	-0.584988818599509	2.21085336531489	0.192787421170652
ENSG00000119801	-0.35362228471438	2.88252453795488	0.379683733705842
ENSG00000119812	-1.14020939097621	2.10551018476997	0.122868519628134
ENSG00000119844	-1.10236763273979	2.81023251799508	0.336317020267148
ENSG00000119865	-2.28633742665444	1.69019608002851	0.0166728742198247
ENSG00000119900	-1.06756051842983	1.51851393987789	0.0652114478834374
ENSG00000119922	0.182681963982569	1.77085201164214	0.067455259229318
ENSG00000119927	-1.14020939097621	3.00346053210951	0.301615018324479
ENSG00000119953	0.634495966530294	2.02530586526477	0.0331113584437997
ENSG00000119977	-0.87896018303094	3.3059958827708	0.208083411132301
ENSG00000119986	-0.325052178894883	2.6414741105041	0.308058797605042
ENSG00000120053	-0.247036819966815	3.24229290498293	0.292557802816042
ENSG00000120129	-0.00187839549748791	3.38120536123858	0.148917607230632
ENSG00000120333	-0.662071912092895	3.68268647824977	0.0721625995591742
ENSG00000120370	-0.194771112243692	3.05556944006099	0.3316690533613
ENSG00000120438	0.213299278723172	3.21735231988136	0.145195730133097
ENSG00000120451	-0.21064027776013	3.36623612371829	0.225142891069789
ENSG00000120519	-1.0946294794766	2.92427928606188	0.337355619087479
ENSG00000120533	-0.214017766283945	2.88958180214962	0.342546356661515
ENSG00000120539	-0.351735061079988	2.33041377334919	0.222129481989988
ENSG00000120549	-0.826586273903105	2.9914475980038	0.381000186510356
ENSG00000120616	-0.310227871226346	2.56348108539441	0.284760444867034
ENSG00000120656	-0.562699642334542	3.19948091486236	0.333292562365831
ENSG00000120675	-0.234915624181019	2.44404479591808	0.241021316969552
ENSG00000120686	0.355608291543424	3.26493582178269	0.0987599903443912
ENSG00000120690	0.44489158952292	3.41480627950101	0.0600858118445974
ENSG00000120699	-1.27457258082567	2.83154985199576	0.261377349268948
ENSG00000120708	-0.410138151840337	2.62940959910272	0.325967727571969
ENSG00000120738	-0.000466206287321807	1.46982201597816	0.0562831077207298
ENSG00000120800	-0.600155381535983	3.13719581194055	0.357899590874906
ENSG00000120837	-0.438931417876378	2.48072537898849	0.28578905794034
ENSG00000120885	-0.989150639726801	3.13193929521042	0.279328249357463
ENSG00000120899	-1.47014941682625	2.50785587169583	0.170754429190847
ENSG00000120963	-0.194771112243692	1.61278385671974	0.0999020620812237
ENSG00000121039	0.382216874119426	2.69328715700566	0.119128589339842
ENSG00000121057	-0.0279018772232931	2.88309335857569	0.270708672852272
ENSG00000121058	-1.21358055381323	2.4456042032736	0.192372279027067
ENSG00000121060	-0.149486401697292	1.36172783601759	0.0503655427654683
ENSG00000121210	-1.80921617193478	3.01724208454765	0.108414402452063
ENSG00000121297	-1.98530743099046	0.903089986991944	0.0118756681879125
ENSG00000121350	-0.379216507901573	2.57460994134019	0.302803136534876
ENSG00000121390	1.20561110350727	1.83884909073726	0.00497551577159371
ENSG00000121440	-1.29405815777057	2.62169546232928	0.213328575215438
ENSG00000121741	0.291451297807086	1.89486965674525	0.0733173743979387
ENSG00000121766	0.061896048083544	3.14035088925253	0.228057009990595
ENSG00000121774	0.148330043785804	2.76789761601809	0.187593772694057
ENSG00000121879	-0.0221195763940937	2.34733001531695	0.159369348969251
ENSG00000121892	-0.686194788487863	3.2834143115012	0.275366289466971
ENSG00000121897	-1.27457258082567	2.15685190107001	0.115429213514015
ENSG00000121903	0.243615872279781	2.55690526905545	0.148377595811942
ENSG00000121904	-1.36859051409381	1.86628733908419	0.0590404148848815
ENSG00000121989	0.184497372673272	2.28780172993023	0.0994926229689899
ENSG00000122008	0.438616642415875	3.29545713807256	0.0773433938742399
ENSG00000122026	0.530466355071129	3.38640977888191	0.0510381892363571
ENSG00000122042	0.0828103985691224	2.86391737695786	0.221669085971871
ENSG00000122126	-0.995208518443349	3.06837141803264	0.313883871690346
ENSG00000122257	-0.389680089134144	2.86893817833291	0.385861654676911
ENSG00000122359	-0.2279358105167	2.23552844690755	0.164550117421046
ENSG00000122482	0.246046597838059	1.57403126772772	0.0525995879337081
ENSG00000122484	-1.12349842225327	2.86510397464113	0.334093736490196
ENSG00000122497	0.395334173180662	3.42069820290881	0.0649857455519792
ENSG00000122545	0.222948100453114	2.80208925788173	0.1693906587034
ENSG00000122566	1.43719632747187	2.75166394626099	0.00669705450941381
ENSG00000122674	-0.823939428755488	2.20411998265592	0.178274327754041
ENSG00000122691	-0.639218724650955	2.85064623518307	0.408241684636953
ENSG00000122707	-1.80921617193478	3.32387060654051	0.0824464124947107
ENSG00000122729	-0.47578509398864	1.80617997398389	0.115276074490003
ENSG00000122786	-0.0977082154435545	1.62838893005031	0.0899478244156899
ENSG00000122863	-1.27457258082567	1.73239375982297	0.0652616359623033
ENSG00000122873	-0.450204694970478	2.40993312333129	0.265098657739747
ENSG00000122877	-1.16331604320752	3.32643827679573	0.173364113252141
ENSG00000122912	-0.891469259374152	2.68349731767981	0.356889194922349
ENSG00000122952	-0.447358823321882	2.75434833571102	0.37406650096726
ENSG00000122958	-0.355914218542298	3.15198239545747	0.33679438627702
ENSG00000122965	-0.00356454558334188	1.73239375982297	0.0800711385896002
ENSG00000122966	-2.28633742665444	2.78532983501077	0.0472369512482148
ENSG00000122970	-0.766530522765852	2.98587535730839	0.393586804805231
ENSG00000123091	0.57008721195804	2.41995574848976	0.0538694781213831
ENSG00000123094	-0.744461335378904	2.67348169707335	0.371259513104954
ENSG00000123106	-0.841921069643289	2.96023287312851	0.38264893078836
ENSG00000123124	-0.204110989212961	1.64836001098093	0.105636122106943
ENSG00000123130	-0.016317249292638	2.02118929906994	0.0927041337501213
ENSG00000123146	-0.904349350120814	3.08742645703629	0.32790058288287
ENSG00000123352	-0.615870821610378	3.03682843337711	0.394655240215261
ENSG00000123353	-0.143194045412415	3.22518000817768	0.273461808536799
ENSG00000123395	-0.962088055949352	2.36267092972567	0.217708669259623
ENSG00000123485	-0.967777557458678	2.64689362416774	0.322382404910481
ENSG00000123562	-0.32421638235615	1.78532983501077	0.11609174055147
ENSG00000123575	-0.636539415070259	1.98452731334379	0.140184562498376
ENSG00000123643	-0.747899477208096	3.06445798922692	0.374825651925915
ENSG00000123684	-0.0498163617163583	3.06295783408451	0.28995609301689
ENSG00000123728	-0.751365054822409	2.54777470538782	0.318573922599074
ENSG00000123737	-2.28633742665444	3.33495611613685	0.0329112153582406
ENSG00000123739	-0.801337637075813	3.37876117531637	0.201932824628804
ENSG00000123983	-0.0505086818978986	2.81690383937566	0.264217419932136
ENSG00000123992	-0.40328061717238	2.91566360350577	0.391256226220136
ENSG00000124145	-0.447978375880665	3.01494034979294	0.385089489913092
ENSG00000124151	0.333495796020581	2.50105926221775	0.115181498756236
ENSG00000124160	-1.35441213596861	3.24092347879425	0.199929048636791
ENSG00000124177	-0.83494098514603	2.64493070791359	0.35153780135314
ENSG00000124191	-2.28633742665444	2.56761444273084	0.0545563770006952
ENSG00000124193	1.03706471215976	2.23929947912689	0.00872321584582975
ENSG00000124198	-2.28633742665444	3.21774707326279	0.0349801312573225
ENSG00000124209	-0.470939072179523	2.55630250076729	0.314602733311341
ENSG00000124216	-0.610806622494073	2.9235030669421	0.412648101667656
ENSG00000124228	-0.367151664473357	1.99122607569249	0.125601287738156
ENSG00000124275	-0.850579065775886	3.10071508657308	0.336812818242849
ENSG00000124279	-1.30637060416432	3.40543174196737	0.143186305261386
ENSG00000124333	-1.98530743099046	1.8481891169914	0.026158192514634
ENSG00000124357	-0.694178522779367	2.55750720190566	0.328897169087211
ENSG00000124370	-1.01801232869897	2.82736927305383	0.363767237392213
ENSG00000124422	-1.80921617193478	2.80719666071095	0.0988656518963858
ENSG00000124486	-0.0954547054222752	2.85883785142859	0.292108155080387
ENSG00000124496	-1.58736742231843	3.05230909964732	0.159358673083825
ENSG00000124532	-0.927949578347859	2.96023287312851	0.366541965133609
ENSG00000124535	-0.647357281831491	3.11377628383703	0.364694991567294
ENSG00000124641	-0.850579065775886	2.9901167660679	0.377085995362948
ENSG00000124766	-1.14020939097621	1.83884909073726	0.10002912759107
ENSG00000124767	-0.0692632961991732	2.60584353905809	0.238586523543129
ENSG00000124782	-1.30637060416432	3.27841060147582	0.193250549982081
ENSG00000124784	-1.22378566245233	2.87157293554588	0.289493791984509
ENSG00000124786	0.0541883033628097	3.08278537031645	0.24209237877482
ENSG00000124788	-1.58736742231843	2.48572142648158	0.141874095658023
ENSG00000124795	-0.427819566310714	2.47055748521727	0.280334802207972
ENSG00000125107	0.518500328251724	3.36276512655543	0.0554163168296413
ENSG00000125148	-1.56414804727731	3.09464578960595	0.165856166125743
ENSG00000125166	-1.5081861762708	0.602059991327962	0.00750292342418136
ENSG00000125304	-0.620072320026932	2.59769518592551	0.346371209948737
ENSG00000125347	0.791740863286171	3.13987908640124	0.0418641118577616
ENSG00000125351	-0.231827822997537	2.11226976841727	0.131492025838168
ENSG00000125354	-1.58736742231843	3.1012313867907	0.160055591981811
ENSG00000125375	-1.5081861762708	3.23892384599242	0.163629121197026
ENSG00000125384	-1.30637060416432	2.56288738129388	0.201711004848669
ENSG00000125484	-0.535266350055655	2.26717172840301	0.214883947232426
ENSG00000125485	-0.973542585161691	3.40260524191991	0.156625995063814
ENSG00000125503	-0.750120104496691	3.62956249277862	0.0935808373512652
ENSG00000125534	0.517620896917244	1.91381385238372	0.0519057519134299
ENSG00000125629	-0.552363899489367	3.36576868800219	0.257947280784572
ENSG00000125676	-0.140145554941693	2.46760810558363	0.230812810821041
ENSG00000125691	-0.0188382174635122	2.47129171105894	0.205996624218073
ENSG00000125703	-1.16331604320752	2.66275783168157	0.262276135367343
ENSG00000125733	-1.18772151281613	2.94101424370557	0.30167323460971
ENSG00000125772	-0.546589602906812	3.25297432534792	0.313434886300942
ENSG00000125779	0.655150044507245	2.09342168516224	0.0318863000693224
ENSG00000125814	-0.223785662452327	3.62603224782902	0.0652611841802423
ENSG00000125818	-1.77117941249023	2.61489721603313	0.102362466093898
ENSG00000125826	-1.35441213596861	2.3654879848909	0.161198408963394
ENSG00000125827	-1.00135209395987	2.37930551775058	0.215881425329221
ENSG00000125844	-0.37480815617327	2.64933485871214	0.323905237238378
ENSG00000125845	0.262067401134679	2.85278486868055	0.160696634168662
ENSG00000125848	-1.65544213163259	2.5910646070265	0.133903909812945
ENSG00000125868	-0.191196110598025	2.87419180467907	0.33209698587103
ENSG00000125870	-0.440629366837822	1.87215627274829	0.120881995493225
ENSG00000125871	-1.80921617193478	3.00582375302903	0.107683591304154
ENSG00000125877	-0.638256786257547	3.07059193151204	0.383548150260043
ENSG00000125885	0.334864918501711	3.28936595152003	0.097756306625419
ENSG00000125912	-2.28633742665444	1.72835378202123	0.0179912361857406
ENSG00000125970	-0.518087263723686	3.19242805533121	0.337761116726008
ENSG00000125991	-0.941976740467101	1.94939000664491	0.134970484028308
ENSG00000125995	-1.03533726044136	1.94694327069783	0.127573991042419
ENSG00000126001	-1.22378566245233	2.5152113043278	0.204278898013994
ENSG00000126003	-0.53315599629888	2.7996850909091	0.398299195584693
ENSG00000126012	-0.434477644014762	3.13177900936919	0.351271196911542
ENSG00000126216	-1.28633742665444	2.74468406327689	0.241610230859857
ENSG00000126247	0.0891691737487906	2.31281182621209	0.123854829631223
ENSG00000126653	-0.314384765542024	1.63346845557959	0.109323587952482
ENSG00000126698	-0.548766420671919	2.00216606175651	0.140454764337271
ENSG00000126773	-1.98530743099046	3.30621050816776	0.0582050184835111
ENSG00000126777	-0.153925347663185	3.35420451137031	0.217035657395061
ENSG00000126814	-1.58736742231843	2.88507838414922	0.152057950053331
ENSG00000126821	-0.91436133621343	2.80106052984786	0.378843004664193
ENSG00000127334	-0.486319130282028	3.49686048739437	0.169886934313619
ENSG00000127419	-1.19733014316576	0.740362689494244	0.0143712187663977
ENSG00000127452	-0.973542585161691	0.602059991327962	0.0128972637928786
ENSG00000127463	-0.143501483271726	3.35698140099313	0.211258087870403
ENSG00000127527	-1.48875150848011	2.48855071650044	0.165153895743306
ENSG00000127528	-0.488751508480107	2.91750550955255	0.404962892988108
ENSG00000127666	-2.28633742665444	2.86952506285723	0.0470298670628299
ENSG00000127774	-0.497664439099869	2.68304703823885	0.362570142516969
ENSG00000127914	-0.51678439091859	2.19312459835446	0.184074015796188
ENSG00000127920	-0.562699642334542	3.17710343243654	0.342751486657284
ENSG00000127946	-1.77117941249023	3.03059972196595	0.117395938717168
ENSG00000127989	-0.131474285556338	2.57287160220048	0.250450863474598
ENSG00000127990	-1.58736742231843	2.74507479158206	0.155651300246033
ENSG00000127995	-0.530305797497831	2.87098881376058	0.407834835373644
ENSG00000128342	-2.28633742665444	1.97772360528885	0.0219784838946028
ENSG00000128463	-0.284295044131501	2.97057930571485	0.362795133274857
ENSG00000128513	-1.06041347188577	1.67669360962487	0.0889146042032623
ENSG00000128534	0.199111019735249	2.81822589361396	0.176697500480067
ENSG00000128563	-0.973542585161691	2.80753502806885	0.370891208142702
ENSG00000128581	-0.614959179216473	2.77706415474243	0.398587253891425
ENSG00000128585	0.368785564114318	2.73078227566639	0.125493495725518
ENSG00000128590	-0.20971453719422	2.99585447987457	0.34316789537448
ENSG00000128595	0.387303290941531	1.17609125905568	0.0163213990392196
ENSG00000128607	-1.03533726044136	3.52904517076577	0.105757061969691
ENSG00000128654	-1.98530743099046	1.14612803567824	0.0114939481563768
ENSG00000128699	-0.309325850803072	3.1233615587463	0.336838493730018
ENSG00000128708	-0.938527548565183	1.67669360962487	0.092141905835477
ENSG00000128805	-1.27457258082567	2.80989624660244	0.258440995199303
ENSG00000128891	-0.705430773105846	3.210719715681	0.308113710380772
ENSG00000128908	-0.653655582741755	1.87215627274829	0.123874397147023
ENSG00000128917	-0.220408435261324	3.03702787975578	0.340069381847605
ENSG00000129038	-1.5081861762708	2.52633927738984	0.165397338455016
ENSG00000129055	-0.41274957671744	3.46022107864468	0.189782965097784
ENSG00000129128	-0.175016545516389	3.31407799177921	0.242584674515471
ENSG00000129173	-1.98530743099046	2.85339397745067	0.0644682822659185
ENSG00000129187	-0.516058567425981	1.40654018043396	0.0663937135483952
ENSG00000129195	-0.650885998556585	2.99166900737995	0.405173158953582
ENSG00000129235	-0.0872969217016257	3.41738864616567	0.157198581675891
ENSG00000129250	-0.515333954956992	2.59050746200858	0.335346455717671
ENSG00000129351	-1.0946294794766	3.14129296008159	0.254037731802431
ENSG00000129353	-1.98530743099046	3.2517598545288	0.0624506112269013
ENSG00000129534	-1.16331604320752	2.7501225267834	0.296520758898126
ENSG00000129562	-0.919455235006868	3.17796913600938	0.268500129431005
ENSG00000129636	-0.664913994683633	3.60927417240459	0.106219631793534
ENSG00000129680	-0.682146104228024	3.61458086699749	0.103848723787103
ENSG00000129932	-1.77117941249023	1.44715803134222	0.0235732758054733
ENSG00000129933	-1.77117941249023	2.76079931163072	0.107912602483072
ENSG00000130021	-1.31904232436295	2.93171206705676	0.243253368198648
ENSG00000130119	-0.158847209126853	2.07736790528416	0.115016466533158
ENSG00000130147	-1.56414804727731	2.59879050676312	0.158093544889956
ENSG00000130150	-0.675424057531489	2.8521749044203	0.40637942602849
ENSG00000130165	-1.42452841791725	2.31175386105575	0.136842431293532
ENSG00000130176	-2.28633742665444	2.97520196225785	0.0486059572714733
ENSG00000130222	-2.28633742665444	2.14921911265538	0.0440974618258301
ENSG00000130227	-1.68427743532648	2.88081359228079	0.128521466170773
ENSG00000130254	-1.08221744399852	0.602059991327962	0.0145335629068379
ENSG00000130332	-1.80921617193478	1.72015930340596	0.0299673120771716
ENSG00000130340	-0.83494098514603	2.23929947912689	0.188586550840245
ENSG00000130348	-0.284295044131501	1.21748394421391	0.03723107688154
ENSG00000130349	-1.65544213163259	2.99255351783214	0.140425488545727
ENSG00000130363	-0.649118056275754	1.43136376415899	0.0673004562791496
ENSG00000130402	-0.896300147501782	2.75473046902375	0.37566466681067
ENSG00000130449	0.490310515659765	1.92427928606188	0.056248263735569
ENSG00000130508	-0.198578821807278	2.95688845465008	0.342109835998073
ENSG00000130522	0.19796882942703	2.52374646681156	0.15778737157785
ENSG00000130559	-0.60420686316997	1.96142109406645	0.136551172347808
ENSG00000130560	-0.941976740467101	2.79657433321043	0.374536821461447
ENSG00000130635	-2.28633742665444	3.05595140532915	0.0464756107458806
ENSG00000130669	-1.48875150848011	1.61804809671209	0.0431270606186803
ENSG00000130684	-1.80921617193478	2.7592900330243	0.0983931043181294
ENSG00000130713	-0.376272640433685	2.97612061829982	0.380777516103152
ENSG00000130726	-0.654652280378361	3.52166101511207	0.157523636859071
ENSG00000130741	0.39907422625153	3.00838723011416	0.117072552636696
ENSG00000130758	-1.22378566245233	3.41705629911911	0.139388838874739
ENSG00000130803	-1.13177353509802	1.41497334797082	0.0552299311119946
ENSG00000130813	-0.161202528862125	3.08278537031645	0.319570242873486
ENSG00000130816	-0.372935888080315	1.40654018043396	0.064951841110174
ENSG00000130821	-0.3582183119582	2.16731733474818	0.160875587062107
ENSG00000130826	-0.83494098514603	1.9731278535997	0.138370335738198
ENSG00000130827	-0.116243689595799	2.89042101880091	0.308225487418186
ENSG00000131016	0.302957616817567	2.15228834438306	0.0746861750994454
ENSG00000131018	-0.979385171234038	2.63144376901317	0.313170879365435
ENSG00000131080	0.245722685629078	2.01283722470517	0.0803232238947528
ENSG00000131165	-0.62859925863668	2.74468406327689	0.392516669135827
ENSG00000131171	-0.257186010057712	1.41497334797082	0.0640955709568766
ENSG00000131236	0.365572273804207	2.81291335664286	0.130090622658621
ENSG00000131263	0.56746091589356	1.30102999566398	0.0199212466390751
ENSG00000131269	-0.49449113896695	1.87215627274829	0.122206079071949
ENSG00000131323	-0.83494098514603	3.10329047155775	0.338536539637674
ENSG00000131378	-0.526298163529542	2.80002935924413	0.397512858923572
ENSG00000131389	-1.98530743099046	1.68124123737559	0.0179020238600044
ENSG00000131435	-0.815791753075193	2.38471174293828	0.245347564704101
ENSG00000131459	-1.80921617193478	3.38747881199254	0.0715554095182415
ENSG00000131508	-0.443431339714923	3.24303804868629	0.320271308345775
ENSG00000131558	-1.01801232869897	2.40397796366935	0.220319973832157
ENSG00000131591	-0.719050007263058	3.44474722222578	0.192620645341659
ENSG00000131626	-0.492569488148639	3.33825723024626	0.277220108512872
ENSG00000131669	-0.569513101993741	3.06632592536204	0.383503355488471
ENSG00000131711	-0.326826712299148	2.90902085421116	0.375438423306643
ENSG00000131725	-0.254647161786978	2.20682587603185	0.159989118912648
ENSG00000131732	-0.753603519062733	3.02489596010748	0.387311618042349
ENSG00000131737	-1.77117941249023	2.46164856806346	0.0907536559853261
ENSG00000131773	-0.659248307622182	2.08098704691089	0.155480744108956
ENSG00000131828	-0.508749769943276	3.13956426617585	0.354932277593275
ENSG00000131941	-1.98530743099046	3.21669359916975	0.0644854967337407
ENSG00000131944	-1.22378566245233	1.81954393554187	0.0801297312994328
ENSG00000131966	-0.869723665669033	3.56837775371822	0.110281807425013
ENSG00000132002	-0.352232103151506	3.42829681398288	0.207216087923513
ENSG00000132005	-1.35441213596861	2.99233255904746	0.225618167534711
ENSG00000132017	-1.98530743099046	2.64443858946784	0.0556146291793759
ENSG00000132155	-0.468468212444985	2.27646180417324	0.214817292503521
ENSG00000132170	-1.56414804727731	2.6941662959332	0.161262763464559
ENSG00000132294	-1.36859051409381	2.21748394421391	0.118415198856942
ENSG00000132300	0.676823372372567	1.33243845991561	0.0161101799772363
ENSG00000132341	0.426778052349448	2.90308998699194	0.111231735021804
ENSG00000132383	-1.56414804727731	2.29776051109913	0.107175549706373
ENSG00000132386	-1.98530743099046	2.92531209149965	0.0677656450859266
ENSG00000132388	-0.228309518386183	3.03322264667025	0.342314106328392
ENSG00000132406	-1.03533726044136	2.8481891169914	0.360179301750174
ENSG00000132432	0.0864692415658945	1.81624129999178	0.0731804816567398
ENSG00000132434	-1.23423635439167	2.97197127639976	0.276026716446229
ENSG00000132436	-0.49449113896695	2.959518376973	0.401971786411972
ENSG00000132485	0.550474564385505	3.41304816931787	0.0453011954345501
ENSG00000132507	-0.789781504144088	3.03362477121926	0.378905943331868
ENSG00000132541	-0.683210462321171	1.97081161087252	0.137938777346899
ENSG00000132549	-1.16331604320752	2.31386722036915	0.16967287387488
ENSG00000132640	-0.909326492453482	2.34439227368511	0.219534785227152
ENSG00000132661	-0.691139021003608	3.62603224782902	0.0976445548143547
ENSG00000132669	-1.5081861762708	3.39304846641678	0.114892240205237
ENSG00000132688	-1.77117941249023	3.49996186559619	0.050378406932267
ENSG00000132694	-1.56414804727731	3.27943878828702	0.136840331509703
ENSG00000132740	-0.853393895153348	1.89486965674525	0.129669968771505
ENSG00000132823	-1.06041347188577	3.39776625612645	0.148785235716579
ENSG00000132824	-0.657446065111709	2.98944981766669	0.405541868743369
ENSG00000132912	-0.285057373248031	3.14581771449183	0.328329179434864
ENSG00000132950	-0.256870127078789	0.929418925714293	0.0245041376644789
ENSG00000132963	0.240891176844287	1.98452731334379	0.0798685735657619
ENSG00000132964	-1.19733014316576	2.23044892137827	0.144124422370712
ENSG00000133026	-1.31904232436295	1.93196611472817	0.0682516904130217
ENSG00000133056	-1.36859051409381	3.56425168933163	0.0731636859250317
ENSG00000133059	-0.263202783884099	2.57576498053672	0.278535051976798
ENSG00000133111	-0.705430773105846	2.67209785793572	0.373434641873163
ENSG00000133114	-0.127319869939575	0.812913356642856	0.00968311691832991
ENSG00000133131	-0.115726736022229	2.47784447633876	0.227885274941627
ENSG00000133138	-0.983176099892005	1.14612803567824	0.0443393840092482
ENSG00000133142	-0.0450007784003924	1.59659709562646	0.0787508681393243
ENSG00000133193	0.0382321696852062	3.1475217435376	0.236138860308644
ENSG00000133195	-0.797451326106009	0.812913356642856	0.0184307749179644
ENSG00000133250	-1.17832087691293	2.9235030669421	0.307231457735426
ENSG00000133275	-0.995208518443349	1.04139268515823	0.0395197326533397
ENSG00000133302	-0.938527548565183	2.57170883180869	0.296691873898972
ENSG00000133318	-1.31904232436295	3.52782316401266	0.0915609945913432
ENSG00000133393	-1.13177353509802	2.74896286125616	0.30944086333536
ENSG00000133422	-0.7234595948269	2.39005149645899	0.257522634085177
ENSG00000133606	-1.16331604320752	2.65321251377534	0.259027882437872
ENSG00000133619	-0.853393895153348	2.90173069172922	0.384772532081262
ENSG00000133704	-0.440629366837822	2.8065191340807	0.384958005535468
ENSG00000133706	-0.650104382813861	1.56229286445647	0.0818506645034352
ENSG00000133739	-2.28633742665444	2.23426412437879	0.0508295342165567
ENSG00000133773	-0.924609590636851	2.19312459835446	0.164085172749572
ENSG00000133858	0.887400699863914	3.07645838771215	0.0355339545322689
ENSG00000133872	-0.973542585161691	2.69810054562339	0.344516162649496
ENSG00000133935	-1.27457258082567	3.1215598441875	0.237727918772322
ENSG00000134014	-1.68427743532648	2.90118578013715	0.128913274094165
ENSG00000134030	-1.65544213163259	2.94250410616808	0.13738483484383
ENSG00000134046	-0.235295389310808	3.10140335055533	0.329141833145089
ENSG00000134077	-1.5081861762708	3.65379118738781	0.0320951432623016
ENSG00000134108	0.311641191724677	3.3969835082752	0.0792411989581297
ENSG00000134186	0.410895846044396	2.87909587950007	0.11609142144962
ENSG00000134248	-0.500307641411831	3.32108036469724	0.285893889044165
ENSG00000134255	-0.632176363063711	3.47158505418519	0.188389362173414
ENSG00000134259	-1.58736742231843	2.97358962342726	0.15439353749828
ENSG00000134265	-0.482555469682894	2.93399316383124	0.403106407447981
ENSG00000134324	-0.680246503565554	3.31260043926126	0.263616746256558
ENSG00000134363	-1.48875150848011	3.04785872740746	0.183943113239404
ENSG00000134371	0.219163272152755	2.32939787936104	0.103527656273807
ENSG00000134452	-1.77117941249023	3.38756777941719	0.0750798028664021
ENSG00000134453	-0.572460796458711	2.46164856806346	0.291810251922663
ENSG00000134480	0.173827272264326	2.93525528178405	0.190480440423287
ENSG00000134504	-2.28633742665444	2.66931688056611	0.0518555709400591
ENSG00000134531	-0.104657395730958	3.17868923977559	0.279583685317959
ENSG00000134574	0.0805831643953416	3.05823616894277	0.231814065964637
ENSG00000134575	-0.264250004681917	2.88902142209522	0.357345627881969
ENSG00000134590	-0.555991427109088	3.00796103333618	0.399432783158219
ENSG00000134644	0.399705381944232	2.65369479531508	0.109400145528556
ENSG00000134684	-1.3832474396625	2.84633711212981	0.214053993340419
ENSG00000134690	-1.42452841791725	2.44482519950975	0.169255712323787
ENSG00000134697	-0.301496201951303	3.2870175013221	0.286570287783548
ENSG00000134748	-0.114179557149568	2.64048143697042	0.25345193619
ENSG00000134759	-0.540891073979308	3.44294986957786	0.209700538313296
ENSG00000134779	-0.584139689396981	3.24029958200271	0.314870029509029
ENSG00000134851	-0.783585465346875	2.74507479158206	0.385799499560068
ENSG00000134852	-0.850579065775886	1.72427586960079	0.101188743578445
ENSG00000134884	0.195727860761615	3.64630568028476	0.0384636397682729
ENSG00000134901	-0.909326492453482	3.38408447338256	0.173059588806683
ENSG00000134909	-0.947407163197586	2.8139144200486	0.37514845643966
ENSG00000134954	-0.613331340549449	3.25090769970086	0.307055512342832
ENSG00000134986	-1.33209491721512	2.48429983934679	0.187120293745608
ENSG00000134987	-0.744461335378904	2.78887511577542	0.395051254705541
ENSG00000134996	0.053838798846693	3.0886675525424	0.241561249776779
ENSG00000135002	-0.0574405040496437	3.64211813369458	0.0491665215153039
ENSG00000135040	0.565094367291629	1.81954393554187	0.0414608465307515
ENSG00000135046	-1.28633742665444	3.26587865956282	0.198445034307738
ENSG00000135049	-0.947407163197586	2.45712462630341	0.251844406425916
ENSG00000135052	-0.683210462321171	1.56820172406699	0.0794989582549394
ENSG00000135093	-2.28633742665444	3.39304846641678	0.0329536730156089
ENSG00000135108	-0.904349350120814	3.53744128340795	0.119322704377076
ENSG00000135111	-0.708572331388931	3.74962038519993	0.0508735832938844
ENSG00000135164	0.380974362956649	2.52762990087134	0.103475020586687
ENSG00000135185	0.019903443438267	0.977723605288848	0.0208287178399547
ENSG00000135211	-0.964118131920525	2.02325245963371	0.138287200546527
ENSG00000135213	0.1513550363498	3.12629379069327	0.189262915535423
ENSG00000135269	-1.44123938664019	3.22801517510179	0.184834924315972
ENSG00000135272	-0.495181769859526	1.77815125038364	0.112233397884906
ENSG00000135297	-1.31904232436295	3.60314437262018	0.0627368754332133
ENSG00000135315	-1.11537804097721	1.98900461569854	0.116861795045899
ENSG00000135318	-1.27457258082567	2.65127801399814	0.224656390641689
ENSG00000135334	-0.675424057531489	3.32314893008404	0.25872665570071
ENSG00000135341	0.000546291740400144	2.52048353274079	0.211893927510812
ENSG00000135503	-0.995208518443349	2.13033376849501	0.143146770199988
ENSG00000135541	-1.27457258082567	2.88109921838902	0.263875328692214
ENSG00000135624	-0.336847008004001	2.63447727016073	0.308629764735436
ENSG00000135655	0.116248478039562	2.51121470113639	0.179503814417174
ENSG00000135698	-0.866801343853806	1.77451696572855	0.111511854036376
ENSG00000135749	-1.77117941249023	3.18227195669419	0.111481407358296
ENSG00000135763	-0.19442516671625	3.03362477121926	0.335071323332585
ENSG00000135766	-0.480685800303004	2.97863694838447	0.397135980188018
ENSG00000135775	-2.28633742665444	2.5854607295085	0.0544607932646143
ENSG00000135801	-1.17239407434761	2.60042832573213	0.237115452471883
ENSG00000135821	-0.909326492453482	3.04493154614916	0.346196628110447
ENSG00000135829	-0.33465327380252	2.39181692361325	0.241833970312747
ENSG00000135862	-1.98530743099046	1.86033800657099	0.0267588032867898
ENSG00000135870	-0.0216547115417961	2	0.0905385831592343
ENSG00000135899	0.138839155651516	2.92038424217836	0.203652107868575
ENSG00000135900	-0.77248631228789	2.77633790962018	0.391251605048321
ENSG00000135903	-0.559015886898955	2.40226138245468	0.269951469650853
ENSG00000135913	-0.979385171234038	2.64738297011462	0.320912198417641
ENSG00000135919	0.19505266307656	2.19451434188247	0.0855876715739544
ENSG00000135932	-1.10236763273979	2.6959192528314	0.298625919618269
ENSG00000135940	-1.06041347188577	1.31175386105575	0.0500195693010646
ENSG00000135953	-0.927949578347859	2.73719264270474	0.367601003707425
ENSG00000135968	-0.760655305527606	2.41246054742996	0.26245283483396
ENSG00000135972	-0.238105511648351	3.21178776290089	0.300359942750339
ENSG00000135974	0.244995254084764	1.57978359661681	0.0535278387910101
ENSG00000135999	-0.126789570646733	2.89899927088979	0.312621827204532
ENSG00000136010	-1.68427743532648	2.62582671328571	0.127668816941433
ENSG00000136026	-1.0946294794766	2.8718647020882	0.343216649127667
ENSG00000136044	-1.98530743099046	0.929418925714293	0.0125353791771145
ENSG00000136068	-0.0290324233278959	3.03181227133037	0.283584457453143
ENSG00000136108	-0.909326492453482	2.70372115992702	0.360542646751359
ENSG00000136141	-0.675424057531489	2.93475087466358	0.409141698640281
ENSG00000136146	-0.0314405693890606	3.40790054014264	0.146018427647963
ENSG00000136156	-0.91436133621343	2.91009054559407	0.375713638783663
ENSG00000136158	-0.599276105450247	2.71474876072506	0.384723517048967
ENSG00000136161	-1.12349842225327	3.04159004688937	0.293514796195362
ENSG00000136238	-0.0949043806002365	2.1156105116743	0.113920142889185
ENSG00000136244	-1.68427743532648	1.64836001098093	0.0338136190787704
ENSG00000136261	0.0907778276259962	2.93323412871481	0.225538591257456
ENSG00000136270	-0.722292018534442	3.15259407792747	0.336542695422258
ENSG00000136273	-2.28633742665444	2.78247262416629	0.0472369512482148
ENSG00000136378	-1.98530743099046	3.36125552005815	0.0529418099322034
ENSG00000136381	-0.22659994095358	3.03161041472348	0.342314106328392
ENSG00000136436	-0.040238006616039	2.62428209583567	0.23187886049559
ENSG00000136504	-0.275318018951569	1.74036268949424	0.11544940908326
ENSG00000136527	0.703978013526548	2.65176244738011	0.03323674600989
ENSG00000136536	0.976312328427445	2.10380372095596	0.010259638356587
ENSG00000136560	-0.240933935496225	3.33253944689011	0.251484655418521
ENSG00000136636	-0.192843669233448	3.39906770894907	0.199669683786227
ENSG00000136643	0.195193684929354	2.8862086241675	0.181127988550623
ENSG00000136699	-1.58736742231843	3.15472820744016	0.156406727220105
ENSG00000136715	-0.79359948381262	3.11260500153457	0.344273447607046
ENSG00000136718	-0.779854141158978	3.23615923057966	0.271306086742655
ENSG00000136720	-1.77117941249023	3.4059436805122	0.0716547969450831
ENSG00000136731	-0.293027387008747	2.55022835305509	0.278916720947499
ENSG00000136732	-1.98530743099046	2.28216877830464	0.052713584514456
ENSG00000136758	0.525858212568412	3.04979927791899	0.0810745478826645
ENSG00000136770	-0.546589602906812	2.01283722470517	0.141368419879933
ENSG00000136824	-0.699215020770915	1.83250891270624	0.117969037137991
ENSG00000136826	-0.381647961547912	2.89542254603941	0.386379747232534
ENSG00000136830	-1.3832474396625	2.36078268987328	0.156535702028746
ENSG00000136854	-0.894562983312297	2.70799574642293	0.364523594702886
ENSG00000136867	-0.0349081302874765	1.77085201164214	0.0844412809238798
ENSG00000136869	-0.617508224756939	3.27966694404846	0.29323020052332
ENSG00000136870	0.0530980404837473	2.9237619608287	0.241678609406041
ENSG00000136888	0.409474658344047	1.53781909507327	0.0368841166304803
ENSG00000136891	-0.33732729045613	2.25042000230889	0.189720018204356
ENSG00000136936	-0.181791030198038	1.38021124171161	0.0551637359204635
ENSG00000136937	0.23894159243032	2.35793484700045	0.107589536668616
ENSG00000136938	-1.24494474149622	2.12221587827283	0.110543429102648
ENSG00000136942	-0.177461461638667	3.01973923267471	0.333189421971767
ENSG00000136986	-0.662071912092895	2.56229286445647	0.332510546851736
ENSG00000136997	-0.807794122985958	2.82962535335805	0.39122604394314
ENSG00000137038	-1.56414804727731	2.59162103821332	0.157608622291781
ENSG00000137073	-0.979385171234038	2.35983548233989	0.213084210392892
ENSG00000137075	-0.552363899489367	2.38827886345964	0.263549957349328
ENSG00000137106	-0.136146834903747	1.66275783168157	0.0987562746862015
ENSG00000137124	-2.28633742665444	3.08955188288645	0.0441107831146085
ENSG00000137166	-1.02869742025549	2.5556988947189	0.262866814799202
ENSG00000137168	-1.23423635439167	2.80787313200333	0.278045328639561
ENSG00000137200	-0.0504567575384411	2.46908529912312	0.211775823118291
ENSG00000137269	-0.702311776820308	3.16879202031418	0.331156104286516
ENSG00000137285	-0.707444049386969	2.37566361396089	0.252616936440991
ENSG00000137288	-0.558216005721693	2.15986784709257	0.173140381669572
ENSG00000137309	-1.17239407434761	3.07224989761351	0.271062913833465
ENSG00000137393	-1.17239407434761	2.3021143769562	0.165469111521864
ENSG00000137413	-1.44123938664019	3.07791270294946	0.199404859072365
ENSG00000137449	0.232979788198791	2.8819549713396	0.16879269979778
ENSG00000137486	0.193675996779317	0.778151250383644	0.00746330752743879
ENSG00000137497	-2.28633742665444	2.21218760440396	0.0496745861111866
ENSG00000137500	-0.362460632856199	3.05518713855575	0.361562603974946
ENSG00000137513	-0.610806622494073	3.22036963245139	0.320419924788991
ENSG00000137547	-0.217710173119663	3.03181227133037	0.340767136998554
ENSG00000137563	-0.426760906361161	1.81624129999178	0.116497035941702
ENSG00000137574	-0.508749769943276	1.14612803567824	0.0388303857486574
ENSG00000137601	-0.732165841752393	3.14875685132179	0.336596007420575
ENSG00000137692	-0.346715453981292	3.25345916433984	0.307140083475661
ENSG00000137710	-1.42452841791725	2.87128097285797	0.198867450781244
ENSG00000137714	-0.906126184942838	2.86805636182304	0.379618019153676
ENSG00000137727	-0.332846538093043	1.71180722904119	0.11532280706682
ENSG00000137760	-0.753603519062733	3.01849245340147	0.389373258286346
ENSG00000137776	0.0956135599227473	2.41497334797082	0.158120170790008
ENSG00000137801	-0.132010339678143	2.5854607295085	0.252021369972251
ENSG00000137821	-1.02869742025549	2.79239168949825	0.356993579906387
ENSG00000137962	0.019481020650157	2.12385164096709	0.100191299257443
ENSG00000138029	0.178960293209184	3.2380461031288	0.150164506295634
ENSG00000138032	-0.600155381535983	1.72015930340596	0.103744214020793
ENSG00000138035	0.0445172465611555	1.88366143515362	0.0788008758941221
ENSG00000138050	0.0314868426509796	2.98181860717066	0.256647081895269
ENSG00000138069	0.213918470835563	2.74311762521474	0.167511692647062
ENSG00000138071	0.0325468893342213	1.09691001300806	0.0265819793621192
ENSG00000138074	-1.48875150848011	1.46982201597816	0.0368895314964989
ENSG00000138081	-0.379216507901573	3.41262852054438	0.219985343868237
ENSG00000138095	-0.641914666461799	2.9484129657786	0.410832825987316
ENSG00000138107	-0.704310612836362	2.00216606175651	0.142463189038414
ENSG00000138119	-1.44123938664019	2.59988307207369	0.183783743602958
ENSG00000138138	0.673755401733313	1.13033376849501	0.01546603038132
ENSG00000138166	0.00256423369271533	2.85430604180108	0.252484443668621
ENSG00000138175	-1.68427743532648	2.32428245529769	0.0942948302801186
ENSG00000138182	-0.0895652000007619	1.71180722904119	0.0931050119151379
ENSG00000138231	-0.241623770395634	1.74429298312268	0.113430333973776
ENSG00000138246	0.305625708745521	3.20588072988754	0.121331090259049
ENSG00000138297	0.438777611494586	3.35362775898554	0.0695922097710831
ENSG00000138303	-0.398185025106934	1.93951925261862	0.124194523587057
ENSG00000138363	-1.68427743532648	2.81291335664286	0.129148155717673
ENSG00000138375	-1.98530743099046	3.32335524575628	0.0567512141596149
ENSG00000138386	-0.567230051102623	2.69019608002851	0.375588392044384
ENSG00000138399	-0.663088136256544	2.41747169320329	0.272365283342118
ENSG00000138434	-0.207437886019548	2.23426412437879	0.160974314732631
ENSG00000138600	0.0929908354279511	2.86569605991607	0.218701423576494
ENSG00000138639	-1.08702679255765	3.26469979216715	0.19762496230091
ENSG00000138658	-0.653655582741755	2.39357520326959	0.264681835367174
ENSG00000138685	-1.15442389081733	2.73279569828933	0.292586895665104
ENSG00000138735	-0.469770055285807	2.12548126570059	0.158225139231765
ENSG00000138738	-1.58736742231843	2.89597473235906	0.152036484262621
ENSG00000138750	0.337826572429773	2.07554696139253	0.0723273777991011
ENSG00000138756	-0.179321687827929	2.64640372622307	0.271173844603239
ENSG00000138757	0.443196121856656	3.31754103245615	0.0739495342292717
ENSG00000138758	0.63210793909824	2.83505610172012	0.0507622875292367
ENSG00000138760	-0.263523308362583	3.19033169817029	0.31284046716998
ENSG00000138768	-0.711736780464519	2.65848838130902	0.367727458828612
ENSG00000138771	-0.989150639726801	1.65801139665711	0.0886915130534637
ENSG00000138801	-1.58736742231843	2.09166695759568	0.0629736156856231
ENSG00000138802	0.00916674220063604	2.96284268120124	0.266074792984841
ENSG00000138814	-0.112291645779803	3.17070165581607	0.283041467006753
ENSG00000138829	-0.708572331388931	2.43933269383026	0.278446916316516
ENSG00000138942	0.0264574148383093	2.91487181754005	0.252367763575545
ENSG00000139083	-1.40843670651333	1.43933269383026	0.0415155617962255
ENSG00000139133	-0.349856002892604	1.8228216453031	0.1164111826968
ENSG00000139163	-1.20715618060682	0.653212513775344	0.0140428922381419
ENSG00000139174	-1.28633742665444	2.6570558528571	0.222548941894988
ENSG00000139218	-0.505494735688453	2.91142396537629	0.406930595803009
ENSG00000139263	-0.896300147501782	1.04139268515823	0.0404227795485212
ENSG00000139278	-0.191196110598025	3.11075800887989	0.31941550655422
ENSG00000139324	-0.886691517152144	2.27415784926368	0.193872297958362
ENSG00000139329	-0.757115099672011	3.01241537476243	0.389704691021
ENSG00000139343	-0.985307430990463	2.67669360962487	0.33282471225233
ENSG00000139354	-1.19733014316576	1.19033169817029	0.0321345168273487
ENSG00000139370	-1.03533726044136	3.24291394681893	0.209627752465202
ENSG00000139405	-1.28633742665444	3.25078582668703	0.203899676484837
ENSG00000139433	-1.98530743099046	2.84198480459011	0.0639004127106343
ENSG00000139436	-1.35441213596861	2.20139712432045	0.116106379250138
ENSG00000139438	-0.178723979710265	2.57112627708431	0.260107589743511
ENSG00000139496	-0.528375375762731	2.33243845991561	0.241891766674722
ENSG00000139505	-0.62785670796313	2.93876982278312	0.411810902991558
ENSG00000139514	-0.535266350055655	2.72304499164344	0.380619835477083
ENSG00000139517	-0.41434800465449	2.40226138245468	0.257726739121333
ENSG00000139644	-1.02448959049088	1.44715803134222	0.0611083068859982
ENSG00000139651	-0.52821935378068	1.98000337158375	0.136358521780832
ENSG00000139668	0.543122311207422	3.03140846425162	0.077875875843051
ENSG00000139684	-1.20715618060682	2.9588027033995	0.288895471913768
ENSG00000139687	-0.586513634310401	3.27852496473702	0.298042935524933
ENSG00000139746	0.178435729414166	2.49485002168009	0.158302916534979
ENSG00000139793	-0.924609590636851	3.07918124604762	0.326944733191445
ENSG00000139826	-0.305663399501466	1.72427586960079	0.11595915738561
ENSG00000139842	-0.241623770395634	2.70543604658525	0.302493057346155
ENSG00000139874	-1.68427743532648	2.29114676173189	0.0883794490935438
ENSG00000139946	-0.145221512098129	2.82216807936802	0.300979586547471
ENSG00000139990	-1.02448959049088	2.9415114326344	0.352143611834316
ENSG00000140105	-0.989150639726801	2.45331834004704	0.241172558339862
ENSG00000140153	-0.305663399501466	2.74311762521474	0.332728633338023
ENSG00000140157	-0.218729619322141	2.63798978078469	0.280512421150586
ENSG00000140319	-0.201863448778122	1.39794000867204	0.0587906428095892
ENSG00000140350	-1.17239407434761	2.39181692361325	0.187475809696242
ENSG00000140374	0.601416245146052	2.20817252666712	0.0435169926319479
ENSG00000140386	-0.747899477208096	4.06099985321829	0.011204206729575
ENSG00000140395	-0.273741589277558	1.62838893005031	0.108211346696188
ENSG00000140396	-0.760655305527606	2.35121634533934	0.238049225949899
ENSG00000140416	-0.846228492586355	1.80955971463527	0.117349160561898
ENSG00000140443	-1.44123938664019	1.86332286012046	0.0544207541579256
ENSG00000140450	-1.04208019400924	2.99189030393602	0.332661810341293
ENSG00000140464	-0.48001782353011	2.87621784059164	0.403102048126194
ENSG00000140471	-1.58736742231843	1.64345267648619	0.0388473925789214
ENSG00000140521	-0.425116221025865	2.90794852161227	0.395397903069592
ENSG00000140525	-0.862286047543544	2.61961500574281	0.336153767554819
ENSG00000140548	-1.31904232436295	3.29280966541729	0.188093999113232
ENSG00000140598	-1.24494474149622	3.15790986622634	0.233333091263055
ENSG00000140612	0.247668267860208	2.06445798922692	0.0803005888708848
ENSG00000140694	-1.3832474396625	2.80922292168942	0.212681159004079
ENSG00000140718	-1.19733014316576	1.83250891270624	0.086735767948634
ENSG00000140740	0.656946461047257	2.25647720624168	0.0410125335691387
ENSG00000140743	-1.08221744399852	1.36172783601759	0.0534059877266296
ENSG00000140750	-1.33209491721512	1.46982201597816	0.0474605431033936
ENSG00000140836	-0.0434414354076942	2.68886456805479	0.237382732252957
ENSG00000140859	-1.22378566245233	2.84323277809801	0.287840722415948
ENSG00000140937	-0.374394061867507	1.9731278535997	0.124709842233479
ENSG00000140941	0.950875990030803	2.74507479158206	0.0191472918033271
ENSG00000141027	-0.196982153994985	2.76380222407459	0.303560661657048
ENSG00000141030	-0.543039445233219	3.03762566991472	0.39043622743972
ENSG00000141101	-1.98530743099046	1.9566485792052	0.031848729582543
ENSG00000141198	-1.13177353509802	3.34488327936986	0.166283180260966
ENSG00000141232	-1.10740671084935	2.81590965088677	0.336234335034862
ENSG00000141252	-1.06756051842983	1.95904139232109	0.123975114245858
ENSG00000141378	-0.79359948381262	2.71011736511182	0.378219044254948
ENSG00000141385	-0.439411891773574	2.80208925788173	0.384019105622008
ENSG00000141424	-0.787349125946009	1.85125834871908	0.122222254221284
ENSG00000141425	0.144809062145298	3.60804440573692	0.0476273242515675
ENSG00000141428	-0.335988224092075	3.29534714833362	0.288539666375629
ENSG00000141448	-0.883653167078483	2.97840879262304	0.371581297340796
ENSG00000141458	-1.77117941249023	3.26528962586083	0.097916236121031
ENSG00000141543	1.39630109508588	2.40312052117582	0.00380307237234304
ENSG00000141551	0.263103488435717	3.46908529912312	0.0697015001847971
ENSG00000141560	-0.499608817471259	2.70671778233676	0.370675254779475
ENSG00000141562	-0.548766420671919	3.31785448933147	0.284869762518155
ENSG00000141564	-0.241238433424062	1.06069784035361	0.0339247069385214
ENSG00000141582	-0.650885998556585	2.18892848376085	0.185247265042661
ENSG00000141682	0.800493738808428	3.77037328786749	0.0086859038045549
ENSG00000141736	-1.80921617193478	2.67942789661212	0.0958926150434104
ENSG00000141753	-0.266200055438642	2.18892848376085	0.157251518595016
ENSG00000141759	-0.570984448363809	3.58641850458597	0.117523167024931
ENSG00000141837	-1.68427743532648	1.38916608436453	0.0262092981740889
ENSG00000142089	-0.0845592947120808	3.36716948853468	0.184476964147799
ENSG00000142166	-0.282350772798736	2.86717275117865	0.358996042271739
ENSG00000142168	-0.995208518443349	2.21085336531489	0.159562908486965
ENSG00000142173	-0.502819872013816	3.34918035899638	0.269942580461966
ENSG00000142186	-0.707444049386969	3.11210205477089	0.360577433644948
ENSG00000142192	-0.0685404492730862	2.04921802267018	0.100276149958709
ENSG00000142227	-1.04208019400924	2.93272736730153	0.349736823981272
ENSG00000142507	-1.80921617193478	2.91803033678488	0.102024925574146
ENSG00000142544	-1.03533726044136	1.13033376849501	0.0419527653624342
ENSG00000142627	-0.79359948381262	2.67117284271508	0.365794108384593
ENSG00000142634	-0.983176099892005	2.80719666071095	0.368938433352911
ENSG00000142655	-0.32803938856844	3.22050034561473	0.315010518749294
ENSG00000142798	-1.19733014316576	2.46760810558363	0.199161771478203
ENSG00000142864	0.880130574649064	3.02139605674197	0.0349412538867334
ENSG00000142871	-0.0173217743690893	2.94718856552609	0.276267523013577
ENSG00000142875	-1.16331604320752	3.08600370561838	0.266674272166966
ENSG00000142937	-0.153544607788129	2.93651374247889	0.327090034196324
ENSG00000143067	0.41699322200927	3.10585067438514	0.105519759330168
ENSG00000143147	0.204783658736082	3.2485862438551	0.138000939741067
ENSG00000143155	-0.139230980555146	2.4401216031878	0.221816586497271
ENSG00000143162	-1.04892947287208	2.7664128471124	0.346236729416876
ENSG00000143164	-0.445147008333133	3.47202469770028	0.183743991810498
ENSG00000143183	0.0713793306267145	2.60584353905809	0.199909172475322
ENSG00000143190	-1.58736742231843	3.31618009889345	0.121023173987735
ENSG00000143228	-0.694178522779367	2.79899573444388	0.399997844323958
ENSG00000143294	-0.81984648416628	1.87215627274829	0.125767089101464
ENSG00000143322	0.374512809634057	1.81624129999178	0.0627695510893398
ENSG00000143324	-0.599276105450247	2.2148438480477	0.194435257887803
ENSG00000143337	-0.26579229437714	3.02118929906994	0.351897179868466
ENSG00000143341	-1.11537804097721	2.36921585741014	0.192067148142082
ENSG00000143344	-0.43220523773382	2.95158034490339	0.394104170373805
ENSG00000143353	-0.73887535151573	2.18041263283832	0.17793895593786
ENSG00000143384	1.08926880078661	3.74640064449156	0.00659602011496177
ENSG00000143393	-0.891469259374152	3.39880773020326	0.172845360058102
ENSG00000143401	-0.29991422073869	2.17026171539496	0.155661892316449
ENSG00000143442	-0.906126184942838	3.02469086235543	0.354784446044205
ENSG00000143469	0.0816449503714041	2.77923563167586	0.209851988366728
ENSG00000143473	-0.00245182105617125	2.4401216031878	0.19104993725569
ENSG00000143493	-0.846228492586355	1.72427586960079	0.101111603041948
ENSG00000143499	-0.830743539434042	1.77085201164214	0.10980066002584
ENSG00000143507	-0.469118646064428	2.9304395947667	0.401827037089323
ENSG00000143514	0.123166228499223	3.15167623084705	0.197560608865468
ENSG00000143614	-0.29780713841463	3.01008784699852	0.360522720233628
ENSG00000143641	-1.25195788863964	2.54961623951909	0.207266044943071
ENSG00000143669	-1.68427743532648	3.06520612805431	0.137609155613838
ENSG00000143702	-1.33209491721512	3.01535975540921	0.233277337942956
ENSG00000143727	-0.10933291600753	3.57374164152032	0.0789140278615855
ENSG00000143742	0.0231708806053456	2.54592532935584	0.209639268423591
ENSG00000143761	0.449641226754989	3.53453375600512	0.0414693049744676
ENSG00000143797	-1.98530743099046	2.78461729263288	0.0612913328390091
ENSG00000143924	-0.438324629042459	2.93069438766454	0.396595146944117
ENSG00000143971	-0.732165841752393	1.04139268515823	0.0388264450461666
ENSG00000144036	-0.104657395730958	3.13033376849501	0.29312068925665
ENSG00000144048	0.0509092691466724	2.22788670461367	0.110049833352351
ENSG00000144120	-0.849015174784923	3.28330122870355	0.227195435305423
ENSG00000144218	-0.770148641728409	2.05307844348342	0.149103984226852
ENSG00000144224	-1.08221744399852	2.88507838414922	0.346879997952989
ENSG00000144320	-0.484433222939875	1.99343623049761	0.135948395840109
ENSG00000144357	-0.0745646668011547	2.56878821231535	0.236276780397034
ENSG00000144366	-0.187112139903483	2.65753388755799	0.275239220675661
ENSG00000144381	-0.383670066334391	0.176091259055681	0.00520066119448437
ENSG00000144426	-0.498360138829744	0.929418925714293	0.0293083915812059
ENSG00000144455	-1.42452841791725	2.64345267648619	0.189491068080513
ENSG00000144468	-0.83494098514603	1.45484486000851	0.0611402704095323
ENSG00000144535	-0.458353480557813	2.67806290497435	0.353410636530553
ENSG00000144580	-0.538753278012243	3.08902150079501	0.373116525293162
ENSG00000144597	-0.47578509398864	1.4983105537896	0.0853392266042403
ENSG00000144642	0.43945082296948	2.42651126136458	0.0793137316887608
ENSG00000144655	-0.829249349444662	2.60906054993009	0.336140171087292
ENSG00000144659	-0.599276105450247	3.26869495356218	0.301996726620231
ENSG00000144711	-2.28633742665444	2.62428209583567	0.0536057697871388
ENSG00000144724	-0.077712907494635	2.35024801833416	0.173713203854845
ENSG00000144736	-1.27457258082567	3.01515010322947	0.254001961218469
ENSG00000144741	-0.181525474018913	3.46701581843844	0.15050519249723
ENSG00000144749	-1.06041347188577	3.1070402902232	0.277302343878011
ENSG00000144810	-1.44123938664019	2.21218760440396	0.103940088402505
ENSG00000144857	-1.36859051409381	2.5327543789925	0.189428643091378
ENSG00000144891	-0.242700996298655	1.71180722904119	0.113429218518461
ENSG00000144959	-0.599276105450247	2.80989624660244	0.403577314806106
ENSG00000145012	0.0049643120088765	3.05823616894277	0.267336670921563
ENSG00000145016	-0.659248307622182	1.83884909073726	0.119009064319173
ENSG00000145022	-0.209997907527278	2.67988194211286	0.287536311072629
ENSG00000145041	-1.10236763273979	3.70837840348789	0.0425453099379989
ENSG00000145220	-0.904349350120814	2.42488163663107	0.248730638112722
ENSG00000145247	-1.68427743532648	2.11226976841727	0.0595787853808374
ENSG00000145332	-1.48875150848011	2.78675142214556	0.179605614173783
ENSG00000145348	-1.31904232436295	2.89597473235906	0.244068348344303
ENSG00000145390	-0.429474540811415	3.30621050816776	0.291854651676978
ENSG00000145414	-0.178723979710265	1.9731278535997	0.103162389612944
ENSG00000145425	0.424314236836186	2.63998424804159	0.099694916395193
ENSG00000145431	-1.06756051842983	2.91115760873998	0.347987073152987
ENSG00000145592	0.140527250726921	1.09691001300806	0.023501830963319
ENSG00000145623	-2.28633742665444	2.38649896555065	0.0511082923902981
ENSG00000145632	1.22365995754517	2.75587485567249	0.00948927780823278
ENSG00000145675	-1.36859051409381	2.54406804435028	0.190343754111895
ENSG00000145687	-0.441722422138178	1.02118929906994	0.0376303400779203
ENSG00000145715	0.228760018536393	3.28035069304601	0.122355776381678
ENSG00000145725	-0.529713543770061	2.96189547366785	0.406245085138238
ENSG00000145730	-0.678355175570057	2.28443073384452	0.218973290130063
ENSG00000145743	-2.28633742665444	2.49485002168009	0.0534418156738471
ENSG00000145782	0.0112352152024207	1.16136800223497	0.0275569604808927
ENSG00000145817	-0.491340857392885	2.81690383937566	0.39639448419043
ENSG00000145934	-1.5081861762708	3.09219412069732	0.18078003000391
ENSG00000145982	-0.757115099672011	2.02530586526477	0.145584442621891
ENSG00000146085	-0.73887535151573	2.18892848376085	0.181574308505978
ENSG00000146197	-1.98530743099046	3.19906919625174	0.0656553368293064
ENSG00000146242	-1.25195788863964	3.19769397508392	0.221478748700596
ENSG00000146278	0.487194578423846	1.02118929906994	0.0149450450081957
ENSG00000146373	-1.04892947287208	3.6364377439794	0.0694842401235008
ENSG00000146376	-0.425116221025865	2.72427586960079	0.35937835547599
ENSG00000146414	-0.438931417876378	2.54095480892613	0.305006533711005
ENSG00000146535	-0.837655949392778	2.88366143515362	0.387540418040959
ENSG00000146574	-0.678355175570057	2.8234742291703	0.403814693684636
ENSG00000146592	-0.896300147501782	2.4983105537896	0.276353783278833
ENSG00000146674	-1.28633742665444	2.81324730089761	0.253759562028135
ENSG00000146676	-1.68427743532648	2.53655844257153	0.120643514681068
ENSG00000146707	-0.285057373248031	2.68394713075151	0.310273220793335
ENSG00000146757	-0.118148897118138	2.32428245529769	0.173370533471513
ENSG00000147065	-0.629540019292636	1.64345267648619	0.0935227721619116
ENSG00000147100	-0.869723665669033	3.43759203225396	0.162513398260966
ENSG00000147121	-1.24494474149622	2.20139712432045	0.131359145642759
ENSG00000147123	-1.56414804727731	1.98452731334379	0.0562310562002731
ENSG00000147164	-0.00561123437270137	2.74115159885178	0.232361634187056
ENSG00000147202	-0.68919976392071	2.69766516264767	0.381449648132602
ENSG00000147224	-0.106959295225731	3.08439751914115	0.305287646053378
ENSG00000147383	-1.68427743532648	2.60260252042026	0.126267139662604
ENSG00000147416	-0.360534694673115	2.72956972630197	0.345193082327051
ENSG00000147459	-0.445147008333133	2.45101845215546	0.277408736941639
ENSG00000147526	-0.125435794574425	2.7570162347313	0.276218970687386
ENSG00000147533	-1.03533726044136	1.04139268515823	0.0376940092957806
ENSG00000147677	0.531128037567517	1.43933269383026	0.0234725141202353
ENSG00000147679	-0.553153064850731	2.40053798939195	0.26821800374243
ENSG00000147687	-0.302732886439316	2.53466057582844	0.276418486801589
ENSG00000147853	-0.473944284348694	2.38021124171161	0.255950107540368
ENSG00000147883	-0.359627819457929	3.49575241603733	0.155577328410209
ENSG00000148019	-0.869723665669033	1.42324587393681	0.0595844453254672
ENSG00000148110	-0.0614306371922176	2.29114676173189	0.149340352700351
ENSG00000148120	-0.669620509757796	3.4091720189914	0.218104262133683
ENSG00000148143	-1.44123938664019	3.0884904701824	0.199623706414465
ENSG00000148153	-1.80921617193478	1.41497334797082	0.0219331098771182
ENSG00000148229	-1.68427743532648	3.12073840554294	0.136430818242747
ENSG00000148303	0.853848976751584	2.99189030393602	0.0358493939586797
ENSG00000148331	0.302719549531789	3.23044892137827	0.117408027196947
ENSG00000148337	-1.58736742231843	2.92813970687512	0.15246282150997
ENSG00000148339	-1.48875150848011	2.36735592102602	0.140662929824754
ENSG00000148358	-1.16331604320752	1.44715803134222	0.0555905207173653
ENSG00000148459	-1.28633742665444	2.53970323894783	0.200358825340654
ENSG00000148468	-1.17239407434761	3.18780263871842	0.226654246625311
ENSG00000148481	0.0104631622209619	2.731185707634	0.225665498693414
ENSG00000148484	-0.979385171234038	0.397940008672038	0.0103206037519873
ENSG00000148498	-1.5081861762708	2.38201704257487	0.141172967161364
ENSG00000148572	-0.418020011599076	2.5532760461371	0.304487978799131
ENSG00000148606	-1.06041347188577	2.67577834167409	0.307936183824636
ENSG00000148677	-2.28633742665444	2.27415784926368	0.0515458908658941
ENSG00000148688	-0.601734486684613	2.27415784926368	0.217170686572836
ENSG00000148700	-0.883653167078483	2.6222140229663	0.332594301960274
ENSG00000148737	-0.516058567425981	2.10037054511756	0.155132281020644
ENSG00000148773	-0.869723665669033	2.14144977340047	0.158441400805009
ENSG00000148798	-0.537387008683751	2.44870631990508	0.285683034340349
ENSG00000148841	-0.272998849777028	3.66567478099389	0.0526051823505284
ENSG00000148925	-0.0137631130331951	2.22530928172586	0.120643136867321
ENSG00000149084	0.145125633948658	2.53466057582844	0.174702798412528
ENSG00000149100	-0.476446587198868	1.24303804868629	0.0399238248472429
ENSG00000149177	0.060673020924198	2.67942789661212	0.205051716498754
ENSG00000149231	-0.152732804861324	3.35707683984241	0.21354815269153
ENSG00000149257	-0.7202088884461	1.09691001300806	0.0398563077854851
ENSG00000149262	-0.454955343327166	2.27415784926368	0.211859101804563
ENSG00000149273	-0.425116221025865	3.22672875685699	0.324799517314901
ENSG00000149289	-0.258703373115003	3.0757293997409	0.340329347713313
ENSG00000149503	-0.232424383135542	1.65321251377534	0.109160337161227
ENSG00000149532	-0.515333954956992	3.03802374004516	0.387699015532323
ENSG00000149547	-1.98530743099046	3.40500466505037	0.0471650867003532
ENSG00000149658	-1.36859051409381	3.14113609012074	0.216708118697229
ENSG00000149716	-2.28633742665444	3.56878821231535	0.0229441578329148
ENSG00000149923	-1.28633742665444	3.07936216439305	0.241945349838319
ENSG00000149925	-0.35541294688361	2.71808629478309	0.339281289855065
ENSG00000149948	-1.07482715240857	1.95904139232109	0.122734972917676
ENSG00000150051	-0.811774528522182	3.01220429603074	0.379850786152429
ENSG00000150316	0.0109747267822978	2.30102999566398	0.136723556782272
ENSG00000150347	-0.520125481053033	1.60205999132796	0.0970122069570497
ENSG00000150403	-0.211358798115917	2.41995574848976	0.228889793338875
ENSG00000150630	-0.151543527734771	1.74429298312268	0.10288222954552
ENSG00000150779	-0.0509015377769064	3.17580163284828	0.263035465131909
ENSG00000150938	0.918881741753948	3.52769433147481	0.0127799443329584
ENSG00000150961	-1.58736742231843	2.60314437262018	0.152812667980448
ENSG00000150990	-0.891469259374152	3.44224452784795	0.157356077541983
ENSG00000150991	0.25259497214452	3.34409740359441	0.0995868030888524
ENSG00000150995	-0.967777557458678	1.98677173426624	0.13614087773311
ENSG00000151012	-1.01801232869897	2.7701152947871	0.355786574293757
ENSG00000151014	0.951345940628877	2.61225390609644	0.0183825934113001
ENSG00000151065	-0.936613382088705	2.59383966108127	0.30887923753944
ENSG00000151067	0.0427274085621484	1.77451696572855	0.0753153371420221
ENSG00000151131	-1.11024616759876	1.64836001098093	0.0789170163118567
ENSG00000151135	-0.453697097044046	3.3849802956513	0.246418303558822
ENSG00000151148	-1.36859051409381	2.7906369619317	0.21711760160044
ENSG00000151151	-0.68812064406282	2.4996870826184	0.303528542978698
ENSG00000151239	-1.68427743532648	3.11058971029925	0.136901385475484
ENSG00000151240	-0.526885774779664	3.17594647009555	0.343333808110436
ENSG00000151247	0.381850068399524	2.79133970396514	0.124961726624543
ENSG00000151276	-0.901185377199965	3.07445071895459	0.33526560640654
ENSG00000151292	-0.321988341573697	1.51851393987789	0.0893436946557496
ENSG00000151304	-0.326357896892203	3.32325210017169	0.272782524513677
ENSG00000151332	-1.04892947287208	2.44793286559218	0.225455033459537
ENSG00000151348	0.0226296134249709	2.49762064978129	0.201244375858137
ENSG00000151376	-0.796067222237207	2.54777470538782	0.313307531987928
ENSG00000151422	-0.0548842228783167	2.13672056715641	0.111695411863204
ENSG00000151461	-1.19733014316576	2.08278537031645	0.110867127630225
ENSG00000151466	-0.405406248955309	3.31628493763431	0.286280435943239
ENSG00000151491	-0.0628540033556702	1.64836001098093	0.0858938168555516
ENSG00000151503	-0.617508224756939	2.91248776133232	0.412588691614354
ENSG00000151552	-1.58736742231843	0.903089986991944	0.0119069054365237
ENSG00000151553	-2.28633742665444	2.98091193777684	0.0485950029331645
ENSG00000151612	-1.16331604320752	1.95904139232109	0.10378882185922
ENSG00000151617	-1.68427743532648	3.44138088491651	0.0720067116395949
ENSG00000151693	-1.98530743099046	2.52244423350632	0.0516242489964302
ENSG00000151702	-1.31904232436295	2.72509452108147	0.227379847846619
ENSG00000151718	0.10321379497504	3.20071373396401	0.191473156421597
ENSG00000151726	-0.869723665669033	3.0884904701824	0.337280612360783
ENSG00000151729	-0.169909076515542	1.32221929473392	0.0460655832048784
ENSG00000151779	-1.58736742231843	0.698970004336019	0.00865481030676893
ENSG00000151835	-0.120815422982426	3.37217528611506	0.194624499773709
ENSG00000151849	-1.06756051842983	1.9216864754836	0.121612678168528
ENSG00000151893	-1.36859051409381	3.00367590254878	0.219972597050545
ENSG00000151914	0.21569253993224	1.66745295288995	0.0618710360963286
ENSG00000151929	-2.28633742665444	3.4399639359209	0.0321796543889907
ENSG00000152102	-2.28633742665444	3.09043441617512	0.0441107831146085
ENSG00000152127	-0.938527548565183	3.02098244291842	0.34785999625144
ENSG00000152133	-1.58736742231843	2.70199947488964	0.155899546630166
ENSG00000152193	-0.489433064933535	3.87436583573005	0.0192891025588766
ENSG00000152219	-0.0828515383336025	2.55930801090701	0.237937538894944
ENSG00000152234	0.243868044721293	3.55600080260864	0.0532030488187949
ENSG00000152242	0.421770188810057	3.05918461763137	0.108399990389585
ENSG00000152253	-0.846228492586355	2.00432137378264	0.141420312234587
ENSG00000152359	-1.44123938664019	2.34439227368511	0.143777611744727
ENSG00000152382	-0.540123859125859	3.28397928423848	0.301281016735493
ENSG00000152464	-1.68427743532648	2.41413736218448	0.107604712550995
ENSG00000152465	-0.0146287601766891	3.16256440652302	0.253306005507107
ENSG00000152492	-0.787349125946009	2.87995558512275	0.394307378531164
ENSG00000152558	-0.599276105450247	2.53844805171022	0.322863077813255
ENSG00000152601	-0.326357896892203	2.66745295288995	0.315936390255129
ENSG00000152661	-0.657446065111709	1.43933269383026	0.0679067405376062
ENSG00000152700	-0.797451326106009	3.055378331375	0.370434665927905
ENSG00000152749	-0.373871013195858	3.36219963886889	0.256519339779833
ENSG00000152767	-1.12349842225327	2.80482067872116	0.328338885461939
ENSG00000152795	0.52399192870427	2.7748817658188	0.0770024324131146
ENSG00000152818	-0.122679517444421	1.27875360095283	0.0388585176208587
ENSG00000152894	0.0888090510774602	2.16136800223497	0.0955960596183324
ENSG00000152904	-0.559015886898955	1.92427928606188	0.13073098376174
ENSG00000152990	-0.221143313539384	2.12548126570059	0.133268878179983
ENSG00000153046	-1.5081861762708	2.67851837904011	0.173764752407529
ENSG00000153214	-1.3832474396625	0	0.00300973301722827
ENSG00000153234	-1.98530743099046	3.43376983392487	0.0429137021468628
ENSG00000153317	-0.87431736968469	3.20289680852953	0.265353666216632
ENSG00000153339	-0.217421727393672	2.76342799356294	0.311294497961553
ENSG00000153487	-0.427819566310714	1.16136800223497	0.0379530237422301
ENSG00000153551	-1.48875150848011	3.04198450148679	0.183686457760739
ENSG00000153558	-0.964118131920525	1.80955971463527	0.118583880472251
ENSG00000153575	-1.0946294794766	2.82769228867445	0.341815838246273
ENSG00000153714	-1.06756051842983	2.46834733041216	0.225886374292599
ENSG00000153721	-0.651876353044321	2.61647551388857	0.354491964582411
ENSG00000153767	-0.943914745832238	3.38863396935179	0.165392323327862
ENSG00000153786	-2.28633742665444	2.28103336724773	0.0515765201358744
ENSG00000153827	0.462066999262516	1.60205999132796	0.0376318851028131
ENSG00000153885	-1.23423635439167	3.28802553538836	0.191422688395814
ENSG00000153956	-0.629540019292636	2.31597034545692	0.234758785639212
ENSG00000153975	-0.304864062302581	2.35793484700045	0.225089855517335
ENSG00000153976	-0.68512310034324	1.93196611472817	0.13282051550694
ENSG00000154059	-1.06756051842983	2.04921802267018	0.128316745475959
ENSG00000154065	-2.28633742665444	3.50044231785749	0.0291237643292958
ENSG00000154114	-0.234536190843518	2.8234742291703	0.334341390748965
ENSG00000154124	-0.367666678121282	2.61961500574281	0.313409745674967
ENSG00000154188	-1.80921617193478	2.07371835034612	0.0500053241300288
ENSG00000154277	-0.967777557458678	2.72916478969277	0.35688120383289
ENSG00000154305	-2.28633742665444	2.63998424804159	0.0530464080335459
ENSG00000154310	-0.116532622990709	2.37748838337613	0.194261814147673
ENSG00000154319	-2.28633742665444	3.11075800887989	0.0425544391936514
ENSG00000154359	-1.65544213163259	2.31069331234336	0.0957073925494189
ENSG00000154380	0.427600723902431	2.31910605930978	0.0709877433456207
ENSG00000154429	-0.735507639678743	2.46164856806346	0.284204016913814
ENSG00000154511	-1.24494474149622	3.51554270036212	0.0991012715482026
ENSG00000154518	-0.120815422982426	3.3654879848909	0.199405605375681
ENSG00000154545	-1.80921617193478	1.91645394854993	0.0396751760969225
ENSG00000154582	0.618688602576877	3.23954972084047	0.0496852897326896
ENSG00000154640	-0.588043822545153	2.39181692361325	0.265421110628451
ENSG00000154678	-0.891469259374152	2.93851972517649	0.376177840830027
ENSG00000154727	-0.81984648416628	2.30749603791321	0.215833170034529
ENSG00000154734	0.392095463319438	2.83600745912553	0.122102359861563
ENSG00000154767	-0.7234595948269	2.70500795933334	0.382019982814376
ENSG00000154822	-1.23423635439167	2.85703079827262	0.283515858996869
ENSG00000154839	-1.56414804727731	3.01220429603074	0.162344912891467
ENSG00000154845	-0.460767300478296	3.32345836684947	0.284128210471178
ENSG00000154945	-1.03533726044136	2.89070039769887	0.357949653787255
ENSG00000154978	-1.14571015767684	3.33515689953474	0.169672860193534
ENSG00000155008	-0.155871267945087	2.7906369619317	0.297017232795891
ENSG00000155090	-1.07482715240857	2.64591327503384	0.287148521650386
ENSG00000155096	0.138035736669403	1.87794695162919	0.0752863259128165
ENSG00000155097	-0.147258488250336	2.9022749204745	0.321577888493378
ENSG00000155111	-0.223200843576223	2.08278537031645	0.12456373362473
ENSG00000155130	-0.193461143302969	2.53907609879278	0.257307799930882
ENSG00000155158	-0.329826195057677	2.92967431794859	0.376286896015859
ENSG00000155229	-0.554569927194411	3.06557971472845	0.382476944110462
ENSG00000155304	-0.19215511376166	2.81257915540905	0.316562614272406
ENSG00000155324	-0.501561940176447	2.4814426285023	0.293905483344305
ENSG00000155330	-0.7234595948269	3.03622954408629	0.388230214421725
ENSG00000155380	0.766730393647944	2.73838412351216	0.0282383757130165
ENSG00000155438	-0.0402887234101222	3.0746336182969	0.284116101109233
ENSG00000155463	-0.422892149519166	2.95592815689695	0.391710718982264
ENSG00000155506	0.135691579560053	3.12823767076919	0.195964970014106
ENSG00000155545	0.112186467632178	3.24266563664526	0.173271835697117
ENSG00000155561	-1.03106492155114	2.05880548667591	0.133302853242941
ENSG00000155592	-1.58736742231843	2.60959440922522	0.153046820240149
ENSG00000155621	-0.0400969929914409	2.85156408226349	0.267947170632504
ENSG00000155636	-1.06041347188577	2.95424250943932	0.340242847206541
ENSG00000155744	-0.11366505329295	3.24538927117121	0.256559551913822
ENSG00000155760	0.31075998488841	2.68394713075151	0.139511255097103
ENSG00000155850	-1.58736742231843	3.35955091676332	0.108229141194603
ENSG00000155876	-0.91436133621343	1.34242268082221	0.0553797213954867
ENSG00000155903	-0.896300147501782	2.86391737695786	0.380676046711754
ENSG00000155906	-0.941976740467101	3.31079948383439	0.192378556826008
ENSG00000155970	-0.260947251633342	2.83378437465648	0.34505533658585
ENSG00000156017	-0.667774798835945	1.76715586608218	0.108195836365171
ENSG00000156026	-0.260226056215581	1.59659709562646	0.102384655367676
ENSG00000156052	-0.15417454770318	3.40174508223706	0.187231377548711
ENSG00000156103	-1.27457258082567	2.09516935143176	0.0998517155945787
ENSG00000156162	-0.77248631228789	2.9532763366673	0.395459191592081
ENSG00000156256	-0.223863057431491	0	0.00421550073837332
ENSG00000156261	-0.888397417982407	2.08278537031645	0.148259223221812
ENSG00000156411	-1.01801232869897	2.698535492562	0.331227099316794
ENSG00000156463	-1.98530743099046	2.5705429398819	0.0530828879177622
ENSG00000156471	-1.16331604320752	3.30803055426611	0.181143942225784
ENSG00000156502	-0.735507639678743	3.06892761168207	0.374939621910084
ENSG00000156508	1.17460197271553	1.99563519459755	0.0054490172696771
ENSG00000156531	-0.919455235006868	2.75166394626099	0.371560275582741
ENSG00000156639	0.282258900718156	2.71850168886727	0.148919521176034
ENSG00000156642	0.368501845954637	2.78461729263288	0.128226736869946
ENSG00000156675	-0.7202088884461	2.86864443839483	0.402966179842222
ENSG00000156697	-1.42452841791725	3.15760785336167	0.201499112749909
ENSG00000156795	-1.02448959049088	2.90145832139611	0.358800085582515
ENSG00000156802	-0.379746038229193	2.41580772763554	0.256893070489021
ENSG00000156804	-1.58736742231843	2.24797326636181	0.0907624659817826
ENSG00000156831	-0.601734486684613	2.50105926221775	0.308269888044113
ENSG00000156958	-0.487533616488153	2.66745295288995	0.355904864162788
ENSG00000156976	0.874477043104005	3.25066391946324	0.0302461757849402
ENSG00000157110	-0.883653167078483	2.42160392686983	0.250820943776462
ENSG00000157500	-0.143809138921043	2.78781456706302	0.291721846536944
ENSG00000157514	-1.80921617193478	2.76529592969806	0.0984462541284062
ENSG00000157557	-0.584139689396981	3.07645838771215	0.381460968630736
ENSG00000157600	-1.06756051842983	2.72875947516787	0.326404890040232
ENSG00000157613	-0.76884874717355	2.01072386539177	0.143162346758925
ENSG00000157625	-0.636539415070259	2.58433122436753	0.341558314704153
ENSG00000157778	-1.23423635439167	2.62531245096167	0.228166316093436
ENSG00000157800	-0.753603519062733	1.37106786227174	0.0575938222844053
ENSG00000157827	-0.83494098514603	2.52048353274079	0.297434121459402
ENSG00000157869	-1.00534060850034	1.74429298312268	0.10584957340388
ENSG00000157933	-0.16030942818649	3.49498897368317	0.127769876052879
ENSG00000157985	-1.68427743532648	1.82930377283102	0.0429421184584971
ENSG00000158006	-0.886691517152144	2.32221929473392	0.212850687596222
ENSG00000158008	-1.80921617193478	2.42078061954857	0.0803380171929986
ENSG00000158042	-0.214666114402177	2.52374646681156	0.258088499507319
ENSG00000158079	-0.68512310034324	2.63998424804159	0.362988270294939
ENSG00000158109	-0.190852999997298	1.02118929906994	0.0296073163362538
ENSG00000158161	-1.33209491721512	3.14363923527454	0.223953168438728
ENSG00000158195	0.221364032584753	3.03702787975578	0.169237302892326
ENSG00000158246	-2.28633742665444	3.58348216352641	0.021650701477298
ENSG00000158286	-1.58736742231843	3.4920616045126	0.0699038060754031
ENSG00000158290	-0.571808218152415	2.7160033436348	0.382748829345715
ENSG00000158402	-0.87431736968469	0.477121254719662	0.010326052504397
ENSG00000158406	0.614506872526322	3.49485002168009	0.0301847567177844
ENSG00000158526	-0.168346113825093	1.97772360528885	0.102241261553052
ENSG00000158545	-0.545198496922374	2.93399316383124	0.409916875592063
ENSG00000158615	0.546339443280859	2.26363606858811	0.0533663433190749
ENSG00000158636	0.0188908759188072	2.57691695596521	0.21322088549908
ENSG00000158691	-0.641914666461799	1.88649072517248	0.126274615813707
ENSG00000158828	-0.288979134043497	3.11991541025799	0.334815307277244
ENSG00000158966	-0.611709580630128	2.35983548233989	0.251912285011909
ENSG00000159086	-0.440629366837822	3.33505651943909	0.276750247104224
ENSG00000159131	-0.622651643791566	2.66370092538965	0.371786024102381
ENSG00000159140	0.325638468480314	2.34830486304816	0.0897705800898835
ENSG00000159176	-2.28633742665444	3.50385874895841	0.0288322933472823
ENSG00000159267	-1.26311805161333	2.61384182187607	0.218088334636342
ENSG00000159377	-0.682146104228024	1.96142109406645	0.136805707294042
ENSG00000159399	-0.158847209126853	2.63042787502502	0.263902846819824
ENSG00000159445	-0.254564082253403	2.60042832573213	0.281289242179694
[truncated: 998 more rows]
