# Supplementary material for: The HSV-1 ICP22 protein selectively impairs histone repositioning upon Pol II transcription downstream of genes
Source: Nat Commun. 2023 Jul 31;14:4591. doi: 10.1038/s41467-023-40217-w (PMC10390501; doi:10.1038/s41467-023-40217-w)
Supplement: Supplementary file 8 — Source Data [file 41467_2023_40217_MOESM8_ESM.zip › SupFig7c.tsv]

ID	log10(downstream_FPKM)	log10(dOCR_length_[bp])	density
ENSG00000001036	-0.909690486299526	2.59217675739587	0.415344059045344
ENSG00000001461	-0.36711898813039	1.02118929906994	0.0150239851696379
ENSG00000001497	-1.0720236433777	3.1102529173534	0.269103565757354
ENSG00000001629	-0.0470942896647693	2.12221587827283	0.137919602929461
ENSG00000002549	-0.640456838423162	3.24600590407603	0.305306581517497
ENSG00000003436	-1.18109409719982	2.71391035412896	0.357072384789091
ENSG00000003509	-0.391964114925606	2.5152113043278	0.324679049673446
ENSG00000004478	-1.17175998710645	3.14875685132179	0.246456608121636
ENSG00000004766	-0.160145370065686	1.97081161087252	0.161350406979912
ENSG00000004897	-0.199152529221856	2.04921802267018	0.217109047663928
ENSG00000004961	-0.892192329679026	0.812913356642856	0.00774138087214559
ENSG00000005007	-1.75986874438405	1.92427928606188	0.0796467820354736
ENSG00000005022	-1.34785124616213	3.86796808161501	0.027783379406807
ENSG00000005189	-1.09877913771878	2.94571471405986	0.284191218380883
ENSG00000005469	-1.58377748532836	2.76380222407459	0.221230567057615
ENSG00000005483	-0.261030811118361	2.57460994134019	0.241277303545355
ENSG00000005486	-1.58377748532836	2.58939102313693	0.243599013706957
ENSG00000005700	-0.756306361699325	2.44247976906445	0.44547950074569
ENSG00000005801	-1.31408057036975	2.2291697025391	0.305083533035459
ENSG00000005810	-0.261638364485798	2.5705429398819	0.241277303545355
ENSG00000006453	-0.787964813058379	3.50697830424642	0.150234312172948
ENSG00000006459	-1.45883874872006	2.55388302664387	0.290704014950487
ENSG00000006530	-0.582670727152252	2.9000939015434	0.27230485135392
ENSG00000006712	-1.01305057470576	2.24303804868629	0.322805865392636
ENSG00000006715	-0.778396069594067	2.2027606873932	0.364690321552633
ENSG00000006831	-1.45883874872006	3.28600712207947	0.164572927376989
ENSG00000007923	-1.75986874438405	2.92634244662566	0.175860224716269
ENSG00000007944	-0.863698355813761	1.06069784035361	0.0229851213347476
ENSG00000008018	-0.743941492527737	2.51454775266029	0.452948934884081
ENSG00000008083	-1.45883874872006	2.70757017609794	0.269365169315534
ENSG00000008086	-2.06089874004803	3.63134228648393	0.0359678921393063
ENSG00000008256	-1.03631603459016	2.47784447633876	0.382336119818025
ENSG00000008282	-1.31408057036975	2.08098704691089	0.266965532219184
ENSG00000008294	0.140434851462502	2.85308952985187	0.0662798065092117
ENSG00000008311	0.0385188776753216	2.35024801833416	0.117169484192687
ENSG00000008324	-1.39980913338277	3.34498141392726	0.157867855317834
ENSG00000008394	-1.28274748966438	2.34537373055909	0.343308917485504
ENSG00000008853	-1.75986874438405	2.46834733041216	0.183113006191177
ENSG00000008952	-0.517926235676264	2.55630250076729	0.392380705926631
ENSG00000008988	-0.997101521814537	2.29336255471145	0.330802123332194
ENSG00000009335	-0.143207035676065	2.74546516867073	0.171550193310867
ENSG00000009413	-0.787964813058379	2.69679308508174	0.388458086618347
ENSG00000009780	-1.58377748532836	2.96543689977626	0.23916929349958
ENSG00000010072	-0.424115494113717	1.16136800223497	0.0164477297162926
ENSG00000010270	-1.36192873571201	1.76342799356294	0.127138313982586
ENSG00000010810	-1.75986874438405	2.53781909507327	0.185572404170662
ENSG00000011114	-0.546897002511403	3.17594647009555	0.28869310590809
ENSG00000011258	-0.997101521814537	3.3003780648707	0.252638343644624
ENSG00000011275	-0.276826316266791	4.16165244682903	0.0062542703191697
ENSG00000011422	-1.28274748966438	2.75281643118827	0.340308621451897
ENSG00000011426	-0.72349753423483	2.43695733066945	0.450865689963931
ENSG00000011465	-2.06089874004803	2.79483645781456	0.125766352411611
ENSG00000011523	-1.75986874438405	2.53718922624364	0.185572404170662
ENSG00000011566	-0.505661310246662	3.18780263871842	0.273706450804475
ENSG00000011638	-1.20569900396902	2.93726707221141	0.28194764914139
ENSG00000012660	-1.45883874872006	2.66931688056611	0.269934705368456
ENSG00000012822	-0.836959315650083	2.8718647020882	0.315915180673843
ENSG00000013016	-1.09877913771878	2.59769518592551	0.382383810504573
ENSG00000013374	-0.909690486299526	2.91328390176042	0.298075434475863
ENSG00000013503	-0.671835739119703	2.86835049964797	0.30127868703996
ENSG00000013583	-1.64888124182611	2.30642502755069	0.198661625426882
ENSG00000014641	-1.75986874438405	2.74429298312268	0.153629459751333
ENSG00000014919	-0.416691149869857	2.07371835034612	0.293761427295994
ENSG00000015153	-0.856778757392102	1.90308998699194	0.230533551020856
ENSG00000015171	-0.73528603892618	3.31470969295517	0.277557820527617
ENSG00000015479	-0.418317290879337	3.12434117077496	0.226603010259747
ENSG00000015676	-1.04682125049815	2.25767857486918	0.322241315291794
ENSG00000017260	-0.617681254873515	3.16761267272753	0.304958031768881
ENSG00000018510	-0.214851877591573	3.32376758329678	0.126960381173377
ENSG00000019549	-1.64888124182611	2.62117628177504	0.217391599921538
ENSG00000020922	-0.363463266657496	2.23172438332852	0.297523549698897
ENSG00000021574	-1.75986874438405	3.28069216428512	0.113424201517826
ENSG00000021762	-0.847926998175384	2.55144999797288	0.434347965969164
ENSG00000023041	-0.922687878663103	1.75966784468963	0.151299062637917
ENSG00000023171	-1.39980913338277	1.86923171973098	0.158483723789892
ENSG00000023287	-0.863698355813761	2.56229286445647	0.430243190002143
ENSG00000023734	-0.570774147704045	3.13545069934551	0.289380846532919
ENSG00000023909	-0.904669008305036	2.96307916064183	0.28845301443781
ENSG00000024048	-0.477366073930085	2.13353890837022	0.323491730711805
ENSG00000024526	-1.64888124182611	1.38916608436453	0.0254741853168603
ENSG00000025156	-1.36192873571201	2.64394591274807	0.320779963353413
ENSG00000025796	-1.34785124616213	2.0899051114394	0.260361677429138
ENSG00000026025	-1.39980913338277	2.82216807936802	0.289167958124841
ENSG00000026508	-0.624267738080616	2.5092025223311	0.446208825063262
ENSG00000026652	-0.96113648703727	2.5327543789925	0.405868840483875
ENSG00000027697	-1.36192873571201	2.26126286879249	0.305091718033547
ENSG00000028203	-0.432569231579864	2.57749179983723	0.335210223631083
ENSG00000028528	-0.99096834394847	3.37364747220922	0.222634640914383
ENSG00000028839	-0.512761778239009	2.26834391395106	0.35504535505401
ENSG00000029363	-0.667374554814979	3.24092347879425	0.308115794526435
ENSG00000029364	-0.97579632060281	2.84447717574568	0.313379746200173
ENSG00000029993	-0.112427025394502	3.48713837547719	0.0627280983194759
ENSG00000030066	-0.77467908733147	3.44839710345777	0.186687118121855
ENSG00000030110	-1.31408057036975	2.89153745767256	0.289149351414725
ENSG00000030582	-0.784165387402811	3.16271372558308	0.307052322340831
ENSG00000031003	-0.0305838559217563	1.04139268515823	0.00567072817300656
ENSG00000032219	-1.28274748966438	2.38738982633873	0.35711676612208
ENSG00000033170	-0.187372007601815	2.06818586174616	0.217069427081786
ENSG00000033178	-0.64740080223203	2.27067883614471	0.389454861087309
ENSG00000033627	-1.39980913338277	3.22788670461367	0.190861055565076
ENSG00000034152	-0.955487595765589	3.11344195396532	0.286093901829169
ENSG00000034510	-1.64888124182611	3.18255730130491	0.188329058467301
ENSG00000034533	-1.39980913338277	2.21218760440396	0.2779183954027
ENSG00000034713	-1.45883874872006	2.42406452541749	0.317015020453027
ENSG00000035499	-0.826261802368206	1.95424250943932	0.263953951556963
ENSG00000036257	-0.682286085888551	1.97772360528885	0.277651482124553
ENSG00000037474	-1.15780875305608	2.60852603357719	0.380889254007539
ENSG00000037637	-0.509663939074698	2.69152352216815	0.32937729512237
ENSG00000038002	-1.39980913338277	2.37383114507383	0.329737461972576
ENSG00000038219	-1.506728999633	2.68663626926229	0.248363264038089
ENSG00000039123	-0.0566273739856078	2.45101845215546	0.164956551589143
ENSG00000039319	-0.585055884286292	3.21642983087625	0.300532259291132
ENSG00000039560	-1.24251682975112	3.11644169753931	0.235171524124073
ENSG00000040275	-1.58377748532836	1.51851393987789	0.0423268984238863
ENSG00000040531	-0.480241152703745	3.27542653674164	0.245422118024438
ENSG00000040933	-1.58377748532836	2.75891189239797	0.220908415812788
ENSG00000041880	-1.506728999633	3.71974549252958	0.0375819853774133
ENSG00000042062	-1.28274748966438	2.71096311899528	0.347665128446605
ENSG00000042088	-1.34785124616213	2.48855071650044	0.351922533988111
ENSG00000042493	-0.379762733940439	2.43055876952276	0.320208749058262
ENSG00000042753	-1.58377748532836	1.79239168949825	0.0960088093231758
ENSG00000044459	-2.06089874004803	2.48358729696889	0.108027668407268
ENSG00000044574	-2.06089874004803	2.85064623518307	0.131914231594686
ENSG00000047315	-0.560402728580023	3.07700432679335	0.269754094937537
ENSG00000047346	-1.75986874438405	2.06818586174616	0.106856571470902
ENSG00000047578	-1.58377748532836	2.82801506422398	0.227697697555992
ENSG00000047579	-1.20569900396902	2.99716787144583	0.264285072520659
ENSG00000047621	-0.624267738080616	2.46760810558363	0.449223367231901
ENSG00000047849	-1.75986874438405	2.90741136077459	0.174266755282141
ENSG00000048028	-2.06089874004803	2.4401216031878	0.111001740738889
ENSG00000048342	-0.826261802368206	2.35698140099313	0.397939227168319
ENSG00000048471	-1.27098478752194	2.65465775464952	0.359102252214222
ENSG00000048828	-0.564945873097759	3.70842090013471	0.0631944239339708
ENSG00000048991	-0.909690486299526	3.17825732081219	0.295760312691139
ENSG00000049130	-0.510741526466465	2.45788189673399	0.401822335992062
ENSG00000049167	-0.224759935072396	2.07188200730613	0.237245385089807
ENSG00000049541	-0.880064101535842	2.79379038469082	0.341157107351737
ENSG00000049618	-0.195167141715718	3.26528962586083	0.134604983006897
ENSG00000049656	-1.506728999633	2.28780172993023	0.26425792281134
ENSG00000049759	-1.15780875305608	2.07371835034612	0.284761687307093
ENSG00000049860	-1.75986874438405	2.06632592536204	0.106303414688543
ENSG00000050165	0.0680143525899329	2.14612803567824	0.0847338721020637
ENSG00000051009	-0.633622157087378	2.57460994134019	0.430831418520791
ENSG00000051108	-1.18109409719982	2.59549622182557	0.382566304286878
ENSG00000051341	-0.523152846635799	2.13193929521042	0.328698599944934
ENSG00000051382	-1.05380295821504	1.83569057149243	0.177939503584354
ENSG00000051620	-1.27098478752194	2.35602585719312	0.346931014579744
ENSG00000052126	-1.28274748966438	2.11394335230684	0.282500681891468
ENSG00000054598	-0.822113786782652	3.30803055426611	0.276737724492912
ENSG00000054611	-2.06089874004803	1.82930377283102	0.0444147255995304
ENSG00000054654	-1.39980913338277	2.53970323894783	0.318345632974401
ENSG00000054793	-0.99096834394847	2.70113606609253	0.364040960387801
ENSG00000055044	-0.393500096886653	2.11892575282578	0.304385597619884
ENSG00000055070	-1.58377748532836	1.81954393554187	0.102700987296915
ENSG00000055147	-1.27098478752194	2.53907609879278	0.374117355771167
ENSG00000055609	-0.489874162567618	2.8668778143375	0.251539317755505
ENSG00000056050	-2.06089874004803	2.13513265137677	0.123497207368134
ENSG00000056097	-1.20569900396902	2.01494034979294	0.253144608356832
ENSG00000056277	-0.679304490753541	3.13225968953104	0.304495122736281
ENSG00000057019	-1.39980913338277	2.46164856806346	0.334115807113253
ENSG00000057252	-0.836959315650083	2.8488047010518	0.323190904095091
ENSG00000057663	-0.875371970205091	2.53844805171022	0.427940388550077
ENSG00000057935	-1.21580070003377	2.77121990194953	0.341675312675205
ENSG00000058272	-0.130698280588553	1.95904139232109	0.140397395482847
ENSG00000059758	-0.260504071281564	2.07918124604762	0.255187158538464
ENSG00000060069	-1.14895699383937	2.99738638439731	0.270572851210507
ENSG00000060237	-0.756306361699325	2.39794000867204	0.434446415598921
ENSG00000060749	-1.506728999633	2.11226976841727	0.195797947289887
ENSG00000060982	-0.73528603892618	2.33243845991561	0.415492462967718
ENSG00000061337	-0.969954791857958	1.52504480703685	0.0646244351612604
ENSG00000061676	-0.265672347465949	2.16731733474818	0.263802090404066
ENSG00000061936	-0.64740080223203	2.61961500574281	0.411007060315121
ENSG00000062194	0.000997712944273365	2.48572142648158	0.143872428887902
ENSG00000062650	-0.459797194972605	2.24919835739111	0.334341437121717
ENSG00000062725	-0.826261802368206	2.58939102313693	0.432335916103269
ENSG00000063322	-0.836959315650083	3.73021684056869	0.0654360157071902
ENSG00000063660	-1.36192873571201	2.66558099101795	0.319453605878263
ENSG00000064490	-0.97579632060281	2.89125861690414	0.299022114535765
ENSG00000064607	-0.778396069594067	1.77451696572855	0.155647064545027
ENSG00000064651	-0.27152440165642	2.9804578922761	0.162673550895515
ENSG00000064763	-1.45883874872006	2.07371835034612	0.208588752466831
ENSG00000064995	-0.447304783536153	2.48215869541128	0.36404325941535
ENSG00000065154	-1.506728999633	3.11210205477089	0.224923687115348
ENSG00000065268	-0.38125609022457	2.97220283837906	0.198280193031899
ENSG00000065308	-1.75986874438405	2.53781909507327	0.185572404170662
ENSG00000065526	-0.96113648703727	2.95012134751137	0.287005401033274
ENSG00000065534	-0.73528603892618	2.83154985199576	0.322649014043559
ENSG00000065548	-0.588743497089056	2.56525734342021	0.421193517729338
ENSG00000065559	-1.07942606525805	2.01911629044707	0.266029853764864
ENSG00000065613	-0.435161689667645	3.00774777800074	0.216970150617209
ENSG00000065809	-0.836959315650083	2.19173039336286	0.350581032392976
ENSG00000065833	-0.692994110589587	3.31649453922231	0.277854249988697
ENSG00000065911	-0.342884946373144	2.53466057582844	0.292907231470822
ENSG00000065923	0.106836350770245	2.00432137378264	0.0538685150951078
ENSG00000065970	-1.11903501068834	1.94694327069783	0.225353745342832
ENSG00000066044	-1.58377748532836	1.61804809671209	0.0566260933143451
ENSG00000066455	-1.09877913771878	1.92427928606188	0.215809608083617
ENSG00000066629	-0.765395575031462	2.45939248775923	0.446329390380499
ENSG00000066651	-0.621657882999122	2.74429298312268	0.336839289403908
ENSG00000066827	-0.689938348284489	3.65176244738011	0.0796671785214404
ENSG00000066855	-1.20569900396902	2.55930801090701	0.384778844224967
ENSG00000067048	-0.432569231579864	3.28296180353434	0.219202755287874
ENSG00000067064	-0.682286085888551	2.46089784275655	0.456716137121254
ENSG00000067082	-1.21580070003377	2.90281846808225	0.292150911323671
ENSG00000067113	-1.06089874004803	2.68708284460437	0.360881901515892
ENSG00000067141	-1.01305057470576	2.82704601700473	0.316735662233181
ENSG00000067167	-0.356242865709807	1.62838893005031	0.0775061721322265
ENSG00000067208	-0.847926998175384	1.04139268515823	0.0216729271482892
ENSG00000067365	-0.661630959618742	2.08813608870055	0.329854602924561
ENSG00000067533	-0.464365579367481	3.21761552866633	0.252936971271309
ENSG00000067798	-0.863698355813761	2.20682587603185	0.346030028767367
ENSG00000067829	-0.811771522130446	3.60238559010511	0.109459426152827
ENSG00000067900	-0.602304810538385	3.98000337158375	0.0142878789673517
ENSG00000067955	-0.489874162567618	3.36819387826682	0.198560623489239
ENSG00000068024	-1.506728999633	2.73759016628572	0.24833542725623
ENSG00000068305	-0.955487595765589	2.53970323894783	0.407931298153645
ENSG00000068323	-1.64888124182611	2.85491302230786	0.215090736436083
ENSG00000068438	-1.09877913771878	3.80338882498361	0.048720192927435
ENSG00000068650	-0.811771522130446	3.33314487609862	0.262921876850576
ENSG00000068654	-1.11903501068834	2.10037054511756	0.297250613655095
ENSG00000068697	-1.36192873571201	2.41912930774198	0.347212987789328
ENSG00000068724	-0.468982530355488	3.04941186087108	0.232999321915881
ENSG00000068784	-0.579034105871861	2.38649896555065	0.419406362022306
ENSG00000068793	-1.06089874004803	2.3654879848909	0.345621884022068
ENSG00000068912	-1.31408057036975	0.8750612633917	0.00454394151146856
ENSG00000069020	-0.801669829724069	2.4661258704182	0.437830875233937
ENSG00000069329	-0.364901523445149	2.38560627359831	0.305362377653622
ENSG00000069345	-0.880064101535842	2.09516935143176	0.322939867909673
ENSG00000069509	-2.06089874004803	3.15594301797184	0.124550835936205
ENSG00000069849	-1.00668964692781	2.03542973818455	0.281875157046292
ENSG00000070047	0.24776698290404	3.13656203658998	0.0476824911969421
ENSG00000070367	-0.255396577008936	2.43616264704076	0.248627555316336
ENSG00000070404	-1.506728999633	3.03981055414835	0.238866666145376
ENSG00000070423	-0.409391595836092	2.99211148778695	0.207573186681243
ENSG00000070476	-1.02960774491334	2.17464119266045	0.316917742585239
ENSG00000070756	-1.39980913338277	2.71808629478309	0.298450853888539
ENSG00000070785	-0.674766324938829	2.81954393554187	0.314823101047588
ENSG00000070950	-0.97579632060281	3.51235081106987	0.156791403611616
ENSG00000071051	-1.36192873571201	2.55388302664387	0.333644910827237
ENSG00000071189	-0.847926998175384	2.07736790528416	0.322609474205214
ENSG00000071205	-1.06089874004803	2.46908529912312	0.378233478985303
ENSG00000071462	-1.03631603459016	3.23929947912689	0.263242583370452
ENSG00000071537	-1.58377748532836	3.01157044359728	0.238125100735054
ENSG00000071539	-1.12729179803219	3.05614226205905	0.264344613328426
ENSG00000071794	-1.31408057036975	2.39794000867204	0.355566721876652
ENSG00000071994	-0.43347136360329	1.80955971463527	0.13511669966742
ENSG00000072110	-0.585055884286292	2.11058971029925	0.328846357017018
ENSG00000072121	-1.36192873571201	2.61909333062674	0.322825423693606
ENSG00000072210	-0.443835393196146	2.38827886345964	0.352805107589544
ENSG00000072274	-0.832708362281309	2.13193929521042	0.34058124238068
ENSG00000072364	0.501324934116853	3.38444302405878	0.00965539624049807
ENSG00000072506	-2.06089874004803	3.62226584499152	0.0375762504348752
ENSG00000073536	-1.02960774491334	3.13113727377861	0.27548042991712
ENSG00000073578	-0.880064101535842	2.55509444857832	0.427241704088893
ENSG00000073711	-1.12729179803219	2.85278486868055	0.309937447785614
ENSG00000073803	-1.75986874438405	3.26126286879249	0.121129394686963
ENSG00000073921	-0.0678771319940497	2.52762990087134	0.171230951141481
ENSG00000074047	-1.28274748966438	1.8750612633917	0.179165113997053
ENSG00000074054	-1.09877913771878	2.20002926655377	0.315811436045901
ENSG00000074181	-1.27098478752194	2.26951294421792	0.320916043029658
ENSG00000074416	-0.73528603892618	3.26939618269499	0.300171270519178
ENSG00000074657	-2.06089874004803	3.33264041038746	0.0864840182982702
ENSG00000074696	-1.27098478752194	1.7160033436348	0.121302558235944
ENSG00000074800	-1.20569900396902	0	0.00339840073530679
ENSG00000075089	-1.58377748532836	2.45255306322893	0.275219999542611
ENSG00000075142	-1.506728999633	2.27531135454181	0.258386835834126
ENSG00000075188	-2.06089874004803	2.86746748785905	0.132967849262784
ENSG00000075213	-0.880064101535842	2.12872228433843	0.330531926240969
ENSG00000075223	-1.75986874438405	2.47856649559384	0.184974906506813
ENSG00000075292	-0.73528603892618	2.49899936358015	0.454433947387179
ENSG00000075336	-1.58377748532836	2.43376983392487	0.274332114761341
ENSG00000075407	-0.791797771570611	1.68124123737559	0.106220304893457
ENSG00000075420	0.249195320593015	2.46760810558363	0.0648156739141953
ENSG00000075426	-0.0360019925758033	2.6414741105041	0.150861417010027
ENSG00000075539	-0.475503606258804	3.1384605947257	0.253852215612028
ENSG00000075568	-0.836959315650083	2.40226138245468	0.408179591560695
ENSG00000075618	-1.64888124182611	3.25587527339147	0.156253035638432
ENSG00000075624	-1.17175998710645	3.47899913167336	0.177992847179242
ENSG00000075711	-0.237615387718756	3.6009184694091	0.0417408365460504
ENSG00000075785	-0.225804502188285	2.43136376415899	0.23390518752196
ENSG00000075856	-0.211261536273551	3.24919835739111	0.142284393154913
ENSG00000075975	-0.406948074192076	2.34439227368511	0.324977019460832
ENSG00000076067	0.702952768929035	2.51982799377572	0.0106417583804124
ENSG00000076242	-1.31408057036975	2.31386722036915	0.330677740110981
ENSG00000076513	-1.45883874872006	3.13751235312213	0.216535236159068
ENSG00000076641	-1.05380295821504	2.09516935143176	0.301489009573036
ENSG00000076685	-0.787964813058379	1.91115760873998	0.240818908520964
ENSG00000077063	-0.904669008305036	1.24303804868629	0.0310055762622273
ENSG00000077150	-0.375999484506364	3.42398272967718	0.128004589083589
ENSG00000077157	-0.904669008305036	1.98000337158375	0.265890629238292
ENSG00000077232	-0.716967541796152	2.07371835034612	0.329321643543146
ENSG00000077312	-1.21580070003377	1.78175537465247	0.148662234198763
ENSG00000077380	0.0680143525899329	1.70757017609794	0.0293575207774438
ENSG00000077549	-1.39980913338277	1.64836001098093	0.0861634884208507
ENSG00000077684	-0.811771522130446	2.13193929521042	0.34372520215809
ENSG00000077942	-1.506728999633	2.64738297011462	0.251926577726244
ENSG00000078061	-0.955487595765589	4.01554835587719	0.0221115862110859
ENSG00000078070	-1.12729179803219	2.22401481137286	0.316670719490232
ENSG00000078124	-0.35983806093042	2.14144977340047	0.299119427506207
ENSG00000078140	-0.229517630957864	2.24674470972384	0.234302059615033
ENSG00000078142	-0.997101521814537	2.32837960343874	0.338917197099519
ENSG00000078177	-1.31408057036975	2.67897337591977	0.342395410191774
ENSG00000078237	-0.240348544242402	2.06069784035361	0.241845544474704
ENSG00000078304	-1.12729179803219	2.07003786660776	0.285983921270522
ENSG00000078674	-0.720220265121936	2.4983105537896	0.455994829936541
ENSG00000078699	-1.39980913338277	3.91179659043725	0.0222386102663458
ENSG00000078747	-0.449049927659387	3.22089224921952	0.245058504135586
ENSG00000078804	-1.27098478752194	2.3701428470511	0.352692588415486
ENSG00000078902	-0.941486834087143	3.25248894448499	0.279197731245068
ENSG00000079102	-1.58377748532836	2.7041505168398	0.220085202641391
ENSG00000079308	-0.375209071463644	2.91169015875386	0.202406564036956
ENSG00000079387	-0.390433546177315	2.07003786660776	0.287755398673761
ENSG00000079459	-0.533798642184397	2.47055748521727	0.413986457315989
ENSG00000079482	-0.955487595765589	3.12710479836481	0.287098244579476
ENSG00000079691	-0.941486834087143	2.75815462196739	0.349506985291091
ENSG00000079785	-1.45883874872006	2.76529592969806	0.269941616877281
ENSG00000079950	-0.46255792383872	2.583765368285	0.349612234590951
ENSG00000079999	-0.927923367391902	2.45408227073109	0.397513839279479
ENSG00000080345	-1.18109409719982	2.39967372148104	0.359940121801445
ENSG00000080503	-1.506728999633	2.41747169320329	0.301588569450705
ENSG00000080561	-0.909690486299526	3.63427569462594	0.10410409150101
ENSG00000080573	-1.64888124182611	3.15533603746506	0.199576569927993
ENSG00000080608	-0.682286085888551	2.73279569828933	0.35227460091839
ENSG00000080709	-1.39980913338277	2.25042000230889	0.289909185858292
ENSG00000080839	-1.15780875305608	1.98000337158375	0.238790574227282
ENSG00000080845	-2.06089874004803	3.54139200769367	0.051563344864119
ENSG00000081014	-1.18109409719982	2.04727486738418	0.271863164380243
ENSG00000081087	-1.02960774491334	2.73639650227664	0.344862391751125
ENSG00000081721	-1.58377748532836	2.69504365882129	0.220653073387284
ENSG00000081760	-1.75986874438405	3.16405529189345	0.157373775438132
ENSG00000081791	-0.997101521814537	2.30102999566398	0.332566911957851
ENSG00000081913	-1.24251682975112	2.99100444033076	0.260985081221293
ENSG00000081923	-2.06089874004803	2.80482067872116	0.126897914032672
ENSG00000082014	-1.24251682975112	3.57605326098667	0.118524454479909
ENSG00000082212	-0.752772962551057	2.68259629146055	0.391926500065618
ENSG00000082258	-0.393500096886653	2.03140846425162	0.268181568327787
ENSG00000082438	-0.266820237808074	2.57576498053672	0.241881640484557
ENSG00000082516	-0.199152529221856	2.0899051114394	0.229174968767044
ENSG00000082641	-0.72349753423483	1.78175537465247	0.156420056310982
ENSG00000082701	-1.75986874438405	3.04296907339318	0.175755038675919
ENSG00000082898	-0.556947150408705	3.34742759861854	0.236330737722961
ENSG00000082996	-0.981717494000402	3.48401496266756	0.168507618535812
ENSG00000083093	-1.75986874438405	3.10754912974469	0.169028659122759
ENSG00000083312	-0.166061253213728	2.38291713508753	0.202641319043414
ENSG00000083520	-0.467155595849357	2.55022835305509	0.364302059861203
ENSG00000083535	-0.435161689667645	2.05499586152914	0.288138533855216
ENSG00000083544	-1.75986874438405	2.56288738129388	0.182078045053341
ENSG00000083642	-0.73528603892618	2.12710479836481	0.348310231219383
ENSG00000083817	-1.36192873571201	2.82052984852352	0.302118089308385
ENSG00000083844	0.418059037321915	1.56229286445647	0.00654915082441069
ENSG00000083857	-0.941486834087143	2.82118588260885	0.324218354978963
ENSG00000083896	-0.0153218301132573	1.63848925695464	0.0327996483179443
ENSG00000083937	-0.621657882999122	1.90308998699194	0.221873118531786
ENSG00000084072	-0.688311397188797	2.54530711646582	0.448550829249559
ENSG00000084093	-0.875371970205091	2.53655844257153	0.427940388550077
ENSG00000084207	-1.24251682975112	2.51454775266029	0.381580983622581
ENSG00000084636	-1.45883874872006	3.00625205136936	0.243718814635705
ENSG00000084676	-1.18109409719982	2.21616590228599	0.313539090327701
ENSG00000084731	-1.20569900396902	2.55690526905545	0.385089417673103
ENSG00000084754	-1.58377748532836	3.27438879555038	0.153624035563292
ENSG00000085185	-1.64888124182611	2.79588001734408	0.205043562344757
ENSG00000085231	-1.31408057036975	1.57978359661681	0.0727667733095585
ENSG00000085382	-2.06089874004803	2.10209052551184	0.121169276257811
ENSG00000085491	0.111000536822208	1.6232492903979	0.0234499713023967
ENSG00000085511	-0.892192329679026	2.28103336724773	0.350308570573148
ENSG00000085982	-1.21580070003377	2.57287160220048	0.382578054690359
ENSG00000086015	-1.21580070003377	1.72427586960079	0.128225665827781
ENSG00000086061	-0.105493502320925	2.91750550955255	0.13260283683439
ENSG00000086062	-1.05380295821504	2.65561858354122	0.370841974203337
ENSG00000086065	-0.0991420396892667	3.16687395085882	0.119961181724525
ENSG00000086189	-1.20569900396902	2.38381536598043	0.356938639397762
ENSG00000086619	-0.249165310268713	1	0.0108589667854647
ENSG00000086758	-1.20569900396902	1.64836001098093	0.10221041293525
ENSG00000086827	-1.01305057470576	2.3384564936046	0.339546659842035
ENSG00000087008	-0.211731782575028	1.38021124171161	0.0333701650435149
ENSG00000087074	-0.554711093368508	2.29556709996248	0.37760713368453
ENSG00000087095	0.141574257654806	2.75089392038213	0.0734230893855696
ENSG00000087206	-0.712020579041783	3.26481782300954	0.302493931965635
ENSG00000087263	-1.34785124616213	2.13353890837022	0.273367623886214
ENSG00000087302	-0.229517630957864	1.65321251377534	0.0697855502634452
ENSG00000087303	-0.0798258956890424	2.08457627793433	0.152079173694341
ENSG00000087470	-0.289483617559208	3.29699407667021	0.156144913452022
ENSG00000087510	-0.955487595765589	2.52633927738984	0.406597408143629
ENSG00000087586	-1.45883874872006	3.2027606873932	0.194944936198488
ENSG00000087884	-1.64888124182611	2.17609125905568	0.152396162822961
ENSG00000088179	-0.97579632060281	1.95424250943932	0.24383615645375
ENSG00000088256	-1.58377748532836	2.07554696139253	0.152567132934266
ENSG00000088325	-0.667374554814979	2.3701428470511	0.435251743965492
ENSG00000088387	-1.58377748532836	2.96165834863772	0.239114102495002
ENSG00000088448	-1.24251682975112	3.47849434766081	0.164039460828073
ENSG00000088451	-0.208704918200781	2.23172438332852	0.225460145279709
ENSG00000088812	-1.75986874438405	2.90173069172922	0.173313103376814
ENSG00000088832	-1.45883874872006	2.42732378635725	0.317001131828452
ENSG00000088854	-1.18109409719982	3.55557807277295	0.140741323786998
ENSG00000089009	-1.05380295821504	2.3701428470511	0.347285685843842
ENSG00000089048	-0.058096677228183	2.29776051109913	0.14922001390825
ENSG00000089094	-0.591162334015045	0.740362689494244	0.00571198463466519
ENSG00000089177	-2.06089874004803	2.97405090279288	0.138674077052505
ENSG00000089220	-1.45883874872006	2.38381536598043	0.313615239320634
ENSG00000089225	-1.64888124182611	2.9415114326344	0.225641334362054
ENSG00000089234	-1.06089874004803	2.69810054562339	0.356620230607119
ENSG00000089693	-1.506728999633	2.32014628611105	0.277199086520578
ENSG00000089737	-0.97579632060281	3.10670073236235	0.282727393354336
ENSG00000089902	0.135392071743616	2.3747483460101	0.0893140611794846
ENSG00000090020	-2.06089874004803	1.74036268949424	0.0320428271546087
ENSG00000090061	-1.03631603459016	2.84198480459011	0.310592045221695
ENSG00000090432	-1.36192873571201	2.92992956008459	0.267835081262924
ENSG00000090530	-2.06089874004803	2.61278385671974	0.101686317016858
ENSG00000090776	-2.06089874004803	3.19312459835446	0.116049742816014
ENSG00000090857	-0.277456389738756	2.73199144901893	0.210999663333494
ENSG00000090905	-0.955487595765589	2.59383966108127	0.404211901136704
ENSG00000090989	-0.847926998175384	2.71891668601486	0.376560990372373
ENSG00000091136	-1.31408057036975	2.07736790528416	0.265457882994901
ENSG00000091140	-0.743941492527737	3.24551266781415	0.306254496267968
ENSG00000091164	-0.815821467424241	2.38021124171161	0.409050029169477
ENSG00000091409	-1.58377748532836	3.01346923230917	0.237847836899553
ENSG00000091527	-0.576681703495375	2.72835378202123	0.332663585694383
ENSG00000091651	-0.370024718245763	1.87215627274829	0.167244408641384
ENSG00000091656	-0.904669008305036	1.77815125038364	0.160292641231534
ENSG00000091732	-0.997101521814537	3.01535975540921	0.278520621682198
ENSG00000092148	-0.997101521814537	3.01262635095405	0.278520621682198
ENSG00000092330	-0.57434197454111	3.14410697304932	0.292200774378098
ENSG00000092439	-1.24251682975112	2.71725431276255	0.354353915308065
ENSG00000092978	-0.556947150408705	1.60205999132796	0.0682189320914708
ENSG00000093009	-0.892192329679026	3.20978301484852	0.297059948831632
ENSG00000093010	-0.822113786782652	2.79934054945358	0.341126705558976
ENSG00000093144	-0.296897933230646	1.41497334797082	0.0404345855493722
ENSG00000094841	-0.852330326183307	2.93222001387712	0.298028113780803
ENSG00000094880	-1.07942606525805	3.3714373174041	0.220195362268037
ENSG00000094916	-0.77467908733147	2.62889956442061	0.420702781359194
ENSG00000095002	-1.506728999633	3.38694462437057	0.118712041354718
ENSG00000095015	-1.506728999633	2.31069331234336	0.273649731471704
ENSG00000095380	-0.0764499388103285	2.68124123737559	0.15981291756806
ENSG00000095383	-1.05380295821504	3.38300704182254	0.217134773518115
ENSG00000095564	-0.187372007601815	1.90036712865647	0.139603293921852
ENSG00000095574	-1.75986874438405	3.08098704691089	0.172521086226815
ENSG00000095637	-1.64888124182611	2.74857561693099	0.20017011962765
ENSG00000095787	-0.384258296719046	2.45560611258187	0.325092606830198
ENSG00000096060	-0.593594718330049	1.82607480270083	0.164546633944804
ENSG00000096063	-2.06089874004803	2.37566361396089	0.112989310643172
ENSG00000096080	0.414927230793487	3.00324505481315	0.0320455304430842
ENSG00000096384	-0.496719146390821	3.61789109442735	0.0812782346370108
ENSG00000096401	-0.682286085888551	2.57460994134019	0.4392769167529
ENSG00000096717	-0.239770036549857	2.24303804868629	0.238941526529952
ENSG00000096746	-0.02417548231	1.9216864754836	0.0780055443034777
ENSG00000099139	-0.682286085888551	2.78211414747907	0.330392423783428
ENSG00000099203	-0.756306361699325	2.29885307640971	0.398160622148622
ENSG00000099204	-1.75986874438405	2.55690526905545	0.183462640514955
ENSG00000099246	-0.368569423024873	2.04139268515822	0.271508447927886
ENSG00000099256	-1.36192873571201	1.52504480703685	0.0531663327156189
ENSG00000099290	-1.31408057036975	2.13033376849501	0.281517793338969
ENSG00000099783	-1.506728999633	2.32325210017169	0.278917314595561
ENSG00000099795	-2.06089874004803	2.79169064902012	0.125175076453933
ENSG00000099860	-0.521083791118671	3.50399484876582	0.12467429680018
ENSG00000099940	-1.58377748532836	1.97772360528885	0.135921812665436
ENSG00000099977	-1.02960774491334	3.0696680969116	0.275288730886418
ENSG00000100068	-0.826261802368206	2.66228551572213	0.404795204703922
ENSG00000100104	-1.36192873571201	1.87794695162919	0.169641156314977
ENSG00000100124	-1.64888124182611	2.86421433046133	0.2165332811933
ENSG00000100129	-0.815821467424241	2.38381536598043	0.410528966247935
ENSG00000100138	-1.39980913338277	2.67117284271508	0.298947665493417
ENSG00000100201	-0.73528603892618	1.85733249643127	0.205076368610658
ENSG00000100207	-0.917514753523037	2.54900326202579	0.417872193706125
ENSG00000100209	-1.64888124182611	2.22788670461367	0.167448430412636
ENSG00000100219	-0.450802112672239	1.75204844781944	0.110620115649277
ENSG00000100241	-0.240851382936231	2.2027606873932	0.246685894237499
ENSG00000100263	-1.64888124182611	2.37566361396089	0.228476886447902
ENSG00000100280	-1.12729179803219	1.77451696572855	0.149925666752063
ENSG00000100294	-0.77467908733147	2.05690485133647	0.321761133445448
ENSG00000100304	-1.31408057036975	2.29666519026153	0.325072002661653
ENSG00000100316	0.000997712944273365	2.94448267215017	0.0987090665692376
ENSG00000100325	-2.06089874004803	2.29994290002277	0.114028707433311
ENSG00000100330	-0.56266836014978	1.84509804001426	0.172519076958814
ENSG00000100348	-0.523152846635799	2.93348728784871	0.248111789116791
ENSG00000100364	-0.875371970205091	2.41077723337721	0.39764182655773
ENSG00000100379	-0.556947150408705	2.44870631990508	0.423986447287675
ENSG00000100393	-1.01305057470576	2.06445798922692	0.294520408394597
ENSG00000100410	-0.852330326183307	3.1249930200259	0.297008749815223
ENSG00000100412	-0.390433546177315	2.41830129131975	0.326851621181212
ENSG00000100425	-1.15780875305608	2.75089392038213	0.344352366027468
ENSG00000100439	-0.97579632060281	2.99585447987457	0.280394106989565
ENSG00000100441	-0.591162334015045	3.19159072637921	0.302525532994415
ENSG00000100445	-2.06089874004803	3.32448823330766	0.0880898664881146
ENSG00000100503	-0.969954791857958	2.63447727016073	0.390825275831028
ENSG00000100523	-0.372268564448962	2.37839790094814	0.310392479879469
ENSG00000100532	-0.892192329679026	2.09864372581706	0.321927062962103
ENSG00000100554	-0.477366073930085	2.15533603746506	0.328072118046286
ENSG00000100592	-0.941486834087143	2.52633927738984	0.409774293978218
ENSG00000100599	-0.941486834087143	2.60852603357719	0.404730098708137
ENSG00000100600	-1.75986874438405	2.52827377716704	0.186255974733475
ENSG00000100612	-1.64888124182611	2.49762064978129	0.248594356886193
ENSG00000100614	-0.731918941844273	1.75966784468963	0.143569110326401
ENSG00000100629	-0.549093085850832	2.42732378635725	0.418232806859712
ENSG00000100632	-0.34499253206299	1.51851393987789	0.057947096795735
ENSG00000100647	-1.1066562306087	2.81257915540905	0.321465166089377
ENSG00000100650	0.406178521465738	1.92685670894969	0.0200840459928485
ENSG00000100664	-0.339426842759181	2.54530711646582	0.286574972823592
ENSG00000100697	-1.21580070003377	2.60042832573213	0.379288346091579
ENSG00000100722	-0.0299171954293709	2.76380222407459	0.132410462978056
ENSG00000100731	-0.35841644822454	2.08635983067475	0.287619534294963
ENSG00000100764	-0.637748168811766	2.47202469770028	0.452801616157451
ENSG00000100796	-0.219501682941866	2.18752072083646	0.23948779919859
ENSG00000100811	-0.215872855869925	3.09777773453928	0.151005436164854
ENSG00000100852	-0.458008415781437	2.35506820634885	0.354139410176633
ENSG00000100883	-0.220533664192822	1.7160033436348	0.0822248496593354
ENSG00000100906	-0.0705065423916779	2.12548126570059	0.15183817101535
ENSG00000100938	-0.401373163636384	3.19200959265367	0.223622945586008
ENSG00000100941	0.306841707207294	2.2405492482826	0.0430896803519242
ENSG00000100991	-0.468982530355488	2.66931688056611	0.319419794319595
ENSG00000100997	-0.731918941844273	2.22401481137286	0.375413526966961
ENSG00000101019	-1.01305057470576	2.07736790528416	0.299355844973952
ENSG00000101040	-1.34785124616213	2.09864372581706	0.263129344445376
ENSG00000101132	-1.07942606525805	1.7481880270062	0.141714316368296
ENSG00000101138	-0.715236324726061	1.06069784035361	0.0190716019154004
ENSG00000101146	-1.15780875305608	3.70977860184823	0.0786914499425383
ENSG00000101158	-0.521083791118671	3.52465571235778	0.114618321259124
ENSG00000101182	-0.801669829724069	3.20411998265592	0.307450998056137
ENSG00000101191	-1.28274748966438	2.78675142214556	0.33127860192325
ENSG00000101216	-1.75986874438405	2.15228834438306	0.113557612107004
ENSG00000101224	-0.456226974031915	3.15274686402646	0.248053834790333
ENSG00000101236	-2.06089874004803	2.77305469336426	0.122650341769974
ENSG00000101294	-0.309573386284834	3.47856649559384	0.0896728794960653
ENSG00000101333	-0.215872855869925	1.83569057149243	0.120984108823686
ENSG00000101335	-0.35983806093042	2.61961500574281	0.27792122316698
ENSG00000101337	-1.1066562306087	2.09342168516224	0.295614469146865
ENSG00000101343	-0.185461711274611	2.09166695759568	0.222001920773408
ENSG00000101361	-1.06089874004803	3.08008508504587	0.271878946854485
ENSG00000101365	-2.06089874004803	3.30200606058654	0.0922475748648764
ENSG00000101367	-0.461593372298725	2.02530586526477	0.274141719328011
ENSG00000101400	-1.58377748532836	3.10088725485359	0.224493027584077
ENSG00000101413	-0.830449818669753	2.11226976841727	0.33619796588373
ENSG00000101439	-1.31408057036975	2.9417598138147	0.271013762770707
ENSG00000101442	-1.75986874438405	2.42160392686983	0.171578864905598
ENSG00000101474	-1.36192873571201	2.8561244442423	0.292050444137747
ENSG00000101493	-0.643182507933391	2.92427928606188	0.284774744844515
ENSG00000101557	-0.329925656082105	2.46834733041216	0.290328651296982
ENSG00000101574	-1.34785124616213	2.52955867302116	0.346168827920836
ENSG00000101577	-1.31408057036975	3.42209716313171	0.164748206078269
ENSG00000101596	-0.279818614394088	2.7105404479333	0.216820624339502
ENSG00000101654	-0.955487595765589	1.99782308074573	0.270404287192189
ENSG00000101665	-1.05380295821504	2.22401481137286	0.319078308810759
ENSG00000101773	-1.03631603459016	2.76267856372744	0.335608790030501
ENSG00000101782	-0.664493262321477	2.35218251811136	0.428082959170176
ENSG00000101811	-1.09877913771878	3.08955188288645	0.266110309883853
ENSG00000101825	-0.868265388361342	2.85491302230786	0.318690488502547
ENSG00000101843	-1.64888124182611	3.70888808900192	0.0318495679078566
ENSG00000101844	-1.27098478752194	3.63037701789259	0.0906849614637316
ENSG00000101849	-0.450802112672239	3.72689014074182	0.0554694493246601
ENSG00000101856	-0.62830541850461	2.85491302230786	0.295557475487337
ENSG00000101868	-1.0195060548898	3.98281376213186	0.0223499992768034
ENSG00000101901	-1.36192873571201	3.65441721491371	0.064040493932056
ENSG00000101935	-1.24251682975112	3.41094585868777	0.189624159335105
ENSG00000101972	-2.06089874004803	3.42756724771945	0.070147230081554
ENSG00000101974	-0.700839129046746	3.12920635774753	0.30415685114946
ENSG00000102024	-0.712020579041783	3.17926446433903	0.311970642805597
ENSG00000102038	-0.318635021776559	3.15472820744016	0.187126362372453
ENSG00000102054	-1.04682125049815	1.86033800657099	0.189439102476219
ENSG00000102081	-1.05380295821504	3.43264866001311	0.19592960280682
ENSG00000102103	-1.45883874872006	4.00414934190006	0.0140997633595821
ENSG00000102158	-0.363463266657496	3.09847066565063	0.20027766926519
ENSG00000102172	-1.75986874438405	3.5956064348656	0.0334475522887981
ENSG00000102181	-1.506728999633	3.67232880422242	0.0429485738790232
ENSG00000102189	-0.587454213141073	2.08278537031645	0.319465777203646
ENSG00000102218	-2.06089874004803	3.15075643986031	0.125422596743311
ENSG00000102316	-1.1066562306087	2.41912930774198	0.363079483449221
ENSG00000102390	-0.193222325343007	2.0899051114394	0.225628877072154
ENSG00000102393	-0.832708362281309	3.57460994134019	0.123240937033307
ENSG00000102409	-1.31408057036975	3.13337921192352	0.221366025694463
ENSG00000102471	-0.875371970205091	2.01911629044707	0.291188031767355
ENSG00000102531	-0.457053904748169	3.34004731766139	0.202306271697385
ENSG00000102572	-0.074179075799663	3.24427712080184	0.105703391514128
ENSG00000102580	-0.554711093368508	2.27989498001164	0.371408861391715
ENSG00000102595	-0.591162334015045	2.86362022027032	0.283457224559893
ENSG00000102606	-0.743941492527737	3.32541302966731	0.272166196712324
ENSG00000102710	-1.07942606525805	3.51201696949613	0.164286719035149
ENSG00000102753	-0.955487595765589	3.26728908943113	0.272660934456613
ENSG00000102755	-1.36192873571201	2.51321760006794	0.342237823414671
ENSG00000102780	-0.635056288357446	1.99563519459755	0.282022821892487
ENSG00000102781	-0.188844166903637	2.80037335489135	0.174853747323251
ENSG00000102786	0.0124323380106522	2.70842090013471	0.123724283657719
ENSG00000102804	-1.75986874438405	3.09025805293132	0.171468629639939
ENSG00000102805	-0.85917885072949	2.36642295722597	0.387715661584305
ENSG00000102870	-0.997101521814537	3.19270680661286	0.279404689055802
ENSG00000102901	-1.31408057036975	2.04921802267018	0.253997415801445
ENSG00000102908	-0.259292976149227	2	0.221693832039455
ENSG00000102910	-1.27098478752194	3.09359676860823	0.234117773656996
ENSG00000102921	-1.75986874438405	3.18227195669419	0.151134472067495
ENSG00000102984	-1.64888124182611	2.87794695162919	0.218601374520389
ENSG00000103042	-1.07942606525805	2.53907609879278	0.387834821146335
ENSG00000103047	-1.39980913338277	2.29336255471145	0.305356177662531
ENSG00000103051	-0.293218065652198	2.80955971463527	0.199379643121984
ENSG00000103168	-0.922687878663103	2.73158876518674	0.363636752840447
ENSG00000103187	-1.39980913338277	2.46314613672635	0.334115807113253
ENSG00000103194	-1.20569900396902	3.05346260492546	0.252278140051825
ENSG00000103196	-1.36192873571201	2.96165834863772	0.258503140174502
ENSG00000103222	-1.506728999633	2.50514997831991	0.290022474066471
ENSG00000103241	-0.444639041265166	3.18098558078673	0.245531165518593
ENSG00000103257	-1.24251682975112	1.88081359228079	0.186426837446959
ENSG00000103274	-2.06089874004803	2.09691001300806	0.120625193604408
ENSG00000103275	-1.14895699383937	2.53655844257153	0.38724777024051
ENSG00000103335	-0.113233302517174	3.36520710023182	0.0929187859350691
ENSG00000103342	-1.39980913338277	2.32221929473392	0.31565972540555
ENSG00000103353	-0.671835739119703	2.82542611776782	0.31288486537509
ENSG00000103363	-2.06089874004803	1.90036712865647	0.0611222924204648
ENSG00000103381	-0.560402728580023	1.72427586960079	0.104955985773797
ENSG00000103429	0.0835849475738207	2.18184358794477	0.0834902263758966
ENSG00000103489	-0.692994110589587	1.83884909073726	0.189495529053062
ENSG00000103591	-0.293218065652198	3.4138862523296	0.11495656470138
ENSG00000103647	-1.02960774491334	2.61804809671209	0.383958119905598
ENSG00000103653	-0.875371970205091	1.97772360528885	0.270053373816409
ENSG00000103657	-1.24251682975112	3.32664303610263	0.210421928415918
ENSG00000103671	-0.40294284681618	3.17478641736734	0.225417465307283
ENSG00000103769	-0.752772962551057	2.08635983067475	0.335070475828055
ENSG00000104067	-0.307044132683148	3.15274686402646	0.182233519494375
ENSG00000104093	-1.36192873571201	2.77633790962018	0.311363895819097
ENSG00000104129	-0.139303001389187	3.2609057676498	0.11973392178365
ENSG00000104177	-0.127738239862292	2.06069784035361	0.179640721325428
ENSG00000104221	-0.692994110589587	2.40908736944783	0.448188992531584
ENSG00000104228	-0.40294284681618	3.03362477121926	0.208198302361346
ENSG00000104312	-1.45883874872006	1.88930170250631	0.152412721432764
ENSG00000104320	-0.671835739119703	3.04237859813988	0.287086057805151
ENSG00000104332	-1.45883874872006	2.85095239979349	0.264647991295062
ENSG00000104365	-1.01305057470576	3.12823767076919	0.278627712545574
ENSG00000104388	-1.75986874438405	2.1846914308176	0.115279122304737
ENSG00000104408	-0.115284188876942	2.01703333929878	0.157019968404013
ENSG00000104419	-2.06089874004803	2.35024801833416	0.113233475238321
ENSG00000104442	-0.778396069594067	2.03941411917614	0.31342101320659
ENSG00000104447	-0.568465945925302	2.44715803134222	0.429203413485187
ENSG00000104497	-1.75986874438405	1.85733249643127	0.0655145908439296
ENSG00000104517	-0.556947150408705	1.57978359661681	0.0639783248731554
ENSG00000104611	-1.31408057036975	2.10209052551184	0.272672254287369
ENSG00000104695	-0.451742966887075	2.11727129565576	0.31499665914927
ENSG00000104714	-2.06089874004803	1.80617997398389	0.0406216549558933
ENSG00000104738	-0.897070798305236	1.9731278535997	0.264407912306171
ENSG00000104763	-0.822113786782652	2.60906054993009	0.427789070350395
ENSG00000104812	-0.927923367391902	3.10737958280445	0.288405718514494
ENSG00000104825	-2.06089874004803	1.8750612633917	0.0539692008248534
ENSG00000104904	-0.523152846635799	2.80888586735981	0.282409386681609
ENSG00000104964	-0.591162334015045	2.89569872695931	0.276036480179378
ENSG00000104969	-2.06089874004803	2.78139630519679	0.123943459733127
ENSG00000105088	-1.58377748532836	3.02160271602824	0.237191307029813
ENSG00000105137	-0.692994110589587	3.31659930209386	0.277854249988697
ENSG00000105171	-1.75986874438405	2.48429983934679	0.185454583729658
ENSG00000105173	-2.06089874004803	2.22530928172586	0.118456380303895
ENSG00000105176	-0.875371970205091	2.09691001300806	0.323503546474994
ENSG00000105223	-2.06089874004803	2.02734960777476	0.104458234314661
ENSG00000105229	-0.875371970205091	2.66885164808252	0.398306396270299
ENSG00000105281	-0.96113648703727	2.02938377768521	0.285029009579318
ENSG00000105339	-1.75986874438405	3.16539272676981	0.15620794669948
ENSG00000105355	-1.24251682975112	2.88733593039917	0.297490654049262
ENSG00000105401	0.397144409744595	3.07936216439305	0.0325259266013945
ENSG00000105497	-0.498675065883148	3.02510096104681	0.240403995196796
ENSG00000105556	-2.06089874004803	3.04551856288449	0.138463853779664
ENSG00000105568	-0.608660490635545	2.07736790528416	0.32041757802794
ENSG00000105618	-1.64888124182611	3.33635965446523	0.114522707491261
ENSG00000105640	-1.09877913771878	2.92246594529841	0.289297602881293
ENSG00000105664	-2.06089874004803	2.65465775464952	0.104649245037528
ENSG00000105671	-0.232768646520416	1.88649072517248	0.150910961246827
ENSG00000105708	-1.02960774491334	2.15986784709257	0.315713835048374
ENSG00000105732	-1.0720236433777	2.06818586174616	0.290796627717595
ENSG00000105750	-0.880064101535842	1.88081359228079	0.216258275716426
ENSG00000105810	-0.657272861373788	3.06352099968999	0.288114881436238
ENSG00000105821	-1.03631603459016	2.88507838414922	0.298204850854275
ENSG00000105829	-0.826261802368206	1.98227123303957	0.279044648737863
ENSG00000105835	-0.791797771570611	1.98000337158375	0.279591677507841
ENSG00000105856	-0.40294284681618	1.74036268949424	0.106947595887869
ENSG00000105866	-2.06089874004803	2.50242711998443	0.10659964399684
ENSG00000105875	-1.64888124182611	3.25115134317535	0.158441189267537
ENSG00000105887	-1.05380295821504	2.73599788409179	0.345252727408485
ENSG00000105926	-1.11903501068834	2.17318626841227	0.312070181976424
ENSG00000105939	-0.319932014658212	3.19284611518884	0.186397657515979
ENSG00000105953	-0.316651259209534	2.59604700754544	0.262510260332152
ENSG00000105968	-0.274480267716881	2.39093510710338	0.255056048670647
ENSG00000105971	-1.506728999633	2.78247262416629	0.249796890843758
ENSG00000105976	-1.15780875305608	2.8410464654093	0.31565103053725
ENSG00000105983	-0.517926235676264	2.38560627359831	0.392952929929926
ENSG00000105993	-0.811771522130446	3.19423674872383	0.306948040348123
ENSG00000106003	-0.326568825568864	2.71642073384655	0.231753723749844
ENSG00000106052	-1.18109409719982	2.21085336531489	0.312941129852315
ENSG00000106105	-0.969954791857958	2.4432629874587	0.382361930305166
ENSG00000106153	-0.671835739119703	2.80854855124041	0.318472934208388
ENSG00000106211	-2.06089874004803	3.15911582182777	0.123660774443629
ENSG00000106236	-1.39980913338277	2.31175386105575	0.311355808929134
ENSG00000106261	-1.05380295821504	3.13640344813399	0.271469353421642
ENSG00000106266	-1.07942606525805	3.43624218087156	0.195487497548773
ENSG00000106268	-1.14895699383937	2.53781909507327	0.38724777024051
ENSG00000106305	-1.09877913771878	2.57634135020579	0.385453157053404
ENSG00000106344	-2.06089874004803	2.11727129565576	0.122769821516868
ENSG00000106366	-2.06089874004803	2.73599788409179	0.116282596913689
ENSG00000106392	-1.506728999633	2.33041377334919	0.282226017677684
ENSG00000106399	-2.06089874004803	1.44715803134222	0.0166315446907453
ENSG00000106459	-1.27098478752194	2.42488163663107	0.367487789522381
ENSG00000106462	-1.75986874438405	2.44870631990508	0.179700740213599
ENSG00000106524	-0.909690486299526	3.01389006032844	0.283377029974764
ENSG00000106554	-0.184442575798838	2.88223984801882	0.156012441691297
ENSG00000106571	-0.692994110589587	2.68304703823885	0.38311800279736
ENSG00000106591	-0.752772962551057	1.87794695162919	0.219598388924765
ENSG00000106603	-0.77467908733147	2.45788189673399	0.443977898853615
ENSG00000106624	-1.506728999633	3.13385812520333	0.218669431145348
ENSG00000106636	-0.77467908733147	2.35793484700045	0.415848974402985
ENSG00000106638	-0.99096834394847	1.64836001098093	0.103792218020007
ENSG00000106683	-2.06089874004803	2.10037054511756	0.121169276257811
ENSG00000106701	-1.07942606525805	3.17391433980141	0.2639677580439
ENSG00000106723	-0.715236324726061	2.40823996531185	0.445154709338521
ENSG00000106772	-1.36192873571201	1.78887511577542	0.136382395282057
ENSG00000106799	-0.201124144592899	1.84509804001426	0.122371410633889
ENSG00000106829	-0.438562207609295	2.18041263283832	0.323197052450351
ENSG00000106853	-0.0599025308546895	1.81954393554187	0.0646718824053741
ENSG00000106976	-1.64888124182611	2.32939787936104	0.208325558772811
ENSG00000107021	-0.981717494000402	3.57333584006607	0.131574757417052
ENSG00000107036	0.0701358314242265	2.68349731767981	0.10448335949324
ENSG00000107140	-0.887368053144647	2.92246594529841	0.297635320289315
ENSG00000107164	-0.811771522130446	2.63195082625922	0.418777270869912
ENSG00000107175	0.279954471032687	2.38471174293828	0.0592578527184367
ENSG00000107186	-0.787964813058379	2.17464119266045	0.357357647724138
ENSG00000107223	0.0642387843305421	3.84599671955825	0.0124615352416094
ENSG00000107249	-0.179211157039764	2.84041977773649	0.164497548736662
ENSG00000107263	-0.880064101535842	2.33945144130644	0.371748147928111
ENSG00000107290	-1.24251682975112	2.23929947912689	0.315157222436012
ENSG00000107338	-0.677716820551876	3.29808856939138	0.287198754885791
ENSG00000107341	-1.07942606525805	2.90955602924118	0.292587425472178
ENSG00000107372	-1.27098478752194	2.50514997831991	0.375863827903205
ENSG00000107554	-1.01305057470576	2.55630250076729	0.395491933023174
ENSG00000107560	-1.1066562306087	2.69108149212297	0.359443857193272
ENSG00000107581	0.182271540564627	3.46374372124706	0.03138827810471
ENSG00000107625	-0.423348908093542	3.32919441508845	0.194778049211047
ENSG00000107643	-0.682286085888551	3.40001963506516	0.218047825526607
ENSG00000107651	-0.41259547984184	2.52113808370404	0.337719447354983
ENSG00000107738	-1.21580070003377	2.54777470538782	0.384668456428234
ENSG00000107745	-0.152476077361315	2.6222140229663	0.191401719376952
ENSG00000107771	-0.533798642184397	1.88081359228079	0.189735536525655
ENSG00000107779	-0.602304810538385	2.78675142214556	0.313091955102831
ENSG00000107796	-0.97579632060281	2.21218760440396	0.323647810299473
ENSG00000107854	-0.255917154744724	2.2291697025391	0.249557067039186
ENSG00000107864	-1.05380295821504	1.92427928606188	0.219482935418193
ENSG00000107897	-0.897070798305236	2.39967372148104	0.385497929094967
ENSG00000107929	0.0802197061992843	2.34242268082221	0.102715179342827
ENSG00000107938	-2.06089874004803	3.10687054447865	0.132869869490982
ENSG00000107957	-0.731918941844273	2.68797462003456	0.386493923950703
ENSG00000107959	-0.00693857925196545	2.78175537465247	0.120284823469669
ENSG00000107968	-1.506728999633	1.87794695162919	0.136061049350223
ENSG00000108010	-0.0757090829954512	3.17926446433903	0.11288487577812
ENSG00000108021	-0.282831672638848	2.09864372581706	0.269839306980571
ENSG00000108039	-0.77467908733147	2.37657695705651	0.421915357158694
ENSG00000108061	-0.0889948087223599	2.4996870826184	0.178692188831981
ENSG00000108091	-0.97579632060281	2.71180722904119	0.361186674773908
ENSG00000108094	-1.24251682975112	2.5321171162488	0.381121532463314
ENSG00000108107	-1.39980913338277	2.98362628712453	0.249804276459695
ENSG00000108179	-2.06089874004803	2.49066065335614	0.107677043649622
ENSG00000108239	-0.403785432258488	3.25791845031406	0.214410879391195
ENSG00000108256	0.33640787577397	2.26481782300954	0.0411019254522195
ENSG00000108298	-0.875371970205091	2.98091193777684	0.287998941222132
ENSG00000108384	-1.34785124616213	2.08457627793433	0.257496458306833
ENSG00000108406	-2.06089874004803	2.96449533955509	0.138402397638096
ENSG00000108424	-0.96113648703727	3.26728908943113	0.271417690882849
ENSG00000108468	-1.36192873571201	1.78175537465247	0.133263729075843
ENSG00000108469	-0.765395575031462	2.31597034545692	0.402506053243096
ENSG00000108510	-0.640456838423162	2.31701810104811	0.409894013948001
ENSG00000108518	-1.31408057036975	3.30026931453036	0.194652882581884
ENSG00000108551	-0.34215251226941	1.88081359228079	0.170004294804719
ENSG00000108557	-1.20569900396902	3.38792346697344	0.205133304376336
ENSG00000108582	-0.0278765225947064	3.13687903987552	0.101830987828391
ENSG00000108599	-0.466180790324681	2.09864372581706	0.311243940991707
ENSG00000108821	-0.464365579367481	2.94596070357757	0.227381653678639
ENSG00000108828	-0.689938348284489	2.03941411917614	0.311670355584387
ENSG00000108840	-1.20569900396902	3.30157252475628	0.223285274070127
ENSG00000108848	-0.410990583377802	1.69019608002851	0.0911755280565598
ENSG00000108854	-0.660106491373288	2.42406452541749	0.450479329164217
ENSG00000108953	0.306699127298994	1.9731278535997	0.0272180235517955
ENSG00000108963	-0.969954791857958	3.66534642742494	0.0944413817235071
ENSG00000109079	-0.797749142054803	3.06985302111362	0.292537612299759
ENSG00000109111	-0.0897586989136877	3.5388249889379	0.0484511166741881
ENSG00000109133	-0.238691375913431	1.35218251811136	0.0312361600140075
ENSG00000109171	-0.517926235676264	1.90848501887865	0.204192007232126
ENSG00000109180	-1.1066562306087	2.94743372188705	0.28299158918504
ENSG00000109189	-0.432569231579864	2.91933963678741	0.220526997614513
ENSG00000109220	0.207968901223847	2.25767857486918	0.0628301782597175
ENSG00000109320	-1.39980913338277	3.14270224573762	0.21457409608239
ENSG00000109381	-0.969954791857958	3.35879116239172	0.230481654799288
ENSG00000109436	-2.06089874004803	3.01410032151962	0.139192485055905
ENSG00000109445	-0.644648613472048	2.88930170250631	0.291999430727167
ENSG00000109452	-0.660106491373288	2.56937390961505	0.438066211127931
ENSG00000109475	-0.451742966887075	2.99563519459755	0.221591733178099
ENSG00000109519	-0.512761778239009	2.59824319165362	0.373448156737657
ENSG00000109536	-1.09877913771878	2.98475227811541	0.276679225200754
ENSG00000109572	-0.692994110589587	3.1831274287014	0.312456154120034
ENSG00000109576	-1.28274748966438	3.35208599750159	0.194327540796763
ENSG00000109606	-0.0863049501138247	2.28443073384452	0.159964347142353
ENSG00000109674	-0.80775899529698	2.49136169383427	0.440479770335762
ENSG00000109686	-1.75986874438405	3.14003641097528	0.162600095373242
ENSG00000109805	-0.345632474947426	2.47639682672533	0.299563113810868
ENSG00000109814	-0.941486834087143	1.90848501887865	0.222736254271739
ENSG00000109861	-1.39980913338277	2.2027606873932	0.273607711638041
ENSG00000109911	-0.482124092863805	3.75602721297344	0.0528555785967682
ENSG00000109929	-0.535929319986102	2.64345267648619	0.36564765669789
ENSG00000109971	-0.73528603892618	2.38111508070985	0.433371794681765
ENSG00000110031	-0.997101521814537	2.35698140099313	0.348135738798941
ENSG00000110048	-0.99096834394847	4.02692121890421	0.0207391050950904
ENSG00000110066	-0.556947150408705	2.76004532796581	0.312527987893907
ENSG00000110172	0.153883512303027	2.30102999566398	0.079751372638325
ENSG00000110218	0.156493367384522	2.39880773020326	0.0851056912068365
ENSG00000110318	-1.75986874438405	2.92064500140679	0.175502362732593
ENSG00000110367	0.373050848440023	2.57576498053672	0.0449492625643225
ENSG00000110395	-2.06089874004803	3.59796927522581	0.0415716907603363
ENSG00000110422	-1.28274748966438	1.89209460269048	0.186705520560209
ENSG00000110435	-0.797749142054803	3.17026171539496	0.307115296740319
ENSG00000110497	-0.505661310246662	3.76057325394439	0.0526840784576266
ENSG00000110619	-1.28274748966438	3.43941164928578	0.167949451554767
ENSG00000110696	-0.203636394962243	2.85491302230786	0.166557584503384
ENSG00000110756	-0.480241152703745	2.41497334797082	0.379303864024937
ENSG00000110768	-0.222122850971818	3.13401764567598	0.153912686315895
ENSG00000110851	-1.15780875305608	1.81291335664286	0.163183649525167
ENSG00000110871	-1.01305057470576	3.27863929789074	0.257678599648474
ENSG00000110880	0.0601403940917989	2.94546858513182	0.0802556732244303
ENSG00000110917	-0.815821467424241	3.22621312072411	0.304168942560867
ENSG00000111052	-1.14895699383937	2.22271647114758	0.31591362185342
ENSG00000111057	-2.06089874004803	2.63296316816726	0.102746522856952
ENSG00000111142	-0.321930854416573	1.68574173860226	0.0878784141731203
ENSG00000111145	-2.06089874004803	2.07918124604762	0.117864692763852
ENSG00000111215	-0.266820237808074	1.86033800657099	0.146534548132992
ENSG00000111266	-0.432569231579864	2.29225607135648	0.329645361945852
ENSG00000111300	-0.359076495709307	3.46269740810172	0.105243201995868
ENSG00000111331	-0.129410324455644	2.90281846808225	0.139889065809828
ENSG00000111361	-1.1066562306087	2.10380372095596	0.299637382575105
ENSG00000111412	0.348806706754381	2.67117284271508	0.0424623004430581
ENSG00000111424	-0.941486834087143	2.7279477095448	0.360331575721355
ENSG00000111445	-0.811771522130446	2.25647720624168	0.370772183329124
ENSG00000111450	-1.31408057036975	3.24514237265296	0.203222316617742
ENSG00000111596	-0.0418549507091629	3.15594301797184	0.104743023003895
ENSG00000111605	-0.685288292383027	2.75473046902375	0.34219058538515
ENSG00000111615	0.112956377252082	2.19728055812562	0.0756995311779711
ENSG00000111647	-0.385767218664777	2.14921911265538	0.306912530260792
ENSG00000111666	-0.621657882999122	2.45024910831936	0.448113295766709
ENSG00000111684	-0.453506073025296	3.23514953647324	0.243596894150712
ENSG00000111716	-1.02960774491334	2.03542973818455	0.279276055415579
ENSG00000111785	-0.880064101535842	3.01682449366749	0.285261994283832
ENSG00000111875	-1.18109409719982	2.68439647841902	0.363861889213886
ENSG00000111880	-0.654457600101607	2.40823996531185	0.445567709365005
ENSG00000111885	-1.00668964692781	1.19033169817029	0.032008470523551
ENSG00000111897	-0.120615904192275	2.81358098856819	0.154054982923636
ENSG00000111906	-1.58377748532836	2.07003786660776	0.151760382628759
ENSG00000111912	-1.21580070003377	3.30674660807771	0.220624242814381
ENSG00000111962	-0.955487595765589	2.6232492903979	0.397120072319065
ENSG00000111981	-0.415071074959364	2.50650503240487	0.339772889695951
ENSG00000112062	-0.354832953879019	3.23375736296551	0.196664235816178
ENSG00000112078	-1.45883874872006	2.28780172993023	0.284263265475673
ENSG00000112079	-0.927923367391902	2.28780172993023	0.342378091225085
ENSG00000112081	0.513929677763366	2.32939787936104	0.0216088029380941
ENSG00000112118	-1.75986874438405	2.50718097726024	0.186760947229108
ENSG00000112144	-2.06089874004803	3.35131305939873	0.0833557819208702
ENSG00000112149	-1.03631603459016	2.45636603312904	0.376290283758865
ENSG00000112167	-1.18109409719982	1.86923171973098	0.184614289415942
ENSG00000112186	-1.75986874438405	2.00646604224923	0.0970677787409509
ENSG00000112210	-0.363463266657496	3.08671566394488	0.199176317470351
ENSG00000112234	-1.28274748966438	1.67669360962487	0.106765038902786
ENSG00000112237	-1.14895699383937	2.45788189673399	0.376604766757601
ENSG00000112245	-0.587454213141073	2.05880548667591	0.3079159423783
ENSG00000112249	-0.349140547648544	2.53718922624364	0.295763111600712
ENSG00000112290	-0.664493262321477	2.38021124171161	0.438211077243445
ENSG00000112297	-1.12729179803219	2.43376983392487	0.368031166490432
ENSG00000112305	-1.58377748532836	1.81624129999178	0.10160085413042
ENSG00000112306	-0.074179075799663	2.27300127206374	0.155195224082079
ENSG00000112335	-1.31408057036975	2.74350976472843	0.334762362759313
ENSG00000112339	-0.345632474947426	2.26834391395106	0.28669184843535
ENSG00000112406	-1.05380295821504	2.70629095725876	0.353995723539789
ENSG00000112531	-0.16194726821407	2.08098704691089	0.205095571576273
ENSG00000112578	-0.202643749381739	3.422343571355	0.0947465472545208
ENSG00000112592	-0.482124092863805	3.05899509352542	0.240333572383479
ENSG00000112679	-0.787964813058379	2.61278385671974	0.428109435440357
ENSG00000112685	-2.06089874004803	2.11058971029925	0.122083349137955
ENSG00000112699	-0.997101521814537	3.83515133129662	0.0393735078419682
ENSG00000112701	0.0327502614142488	1.91907809237607	0.0599375256977981
ENSG00000112742	-0.801669829724069	2.12385164096709	0.342801356290949
ENSG00000112773	-0.579034105871861	2.60314437262018	0.40117845486152
ENSG00000112874	-1.64888124182611	2.30749603791321	0.198661625426882
ENSG00000112902	-0.234328025243791	2.10380372095596	0.249198777559848
ENSG00000112941	-1.75986874438405	3.03921576590395	0.176058240032917
ENSG00000112972	-1.05380295821504	2.58771096501891	0.387020252035013
ENSG00000112984	-2.06089874004803	2.49415459401844	0.107321213639668
ENSG00000112996	-0.385065367546673	1.96378782734556	0.225815371369299
ENSG00000113013	-0.148488210184285	3.39427652676782	0.0927140655290165
ENSG00000113048	-0.712020579041783	2.59439255037543	0.432847480834319
ENSG00000113068	-0.146274787872172	2.98272338766855	0.134539047960995
ENSG00000113163	-0.238691375913431	3.14906508020762	0.159620411501355
ENSG00000113194	-1.75986874438405	2.23552844690755	0.120099555882829
ENSG00000113240	-0.643182507933391	2.47856649559384	0.453318322905656
ENSG00000113273	-0.99096834394847	2.04921802267018	0.289586219293572
ENSG00000113282	-0.579034105871861	2.90145832139611	0.271351816621119
ENSG00000113318	-0.875371970205091	2.62889956442061	0.413571754138681
ENSG00000113328	-0.488847068090203	2.43695733066945	0.387688112006693
ENSG00000113360	-1.27098478752194	2.12872228433843	0.288237831210624
ENSG00000113387	-0.73528603892618	2.2291697025391	0.376418786241816
ENSG00000113407	-0.435161689667645	2.84073323461181	0.240048457543297
ENSG00000113456	-0.585055884286292	1.55630250076729	0.0595466941563409
ENSG00000113569	-0.456226974031915	1.90036712865647	0.189435800026645
ENSG00000113593	-0.602304810538385	1.84509804001426	0.18049384088285
ENSG00000113594	-1.20569900396902	3.24291394681893	0.229825750750466
ENSG00000113615	-1.09877913771878	3.24067402762031	0.25180361596733
ENSG00000113643	-0.674766324938829	2.84788099744538	0.307312689783328
ENSG00000113648	-1.58377748532836	3.10482840365366	0.223400986293
ENSG00000113649	-0.5661699470213	2.29446622616159	0.379914039323261
ENSG00000113658	-0.459797194972605	3.09638854668737	0.239201556803309
ENSG00000113712	0.247251879944884	3.03642926562667	0.04632900212181
ENSG00000113716	-0.331971134596221	3.38703370128236	0.135364096929313
ENSG00000113742	-0.643182507933391	3.44793286559218	0.177797671991905
ENSG00000113758	-0.743941492527737	3.70113606609253	0.0684827605836051
ENSG00000113761	-1.05380295821504	2.89954693109087	0.29474631138103
ENSG00000113810	0.195296259290298	2.42160392686983	0.0755056740040398
ENSG00000113851	-0.892192329679026	2.27646180417324	0.349361295506379
ENSG00000113916	-1.27098478752194	2.40397796366935	0.361968401894188
ENSG00000114019	-0.0859526137076182	2.21748394421391	0.1608868647895
ENSG00000114030	-0.591162334015045	3.18440748541232	0.302047226127704
ENSG00000114062	-0.214851877591573	2.38201704257487	0.223741773996673
ENSG00000114098	-0.491799428275955	2.47494433546539	0.391057653755376
ENSG00000114315	-1.31408057036975	3.32500225216504	0.190691743645708
ENSG00000114374	-1.39980913338277	2.90821685308939	0.268058640294613
ENSG00000114416	0.292021930143943	3.26881190373978	0.0390114658154139
ENSG00000114423	-0.640456838423162	2.72835378202123	0.347175780719527
ENSG00000114439	-0.298131517478519	1.80277372529198	0.125644096254397
ENSG00000114446	-0.811771522130446	2.62685341466673	0.422283039191813
ENSG00000114554	-2.06089874004803	3.08795878946073	0.135074735619203
ENSG00000114573	-1.27098478752194	2.52504480703685	0.375109307403187
ENSG00000114648	-0.712020579041783	2.66978161520854	0.393733541958433
ENSG00000114650	-0.740506883619463	2.99122607569249	0.290956724930357
ENSG00000114698	-0.585055884286292	2.27415784926368	0.378445052395691
ENSG00000114735	-0.847926998175384	2.7045794496963	0.385020192463247
ENSG00000114742	-1.64888124182611	3.51726189513601	0.0549257863807951
ENSG00000114770	-1.58377748532836	3.05037975626146	0.234364511686937
ENSG00000114784	-0.674766324938829	2.35888620440587	0.430506140143867
ENSG00000114850	0.0859411067286985	2.65657729139611	0.100714030570651
ENSG00000114861	-0.309573386284834	2.10551018476997	0.279266803560607
ENSG00000114942	-2.06089874004803	1.69019608002851	0.027158311334027
ENSG00000114948	-1.75986874438405	2.42975228000241	0.174137209427208
ENSG00000114988	-0.791797771570611	2.09166695759568	0.334668203437148
ENSG00000115073	-1.58377748532836	3.24600590407603	0.168677889325198
ENSG00000115091	0.499831362172747	2.64048143697042	0.0260315943460343
ENSG00000115137	-2.06089874004803	1.9216864754836	0.0678829925093362
ENSG00000115145	-1.64888124182611	2.2135177569963	0.163214373181621
ENSG00000115183	-0.941486834087143	1.70329137811866	0.124553737361004
ENSG00000115295	-0.832708362281309	2.29225607135648	0.374196266768866
ENSG00000115306	-1.36192873571201	2.69722934275972	0.318104780094959
ENSG00000115355	-1.28274748966438	2.85491302230786	0.306564658900924
ENSG00000115364	-1.01305057470576	2.67669360962487	0.36843710270189
ENSG00000115365	-1.24251682975112	2.69108149212297	0.359644301080835
ENSG00000115368	-0.535929319986102	2.05690485133647	0.301232820965862
ENSG00000115380	-1.39980913338277	1.64345267648619	0.0837042601404837
ENSG00000115414	-0.664493262321477	2.58994960132571	0.429307891658027
ENSG00000115415	0.863807166341793	2.80989624660244	0.00482403072962754
ENSG00000115419	-0.664493262321477	1.98900461569854	0.28326809869624
ENSG00000115421	-1.39980913338277	2.9731278535997	0.251783558444588
ENSG00000115484	-0.0805738137774561	2.55448916000382	0.174508302156417
ENSG00000115524	-0.300032282719708	2.11394335230684	0.277514381618791
ENSG00000115548	-1.18109409719982	2.06818586174616	0.28098625628712
ENSG00000115561	-0.0192498159575845	2.43055876952276	0.148566885483773
ENSG00000115641	-0.290696291511327	1.6232492903979	0.0722214010813625
ENSG00000115652	-0.73528603892618	2.80174661921946	0.332883673434113
ENSG00000115661	-1.506728999633	3.40045163995695	0.114093136037717
ENSG00000115677	-1.75986874438405	3.63129153632531	0.0304203775265644
ENSG00000115694	-0.20616326246787	2.75891189239797	0.186098103476614
ENSG00000115738	-1.75986874438405	3.16331048896369	0.157373775438132
ENSG00000115758	-1.58377748532836	3.27218983145044	0.155780823404152
ENSG00000115761	-0.782145139095198	2.99233255904746	0.291253286715096
ENSG00000115825	-0.552486490193674	1.92685670894969	0.222541437493429
ENSG00000115844	-1.75986874438405	3.98695078785852	0.00898640396520351
ENSG00000115866	-0.664493262321477	2.44947839918736	0.454978915840002
ENSG00000115875	-0.259898101550538	2.44793286559218	0.250819417600121
ENSG00000115944	-0.880064101535842	2.23678909940929	0.346025378767349
ENSG00000115947	-0.617681254873515	1.83569057149243	0.174323434901886
ENSG00000115963	-0.486934817394397	2.73439974252057	0.299282670006615
ENSG00000115970	-1.58377748532836	2.92479599579791	0.237767664943725
ENSG00000116005	-1.75986874438405	2.9874428049358	0.178011757855855
ENSG00000116016	-1.09877913771878	2.32531037171106	0.332825511296608
ENSG00000116062	-1.03631603459016	2.08457627793433	0.298604316384364
ENSG00000116117	-0.477366073930085	2.48855071650044	0.380930582405286
ENSG00000116127	-1.39980913338277	2.05880548667591	0.229070340769284
ENSG00000116473	-0.611193171396322	1.90036712865647	0.216541596717233
ENSG00000116478	-2.06089874004803	3.07518185461869	0.136407939994178
ENSG00000116539	-0.545725990782422	3.10687054447865	0.27404110710919
ENSG00000116649	-0.546897002511403	1.5854607295085	0.0650245439098676
ENSG00000116670	-0.630955651746086	2.90173069172922	0.286300803188957
ENSG00000116698	-1.58377748532836	2.34439227368511	0.250977348730041
ENSG00000116991	-0.852330326183307	1.87215627274829	0.21376890395117
ENSG00000117020	-0.203636394962243	2.80617997398389	0.177797686769001
ENSG00000117118	-1.21580070003377	3.05076631123304	0.251532467168874
ENSG00000117133	-0.863698355813761	3.21958452621425	0.300066883577068
ENSG00000117152	-0.692994110589587	1.41497334797082	0.0410535201919646
ENSG00000117289	-1.75986874438405	1.34242268082221	0.0170128135733656
ENSG00000117298	-1.45883874872006	1.59659709562646	0.0664958575791393
ENSG00000117318	-1.34785124616213	2.87592898492293	0.289830016070622
ENSG00000117394	-1.45883874872006	2.91513590662201	0.256561078464723
ENSG00000117399	-1.75986874438405	3.19934371868939	0.146902378552466
ENSG00000117419	-1.27098478752194	2.80277372529198	0.327438631400964
ENSG00000117461	-1.06089874004803	1.72427586960079	0.133529861240488
ENSG00000117543	-1.09877913771878	1.07918124604762	0.0227641036144216
ENSG00000117569	-0.380456060922029	1.57978359661681	0.0692075538990957
ENSG00000117597	-2.06089874004803	1.29003461136252	0.00991119465362707
ENSG00000117616	-0.061332417168178	2.86510397464113	0.127505427393963
ENSG00000117625	-1.31408057036975	2.80002935924413	0.321944750437425
ENSG00000117632	-1.58377748532836	2.91960102378411	0.237203115215217
ENSG00000117713	-1.07942606525805	3.07188200730613	0.269778453369735
ENSG00000117751	-0.847926998175384	1.7481880270062	0.143847201911728
ENSG00000117758	-0.922687878663103	2.8494194137969	0.316968544664613
ENSG00000117868	-1.34785124616213	2.43376983392487	0.352998498862726
ENSG00000117906	-1.20569900396902	2.57634135020579	0.383136773442877
ENSG00000118007	-0.176835923847167	2.60638136511061	0.201433832072556
ENSG00000118181	-1.21580070003377	2.24303804868629	0.317181742516072
ENSG00000118246	-0.503673745045721	2.58035466110659	0.375030957679699
ENSG00000118260	-0.73528603892618	2.2027606873932	0.368682717549696
ENSG00000118263	-0.488847068090203	2.32325210017169	0.361748536693573
ENSG00000118363	-0.202113319005219	3.11760269169008	0.148526015080561
ENSG00000118418	-1.24251682975112	2.75396586586516	0.344717151383402
ENSG00000118503	-0.677716820551876	2.9532763366673	0.287927646687217
ENSG00000118508	-0.811771522130446	2.33645973384853	0.395146471538373
ENSG00000118515	-1.36192873571201	2.44638181222244	0.348559873713108
ENSG00000118518	-0.430888946180291	2.68708284460437	0.291700504041957
ENSG00000118523	-1.58377748532836	3.01724208454765	0.237536767064463
ENSG00000118564	-0.466180790324681	2.17897694729317	0.328952326207679
ENSG00000118579	-0.179211157039764	2.99078269180314	0.140951767886023
ENSG00000118596	-0.276826316266791	2.75434833571102	0.206326761381135
ENSG00000118680	0.00752803434722625	2.48643047885443	0.141223199112584
ENSG00000118689	-0.370805743455722	2.77195474896395	0.233553366842753
ENSG00000118705	-1.36192873571201	1.91907809237607	0.187678862370497
ENSG00000118762	-1.39980913338277	2.10380372095596	0.244282494179939
ENSG00000118900	-0.708828469529208	2.89348434621849	0.30300133515982
ENSG00000118922	-0.0278765225947064	2.47129171105894	0.155081018541553
ENSG00000118961	-0.657272861373788	2.24797326636181	0.381786457481005
ENSG00000119013	-0.801669829724069	2.55144999797288	0.442096191101931
ENSG00000119042	-1.58377748532836	2.86658267706355	0.232341443827957
ENSG00000119048	-0.521083791118671	2.40568778667278	0.399938941158681
ENSG00000119138	-1.24251682975112	2.84540813962179	0.314898419624298
ENSG00000119242	-1.36192873571201	2.74036268949424	0.316007840632048
ENSG00000119314	-0.174971315956644	2.08098704691089	0.21282115789517
ENSG00000119318	0.233490568303089	2.88479536394898	0.0483890146433297
ENSG00000119335	-0.57434197454111	3.31993843998031	0.259140562406131
ENSG00000119397	-2.06089874004803	2.37199091146491	0.113038296162145
ENSG00000119401	0.132832388264529	1.41497334797082	0.0139039541036316
ENSG00000119408	-0.185461711274611	2.65369479531508	0.197518659721088
ENSG00000119421	-0.96113648703727	3.33775867149342	0.242334902967116
ENSG00000119446	-1.20569900396902	3.57674435432742	0.126480722125419
ENSG00000119471	-0.603639012641055	3.2169572073611	0.304731183617878
ENSG00000119523	-0.370805743455722	1.91907809237607	0.196123509017431
ENSG00000119541	-0.556947150408705	2.36361197989214	0.403270452973688
ENSG00000119632	-1.58377748532836	1.76342799356294	0.0880650071533996
ENSG00000119682	-0.880064101535842	2.94743372188705	0.292565534022358
ENSG00000119688	-1.75986874438405	2.1476763242411	0.113320968879724
ENSG00000119718	-0.700839129046746	2.30102999566398	0.406349807793848
ENSG00000119729	-0.267435950261321	2.13513265137677	0.266837132340031
ENSG00000119760	-0.644648613472048	2.38916608436453	0.438970022485774
ENSG00000119771	-2.06089874004803	2.97932069738202	0.138792324642148
ENSG00000119778	-0.97579632060281	2.07003786660776	0.299820603859742
ENSG00000119787	-0.720220265121936	2.30427505047713	0.407009215443457
ENSG00000119844	-1.58377748532836	2.54406804435028	0.257987652712025
ENSG00000119865	-1.20569900396902	2.22271647114758	0.313706614316614
ENSG00000119900	-1.12729179803219	2.28891960566173	0.32558273177835
ENSG00000119922	0.169686301821484	1.95424250943932	0.0372194786729256
ENSG00000119927	-1.21580070003377	3.15457611691789	0.235897197763814
ENSG00000119938	-1.11903501068834	2.08457627793433	0.291492873401633
ENSG00000119953	0.162842126372122	2.51785541893003	0.0816700194394639
ENSG00000119977	-0.880064101535842	3.19741840751002	0.29984193187795
ENSG00000119986	-0.797749142054803	2.31492005599242	0.393168214723819
ENSG00000120008	-0.875371970205091	2.46089784275655	0.413603155680951
ENSG00000120053	-1.75986874438405	2.9731278535997	0.177984547156115
ENSG00000120071	-0.132833530549702	1.87794695162919	0.107463741580843
ENSG00000120129	-0.570774147704045	3.18836592606315	0.297543123366174
ENSG00000120137	-0.692994110589587	2.86628733908419	0.306390993254796
ENSG00000120256	-1.31408057036975	2.01072386539177	0.23722907199586
ENSG00000120265	-0.196666009371681	2.01072386539177	0.198717403392971
ENSG00000120370	-1.21580070003377	1.64345267648619	0.0987371984136149
ENSG00000120438	-0.245281106300259	3.19451434188247	0.160081089809293
ENSG00000120451	-0.512761778239009	2.22141423784234	0.345656062420416
ENSG00000120509	-0.904669008305036	2.03342375548695	0.295311485067316
ENSG00000120519	-1.31408057036975	3.07040732174012	0.233858595163313
ENSG00000120526	0.147195598637558	2.95012134751137	0.0599454708480329
ENSG00000120539	-0.791797771570611	2.08278537031645	0.331488961281277
ENSG00000120549	-1.18109409719982	2.62273196516472	0.377429146968408
ENSG00000120616	-0.545725990782422	2.79518458968242	0.294601126582496
ENSG00000120647	-1.64888124182611	1.75587485567249	0.0731911823399544
ENSG00000120656	-0.682286085888551	3.05499586152914	0.289542597429906
ENSG00000120662	-0.815821467424241	2.29336255471145	0.379676855913025
ENSG00000120675	-0.137989311314064	2.12548126570059	0.196492808231591
ENSG00000120688	-1.24251682975112	2.46389298898591	0.377814301788909
ENSG00000120690	-0.0874710474315508	3.17695898058691	0.116725711124369
ENSG00000120694	-0.826261802368206	2.9237619608287	0.301576966496155
ENSG00000120708	-1.506728999633	2.5971464878337	0.26186775390019
ENSG00000120738	-0.515881873255554	2.18752072083646	0.339949562168374
ENSG00000120800	-1.24251682975112	2.2405492482826	0.315157222436012
ENSG00000120802	-0.671835739119703	2.45178643552429	0.455429328019923
ENSG00000120837	-1.05380295821504	2.36172783601759	0.344472443972814
ENSG00000120885	-1.75986874438405	2.54777470538782	0.184634903366395
ENSG00000120942	-1.09877913771878	1.19033169817029	0.0275065853231505
ENSG00000120963	-0.579034105871861	2.56937390961505	0.416051288455064
ENSG00000121057	-0.387388496633092	2.87244764778901	0.214343597966851
ENSG00000121060	-0.740506883619463	1.29003461136252	0.0295190897289536
ENSG00000121297	-1.17175998710645	2.37748838337613	0.351842617424984
ENSG00000121390	0.782213863637173	3.03221570329798	0.00620724590743604
ENSG00000121578	-0.664493262321477	1.76715586608218	0.140535037779752
ENSG00000121691	-1.58377748532836	1.99122607569249	0.138204421442058
ENSG00000121741	-0.408538073983114	1.55630250076729	0.0650239985681523
ENSG00000121766	-0.0588080652664391	2.52309583825257	0.167838187825429
ENSG00000121879	-0.500639834060088	2.24674470972384	0.346513967315727
ENSG00000121892	-0.756306361699325	2.81624129999178	0.32937313521591
ENSG00000121897	-1.39980913338277	2.01494034979294	0.213773474527923
ENSG00000121989	-0.543546825415106	2.71808629478309	0.329837938552519
ENSG00000122008	-0.0742311520612608	2.92090560416402	0.123705410078076
ENSG00000122026	0.122321423852788	3.40191725051757	0.0476888120484596
ENSG00000122034	-1.506728999633	2.21748394421391	0.23291143030046
ENSG00000122042	-0.156978420117456	2.65801139665711	0.18826010007162
ENSG00000122126	-1.14895699383937	3.53135116458306	0.156359340070374
ENSG00000122203	-0.914770704369789	2.35793484700045	0.366213657111255
ENSG00000122257	-0.96113648703727	2.40993312333129	0.373262387073267
ENSG00000122359	-0.517926235676264	3.51301772533162	0.11993148677839
ENSG00000122376	-0.545725990782422	2.12221587827283	0.328730968664878
ENSG00000122417	-0.682286085888551	1.88366143515362	0.217032096704917
ENSG00000122497	0.00128590826935612	3.20194306340165	0.0903771306916184
ENSG00000122545	0.181043768659755	2.27531135454181	0.0707117659418444
ENSG00000122565	-0.801669829724069	2.70757017609794	0.382737569361851
ENSG00000122566	0.630859314186807	2.78175537465247	0.0146834432332111
ENSG00000122643	-0.868265388361342	2.17026171539496	0.339772024487314
ENSG00000122674	-1.36192873571201	2.0899051114394	0.255116538909216
ENSG00000122705	-2.06089874004803	1.40654018043396	0.0148937726348909
ENSG00000122707	-2.06089874004803	3.46686762035411	0.063781098180052
ENSG00000122729	-0.836959315650083	2.57634135020579	0.433271417191164
ENSG00000122779	-1.24251682975112	1.90848501887865	0.198194782886533
ENSG00000122873	-0.712020579041783	2.02325245963371	0.30436283924322
ENSG00000122877	-1.01305057470576	3.33585891131982	0.236638868679664
ENSG00000122912	-1.36192873571201	3.06929801211553	0.231218530235339
ENSG00000122952	-0.5392210261566	2.40483371661994	0.409315365021276
ENSG00000122958	-1.12729179803219	3.23729233756746	0.2470274442816
ENSG00000122965	-0.0657016053576173	2.33344727449675	0.155115690096081
ENSG00000122966	-1.75986874438405	1.94694327069783	0.0843455703100211
ENSG00000122970	-1.31408057036975	2.69196510276736	0.341196582478135
ENSG00000123066	-0.326568825568864	2.20411998265592	0.28436559197621
ENSG00000123106	-1.36192873571201	2.50650503240487	0.34299337987556
ENSG00000123124	-0.599823291018879	2.15533603746506	0.345062214563153
ENSG00000123130	-0.153834397026423	3.42716140292597	0.0840438491474007
ENSG00000123146	-0.503673745045721	3.12710479836481	0.263814984349315
ENSG00000123240	-0.77467908733147	2.47494433546539	0.446535271609634
ENSG00000123352	-0.756306361699325	3.49122157623928	0.157730127719827
ENSG00000123353	-0.543546825415106	3.34232396631288	0.235294769328909
ENSG00000123395	-1.39980913338277	3.14906508020762	0.212309403096655
ENSG00000123485	-2.06089874004803	3.38560627359831	0.0773556497676079
ENSG00000123505	0.0194312424356818	2.63447727016073	0.129346415511184
ENSG00000123545	-1.75986874438405	2.06258198422816	0.105726307020457
ENSG00000123562	-0.892192329679026	3.15090987370112	0.29681459142236
ENSG00000123575	-1.05380295821504	3.71130095991617	0.078387646288776
ENSG00000123607	-1.31408057036975	1.95904139232109	0.215021370615431
ENSG00000123636	-0.491799428275955	2.01072386539177	0.267463332454996
ENSG00000123643	-0.847926998175384	2.73279569828933	0.370271526630606
ENSG00000123684	-0.712020579041783	2.06445798922692	0.325320380882377
ENSG00000123728	-1.36192873571201	3.29003461136252	0.18302476941157
ENSG00000123737	-1.64888124182611	3.17376882313665	0.191744950682221
ENSG00000123739	-0.892192329679026	3.31207152130293	0.265719638380716
ENSG00000123983	-0.801669829724069	1.84509804001426	0.20116906550759
ENSG00000123992	-0.892192329679026	2.46908529912312	0.411416801264116
ENSG00000124120	-2.06089874004803	3.16316137497702	0.12275377792393
ENSG00000124145	-1.27098478752194	2.68618923424402	0.354827232056912
ENSG00000124151	-0.435161689667645	2.34537373055909	0.340477274279762
ENSG00000124177	-0.868265388361342	2.72754125702856	0.372988729993332
ENSG00000124191	-2.06089874004803	2.83632411570675	0.130316158258756
ENSG00000124193	0.289600942848637	2.29556709996248	0.0521592666640349
ENSG00000124201	-0.667374554814979	2.33445375115093	0.420880595979537
ENSG00000124209	-1.02960774491334	2.11226976841727	0.307883861173146
ENSG00000124216	-0.671835739119703	2.33142729652074	0.419194464941794
ENSG00000124217	-0.955487595765589	2.09166695759568	0.309674323121514
ENSG00000124275	-1.39980913338277	2.45484486000851	0.334929639472176
ENSG00000124279	-2.06089874004803	3.14238946611884	0.127105953246545
ENSG00000124356	-1.75986874438405	2.59383966108127	0.175946485448588
ENSG00000124370	-1.36192873571201	2.20817252666712	0.289022917479528
ENSG00000124486	-0.195167141715718	3.27519614178562	0.132918760410844
ENSG00000124496	-1.64888124182611	3.15029581282554	0.201018412561747
ENSG00000124532	-1.64888124182611	2.69897000433602	0.201140797759256
ENSG00000124535	-0.740506883619463	2.91829251275536	0.30118538177269
ENSG00000124562	-2.06089874004803	2.37748838337613	0.112989310643172
ENSG00000124641	-1.64888124182611	3.23641128774397	0.164902240409098
ENSG00000124766	-1.58377748532836	2.50310943667137	0.269768482425511
ENSG00000124767	-0.573094682763663	2.62991903550354	0.385896900247796
ENSG00000124784	-1.75986874438405	2.52891670027765	0.186255974733475
ENSG00000124786	-0.416691149869857	2.22010808804005	0.318488831069273
ENSG00000124788	-1.75986874438405	2.34439227368511	0.146492555220257
ENSG00000124795	-0.791797771570611	2.22271647114758	0.36764015548333
ENSG00000125107	-0.219501682941866	3.20411998265592	0.151043789937542
ENSG00000125257	-0.470817182653795	2.39880773020326	0.370758592882056
ENSG00000125304	-0.770993647713716	1.93701610746481	0.257162727848948
ENSG00000125347	0.389532382286561	2.94546858513182	0.034107459540616
ENSG00000125351	-0.530547626621845	3.81531204352436	0.0417910732208748
ENSG00000125354	-1.58377748532836	3.44090908206522	0.083981285495202
ENSG00000125375	-1.17175998710645	3.01765927428376	0.263913843146396
ENSG00000125482	-1.506728999633	2.34242268082221	0.285344942800055
ENSG00000125484	-1.1066562306087	1.81624129999178	0.167610099429711
ENSG00000125485	-0.720220265121936	3.60140806053468	0.101178980333041
ENSG00000125503	-1.75986874438405	3.19893186993221	0.146902378552466
ENSG00000125534	0.0701358314242265	1.93449845124357	0.0526500281841908
ENSG00000125629	-0.515881873255554	2.26951294421792	0.357151596224545
ENSG00000125675	-0.97579632060281	3.00923837096847	0.279681410628172
ENSG00000125676	-0.449049927659387	2.34733001531695	0.348134941612561
ENSG00000125691	-0.456226974031915	2.01072386539177	0.262392974631803
ENSG00000125733	-1.58377748532836	2.55448916000382	0.255179741437384
ENSG00000125772	-0.515881873255554	2.72591163229505	0.315112283353141
ENSG00000125779	0.332605036292175	2.51188336097887	0.0524164496665151
ENSG00000125814	-0.480241152703745	3.66945635318367	0.0684414566409601
ENSG00000125818	-1.75986874438405	3.08742645703629	0.171468629639939
ENSG00000125827	-1.24251682975112	2.48287358360875	0.380393189471221
ENSG00000125834	-1.58377748532836	2.64196959770206	0.228676957718473
ENSG00000125844	-0.379762733940439	2.8521749044203	0.216228576904176
ENSG00000125845	-0.692994110589587	2.19451434188247	0.366805124159444
ENSG00000125863	-1.18109409719982	2.01703333929878	0.25742290861599
ENSG00000125868	-1.07942606525805	3.08188713942355	0.26917555332852
ENSG00000125870	-1.0195060548898	2.58319877396862	0.392358869977608
ENSG00000125871	-2.06089874004803	2.52827377716704	0.104469934281731
ENSG00000125877	-0.922687878663103	1.63346845557959	0.0949870820527911
ENSG00000125885	0.247930280622116	2.82575058134803	0.0478896588920913
ENSG00000125912	-1.39980913338277	2.2405492482826	0.286853574495713
ENSG00000125970	-0.981717494000402	3.23451728351269	0.276815180695833
ENSG00000125977	-0.847926998175384	2.20682587603185	0.350244131493299
ENSG00000125991	-1.14895699383937	2.35602585719312	0.343220636509337
ENSG00000126001	-1.27098478752194	2.40739090447073	0.363160799970208
ENSG00000126003	-0.692994110589587	3.16672605558005	0.310757121604264
ENSG00000126216	-0.880064101535842	1.57403126772772	0.0747116509324147
ENSG00000126247	-0.326568825568864	2.6170003411209	0.261093784886618
ENSG00000126458	-0.397418789736868	2.05115252244738	0.280494804294403
ENSG00000126581	-1.45883874872006	2.85400223312699	0.264647991295062
ENSG00000126603	-0.793863532802277	2.93550726582471	0.299413705252485
ENSG00000126653	-0.674766324938829	1.88366143515362	0.215780599016435
ENSG00000126698	-1.45883874872006	1.38916608436453	0.0234206771468929
ENSG00000126777	-0.880064101535842	2.58658730467176	0.424144550054242
ENSG00000126821	-1.75986874438405	2.30102999566398	0.133133988323188
ENSG00000126934	-0.149364364186728	1.80277372529198	0.0883901967281157
ENSG00000127081	-0.322629939813265	2.53907609879278	0.279338182051221
ENSG00000127184	-1.64888124182611	1.76342799356294	0.0751744820204988
ENSG00000127241	-2.06089874004803	2.75473046902375	0.119906834200389
ENSG00000127314	-0.0278765225947064	1.9566485792052	0.0890712616650688
ENSG00000127334	-0.367792405638918	2.70842090013471	0.251879162054379
ENSG00000127419	-0.85917885072949	3.38291713508753	0.228653063585841
ENSG00000127463	-0.731918941844273	3.04375512696868	0.29113730586047
ENSG00000127511	-1.15780875305608	2.25767857486918	0.320408452049712
ENSG00000127527	-1.14895699383937	1.60205999132796	0.0865469367871338
ENSG00000127528	-1.12729179803219	2.85703079827262	0.30854745310296
ENSG00000127616	-0.633622157087378	2.41830129131975	0.445254085216662
ENSG00000127666	-1.45883874872006	3.11859536522376	0.221442128242526
ENSG00000127774	-1.07942606525805	1.65801139665711	0.107761076540478
ENSG00000127870	-0.969954791857958	2.7481880270062	0.348568317271173
ENSG00000127920	-0.847926998175384	2.12872228433843	0.336672987630434
ENSG00000127946	-1.75986874438405	3.18398121891459	0.151134472067495
ENSG00000127947	-0.99096834394847	2.10209052551184	0.308163020426557
ENSG00000127948	-2.06089874004803	3.28746580534323	0.0948508683779656
ENSG00000127989	-0.630955651746086	2.27300127206374	0.386922232542722
ENSG00000127990	-1.24251682975112	2.56584781867352	0.3787629458295
ENSG00000127995	-0.797749142054803	2.03941411917614	0.312110422209295
ENSG00000128342	-1.45883874872006	2.51587384371168	0.302297886782079
ENSG00000128463	-0.700839129046746	2.62634036737504	0.417010135195087
ENSG00000128512	-1.18109409719982	2.48072537898849	0.382478818965201
ENSG00000128513	-2.06089874004803	2.30319605742049	0.114028707433311
ENSG00000128534	-0.27800411020788	2.32735893438633	0.252129720023142
ENSG00000128563	-0.832708362281309	3.21576970841764	0.304220876423451
ENSG00000128581	-0.897070798305236	2.93120352545075	0.294828276807457
ENSG00000128590	-0.909690486299526	2.45636603312904	0.401899243118829
ENSG00000128595	0.207941706830051	1.52504480703685	0.0164805060292981
ENSG00000128607	-1.1066562306087	3.63437649408837	0.110744438599802
ENSG00000128641	-0.493733266875316	2.8747716371843	0.250198621956095
ENSG00000128654	-1.64888124182611	2.55690526905545	0.23740214322013
ENSG00000128699	-0.521083791118671	3.18284245855869	0.280068596706397
ENSG00000128708	-0.720220265121936	1.37106786227174	0.0370886729032244
ENSG00000128805	-1.24251682975112	2.85733249643127	0.309715557577371
ENSG00000128891	-1.14895699383937	3.04375512696868	0.26272967862789
ENSG00000128908	-0.689938348284489	2.58035466110659	0.436442836122828
ENSG00000128917	-1.64888124182611	3.09933527768596	0.214135237620369
ENSG00000128944	-0.703972842480161	2.91089108864453	0.299040244664787
ENSG00000129003	-1.18109409719982	2.28103336724773	0.324491864183001
ENSG00000129038	-1.75986874438405	2.73639650227664	0.153557880378885
ENSG00000129055	-0.637748168811766	3.17868923977559	0.309452255221159
ENSG00000129116	-0.640456838423162	1.5854607295085	0.0645679136046021
ENSG00000129128	-0.163820680033791	2.7155855518932	0.182251656257454
ENSG00000129173	-1.506728999633	2.50785587169583	0.290022474066471
ENSG00000129187	-0.585055884286292	3.09342168516224	0.28127115601631
ENSG00000129195	-1.02960774491334	2.20411998265592	0.318972112595046
ENSG00000129235	-1.18109409719982	3.1296898921993	0.246656011929104
ENSG00000129250	-0.475503606258804	2.69196510276736	0.312938322147497
ENSG00000129292	-0.576681703495375	2.58602438238698	0.407853309177996
ENSG00000129351	-1.58377748532836	3.1360860973841	0.214572284326839
ENSG00000129353	-2.06089874004803	3.2834143115012	0.0957377706717564
ENSG00000129484	-1.09877913771878	2.7045794496963	0.355165768974994
ENSG00000129534	-1.75986874438405	2.02118929906994	0.0995041685342486
ENSG00000129562	-1.39980913338277	3.27692113206577	0.177556775773768
ENSG00000129566	-1.24251682975112	2.44090908206522	0.373781862130632
ENSG00000129636	-0.997101521814537	3.56401472602912	0.136175114130167
ENSG00000129680	-0.96113648703727	3.43280900503317	0.192903136076233
ENSG00000129810	-0.41259547984184	2.16731733474818	0.315814720733007
ENSG00000129932	-1.64888124182611	2.47567118832443	0.24964159439476
ENSG00000130021	-1.20569900396902	3.44271488292848	0.187217255533369
ENSG00000130119	-0.351278786204606	1.88081359228079	0.170854171649157
ENSG00000130150	-0.852330326183307	3.44955553167703	0.185010062539349
ENSG00000130176	-1.58377748532836	3.06725688923815	0.231722573169203
ENSG00000130224	-0.941486834087143	3.11727129565576	0.288002873602505
ENSG00000130227	-0.703972842480161	2.95736780843153	0.29154218941354
ENSG00000130254	-2.06089874004803	2.92479599579791	0.136734221475148
ENSG00000130340	-1.64888124182611	2.49415459401844	0.248969679397598
ENSG00000130348	-0.416691149869857	2.54282542695918	0.335186909622495
ENSG00000130349	-1.506728999633	1.72427586960079	0.0912325457394367
ENSG00000130363	-0.615110566033726	1.98900461569854	0.27655140003929
ENSG00000130402	-1.12729179803219	2.7863964613723	0.330967242639795
ENSG00000130449	-0.378965448359048	1.53147891704226	0.0605439518884437
ENSG00000130479	-1.39980913338277	1.75204844781944	0.116624564043172
ENSG00000130508	-0.720220265121936	2.33545790068938	0.419665276298546
ENSG00000130522	0.0318640451841233	2.59328606702046	0.127163966337515
ENSG00000130559	-1.1066562306087	3.39854759573493	0.210980384886072
ENSG00000130560	-1.31408057036975	3.34654855854847	0.186110184483334
ENSG00000130635	-2.06089874004803	2.99475694458763	0.139126935527418
ENSG00000130669	-1.45883874872006	2.58771096501891	0.282283016934021
ENSG00000130707	-1.45883874872006	2.22271647114758	0.257515398661503
ENSG00000130713	-0.6061424941489	3.31795892470095	0.266570099094349
ENSG00000130726	-1.58377748532836	3.62515805344322	0.0430619491275546
ENSG00000130734	-1.34785124616213	3.24538927117121	0.195568676469428
ENSG00000130741	0.0701731805275867	1.81624129999178	0.0366870817313198
ENSG00000130758	-1.506728999633	3.07371835034612	0.233010750648729
ENSG00000130803	-1.24251682975112	1.42324587393681	0.0304292681879295
ENSG00000130813	-0.441190797101797	3.14937309049139	0.241676446138041
ENSG00000130821	-1.1066562306087	3.74000721220305	0.0694679079980631
ENSG00000130826	-1.1066562306087	3.21919144021798	0.253108211142254
ENSG00000130827	-0.229517630957864	3.88668808690362	0.0189558467775869
ENSG00000130956	-1.75986874438405	2.56288738129388	0.182078045053341
ENSG00000131016	-0.573094682763663	2.33745926129066	0.399296455597072
ENSG00000131018	-1.01305057470576	2.42894429003557	0.370656661538283
ENSG00000131019	0.0806998805197585	2.50242711998443	0.110688564509069
ENSG00000131080	-0.185904821730416	3.09985321988438	0.144089118712747
ENSG00000131127	-0.637748168811766	2.4456042032736	0.451062861761245
ENSG00000131143	-1.39980913338277	2.43854234878611	0.335742230672882
ENSG00000131165	-0.791797771570611	2.82184092720045	0.331289949098066
ENSG00000131238	-0.832708362281309	1.89762709129044	0.230384656172593
ENSG00000131263	0.492806741868148	1.90848501887865	0.013238506840004
ENSG00000131269	-0.643182507933391	3.41279642871654	0.20421033943427
ENSG00000131323	-0.535929319986102	3.33152851886869	0.23889629906855
ENSG00000131378	-0.468982530355488	2.53529412004277	0.367587871094679
ENSG00000131435	-1.27098478752194	2.1832698436828	0.301143893207041
ENSG00000131508	-0.246376279515167	3.81428089924652	0.0247218605367641
ENSG00000131558	-1.64888124182611	2.49415459401844	0.248969679397598
ENSG00000131591	-2.06089874004803	3.31132995230379	0.0905584683522859
ENSG00000131669	-0.822113786782652	3.60064623566239	0.112011290282307
ENSG00000131711	-0.615110566033726	2.11058971029925	0.332590354937224
ENSG00000131725	-0.382754599256862	3.14906508020762	0.213893083278145
ENSG00000131732	-0.880064101535842	2.55750720190566	0.427051958450749
ENSG00000131747	-1.506728999633	2.00432137378264	0.169061254593679
ENSG00000131773	-1.09877913771878	2.28216877830464	0.324715150520644
ENSG00000131828	-0.97579632060281	3.59577170200094	0.1225846176702
ENSG00000131931	-0.140160801437816	2.73599788409179	0.172612922052733
ENSG00000131966	-0.599823291018879	3.28880794748348	0.282565593130499
ENSG00000132002	-1.21580070003377	2.69635638873333	0.361402521342967
ENSG00000132005	-1.58377748532836	3.22128379949269	0.181214581634343
ENSG00000132017	-1.39980913338277	2.85763398515001	0.281560760288451
ENSG00000132153	-1.39980913338277	2.76230336328777	0.296989358907643
ENSG00000132155	-0.863698355813761	2.54961623951909	0.430978915907195
ENSG00000132256	-0.720220265121936	2.61331316145546	0.425631264785852
ENSG00000132341	-0.406948074192076	2.16879202031418	0.314431130798867
ENSG00000132359	-1.45883874872006	2.74857561693099	0.269893922338054
ENSG00000132383	-2.06089874004803	2.78031731214015	0.123943459733127
ENSG00000132386	-2.06089874004803	2.77195474896395	0.122650341769974
ENSG00000132388	-0.510741526466465	3.14472984082465	0.271207432955557
ENSG00000132432	-0.216896240012283	2.0899051114394	0.239292439194753
ENSG00000132434	-1.02960774491334	1.51851393987789	0.0626237626964485
ENSG00000132436	-0.765395575031462	2.54282542695918	0.447841990423967
ENSG00000132463	-1.75986874438405	1.51851393987789	0.0249084719927692
ENSG00000132475	-0.046352973526882	2.94324712513786	0.113434288375148
ENSG00000132507	-1.506728999633	2.99211148778695	0.24406742251469
ENSG00000132549	-0.424115494113717	2.54777470538782	0.33806268001338
ENSG00000132661	-1.07942606525805	3.53179813387537	0.156657985343907
ENSG00000132664	-1.27098478752194	3.21085336531489	0.216879257081714
ENSG00000132669	-1.45883874872006	3.06707085604537	0.233570521405987
ENSG00000132740	-1.39980913338277	2.38916608436453	0.332128523539536
ENSG00000132780	-2.06089874004803	1.02118929906994	0.00654314616851387
ENSG00000132792	-0.510741526466465	2.97703733522468	0.241033626622045
ENSG00000132823	-1.17175998710645	3.25066391946324	0.236629225974383
ENSG00000132824	-1.09877913771878	2.86805636182304	0.303642089745227
ENSG00000132842	-0.466180790324681	2.77121990194953	0.275191836222052
ENSG00000132912	-0.215872855869925	3.1831274287014	0.15094888447128
ENSG00000132950	-0.880064101535842	2.57691695596521	0.425448519842567
ENSG00000132952	-0.667374554814979	3.06483221973857	0.290012502825474
ENSG00000132963	-0.0429074650687301	1.79239168949825	0.0553505089755946
ENSG00000132964	-2.06089874004803	2.45178643552429	0.110505217941842
ENSG00000133030	-1.58377748532836	1.8750612633917	0.115196846513479
ENSG00000133059	-0.587454213141073	1.78175537465247	0.136870726168076
ENSG00000133107	-0.0153673057987262	2.44715803134222	0.148408169803515
ENSG00000133111	-1.24251682975112	2.40739090447073	0.36469970282789
ENSG00000133131	-1.09877913771878	3.45560611258187	0.189264010334373
ENSG00000133138	-2.06089874004803	1.72427586960079	0.0302613010972125
ENSG00000133193	-0.299456083187488	3.3206654666653	0.152359447876506
ENSG00000133195	-0.679304490753541	2.02734960777476	0.30420462093063
ENSG00000133250	-1.75986874438405	2.88649072517248	0.1717032531262
ENSG00000133275	-1.506728999633	2.77995705124691	0.249657897855804
ENSG00000133302	-1.75986874438405	2.90982336965091	0.174266755282141
ENSG00000133318	-1.09877913771878	3.51487965522279	0.16319424795537
ENSG00000133393	-1.75986874438405	3.19368102954128	0.148353029895334
ENSG00000133398	-1.28274748966438	2.3701428470511	0.351829233173487
ENSG00000133422	-1.17175998710645	2.26951294421792	0.322665100646988
ENSG00000133424	-0.997101521814537	1.23044892137827	0.0319588586513578
ENSG00000133619	-1.14895699383937	3.47363292687384	0.181714402104376
ENSG00000133704	-0.778396069594067	2.23552844690755	0.373566387952913
ENSG00000133706	-1.27098478752194	2.75853342223729	0.340441967921514
ENSG00000133773	-1.12729179803219	1.61278385671974	0.0899716906700437
ENSG00000133858	-0.261030811118361	2.66651798055488	0.220059627357476
ENSG00000133872	-1.45883874872006	2.76305344029961	0.269941616877281
ENSG00000133935	-2.06089874004803	3.0597526942093	0.137758792522963
ENSG00000134014	-2.06089874004803	2.37106786227174	0.113038296162145
ENSG00000134046	-0.624267738080616	2.59659709562646	0.416758700715628
ENSG00000134077	-0.778396069594067	3.67066324328588	0.082064216909662
ENSG00000134108	0.123476258165179	3.36267092972567	0.0530071215315147
ENSG00000134255	-0.969954791857958	2.13672056715641	0.317375082799017
ENSG00000134265	-0.72349753423483	2.94939000664491	0.294612801385658
ENSG00000134294	-0.689938348284489	2.03941411917614	0.311670355584387
ENSG00000134308	-0.233832678766587	2.40312052117582	0.234826696365438
ENSG00000134324	-1.75986874438405	3.21906033244886	0.139080197117824
ENSG00000134352	-0.446373484977103	3.03342375548695	0.222443349421087
ENSG00000134363	-0.682286085888551	2.19451434188247	0.366120322536562
ENSG00000134371	-0.103121677875736	1.27875360095283	0.0154020274109901
ENSG00000134440	-0.515881873255554	3.19603794073452	0.277798601154504
ENSG00000134444	-0.213289028133131	1.97081161087252	0.187651455587474
ENSG00000134452	-1.75986874438405	3.07426774255336	0.17300839898733
ENSG00000134453	-1.07942606525805	2.55990662503611	0.387579908988832
ENSG00000134480	0.221377695229797	2.29114676173189	0.0643726205651018
ENSG00000134504	-2.06089874004803	2.54654266347813	0.103217272971435
ENSG00000134531	-0.378965448359048	2.59879050676312	0.295806849819981
ENSG00000134569	-1.12729179803219	2.84385542262316	0.312731838675209
ENSG00000134574	-0.674766324938829	3.26304398331317	0.302266571459759
ENSG00000134575	-0.372268564448962	2.24797326636181	0.300625149588
ENSG00000134590	-0.740506883619463	3.77626521826811	0.0458402673382714
ENSG00000134597	-0.612555004195636	3.30578115125498	0.275675986108861
ENSG00000134697	-0.922687878663103	2.7863964613723	0.33984925632272
ENSG00000134759	-0.624267738080616	3.42634857378751	0.191773308409108
ENSG00000134779	-0.96113648703727	1.80955971463527	0.172712292732371
ENSG00000134851	-2.06089874004803	2.37748838337613	0.112989310643172
ENSG00000134852	-0.97579632060281	2.07371835034612	0.301394367284974
ENSG00000134871	-1.64888124182611	2.8441664104502	0.212869324301689
ENSG00000134884	-0.415071074959364	3.69028470251263	0.0547260834731026
ENSG00000134909	-0.880064101535842	2.80821097292422	0.335857779054021
ENSG00000134954	-1.03631603459016	2.68394713075151	0.362403372652944
ENSG00000134986	-1.36192873571201	1.83250891270624	0.152536215563857
ENSG00000134987	-1.31408057036975	2.64787176530623	0.345197167273173
ENSG00000134996	-0.560402728580023	2.54220278243403	0.416617181658786
ENSG00000135002	-0.688311397188797	2.97428135887783	0.287888009845877
ENSG00000135040	0.39145684517336	2.69108149212297	0.0369025737247782
ENSG00000135046	-2.06089874004803	2.731185707634	0.115546857308806
ENSG00000135049	-1.58377748532836	2.44715803134222	0.275128590566267
ENSG00000135052	-2.06089874004803	2.04139268515822	0.109681657732404
ENSG00000135093	-2.06089874004803	3.51141540720877	0.0566736724423467
ENSG00000135108	-1.12729179803219	2.89899927088979	0.295152641893498
ENSG00000135111	-1.36192873571201	3.7026459068848	0.0525467751127452
ENSG00000135164	0.156725448854546	3.34301449715077	0.0518617304633609
ENSG00000135211	-1.15780875305608	2.11226976841727	0.297561355656503
ENSG00000135213	-0.0325899995929339	3.49568306761692	0.0504724909876685
ENSG00000135250	-0.223717874327084	2.15836249209525	0.245098688912817
ENSG00000135272	-0.743941492527737	1.88366143515362	0.222019091097922
ENSG00000135297	-2.06089874004803	3.53205333851436	0.0530402792836305
ENSG00000135315	-1.07942606525805	2.29446622616159	0.326354416580888
ENSG00000135334	-0.811771522130446	2.8109042806687	0.335707784780959
ENSG00000135365	-1.11903501068834	3.50980715547651	0.16734461953894
ENSG00000135503	-1.15780875305608	3.14019367857863	0.250157934229972
ENSG00000135541	-1.24251682975112	1.85430604180108	0.175341718183149
ENSG00000135597	-1.11903501068834	2.46760810558363	0.377580495586515
ENSG00000135624	-1.14895699383937	3.01619735351244	0.266677710860923
ENSG00000135655	-0.436858620397722	1.56820172406699	0.065864208950734
ENSG00000135766	-1.00668964692781	1.16136800223497	0.0314487181346041
ENSG00000135821	-1.07942606525805	1.21748394421391	0.0286766187403106
ENSG00000135842	-2.06089874004803	1.09691001300806	0.00741519706679846
ENSG00000135899	-0.261638364485798	2.85064623518307	0.181049297774753
ENSG00000135900	-1.31408057036975	2.48572142648158	0.36471327776425
ENSG00000135903	-1.58377748532836	2.32837960343874	0.243529729622324
ENSG00000135913	-1.21580070003377	2.64097805735833	0.372065229749743
ENSG00000135919	-0.955487595765589	2.38111508070985	0.363252124250772
ENSG00000135953	-1.18109409719982	2.26245108973043	0.321023930398648
ENSG00000135968	-1.58377748532836	2.37199091146491	0.260805675568605
ENSG00000135972	-0.815821467424241	2.71349054309394	0.381062857291003
ENSG00000135974	-0.677716820551876	1.91115760873998	0.236128835926463
ENSG00000135976	-0.406211174589058	1.53147891704226	0.0601546510298512
ENSG00000135999	-0.301941403573342	1.99122607569249	0.229498990526739
ENSG00000136010	-2.06089874004803	2.72754125702856	0.114811529703984
ENSG00000136026	-1.75986874438405	2.79553244271015	0.157943671012868
ENSG00000136045	-0.312117456137704	2.15685190107001	0.283876726063241
ENSG00000136048	-1.36192873571201	2.09864372581706	0.25786674835944
ENSG00000136068	-1.15780875305608	2.87273882747267	0.303725842850383
ENSG00000136104	-0.765395575031462	1.89209460269048	0.227927680349195
ENSG00000136108	-1.0195060548898	2.2405492482826	0.322009827117042
ENSG00000136122	-1.75986874438405	2.16286299332193	0.114027344102984
ENSG00000136141	-1.14895699383937	2.63346845557959	0.375658191594143
ENSG00000136146	-0.581399319712848	2.54157924394658	0.425904769502653
ENSG00000136152	-1.58377748532836	2.97057930571485	0.23919728179833
ENSG00000136156	-1.31408057036975	2.88280904139244	0.292555598873526
ENSG00000136238	-0.576681703495375	2.08457627793433	0.317923265620014
ENSG00000136261	-1.36192873571201	2	0.221102746905414
ENSG00000136270	-0.770993647713716	3.38084412646467	0.232989910944958
ENSG00000136273	-1.75986874438405	1.95182303531591	0.0852887871585054
ENSG00000136381	-0.922687878663103	3.11226976841727	0.289210322673374
ENSG00000136436	-0.144072589294572	2.0899051114394	0.19680068115138
ENSG00000136504	-0.275651707831394	1.85733249643127	0.146421640923491
ENSG00000136527	-0.0404394938132312	2.36172783601759	0.148723517708541
ENSG00000136536	0.637790895455192	2.17464119266045	0.00927109366877603
ENSG00000136560	-0.556947150408705	3.34527568462078	0.236330737722961
ENSG00000136699	-1.506728999633	3.23766938387843	0.178608735366207
ENSG00000136715	-1.09877913771878	2.70629095725876	0.353819139763534
ENSG00000136718	-1.75986874438405	3.27531135454181	0.115363865019085
ENSG00000136720	-1.39980913338277	3.27760921430409	0.177556775773768
ENSG00000136731	-0.393500096886653	2.56584781867352	0.315910371577814
ENSG00000136738	-0.409391595836092	2.11727129565576	0.307664499141696
ENSG00000136754	-0.0588080652664391	2.45636603312904	0.166482413216766
ENSG00000136758	-0.174473610594823	3.08689347130946	0.140707648546523
ENSG00000136770	-0.941486834087143	2.75434833571102	0.349506985291091
ENSG00000136810	-1.31408057036975	1.77451696572855	0.137106469830166
ENSG00000136816	-0.361264342407771	2.97680833733807	0.190469611167701
ENSG00000136824	-1.02960774491334	1.81624129999178	0.172187799830461
ENSG00000136826	-1.506728999633	3.09985321988438	0.22716707475496
ENSG00000136830	-1.45883874872006	2.93550726582471	0.25347666467283
ENSG00000136854	-0.904669008305036	3.14628311315959	0.294972640403012
ENSG00000136867	-0.501695234588807	2.65561858354122	0.343271274076593
ENSG00000136869	-0.97579632060281	2.02734960777476	0.280925253953837
ENSG00000136870	-0.549093085850832	2.53592674139557	0.413371034496223
ENSG00000136888	-0.0664255706954432	3.06333335895175	0.114455354990849
ENSG00000136891	-0.811771522130446	2.64542226934909	0.413125322362963
ENSG00000136936	-0.348495418457597	2.21218760440396	0.292491711826943
ENSG00000136937	-0.335996057185567	2.46760810558363	0.294107447121017
ENSG00000136938	-1.05380295821504	2.60799085854717	0.383235621021042
ENSG00000136942	-1.05380295821504	3.16657810991965	0.269878601635687
ENSG00000136986	-0.99096834394847	2.74507479158206	0.347528165770276
ENSG00000136997	-1.75986874438405	2.58092497567562	0.178775625308469
ENSG00000137038	-1.27098478752194	2.8654001181793	0.304319501870245
ENSG00000137055	-1.20569900396902	2.91619065998054	0.287883262502381
ENSG00000137073	-0.815821467424241	2.62582671328571	0.422122084410365
ENSG00000137075	-0.700839129046746	2.39445168082622	0.442620634606289
ENSG00000137106	-0.32859851787071	2.46014581749175	0.290377262318938
ENSG00000137166	-2.06089874004803	2.78461729263288	0.124567278920193
ENSG00000137168	-0.863698355813761	3.18255730130491	0.301988678360329
ENSG00000137177	-0.528443125377903	2.68975269613916	0.337345535266815
ENSG00000137200	-0.261638364485798	3.11092624226642	0.165069177514651
ENSG00000137269	-1.11903501068834	2.26481782300954	0.32194054487022
ENSG00000137285	-1.75986874438405	2.0899051114394	0.109268052200301
ENSG00000137288	-0.674766324938829	2.41413736218448	0.449309784185701
ENSG00000137309	-1.14895699383937	3.29545713807256	0.234796113599795
ENSG00000137393	-1.18109409719982	2.49485002168009	0.384446571366721
ENSG00000137409	-1.36192873571201	2.76900787094377	0.312686383539309
ENSG00000137413	-1.36192873571201	2.23172438332852	0.295511121411894
ENSG00000137449	-0.285865781075928	2.38111508070985	0.261109258848796
ENSG00000137486	-0.0446511268912485	2.12221587827283	0.136038908916664
ENSG00000137497	-1.75986874438405	3.04512730656803	0.175755038675919
ENSG00000137500	-0.508730629006762	2.19312459835446	0.339590988480708
ENSG00000137547	-0.657272861373788	3.12450422483428	0.301241179073599
ENSG00000137563	-1.31408057036975	2.37566361396089	0.349872868453337
ENSG00000137574	-0.909690486299526	2.44404479591808	0.398999243906646
ENSG00000137575	-0.238691375913431	2.02118929906994	0.225619863758218
ENSG00000137601	-1.506728999633	2.5321171162488	0.282130364334244
ENSG00000137692	-0.410990583377802	3.06032002868829	0.214019691131341
ENSG00000137710	-1.09877913771878	2.36267092972567	0.34396688187109
ENSG00000137714	-1.75986874438405	2.40908736944783	0.16886839981512
ENSG00000137727	-0.6061424941489	2.13513265137677	0.339705544967889
ENSG00000137760	-2.06089874004803	2.06632592536204	0.115192378451725
ENSG00000137764	-0.997101521814537	2.15836249209525	0.317716261794432
ENSG00000137776	-0.261638364485798	2.06445798922692	0.252478342868311
ENSG00000137821	-0.718476059225821	2.4345689040342	0.450924616240553
ENSG00000138029	-0.852330326183307	3.32643827679573	0.263905678207397
ENSG00000138035	-0.441190797101797	1.86923171973098	0.169226327930123
ENSG00000138050	-0.395041530486575	1.87215627274829	0.168739196395114
ENSG00000138069	-0.142343203684667	3.36153897126928	0.0992932672405975
ENSG00000138071	-0.282193758017931	1.77085201164214	0.111080539905953
ENSG00000138074	-1.14895699383937	2.38201704257487	0.351874227014668
ENSG00000138081	-0.512761778239009	3.55254654795566	0.102714506579403
ENSG00000138095	-0.880064101535842	3.06107532362979	0.287197908625503
ENSG00000138107	-1.75986874438405	3.26670196688409	0.119218882404134
ENSG00000138138	0.332739361199556	1.97772360528885	0.0262435112965216
ENSG00000138166	-0.354832953879019	2.10209052551184	0.290701596781862
ENSG00000138182	-0.114850361318168	2.09516935143176	0.176965767393479
ENSG00000138231	-0.875371970205091	2.11892575282578	0.329233545111332
ENSG00000138246	-0.340787539200779	2.87361119699647	0.198767946280775
ENSG00000138297	0.295521802446297	2.62169546232928	0.0524074014934474
ENSG00000138303	-0.5392210261566	3.19838213000829	0.287652242732365
ENSG00000138316	-1.45883874872006	2.53083977861652	0.298501528880563
ENSG00000138326	-1.75986874438405	1.78175537465247	0.0523976372513321
ENSG00000138363	-1.58377748532836	2.81056852921641	0.225615798466429
ENSG00000138375	-2.06089874004803	2.98944981766669	0.138989215277705
ENSG00000138376	-1.34785124616213	2.19728055812562	0.28973463267803
ENSG00000138386	-0.880064101535842	1.93196611472817	0.242626810759597
ENSG00000138399	-0.811771522130446	2.76004532796581	0.357651716482397
ENSG00000138430	-1.58377748532836	2.35506820634885	0.254457688696809
ENSG00000138434	-0.517926235676264	0.903089986991944	0.0119845192013441
ENSG00000138600	0.218527654575666	3.12920635774753	0.0506775755267833
ENSG00000138639	-1.01305057470576	2.7462448717202	0.343373387682461
ENSG00000138640	-0.708828469529208	2.52891670027765	0.453176074805617
ENSG00000138658	-0.852330326183307	3.00518051250378	0.287187002511271
ENSG00000138688	-1.75986874438405	2.41747169320329	0.171578864905598
ENSG00000138735	-0.97579632060281	2.39707054995941	0.365151514637328
ENSG00000138738	-1.75986874438405	2.58602438238698	0.177859760283875
ENSG00000138750	-0.340787539200779	2.60530504614111	0.271918602244786
ENSG00000138756	-0.633622157087378	2.16879202031418	0.352762236600261
ENSG00000138757	-0.416691149869857	2.90955602924118	0.21677448237516
ENSG00000138758	0.363349601323103	2.99934806920672	0.03617965251102
ENSG00000138760	-0.703972842480161	3.14488541828714	0.307442702437353
ENSG00000138768	-0.703972842480161	2.55205953418788	0.448136657508143
ENSG00000138771	-1.27098478752194	2.50650503240487	0.375863827903205
ENSG00000138777	-1.506728999633	2.01911629044707	0.172168674548732
ENSG00000138801	-1.31408057036975	2.43536650661266	0.362685011568281
ENSG00000138802	-0.515881873255554	3.25151655229168	0.270196119192812
ENSG00000138814	-0.530547626621845	2.2417954312952	0.353905424832176
ENSG00000138829	-0.99096834394847	2.40140054078154	0.364528577495004
ENSG00000138867	-1.58377748532836	1.95424250943932	0.132002592799488
ENSG00000138942	-0.797749142054803	3.06539296156199	0.292037471908587
ENSG00000139163	-1.28274748966438	2.15075643986031	0.292620778959309
ENSG00000139168	-1.27098478752194	2.2380461031288	0.312238827779581
ENSG00000139174	-1.45883874872006	2.08098704691089	0.211054051867842
ENSG00000139218	-0.657272861373788	2.29666519026153	0.402236596741526
ENSG00000139278	-0.184442575798838	3.06855689507236	0.142138166933978
ENSG00000139324	-1.45883874872006	2.10380372095596	0.217291010353398
ENSG00000139329	-0.868265388361342	2.80719666071095	0.336546433902545
ENSG00000139343	-1.15780875305608	2.11892575282578	0.298712109661876
ENSG00000139354	-1.01305057470576	2.40568778667278	0.362875611528368
ENSG00000139370	-1.506728999633	1.53147891704226	0.0491670624312474
ENSG00000139405	-1.31408057036975	3.38605284894039	0.175957506446038
ENSG00000139433	-2.06089874004803	2.54220278243403	0.10350987410508
ENSG00000139436	-1.39980913338277	2.75853342223729	0.296989358907643
ENSG00000139438	-0.630955651746086	2.55083960506578	0.438853485811115
ENSG00000139496	-0.826261802368206	2.13193929521042	0.341682727682787
ENSG00000139505	-0.922687878663103	2.73439974252057	0.361752367192155
ENSG00000139514	-1.24251682975112	2.79588001734408	0.332620019819697
ENSG00000139517	-0.801669829724069	2.68663626926229	0.393940755649028
ENSG00000139644	-1.24251682975112	2.37930551775058	0.356387016012278
ENSG00000139651	-0.689938348284489	2.39967372148104	0.444620920529854
ENSG00000139668	0.17517985114632	2.79761373015308	0.0620736987697552
ENSG00000139684	-1.506728999633	2.88138465677057	0.249843273189206
ENSG00000139687	-0.765395575031462	2.65657729139611	0.407343447940402
ENSG00000139734	-0.692994110589587	2.33142729652074	0.419819093201625
ENSG00000139746	-0.194193644893736	1.5910646070265	0.0534704222931611
ENSG00000139793	-2.06089874004803	2.9216864754836	0.136512932182962
ENSG00000139826	-0.712020579041783	2.3021143769562	0.405933369342339
ENSG00000139842	0.0410919619575333	2.66133934000604	0.117878397980065
ENSG00000139874	-2.06089874004803	1.94448267215017	0.075256497512168
ENSG00000139926	-1.18109409719982	2.53466057582844	0.387104676144919
ENSG00000139946	-1.03631603459016	2.55930801090701	0.391359473597038
ENSG00000139990	-0.685288292383027	3.01241537476243	0.286604445018551
ENSG00000140044	-1.11903501068834	2.87909587950007	0.301573320796452
ENSG00000140105	-0.787964813058379	3.15518415969401	0.305789047908063
ENSG00000140153	-1.06089874004803	2.86362022027032	0.304200995125328
ENSG00000140157	-0.852330326183307	3.01410032151962	0.286860654265656
ENSG00000140350	-1.20569900396902	2.47784447633876	0.381832958824928
ENSG00000140374	0.273153473069275	3.20763436738896	0.0441582924763707
ENSG00000140386	-0.922687878663103	3.98143350393533	0.0234093829312572
ENSG00000140395	-0.997101521814537	2.10551018476997	0.308685255402375
ENSG00000140396	-0.585055884286292	2.70199947488964	0.349057221253437
ENSG00000140403	-2.06089874004803	2.30319605742049	0.114028707433311
ENSG00000140416	-1.28274748966438	1.52504480703685	0.0559790657053403
ENSG00000140443	-1.75986874438405	2.54220278243403	0.185134277349339
ENSG00000140450	-1.75986874438405	2.43055876952276	0.175351129882383
ENSG00000140464	-0.922687878663103	2.25647720624168	0.337475031457368
ENSG00000140471	-1.09877913771878	3.04630001965297	0.269251463296727
ENSG00000140521	-0.847926998175384	2.69328715700566	0.389236463086064
ENSG00000140525	-1.24251682975112	3.20736503746907	0.223897422421881
ENSG00000140548	-0.689938348284489	3.38765672862014	0.228551746533756
ENSG00000140575	-0.585055884286292	1.94448267215017	0.240496559532954
ENSG00000140598	-0.922687878663103	2.56761444273084	0.415614867124715
ENSG00000140612	-0.268588517689699	3.2333769034739	0.163078232783599
ENSG00000140694	-1.11903501068834	2.7570162347313	0.340134294349642
ENSG00000140718	-0.96113648703727	2.03140846425162	0.285029009579318
ENSG00000140743	-1.39980913338277	2.83537345247001	0.286532095881622
ENSG00000140829	-1.18109409719982	2.04727486738418	0.271863164380243
ENSG00000140836	-0.290132338351064	2.55448916000382	0.258783192259824
ENSG00000140937	-1.01305057470576	2.60422605308447	0.389883661010518
ENSG00000140941	0.346553093130528	2.48784512011144	0.0505935900467443
ENSG00000141027	-0.28402588862231	1.86628733908419	0.152682531957603
ENSG00000141030	-0.547916145743443	3.1901915805753	0.289678001315797
ENSG00000141052	-1.58377748532836	2.45331834004704	0.275219999542611
ENSG00000141101	-2.06089874004803	2.11058971029925	0.122083349137955
ENSG00000141198	-1.14895699383937	3.25430633233129	0.240502694051212
ENSG00000141232	-1.27098478752194	2.05115252244738	0.263417306836206
ENSG00000141252	-1.28274748966438	2.7570162347313	0.339317267138102
ENSG00000141367	-0.461593372298725	3.27253777737524	0.23804461466411
ENSG00000141378	-1.24251682975112	2.05115252244738	0.267295307379009
ENSG00000141380	0.0775538876235897	2.69504365882129	0.100771781536188
ENSG00000141385	-0.593594718330049	2.62376600013393	0.395440197648783
ENSG00000141424	-1.75986874438405	2.58771096501891	0.177859760283875
ENSG00000141425	-0.223717874327084	3.08511211326684	0.152755911216406
ENSG00000141428	-0.712020579041783	2.52504480703685	0.453885610317513
ENSG00000141448	-1.09877913771878	3.22685757028872	0.253805430328548
ENSG00000141469	-1.64888124182611	2.39005149645899	0.233263764293297
ENSG00000141510	-1.07942606525805	2.23426412437879	0.319235747998815
ENSG00000141526	-2.06089874004803	3.10991586302379	0.132244295280102
ENSG00000141551	-0.485030949670029	3.67214405701899	0.0679782710267577
ENSG00000141560	-0.582670727152252	2.89153745767256	0.274208005819724
ENSG00000141562	-0.485030949670029	3.42168617182451	0.162390186766464
ENSG00000141564	-0.405363874337132	2.12221587827283	0.307388363895153
ENSG00000141580	-1.45883874872006	1.88081359228079	0.149533361701966
ENSG00000141582	-1.36192873571201	1.36172783601759	0.0186490740964297
ENSG00000141664	-1.506728999633	3.001733712809	0.243311803933539
ENSG00000141682	-0.446373484977103	2.77923563167586	0.263850872445437
ENSG00000141736	-1.34785124616213	3.15350998930084	0.213674543420422
ENSG00000141753	-0.169787186989814	2.54777470538782	0.206440950694187
ENSG00000141756	-2.06089874004803	1.61804809671209	0.0225588125020727
ENSG00000141759	-0.62830541850461	3.35783959653798	0.24302542940159
ENSG00000142089	-0.213833293891907	3.75978112412736	0.0254727388596608
ENSG00000142149	-1.58377748532836	2.09166695759568	0.155939784764309
ENSG00000142156	-1.506728999633	2.46982201597816	0.298060516261163
ENSG00000142166	-0.841252289769055	2.04139268515822	0.309098896746571
ENSG00000142173	-0.712020579041783	3.56737930765098	0.112798757059388
ENSG00000142178	-2.06089874004803	2.94718856552609	0.137739698661888
ENSG00000142186	-0.77467908733147	3.30362797638389	0.282873657945329
ENSG00000142192	-0.187372007601815	2.41912930774198	0.213896538167635
ENSG00000142227	-1.18109409719982	2.90955602924118	0.291847858047083
ENSG00000142230	-1.18109409719982	3.45560611258187	0.186031193800713
ENSG00000142507	-2.06089874004803	3.02118929906994	0.139103748996863
ENSG00000142544	-1.506728999633	2.00216606175651	0.169061254593679
ENSG00000142655	-0.591162334015045	2.98855895687862	0.265989013469924
ENSG00000142871	-1.02960774491334	1.81954393554187	0.174006050228218
ENSG00000142875	-2.06089874004803	1.4983105537896	0.0181946144991459
ENSG00000142892	-0.897070798305236	0.477121254719662	0.00548517583986721
ENSG00000142937	-0.997101521814537	2.44482519950975	0.379046730517466
ENSG00000143067	0.17520917629161	1.17609125905568	0.00833378155255865
ENSG00000143324	-1.18109409719982	1.75587485567249	0.140995474185566
ENSG00000143344	-0.426657830247972	2.28216877830464	0.32570209223323
ENSG00000143393	-0.852330326183307	3.24117278677005	0.297460364256905
ENSG00000143401	-1.58377748532836	1.92685670894969	0.1262045198498
ENSG00000143442	-1.01305057470576	2.5910646070265	0.392237317883231
ENSG00000143614	-0.416691149869857	1.16136800223497	0.0164496230817476
ENSG00000143669	-1.45883874872006	3.08314414314305	0.229951476905198
ENSG00000143727	-0.847926998175384	3.40551710697638	0.212497454862452
ENSG00000143742	-0.650170543312525	1.93449845124357	0.24668347969593
ENSG00000143761	0.272821833324721	3.30920417967041	0.038786722181042
ENSG00000143870	-0.955487595765589	3.12024479554637	0.286444851929853
ENSG00000143924	-0.670275090756515	3.32345836684947	0.271583627615529
ENSG00000143947	-0.390433546177315	1.95904139232109	0.223587952233493
ENSG00000143970	-0.00630721920382041	2.38916608436453	0.1386726976693
ENSG00000144036	0.0797024649827948	2.84198480459011	0.0827281653798817
ENSG00000144048	-0.442911496863756	2.38201704257487	0.351128136224071
ENSG00000144120	-1.506728999633	3.3912880485953	0.117160738000487
ENSG00000144218	-0.756306361699325	0.977723605288848	0.0165376827535985
ENSG00000144320	-0.454452809774564	1.70757017609794	0.095622225461261
ENSG00000144354	-1.39980913338277	1.85733249643127	0.153577803208494
ENSG00000144357	-0.122702036299217	2.78175537465247	0.160412805049744
ENSG00000144366	-0.651660470942819	2.54468802230268	0.444052472730287
ENSG00000144381	-1.31408057036975	1.87215627274829	0.17588614737875
ENSG00000144426	-0.797749142054803	2.11058971029925	0.339782223862982
ENSG00000144468	-1.75986874438405	2.81358098856819	0.160410087908721
ENSG00000144535	-0.352677188200975	3.07481644064517	0.193890958866012
ENSG00000144566	-0.496719146390821	2.03742649794062	0.28642885251176
ENSG00000144580	-0.761787756767277	2.08098704691089	0.333183712770207
ENSG00000144597	-1.31408057036975	1.99782308074573	0.233275956767371
ENSG00000144635	-1.24251682975112	1.71180722904119	0.121891170115172
ENSG00000144642	-0.0821265567504307	2.73359846096134	0.154958550524816
ENSG00000144655	-1.24251682975112	2.62169546232928	0.371290541218178
ENSG00000144659	-1.02960774491334	3.28284860283464	0.253189684629523
ENSG00000144674	-0.120176720532114	2.54715912132742	0.188315571021851
ENSG00000144749	-1.75986874438405	2.95496573105842	0.177591371787508
ENSG00000144810	-1.64888124182611	1.91381385238372	0.106780088280767
ENSG00000144891	-1.45883874872006	2.57863920996807	0.284545079708539
ENSG00000145012	-0.00820405957628759	1.48429983934679	0.0221651510996713
ENSG00000145016	-0.904669008305036	3.07627625540422	0.286832431372147
ENSG00000145022	-1.45883874872006	2.07736790528416	0.209820439947999
ENSG00000145041	-1.20569900396902	3.74016523803283	0.0644948910322499
ENSG00000145191	-2.06089874004803	3.11092624226642	0.132244295280102
ENSG00000145220	-2.06089874004803	3.08332341847353	0.135549887557767
ENSG00000145332	-2.06089874004803	2.44870631990508	0.110505217941842
ENSG00000145348	-0.27268788521152	2.49623754516674	0.256584446714434
ENSG00000145375	-0.255917154744724	2.26834391395106	0.243574359275283
ENSG00000145390	-0.62830541850461	3.30685374869301	0.278214390580504
ENSG00000145414	-0.282831672638848	2.16879202031418	0.271570668527353
ENSG00000145425	-0.282831672638848	2.16435285578444	0.272011668906329
ENSG00000145494	-2.06089874004803	2.23552844690755	0.117740142167518
ENSG00000145555	-0.329925656082105	2.46089784275655	0.290377262318938
ENSG00000145592	-0.262775628004115	2.07918124604762	0.25645459324121
ENSG00000145623	-2.06089874004803	2.06258198422816	0.114191819923438
ENSG00000145632	-0.0377180942514072	2.60422605308447	0.15466635583637
ENSG00000145687	-0.523152846635799	2.07736790528416	0.309966131230883
ENSG00000145715	-0.0502487905406248	1.62838893005031	0.0359567328439609
ENSG00000145725	-0.927923367391902	1.53147891704226	0.0661598892656662
ENSG00000145730	-0.743941492527737	2.33545790068938	0.415993514068233
ENSG00000145734	-0.186859894595522	1.36172783601759	0.0297360096116232
ENSG00000145741	-0.747403480641084	1.45484486000851	0.0476072360641872
ENSG00000145743	-1.75986874438405	2.80854855124041	0.159763950959874
ENSG00000145781	-1.58377748532836	2.9588027033995	0.239032320935067
ENSG00000145782	-1.03631603459016	2.9434945159061	0.285202586177229
ENSG00000145817	-1.36192873571201	2.959518376973	0.258503140174502
ENSG00000145919	-0.448238083458894	2.17172645365323	0.324511039135253
ENSG00000145934	-1.506728999633	3.15488024471876	0.211534565141571
ENSG00000145982	-0.435161689667645	2.13672056715641	0.316508342043213
ENSG00000146072	-1.31408057036975	1.90308998699194	0.189042226265266
ENSG00000146085	-1.12729179803219	2.36455099535397	0.344876858716873
ENSG00000146197	-1.64888124182611	3.20709554041922	0.179130337013553
ENSG00000146242	-1.64888124182611	2.39532639306935	0.234757970093133
ENSG00000146247	-0.451742966887075	2.44169513564072	0.365583272258747
ENSG00000146263	-1.03631603459016	1.92685670894969	0.220972855562355
ENSG00000146282	-0.189805732899612	2.3384564936046	0.209057679064555
ENSG00000146373	-1.36192873571201	2.97197127639976	0.255992037315476
ENSG00000146376	-1.09877913771878	2.53083977861652	0.386841979009498
ENSG00000146414	-0.671835739119703	2.64295887940979	0.402643582696135
ENSG00000146535	-0.922687878663103	2.96307916064183	0.287156441992386
ENSG00000146574	-1.21580070003377	2.66464197555613	0.367877044248397
ENSG00000146592	-1.18109409719982	1.94200805302231	0.219193299887891
ENSG00000146648	-2.06089874004803	2.09864372581706	0.121169276257811
ENSG00000146676	-1.28274748966438	2.23299611039215	0.309987929523812
ENSG00000146707	-0.927923367391902	1.64836001098093	0.101749233983517
ENSG00000146757	-2.06089874004803	2.32014628611105	0.113609863576617
ENSG00000146872	0.110002266589272	3.11411035653189	0.0657417126081349
ENSG00000147044	-0.892192329679026	3.34684176964225	0.246803249456397
ENSG00000147050	0.487831009003132	3.15836249209525	0.0195216406090616
ENSG00000147065	-1.07942606525805	3.50697830424642	0.166182333011753
ENSG00000147100	-0.927923367391902	3.45224657452044	0.184076375517975
ENSG00000147121	-1.14895699383937	3.34762269946724	0.224324614819199
ENSG00000147123	-2.06089874004803	2.07003786660776	0.116138869401412
ENSG00000147124	-0.635056288357446	2.95904139232109	0.278957770056455
ENSG00000147130	-2.06089874004803	1.78532983501077	0.037358601989383
ENSG00000147164	-0.099560448775713	3.53383558423606	0.0501427722913503
ENSG00000147202	-0.96113648703727	1.39794000867204	0.0408812403160567
ENSG00000147224	-0.225804502188285	3.34113763874096	0.125293476173758
ENSG00000147383	-1.75986874438405	4.36681504616385	0.00363446050991289
ENSG00000147416	-0.329925656082105	2.67394199863409	0.245460294649752
ENSG00000147454	-0.97579632060281	1.78532983501077	0.162016553066881
ENSG00000147459	-0.540222294105074	2.37199091146491	0.399485316407107
ENSG00000147526	-0.515881873255554	2.06445798922692	0.302734186744675
ENSG00000147533	-1.64888124182611	2.40312052117582	0.237574983581226
ENSG00000147536	-0.765395575031462	1.69897000433602	0.1126000629395
ENSG00000147592	-0.361264342407771	1.86923171973098	0.164146668090193
ENSG00000147649	-0.146274787872172	2.30319605742049	0.18808878723219
ENSG00000147677	-0.2882743203118	2.05499586152914	0.258237636451347
ENSG00000147679	-0.521083791118671	1.96848294855394	0.246045502022525
ENSG00000147687	-0.822113786782652	2.21218760440396	0.358370185326491
ENSG00000147853	-0.847926998175384	2.27415784926368	0.363966957468055
ENSG00000147854	-0.493733266875316	2.14457420760962	0.327877825451056
ENSG00000147883	-1.39980913338277	3.42756724771945	0.131666841622685
ENSG00000148019	-1.506728999633	3.22569687165065	0.184192296400916
ENSG00000148053	-1.24251682975112	2.59217675739587	0.375060000342249
ENSG00000148110	-1.14895699383937	3.00389116623691	0.268942633888785
ENSG00000148120	-1.39980913338277	3.47899913167336	0.114746664243834
ENSG00000148143	-1.27098478752194	2.80922292168942	0.325945452635126
ENSG00000148153	-2.06089874004803	2.16136800223497	0.123193212037435
ENSG00000148229	-1.64888124182611	3.0826058726979	0.217700994837582
ENSG00000148300	-0.351278786204606	2.96425963019685	0.18793318533517
ENSG00000148303	0.221551221123258	3.28476901334902	0.0478129954588543
ENSG00000148331	-0.0734420804259434	3.78972169398092	0.0203194000119276
ENSG00000148337	-1.75986874438405	3.52923780526966	0.0402178062247684
ENSG00000148339	-1.45883874872006	3.49686048739437	0.0935137887143309
ENSG00000148358	-1.506728999633	2.39967372148104	0.299542520792935
ENSG00000148429	-0.818005015024361	2.79483645781456	0.342807306043007
ENSG00000148450	-1.20569900396902	1.51188336097887	0.0543387524373503
ENSG00000148459	-1.64888124182611	1.60205999132796	0.0454723898484882
ENSG00000148481	-0.0809747027617631	1.98227123303957	0.123649769328282
ENSG00000148484	-1.28274748966438	2.43616264704076	0.368358855980498
ENSG00000148498	-1.506728999633	2.39181692361325	0.298887021311485
ENSG00000148516	-0.416691149869857	2.27067883614471	0.320327823464114
ENSG00000148572	-0.822113786782652	2.46014581749175	0.430355993395914
ENSG00000148606	-0.822113786782652	2.8119099804201	0.335974805395175
ENSG00000148634	-0.20716399442364	2.70199947488964	0.196502248629966
ENSG00000148672	-0.196666009371681	1.74036268949424	0.0838924681902862
ENSG00000148688	-1.506728999633	2.23552844690755	0.240576728051158
ENSG00000148690	-0.36711898813039	2.76305344029961	0.234770760697443
ENSG00000148700	-1.39980913338277	2.8172347304255	0.289978548159858
ENSG00000148737	-0.969954791857958	2.63498080005123	0.390825275831028
ENSG00000148773	-1.58377748532836	2.39967372148104	0.268446942492635
ENSG00000148841	-1.27098478752194	3.1156105116743	0.230175825073029
ENSG00000148925	-0.489874162567618	2.66838591669	0.330854986048358
ENSG00000149090	-2.06089874004803	3.01157044359728	0.139204924511956
ENSG00000149100	-0.587454213141073	2.33445375115093	0.404527495423256
ENSG00000149177	-0.0894035505133333	2.65272969606925	0.167648210198611
ENSG00000149179	-1.12729179803219	3.39075852873872	0.213556637419513
ENSG00000149187	-0.0894035505133333	2.43854234878611	0.175977148947951
ENSG00000149231	-0.787964813058379	3.26209496467406	0.298436434604423
ENSG00000149257	-1.24251682975112	3.25899625324891	0.219112806431153
ENSG00000149273	-1.18109409719982	3.40217537503151	0.20518609245697
ENSG00000149289	-0.549093085850832	2.75625564875423	0.312668777071247
ENSG00000149532	-1.64888124182611	3.17565674728166	0.191744950682221
ENSG00000149571	-2.06089874004803	2.87794695162919	0.133916311631935
ENSG00000149600	-1.64888124182611	2.51982799377572	0.245563846208445
ENSG00000149658	-1.45883874872006	3.6220066730068	0.0576241290976211
ENSG00000149716	-1.64888124182611	3.80902072048367	0.0250221060465359
ENSG00000149923	-2.06089874004803	3.27554168840131	0.0975405493007407
ENSG00000149925	-0.784165387402811	3.12920635774753	0.301944981986291
ENSG00000150093	0.285385979188435	1.93701610746481	0.0263035452358366
ENSG00000150316	-0.602304810538385	2.07554696139253	0.317807198895378
ENSG00000150347	-0.553518850548906	2.67024585307412	0.358320341615744
ENSG00000150403	-0.344256537912014	3.1167737269759	0.195076929626948
ENSG00000150459	-0.756306361699325	2.07554696139253	0.329888806522984
ENSG00000150630	-0.596040802641255	2.20002926655377	0.356437502686192
ENSG00000150779	-0.654457600101607	3.22453306260609	0.310374342993075
ENSG00000150867	-2.06089874004803	1.98900461569854	0.0925383132275291
ENSG00000150938	0.266713597826755	2.92142634101527	0.0441735967336701
ENSG00000150961	-0.826261802368206	2.57634135020579	0.435147229088543
ENSG00000150990	-1.03631603459016	4.3055663135153	0.00454235012581728
ENSG00000150991	-0.237615387718756	3.81070286094712	0.0245398684044834
ENSG00000150995	-1.58377748532836	2.26245108973043	0.212969513922443
ENSG00000151014	0.435144111476618	2.42324587393681	0.0346913554303916
ENSG00000151065	-1.12729179803219	3.00496588710682	0.271132952082059
ENSG00000151135	-0.832708362281309	3.30621050816776	0.275754692274315
ENSG00000151148	-2.06089874004803	3.1475217435376	0.125422596743311
ENSG00000151151	-1.24251682975112	2.59879050676312	0.374460424006809
ENSG00000151240	-0.650170543312525	3.2456360294062	0.306147027018181
ENSG00000151247	-0.464365579367481	2.04532297878666	0.284788753707383
ENSG00000151276	-0.904669008305036	2.74585519517373	0.358956919084018
ENSG00000151292	-0.664493262321477	1.85733249643127	0.197053130060932
ENSG00000151304	-0.826261802368206	3.35869609957381	0.245455413969324
ENSG00000151332	-1.64888124182611	2.64246452024212	0.211332408462249
ENSG00000151348	-0.32859851787071	2.81590965088677	0.207839968491859
ENSG00000151376	-1.05380295821504	1.80277372529198	0.165487992258394
ENSG00000151458	-1.02960774491334	2.04727486738418	0.285356905484916
ENSG00000151461	-1.36192873571201	2.4224256763712	0.347606099806627
ENSG00000151466	-0.591162334015045	3.19326377300135	0.302525532994415
ENSG00000151503	-1.12729179803219	1.77451696572855	0.149925666752063
ENSG00000151552	-1.36192873571201	2.51719589794997	0.341451738420759
ENSG00000151553	-1.75986874438405	1.72427586960079	0.0434495321782202
ENSG00000151612	-2.06089874004803	2.52762990087134	0.104469934281731
ENSG00000151617	-1.31408057036975	3.14097916347697	0.219745187020673
ENSG00000151657	-0.285223397498507	1.38916608436453	0.0365967260194205
ENSG00000151693	-1.05380295821504	2.20411998265592	0.317949481694932
ENSG00000151702	-1.02960774491334	3.10380372095596	0.275520530494517
ENSG00000151718	0.0439904802226538	2.38381536598043	0.119041524723781
ENSG00000151726	-2.06089874004803	3.37447338906398	0.0795730121802139
ENSG00000151835	-0.811771522130446	3.25839780409551	0.297539668697075
ENSG00000151849	-1.31408057036975	2.50987428500472	0.362953617320846
ENSG00000151893	-1.24251682975112	2.7863964613723	0.335522063675652
ENSG00000151914	0.0413946578733843	2.02938377768521	0.0787074440107676
ENSG00000151923	-0.399809133382765	2.16879202031418	0.312685782562514
ENSG00000152082	-2.06089874004803	2.00860017176192	0.0986826404749822
ENSG00000152102	-1.75986874438405	3.02304658407551	0.177057810631889
ENSG00000152127	-0.674766324938829	2.40568778667278	0.447044997993667
ENSG00000152193	-0.56266836014978	3.51594004209332	0.124733332629494
ENSG00000152219	-0.778396069594067	2.75473046902375	0.356708356469642
ENSG00000152234	-0.32062788733514	3.44247976906445	0.106634370334236
ENSG00000152242	-0.0779354526950672	3.07243372596839	0.117778523205729
ENSG00000152253	-1.28274748966438	2.9434945159061	0.272343954749782
ENSG00000152404	-0.541378539906383	1.4983105537896	0.0498486209720118
ENSG00000152409	-2.06089874004803	2.09166695759568	0.120022628841316
ENSG00000152413	-1.75986874438405	2.50852971897129	0.186760947229108
ENSG00000152422	-1.506728999633	2.79657433321043	0.250164901644907
ENSG00000152464	-1.75986874438405	0.845098040014257	0.00464932180824873
ENSG00000152465	-0.868265388361342	3.19005141775921	0.301267913466588
ENSG00000152484	-1.34785124616213	2.92427928606188	0.272933366969053
ENSG00000152492	-1.18109409719982	1.68574173860226	0.115648592878668
ENSG00000152520	-1.21580070003377	2.49345805099519	0.383714430083937
ENSG00000152556	-0.379762733940439	2.37657695705651	0.313501593236732
ENSG00000152558	-1.506728999633	1.77451696572855	0.104994117561012
ENSG00000152601	-0.765395575031462	2.63245729218472	0.418267286096885
ENSG00000152661	-1.75986874438405	1.72427586960079	0.0434495321782202
ENSG00000152700	-1.14895699383937	2.13830269816628	0.304516935102053
ENSG00000152749	-0.567235392697361	2.69983772586725	0.346076628847341
ENSG00000152767	-0.852330326183307	3.3807537708039	0.229135361589489
ENSG00000152784	-2.06089874004803	2.73996769675951	0.117016947475521
ENSG00000152795	0.0978902070970883	2.3654879848909	0.099503185103011
ENSG00000152818	0.0738977276858515	2.10890312766731	0.078431894232801
ENSG00000152894	-0.73528603892618	2.30642502755069	0.405001042782027
ENSG00000152904	-0.801669829724069	1.71180722904119	0.122570877742279
ENSG00000152953	-2.06089874004803	2.12872228433843	0.123237182277014
ENSG00000153006	-1.27098478752194	2.13513265137677	0.290468390225531
ENSG00000153046	-1.58377748532836	2.48287358360875	0.27284918316605
ENSG00000153107	-2.06089874004803	2.06445798922692	0.115192378451725
ENSG00000153317	-0.875371970205091	2.93876982278312	0.294567650995973
ENSG00000153339	-0.533798642184397	2.72304499164344	0.324348566237022
ENSG00000153487	-0.941486834087143	2.57112627708431	0.410375750321224
ENSG00000153551	-1.506728999633	2.02734960777476	0.174224573595788
ENSG00000153558	-0.97579632060281	2.36735592102602	0.354094157333885
ENSG00000153560	-0.200137218062908	2.3541084391474	0.214357246087479
ENSG00000153561	-1.36192873571201	3.06539296156199	0.232203661078982
ENSG00000153575	-1.07942606525805	2.53147891704225	0.38767794439308
ENSG00000153714	-1.28274748966438	2.69063901171597	0.35080830399428
ENSG00000153721	-1.75986874438405	2.96824939410792	0.177925362091735
ENSG00000153767	-1.39980913338277	2.76826801645155	0.296341008937939
ENSG00000153814	-0.570774147704045	1.04139268515823	0.0162169603399655
ENSG00000153827	0.0557488893637223	2.56937390961505	0.119256016768787
ENSG00000153885	-1.64888124182611	2.97382032435268	0.227075748572252
ENSG00000153922	-0.612555004195636	1.8481891169914	0.182326457703089
ENSG00000153956	-0.637748168811766	2.20139712432045	0.362540998150488
ENSG00000153975	-1.14895699383937	1.94448267215017	0.221167224858753
ENSG00000153976	-0.97579632060281	2.21879799811174	0.323944535854926
ENSG00000153993	-1.58377748532836	2.27646180417324	0.219124408345966
ENSG00000154059	-1.20569900396902	2.6414741105041	0.372879748583524
ENSG00000154096	-0.615110566033726	2.48855071650044	0.447069835931564
ENSG00000154114	-0.922687878663103	2.5910646070265	0.412982274810814
ENSG00000154122	-1.31408057036975	2.39880773020326	0.355566721876652
ENSG00000154124	-0.97579632060281	2.44947839918736	0.384029592228901
ENSG00000154127	-0.884807480992346	2.5971464878337	0.420261536963574
ENSG00000154174	0.00846527299791345	2.6414741105041	0.132385148533688
ENSG00000154188	-1.75986874438405	2.03941411917614	0.102488495198112
ENSG00000154229	-0.841252289769055	1.7160033436348	0.127293879394193
ENSG00000154310	-0.787964813058379	2.41580772763554	0.430125016554114
ENSG00000154380	-0.312117456137704	1.04139268515823	0.0142403189561637
ENSG00000154511	-0.77467908733147	2.97220283837906	0.293619545329382
ENSG00000154518	-1.01305057470576	3.41463914673701	0.201809512551704
ENSG00000154545	-1.64888124182611	3.75754785346924	0.0286563975717437
ENSG00000154582	-0.480241152703745	2.57403126772772	0.365354763630423
ENSG00000154640	-1.09877913771878	2.20817252666712	0.316525033658134
ENSG00000154678	-0.787964813058379	1.26717172840301	0.0289292269094052
ENSG00000154727	-0.997101521814537	2.36078268987328	0.349583944962292
ENSG00000154734	-1.18109409719982	2.72304499164344	0.354687458624099
ENSG00000154767	-1.1066562306087	3.46322087977479	0.185967089781083
ENSG00000154822	-1.28274748966438	2.54900326202579	0.368787822245105
ENSG00000154839	-1.64888124182611	3.05173119605985	0.222506283032071
ENSG00000154845	-0.624267738080616	3.30674660807771	0.277273018333094
ENSG00000154945	-1.17175998710645	2.82930377283102	0.319256752197729
ENSG00000154978	-2.06089874004803	2.36828688490213	0.113082251976571
ENSG00000155008	-0.0806266625523439	2.15075643986031	0.16087807597747
ENSG00000155090	-1.64888124182611	1.92941892571429	0.110043749194151
ENSG00000155096	-0.194645759390672	2.30856441356124	0.211587238740007
ENSG00000155097	-0.189290743733514	3.0542299098634	0.143066632458291
ENSG00000155100	-0.94695538774119	1.49136169383427	0.0579688533848605
ENSG00000155130	-1.07942606525805	1.88649072517248	0.198533359285664
ENSG00000155158	-0.863698355813761	2.75127910398334	0.361309344282868
ENSG00000155229	-0.441190797101797	2.60260252042026	0.331929316189246
ENSG00000155304	-0.615110566033726	2.62889956442061	0.399182594405356
ENSG00000155313	-0.419190269457955	2.20002926655377	0.319180860673031
ENSG00000155324	-0.519980267094875	2.62634036737504	0.366843052981801
ENSG00000155330	-1.75986874438405	2.82445127003661	0.162429374535244
ENSG00000155368	-1.75986874438405	2.68663626926229	0.156849336525642
[truncated: 1,112 more rows]
