# Supplementary material for: The HSV-1 ICP22 protein selectively impairs histone repositioning upon Pol II transcription downstream of genes
Source: Nat Commun. 2023 Jul 31;14:4591. doi: 10.1038/s41467-023-40217-w (PMC10390501; doi:10.1038/s41467-023-40217-w)
Supplement: Supplementary file 8 — Source Data [file 41467_2023_40217_MOESM8_ESM.zip › SupFig7d.tsv]

ID	log10(downstream_FPKM)	log10(dOCR_length_[bp])	density
ENSG00000000460	-0.460986487749625	1.86183299765794	0.126774533439307
ENSG00000001036	-0.941646005086021	2.34781771270891	0.348710828640648
ENSG00000001167	0.162420614900276	2.38605284894039	0.25088312832074
ENSG00000001461	-0.440541276323003	1.95424250943932	0.170304372830321
ENSG00000001497	-0.66230686422153	2.8622804932997	0.474314498810736
ENSG00000001629	0.0242118527243942	2.5493098589195	0.467909020496304
ENSG00000002549	-0.576679612232083	3.156776233419	0.304104400722682
ENSG00000002586	-1.5543349490014	1.88930170250631	0.0235891700302698
ENSG00000003056	-0.361318447425916	3.17296760877088	0.358354109292443
ENSG00000003436	-0.697110549349109	1.93951925261862	0.135685694104799
ENSG00000003509	-0.144482580254801	2.15381486434453	0.244675807543153
ENSG00000003989	-1.47526179973275	3.21728649275249	0.0581283001337212
ENSG00000004399	-1.04922550382069	2.69897000433602	0.3429068230582
ENSG00000004478	-1.23230097950752	2.97977593272969	0.15995163697392
ENSG00000004487	-0.76906890555714	2.09777773453928	0.17785803659651
ENSG00000004700	-1.0630987894305	2.36125552005815	0.283814633361632
ENSG00000004766	-0.486271044541655	2.25947441953108	0.403007498296002
ENSG00000004864	-0.457528708384537	2.31544551822458	0.484458979048552
ENSG00000004897	-0.102658520335073	1.83250891270624	0.0898971179328314
ENSG00000004961	-0.301605114257501	2.04336227802113	0.231247908338013
ENSG00000005007	-0.326540348823161	2.48749189155849	0.612849937853254
ENSG00000005022	-1.5543349490014	3.8616837299191	0.00478625326062825
ENSG00000005189	-0.882402697095182	2.57806588383609	0.466511469170952
ENSG00000005194	-0.572171812740809	3.06154671679656	0.355089742290904
ENSG00000005249	-1.70942223422719	3.39119984010877	0.0144060784517147
ENSG00000005302	-1.27571789582073	3.56534596590433	0.0260646191647222
ENSG00000005436	-1.32396232843876	2.8318697742805	0.162062878458451
ENSG00000005469	-1.12301922453365	2.65248808578101	0.304580183444668
ENSG00000005483	0.608716844163431	2.66698571832966	0.0816706365429815
ENSG00000005486	-1.01026690465112	2.97127584873811	0.279399100972882
ENSG00000005700	-0.364086936308105	2.26126286879249	0.421818619629467
ENSG00000005801	-0.51699175262262	2.30535136944662	0.464865566027094
ENSG00000005810	0.141060426580791	3.24532755969943	0.224430761392884
ENSG00000006042	-0.910941231059236	2.14223299179471	0.186099772123308
ENSG00000006453	-0.0372455048208536	3.40942586867144	0.138644651495438
ENSG00000006459	-0.299134505427828	2.84618242130648	0.599420642952715
ENSG00000006530	-0.13447291023558	2.98520185836457	0.476219871840962
ENSG00000006712	-0.234263138171094	2.56496180446229	0.61310248073704
ENSG00000006715	-0.326540348823161	2.53624270683832	0.617817925041012
ENSG00000006831	-0.537388916549824	3.17529432175625	0.307770591965308
ENSG00000007341	-0.00790652497255357	2.12952877385878	0.161287561598561
ENSG00000007923	-0.697110549349109	2.94718856552609	0.408865709796673
ENSG00000007944	-0.10880978158856	2.30588853028431	0.412034131711071
ENSG00000008018	0.117652511931528	2.40951045226932	0.307232209174358
ENSG00000008083	-0.910941231059236	2.91262055279702	0.368860331115182
ENSG00000008086	-0.92098716134004	3.9053505677338	0.0147731236636469
ENSG00000008256	-0.336929617958334	3.06098098356601	0.416414725732396
ENSG00000008282	-1.13951128065902	2.23992481326215	0.183643392311437
ENSG00000008294	0.280613055939739	2.93487703137671	0.23884971824455
ENSG00000008311	-0.790996412922113	2.49692964807321	0.550651520557339
ENSG00000008324	-0.590631716846189	3.15994297804715	0.298842654300011
ENSG00000008394	-0.525084528229962	2.56110138364906	0.677669419004972
ENSG00000008513	-0.910941231059236	2.99574485107633	0.294729227320017
ENSG00000008853	-1.5543349490014	2.67117284271508	0.111168378968554
ENSG00000008952	0.0900065752037673	2.76473639195877	0.380338007093271
ENSG00000008988	-0.156524659693172	2.33945144130644	0.475359508298176
ENSG00000009335	0.23866683351949	3.28886378016105	0.162779724088566
ENSG00000009413	0.0850533617449393	2.56437012251532	0.413201885974934
ENSG00000009780	-1.47526179973275	2.73519954842231	0.127370239894107
ENSG00000009844	-0.630086544988149	1.90173069172922	0.124223401530377
ENSG00000009954	-0.210048326169285	3.28137430235505	0.260770957736151
ENSG00000010072	-0.172387874714174	2.26540749653109	0.393618217463477
ENSG00000010270	-1.02293233277478	2.23363058016446	0.234155306267137
ENSG00000010810	-0.790996412922113	2.68551781775074	0.543669316299759
ENSG00000011114	-0.0306739217266081	3.04000863601354	0.408680048785621
ENSG00000011198	0.225909225973229	1.81291335664286	0.0402116657494911
ENSG00000011258	-0.192719910233128	3.23754373814287	0.31013218623476
ENSG00000011275	0.032158262581775	3.39984671271292	0.146354655788867
ENSG00000011295	-0.93111654065213	2.10209052551184	0.15968964907637
ENSG00000011422	-1.17423180406877	2.82994669594164	0.25204237833621
ENSG00000011426	-0.275683754852567	2.61568708193483	0.616964213441339
ENSG00000011465	-1.17423180406877	2.67920069572705	0.286233686948041
ENSG00000011523	-1.17423180406877	2.36501974281653	0.209651241761482
ENSG00000011566	0.244218771484847	2.75070120039587	0.265046668386701
ENSG00000011638	-0.70932956172175	2.80294467372241	0.50938752673793
ENSG00000012174	-0.93111654065213	2.49380646215058	0.401682739528826
ENSG00000012660	-0.262164911671493	3.02036128264771	0.463697676285012
ENSG00000012822	-0.339586013758058	2.93626234190348	0.515232201869946
ENSG00000013016	-0.70313140655421	2.56020562297006	0.654424150616158
ENSG00000013288	-1.85536494466538	2.27875360095283	0.0406356196129972
ENSG00000013374	-0.257761475489438	2.99815031508137	0.479646628443843
ENSG00000013503	-1.5543349490014	2.8862086241675	0.0611498505686546
ENSG00000013573	-1.85536494466538	2.67692212553748	0.0580622763569409
ENSG00000013583	-1.15639494032936	2.42119246830575	0.238438041918923
ENSG00000013619	-1.32396232843876	2.7606109383977	0.187252078291361
ENSG00000013810	-0.986168280401283	3.21886359655335	0.1763943954926
ENSG00000014123	-0.910941231059236	2.27932466544261	0.310471176861602
ENSG00000014641	-1.47526179973275	1.97886498434766	0.0476464197964445
ENSG00000014919	-0.572104249101023	2.56732050398399	0.687000623354532
ENSG00000015153	-0.347613812300858	2.82672252016899	0.589672086723394
ENSG00000015171	-0.614905153866432	3.28307497473547	0.215674442852137
ENSG00000015479	0.370356163746216	3.12425962078281	0.143893629242895
ENSG00000015676	-0.691083163185656	2.78710609303657	0.515801770594375
ENSG00000016082	-1.0630987894305	2.87171884331876	0.302398334932394
ENSG00000017260	-0.13447291023558	3.03642926562667	0.461717004398681
ENSG00000018510	-0.0294063067462969	3.13145826010653	0.357643357105335
ENSG00000019549	-0.986168280401283	2.03542973818455	0.118301175054828
ENSG00000020256	-1.25330495333742	2.65441721491371	0.256632864201163
ENSG00000020922	-0.497509745314451	2.95820540653475	0.447937032131767
ENSG00000021574	-0.864191810972235	2.92077532233257	0.383360824850901
ENSG00000021762	-0.651326032071193	2.51982799377572	0.684577316659204
ENSG00000022267	-0.87320180840479	3.1624897277365	0.223931818724103
ENSG00000023041	-0.153042504998833	2.30535136944662	0.434927118090171
ENSG00000023171	-1.21197122672322	2.50548913841672	0.239271761889231
ENSG00000023287	-0.393056404250075	2.35888620440587	0.527901483631294
ENSG00000023734	0.0614926083908724	2.89886224786234	0.392407318795738
ENSG00000023909	-0.66230686422153	2.73479982958885	0.542742720250028
ENSG00000024048	0.188286972939535	2.64196959770206	0.31399610873621
ENSG00000024526	-0.963336859885511	2.39924094169246	0.355805318876523
ENSG00000025156	-1.0630987894305	2.41204033019166	0.296447302710823
ENSG00000025796	-0.567643448945852	1.84509804001426	0.105966590332138
ENSG00000026025	-0.806216409692969	2.50413090593545	0.536059826859808
ENSG00000026508	-0.26664688857832	2.40010607042855	0.563919087155487
ENSG00000026652	-0.76906890555714	2.57691695596521	0.589883758897219
ENSG00000027697	-0.537388916549824	2.19033169817029	0.29108503558121
ENSG00000028116	-0.00543062196708805	2.36967959955982	0.393080304634953
ENSG00000028203	-0.0980732325897134	2.54869644853235	0.558249840039015
ENSG00000028528	-0.0816702164337564	3.3345040138073	0.192711323140085
ENSG00000028839	-0.264400118325723	2.91907809237607	0.542915620222035
ENSG00000029363	0.357270960164226	3.22878520098065	0.124134524973179
ENSG00000029364	0.114868047261473	3.21212098971222	0.244003208086429
ENSG00000029725	-0.0178783177756771	2.31281182621209	0.354171137409112
ENSG00000029993	-0.821989228869673	3.92405949812892	0.0180394148818581
ENSG00000030066	-0.154754249428905	2.8604877374747	0.536744952044255
ENSG00000030110	-0.941646005086021	2.99442714240858	0.289769118235373
ENSG00000030582	0.149730972648055	2.92672820044693	0.336961248736738
ENSG00000031003	0.118595076012566	2.73878055848437	0.363429885269995
ENSG00000031691	-0.697110549349109	2.4187154968656	0.57143689755063
ENSG00000031698	0.483408954470049	2.97577634996478	0.133560754427249
ENSG00000032219	-0.567643448945852	3.10653085382238	0.332787362149927
ENSG00000032742	-1.32396232843876	3.39937082091844	0.0324699479210501
ENSG00000033050	-0.679360160880334	2.94999954285992	0.407357912436061
ENSG00000033170	0.0780255864905072	2.71787844865235	0.388784719328355
ENSG00000033178	-0.355751748074432	2.43136376415899	0.58642850440288
ENSG00000033627	-0.99814054501309	3.01703333929878	0.258822321611277
ENSG00000034152	-0.525023906374564	3.50075089958895	0.118798261855458
ENSG00000034510	-0.0411889683314659	2.99288474536712	0.429986184835286
ENSG00000034533	-1.0630987894305	2.35602585719312	0.28251973087402
ENSG00000034677	-0.0506337234278691	2.2148438480477	0.258969487544194
ENSG00000034713	-0.667945300519643	2.44090908206522	0.613972994618858
ENSG00000035499	-0.497509745314451	2.65321251377534	0.605367769122176
ENSG00000035862	-1.09202640858609	2.87288434413743	0.284808629617549
ENSG00000036257	-0.00543062196708805	2.73996769675951	0.441655273988444
ENSG00000037474	-0.0465636724959128	2.88677264305444	0.450907769217134
ENSG00000037637	0.271009735127723	2.76004532796581	0.241074902775822
ENSG00000038219	-0.316393818089618	3.02428037604708	0.447547211293584
ENSG00000038382	-0.87320180840479	2.63397315578967	0.484190109808541
ENSG00000039123	0.387084467025747	2.46239799789896	0.131422018454481
ENSG00000039319	-0.0816702164337564	3.06707085604537	0.42929257912987
ENSG00000039523	-0.755076756557952	2.82639878218762	0.496840474907141
ENSG00000039560	-0.31383788201154	2.85582190540603	0.590379771196063
ENSG00000040275	-0.941646005086021	2.23552844690755	0.262325390753872
ENSG00000040531	-0.31387515820245	3.27009628142033	0.292866594559557
ENSG00000040933	-0.798482848309727	2.36828688490213	0.44801286421073
ENSG00000041880	-0.783526905684131	3.38174665065045	0.108930106773876
ENSG00000042062	-0.427249509275921	2.4483197649335	0.608296288340857
ENSG00000042088	-0.941646005086021	2.84695532501982	0.394677595677059
ENSG00000042445	-1.0630987894305	2.56199530056549	0.317532551471506
ENSG00000042493	-0.238464866319273	2.50379068305718	0.609754834332301
ENSG00000042753	-1.15639494032936	1.06069784035361	0.00529087876562028
ENSG00000043514	-0.329095154973306	1.16136800223497	0.0171568324027416
ENSG00000044459	-0.685138284737302	2.66604973848052	0.600263430455351
ENSG00000044574	-0.251255056362653	2.70735723445018	0.639480672415246
ENSG00000047188	-0.287233334361986	2.44208762955076	0.595098421040102
ENSG00000047315	-0.308918092886253	2.85400223312699	0.59134919793096
ENSG00000047346	-0.70932956172175	3.12040939455607	0.275830504558697
ENSG00000047410	-0.76906890555714	1.47348697006457	0.0438268744945814
ENSG00000047578	-0.408345899838606	3.09499490094461	0.383718764393324
ENSG00000047579	-0.93111654065213	2.84354421194564	0.403054190080835
ENSG00000047621	-0.168830098762174	1.59383966108127	0.0777142132247655
ENSG00000047644	-1.27571789582073	3.75951675946219	0.0186728952050674
ENSG00000047849	0.0276571070135165	3.03532965880125	0.368049390837448
ENSG00000048028	-0.87320180840479	2.61568708193483	0.482219567463382
ENSG00000048342	-0.748195508156705	2.29939833006815	0.373767214455798
ENSG00000048471	-1.17423180406877	2.89292898235521	0.226203721681324
ENSG00000048707	-0.323962328438761	1.87361119699647	0.144923733071406
ENSG00000048828	0.248367282221168	3.49006387791629	0.0689550204749979
ENSG00000048991	-0.630163759718496	1.9566485792052	0.14888697033341
ENSG00000049130	-0.545811078055117	1.79934054945358	0.0981779245054575
ENSG00000049167	-0.232208307002088	1.7501225267834	0.0902233475631439
ENSG00000049323	-0.387114679515895	2.33041377334919	0.501909600336988
ENSG00000049449	-0.783526905684131	2.45788189673399	0.538690950362174
ENSG00000049540	-1.0630987894305	3.02846958009886	0.227979906173783
ENSG00000049541	-0.131211450788301	3.18766170265296	0.350057338057235
ENSG00000049618	0.419160938492445	3.10226214949427	0.127462118521059
ENSG00000049656	-0.986168280401283	2.83774622006537	0.367394040060018
ENSG00000049759	-0.0602884517619346	3.0658596939894	0.418346287327702
ENSG00000049860	-1.32396232843876	2.65824995446696	0.221954963652435
ENSG00000050165	-0.430571083816377	2.59824319165362	0.626959628999395
ENSG00000050393	-0.656822796963639	2.82052984852352	0.493925969162764
ENSG00000050405	-0.673572557104161	3.09473309375378	0.298797562145454
ENSG00000051009	-0.554399803840071	2.4979657387799	0.684355246009665
ENSG00000051108	-0.308918092886253	2.87201051188708	0.579218903052933
ENSG00000051341	-0.64597804777669	2.57141765212503	0.681867736494448
ENSG00000051382	-0.38120961774659	2.31333984388431	0.483453136275664
ENSG00000051620	-0.533269191304038	2.90861903970425	0.462470651538552
ENSG00000052126	-0.63531936714449	2.58433122436753	0.678967071678258
ENSG00000052723	-1.32396232843876	1.79761373015308	0.0387593989785393
ENSG00000052850	-1.5543349490014	2.71974549252958	0.101315577753953
ENSG00000053770	0.115802807293747	2.61172330800734	0.376551325314728
ENSG00000054282	-1.27571789582073	1.77633790962018	0.0468359812790375
ENSG00000054356	-1.47526179973275	3.28981183911762	0.0530961277838752
ENSG00000054598	-0.0860846838519138	3.02643111363916	0.447328071097643
ENSG00000054611	-0.595336317024701	2.55870857053317	0.692658703710714
ENSG00000054654	-0.99814054501309	3.06511268115091	0.236558334972543
ENSG00000054793	-0.728279504939903	2.71746245773749	0.553700558159854
ENSG00000055044	0.244912947717575	2.31544551822458	0.1647636452703
ENSG00000055070	-0.505186414028988	2.02015403163833	0.187044824392785
ENSG00000055130	-0.505186414028988	2.83122969386706	0.486013222545647
ENSG00000055147	-0.76906890555714	2.33545790068938	0.418435329000955
ENSG00000055609	0.214212551660153	2.8234742291703	0.295095973931248
ENSG00000056050	-0.974687900156747	2.27067883614471	0.283810113470966
ENSG00000056097	-0.475261799732753	1.75587485567249	0.0983832582829328
ENSG00000056277	-0.715617457903599	3.27674894103124	0.194424824052542
ENSG00000057019	-0.113510462126526	2.31544551822458	0.425315013952769
ENSG00000057252	-0.262164911671493	2.66721939844394	0.629707785485915
ENSG00000057608	-0.0140839740956664	1.98227123303957	0.113152680435553
ENSG00000057663	-0.378330165216353	3.18255730130491	0.348137133905371
ENSG00000057935	-0.501359818684681	2.94853521616137	0.451890196263923
ENSG00000058063	-0.321437452138004	2.20479803819086	0.346759027497794
ENSG00000058272	0.032141458099112	2.40312052117582	0.388293673738762
ENSG00000058668	-1.01026690465112	1.92941892571429	0.076137260955546
ENSG00000059758	0.067810968390168	2.48784512011144	0.414926811527382
ENSG00000059804	-0.87320180840479	3.01061792698854	0.293122601572685
ENSG00000060069	-0.387114679515895	2.74527002398899	0.579873127515998
ENSG00000060237	0.139307975604874	2.87549534087102	0.349740948969881
ENSG00000060339	-0.19647974965047	2.33092083059524	0.483097829229988
ENSG00000060688	-0.430571083816377	1.610127613076	0.0655036014413942
ENSG00000060718	-1.85536494466538	2.20411998265592	0.029789492627243
ENSG00000060749	-1.03597824969782	2.45331834004704	0.320618904330085
ENSG00000060982	-0.53745128933106	2.59466873129532	0.663854188790778
ENSG00000061337	-0.790996412922113	2.80260270954576	0.499058008252502
ENSG00000061676	0.0540856506022704	2.79535855102339	0.399595019923973
ENSG00000061936	-0.226071055805053	2.3701428470511	0.53043638865116
ENSG00000062194	0.24902426882685	2.34291591708409	0.173346225328851
ENSG00000062650	-0.234263138171094	2.02325245963371	0.222800347960982
ENSG00000062725	-0.287268395489008	2.12952877385878	0.266684126807922
ENSG00000063322	0.223011750809953	3.53466057582844	0.0594060699390753
ENSG00000063660	-0.525023906374564	3.0749078229668	0.363906744016685
ENSG00000064393	-1.0630987894305	3.12065617616053	0.201574195172058
ENSG00000064490	-0.311408085968863	2.73078227566639	0.627245283595599
ENSG00000064545	-1.4083922385632	2.59851693542689	0.183927752535601
ENSG00000064607	-0.378330165216353	2.28330122870355	0.448746379868855
ENSG00000064651	0.034399825055649	2.71974549252958	0.415854394632442
ENSG00000064763	-0.963336859885511	1.83884909073726	0.0662003658417627
ENSG00000064961	-1.47526179973275	2.9785228854864	0.071575243328653
ENSG00000064995	0.125913908591593	2.56080300199396	0.373419190242859
ENSG00000065154	-0.87320180840479	3.22993768590793	0.190741528474944
ENSG00000065183	-0.910941231059236	1.93323412871481	0.0955851711576482
ENSG00000065243	-0.165248280056268	2.03941411917614	0.20596454292381
ENSG00000065268	0.474976093625436	3.74109248033429	0.0127680222275949
ENSG00000065308	-0.963336859885511	1.80955971463527	0.0635955767775574
ENSG00000065491	-0.318889457685935	2.50379068305718	0.616057787158789
ENSG00000065518	-1.17423180406877	2.13672056715641	0.129576645792088
ENSG00000065526	0.12500068258564	2.89070039769887	0.358600084478945
ENSG00000065534	-0.30156887644258	2.56820172406699	0.615009248192339
ENSG00000065548	-0.228096985892812	2.04824753180397	0.23104381106133
ENSG00000065559	-0.210048326169285	2.72489000283804	0.631986717711512
ENSG00000065613	0.00187747298528111	2.88465378465452	0.423112510735407
ENSG00000065665	-0.87320180840479	2.05211655055	0.146944140723914
ENSG00000065809	-0.51699175262262	2.32273600446995	0.490025069278031
ENSG00000065833	-0.64597804777669	2.94583772623513	0.417041801001351
ENSG00000065883	-0.139436434396414	2.14223299179471	0.232336447252035
ENSG00000065911	-0.748195508156705	2.57691695596521	0.611408711069413
ENSG00000065923	-0.486215605165848	3.48978275841014	0.133370455492781
ENSG00000065970	-1.27571789582073	2.50616666504697	0.211307453826105
ENSG00000066027	-0.537388916549824	1.43136376415899	0.0530080729649343
ENSG00000066044	-0.402147088067374	3.11892575282578	0.37274741474358
ENSG00000066136	-0.541548096146561	1.80277372529198	0.0995031656800046
ENSG00000066455	-0.651326032071193	2.71953843913738	0.551418382649118
ENSG00000066557	-0.336968929880666	1.69460519893357	0.081102663473122
ENSG00000066629	-0.58590778897369	2.63873877978937	0.632022811925224
ENSG00000066651	-0.0519853296380117	2.27646180417324	0.338751740723071
ENSG00000066827	-0.424097265203399	3.0442456889568	0.407826297550613
ENSG00000066855	-0.85549466402919	2.50379068305718	0.481817556509829
ENSG00000066933	-0.464524750366358	2.88437048752647	0.492462654473467
ENSG00000067048	0.0583698151552409	3.25029799233986	0.250323911413518
ENSG00000067064	-0.489966417258132	2.52633927738984	0.665279063160803
ENSG00000067082	-0.108833030167564	2.26658444706686	0.363132683195053
ENSG00000067113	-0.493749905897109	2.60205999132796	0.644710229422519
ENSG00000067141	-0.974687900156747	2.53781909507327	0.372740962008799
ENSG00000067167	-0.204185374854123	2.6432058481295	0.619423240978238
ENSG00000067177	-1.02293233277478	3.35683820338281	0.0904410323375357
ENSG00000067208	-0.194595761173691	1.99563519459755	0.197026361191123
ENSG00000067365	-0.440441484172362	3.17703121251754	0.336872044615157
ENSG00000067533	0.0760139446077266	2.77232170672292	0.387072423769766
ENSG00000067704	-1.5543349490014	1.73639650227664	0.0109304276795406
ENSG00000067798	-0.901266570244522	2.63346845557959	0.456690458123858
ENSG00000067829	0.146288667136127	4.01785729910526	0.0102038035299982
ENSG00000067900	0.395458318100676	3.98434725758586	0.00501534143321858
ENSG00000067955	-0.108833030167564	3.05738079054236	0.446036726025875
ENSG00000068024	-0.697110549349109	2.95856388322197	0.396004218727566
ENSG00000068305	-0.0920487758364852	3.09412159584056	0.420952608072198
ENSG00000068323	-1.21197122672322	3.43933269383026	0.0362480469215775
ENSG00000068383	-1.21197122672322	3.59706412329536	0.0304491473019234
ENSG00000068438	-0.910941231059236	3.7762106917684	0.0127952795477069
ENSG00000068650	-0.108833030167564	3.19838213000829	0.335796886920953
ENSG00000068654	-0.0616704901775001	2.55357964243181	0.534294330396577
ENSG00000068697	-0.54161106917647	2.45826003736032	0.65382753641961
ENSG00000068724	0.0760139446077266	2.73699374438118	0.387947580678668
ENSG00000068784	-0.630163759718496	2.3206654666653	0.450829206508939
ENSG00000068793	-0.619957165676059	2.60151678365001	0.669664008913021
ENSG00000068912	-0.941646005086021	2.68663626926229	0.426188569938458
ENSG00000069020	-0.475261799732753	2.2510295385239	0.392675874257259
ENSG00000069329	0.0880350188127399	2.4605219929002	0.380324661439593
ENSG00000069345	0.0207390485649111	2.03039730085676	0.11470853700645
ENSG00000069509	-0.685138284737302	3.11243741732184	0.287690721925467
ENSG00000069702	-1.13951128065902	1.73639650227664	0.0608416203631188
ENSG00000069849	-0.529126981556793	3.07261747654524	0.365515595620435
ENSG00000070018	-0.0306933421475562	2.40654018043396	0.441588659262521
ENSG00000070047	0.753293225700228	3.39475803055155	0.027911326269337
ENSG00000070367	-0.159982646474508	2.83489733934149	0.555127325726847
ENSG00000070404	-0.814090184600329	2.92544101965316	0.400208740003998
ENSG00000070423	0.458433012903217	3.40187421484575	0.0524794423535971
ENSG00000070476	-0.89166171251017	2.48215869541128	0.435786168006886
ENSG00000070540	-1.37824368994572	2.23552844690755	0.0894813686384686
ENSG00000070756	-0.131211450788301	2.6432058481295	0.580174366409063
ENSG00000070778	-0.70932956172175	2.18255730130491	0.234549976455892
ENSG00000070785	-0.0398506627484574	2.78834516515212	0.458818180558496
ENSG00000070814	-1.07721369428174	2.61516066431656	0.318826813485618
ENSG00000070950	-0.287233334361986	3.41484805264411	0.169025695268024
ENSG00000071051	-1.47526179973275	2.39619934709574	0.103643054836588
ENSG00000071189	-0.104159435565726	2.55083960506578	0.562542361125315
ENSG00000071205	-0.11826257873717	2.63723948779893	0.570474393354657
ENSG00000071243	-1.15639494032936	2.63598611180083	0.292582486613376
ENSG00000071246	-1.47526179973275	2.65944078187032	0.148728029889182
ENSG00000071462	0.166569416810535	3.3764400779835	0.141570056330441
ENSG00000071537	-0.558791471153419	2.69657479179647	0.564053099292636
ENSG00000071539	-1.4083922385632	2.27009628142033	0.0876502124040989
ENSG00000071794	-1.13951128065902	2.75568433385241	0.290637848866889
ENSG00000071994	-0.882264687685607	1.79588001734408	0.0679767298605265
ENSG00000072110	0.0432848995861795	2.59769518592551	0.439766762386725
ENSG00000072121	-0.29437759795861	2.67623621676331	0.626030682219936
ENSG00000072210	-0.630163759718496	2.60042832573213	0.668121453372238
ENSG00000072274	-0.497566645437085	2.82493896742857	0.489550989565118
ENSG00000072364	0.770667562568795	3.1715070575981	0.0364559743782335
ENSG00000072422	-1.01026690465112	2.39532639306935	0.326702272912656
ENSG00000072506	-0.76906890555714	3.5490339314571	0.0621244896526143
ENSG00000072778	-0.99814054501309	3.35621713421974	0.0960779865489838
ENSG00000072840	-1.17423180406877	2.71349054309394	0.28123037488135
ENSG00000073536	-1.02293233277478	2.91973165831116	0.302618722983303
ENSG00000073578	0.39154642910317	2.92531209149965	0.170699034569788
ENSG00000073711	-0.99814054501309	2.53561054590879	0.354161651498884
ENSG00000073803	-0.358484866297195	3.19082175405743	0.347309803696117
ENSG00000073921	0.29987131211284	2.49450244704617	0.207251261845662
ENSG00000074047	-0.468038909893159	2.78710609303657	0.51286401287745
ENSG00000074054	-0.000538880778598851	2.70650442223328	0.442924222529422
ENSG00000074181	-0.497566645437085	2.13987908640124	0.251929005225636
ENSG00000074266	-0.147896505967521	2.51620473476152	0.579434726037839
ENSG00000074416	0.0332888703286816	3.5347239718554	0.0676486693996257
ENSG00000074657	-0.87320180840479	2.83042826444254	0.447608834711687
ENSG00000074696	-0.806216409692969	2.42365539257338	0.489057953342505
ENSG00000074800	-0.440491377381404	2.2027606873932	0.332755847037545
ENSG00000074964	-1.5543349490014	2.73559889969818	0.0979381702713446
ENSG00000075089	-0.931270983843542	2.37612052560945	0.365850195520817
ENSG00000075142	-0.821989228869673	2.10037054511756	0.174509492615504
ENSG00000075151	-0.433819976339573	1.23044892137827	0.0319461535373924
ENSG00000075188	-0.741521373045385	2.87361119699647	0.468478919639437
ENSG00000075213	-0.830156977220775	2.32170196950074	0.379240289944581
ENSG00000075223	-1.47526179973275	2.36782165241854	0.0997641143851847
ENSG00000075292	-0.217970857014493	1.41497334797082	0.0365078881655024
ENSG00000075303	-0.830156977220775	2.32582341900274	0.384143597635001
ENSG00000075336	-0.630163759718496	2.82769228867445	0.485540510367523
ENSG00000075407	-0.228096985892812	1.36172783601759	0.0296780600643349
ENSG00000075420	0.617014166716565	2.6219548200449	0.0715954818998118
ENSG00000075426	0.153158926280902	2.76398921847227	0.341186097976446
ENSG00000075539	0.10643423449029	2.95351808144499	0.357210443390439
ENSG00000075568	-0.124688756298736	2.72263392253381	0.563239335698814
ENSG00000075618	-0.673657904492766	2.9639058261187	0.396304190676034
ENSG00000075624	-0.0758460217917961	3.96774682632919	0.010134543911991
ENSG00000075711	0.388567025646026	3.31148896657856	0.0863861719065022
ENSG00000075785	0.202203475760604	2.53051985633177	0.301305875740368
ENSG00000075856	0.568437245993384	3.23401081758718	0.0506642356205716
ENSG00000075945	-0.734849972003554	1.66275783168157	0.056656786105254
ENSG00000075975	-0.217940966670091	2.79413935576777	0.616622704160054
ENSG00000076067	0.480210865416949	3.01619735351244	0.128209899003753
ENSG00000076242	-0.475261799732753	2.56555268139957	0.655884577401384
ENSG00000076356	-1.32396232843876	1.94816836172713	0.0562644103471871
ENSG00000076513	-0.748296857558396	2.91947034995075	0.425203376504239
ENSG00000076641	-1.85536494466538	3.08439751914115	0.0284695565606143
ENSG00000076685	-0.137783899146769	2.49380646215058	0.567617979817948
ENSG00000077063	-1.25330495333742	2.27760921430409	0.133051194816994
ENSG00000077150	0.962500599813137	3.21510858105309	0.0213070172812642
ENSG00000077152	-1.04922550382069	1.71180722904119	0.0597015039217699
ENSG00000077157	-0.734849972003554	1.9945371042985	0.149460889586947
ENSG00000077232	-1.0630987894305	2.13033376849501	0.148491103564694
ENSG00000077235	-0.762068793766518	2.49623754516674	0.585375955256464
ENSG00000077254	-0.246928368571837	2.34586362850376	0.509324971367926
ENSG00000077312	-0.210048326169285	2.70372115992702	0.631707791777637
ENSG00000077380	0.329795603265051	2.19659065411731	0.0961364549897816
ENSG00000077549	-0.0995811160705635	2.65537857553185	0.551734012477213
ENSG00000077585	-0.864191810972235	1.04139268515823	0.0143409367735744
ENSG00000077684	-0.66230686422153	2.45484486000851	0.636193576912149
ENSG00000077721	-0.581303691244362	3.56330305936941	0.0830195554444182
ENSG00000077809	-1.70942223422719	1.24919835739111	0.00532073445787026
ENSG00000077942	-0.986168280401283	2.65633781276755	0.380957536122251
ENSG00000078061	-0.595407593622592	3.96093431661946	0.0149596220946908
ENSG00000078070	-0.667945300519643	2.8228216453031	0.494259812837557
ENSG00000078124	-0.17241478859586	3.26898726997754	0.267257198556309
ENSG00000078140	0.0810407010345347	2.20207944100739	0.176140450384887
ENSG00000078142	-0.111930103362737	2.52698506856	0.561527909360362
ENSG00000078177	-0.691083163185656	2.54251421628165	0.664776359125665
ENSG00000078237	0.119521856960083	2.20344086683044	0.161405400260265
ENSG00000078304	-0.339586013758058	2.86702530779516	0.570486255785263
ENSG00000078618	-0.721902337110798	1.7462448717202	0.0657425765141859
ENSG00000078674	-0.567643448945852	2.42853973063799	0.625859385767741
ENSG00000078699	-0.76906890555714	3.22672875685699	0.213505799899718
ENSG00000078747	0.285675546789359	3.10568046294581	0.191312051716117
ENSG00000078804	-1.25330495333742	2.53019969820308	0.234289367926301
ENSG00000078902	-0.210048326169285	2.24797326636181	0.382832400153886
ENSG00000079102	-0.486271044541655	2.65729493598007	0.600039976691981
ENSG00000079308	0.493250209739403	2.86510397464113	0.120666270444096
ENSG00000079387	0.0114106484095286	2.7419390777292	0.427488716546217
ENSG00000079459	-0.234263138171094	2.56407397897715	0.61310248073704
ENSG00000079482	-0.755076756557952	2.15609463063943	0.210697570694569
ENSG00000079691	-0.505186414028988	2.82445127003661	0.48740638303198
ENSG00000079785	-0.798482848309727	2.74350976472843	0.521528164447721
ENSG00000079819	-0.306442294635872	2.01283722470517	0.219992174349939
ENSG00000079950	-0.427297909649814	2.70286117057293	0.572437028663173
ENSG00000079999	-0.183377483732453	2.6727903286887	0.616352062299781
ENSG00000080345	-0.068711020385695	2.74095450582281	0.496448988553151
ENSG00000080503	-0.525023906374564	2.73319726510657	0.523674826138249
ENSG00000080546	-0.576679612232083	2.05307844348342	0.190295277891648
ENSG00000080561	-0.396080553685128	3.52978313947673	0.127902761301797
ENSG00000080573	-1.21197122672322	2.29556709996248	0.159602617524572
ENSG00000080608	-0.154780092384311	2.65030752313194	0.598133166468041
ENSG00000080709	-1.27571789582073	2.51454775266029	0.215954372262706
ENSG00000080802	-0.974687900156747	2.48643047885443	0.366049506118457
ENSG00000080839	-0.533269191304038	2.45598623906732	0.651615161355346
ENSG00000080845	-0.93111654065213	3.06445798922692	0.25082174351733
ENSG00000081014	-0.417718533012958	2.59494473669508	0.625123258778972
ENSG00000081087	-0.581303691244362	2.43656017062174	0.635284563629121
ENSG00000081181	-1.15639494032936	1.72631961211078	0.0597752816407394
ENSG00000081721	-0.558791471153419	2.49136169383427	0.681641716106567
ENSG00000081760	-0.563228001884407	2.5792117802315	0.680909418913719
ENSG00000081791	-0.13444824782144	2.48287358360875	0.558795732581182
ENSG00000081913	-0.93111654065213	2.92647106930745	0.344268707417521
ENSG00000081923	-0.651326032071193	2.69570051977117	0.575028298847359
ENSG00000082014	-0.92098716134004	3.47213453907386	0.062197475661982
ENSG00000082068	-0.0204264231815428	2.7863964613723	0.445181878779205
ENSG00000082212	-0.846841073719098	2.77959649125782	0.483717334532229
ENSG00000082213	-0.489966417258132	2.38201704257487	0.568252995281034
ENSG00000082258	0.311855324820124	2.57949778253482	0.223521886551558
ENSG00000082438	-0.352994929060809	2.60070069606524	0.613614106658262
ENSG00000082482	-1.12301922453365	1.53466057582844	0.0369749086682467
ENSG00000082516	-0.454046760893971	2.29939833006815	0.468118160670713
ENSG00000082641	-0.172387874714174	2.39619934709574	0.531310571351678
ENSG00000082701	-0.691172022426663	3.01019391476847	0.347991520821207
ENSG00000082898	0.0508606590406353	3.19721161702191	0.276517181180981
ENSG00000082996	-0.347613812300858	3.31228316579148	0.255723566652381
ENSG00000083093	-0.76906890555714	2.87069645798925	0.463030758245976
ENSG00000083097	-1.09202640858609	2.92621378583908	0.259818380753604
ENSG00000083168	-0.651326032071193	2.53813368725067	0.686715262813518
ENSG00000083312	0.217158154456875	2.87215627274829	0.293086766596528
ENSG00000083520	-0.078780896867148	2.33545790068938	0.422451477465
ENSG00000083535	-0.26664688857832	2.75473046902375	0.640116837638321
ENSG00000083544	-1.37824368994572	2.75947897994132	0.160156851685985
ENSG00000083642	-0.513001222387198	1.73037846858764	0.0900985657083008
ENSG00000083720	-1.47526179973275	2.28780172993023	0.0850479868545321
ENSG00000083750	-0.347613812300858	2.8415158884223	0.581939146694995
ENSG00000083817	-0.41138547020264	2.42975228000241	0.592615217884905
ENSG00000083844	0.286325288137994	1.98452731334379	0.0616067506406087
ENSG00000083857	-0.273389868208827	2.47275644931721	0.607630488300484
ENSG00000083896	0.435452071214568	1.89486965674525	0.0415214649723838
ENSG00000083937	-0.721902337110798	2.12139568070722	0.194304940241912
ENSG00000084072	-0.219959265047442	2.29225607135648	0.443457151610794
ENSG00000084093	-0.262164911671493	2.38783457239081	0.552719835056436
ENSG00000084207	-0.941646005086021	2.86569605991607	0.38513078720822
ENSG00000084636	-0.846841073719098	2.86123561863404	0.442449735688655
ENSG00000084676	-0.390053167521674	2.82363722203463	0.558301518004802
ENSG00000084731	-1.85536494466538	2.95772697687259	0.0386819913965013
ENSG00000084733	-0.0686898233354548	3.01734641955882	0.439831234767661
ENSG00000084754	-0.447216184237136	3.25248894448499	0.286171701061862
ENSG00000085117	-0.691083163185656	2.9373925002215	0.418180790709308
ENSG00000085185	-0.529126981556793	3.60578971980256	0.0786378859826495
ENSG00000085231	-0.244812878354479	2.50003053418387	0.610222440731526
ENSG00000085365	-0.405189431229707	2.35218251811136	0.524813890697723
ENSG00000085382	-0.64061600942204	2.38471174293828	0.548380392647747
ENSG00000085491	0.275519642504801	1.48429983934679	0.0196651857969336
ENSG00000085511	-0.509105457748518	3.08080680433436	0.366168525660811
ENSG00000085662	-0.748195508156705	2.99913054128737	0.341886357760198
ENSG00000085832	-0.941646005086021	2.04630001965297	0.13151140359213
ENSG00000085982	-0.249086324375006	3.05908986591682	0.443284524663514
ENSG00000086015	-0.326540348823161	1.75777549101193	0.0960199992588235
ENSG00000086061	0.358324795698492	2.74954308109117	0.174224536922272
ENSG00000086062	-0.0630569406441235	3.17398707985382	0.34071521323961
ENSG00000086065	0.293141898441709	3.16576350667955	0.171094607828754
ENSG00000086189	-0.846841073719098	2.45826003736032	0.470352578992816
ENSG00000086232	0.00307164291897843	2.71642073384655	0.438677541126468
ENSG00000086475	-1.13951128065902	3.18120024154499	0.146076712578565
ENSG00000086544	-1.32396232843876	3.09924889390011	0.102957563079652
ENSG00000086619	-0.0128451625384693	2.01703333929878	0.123486208290618
ENSG00000086758	-0.222017157004021	3.396155741043	0.158845618378527
ENSG00000086827	-0.420872341446817	2.610127613076	0.621331220931022
ENSG00000087008	0.0172730319620217	2.60395588543538	0.459419036746379
ENSG00000087074	0.507767447166278	2.64023291365497	0.110671754912206
ENSG00000087095	-0.0980278744163798	2.43576475926038	0.511343042877154
ENSG00000087116	-1.85536494466538	2.35314654621398	0.0537742574109453
ENSG00000087206	0.196836058202965	2.83711474851551	0.30811065571131
ENSG00000087263	-0.685225935786061	2.53687394892896	0.668809959894205
ENSG00000087302	-0.198400519928506	2.41455555622922	0.555756106531486
ENSG00000087303	-0.0846008741248283	2.02015403163833	0.157185944420574
ENSG00000087460	-0.697110549349109	2.56169753265399	0.658888616117824
ENSG00000087470	0.0615083147146428	3.14535181655846	0.290150343554819
ENSG00000087510	-0.2301631523441	2.959518376973	0.508337233878343
ENSG00000087586	-0.92098716134004	3.04346052357791	0.260649385634165
ENSG00000087884	-1.0630987894305	2.48108415181509	0.308263215104672
ENSG00000087995	-0.679360160880334	2.55083960506578	0.670347617944516
ENSG00000088179	-0.679360160880334	2.77415185895471	0.521070152520701
ENSG00000088256	-0.741521373045385	2.33645973384853	0.42926257747096
ENSG00000088325	-0.0385757942060978	2.87302981206104	0.446572856388735
ENSG00000088356	-0.806216409692969	2.68372228245143	0.535511685864893
ENSG00000088387	-0.734849972003554	2.67829070171804	0.575653614256129
ENSG00000088448	-0.366915304855662	3.17969538332451	0.352526960549934
ENSG00000088451	-0.196508198779924	2.40226138245468	0.54632199310137
ENSG00000088812	-0.974687900156747	3.3642225708395	0.0965121718909816
ENSG00000088832	-0.489966417258132	2.43854234878611	0.623653640635818
ENSG00000088854	-0.614905153866432	3.34542274522896	0.173027853604657
ENSG00000088930	-0.76906890555714	2.96531931632302	0.372446958277797
ENSG00000089009	-0.251222785250844	3.14736710779379	0.390032908089239
ENSG00000089060	-0.734849972003554	2.88578512878347	0.459573549779973
ENSG00000089094	-0.0630569406441235	2.61225390609644	0.526644721049067
ENSG00000089177	-0.798596641101066	2.75434833571102	0.516763144849358
ENSG00000089220	-0.830156977220775	2.88408700547861	0.431046550030776
ENSG00000089225	-1.09202640858609	2.78283080520259	0.312677311657649
ENSG00000089234	-0.390053167521674	2.65200446158638	0.603685723954384
ENSG00000089289	-1.32396232843876	3.05709528961267	0.109727560368988
ENSG00000089335	-0.282569643280536	2.7483818652071	0.638458354784712
ENSG00000089693	-0.234294173307818	2.86820345563712	0.57964776404711
ENSG00000089737	0.159922192707885	3.00140916840588	0.302541967862048
ENSG00000089818	-0.734849972003554	2.40269116426304	0.531296416486421
ENSG00000089902	0.479801200554114	3.01984296956327	0.127196674668439
ENSG00000090020	-1.25330495333742	2.03140846425162	0.091615653939741
ENSG00000090061	0.409835952267358	2.90322568281617	0.158842229575321
ENSG00000090273	-0.64597804777669	1.55630250076729	0.0547467646950551
ENSG00000090432	-0.339586013758058	2.92608508692514	0.526801710386689
ENSG00000090520	-0.814090184600329	2.86805636182304	0.451881818315795
ENSG00000090530	-1.70942223422719	3.00238207493276	0.0376250696900043
ENSG00000090621	0.227323943865755	1.76155198856418	0.0312049722419488
ENSG00000090776	-0.284912664778176	3.67024585307412	0.0525107637437485
ENSG00000090857	-0.0772785491204089	2.86908497383267	0.473822071126346
ENSG00000090905	-0.223993910710583	2.84307697738534	0.592754903848965
ENSG00000090989	-0.251222785250844	2.41497334797082	0.571889838437612
ENSG00000091136	-0.986168280401283	2.47129171105894	0.354734553435301
ENSG00000091140	-0.350296036407212	2.70135207926878	0.608254111176751
ENSG00000091164	-0.206140606735234	2.69284691927723	0.629773274724243
ENSG00000091409	-1.32396232843876	2.52048353274079	0.197249909270163
ENSG00000091436	-1.10736224289922	2.59328606702046	0.303713100952694
ENSG00000091483	-0.806216409692969	2.26422734775623	0.314351482558143
ENSG00000091527	-0.0439180564487275	2.25707830596657	0.310331780731379
ENSG00000091592	-1.15639494032936	2.5829151993703	0.285514644798963
ENSG00000091651	-0.424097265203399	2.40096947922566	0.571405070569655
ENSG00000091656	0.00185945498690995	1.03140846425162	0.00945867376888517
ENSG00000091732	-0.54161106917647	3.0351294308208	0.383498795091125
ENSG00000092020	-0.741521373045385	2.82412583391655	0.498331928006273
ENSG00000092148	-0.232239195640057	2.49171179017077	0.605778370773808
ENSG00000092203	0.56018039336915	2.81987282195055	0.101094038689824
ENSG00000092330	0.0729636052106165	3.34713478291002	0.181454643453782
ENSG00000092439	-0.0166098496013107	2.46908529912312	0.476257509770437
ENSG00000092978	-0.0191315906235042	2.29556709996248	0.336415157016807
ENSG00000093009	-0.021668059754393	3.01692892903697	0.411913505954735
ENSG00000093010	0.0583539949139794	3.23565467695695	0.256579491465506
ENSG00000093144	-0.068711020385695	1.55630250076729	0.0588543247113583
ENSG00000094841	-0.691083163185656	3.35741071074714	0.144734742811713
ENSG00000094880	-0.2003298230207	3.13940677044179	0.40160163015761
ENSG00000094916	-0.0533820783572535	3.180627576907	0.333043596167237
ENSG00000094975	-0.437142866671748	1.34242268082221	0.0399434127377302
ENSG00000095002	-1.04922550382069	2.9874428049358	0.251220475641514
ENSG00000095015	-1.4083922385632	2.87491647443156	0.106699686977311
ENSG00000095303	-1.07721369428174	2.99804126436343	0.233417815763626
ENSG00000095321	-1.02293233277478	3.40874860618424	0.071373876946701
ENSG00000095380	0.209734016989618	2.43055876952276	0.239988458514877
ENSG00000095383	-0.447216184237136	3.52374646681156	0.126140397643021
ENSG00000095564	0.147132461791215	2.6451765581788	0.344308100101111
ENSG00000095574	-0.460986487749625	2.92826779845012	0.476008921912856
ENSG00000095637	-1.02293233277478	2.60151678365001	0.344645201579979
ENSG00000095787	0.340983626584193	2.931457870689	0.19921506451965
ENSG00000096060	-0.624992324102742	2.34635297445064	0.490411829750067
ENSG00000096063	-1.85536494466538	2.64566784158176	0.0601001912951744
ENSG00000096080	0.749441812275878	3.01157044359728	0.0505449104354264
ENSG00000096384	0.584162816979866	3.50167533141037	0.0267308401088771
ENSG00000096401	-0.605046965569347	2.68259629146055	0.585034863660533
ENSG00000096654	-1.02293233277478	2.49485002168009	0.33405477548194
ENSG00000096717	-0.217970857014493	2.58517862850352	0.612215386043851
ENSG00000096746	0.525829321546621	2.56878821231535	0.0884197956320579
ENSG00000096968	-0.378330165216353	2.59217675739587	0.617595811497351
ENSG00000097033	-0.334328445124524	1.91907809237607	0.170818368296054
ENSG00000097046	-1.27571789582073	2.07554696139253	0.103637235687286
ENSG00000099139	-0.304016969905366	3.25533281959294	0.304196362987773
ENSG00000099203	-0.501359818684681	3.20310091027147	0.305139642184649
ENSG00000099204	-0.99814054501309	2.71370049933777	0.378604448975603
ENSG00000099246	0.0102392199755196	2.34537373055909	0.3564160367075
ENSG00000099250	-0.846841073719098	2.13033376849501	0.187921036721364
ENSG00000099256	-1.37824368994572	1.81291335664286	0.0314256599033973
ENSG00000099783	-0.206140606735234	2.74954308109117	0.626777895938956
ENSG00000099795	-0.550116320038987	2.93424588102307	0.446519965837346
ENSG00000099860	0.30890795170835	3.49820713802964	0.0592781660997849
ENSG00000099917	-0.533207416224857	2.65345372149157	0.610031346609352
ENSG00000099940	-0.685138284737302	2.36078268987328	0.495209121969112
ENSG00000099968	0.159909671129532	2.38827886345964	0.25088312832074
ENSG00000099977	0.038881630321288	3.28735377271475	0.230640098785735
ENSG00000100030	0.0880350188127399	3.00710738297406	0.345612999598836
ENSG00000100068	-0.521019290293428	2.32014628611105	0.483157684330973
ENSG00000100104	-0.963336859885511	2.73599788409179	0.409043692766676
ENSG00000100124	-1.21197122672322	2.88067070875198	0.208841473534682
ENSG00000100129	-0.045208727485932	2.87157293554588	0.452341444898332
ENSG00000100138	-0.63531936714449	2.61066016308988	0.657200749030724
ENSG00000100154	-0.156498712720555	2.08008508504587	0.215230821529967
ENSG00000100196	-1.70942223422719	2.55900839414321	0.0784544366808153
ENSG00000100201	0.186691875129048	2.76529592969806	0.315330770202146
ENSG00000100207	-0.437142866671748	2.75339152879855	0.542611002752743
ENSG00000100209	-1.09202640858609	2.985426474083	0.230599465300796
ENSG00000100216	0.211984610700459	3.05795122996137	0.246132894032803
ENSG00000100219	-0.347613812300858	2.25947441953108	0.416114114986243
ENSG00000100234	-1.02293233277478	2.44051552111223	0.326069910850498
ENSG00000100241	0.31008575790539	2.73519954842231	0.211740943606809
ENSG00000100258	-0.308881239731273	3.28103336724773	0.284726104349951
ENSG00000100263	-1.21197122672322	2.59078612386088	0.270342257775172
ENSG00000100280	0.0242289668453674	2.45712462630341	0.435737804823276
ENSG00000100285	-1.37824368994572	2.63723948779893	0.199798811328687
ENSG00000100294	-0.70313140655421	2.76004532796581	0.53029121117822
ENSG00000100304	-0.986168280401283	2.50718097726024	0.360119817975844
ENSG00000100316	0.685869902146653	2.90322568281617	0.0794399227098378
ENSG00000100320	0.211973503721475	2.26007138798507	0.160058917129089
ENSG00000100324	-1.5543349490014	2.65681663804417	0.113287033444365
ENSG00000100325	-0.941646005086021	2.69019608002851	0.42662473872844
ENSG00000100330	0.0698608769884803	2.41580772763554	0.36086896717245
ENSG00000100345	-0.393056404250075	2.28555730900777	0.448648205610477
ENSG00000100348	0.0432685201745436	2.93018465229862	0.398146284099131
ENSG00000100360	-1.13951128065902	2.30265555395072	0.21091379968494
ENSG00000100364	-0.76906890555714	2.42569721336259	0.525983364016358
ENSG00000100376	-0.624992324102742	2.40226138245468	0.580361127595284
ENSG00000100379	-0.159982646474508	2.83154985199576	0.555127325726847
ENSG00000100393	-0.0091313092437069	2.48572142648158	0.48135041968062
ENSG00000100410	-0.0816702164337564	2.90539106957401	0.468304327810419
ENSG00000100412	0.590459409601829	2.94718856552609	0.105353482169124
ENSG00000100425	-0.224024220580529	2.69262663295148	0.63363844933821
ENSG00000100439	-0.941646005086021	2.85400223312699	0.390054522827504
ENSG00000100441	0.105521647419504	2.98665978827209	0.345185881523052
ENSG00000100445	-0.581303691244362	3.27938173061343	0.229050982303108
ENSG00000100503	-1.12301922453365	2.33092083059524	0.233596892256631
ENSG00000100523	0.00904690101812389	2.50616666504697	0.474515442262785
ENSG00000100532	-0.585977534710837	2.40226138245468	0.590800060509188
ENSG00000100554	-0.21599151138908	2.34830486304816	0.506994978016299
ENSG00000100575	-1.85536494466538	3.04119523369681	0.0326927379776041
ENSG00000100591	-1.17423180406877	3.14348321067006	0.147526542290101
ENSG00000100592	-0.685138284737302	2.43854234878611	0.60520213094728
ENSG00000100599	-0.0965253649035161	2.86893817833291	0.487414870998546
ENSG00000100600	-1.17423180406877	3.04375512696868	0.172201991305848
ENSG00000100605	-0.882264687685607	2.95748756425247	0.337707801465546
ENSG00000100612	-1.47526179973275	2.39005149645899	0.103118675696414
ENSG00000100614	-0.255560090685898	2.61039396971231	0.616900683047186
ENSG00000100625	-0.830156977220775	2.8317098425969	0.468449946059199
ENSG00000100629	-0.214021145939827	2.4979657387799	0.602539667910284
ENSG00000100632	0.0421636291281573	2.52601602134075	0.450976661892004
ENSG00000100647	-0.185185609501867	2.93348728784871	0.514693518671722
ENSG00000100650	0.767170077529586	2.75358305889291	0.0500449187879356
ENSG00000100664	0.38706962381145	2.57777893669522	0.169066045827038
ENSG00000100697	-0.600164501091809	2.74213572454347	0.52384383254078
ENSG00000100722	-0.215961756958639	2.65848838130902	0.626026651107509
ENSG00000100731	-0.0816920566102587	2.34733001531695	0.436096525000334
ENSG00000100764	-0.104159435565726	2.94694327069783	0.473779225244512
ENSG00000100796	0.282506609765138	2.88930170250631	0.240349883251276
ENSG00000100804	-1.02293233277478	3.21708895147917	0.166313775016473
ENSG00000100811	0.561505925696054	3.01367969729119	0.104998574560295
ENSG00000100852	-0.00911282945179366	2.19033169817029	0.20745544492871
ENSG00000100865	-0.284912664778176	2.20951501454263	0.348849619603391
ENSG00000100883	0.223011750809953	2.76436296589801	0.284250087005511
ENSG00000100906	0.911104240743634	2.74331373923113	0.0243309929664986
ENSG00000100938	0.396445336086174	3.0893751608161	0.140958480927886
ENSG00000100941	0.36464937422154	2.33193317250328	0.110195307826269
ENSG00000100991	0.537596416743312	2.80191797234139	0.103079389201185
ENSG00000100997	-0.0267858776054287	2.28103336724773	0.324919812641976
ENSG00000101019	0.0102392199755196	2.56466606425209	0.478676514189162
ENSG00000101040	-1.17423180406877	2.63948648926859	0.287938925421979
ENSG00000101132	-0.64061600942204	2.00646604224923	0.167109830344393
ENSG00000101138	-0.0492863106234807	2.41161970596323	0.462193341716944
ENSG00000101146	-0.396080553685128	3.50160692241883	0.142623540448799
ENSG00000101158	-0.326540348823161	3.3014640731433	0.266310430742152
ENSG00000101182	0.0355246198615002	2.85369821177617	0.408021160174626
ENSG00000101191	0.0242118527243942	3.1715070575981	0.300179302529054
ENSG00000101216	-0.430571083816377	2.47748301607494	0.625810209377924
ENSG00000101224	-0.19647974965047	3.07362671737144	0.445462030337078
ENSG00000101236	-0.963336859885511	2.25285303097989	0.27307235513417
ENSG00000101247	-0.249054214007477	2.52666229301046	0.613515437932578
ENSG00000101266	0.188298702511647	2.51686576149781	0.307956335300218
ENSG00000101294	-0.192691708174151	3.22121856562371	0.324246667079984
ENSG00000101333	-0.430619855806471	2.11975062388458	0.244962350570593
ENSG00000101335	0.0594500662430604	3.07215795424874	0.327518941432085
ENSG00000101337	-0.741521373045385	2.65465775464952	0.584096531517869
ENSG00000101343	-0.167035496814272	2.44909253111942	0.561418781133894
ENSG00000101361	-0.585977534710837	3.07003786660776	0.345002535321164
ENSG00000101365	-1.32396232843876	3.27166738931872	0.0582951561823247
ENSG00000101367	0.10071452316398	2.53781909507327	0.396585097009505
ENSG00000101384	-1.21197122672322	2.84618242130648	0.222313919547559
ENSG00000101400	-0.87320180840479	2.82591272228025	0.449915790407236
ENSG00000101407	-0.85549466402919	2.46389298898591	0.467723415647688
ENSG00000101413	-0.204185374854123	2.5152113043278	0.602884305018349
ENSG00000101421	-0.529126981556793	2.94939000664491	0.443579461272974
ENSG00000101439	-1.37824368994572	2.52633927738984	0.174329859734065
ENSG00000101442	-0.99814054501309	2.92064500140679	0.316382690036821
ENSG00000101474	-0.167008914229178	2.91460756777108	0.515794534891642
ENSG00000101493	-0.0773001695523713	2.88280904139244	0.471312147124915
ENSG00000101557	-0.275649616568102	2.08724886779566	0.247634136766983
ENSG00000101574	-0.366915304855662	2.57287160220048	0.618859243267303
ENSG00000101577	-0.460986487749625	3.47209792836935	0.146754687668285
ENSG00000101596	0.324664972743957	2.03241727883277	0.0673779941213693
ENSG00000101654	-0.667945300519643	2.2148438480477	0.272960378685507
ENSG00000101665	-0.230132411004478	3.0571904774447	0.448768041986753
ENSG00000101773	-0.630163759718496	2.88592633980143	0.460536536889018
ENSG00000101782	-0.464524750366358	3.09149109426795	0.371187097803549
ENSG00000101811	-1.04922550382069	3.47472604218012	0.0509236441597804
ENSG00000101825	-1.21197122672322	3.77385955237669	0.017390798668704
ENSG00000101843	-1.09202640858609	3.52468815023223	0.0398063419023442
ENSG00000101844	-0.651326032071193	3.62190296089123	0.0591660314770259
ENSG00000101849	-0.12790141743456	3.6654402680653	0.0396771126023827
ENSG00000101856	-0.974687900156747	3.26393180879831	0.152783223692123
ENSG00000101868	-0.635397517948308	3.93265130206236	0.0192442481469176
ENSG00000101901	-0.581303691244362	2.54746702242639	0.695198107178469
ENSG00000101911	-1.21197122672322	2.65393573539444	0.273227011160605
ENSG00000101935	-0.910941231059236	3.54759012177015	0.0445585073321523
ENSG00000101966	-0.70932956172175	3.00442885911469	0.346021543783976
ENSG00000101972	-1.27571789582073	3.65127801399814	0.0242889324496086
ENSG00000101974	-0.0831440300374075	2.65920287746453	0.535721927364793
ENSG00000102024	-0.70932956172175	3.27271164585634	0.195963614754112
ENSG00000102038	-0.427346315418335	2.83122969386706	0.527876086204297
ENSG00000102054	-0.66230686422153	3.32654066851656	0.171761880113384
ENSG00000102081	-0.554464668365209	3.27869645318225	0.237375093669763
ENSG00000102103	-0.92098716134004	3.89353984356466	0.0149794593299975
ENSG00000102158	-0.0630360177630505	2.00432137378264	0.14026116327035
ENSG00000102172	-0.864191810972235	2.78283080520259	0.474607399628549
ENSG00000102181	-0.974687900156747	3.50464074103439	0.0512186007865201
ENSG00000102189	-0.232208307002088	2.23678909940929	0.371583477173655
ENSG00000102218	-0.974687900156747	3.12106716746773	0.224040878814478
ENSG00000102309	-0.755076756557952	3.66735954618309	0.0358333988926899
ENSG00000102316	-0.974687900156747	3.37880656325412	0.0909149213038049
ENSG00000102317	0.135794952519457	3.25224605047312	0.223881180286765
ENSG00000102390	-0.533207416224857	2.46239799789896	0.65507228865193
ENSG00000102393	-0.311445154179934	3.4787468130064	0.141280760033389
ENSG00000102409	-1.47526179973275	2.31386722036915	0.0907659241320924
ENSG00000102471	-0.206111519591939	1.84509804001426	0.115444916958952
ENSG00000102531	-0.116688537348977	3.43731446444051	0.115873226750834
ENSG00000102572	0.121383190191306	3.2215446370272	0.2392694363497
ENSG00000102580	-0.301605114257501	2.76454971906447	0.631272520857293
ENSG00000102595	-0.372585233037927	2.99189030393602	0.45692179210637
ENSG00000102606	0.253117240954135	2.98733103180897	0.246801797175708
ENSG00000102699	-1.5543349490014	2.9731278535997	0.0543521291591228
ENSG00000102710	-0.353035722501112	3.48355163914368	0.147646691859784
ENSG00000102753	-0.289601721182207	3.13377834298911	0.39279721032413
ENSG00000102755	-1.09202640858609	2.12548126570059	0.137331435643978
ENSG00000102780	-0.234263138171094	3.10695542564415	0.420220916473939
ENSG00000102781	-0.00543062196708805	2.69372694892365	0.451101168359102
ENSG00000102786	0.685640937083793	2.86643503317911	0.0794066835583881
ENSG00000102804	-0.336929617958334	2.73659567425074	0.614255303110478
ENSG00000102805	-0.489966417258132	2.64023291365497	0.616095724144255
ENSG00000102870	-0.0242194300427942	2.94926799667588	0.430333857586824
ENSG00000102893	-0.329133764054514	2.03039730085676	0.223373212440701
ENSG00000102901	-0.433869114574527	2.75777549101193	0.542985291841957
ENSG00000102908	0.212732224269087	2.69766516264767	0.291090490711374
ENSG00000102910	-0.838481284995041	3.20378055748671	0.21170917287681
ENSG00000102921	-0.437142866671748	2.65224634100332	0.601438664255986
ENSG00000102974	-0.755076756557952	3.56256049775175	0.061614645790277
ENSG00000102984	-0.99814054501309	2.71307032585564	0.378604448975603
ENSG00000103035	-0.605046965569347	2.45178643552429	0.651163933781591
ENSG00000103042	-0.513060188936348	2.50447086249442	0.672250526482854
ENSG00000103047	-0.478864288424504	2.58714949825434	0.649171185427339
ENSG00000103051	0.185933402980085	3.08386080086657	0.247356037539839
ENSG00000103091	-0.533207416224857	2.85186960072977	0.476232718139795
ENSG00000103168	-0.165274755090167	2.84726410177076	0.550881154886867
ENSG00000103175	-1.85536494466538	2.5891114644006	0.0652640302943272
ENSG00000103187	-0.673572557104161	3.02108588330998	0.345796969593921
ENSG00000103194	-0.181521881022769	2.60205999132796	0.606311417067111
ENSG00000103196	-1.02293233277478	2.64048143697042	0.350515155492298
ENSG00000103222	0.0344165423821107	2.49865509524512	0.452288231101862
ENSG00000103241	-0.0103224939198611	2.99299509843134	0.410949343494848
ENSG00000103257	-0.282604329901436	2.95712819767681	0.507864916905389
ENSG00000103274	-1.03597824969782	2.80719666071095	0.343171023825617
ENSG00000103275	-0.236390106156724	3.32387060654051	0.225726484446963
ENSG00000103335	0.752438169616782	3.49951525492797	0.0209949328861981
ENSG00000103342	-0.963336859885511	3.00292163827947	0.277738894296419
ENSG00000103353	-0.123067269539417	2.04040452891416	0.185847159093168
ENSG00000103363	-0.656822796963639	2.5165353738958	0.680655019068712
ENSG00000103381	-0.417671188476602	2.2894774663446	0.453446385059101
ENSG00000103429	0.10261518835286	2.731185707634	0.373143576458421
ENSG00000103449	-0.605046965569347	2.76566855475901	0.509847187124104
ENSG00000103489	-0.447216184237136	2.29114676173189	0.457341744754719
ENSG00000103494	-1.47526179973275	2.13033376849501	0.0572855223324545
ENSG00000103512	-1.85536494466538	1.93196611472817	0.0120459928951316
ENSG00000103591	-0.232208307002088	3.14285855111339	0.39542558873147
ENSG00000103653	-0.402101410890229	3.40756084948636	0.187290524362294
ENSG00000103657	-0.605046965569347	3.18447848916984	0.281044213511669
ENSG00000103671	-0.108833030167564	3.17128755065286	0.361915922782071
ENSG00000103769	-0.296749538815293	2.49415459401844	0.614343794504761
ENSG00000103888	-1.21197122672322	2.69350710863452	0.266401483398483
ENSG00000104067	0.152288542162362	3.29070224328785	0.200450287868328
ENSG00000104093	-0.941646005086021	2.51752578363382	0.397583849025758
ENSG00000104129	-0.00664843386539849	3.27329070525133	0.245665588585258
ENSG00000104177	-0.118286338902929	2.53115946540453	0.566084649550206
ENSG00000104221	0.209003587077887	3.34439227368511	0.14713827420954
ENSG00000104228	-0.697110549349109	2.97589113640179	0.378767675344906
ENSG00000104312	-1.37824368994572	2.57170883180869	0.193702760649085
ENSG00000104320	-1.02293233277478	2.40096947922566	0.318448688766683
ENSG00000104331	-0.228066390453365	2.55144999797288	0.611844728422618
ENSG00000104332	-1.32396232843876	2.99200090994246	0.119162290009118
ENSG00000104365	-0.497509745314451	2.93424588102307	0.46166257680325
ENSG00000104388	-0.572171812740809	2.21879799811174	0.315771607537904
ENSG00000104408	0.314191883491218	2.34143452457814	0.139868345439224
ENSG00000104412	-0.545811078055117	2.3206654666653	0.483498903567451
ENSG00000104419	-0.864191810972235	2.55083960506578	0.482586618036595
ENSG00000104442	-0.545811078055117	2.38021124171161	0.565657545683193
ENSG00000104447	-0.198400519928506	2.32479671762173	0.478368631472578
ENSG00000104497	-0.901266570244522	1.76342799356294	0.0625488391954354
ENSG00000104517	-0.0995811160705635	3.24735942246894	0.279628131299671
ENSG00000104611	-0.986168280401283	2.73239375982297	0.389012341098894
ENSG00000104626	-0.838481284995041	2.47820563601188	0.489931224126615
ENSG00000104695	0.230909828504953	2.59933713299249	0.28446844670521
ENSG00000104714	-1.21197122672322	2.2380461031288	0.14453027575627
ENSG00000104722	-1.25330495333742	2.28780172993023	0.134676826701518
ENSG00000104723	0.0265117230319548	2.42283596877952	0.405859479476065
ENSG00000104728	-1.47526179973275	2.75834406340198	0.117732321041105
ENSG00000104738	-0.89166171251017	2.68349731767981	0.470560752315624
ENSG00000104763	-0.776291795396734	2.63798978078469	0.569652359726355
ENSG00000104812	-0.108833030167564	3.07077646284343	0.439895259822607
ENSG00000104825	-0.355792801299658	3.02694162795903	0.434056925983551
ENSG00000104904	0.331495243622315	2.69130256338348	0.201958634499475
ENSG00000104960	-0.533269191304038	3.55451944447661	0.0958501302843613
ENSG00000104964	-0.210048326169285	2.88874096068289	0.553541834802044
ENSG00000104969	-1.09202640858609	2.80191797234139	0.308128344341231
ENSG00000105053	-0.151311841906613	2.86003838980719	0.534314529963676
ENSG00000105088	-1.5543349490014	3.22420922806576	0.0438880731515753
ENSG00000105137	0.384622137080487	3.11966820724483	0.138905440601724
ENSG00000105171	-0.427297909649814	2.37152963209929	0.544282611229694
ENSG00000105173	-1.27571789582073	2.08278537031645	0.105953605455681
ENSG00000105176	-0.721902337110798	1.75587485567249	0.0673021885527739
ENSG00000105186	-0.501359818684681	2.43616264704076	0.624008386480431
ENSG00000105223	-1.5543349490014	2.83616581627657	0.0700316800651555
ENSG00000105229	-0.605046965569347	2.60530504614111	0.666811546361956
ENSG00000105248	-0.609984944832747	2.71096311899528	0.553045337250561
ENSG00000105281	-0.381253149523093	2.48251628660637	0.615000605124288
ENSG00000105339	-1.01026690465112	2.93031214223992	0.306025712236372
ENSG00000105355	-0.605046965569347	2.83837677477781	0.478409283543096
ENSG00000105401	1.00258897249739	2.94632942680496	0.00863624402544409
ENSG00000105426	-1.27571789582073	2.53243586450671	0.224863471157958
ENSG00000105438	-0.600164501091809	2.45255306322893	0.65217064154027
ENSG00000105497	-0.159956492085644	2.89556065845333	0.52342109965184
ENSG00000105556	-1.15639494032936	3.13113727377861	0.159538670922599
ENSG00000105568	-0.25336980817609	2.13513265137677	0.269605697346696
ENSG00000105618	-0.590631716846189	3.26245108973043	0.238635803681972
ENSG00000105640	0.51966990048387	3.0229436096869	0.113923631292494
ENSG00000105664	-1.12301922453365	3.06501921413625	0.191536327920184
ENSG00000105671	-0.0630360177630505	2.67232880422242	0.510355543221453
ENSG00000105701	-0.87320180840479	3.23261498313478	0.190741528474944
ENSG00000105708	-0.673572557104161	2.56348108539441	0.671306747465077
ENSG00000105732	-0.509163897678203	2.58771096501891	0.660584206253503
ENSG00000105738	-0.87320180840479	2.3842637857228	0.408767495257267
ENSG00000105750	-0.85549466402919	2.26422734775623	0.308091754198834
ENSG00000105810	-0.0846008741248283	2.7863964613723	0.499162054813648
ENSG00000105819	-0.715617457903599	2.64982146322457	0.600321683234449
ENSG00000105821	-0.408345899838606	2.79326640174139	0.551485623737999
ENSG00000105829	-0.545874672309848	2.24303804868629	0.364030394548255
ENSG00000105835	-0.206111519591939	1.74233228235715	0.0875172978956629
ENSG00000105849	-0.585977534710837	2.32428245529769	0.469860658417072
ENSG00000105856	0.174737879468292	2.5152113043278	0.322318743167816
ENSG00000105866	-1.12301922453365	2.59687187860425	0.298439232514296
ENSG00000105875	-0.806216409692969	3.24396768403642	0.194854593507433
ENSG00000105879	-0.0533616164150002	2.46501086471741	0.499434025545031
ENSG00000105887	-0.291983094645857	2.70757017609794	0.633053219426158
ENSG00000105926	-0.550116320038987	2.32633586092875	0.488394184389731
ENSG00000105939	-0.156498712720555	3.19472242037335	0.346391719275405
ENSG00000105953	-0.206111519591939	2.43656017062174	0.573698372463309
ENSG00000105968	-0.0995583575124207	2.36314170969795	0.459760333134984
ENSG00000105971	-0.697110549349109	2.86093662070009	0.479343436659072
ENSG00000105974	-0.600164501091809	2.71704606798181	0.547093932116268
ENSG00000105976	-0.58590778897369	2.12466721769861	0.219662119451213
ENSG00000105983	-0.226010151834547	2.78604121024255	0.624842469024755
ENSG00000105993	0.141901378879094	3.30567374566969	0.196206884675728
ENSG00000106003	-0.0729522520235183	2.583765368285	0.541918340897906
ENSG00000106009	-0.974687900156747	3.56629014885798	0.0380297022872856
ENSG00000106052	-0.240549585856142	2.24303804868629	0.385765687841981
ENSG00000106070	-1.32396232843876	2.67988194211286	0.215902778771448
ENSG00000106080	-0.390097594869537	2.51054501020661	0.623635307591944
ENSG00000106105	-0.85549466402919	1.19728055812562	0.0148976784685359
ENSG00000106153	-0.0242194300427942	3.36600246874849	0.171353898575989
ENSG00000106211	-0.217970857014493	3.3730499983582	0.172873254959106
ENSG00000106236	-0.941646005086021	2.80174661921946	0.413245645117135
ENSG00000106261	-0.0846228621829079	2.92865184665369	0.46593530482924
ENSG00000106266	-0.342218963995447	3.24148422061767	0.3174636886538
ENSG00000106268	-0.513060188936348	3.00828072012419	0.413114765294511
ENSG00000106299	-0.447216184237136	2.75606529394869	0.535005426223329
ENSG00000106305	-0.963336859885511	2.63119001821314	0.397078647885096
ENSG00000106344	-0.76906890555714	1.99673051543515	0.143817227346261
ENSG00000106346	-0.525023906374564	2.78710609303657	0.492258675676967
ENSG00000106366	-0.941646005086021	2.64957822912025	0.421014005571684
ENSG00000106392	-0.521019290293428	2.63042787502502	0.630069013819816
ENSG00000106399	-0.697110549349109	2.03842144564246	0.167451364670483
ENSG00000106443	-0.910941231059236	2.75720617327879	0.449597213121784
ENSG00000106459	-0.776291795396734	3.24974852290027	0.198392030899515
ENSG00000106460	-1.27571789582073	2.35458858787724	0.140411444878282
ENSG00000106462	-0.614905153866432	2.67417196659387	0.595633739856545
ENSG00000106524	-0.545811078055117	2.45976931596674	0.658070264524952
ENSG00000106546	-0.513060188936348	2.38066339634058	0.565825664609177
ENSG00000106554	0.0810557160850887	2.69962095796561	0.387854759533488
ENSG00000106571	0.0443869452930026	2.53876218878135	0.451964407032133
ENSG00000106591	-0.244812878354479	2.39181692361325	0.553713884768821
ENSG00000106603	-0.679360160880334	2.46127336762379	0.629913703739259
ENSG00000106609	0.0739318933085588	2.90928852416225	0.38454701153124
ENSG00000106624	-0.154754249428905	3.13956426617585	0.400736735821664
ENSG00000106636	-0.287268395489008	3.0481503633324	0.437929591779568
ENSG00000106638	-0.440491377381404	3.23070431361257	0.303775989719521
ENSG00000106683	-1.32396232843876	2.72098574415374	0.201989022150377
ENSG00000106701	-0.22604060275218	3.08689347130946	0.432602882660553
ENSG00000106723	-0.323962328438761	2.32170196950074	0.491506049167456
ENSG00000106772	-1.21197122672322	3.01104152563895	0.160373221896638
ENSG00000106799	0.228067040712185	2.61225390609644	0.286111638306436
ENSG00000106829	0.358324795698492	2.2436580266387	0.0950161552356892
ENSG00000106853	-0.433819976339573	1.96260607292413	0.175690438283747
ENSG00000106976	-1.27571789582073	2.83202964708993	0.190614916483024
ENSG00000106993	-0.776291795396734	2.89803920058776	0.439125303285922
ENSG00000107021	-0.667945300519643	3.40449161775869	0.124088618452004
ENSG00000107036	0.201437499867095	2.8616837299191	0.305633808098516
ENSG00000107104	-0.761964179360668	2.8701111553644	0.468474684712597
ENSG00000107140	-0.5013024194468	2.87722732514821	0.479796435655772
ENSG00000107164	-0.287268395489008	2.67737879695906	0.62755992268049
ENSG00000107175	0.125014252201077	3.25436678114228	0.228421632029812
ENSG00000107186	-0.478864288424504	2.48394371429042	0.648408343639446
ENSG00000107223	0.814808846879009	3.85311998421757	0.00426537393813513
ENSG00000107249	-0.010378090304882	2.71808629478309	0.448562938228187
ENSG00000107263	0.159909671129532	2.87520600409689	0.335135152704879
ENSG00000107290	-0.457528708384537	3.22446831501269	0.304393751308147
ENSG00000107338	-0.0438579965925009	3.10957854690439	0.380633990548794
ENSG00000107341	-0.364086936308105	2.96331551138611	0.484328144382286
ENSG00000107372	-0.121427880292849	2.2417954312952	0.333604422769317
ENSG00000107554	-0.558791471153419	2.60852603357719	0.658588827265387
ENSG00000107560	-0.590631716846189	2.30909761741201	0.445870299924073
ENSG00000107581	0.463024819019799	3.30540511543789	0.0654288865883843
ENSG00000107625	-0.27795550183829	3.10157524625593	0.411704123110424
ENSG00000107643	0.101665895526776	3.23647427918391	0.242330282414593
ENSG00000107651	-0.0658853091916808	2.82396302436191	0.47261232747136
ENSG00000107669	-0.87320180840479	2.66954931005087	0.486527466010859
ENSG00000107731	-0.405189431229707	2.64884770837289	0.604125803588377
ENSG00000107738	-0.986168280401283	2.91142396537629	0.328558916371727
ENSG00000107745	0.28689928870873	2.8284987781948	0.231164931800722
ENSG00000107771	-0.19647974965047	2.46277222841061	0.583437829919378
ENSG00000107779	0.2142236015241	3.25899625324891	0.187735772191625
ENSG00000107796	-1.21197122672322	2.52987930388246	0.250558240739631
ENSG00000107854	0.10261518835286	2.01703333929878	0.0875808983282848
ENSG00000107863	-0.308881239731273	2.7518562395924	0.628595960203885
ENSG00000107864	-0.427346315418335	2.81987282195055	0.530932256913469
ENSG00000107897	-0.830156977220775	2.16509587475422	0.212042204964861
ENSG00000107929	0.609321151621469	2.10636090880675	0.0249526709936928
ENSG00000107938	-0.521019290293428	2.81524559191656	0.484748831190224
ENSG00000107957	-0.509105457748518	2.67001379617205	0.588776154454919
ENSG00000107959	0.115816667358842	2.45178643552429	0.345422488281634
ENSG00000107968	-0.691083163185656	2.49310936010379	0.647917541668152
ENSG00000108010	0.38208571174907	2.92544101965316	0.175590851814771
ENSG00000108021	-0.304016969905366	2.42813479402879	0.584503474297343
ENSG00000108039	-0.814090184600329	2.70522205570538	0.52620948292748
ENSG00000108061	-0.0630569406441235	2.28046454662692	0.350768306573021
ENSG00000108091	-0.762068793766518	2.74233228235715	0.533557540882673
ENSG00000108094	-0.29437759795861	2.45788189673399	0.601870093701431
ENSG00000108107	-0.236358920885843	3.05346260492546	0.449661723294746
ENSG00000108175	-0.390097594869537	3.11327469246435	0.377613017724772
ENSG00000108179	-0.679360160880334	1.94816836172713	0.141063308711309
ENSG00000108239	-0.0345970884402021	3.10105935490812	0.379749152989344
ENSG00000108256	0.486963398644066	2.14921911265538	0.041990351127223
ENSG00000108278	-1.04922550382069	2.8234742291703	0.330145612175334
ENSG00000108298	-0.142810769041773	3.05518713855575	0.456851687419692
ENSG00000108384	-0.762068793766518	2.14223299179471	0.19977036054809
ENSG00000108406	-1.09202640858609	1.56525734342021	0.0434947016204789
ENSG00000108424	0.118581304335917	2.95975667299099	0.34825342588161
ENSG00000108448	-1.32396232843876	2.12221587827283	0.102234016811238
ENSG00000108468	-0.505186414028988	2.36408174141107	0.549253576311568
ENSG00000108469	0.454591696575458	2.8708426604757	0.133671996197438
ENSG00000108510	0.304697494459251	2.51917146382166	0.214363752346827
ENSG00000108518	-0.179646805472675	3.04453976039241	0.462557131179423
ENSG00000108551	0.322955541866608	2.50481055315069	0.194815563363861
ENSG00000108557	-0.814090184600329	3.36059341356525	0.11451798861004
ENSG00000108582	0.150593699347343	2.86391737695786	0.342131582600449
ENSG00000108599	0.00307164291897843	2.30048678798603	0.321674811954617
ENSG00000108691	-1.37824368994572	1.67669360962487	0.0272453003024896
ENSG00000108821	-0.172387874714174	2.67737879695906	0.611434012147412
ENSG00000108828	-0.64061600942204	2.50447086249442	0.682059630347079
ENSG00000108840	-0.963336859885511	3.228400358703	0.176829753995156
ENSG00000108848	0.298656339731236	2.34192888374581	0.147705845719797
ENSG00000108854	-0.0465838166368769	2.33243845991561	0.394588989893131
ENSG00000108950	-1.21197122672322	2.15911582182777	0.129225533944667
ENSG00000108953	0.685607348369988	2.74741180788642	0.0704761849147361
ENSG00000108960	-0.755076756557952	2.39137623916965	0.500954647840371
ENSG00000108963	-0.460986487749625	3.40096947922566	0.181997208868397
ENSG00000109079	0.0830591386494877	2.9368905706864	0.374694155160462
ENSG00000109089	-1.21197122672322	2.89556065845333	0.203340429877665
ENSG00000109111	0.821227623738392	3.57460994134019	0.0140237885298009
ENSG00000109133	-0.183349881850761	2.66299379717605	0.615346085334065
ENSG00000109171	-0.25340223922767	2.23615923057966	0.377073597198847
ENSG00000109180	-0.353035722501112	2.60503554909126	0.613091333856994
ENSG00000109189	-0.605046965569347	2.60449605277107	0.666811546361956
ENSG00000109220	0.152288542162362	1.84664632857712	0.0519046085453502
ENSG00000109320	-0.581303691244362	2.67001379617205	0.597018960425278
ENSG00000109381	-0.375426722372934	3.29754166781816	0.268609825588179
ENSG00000109436	-1.27571789582073	2.46389298898591	0.190100203298711
ENSG00000109445	-0.26664688857832	2.82118588260885	0.618029545270689
ENSG00000109452	-0.284912664778176	2.45484486000851	0.601597335323994
ENSG00000109475	0.0636193785575592	2.56820172406699	0.429332996476806
ENSG00000109501	-1.5543349490014	3.08359219278756	0.0479093888849014
ENSG00000109519	-0.0533411554367734	3.09786441141451	0.395272986995515
ENSG00000109536	-0.489966417258132	3.02304658407551	0.408319009831258
ENSG00000109572	-0.192719910233128	2.61804809671209	0.611165320063372
ENSG00000109576	-1.27571789582073	2.56377763336217	0.239787966769664
ENSG00000109606	0.267092495462339	2.55114490875632	0.254234682187063
ENSG00000109674	-0.99814054501309	2.6036855496147	0.362239025267442
ENSG00000109686	-0.443815624246548	2.96118370981244	0.461099942566675
ENSG00000109805	-0.387070556252573	1.9216864754836	0.163975658387655
ENSG00000109814	-0.390097594869537	2.20547503674089	0.344904617721704
ENSG00000109861	-1.02293233277478	2.09342168516224	0.136083226834009
ENSG00000109911	-0.375426722372934	3.06623271912026	0.404923042616133
ENSG00000109929	-0.734849972003554	3.14821692382603	0.257419544131363
ENSG00000109971	-0.00174303370484164	2.54220278243403	0.490899968035548
ENSG00000110031	-0.691083163185656	2.34879146756058	0.471207123017988
ENSG00000110048	-0.159982646474508	3.6761904509714	0.0408261793894871
ENSG00000110066	0.121342138259607	2.98632377705077	0.33580675536522
ENSG00000110092	-1.02293233277478	2.43656017062174	0.325309950593663
ENSG00000110104	-0.76906890555714	2.6730209071289	0.560583386733464
ENSG00000110107	-0.533207416224857	2.61410591095803	0.648652329014195
ENSG00000110172	0.0125965043533043	1.30642502755069	0.028667909219426
ENSG00000110218	0.36468063285551	2.95939917991395	0.183857784825006
ENSG00000110237	-0.339586013758058	3.44267570612254	0.165148136945247
ENSG00000110367	0.241482807883512	2.71075183488413	0.267971611918207
ENSG00000110395	-0.673572557104161	3.28897542398735	0.195673089092639
ENSG00000110400	-1.85536494466538	2.93601079571521	0.0398957392493919
ENSG00000110422	-0.685138284737302	2.68930885912362	0.578046775855743
ENSG00000110427	-1.32396232843876	2.72036606107799	0.201989022150377
ENSG00000110435	-0.204185374854123	2.87142697873661	0.562545513145821
ENSG00000110497	0.214945311812067	3.50375664610572	0.0690297284455262
ENSG00000110583	-0.734849972003554	2.34781771270891	0.452950898823939
ENSG00000110619	-0.375469678310997	3.33805787541976	0.234435774119027
ENSG00000110696	0.0978189456428099	2.41995574848976	0.333030478703266
ENSG00000110756	0.119508114641212	3.03251803152593	0.31061518957444
ENSG00000110768	0.194528487333016	2.67623621676331	0.306595169657072
ENSG00000110851	-0.393056404250075	2.56377763336217	0.625125634874287
ENSG00000110871	-0.461038798102537	3.08044609461105	0.379183640240411
ENSG00000110880	0.469239299907063	2.92647106930745	0.137427442501514
ENSG00000110917	-0.262198006220426	3.21530702495963	0.340539743179764
ENSG00000110958	-0.238464866319273	2.84633711212981	0.596195115153753
ENSG00000111052	-1.0630987894305	2.31806333496276	0.268276217869519
ENSG00000111057	-1.09202640858609	2.43616264704076	0.283291932578199
ENSG00000111142	0.147974620208624	2.3797586158427	0.254810338060057
ENSG00000111145	-1.17423180406877	2.4432629874587	0.235852671407706
ENSG00000111215	-0.0905221942261893	2.22076165397514	0.287520787124264
ENSG00000111266	-0.116664864435642	2.84323277809801	0.513124525906107
ENSG00000111300	-0.0345970884402021	3.27415784926368	0.248095141009543
ENSG00000111331	0.329241706640637	2.93222001387712	0.207044835563666
ENSG00000111361	-0.755076756557952	2.40354945403232	0.516140399009605
ENSG00000111412	0.164917124656214	2.78336752347717	0.332819471180504
ENSG00000111424	-0.806216409692969	2.46089784275655	0.515359907047975
ENSG00000111445	-0.70932956172175	3.22394998646314	0.230127067433329
ENSG00000111450	-0.814090184600329	3.2513339861227	0.187749299214451
ENSG00000111530	0.0636193785575592	2.55720633976553	0.431394425540944
ENSG00000111596	0.0149585461656643	2.89000161318464	0.416487260002292
ENSG00000111605	-0.0935358510282548	1.5532760461371	0.0616340446115222
ENSG00000111615	0.319464333341479	2.81937939889209	0.204614860439255
ENSG00000111647	-0.0281037683905333	2.55448916000382	0.509472955012946
ENSG00000111666	-0.464472018469798	2.86996470637232	0.497136421679846
ENSG00000111684	-0.1462115266626	3.38147609027503	0.152495121508895
ENSG00000111716	-0.99814054501309	2.2498096094018	0.257524559306444
ENSG00000111725	-0.525084528229962	2.50582803385484	0.677218636395049
ENSG00000111726	-1.70942223422719	2.31069331234336	0.0621955722261086
ENSG00000111731	-1.12301922453365	2.54220278243403	0.288693660176634
ENSG00000111752	-1.5543349490014	3.3272056269251	0.0384652965653806
ENSG00000111785	-0.715617457903599	2.9829492885745	0.365219369536553
ENSG00000111859	-1.37824368994572	2.63773982711914	0.199798811328687
ENSG00000111875	-0.974687900156747	2.22852867735718	0.246462584123855
ENSG00000111880	-0.0846228621829079	2.83346586017069	0.486206401466607
ENSG00000111885	-1.12301922453365	2.86406587909024	0.269182686007444
ENSG00000111897	0.208992403596688	2.64345267648619	0.299745599245971
ENSG00000111906	-1.70942223422719	2.63698910181223	0.0751694161298947
ENSG00000111912	-0.316393818089618	2.5165353738958	0.617156088747371
ENSG00000111962	-0.311408085968863	2.91301868374796	0.546431711804253
ENSG00000111981	-0.864191810972235	3.19228861256812	0.213448401862385
ENSG00000112033	-1.21197122672322	2.60906054993009	0.273163878897036
ENSG00000112062	-0.115096592683896	3.47885496752866	0.0955462233657635
ENSG00000112078	-0.501359818684681	2.42488163663107	0.616036373891313
ENSG00000112079	-0.29437759795861	2.19103160884862	0.32845925776058
ENSG00000112081	1.08882619057652	2.64738297011462	0.00696163898640561
ENSG00000112118	-0.609911235395254	2.9241500125137	0.438935346756989
ENSG00000112144	-0.697110549349109	3.28245216786243	0.192976990095523
ENSG00000112149	-0.697110549349109	2.71662927861978	0.557076581317822
ENSG00000112167	-1.04922550382069	2.4483197649335	0.312363480163729
ENSG00000112186	-1.13951128065902	2.26658444706686	0.195910029043891
ENSG00000112210	-0.513060188936348	2.9829492885745	0.427432240605518
ENSG00000112234	-0.70932956172175	2.34976304398795	0.463458966455765
ENSG00000112237	-0.226071055805053	2.62582671328571	0.619251904257695
ENSG00000112242	-0.762068793766518	2.55900839414321	0.600793634886644
ENSG00000112245	0.220083913216065	1.65079303965193	0.0205230787751112
ENSG00000112249	0.38157213445285	2.64493070791359	0.176622830159202
ENSG00000112282	-0.366915304855662	2.76900787094377	0.589404595926076
ENSG00000112290	-0.58590778897369	1.92556990954338	0.136970822133389
ENSG00000112297	-0.846841073719098	2.30048678798603	0.348760534251683
ENSG00000112305	-0.89166171251017	2.00324505481315	0.123428088932934
ENSG00000112306	0.508901993030826	2.45446373275114	0.0648177263617042
ENSG00000112335	-0.457528708384537	2.61621286224349	0.625803806732342
ENSG00000112339	0.242139922346833	2.85567055691804	0.272573949167809
ENSG00000112406	-0.734849972003554	2.39357520326959	0.514792653307063
ENSG00000112531	0.499424391386287	2.74760599276867	0.111286798737008
ENSG00000112578	0.231625589269066	3.34806135618341	0.134154673872456
ENSG00000112584	-1.17423180406877	1.76715586608218	0.0589616941948683
ENSG00000112592	-0.0965479650717638	3.10720996964787	0.413535010257079
ENSG00000112679	-0.396080553685128	2.92064500140679	0.507539503216371
ENSG00000112685	-0.76906890555714	1.90444504107691	0.110851890033283
ENSG00000112699	-0.651326032071193	3.59203789425099	0.0670693983436395
ENSG00000112701	0.188298702511647	3.0510560018376	0.26210737229351
ENSG00000112742	-0.614905153866432	2.36501974281653	0.529861835203764
ENSG00000112769	-1.13951128065902	2.32582341900274	0.22090167744626
ENSG00000112773	-0.00664843386539849	2.56139956044203	0.492062474801718
ENSG00000112851	0.0939376149788158	2.40053798939195	0.32413088918887
ENSG00000112874	-1.5543349490014	2.18041263283832	0.0464808214438857
ENSG00000112902	-0.0293869437914563	2.27126061048744	0.317158987301979
ENSG00000112941	-0.554399803840071	2.45178643552429	0.652205631688889
ENSG00000112972	-0.311408085968863	2.68033551341456	0.621476621526144
ENSG00000112977	-0.963336859885511	3.03772522165886	0.257925158321668
ENSG00000112984	-1.27571789582073	2.73579843771313	0.223412314538908
ENSG00000112996	-0.390053167521674	2.01494034979294	0.206516272295541
ENSG00000113013	0.110205949864	2.98933855995329	0.339424308783083
ENSG00000113048	-0.177861546300863	2.66275783168157	0.612168180411032
ENSG00000113068	0.355115646266252	2.67715052127343	0.18776243041119
ENSG00000113083	-1.47526179973275	2.53907609879278	0.134944393071818
ENSG00000113140	-0.679360160880334	2.64933485871214	0.61602499061748
ENSG00000113163	0.0583381740964058	2.54064225440965	0.437923038311243
ENSG00000113194	-0.776291795396734	3.19624529069401	0.22830659726064
ENSG00000113240	-0.336929617958334	3.32448823330766	0.248046975778045
ENSG00000113273	-0.748296857558396	2.61066016308988	0.601010606367282
ENSG00000113282	-0.372585233037927	2.84245321500608	0.565835773298945
ENSG00000113318	-0.697110549349109	2.37794338025578	0.516756916550457
ENSG00000113328	0.176365352390836	3.12669948383991	0.235375788019106
ENSG00000113360	-0.51699175262262	2.34586362850376	0.520444185416641
ENSG00000113368	-0.762068793766518	2.69394667798571	0.555370892794809
ENSG00000113369	-0.334328445124524	2.5181848042184	0.617796060112698
ENSG00000113387	-0.000575118593519329	2.24735942246894	0.268004767358872
ENSG00000113407	-0.174231804068771	1.98565097369095	0.183817323788813
ENSG00000113456	-0.0332984494605429	2.58771096501891	0.509440906801807
ENSG00000113552	-0.715617457903599	2.38201704257487	0.513585257757326
ENSG00000113569	-0.291947650837478	2.52113808370404	0.61666502630581
ENSG00000113580	-0.316356325099379	1.97772360528885	0.203406668332325
ENSG00000113593	-0.408299566057769	2.45408227073109	0.606015725072418
ENSG00000113594	-0.264400118325723	2.92685670894969	0.535350901341512
ENSG00000113595	0.0310415515652169	2.14457420760962	0.156355316212781
ENSG00000113615	-0.405235434365888	3.18277118679651	0.341381449382522
ENSG00000113643	-0.185213328305139	2.92608508692514	0.519689335808108
ENSG00000113648	-0.590631716846189	2.75089392038213	0.515310075435554
ENSG00000113649	-0.457528708384537	2.58404838848524	0.642745811384146
ENSG00000113658	0.297447081723688	3.11892575282578	0.181734127881835
ENSG00000113712	0.743554161943442	2.99891290435879	0.0539879999701782
ENSG00000113716	0.11768011381322	3.37314197092989	0.154244431076432
ENSG00000113739	-0.721902337110798	2.7145393107659	0.554698741276669
ENSG00000113742	-0.054742278537976	3.09682314542463	0.397301781370179
ENSG00000113758	-0.126267913985833	3.67288257475572	0.0384416378938697
ENSG00000113761	-0.605046965569347	3.30931071578818	0.199692724196461
ENSG00000113810	0.328072282161859	2.9274986816932	0.207131106042425
ENSG00000113851	-0.51699175262262	2.56050441519506	0.674126708363879
ENSG00000113916	-0.529126981556793	2.84865088681896	0.476834779799428
ENSG00000114019	0.678573927488926	2.59356295225897	0.0472574036855075
ENSG00000114030	0.0102392199755196	2.92556990954338	0.416429172941064
ENSG00000114062	0.172309516688321	2.62117628177504	0.328300934940362
ENSG00000114098	0.255791145744499	2.31492005599242	0.159383109401312
ENSG00000114315	-0.51699175262262	3.1811286997473	0.312301184097883
ENSG00000114346	-0.271108033943067	2.41455555622922	0.574523324230817
ENSG00000114354	-0.257761475489438	2.23867324328384	0.383561045577155
ENSG00000114374	-0.450643581153657	2.53624270683832	0.648308417565805
ENSG00000114416	0.694507522629307	3.01932403715369	0.0670127657040177
ENSG00000114423	-0.567643448945852	2.85385024905478	0.471565824285562
ENSG00000114439	0.0572868703816318	1.98227123303957	0.0900930204327157
ENSG00000114446	-0.64061600942204	2.39532639306935	0.568292982533067
ENSG00000114554	-0.941646005086021	2.80854855124041	0.411727451729487
ENSG00000114573	-0.605046965569347	2.55053408659951	0.694982294694581
ENSG00000114648	-0.651326032071193	3.04863598843265	0.332651564836255
ENSG00000114650	-0.563161815308254	3.25382243870807	0.253271913533328
ENSG00000114698	-0.437142866671748	2.61436983954829	0.622978294253079
ENSG00000114735	-0.408253237219639	3.80925661273958	0.0220079056089987
ENSG00000114742	-0.331742759100951	3.39785314108861	0.191326774530199
ENSG00000114767	-0.12790141743456	2.60584353905809	0.578349851502024
ENSG00000114770	-0.776291795396734	3.09219412069732	0.264668832055663
ENSG00000114784	0.32921626955958	2.70243053644553	0.20197455682906
ENSG00000114850	-0.0452288088761556	2.96883304489043	0.439089444958183
ENSG00000114861	0.0987766752840187	2.46501086471741	0.370690005870512
ENSG00000114942	-0.630086544988149	2.78993308093175	0.501745398133192
ENSG00000114948	-1.47526179973275	2.59549622182557	0.149357649162276
ENSG00000114956	-1.10736224289922	2.45939248775923	0.279195069146932
ENSG00000114988	0.159897149190147	3.24310008632398	0.216722292817581
ENSG00000115053	0.274253741404038	2.8555191556678	0.243749690533674
ENSG00000115073	-0.783526905684131	2.91671707759881	0.420311673657104
ENSG00000115091	0.499810241218223	2.53844805171022	0.0914535433235813
ENSG00000115137	-1.12301922453365	3.18055594070364	0.152710671682662
ENSG00000115145	-0.590631716846189	2.50447086249442	0.690813580585173
ENSG00000115159	-0.402147088067374	2.5705429398819	0.626972484195271
ENSG00000115183	-0.249086324375006	2.54530711646582	0.614321593483886
ENSG00000115232	-0.41138547020264	2.66417170536193	0.59623018297469
ENSG00000115295	-0.0492660407432307	2.53561054590879	0.524403767240315
ENSG00000115306	-0.685225935786061	2.82753081089534	0.494536934585937
ENSG00000115355	0.00426253827199921	2.95291346700528	0.414224182666275
ENSG00000115364	-0.563161815308254	2.36828688490213	0.551053642422322
ENSG00000115365	-1.04922550382069	2.88309335857569	0.308232001588056
ENSG00000115368	0.0421636291281573	2.15152306756494	0.154789063684272
ENSG00000115380	-0.952437112933144	2.52923780526966	0.389047715568079
ENSG00000115392	-1.15639494032936	2.67942789661212	0.292168558624967
ENSG00000115414	-1.4083922385632	2.45255306322893	0.128828184131653
ENSG00000115415	0.813700881134848	2.28216877830464	0.00610120897040661
ENSG00000115419	-0.447216184237136	2.59273176639396	0.636088808444646
ENSG00000115421	-0.755076756557952	2.8757844850108	0.463087790150625
ENSG00000115461	-1.47526179973275	2.61278385671974	0.151320540121641
ENSG00000115484	0.372406626351589	2.60476588470389	0.183186971047252
ENSG00000115524	0.157371530496042	2.69108149212297	0.334689734061604
ENSG00000115548	-0.790996412922113	2.61198868808398	0.563013068210783
ENSG00000115561	0.0919838637338806	2.49276038902684	0.392409304849854
ENSG00000115641	-0.104159435565726	2.52536878652364	0.557929178895535
ENSG00000115652	-0.450592507955758	2.70091994542029	0.566724282277308
ENSG00000115661	-0.329133764054514	3.33183204443625	0.239876428309595
ENSG00000115677	-0.236358920885843	3.34556975605639	0.204696598849681
ENSG00000115694	-0.043878015621718	2.78746047451842	0.46218617104683
ENSG00000115738	-0.581303691244362	3.0803558703494	0.341173926568946
ENSG00000115756	-1.27571789582073	3.05908986591682	0.126610761119989
ENSG00000115758	-0.126292116195689	3.45063395059701	0.109232548867493
ENSG00000115761	-0.0802013874254309	2.65801139665711	0.533653845576698
ENSG00000115825	-0.271108033943067	1.90444504107691	0.158554670541114
ENSG00000115827	-1.02293233277478	2.17681448067478	0.188910695775545
ENSG00000115840	-0.89166171251017	2.39005149645899	0.400373179870825
ENSG00000115844	-0.234232105252015	3.55403463931147	0.0847672541236492
ENSG00000115866	-0.427346315418335	1.95182303531591	0.17085717262919
ENSG00000115875	0.22297926447227	2.86908497383267	0.288136880567731
ENSG00000115944	-0.0267858776054287	2.63220413305083	0.489446696917729
ENSG00000115947	-0.234294173307818	2.08635983067475	0.242754861278344
ENSG00000115963	0.00546804659775232	2.62117628177504	0.463734118401839
ENSG00000116005	-1.17423180406877	2.88592633980143	0.230104203589758
ENSG00000116016	-0.266613453281871	2.82200453408953	0.618029545270689
ENSG00000116062	-1.27571789582073	2.49171179017077	0.204222555290877
ENSG00000116096	-0.846841073719098	3.26292546933183	0.17518367583326
ENSG00000116106	-0.0950280356399817	2.28386634847347	0.378620402093561
ENSG00000116117	0.0646554824226118	2.60449605277107	0.419928463513148
ENSG00000116127	-0.513060188936348	2.64122615475548	0.616180044530801
ENSG00000116133	-1.4083922385632	1.93069438766454	0.0460104940740096
ENSG00000116212	-0.545811078055117	1.90308998699194	0.129681376348201
ENSG00000116221	-1.12301922453365	2.03140846425162	0.0953330403446664
ENSG00000116237	-1.21197122672322	1.98900461569854	0.0777002203830087
ENSG00000116285	-0.240549585856142	1.66039109840247	0.0819527217411275
ENSG00000116288	-0.0204074564740225	1.31175386105575	0.0283590260942879
ENSG00000116473	0.0646554824226118	1.88081359228079	0.0670432167674787
ENSG00000116478	-0.66230686422153	2.81207737085651	0.498936748671459
ENSG00000116525	-0.4899105041715	2.60799085854717	0.639891867083615
ENSG00000116539	0.414982146322774	3.16620802512359	0.112008240281987
ENSG00000116641	-0.525023906374564	1.41077723337721	0.0517447959883578
ENSG00000116649	0.0172730319620217	2.12139568070722	0.148688493606701
ENSG00000116670	-0.89166171251017	2.72977205310829	0.468372359943565
ENSG00000116685	-0.697110549349109	2.90091306773767	0.448445942377594
ENSG00000116698	-0.605046965569347	2.23426412437879	0.323933234395663
ENSG00000116704	-0.221986986881129	2.28668096935493	0.438738993897266
ENSG00000116717	0.208260724264671	1.20411998265592	0.0277613056714267
ENSG00000116729	-0.38415211238644	1.33745926129066	0.032237975859648
ENSG00000116731	0.24420845904586	2.30642502755069	0.162005197539412
ENSG00000116741	-0.521019290293428	1.26126286879249	0.0393058094407009
ENSG00000116747	-0.505244328938016	1.68349731767981	0.0801927765783893
ENSG00000116754	-0.129565473462796	1.36642295722597	0.0313928413564254
ENSG00000116761	-0.497509745314451	1.20411998265592	0.0340294176538806
ENSG00000116791	-0.728376311082316	1.9216864754836	0.124345869691962
ENSG00000116809	0.263784490843128	1.22401481137286	0.0255641106199407
ENSG00000116857	-1.27571789582073	1.73037846858764	0.046547472744398
ENSG00000116906	-1.4083922385632	2.58063991200808	0.180592465281075
ENSG00000116957	-0.238464866319273	1.63093611906419	0.0805414545674874
ENSG00000116977	-0.619957165676059	1.25527250510331	0.0308441938699003
ENSG00000116984	-0.901266570244522	1.78175537465247	0.064886948183171
ENSG00000116991	-0.509105457748518	2.56139956044203	0.671642830737539
ENSG00000117000	0.346491752113713	1.86628733908419	0.0434009864113556
ENSG00000117020	-0.043878015621718	2.2618573856299	0.315800296102666
ENSG00000117036	-0.901266570244522	1.9731278535997	0.110610278941533
ENSG00000117114	-1.70942223422719	1.81954393554187	0.00902540890962787
ENSG00000117118	-0.334328445124524	2.87852179550121	0.567419559522863
ENSG00000117133	-0.478864288424504	3.06079224193683	0.385151541352355
ENSG00000117152	-0.350336577113815	2.19451434188247	0.33026031628197
ENSG00000117155	-0.882402697095182	1.56525734342021	0.0532522291099796
ENSG00000117228	-0.0412287619899112	2.26951294421792	0.324253902319478
ENSG00000117289	-0.471635339213357	1.50514997831991	0.0552881281879525
ENSG00000117298	-0.87320180840479	1.5532760461371	0.0533036583167027
ENSG00000117318	-0.043837978486029	2.72489000283804	0.476740056745092
ENSG00000117335	-0.685225935786061	2.32273600446995	0.429723519097764
ENSG00000117385	-1.21197122672322	2.20002926655377	0.137538801687432
ENSG00000117394	-0.85549466402919	2.8521749044203	0.44512932478953
ENSG00000117395	-1.09202640858609	1.51851393987789	0.0366788620712576
ENSG00000117399	-0.85549466402919	3.02561304043865	0.286889213571045
ENSG00000117419	-0.63531936714449	2.60015578447317	0.667588637817183
ENSG00000117450	0.0790430087828524	1.41077723337721	0.029703009048442
ENSG00000117461	-0.12790141743456	2.26775821665137	0.372921560197378
ENSG00000117475	0.0498072104131376	1.23044892137827	0.0283865352489303
ENSG00000117500	-0.316393818089618	1.61278385671974	0.0717421685254558
ENSG00000117519	-0.217940966670091	2.04434373489511	0.226778881193234
ENSG00000117525	-1.17423180406877	1.8750612633917	0.0552518093766063
ENSG00000117528	-0.697110549349109	1.8750612633917	0.108010845029837
ENSG00000117533	-0.846841073719098	1.16879202031418	0.0164767988562346
ENSG00000117543	-0.533269191304038	1.77268835468214	0.0957335196064437
ENSG00000117569	0.0900065752037673	1.24303804868629	0.0291619228701403
ENSG00000117592	-0.537388916549824	1.70543604658525	0.0820893713730117
ENSG00000117597	-1.21197122672322	2.39049352650417	0.191473471535952
ENSG00000117616	0.455867468371036	2.69962095796561	0.130915850384173
ENSG00000117625	-0.605046965569347	0.903089986991944	0.00684263809644355
ENSG00000117632	-0.590631716846189	2.83122969386706	0.477939646883367
ENSG00000117697	-0.728279504939903	1.75777549101193	0.0670402193950617
ENSG00000117713	0.193760425270194	3.06389603812599	0.252476161751659
ENSG00000117724	-0.260007003727613	1.59659709562646	0.0750880086764806
ENSG00000117751	-0.550116320038987	1.84972644419633	0.109363760779603
ENSG00000117758	-0.846841073719098	2.81107205910691	0.470679059372896
ENSG00000117868	-0.497509745314451	2.33445375115093	0.510319133110294
ENSG00000117906	-0.748296857558396	2.76622689357417	0.526187920677543
ENSG00000118007	0.302309150077442	2.82720767510521	0.218108204949741
ENSG00000118181	-0.0178594620219534	3.25454807710897	0.264045449275215
ENSG00000118200	0.242847771749414	1.17609125905568	0.0240673378509633
ENSG00000118217	0.0498072104131376	2.37520622109933	0.343892542341736
ENSG00000118246	-0.129516704211136	2.34537373055909	0.464565681495035
ENSG00000118260	-0.149588048139948	3.04178731897175	0.462966659397263
ENSG00000118263	0.0968446208098585	2.48925516836926	0.389254563120544
ENSG00000118363	0.351356192035161	3.01546454355833	0.182697290039493
ENSG00000118418	-1.25330495333742	1.24919835739111	0.00581125342036398
ENSG00000118503	0.00185945498690995	2.42406452541749	0.427443268043682
ENSG00000118508	-0.64061600942204	2.15986784709257	0.228755250333168
ENSG00000118515	-0.318889457685935	2.58319877396862	0.614182587066884
ENSG00000118518	-0.188908464151021	2.47312186329073	0.584832774641501
ENSG00000118523	-0.776291795396734	1.64345267648619	0.0552737884532076
ENSG00000118564	-0.16352112305186	2.06632592536204	0.214283801148773
ENSG00000118579	0.240751938992336	2.81905013846547	0.27100139379086
ENSG00000118596	-0.424049220197635	2.15075643986031	0.272436092173691
ENSG00000118620	-0.405235434365888	1.82930377283102	0.122123371959675
ENSG00000118680	0.241441295951482	2.56169753265399	0.275153913232695
ENSG00000118689	0.166557085428401	2.6558584589861	0.329384488595389
ENSG00000118705	-0.187084804798477	2.78265175161032	0.60183519967428
ENSG00000118762	-1.70942223422719	2.29830713732851	0.0588652813799645
ENSG00000118816	-0.630163759718496	2.64443858946784	0.62866714018642
ENSG00000118873	0.0184430094192932	2.10551018476997	0.140839517889299
ENSG00000118900	0.133098124837184	2.68663626926229	0.352829344258677
ENSG00000118922	0.480608177058927	2.33344727449675	0.0552226280862128
ENSG00000118961	-0.249054214007477	3.30400555342727	0.2471098506778
ENSG00000119013	-0.334367522284327	2.51851393987789	0.617796060112698
ENSG00000119042	-0.910941231059236	2.31228316579148	0.340613072526076
ENSG00000119048	0.212710048235704	2.75262456262677	0.291662505883016
ENSG00000119138	-0.679360160880334	2.61172330800734	0.643602101028434
ENSG00000119139	-0.952437112933144	2.9000939015434	0.355792752846704
ENSG00000119280	-0.821989228869673	2.08457627793433	0.166617271790735
ENSG00000119314	0.100700172643281	2.77959649125782	0.37320752757225
ENSG00000119318	0.574954646403324	2.95808584852109	0.108880422239833
ENSG00000119328	-1.85536494466538	2.72855667596648	0.0545456568897441
ENSG00000119335	-0.0141026666360542	3.37023543728318	0.168494723162653
ENSG00000119383	-0.734849972003554	3.45232321697751	0.0916685754545755
ENSG00000119397	-0.92098716134004	2.56673202898622	0.422577245953663
ENSG00000119401	0.0299219617209144	2.82151352840477	0.410138565897121
ENSG00000119408	0.375529070301398	2.60638136511061	0.181293050006897
ENSG00000119421	-1.47526179973275	3.30081279411812	0.0512447832453583
ENSG00000119446	-0.697110549349109	3.51031037419787	0.0818413909319851
ENSG00000119471	-0.437142866671748	3.06957560527417	0.38953599414012
ENSG00000119487	-0.679360160880334	3.18334103366443	0.257963740593104
ENSG00000119523	0.00668803746655935	2.31649453922231	0.335689979869996
ENSG00000119541	-0.121427880292849	2.68908677040392	0.566934132445313
ENSG00000119632	-0.846841073719098	2.62582671328571	0.507987915076286
ENSG00000119682	0.292529964052598	2.67325136321385	0.233236160627085
ENSG00000119688	-0.331703917390589	2.37199091146491	0.538224121295982
ENSG00000119707	0.554812213972052	3.05240534219218	0.0958044795792617
ENSG00000119718	-0.0995811160705635	2.45712462630341	0.524501816841385
ENSG00000119729	-0.0492457718089952	2.34635297445064	0.408694958527273
ENSG00000119760	-0.38415211238644	2.73419956068623	0.584901915076617
ENSG00000119778	-0.284912664778176	2.17391433980141	0.307670989278161
ENSG00000119787	-0.331742759100951	2.7522405710174	0.617183822098918
ENSG00000119801	-0.486215605165848	2.28724171117835	0.446631826880249
ENSG00000119812	-1.09202640858609	1.80106052984786	0.0593971593458038
ENSG00000119844	-0.673657904492766	2.75606529394869	0.529940165355357
ENSG00000119865	-1.25330495333742	2.15457611691789	0.121217277567982
ENSG00000119899	-1.27571789582073	2.98889324386002	0.139183395194129
ENSG00000119900	-0.910941231059236	2.35073245171613	0.364819752213788
ENSG00000119912	-0.986168280401283	2.52374646681156	0.361585700075735
ENSG00000119922	-0.154780092384311	2.08813608870055	0.216402935663564
ENSG00000119927	-0.64061600942204	3.02846958009886	0.351244965818442
ENSG00000119938	-0.493749905897109	2.32837960343874	0.499025830001031
ENSG00000119953	0.370867761747863	2.06069784035361	0.0625693418475635
ENSG00000119977	-0.864191810972235	3.11461098423217	0.239605321103178
ENSG00000119986	-0.249054214007477	2.61647551388857	0.618367707954736
ENSG00000120008	-0.430571083816377	2.20547503674089	0.340124865434934
ENSG00000120053	-0.986168280401283	2.92466687598667	0.320200049668488
ENSG00000120063	-0.154754249428905	2.21879799811174	0.319798483489246
ENSG00000120071	0.423745997116946	2.41622431709857	0.0972270360943043
ENSG00000120129	0.169867499303213	3.01818019851787	0.288217110180999
ENSG00000120137	-0.289566471183662	3.13592733500547	0.390521948282356
ENSG00000120149	-1.25330495333742	3.05576046468773	0.135551635005159
ENSG00000120256	-1.09202640858609	2.51020977708931	0.296594124480217
ENSG00000120265	-0.212030193272366	2.88408700547861	0.558060338170282
ENSG00000120333	-0.460986487749625	2.68685961433376	0.574471723659197
ENSG00000120370	-0.306442294635872	1.72427586960079	0.0873046684439552
ENSG00000120438	-0.0547628056356767	3.00335280682509	0.437070326330814
ENSG00000120451	-0.31387515820245	2.85095239979349	0.593141056063695
ENSG00000120509	-0.882264687685607	2.22336612643986	0.258097663614975
ENSG00000120519	-0.478864288424504	2.76023394663627	0.517287471208312
ENSG00000120526	0.087068087197988	1.54095480892613	0.0343302502974036
ENSG00000120533	-0.468038909893159	2.69108149212297	0.569891765060563
ENSG00000120539	-0.468038909893159	1.76529592969806	0.100796271655853
ENSG00000120549	-0.27795550183829	2.33994806169435	0.508156471911695
ENSG00000120616	0.000643874164939437	2.46426593403408	0.461871582007935
ENSG00000120647	-0.846841073719098	2.91947034995075	0.390339686410255
ENSG00000120656	-0.217970857014493	2.92311443650731	0.530842374835467
ENSG00000120662	-0.600164501091809	2.68349731767981	0.584296657962983
ENSG00000120675	-0.2301631523441	2.89445452736978	0.557697966913947
ENSG00000120685	-0.645897969813991	2.36735592102602	0.518061405595763
ENSG00000120686	0.0987910895033099	2.86272752831797	0.374381928660481
ENSG00000120688	-0.353035722501112	2.74095450582281	0.604262671865014
ENSG00000120690	0.400306342279851	2.96437750086711	0.166525544398929
ENSG00000120694	0.0749741666522886	2.92826779845012	0.381723498662998
ENSG00000120699	-0.656822796963639	2.5434471800817	0.6840470818634
ENSG00000120708	-1.32396232843876	2.61331316145546	0.226872489790158
ENSG00000120738	-0.054742278537976	2.61961500574281	0.51897299646955
ENSG00000120742	0.00310757773225696	2.30319605742049	0.325995642520021
ENSG00000120800	-0.236390106156724	2.73439974252057	0.639606678497003
ENSG00000120802	-0.99814054501309	2.44404479591808	0.342217245007214
ENSG00000120837	-0.41143213440099	2.53781909507327	0.632475483836601
ENSG00000120885	-1.85536494466538	3.03762566991472	0.0330679950938864
ENSG00000120899	-0.910941231059236	2.52081093153647	0.426874369451288
ENSG00000120942	-0.99814054501309	2.52891670027765	0.353743745752805
ENSG00000120963	-0.202210079157232	2.61909333062674	0.614385236623291
ENSG00000121039	-0.353035722501112	2.64836001098093	0.609073764791794
ENSG00000121057	-0.174231804068771	2.48072537898849	0.580780698706611
ENSG00000121058	-1.21197122672322	1.7906369619317	0.0547640696172012
ENSG00000121060	-0.0293482204714659	2.5327543789925	0.511416154365917
ENSG00000121210	-0.974687900156747	2.60879337398693	0.382388695370598
ENSG00000121297	-1.07721369428174	2.35458858787724	0.273116910975167
ENSG00000121350	-0.525023906374564	2.48180080953861	0.667627108577301
ENSG00000121390	0.851435310584382	2.80482067872116	0.0370300584435198
ENSG00000121440	-1.32396232843876	2.82200453408953	0.166281179207017
ENSG00000121481	-0.460986487749625	1.07918124604762	0.0169836574795382
ENSG00000121578	-0.364086936308105	2.63598611180083	0.609196579439712
ENSG00000121644	-0.85549466402919	1.67897337591977	0.0540107954358574
ENSG00000121741	0.363082725797796	2.54715912132742	0.179947449832306
ENSG00000121766	0.0519757816565038	2.71370049933777	0.404717921904197
ENSG00000121769	-0.93111654065213	0.989004615698537	0.0117775460192554
ENSG00000121774	0.30471543760302	2.55205953418788	0.225790396223075
ENSG00000121879	-0.221986986881129	2.33595910614825	0.495085456000461
ENSG00000121892	-0.0816702164337564	3.0754557134708	0.424884872493238
ENSG00000121897	-0.783636845975093	2.23552844690755	0.279267219734372
ENSG00000121898	-0.667945300519643	2.53115946540453	0.677274188766754
ENSG00000121903	0.291917166212188	1.21748394421391	0.0232087141213214
ENSG00000121989	-0.257794236166074	2.32376758329678	0.487231900927239
ENSG00000122008	0.208260724264671	3.11801658144018	0.223756451283911
ENSG00000122026	0.710855383756112	3.06688474312977	0.0535694273989945
ENSG00000122034	-1.03597824969782	3.08071665498647	0.222088956075492
ENSG00000122042	-0.102635599941676	2.68574173860226	0.548842781623835
ENSG00000122126	-0.447216184237136	3.70206416140495	0.0463357454266827
ENSG00000122140	-1.02293233277478	3.21444644571839	0.168919313960418
ENSG00000122203	-0.196536649773103	2.26481782300954	0.402608329857923
ENSG00000122257	-0.142835910956396	2.64542226934909	0.589441450137973
ENSG00000122359	0.0978478372440071	2.64909135184739	0.381420937301957
ENSG00000122376	-0.242676000750002	2.74036268949424	0.640235273207891
ENSG00000122417	-0.673572557104161	1.94448267215017	0.141704502223194
ENSG00000122482	0.041055919951068	1.69897000433602	0.0499079771556037
ENSG00000122484	-0.486271044541655	2.05690485133647	0.204449734807874
ENSG00000122497	0.45671379824564	3.09525655040442	0.111790911023286
ENSG00000122507	-0.986168280401283	2.29501701188146	0.297839907980737
ENSG00000122545	0.294381561798583	2.32735893438633	0.145910875399569
ENSG00000122565	-0.29437759795861	2.38336648275504	0.550448647143702
ENSG00000122566	1.1230902643414	2.45101845215546	0.00475534597546601
ENSG00000122643	-0.249086324375006	2.78085714375957	0.63360883898144
ENSG00000122674	-0.619957165676059	2.25345916433984	0.343097123274403
ENSG00000122691	-1.70942223422719	2.2894774663446	0.0565347080896291
ENSG00000122705	-0.107292736666302	3.05018634967536	0.449589630745232
ENSG00000122707	-0.424097265203399	3.29319676181693	0.263210618165032
ENSG00000122729	-0.223993910710583	2.64787176530623	0.623880403395512
ENSG00000122779	-0.697110549349109	2.97829466977863	0.378767675344906
ENSG00000122786	0.148866528728941	2.25767857486918	0.18154288840715
ENSG00000122861	-1.37824368994572	2.22530928172586	0.0891334786058321
ENSG00000122863	-0.830156977220775	2.50582803385484	0.510471944662814
ENSG00000122873	-0.63531936714449	2.50242711998443	0.68415488382961
ENSG00000122877	-1.21197122672322	3.22569687165065	0.0909977493995797
ENSG00000122912	-0.76906890555714	2.91684858236345	0.424066753970636
ENSG00000122958	-0.0659063697968724	3.09499490094461	0.405884968693419
ENSG00000122965	0.291898686420274	3.05221283576975	0.203818362221233
ENSG00000122966	-1.37824368994572	3.21258707812389	0.0679983299252175
ENSG00000122970	-0.291947650837478	2.44599318178765	0.597520607249071
ENSG00000123066	0.219348859279263	2.88493689710386	0.290139506521698
ENSG00000123091	0.426017108210186	1.93323412871481	0.0451543616814978
ENSG00000123094	-0.366915304855662	2.36125552005815	0.530503358116387
ENSG00000123106	-0.273389868208827	2.56584781867352	0.615119536301497
ENSG00000123124	-0.424097265203399	2.47530791395619	0.621749994636309
ENSG00000123130	-0.0506133905634715	3.3174364965351	0.20993876775068
ENSG00000123131	-1.70942223422719	3.43492800647894	0.0115723979959023
ENSG00000123146	-0.177834292760523	3.06846416645412	0.452353839848331
ENSG00000123240	-0.381253149523093	2.46982201597816	0.609848361323033
ENSG00000123352	-0.137808751718315	2.83250891270624	0.535977722144674
ENSG00000123353	0.231583124316657	3.3014640731433	0.159894380318652
ENSG00000123395	-0.0861067471647449	3.02469086235543	0.448540220640282
ENSG00000123473	-0.630163759718496	1.91513590662201	0.130608011611609
ENSG00000123485	-0.790996412922113	2.87923928200489	0.449578737794965
ENSG00000123505	0.333196660243258	2.45370047335977	0.163057657279903
ENSG00000123545	-0.99814054501309	2.31069331234336	0.300000913065661
ENSG00000123562	-0.342258757653892	3.62283547952152	0.076830792777144
ENSG00000123575	-0.433869114574527	3.48043814717782	0.147990601454407
ENSG00000123607	-0.358484866297195	2.27357994567621	0.438120743301978
ENSG00000123636	-0.194595761173691	2.31701810104811	0.467577769606432
ENSG00000123643	-0.54161106917647	2.73037846858764	0.527139162185074
ENSG00000123684	-0.0128451625384693	2.04434373489511	0.132506171038209
ENSG00000123689	-1.37824368994572	1.66275783168157	0.0265414752830642
ENSG00000123728	-0.273423829317225	3.01713772446498	0.464581447710554
ENSG00000123737	-0.806216409692969	3.1155273055275	0.249278796799458
ENSG00000123739	-1.25330495333742	3.37716960169419	0.0389048337247944
ENSG00000123983	-0.282639019292939	2.43096145335495	0.587082863912082
ENSG00000123992	-0.4899105041715	2.86242955610601	0.486913889221498
ENSG00000124120	-1.5543349490014	2.83122969386706	0.0710278155484783
ENSG00000124145	-0.645897969813991	3.22524464976177	0.244369676989821
ENSG00000124151	0.317138608245154	2.8080420853149	0.206052916654144
ENSG00000124160	-1.37824368994572	3.11452758634773	0.085763446948885
ENSG00000124177	-0.316393818089618	2.72345567203519	0.625600050805487
ENSG00000124191	-0.93111654065213	3.13727496886812	0.224655257461983
ENSG00000124193	0.720197827193627	2.80243162643072	0.0672322808909699
ENSG00000124198	-1.32396232843876	3.12920635774753	0.0962442747632263
ENSG00000124201	-0.249054214007477	1.58263143948964	0.073974861018271
ENSG00000124207	-0.271108033943067	2.40823996531185	0.571257566128402
ENSG00000124209	-0.478918797215548	2.20002926655377	0.324650341180908
ENSG00000124216	-0.443865906620378	3.1083112729328	0.367365028095745
ENSG00000124217	-0.0920264085860941	2.79553244271015	0.505739994652517
ENSG00000124228	-0.0575168407218563	2.60959440922522	0.52498854098681
ENSG00000124275	-1.0630987894305	2.49310936010379	0.309437635277087
ENSG00000124279	-1.12301922453365	3.05842602445701	0.193285003954864
ENSG00000124356	-0.558791471153419	2.78031731214015	0.492787175476936
ENSG00000124357	-0.721902337110798	2.71850168886727	0.554698741276669
ENSG00000124370	-0.54161106917647	2.2148438480477	0.322693289740333
ENSG00000124422	-0.70313140655421	2.58489634413745	0.646545725412649
ENSG00000124486	0.0790128386599601	3.65583447740284	0.0358535744569158
ENSG00000124496	-0.882264687685607	2.84307697738534	0.434655313152179
ENSG00000124532	-1.03597824969782	3.26775821665137	0.132984506109457
ENSG00000124535	-0.282569643280536	2.96801571399364	0.500290607098454
ENSG00000124562	-0.529126981556793	3.03039730085676	0.390662430153364
ENSG00000124641	-0.450643581153657	3.18667386749975	0.326624883989755
ENSG00000124766	-0.846841073719098	2.78621887213168	0.482049291057719
ENSG00000124767	-0.533269191304038	2.87040390527903	0.472179708736629
ENSG00000124782	-0.87320180840479	3.19583049173039	0.209818413954115
ENSG00000124784	-1.17423180406877	2.70027093735644	0.283404524376747
ENSG00000124786	-0.121427880292849	2.98587535730839	0.471869904230164
ENSG00000124788	-0.15301676522999	3.06267597719074	0.454061497326858
ENSG00000124795	-0.0905221942261893	2.54685100178139	0.552454676525565
ENSG00000124813	-1.21197122672322	2.31333984388431	0.164693303438032
ENSG00000125107	0.696715270236801	3.41888106853436	0.0262832021552598
ENSG00000125148	-1.21197122672322	3.11843007712209	0.138463332337665
ENSG00000125166	-1.37824368994572	2.45939248775923	0.142535399906658
ENSG00000125247	-1.47526179973275	3.01199311465926	0.0704708627423619
ENSG00000125257	-0.183322281723214	2.79309160017658	0.593447752462053
ENSG00000125304	-0.26883812606744	2.96070855168856	0.508967555991241
ENSG00000125347	0.61525698872922	2.82558837985897	0.0924719936270476
ENSG00000125351	-0.268871733082206	3.19152087604019	0.358018089892
ENSG00000125354	-1.85536494466538	3.90242446389527	0.00421989325071722
ENSG00000125375	-1.32396232843876	2.78229342280954	0.179452840026172
ENSG00000125384	-1.5543349490014	2.80905442722294	0.0775205653542756
ENSG00000125398	-1.85536494466538	2.10551018476997	0.0199792649677151
ENSG00000125482	-0.755076756557952	2.60287353102618	0.598979808955045
ENSG00000125484	-0.249118437116849	2.0597526942093	0.236934730763116
ENSG00000125485	-0.408299566057769	3.25857742544579	0.293097276222562
ENSG00000125503	-0.486215605165848	3.27938173061343	0.256896580621396
ENSG00000125534	0.453324909496473	3.48565045753267	0.0436652464413054
ENSG00000125629	-0.721902337110798	2.52179164963912	0.636495509704094
ENSG00000125633	-0.624992324102742	2.43296929087441	0.621663059490408
ENSG00000125675	-0.762068793766518	3.19395897801919	0.233679499396245
ENSG00000125676	-0.0920487758364852	2.27300127206374	0.365664539252222
ENSG00000125691	-0.308881239731273	2.39750549689802	0.561427109219161
ENSG00000125703	-0.762068793766518	1.50514997831991	0.049901688407083
ENSG00000125733	-0.27795550183829	2.82639878218762	0.615558569542082
ENSG00000125772	-0.126267913985833	2.51884282628656	0.567935257182797
ENSG00000125779	0.467593246827217	2.68124123737559	0.127501447712609
ENSG00000125814	-0.563161815308254	3.42760781134736	0.139948533635392
ENSG00000125818	-1.25330495333742	2.91553173938395	0.172735497783871
ENSG00000125826	-0.417671188476602	2.66252173791012	0.595374039800788
ENSG00000125827	-0.99814054501309	2.78958071216443	0.373246163949085
ENSG00000125834	-0.697110549349109	2.4456042032736	0.602143025406788
ENSG00000125844	0.123195702903458	2.56229286445647	0.376291415068696
ENSG00000125845	-0.336929617958334	2.48925516836926	0.61408724442589
ENSG00000125848	-1.85536494466538	2.56318433479735	0.0679189480741806
ENSG00000125863	-1.12301922453365	2.0836817472743	0.114999901896943
ENSG00000125868	0.0708975846595036	3.1264561134318	0.291506375350319
ENSG00000125870	-0.342258757653892	1.97657921864011	0.20000259683634
ENSG00000125871	-0.350296036407212	2.3369597851207	0.505161768179359
ENSG00000125877	-0.208075462084536	3.08026562733984	0.441468477293238
ENSG00000125885	-0.521019290293428	2.92724200646002	0.457147217433153
ENSG00000125898	-1.70942223422719	3.23647427918391	0.0197242831953508
ENSG00000125912	-1.17423180406877	2.61304858972513	0.286106865431459
ENSG00000125944	0.344290325901045	1.59383966108127	0.0149424719782042
ENSG00000125970	0.0125789256315347	3.18596689276784	0.299741047671265
ENSG00000125977	0.245606016149593	2.98978341989682	0.252979349525002
ENSG00000125991	-0.691083163185656	2.28216877830464	0.362383825631973
ENSG00000125995	-0.761964179360668	2.4605219929002	0.563702899549771
ENSG00000126001	-0.624992324102742	2.66417170536193	0.605673817185342
ENSG00000126003	0.123209329032308	2.99398701621748	0.329804416045602
ENSG00000126012	-0.0658853091916808	3.06455157709107	0.422346921118689
ENSG00000126067	0.0615240204704123	1.21085336531489	0.0278280616540013
ENSG00000126107	-0.572171812740809	1.22401481137286	0.0339097088798337
ENSG00000126216	-0.600164501091809	2.37245170140937	0.548690744810984
ENSG00000126247	0.295000069047425	2.70735723445018	0.226314211409029
ENSG00000126458	0.0583698151552409	2.52439612210384	0.436838742755482
ENSG00000126524	-0.450643581153657	2.98665978827209	0.443845717699658
ENSG00000126581	0.0656735644716025	2.43656017062174	0.381746519515042
ENSG00000126603	-0.303980530292254	3.41472272115888	0.17366326665026
ENSG00000126653	0.13840935572558	2.12791429437159	0.120381805771032
ENSG00000126698	-0.246960322139337	1.43136376415899	0.0380265975996858
ENSG00000126773	-0.910941231059236	2.78318869107526	0.443024502251898
ENSG00000126777	0.14191443057969	2.69130256338348	0.346057029596884
ENSG00000126814	-1.27571789582073	2.63093611906419	0.249991036691249
ENSG00000126821	-0.941646005086021	2.07554696139253	0.145016685532946
ENSG00000126934	0.122276737112166	2.88238221631444	0.361111902376185
ENSG00000127081	-0.478864288424504	2.68574173860226	0.571953291951936
ENSG00000127124	-1.85536494466538	2.84198480459011	0.0448224884459548
ENSG00000127184	-0.691083163185656	2.31228316579148	0.412712341395535
ENSG00000127241	-1.47526179973275	2.76734142236866	0.114502652738565
ENSG00000127314	0.168203161833409	2.18822517270528	0.141963784192496
ENSG00000127334	-0.19647974965047	2.92466687598667	0.52459698575961
ENSG00000127419	-0.177834292760523	3.3021143769562	0.233637598551062
ENSG00000127452	-0.228127583487818	3.16001809600668	0.386237906345248
ENSG00000127463	-0.289601721182207	2.81740008145811	0.618260281572506
ENSG00000127507	-1.47526179973275	2.45674549534794	0.112342552917016
ENSG00000127511	-0.486215605165848	2.94865743214132	0.456495136207009
ENSG00000127527	-0.697110549349109	2.05880548667591	0.173335446972662
ENSG00000127528	-0.350296036407212	2.70070371714502	0.608343753042597
ENSG00000127616	0.125913908591593	3.04277233749767	0.301993583442499
ENSG00000127666	-0.762068793766518	2.53466057582844	0.598730588664547
ENSG00000127774	-0.0319842030288552	2.75377450455697	0.45808397455723
ENSG00000127870	-0.168830098762174	2.52309583825257	0.590733545235703
ENSG00000127914	-0.486215605165848	3.02520342524026	0.409100826771286
ENSG00000127920	-0.619957165676059	2.26951294421792	0.369588520318343
ENSG00000127946	-0.941646005086021	3.1062759113543	0.233360781636731
ENSG00000127947	0.215676837702043	2.23108712058482	0.146600770447737
ENSG00000127948	-0.806216409692969	3.25617634410155	0.185994561371835
ENSG00000127955	-0.249054214007477	2.38291713508753	0.546822468310642
ENSG00000127989	-0.190824045799981	2.08546896988667	0.231006177822682
ENSG00000127990	-0.963336859885511	2.03941411917614	0.125327398778617
ENSG00000127995	-0.755076756557952	2.57749179983723	0.605448736061002
ENSG00000128283	0.167423980026547	2.11727129565576	0.111986991136731
ENSG00000128342	-0.489966417258132	2.96953239203334	0.445449532409452
ENSG00000128463	-0.142835910956396	2.66604973848052	0.589298962531722
ENSG00000128512	-0.331665079153778	2.6859655440604	0.615577979355993
ENSG00000128513	-0.630163759718496	2.13193929521042	0.213814765794816
ENSG00000128534	-0.123091294035612	1.97081161087252	0.15482635086516
ENSG00000128563	-0.0744182041468892	3.70784684424072	0.030265554258716
ENSG00000128581	-0.728376311082316	2.88874096068289	0.45675888929048
ENSG00000128585	0.546299903360985	2.98023069139103	0.115273798748657
ENSG00000128590	-0.93111654065213	2.34976304398795	0.353517300407611
ENSG00000128595	0.273585672567429	2.49589107966619	0.228447988413158
ENSG00000128607	-0.358526178707097	3.50211972739269	0.138014600681314
ENSG00000128641	-0.181494396819859	2.51421559625258	0.594101126155753
ENSG00000128654	-1.85536494466538	2.45788189673399	0.0692813949100688
ENSG00000128699	-0.563228001884407	3.00721418107663	0.396257995137759
ENSG00000128708	-0.381253149523093	2.89000161318464	0.535277181350719
ENSG00000128731	-1.70942223422719	3.25115134317535	0.0193466753239024
ENSG00000128805	-0.576679612232083	2.56525734342021	0.689339135379169
ENSG00000128891	-0.471635339213357	2.74546516867073	0.528251630472323
ENSG00000128908	-0.266613453281871	1.89625056246164	0.15244344731643
ENSG00000128917	-0.179646805472675	3.20139712432045	0.345184807188732
ENSG00000128944	-0.110378806011086	2.17753649992986	0.247176212940826
ENSG00000129003	-0.344908011285699	2.40354945403232	0.567503760795124
ENSG00000129028	-1.03597824969782	2.72875947516787	0.352319601538512
ENSG00000129038	-1.04922550382069	2.9966211075792	0.247152586990368
ENSG00000129055	-0.420872341446817	2.92207638526461	0.493970788708386
ENSG00000129116	-0.563161815308254	2.35698140099313	0.53167655531873
ENSG00000129128	-0.776291795396734	2.47603415907845	0.556549741069866
ENSG00000129173	-1.5543349490014	2.40611419267846	0.0935148430342749
ENSG00000129187	-0.336929617958334	2.48572142648158	0.612995769881922
ENSG00000129195	-1.10736224289922	2.75511226639507	0.307679363687606
ENSG00000129235	-0.36412878509448	2.99815031508137	0.454981526337356
ENSG00000129250	-0.554464668365209	2.57749179983723	0.678819229712712
ENSG00000129292	-0.255560090685898	2.31544551822458	0.477359121197073
ENSG00000129351	-0.259974075712913	3.04247706645045	0.450844901585453
ENSG00000129353	-0.92098716134004	3.06604624660477	0.250118532801089
ENSG00000129484	-1.47526179973275	2.66252173791012	0.147944567342662
ENSG00000129534	-1.27571789582073	1.55930801090701	0.0269916301698591
ENSG00000129562	-0.567643448945852	3.03221570329798	0.377197678368181
ENSG00000129566	-0.353076519773518	2.59273176639396	0.614689742973681
ENSG00000129636	-0.450592507955758	3.37208310857425	0.201824496075965
ENSG00000129680	-0.721902337110798	3.9113041251052	0.0214325572785847
ENSG00000129810	-0.697110549349109	2.55205953418788	0.660062888225027
ENSG00000129932	-0.609984944832747	2.48678457139904	0.680211570083912
ENSG00000129933	-1.32396232843876	2.69041760233982	0.213050647245805
ENSG00000130021	-1.21197122672322	3.61315443775927	0.0295528351571634
ENSG00000130119	0.0860693140687721	3.51877706892677	0.074475026824585
ENSG00000130147	-1.04922550382069	2.32786956875663	0.281432475817046
ENSG00000130150	-0.545811078055117	1.63848925695464	0.0689796096659486
ENSG00000130165	-0.901266570244522	2.45976931596674	0.420446393552937
ENSG00000130175	-1.47526179973275	2.59577170200094	0.149357649162276
ENSG00000130176	-1.70942223422719	3.05642838998105	0.0328779359175853
ENSG00000130224	-0.604974089400344	2.27300127206374	0.383606714869942
ENSG00000130227	-0.576679612232083	2.8326685504518	0.476791604907157
ENSG00000130254	-0.399080548574871	2.58177904572846	0.623716663032768
ENSG00000130332	-1.01045222989117	2.8139144200486	0.357837522152824
ENSG00000130340	-0.31387515820245	3.21198772966764	0.342945758349578
ENSG00000130348	-0.111976937068488	2.86108614539839	0.501959002000934
ENSG00000130349	-1.85536494466538	2.74468406327689	0.0531054469928712
ENSG00000130363	-1.5543349490014	2.1046577910088	0.0380260993094451
ENSG00000130396	-0.830156977220775	2.65248808578101	0.524480559379641
ENSG00000130402	0.162420614900276	2.79379038469082	0.335506599412314
ENSG00000130449	0.245606016149593	2.07280114940985	0.0851500190304566
ENSG00000130479	-0.734849972003554	3.0006509536296	0.342423275633243
ENSG00000130508	-0.139436434396414	3.12139568070722	0.413264010948095
ENSG00000130522	0.738293976017676	2.77905508938189	0.0598387298258081
ENSG00000130559	-0.576679612232083	3.27392678010053	0.234065078836213
ENSG00000130560	-0.64061600942204	3.15828708720194	0.282155624440119
ENSG00000130635	-1.15639494032936	3.06013099953105	0.177255925160459
ENSG00000130638	-0.630086544988149	1.54715912132742	0.0545712041959127
ENSG00000130669	-0.489966417258132	2.50037371435337	0.659754222344538
ENSG00000130684	-0.537388916549824	1.75587485567249	0.0917969229966529
ENSG00000130707	-1.21197122672322	2.5814945422909	0.268384812878425
ENSG00000130713	-0.505186414028988	3.22891340599469	0.288382264374471
ENSG00000130726	-0.113510462126526	3.12888370209977	0.403613318949461
ENSG00000130734	-0.187056966294503	3.03019478535675	0.46984298873797
ENSG00000130741	0.175528220069773	3.73259477555528	0.0322678243535229
ENSG00000130749	0.0759835633150164	2.33445375115093	0.283267343463452
ENSG00000130758	-1.13951128065902	2.74663419893758	0.292139795533461
ENSG00000130766	0.0540856506022704	1.79239168949825	0.0585308912286332
ENSG00000130803	-0.54161106917647	1.52179164963912	0.0571721413520123
ENSG00000130813	0.180383661211451	3.22569687165065	0.21294016503015
ENSG00000130816	0.0172730319620217	2.04824753180397	0.122064482661789
ENSG00000130821	-0.176002174271439	3.68158039747241	0.0413282580681172
ENSG00000130826	-0.941646005086021	2.03941411917614	0.129689117236699
ENSG00000130827	0.0161347669700372	4.11354227995396	0.0155306482797535
ENSG00000130935	0.0656891203186721	2.51454775266029	0.428273692665076
ENSG00000130939	-0.489966417258132	1.39794000867204	0.0500978819670262
ENSG00000130956	-0.567643448945852	3.08475496317935	0.344601569101112
ENSG00000131016	-0.291983094645857	2.77670118398841	0.632010096238589
ENSG00000131018	-0.545811078055117	2.51917146382166	0.687020369503292
ENSG00000131019	-0.433819976339573	2.70671778233676	0.567576643142558
ENSG00000131069	-0.85549466402919	2.35841078620634	0.401866373626182
ENSG00000131080	-0.113510462126526	2.67094128073578	0.564435638451469
ENSG00000131127	-0.352994929060809	2.80753502806885	0.591660545952515
ENSG00000131143	-0.656822796963639	2.64271177016733	0.625731368685912
ENSG00000131165	-0.119866192537102	2.96461314627815	0.476906392966699
ENSG00000131171	-0.66230686422153	3.48490458254909	0.0929004935904261
ENSG00000131236	0.283776960671045	1.89625056246164	0.0485701116258418
ENSG00000131238	-0.70932956172175	2.10890312766731	0.189801259630474
ENSG00000131263	0.296822916268645	3.00539503188671	0.214474093542773
ENSG00000131269	-0.464524750366358	2.56199530056549	0.651515873444135
ENSG00000131323	0.0508767546083865	2.9576072870601	0.387539111522019
ENSG00000131378	-0.273389868208827	2.70500795933334	0.636708429927392
ENSG00000131389	-1.27571789582073	2.74016523803283	0.221908905778773
ENSG00000131435	-0.32139952120775	2.9588027033995	0.500508849718452
ENSG00000131459	-1.47526179973275	3.25297432534792	0.0564554071346779
ENSG00000131508	0.0519436712889757	3.716566725702	0.0306183949817556
ENSG00000131558	-0.21599151138908	2.79309160017658	0.616622704160054
ENSG00000131591	0.383103558167246	3.20642106523799	0.116957596518461
ENSG00000131626	-0.11353396371516	3.06595298031387	0.444223509129636
ENSG00000131669	0.0443706073930988	3.5207782027613	0.0737359059728429
ENSG00000131711	-0.605046965569347	2.8483430948274	0.47553042465217
ENSG00000131725	-0.443815624246548	3.07096091580093	0.388250010372436
ENSG00000131732	-0.554399803840071	2.82069394997339	0.479658979324901
ENSG00000131747	-0.525084528229962	2.16657810991965	0.270702189740352
ENSG00000131773	-0.656822796963639	2.74409731090405	0.535495523580612
ENSG00000131828	-0.554399803840071	3.77586519820207	0.0265412630812198
ENSG00000131931	-0.101117092403393	2.24489533369186	0.329889908693822
ENSG00000131941	-1.02293233277478	2.94987770403687	0.284799226095842
ENSG00000131944	-1.0630987894305	2.44986392471814	0.302919337711488
ENSG00000131966	-0.430571083816377	3.37120644478057	0.206503368452487
ENSG00000132002	0.0850533617449393	2.76286604246201	0.383821997460809
ENSG00000132005	-0.986168280401283	3.16263907247041	0.205477034773191
ENSG00000132017	-0.830156977220775	2.80020139112672	0.486206627910862
ENSG00000132128	-0.137833605712134	2.33395080438725	0.461560125261089
ENSG00000132153	-0.334289371480509	2.83218946106851	0.593176371360332
ENSG00000132155	-0.0980732325897134	2.54592532935584	0.558249840039015
ENSG00000132170	-0.901122435226055	3.36754227352058	0.103150545073864
ENSG00000132256	-0.168776715094329	2.73917663191073	0.60375908812705
ENSG00000132294	-0.734849972003554	2.6760073395607	0.575653614256129
ENSG00000132300	0.390051911449766	2.08008508504587	0.0602813641851251
ENSG00000132305	-0.54161106917647	2.04040452891416	0.190316525228499
ENSG00000132341	0.114881937190131	2.80157519846259	0.366049548702814
ENSG00000132359	-1.13951128065902	2.61278385671974	0.296120428028211
ENSG00000132383	-1.21197122672322	2.52407141593402	0.248738599885954
ENSG00000132386	-1.5543349490014	2.62787769457997	0.114554232239986
ENSG00000132388	-0.0345970884402021	3.12888370209977	0.362657313978257
ENSG00000132406	-0.728376311082316	2.69613787578185	0.566883240410694
ENSG00000132432	0.0562330155821582	2.69240623483363	0.405257557503448
ENSG00000132434	-0.614905153866432	2.66181268553726	0.610127592339328
ENSG00000132436	-0.830156977220775	2.37839790094814	0.436133234417292
ENSG00000132463	-0.685225935786061	1.95424250943932	0.144208750736103
ENSG00000132475	0.601812574925681	2.89362307628895	0.101589533344257
ENSG00000132485	0.468002265424602	2.19382002601611	0.0474409767904042
ENSG00000132507	0.0410888454693692	3.14674801363064	0.30341117243867
ENSG00000132541	-1.5543349490014	2.61857102812013	0.114282107672028
ENSG00000132549	-0.375426722372934	2.43496788842781	0.590112640212783
ENSG00000132640	-0.783526905684131	2.27357994567621	0.329151633634405
ENSG00000132661	-0.156472767298052	3.47081460548303	0.103678466882455
ENSG00000132664	-0.443865906620378	2.8318697742805	0.517234071036494
ENSG00000132669	-0.471635339213357	3.04080006125653	0.40118636723207
ENSG00000132688	-1.37824368994572	2.57199981639706	0.193702760649085
ENSG00000132694	-0.576679612232083	2.61304858972513	0.657216483935047
ENSG00000132740	-0.58590778897369	3.14121453218397	0.309120969413444
ENSG00000132780	-0.273389868208827	2.02836788369706	0.22808835969719
ENSG00000132792	0.113959110340549	3.00162555828674	0.331070144705706
ENSG00000132823	-0.619957165676059	3.43340977215332	0.12135193613013
ENSG00000132824	-0.334289371480509	2.93776856704994	0.517126952818709
ENSG00000132842	0.174749980741812	2.42447327319533	0.268463887239924
ENSG00000132912	-0.107269570393788	3.10037054511756	0.421538693563107
ENSG00000132950	-0.176029313078341	2.5152113043278	0.592468870696915
ENSG00000132952	-0.16352112305186	3.08955188288645	0.440403355737337
ENSG00000132963	0.120446664375233	2.80020139112672	0.362330679239106
ENSG00000132964	-0.533269191304038	2.92064500140679	0.457434617788167
ENSG00000133026	-0.901266570244522	2.26245108973043	0.295573102707225
ENSG00000133030	-0.361360030275379	2.72529894305837	0.60009831885154
ENSG00000133056	-0.715523454092201	2.78746047451842	0.517854407971963
ENSG00000133059	-0.123067269539417	1.48072537898849	0.0477845212336836
ENSG00000133065	-1.5543349490014	2.27531135454181	0.0720161474047918
ENSG00000133107	-0.755076756557952	2.56407397897715	0.607007247074668
ENSG00000133111	-0.92098716134004	2.90485073422356	0.366044193863588
ENSG00000133114	-0.369762214134553	3.06529955485512	0.405624715848583
ENSG00000133119	-0.63531936714449	2.56466606425209	0.687013069357205
ENSG00000133131	-0.673657904492766	3.63442688504763	0.0534565693789712
ENSG00000133138	-0.963336859885511	2.27588696030123	0.291474761571753
ENSG00000133142	-0.427297909649814	2.77066794955763	0.542968516208511
ENSG00000133193	0.0910110195320572	3.09647550123404	0.293544937088726
ENSG00000133195	-0.550116320038987	2.4456042032736	0.643560699420556
ENSG00000133226	0.0355079451347891	2.31439395722196	0.305287080101259
ENSG00000133250	-0.232208307002088	2.93069438766454	0.531477621521017
ENSG00000133275	-0.651326032071193	2.68752896121463	0.583466972218609
ENSG00000133302	-1.47526179973275	2.45863784902565	0.112342552917016
ENSG00000133313	-0.986168280401283	2.20682587603185	0.224038097861164
ENSG00000133318	-0.728376311082316	3.32283927268632	0.157586364471222
ENSG00000133393	-1.0630987894305	2.91341645005441	0.28125640098828
ENSG00000133398	0.199912903260589	2.41077723337721	0.233546187155323
ENSG00000133422	-0.2003298230207	2.32428245529769	0.474555420936935
ENSG00000133424	-1.13951128065902	2.28499438672299	0.203641223411016
ENSG00000133606	-0.821989228869673	2.63598611180083	0.531425393850163
ENSG00000133619	-0.342218963995447	2.8871951770413	0.557145384157553
ENSG00000133704	-0.814090184600329	1.79588001734408	0.0722039907211783
ENSG00000133706	-0.715617457903599	2.46127336762379	0.605573794844992
ENSG00000133739	-1.21197122672322	2.04336227802113	0.0965682408990881
ENSG00000133773	-0.776291795396734	2.41329976408125	0.508445849527392
ENSG00000133858	0.544553479568302	2.51121470113639	0.0650342307125511
ENSG00000133872	-0.89166171251017	2.51188336097887	0.443716502172786
ENSG00000133935	-0.741521373045385	2.61304858972513	0.605855895747759
ENSG00000134014	-1.12301922453365	2.65176244738011	0.304580183444668
ENSG00000134030	-0.667945300519643	3.13385812520333	0.283996150443551
ENSG00000134046	-0.163494754702377	2.68663626926229	0.605391286461479
ENSG00000134077	-0.85549466402919	3.46568021159828	0.0697886683399241
ENSG00000134108	0.202968103061727	3.22705071882733	0.201093276068723
ENSG00000134186	0.339870258981201	2.03742649794062	0.065826619534301
ENSG00000134202	-0.414540457790507	2.52244423350632	0.632523287806724
ENSG00000134248	-0.27795550183829	1.55630250076729	0.0657436455450413
ENSG00000134255	-0.251222785250844	2.24797326636181	0.393819872929702
ENSG00000134259	-1.25330495333742	1.8481891169914	0.0484804438955879
ENSG00000134265	-0.232177420560876	2.81341417678127	0.615108110393312
ENSG00000134294	-0.255560090685898	2.57025097719399	0.614682412346645
ENSG00000134308	0.181163803126879	2.6219548200449	0.321052125696237
ENSG00000134324	-0.741521373045385	3.10071508657308	0.271510298388507
ENSG00000134352	0.513020159747412	2.8616837299191	0.115473963920388
ENSG00000134363	-0.268905342697786	2.46014581749175	0.602431010474226
ENSG00000134371	0.110219989700089	1.75966784468963	0.0449540273758322
ENSG00000134440	-0.509105457748518	2.7592900330243	0.507499215241645
ENSG00000134444	-0.141145368774273	2.67117284271508	0.588945471909417
ENSG00000134452	-1.32396232843876	3.10805737378385	0.101169144603816
ENSG00000134453	-0.111930103362737	2.68237074251656	0.559234873679512
ENSG00000134480	-0.262131819644273	2.42324587393681	0.579839991893452
ENSG00000134504	-1.47526179973275	2.61726251709137	0.151571458958332
ENSG00000134531	-0.212000708997015	3.02469086235543	0.469783045287081
ENSG00000134569	-0.76906890555714	2.58799142643124	0.58870216634782
ENSG00000134574	0.321239355883597	3.23904909314019	0.136656066889471
ENSG00000134575	-0.326540348823161	2.85808582616379	0.581718772807106
ENSG00000134590	-0.364086936308105	3.11718840711998	0.381499700671392
ENSG00000134597	-1.17423180406877	3.09717051155545	0.162474092330601
ENSG00000134684	-0.51699175262262	2.35888620440587	0.538020662158941
ENSG00000134690	-0.806216409692969	2.46945381376713	0.520231511845243
ENSG00000134697	-0.244781082391136	2.5814945422909	0.614529348432942
ENSG00000134698	-0.396080553685128	1.14612803567824	0.0213758447293723
ENSG00000134748	-0.0588900733171482	1.59933713299249	0.0637389885660512
ENSG00000134759	-0.427297909649814	3.19583049173039	0.328596204132302
ENSG00000134779	-0.721902337110798	2.73017642416348	0.546962086685174
ENSG00000134851	-0.464524750366358	2.29830713732851	0.461669054854619
ENSG00000134852	-0.454046760893971	2.31492005599242	0.484552540400921
ENSG00000134871	-1.25330495333742	2.78710609303657	0.218408468387125
ENSG00000134884	0.0465501709032854	3.47162170814832	0.101191298414575
ENSG00000134901	-0.783526905684131	3.17398707985382	0.236010092874296
ENSG00000134909	-0.393056404250075	2.43536650661266	0.59219657132402
ENSG00000134954	0.0870384694710652	2.7244806771886	0.382743433056987
ENSG00000134986	-0.790996412922113	2.39005149645899	0.474965017171622
ENSG00000134987	-0.76906890555714	2.49276038902684	0.573059780180912
ENSG00000134996	-0.334328445124524	2.84167225007363	0.588834548663921
ENSG00000135002	-0.217970857014493	2.81888541459401	0.60299851641705
ENSG00000135040	0.220105715911515	2.99683989573592	0.26643656072633
ENSG00000135046	-1.27571789582073	2.40568778667278	0.160404692724748
ENSG00000135049	-0.679360160880334	2.53529412004277	0.67047180579975
ENSG00000135052	-0.846841073719098	2.6177863946964	0.507597345230376
ENSG00000135093	-0.609984944832747	3.40312052117582	0.138531702821832
ENSG00000135108	-0.70932956172175	3.06790737858054	0.300031770635498
ENSG00000135111	-0.336890309594157	3.38079895098411	0.204107524463675
ENSG00000135148	-0.92098716134004	2.99233255904746	0.294874408187582
ENSG00000135164	0.315390481192536	2.9504865566277	0.213892563773944
ENSG00000135185	-0.63531936714449	2.69108149212297	0.578394723755704
ENSG00000135211	-0.963336859885511	2.27989498001164	0.294940670587111
ENSG00000135213	0.434589843981746	2.94865743214132	0.152154150834912
ENSG00000135250	-0.294341958197422	2.56080300199396	0.615515358148917
ENSG00000135269	-0.85549466402919	2.80002935924413	0.47321150491546
ENSG00000135272	-0.355751748074432	2.3379581636797	0.509554816597766
ENSG00000135297	-1.09202640858609	3.16680000951499	0.172170257854626
ENSG00000135315	-0.85549466402919	2.24117278677005	0.278934161776573
ENSG00000135318	-1.27571789582073	2.40010607042855	0.158530373620885
ENSG00000135334	-0.224024220580529	2.14921911265538	0.272076300367817
ENSG00000135341	-0.226071055805053	2.35745838564504	0.518088239814352
ENSG00000135365	-0.179701542243977	3.52303072175467	0.0850757982252982
ENSG00000135503	-0.291983094645857	3.30754951916221	0.253400128903547
ENSG00000135541	-0.755076756557952	2.5434471800817	0.606681526509253
ENSG00000135597	-0.99814054501309	2.40611419267846	0.334254012247747
ENSG00000135624	0.159052725049647	3.17347764345299	0.232652103037093
ENSG00000135655	0.295608535291123	1.52504480703685	0.0194163471261971
ENSG00000135698	-0.581303691244362	2.06725688923815	0.193920515850838
ENSG00000135749	-1.85536494466538	1.05115252244738	0.00696551150881388
ENSG00000135763	-0.450592507955758	2.33645973384853	0.510428657025408
ENSG00000135766	-0.399080548574871	1.55022835305509	0.0571309271469942
ENSG00000135775	-1.47526179973275	1.96614173273903	0.0459397425881631
ENSG00000135801	-1.09202640858609	2.28046454662692	0.231647279718875
ENSG00000135821	-0.846841073719098	2.27875360095283	0.324053077296417
ENSG00000135829	-0.124664643273145	2.00860017176192	0.172189690222741
ENSG00000135862	-0.76906890555714	1.08813608870055	0.0161353323097166
ENSG00000135870	0.115802807293747	1.16136800223497	0.0247171458981844
ENSG00000135899	0.0519436712889757	2.93575910374531	0.391552017979737
ENSG00000135900	0.278711209921638	2.43656017062174	0.192749552278794
ENSG00000135903	-0.558791471153419	2.54157924394658	0.692138919364391
ENSG00000135905	-1.0630987894305	2.31701810104811	0.268276217869519
ENSG00000135913	-0.350336577113815	2.70393589144284	0.608254111176751
ENSG00000135919	-0.748195508156705	2.37703290931036	0.488428567250049
ENSG00000135932	-0.246960322139337	2.99343623049761	0.483846936522228
ENSG00000135940	-0.66230686422153	3.14449637008241	0.280666435958303
ENSG00000135953	-1.85536494466538	2.731185707634	0.0545456568897441
ENSG00000135968	-0.545811078055117	2.24117278677005	0.357712583216383
ENSG00000135972	-0.165274755090167	2.78318869107526	0.583071151139637
ENSG00000135974	-0.0178783177756771	2.46501086471741	0.475828887780865
ENSG00000135976	-0.181494396819859	2.46760810558363	0.58011271820401
ENSG00000135999	-0.126292116195689	2.43416955275833	0.529557058946218
ENSG00000136010	-1.12301922453365	2.58433122436753	0.296277589201185
ENSG00000136026	-0.838481284995041	2.63698910181223	0.516979599865758
ENSG00000136044	-1.27571789582073	2.55720633976553	0.23653807183806
ENSG00000136045	-0.31387515820245	2.25163822044821	0.408861648930425
ENSG00000136048	-0.311408085968863	2.46014581749175	0.603836628439453
ENSG00000136051	0.317742974402436	2.5814945422909	0.219401196706685
ENSG00000136068	-0.121475749564295	3.11718840711998	0.412541607151176
ENSG00000136104	-0.776291795396734	2.34635297445064	0.427747266147217
ENSG00000136108	-1.21197122672322	2.44677009520039	0.214265074809772
ENSG00000136141	-0.308918092886253	1.83884909073726	0.127146042307214
ENSG00000136146	-0.0465636724959128	2.70113606609253	0.487082822106037
ENSG00000136152	-0.460986487749625	2.87025755498888	0.497599146765023
ENSG00000136156	-0.64597804777669	2.36642295722597	0.518061405595763
ENSG00000136158	-0.728376311082316	2.93751789201735	0.411994747771542
ENSG00000136161	-1.85536494466538	2.5092025223311	0.0713540152503979
ENSG00000136238	0.131313181580478	2.98373901768504	0.330088213799647
ENSG00000136244	-0.755076756557952	2.40866387406381	0.520974271170049
ENSG00000136261	-1.09202640858609	2.71096311899528	0.319190658592295
ENSG00000136270	-0.244781082391136	3.19214912501853	0.358327542586129
ENSG00000136273	-1.5543349490014	2.38605284894039	0.0929471027275426
ENSG00000136378	-1.0630987894305	2.95388044649055	0.260548124742919
ENSG00000136381	-0.170605343549376	3.05871065219974	0.456844952247451
ENSG00000136436	-0.471635339213357	2.28555730900777	0.443226215745923
ENSG00000136448	0.178759215149253	3.0050732130636	0.288791218983811
ENSG00000136504	-0.0203884905947887	2.86003838980719	0.438194272348
ENSG00000136527	0.730895066517495	2.02222210450771	0.0105203086018262
ENSG00000136536	0.684626621484258	1.82445127003661	0.0111684110423289
ENSG00000136560	-0.296749538815293	3.15297594243981	0.380016373982159
ENSG00000136636	-0.212000708997015	2.2724218263715	0.413358699461954
ENSG00000136643	-0.101094253214305	1.75587485567249	0.0802491127328571
ENSG00000136699	-0.417718533012958	3.09403416866726	0.381694012172319
ENSG00000136715	-0.595407593622592	2.53402610605613	0.69713339745689
ENSG00000136718	-0.529126981556793	3.19776283966536	0.299174756961449
ENSG00000136720	-1.12301922453365	3.04610478724604	0.195990561190705
ENSG00000136731	-0.236327737854114	2.72774453083611	0.639707387813406
ENSG00000136732	-1.27571789582073	2.89390040355374	0.169466999798942
ENSG00000136754	0.104536021681735	2.06069784035361	0.100316224307478
ENSG00000136758	0.307682393369352	3.17962359317939	0.161774224482085
ENSG00000136770	-0.217940966670091	2.85627563466399	0.580980044511123
ENSG00000136810	-0.550116320038987	2.50514997831991	0.685236364129479
ENSG00000136816	-0.136137628135469	3.03552979451074	0.462400710633585
ENSG00000136824	-0.440491377381404	2.28724171117835	0.45238636735516
ENSG00000136826	-1.5543349490014	3.06809305386422	0.0492804014931734
ENSG00000136830	-0.679360160880334	3.11252121751157	0.286939380143446
ENSG00000136848	-1.07721369428174	2.79221653543986	0.319739431669886
ENSG00000136854	-0.691083163185656	3.09490764941606	0.293200929127645
ENSG00000136867	-0.0267858776054287	2.79239168949825	0.44848381212744
ENSG00000136869	-0.595336317024701	2.69635638873333	0.568841493440397
ENSG00000136870	-0.0178594620219534	2.82865989653532	0.438278037077938
ENSG00000136888	0.129520871949931	2.69174436859137	0.354897806129127
ENSG00000136891	-0.230132411004478	2.40611419267846	0.560535420346403
ENSG00000136936	-0.691083163185656	2.7232503803831	0.551095436361067
ENSG00000136937	0.12500068258564	2.70091994542029	0.359044126947108
ENSG00000136938	-0.590631716846189	2.48960696626772	0.684421943785472
ENSG00000136942	0.261817234982544	3.02551067285258	0.229704537146197
ENSG00000136986	-0.572171812740809	2.77140373030441	0.498346685713232
ENSG00000136997	-1.37824368994572	2.68124123737559	0.189934660493333
ENSG00000137038	-0.89166171251017	2.96473092105363	0.330289811878741
ENSG00000137055	-1.02293233277478	3.11360915107303	0.214897604127588
ENSG00000137073	-0.176029313078341	3.04600713812097	0.462655322972507
ENSG00000137075	-0.226071055805053	2.93437218449405	0.526855001112602
ENSG00000137106	-0.0574961830431156	3.00838723011416	0.437826341937837
ENSG00000137166	-0.66230686422153	2.95085145888855	0.410606678917711
ENSG00000137168	-0.87320180840479	2.95303445725036	0.345373036609733
ENSG00000137177	-0.176029313078341	2.77029959119636	0.599463131085528
ENSG00000137200	0.347056645817161	3.40333504055874	0.0733144943512874
ENSG00000137269	-0.70322276571313	2.83837677477781	0.491914463330494
ENSG00000137285	-0.541548096146561	2.952671385348	0.437423041982042
ENSG00000137288	-0.165248280056268	3.1092409685882	0.425822469142622
ENSG00000137309	-0.748195508156705	3.12114931907715	0.261772617337717
ENSG00000137393	-0.974687900156747	2.71746245773749	0.398853369947322
ENSG00000137409	-0.54161106917647	3.00389116623691	0.40698971335897
ENSG00000137413	-0.396080553685128	3.17420522694015	0.348198528364992
ENSG00000137449	-0.0802013874254309	1.6232492903979	0.0702686170346403
ENSG00000137486	0.1036051780759	3.00945089579869	0.333932873107597
ENSG00000137497	-0.830156977220775	2.53813368725067	0.519872069464447
ENSG00000137500	-0.454046760893971	2.26422734775623	0.421513373769723
[truncated: 2,041 more rows]
