# Supplementary material for: The HSV-1 ICP22 protein selectively impairs histone repositioning upon Pol II transcription downstream of genes
Source: Nat Commun. 2023 Jul 31;14:4591. doi: 10.1038/s41467-023-40217-w (PMC10390501; doi:10.1038/s41467-023-40217-w)
Supplement: Supplementary file 8 — Source Data [file 41467_2023_40217_MOESM8_ESM.zip › SupFig7e.tsv]

ID	log10(downstream_FPKM)	log10(dOCR_length_[bp])	density
ENSG00000000460	-0.28157189822813	3.19934371868939	0.342423019377238
ENSG00000000971	-0.69876190785969	2.31281182621209	0.277650246093721
ENSG00000001036	-0.680816986896891	2.30535136944662	0.278232840324731
ENSG00000001461	-0.69876190785969	1.33243845991561	0.0816353481361329
ENSG00000001629	-0.0809599779433308	1.64836001098093	0.107958188907462
ENSG00000002549	-0.302186220739883	3.50167533141037	0.172362293450939
ENSG00000003056	-0.171350125863212	1.75966784468963	0.144817139592685
ENSG00000003436	-0.822371736888707	1.6232492903979	0.109544504892768
ENSG00000003989	-1.6058631913168	3.15654915133178	0.0649015757141027
ENSG00000004399	-0.648053259778483	2.67255962776328	0.416722552273577
ENSG00000004478	-1.40579190053542	3.21576970841764	0.0943146224904866
ENSG00000004700	-0.64576027227494	2.70329137811866	0.424854953729919
ENSG00000004766	-0.790476963084727	2.45101845215546	0.300298801670615
ENSG00000004897	-0.36614314349474	1.36172783601759	0.105850824711396
ENSG00000004961	-0.526681945269178	2.20682587603185	0.249200608757367
ENSG00000005022	-0.849423106640387	2.75127910398334	0.34717147909649
ENSG00000005189	-0.990726764774291	3.14937309049139	0.208836982251312
ENSG00000005194	-0.689696769110309	3.01473049500175	0.392744106267633
ENSG00000005249	-1.22297363955801	3.38765672862014	0.0993425227687891
ENSG00000005302	-1.36147221941627	1.75587485567249	0.0609184209802472
ENSG00000005436	-1.20152277256987	3.04159004688937	0.154276504807084
ENSG00000005469	-0.872277031845202	2.2417954312952	0.211856781369141
ENSG00000005486	-0.949083255442464	0.812913356642856	0.024522817297919
ENSG00000005810	-0.0669187927013108	3.02489596010748	0.329977057820288
ENSG00000006453	-0.000873622806662782	3.63848925695464	0.0967370451170102
ENSG00000006459	-0.393175690883166	1.09691001300806	0.0680319282454843
ENSG00000006712	0.184474220834419	2.09166695759568	0.0924414451681985
ENSG00000006715	-0.428383345947404	1.49136169383427	0.131837597035048
ENSG00000006831	-0.771461993673177	3.06818586174616	0.349513794133559
ENSG00000007341	-0.262407476495231	2.61489721603313	0.378251803656827
ENSG00000007923	-1.44065346546389	3.09898963940118	0.0937148934587475
ENSG00000007944	0.650965777039666	2.13033376849501	0.0377949256445306
ENSG00000008018	-0.252460326549625	2.92194645422941	0.420704475698078
ENSG00000008086	-0.782428970970426	2.18610837981321	0.224716696167315
ENSG00000008256	-0.502552768233855	2.55388302664387	0.402449113503011
ENSG00000008294	0.540291867382578	2.98833595585605	0.0888932618789266
ENSG00000008311	-0.0970543189129699	2.62838893005031	0.308515032907619
ENSG00000008324	-0.0563566982169937	3.38774565960886	0.231819323767549
ENSG00000008394	-0.92194364389403	2.63346845557959	0.305501680011209
ENSG00000008513	-0.985695189497206	2.98497712641549	0.251128674508529
ENSG00000008853	-2.13962346979991	2.38916608436453	0.0191652534691927
ENSG00000008952	0.10047806365003	2.82639878218762	0.277349781182023
ENSG00000008988	0.0961304611373562	2.72835378202123	0.262758248154832
ENSG00000009335	0.300579931759258	3.22310638092859	0.171013994077605
ENSG00000009413	-0.272675632981032	0	0.0061709176983063
ENSG00000009780	-1.83859347413593	3.08671566394488	0.0254967966586295
ENSG00000009954	-0.790476963084727	3.21866677149587	0.271877837586105
ENSG00000010072	-0.0902322971738253	2.73679475492436	0.337032709243266
ENSG00000010810	-0.937534455750252	2.4432629874587	0.245238749739369
ENSG00000011114	-0.087636777782347	3.09950799372796	0.326222668404016
ENSG00000011198	0.733852777620875	3.2733485687491	0.0512757454500062
ENSG00000011258	-0.237263767888409	3.34281731463573	0.269679863773956
ENSG00000011275	-0.256683430019808	2.2148438480477	0.233123416460526
ENSG00000011422	-1.33223003055997	1.46982201597816	0.04065242948282
ENSG00000011465	-1.12874193659714	3.20574554094266	0.154547110269884
ENSG00000011523	-1.07249198933716	1.63848925695464	0.083125940558878
ENSG00000011566	0.0107888381130662	2.63898815934368	0.269081975964117
ENSG00000011638	-0.677002578976721	3.31376179629244	0.24926276339574
ENSG00000012174	-0.911085785010089	2.04727486738418	0.140233174854063
ENSG00000012660	0.0871490716673681	2.65991620006985	0.247846122788587
ENSG00000012822	-0.0545943492561495	2.68752896121463	0.307731072870353
ENSG00000013016	-0.898627495174032	3.19728055812562	0.232978922116891
ENSG00000013374	-0.344730276610959	1.17609125905568	0.0760753206296823
ENSG00000013503	-1.23653348280797	2.83282812953935	0.161709877172331
ENSG00000013573	-1.45515382936036	1.02118929906994	0.0157920364087283
ENSG00000013583	-0.949083255442464	1.74036268949424	0.109595966662822
ENSG00000013619	-1.40579190053542	2.7041505168398	0.121470116743193
ENSG00000013810	-1.49440687179553	2.50852971897129	0.0903470478417913
ENSG00000014641	-0.990726764774291	2.99978279845414	0.24506449530326
ENSG00000014919	-0.474337023173164	2.82542611776782	0.442818253406668
ENSG00000015171	-0.990726764774291	3.55448916000382	0.0825481554093208
ENSG00000015479	0.465085504262569	3.10054285001246	0.117588552038456
ENSG00000015676	-0.831202955857423	2.39445168082622	0.268636957747372
ENSG00000016082	-0.73143473734181	3.33051523217033	0.227276983086305
ENSG00000017260	-0.198691332686933	3.04414762087872	0.383584790086613
ENSG00000018510	-0.297965713545393	3.25188145455253	0.31773388284059
ENSG00000019549	-0.607954431031052	2.74036268949424	0.439160308927952
ENSG00000020256	-1.30483319565282	2.50718097726024	0.129672093533026
ENSG00000020922	-0.234513110766702	2.21085336531489	0.228223806251329
ENSG00000021574	-0.648053259778483	3.31764554322116	0.255163690157092
ENSG00000021762	-0.985695189497206	1.71180722904119	0.102560878414111
ENSG00000022267	-0.906893186980784	3.3936629306675	0.150391736070582
ENSG00000023287	-0.297406153583317	2.88337748974834	0.433292694844582
ENSG00000023734	0.215344004480508	3.10890312766731	0.225373602541074
ENSG00000023909	-0.563437472159212	3.18836592606315	0.34719060000678
ENSG00000024048	0.118841783185948	2.81822589361396	0.268960845416406
ENSG00000025156	-0.944509323391592	2.03342375548695	0.130051753123728
ENSG00000025796	-0.735761019406545	1.87215627274829	0.146038577588713
ENSG00000026025	-0.34296681100435	2.8701111553644	0.437805379323706
ENSG00000026508	-0.281122602938152	2.15381486434453	0.221185268115759
ENSG00000026652	-0.917645428354531	2.98068497436331	0.291105941438117
ENSG00000027697	-0.533692264704087	1.75204844781944	0.157516177588215
ENSG00000028116	-0.0480881576544521	1.94200805302231	0.164099254970139
ENSG00000028203	0.125968216473297	3.05384642685225	0.259588840856256
ENSG00000028528	-0.0796595343644488	3.12936759572299	0.314683436945808
ENSG00000028839	-0.301150688134578	2.76900787094377	0.438920424415185
ENSG00000029363	0.590145058408245	3.65311599316557	0.033567607983733
ENSG00000029364	-0.0207721735114018	2.95206559018505	0.319465308014721
ENSG00000029725	-0.100298768005423	0.903089986991944	0.0459939692471321
ENSG00000029993	-0.593339079729117	3.14066513997674	0.366100360953439
ENSG00000030066	-0.0768456038797731	3.43854234878611	0.207902102888474
ENSG00000030110	-0.182796320852101	2.81324730089761	0.400441885545219
ENSG00000031698	0.570758665453358	2.59659709562646	0.0685212804227816
ENSG00000033050	-1.04245491161323	1.81291335664286	0.112680753000551
ENSG00000033170	-0.114807580451008	1.83569057149243	0.162655301831236
ENSG00000033178	-0.506759017294444	2.2718416065365	0.266478053093625
ENSG00000033627	-0.933079937738681	3.09377178149873	0.253336899989745
ENSG00000034152	-0.662286750077414	3.72529894305837	0.071383381233002
ENSG00000034510	0.403776933474106	3.33243845991561	0.112558434534186
ENSG00000034533	-1.41915639196085	2.79553244271015	0.113915192119458
ENSG00000034713	-0.310656439383325	1.46982201597816	0.108049261242644
ENSG00000035499	-0.425494528772636	2.06818586174616	0.206910827480557
ENSG00000035862	-1.03120003489599	3.3638938977741	0.137980435163158
ENSG00000037474	0.234686611605663	2.88252453795488	0.218983997801683
ENSG00000037637	0.0785272238197442	3.16672605558005	0.260416755957235
ENSG00000038002	-1.66250221508025	2.85883785142859	0.0571922032064219
ENSG00000038219	-0.280584315605256	2.88337748974834	0.431616208572409
ENSG00000039123	0.424847759063443	2.38560627359831	0.086866619222086
ENSG00000039319	0.0916629833446556	3.23792056635038	0.248618432399687
ENSG00000039523	-0.583141407440949	2.84726410177076	0.434677363998833
ENSG00000039560	-0.618759223048326	2.99847730303651	0.404321764015949
ENSG00000040275	-0.559669760350864	2.17172645365323	0.242618418065072
ENSG00000040531	-0.161695737106886	3.37848874803181	0.245062700437562
ENSG00000040933	-0.855108775840312	3.50785587169583	0.118510897558181
ENSG00000041880	-0.745852384838349	3.22968184231768	0.282267727112785
ENSG00000042062	-0.491919839009966	2.41077723337721	0.328657331639086
ENSG00000042088	-0.92194364389403	3.19173039336286	0.223734482738543
ENSG00000042445	-0.670791967494709	0.954242509439325	0.0333862104483386
ENSG00000042493	-0.268731130118686	2.38111508070985	0.290716616530924
ENSG00000042753	-0.672115132818295	2.46014581749175	0.331099941494302
ENSG00000044459	-0.69618577278952	2.34927752746796	0.288153623292095
ENSG00000044574	-0.136201971697437	2.50987428500472	0.291150705754571
ENSG00000047315	-0.101306444799952	3.61315443775927	0.119652859241021
ENSG00000047410	-0.677002578976721	1.73239375982297	0.147572079139019
ENSG00000047578	-0.92194364389403	2.2291697025391	0.189399274329525
ENSG00000047621	-0.280584315605256	2.45788189673399	0.322023054526462
ENSG00000048028	-1.49440687179553	2.61225390609644	0.098902234992026
ENSG00000048342	-0.886155800529215	2.35314654621398	0.238106701284622
ENSG00000048471	-0.896400730281477	2.23929947912689	0.201478686267331
ENSG00000048707	-0.725898824262603	2.77195474896395	0.405111165447783
ENSG00000048828	0.358748364735163	3.58251788360406	0.0704349306760193
ENSG00000049167	-0.195731064048311	1.02118929906994	0.0493512172059009
ENSG00000049449	-0.75779502670174	3.07736790528416	0.352948530005651
ENSG00000049540	-1.6058631913168	3.08206693428511	0.0653416292222996
ENSG00000049618	0.104819402798938	3.16687395085882	0.253161912229468
ENSG00000049759	-0.36921158075701	2.20547503674089	0.236445138928365
ENSG00000050405	-0.858828087149171	3.07609404668248	0.30069022485918
ENSG00000051009	-0.663584216269192	2.8677620246502	0.423045196310184
ENSG00000051108	-0.302657856418937	2.81324730089761	0.441544121091997
ENSG00000051341	-0.503450532471996	1.46982201597816	0.128556172511894
ENSG00000051620	-0.680816986896891	2.80719666071095	0.422640991973887
ENSG00000052126	-0.639977891813368	2.99233255904746	0.405008601647982
ENSG00000052723	-1.45515382936036	3.15533603746506	0.0907389228243239
ENSG00000052850	-1.12874193659714	1.61804809671209	0.074330149411229
ENSG00000053770	0.284916358627781	2.12548126570059	0.0723240614258885
ENSG00000054282	-1.45515382936036	2.53970323894783	0.103114204277419
ENSG00000054356	-0.626446101156645	3.49380646215058	0.151654811561287
ENSG00000054654	-0.700173236352861	2.92890769024395	0.406725606461332
ENSG00000054793	-0.668376067882914	3.03642926562667	0.391726980611962
ENSG00000055070	-0.325416105492663	1.69019608002851	0.137568304879596
ENSG00000055147	-1.07249198933716	1.31175386105575	0.0466323149399808
ENSG00000056050	-1.30483319565282	2.20547503674089	0.0809597093050772
ENSG00000056277	-0.515295739943527	2.48501121457857	0.366730391888442
ENSG00000057252	-0.102316465106834	3.21112054125805	0.3019729656269
ENSG00000057608	0.144453021381502	1.79934054945358	0.104553570263092
ENSG00000057663	-0.650358418082598	2.89845091919837	0.420611286437268
ENSG00000057935	-0.784140740546303	2.13830269816628	0.207874417637674
ENSG00000058063	-0.341829462818791	2.20682587603185	0.237090244816539
ENSG00000058272	0.127162158994894	1.78175537465247	0.107379265725989
ENSG00000058668	-0.603781973222636	2.5092025223311	0.368275541834277
ENSG00000059758	0.0633195930391148	2.61909333062674	0.243871881719132
ENSG00000059804	-0.718953979160873	3.3910233693701	0.19327761875054
ENSG00000060069	-0.790476963084727	1.61804809671209	0.11508987147727
ENSG00000060339	-0.258554733251642	2.70969386972779	0.413284833765127
ENSG00000060718	-1.75618382502435	2.00860017176192	0.0342737636852848
ENSG00000060749	-1.17330702750918	1.91645394854993	0.111703294721198
ENSG00000060982	-0.843810911855236	1.38916608436453	0.0670904120189986
ENSG00000061936	-0.357065803298485	2.72222246396973	0.444104723855464
ENSG00000062725	-0.933079937738681	1.80617997398389	0.115461195990468
ENSG00000063322	0.74463870144802	3.80109486007054	0.0124398272776161
ENSG00000064393	-1.9879756342095	1.92427928606188	0.0157731967400038
ENSG00000064490	-0.147868977999534	2.95109455684166	0.381141928943673
ENSG00000064545	-1.68694563854552	2.26951294421792	0.0316832118837808
ENSG00000064607	-0.61545078731008	2.29666519026153	0.281495710356445
ENSG00000064651	0.524259743141046	3.01241537476243	0.0954963506768026
ENSG00000064763	-1.66250221508025	2.37199091146491	0.0413582039135275
ENSG00000064961	-0.911085785010089	2.02118929906994	0.133968921764921
ENSG00000065154	-0.0376103440337392	3.04178731897175	0.314169146696202
ENSG00000065183	-0.597411938393555	2.26599637049508	0.272089958999343
ENSG00000065268	0.599345822962731	2.62169546232928	0.0634601633878153
ENSG00000065308	-1.08203695743168	2.62428209583567	0.220297679528272
ENSG00000065491	-0.728657960138055	2.62582671328571	0.378202492998091
ENSG00000065518	-1.44065346546389	2.29336255471145	0.0661061512266381
ENSG00000065526	-0.21005244004653	3.57938340421394	0.138055301431977
ENSG00000065534	-0.566371216514856	3.23754373814287	0.319610419616413
ENSG00000065548	-0.327609100098135	2.77415185895471	0.445147585808523
ENSG00000065613	0.0305502436235026	1.19033169817029	0.0470988060917177
ENSG00000065665	-0.937534455750252	1.63848925695464	0.093581922510765
ENSG00000065833	-0.648053259778483	3.6978829086948	0.0793460427322095
ENSG00000065923	-0.268731130118686	3.41813549842523	0.226489493084792
ENSG00000065970	-1.17330702750918	2.54900326202579	0.171534195657596
ENSG00000066027	-0.425494528772636	2.61278385671974	0.422015214528681
ENSG00000066136	-0.76676704172863	1.25527250510331	0.0648832056087129
ENSG00000066455	-1.03679101507053	2.77524625974024	0.244820075969637
ENSG00000066557	-0.240849773414959	2.99782308074573	0.404007914857767
ENSG00000066629	-0.892346880467566	2.50379068305718	0.285637851430249
ENSG00000066651	0.0631163729452233	2.89680169766492	0.29249778381731
ENSG00000066827	-0.882196031650301	2.65657729139611	0.32749769760551
ENSG00000066855	-0.949083255442464	2.95808584852109	0.275522939551781
ENSG00000067048	0.477767571312082	2.76826801645155	0.100740963081219
ENSG00000067064	0.272221720193037	2.58263143948964	0.155465089183948
ENSG00000067082	-0.578130982326233	3.35888620440587	0.234390057750241
ENSG00000067113	-0.628639095762116	2.72304499164344	0.432408660759124
ENSG00000067141	-1.24553931905557	2.67623621676331	0.162242784312601
ENSG00000067167	-0.470431998009196	3.28824922557199	0.290374842787043
ENSG00000067177	-1.24553931905557	3.33000770087276	0.107741336079621
ENSG00000067208	-0.466561772798682	2.69679308508174	0.449224621219078
ENSG00000067365	-0.268731130118686	3.07900025230385	0.385804554511998
ENSG00000067533	0.00770627217856449	3.63042787502502	0.0993888795802329
ENSG00000067704	-1.45515382936036	1.30102999566398	0.0258366052921454
ENSG00000067829	-0.0486660840296588	2.75243260926147	0.322683632811083
ENSG00000067900	0.000724547424103293	4.00008685021165	0.0105496779315921
ENSG00000067955	-0.0115526818400943	3.27600198996205	0.264944499283426
ENSG00000068078	-0.75779502670174	2.5165353738958	0.331296342437297
ENSG00000068383	-1.34348490727721	3.17362325769808	0.109132848202883
ENSG00000068438	-0.771461993673177	3.63144376901317	0.0918868559171475
ENSG00000068650	-0.618759223048326	1.42324587393681	0.108330846600582
ENSG00000068654	-0.469599895926383	2.66604973848052	0.443163387102463
ENSG00000068697	-0.294340738953514	2.53147891704225	0.355904582541436
ENSG00000068724	-0.168292559700671	3.04198450148679	0.373644006639714
ENSG00000068784	-1.13575225603205	2.69983772586725	0.199867962098318
ENSG00000068793	-0.520561666367915	2.09166695759568	0.216619331303984
ENSG00000069329	0.0320370516070911	2.51785541893003	0.224826067612344
ENSG00000069345	0.126776213277778	3.3270522653267	0.216573827207911
ENSG00000069509	-1.05721382068833	1.68574173860226	0.0941429224415912
ENSG00000070047	0.882169910523914	2.83758843823551	0.0307911904059297
ENSG00000070214	-2.13962346979991	3.48287358360875	0.00816482434946908
ENSG00000070367	-0.140532353659641	2.78710609303657	0.37389715936732
ENSG00000070423	0.346838350390349	2.52827377716704	0.126676481317743
ENSG00000070476	-0.64576027227494	2.45331834004704	0.33417357529662
ENSG00000070540	-1.30483319565282	2.73957234445009	0.146659744362044
ENSG00000070756	0.153226907480327	1.95424250943932	0.10409256474322
ENSG00000070778	-0.917645428354531	2.16435285578444	0.172636580308153
ENSG00000070785	-0.370423050581618	2.92813970687512	0.422684500160736
ENSG00000070814	-0.990726764774291	2.67806290497435	0.272128038116646
ENSG00000070831	0.167009044474301	1.90848501887865	0.0997206641429445
ENSG00000070950	-0.285635324780234	3.54888056263751	0.148338604709466
ENSG00000071189	-0.13761918692019	3.09149109426795	0.348207230346268
ENSG00000071205	-0.426246205391199	1.45484486000851	0.12644567739403
ENSG00000071243	-1.03679101507053	2.62117628177504	0.243513098722314
ENSG00000071246	-1.6058631913168	2.7419390777292	0.0726804657648267
ENSG00000071537	-0.283643896582884	3.20466251174822	0.340542690835845
ENSG00000071539	-0.734229382916114	2.94398887507377	0.393404080462138
ENSG00000071794	-1.05135545106232	2.29994290002277	0.152429257382851
ENSG00000071994	-0.717480385642479	1.21748394421391	0.0640061724780346
ENSG00000072274	-1.05721382068833	1.85733249643127	0.114508757101202
ENSG00000072364	0.807590235574125	3.15320490008428	0.0402043332935741
ENSG00000072506	-0.452214766389827	3.24760506415077	0.31422019092058
ENSG00000072778	-0.76841806433591	3.70423633730879	0.0723118002595961
ENSG00000072840	-0.998618736554066	1.17609125905568	0.0406874296348961
ENSG00000073536	-0.771461993673177	3.26292546933183	0.254282362284142
ENSG00000073578	0.51584424605069	3.28296180353434	0.0936192233982325
ENSG00000073711	-1.40579190053542	2.3541084391474	0.0807953646635585
ENSG00000073756	-0.552063842368421	1.94694327069783	0.178667632674882
ENSG00000073803	-0.886155800529215	3.17333198036865	0.247251482277679
ENSG00000073921	0.241558433294361	3.11627558758054	0.214788512221036
ENSG00000074054	-0.431164972599659	1.72835378202123	0.152625457567037
ENSG00000074181	-1.19337687613155	3.03462845662532	0.156808708828846
ENSG00000074416	-0.13768354952753	2.69152352216815	0.347074338618099
ENSG00000074657	-1.6058631913168	3.17289469775218	0.0642450292343592
ENSG00000074800	-0.0921456952191852	2.50650503240487	0.271007753410534
ENSG00000075089	-0.790476963084727	2.89125861690414	0.374571152397447
ENSG00000075142	-0.718953979160873	1.14612803567824	0.0551728152256358
ENSG00000075188	-1.05721382068833	3.38667728396084	0.127506424673771
ENSG00000075213	-1.0281811230391	2.12057393120585	0.125602675620259
ENSG00000075223	-1.34348490727721	2.38649896555065	0.0963609990658745
ENSG00000075303	-0.554921502906579	2.77633790962018	0.446572904661698
ENSG00000075407	-0.22470490798209	1.69460519893357	0.128039950745411
ENSG00000075539	-0.0539554011896649	3.03140846425162	0.322300901748746
ENSG00000075568	-0.57317770347045	3.11058971029925	0.377864988137726
ENSG00000075618	-0.659917575571763	2.41995574848976	0.318854080023989
ENSG00000075624	0.296989600185244	4.39849555013814	0.00293864551881256
ENSG00000075856	0.534208150636666	3.38533810780905	0.0793943766516799
ENSG00000075945	-0.956247646363588	2.2380461031288	0.178823254316712
ENSG00000075975	-0.0359223040408403	2.74350976472843	0.314741486591844
ENSG00000076067	0.683100247378198	2.80584054881467	0.0519475177939903
ENSG00000076242	-0.829295696712925	2.95736780843153	0.346287048262071
ENSG00000076356	-2.13962346979991	2.5814945422909	0.0201416182213794
ENSG00000076513	-1.02269920287886	3.12024479554637	0.205536768775781
ENSG00000076641	-0.801941315585021	2.92064500140679	0.364608631751605
ENSG00000077063	-1.6058631913168	1.64836001098093	0.0368374640751326
ENSG00000077150	1.03774889469859	1.40654018043396	0.0103026360862032
ENSG00000077157	-0.416572708946786	2.01283722470517	0.194495112204387
ENSG00000077235	-1.12874193659714	2.82801506422398	0.196596577426971
ENSG00000077254	-0.116156566072445	3.08314414314305	0.340791407505763
ENSG00000077312	-0.22470490798209	2.98922727373054	0.402317748505926
ENSG00000077380	0.468822252502003	1.31175386105575	0.0247030637415351
ENSG00000077549	-0.384204187727444	2.68304703823885	0.439281292957307
ENSG00000077684	-0.92194364389403	1.02118929906994	0.0352593667665074
ENSG00000077942	-0.815556435721908	3.11461098423217	0.30918317515349
ENSG00000078061	-0.624264124588837	3.44839710345777	0.174132528389876
ENSG00000078070	-0.475880869767533	2.51917146382166	0.384255095503798
ENSG00000078237	0.359796379800051	2.53592674139557	0.123831838625758
ENSG00000078304	-0.468078177705097	1.13033376849501	0.0701379495863812
ENSG00000078699	-0.933079937738681	2.46538285144842	0.254384249390844
ENSG00000078747	0.148344866154166	3.23274206272074	0.23219781348183
ENSG00000078804	-1.00380319998884	2.49066065335614	0.22887059157735
ENSG00000078902	-0.561549530430688	2.79379038469082	0.4442493381962
ENSG00000079102	-1.13575225603205	1.17609125905568	0.0284493744340333
ENSG00000079150	-1.11139274462819	1.43136376415899	0.0523823053505988
ENSG00000079308	0.214771367826005	2.83600745912553	0.223372853288206
ENSG00000079459	-0.0285821970611675	3.72900270927219	0.0637568856982419
ENSG00000079482	-0.57124703618122	2.01494034979294	0.19672747455441
ENSG00000079785	-0.670791967494709	3.08421868673924	0.377712087404215
ENSG00000079950	-0.468078177705097	2.49623754516674	0.371827370852552
ENSG00000079999	-0.273645374164077	2.58827170684233	0.371312998914137
ENSG00000080503	-0.340695085389023	1.44715803134222	0.112666321911001
ENSG00000080561	-0.522279240920122	3.06985302111362	0.386603146879287
ENSG00000080573	-1.30483319565282	2.42324587393681	0.110827963606414
ENSG00000080608	0.0817707997660794	1.67669360962487	0.104434769623311
ENSG00000080802	-1.17330702750918	0.397940008672038	0.00893435696500113
ENSG00000081026	-0.602651195639562	1.35218251811136	0.0961167192959057
ENSG00000081721	-0.531929047623839	3.17260293120986	0.35367399874448
ENSG00000081760	-1.11812639629686	1.95904139232109	0.112099174610642
ENSG00000081791	0.0646581216289884	2.12872228433843	0.124536433020149
ENSG00000081913	-1.05135545106232	2.53844805171022	0.218358106782351
ENSG00000081923	-0.727151127375119	2.31386722036915	0.272016713914082
ENSG00000082014	-0.849423106640387	3.49262072204319	0.12381048845818
ENSG00000082068	-0.411088448391403	2.13672056715641	0.221300238503118
ENSG00000082212	-0.693624828695517	2.75319991419942	0.416094845778937
ENSG00000082258	0.259377796729427	1.74429298312268	0.0704444092989281
ENSG00000082438	-0.500018783999374	1.52504480703685	0.137246864510399
ENSG00000082701	-0.785573064781963	2.89459294792296	0.376407964799416
ENSG00000082898	-0.297406153583317	3.40329214515825	0.233164664816513
ENSG00000082996	-0.322641069388183	3.50940416025869	0.164992911372187
ENSG00000083093	-0.57124703618122	3.14363923527454	0.366880895270598
ENSG00000083312	0.113410125700535	2.37657695705651	0.153359188300951
ENSG00000083535	-0.278080670995554	3.13545069934551	0.367145711205334
ENSG00000083642	-0.452214766389827	2.15533603746506	0.22734720522875
ENSG00000083720	-1.24553931905557	2.13353890837022	0.0913006159993301
ENSG00000083750	-0.162514759749297	2.86628733908419	0.393214196996257
ENSG00000083857	-0.404358835515884	2.52762990087134	0.379099146140885
ENSG00000083896	-0.0307965371072777	2.54220278243403	0.255432544391291
ENSG00000083937	-0.60058527681444	2.4432629874587	0.338785770238629
ENSG00000084072	-0.0273793750494392	2.03140846425162	0.154889563973609
ENSG00000084093	-0.126912700127479	2.84135947045485	0.373595056215471
ENSG00000084636	-0.917645428354531	3.13145826010653	0.248843823358413
ENSG00000084731	-1.83859347413593	2.75358305889291	0.0342298059530522
ENSG00000084733	-0.113157635045376	1.97543180850926	0.177730691771516
ENSG00000084754	-1.17330702750918	2.44793286559218	0.145709806312777
ENSG00000085117	-0.180013040596051	2.55448916000382	0.322679833730527
ENSG00000085185	-0.655217650699607	3.11193427633268	0.371107650775772
ENSG00000085231	-0.0730478737957603	2.90741136077459	0.348679168146646
ENSG00000085365	-0.64347932772761	0.176091259055681	0.00760947775219393
ENSG00000085382	-0.363096233768161	2.72916478969277	0.445933307296416
ENSG00000085491	0.113410125700535	2.90928852416225	0.274033460563724
ENSG00000085662	-0.644514902941194	2.99211148778695	0.404719675911371
ENSG00000085982	-0.455153829360364	1.53781909507327	0.138868295376051
ENSG00000086015	-0.493527590397315	2.42160392686983	0.333313356588846
ENSG00000086061	0.476263289570917	3.06013099953105	0.113296279055325
ENSG00000086062	-0.232742378644031	2.88138465677057	0.421964512635756
ENSG00000086065	0.139504774548838	3.23489674573159	0.235141282248912
ENSG00000086189	-0.40103273390512	2.56584781867352	0.39582861761283
ENSG00000086232	-0.117201762238047	1.72015930340596	0.131077926482083
ENSG00000086544	-1.53756347847195	3.23477029516092	0.0727265995295562
ENSG00000086619	0.450525537272028	2.49066065335614	0.0936446069931493
ENSG00000086758	-0.556780789084111	1.53147891704226	0.134965922198066
ENSG00000086827	-0.301150688134578	3.03039730085676	0.400179760065503
ENSG00000087008	-0.333241494244545	2.18752072083646	0.231070025294454
ENSG00000087074	0.411607500747602	1.81954393554187	0.042457695802369
ENSG00000087095	-0.0629889077635654	2.50037371435337	0.257185034797622
ENSG00000087206	-0.141637968328664	1.94939000664491	0.180754818168209
ENSG00000087263	-0.949083255442464	2.49136169383427	0.256392096918818
ENSG00000087303	0.134533890821628	1.88081359228079	0.110526178885021
ENSG00000087460	-0.655217650699607	0.698970004336019	0.017898539988676
ENSG00000087470	0.138173358570276	3.36021461329535	0.201717365294426
ENSG00000087586	-1.0090503023435	3.40602894496361	0.129022927209812
ENSG00000087884	-1.17330702750918	2.18041263283832	0.0993899540918867
ENSG00000088179	-0.635487788561711	0.397940008672038	0.00971802387954502
ENSG00000088325	-0.281033054072463	2.68618923424402	0.412962338850448
ENSG00000088387	-0.656281632422217	2.01072386539177	0.19113981898238
ENSG00000088448	-0.466561772798682	3.37776143870226	0.233153835862514
ENSG00000088832	-0.213880923996613	1.66275783168157	0.11758940551527
ENSG00000088854	-0.896400730281477	3.38658813390779	0.155286842565783
ENSG00000088930	-0.662286750077414	3.27021285489624	0.282384734607275
ENSG00000089009	0.0471805439159859	2.08635983067475	0.129589887795739
ENSG00000089060	-0.609099119685097	2.2148438480477	0.258507403186754
ENSG00000089225	-0.858828087149171	3.36875161954456	0.171723091947351
ENSG00000089234	-0.271181301308851	2.48000694295715	0.328057544766663
ENSG00000089289	-0.933079937738681	3.29258831246555	0.181601177846922
ENSG00000089335	0.0513346604733471	1.89209460269048	0.137284087551255
ENSG00000089693	-0.236858030043777	3.10907208097888	0.373134657882482
ENSG00000089737	0.32246101768387	3.07700432679335	0.179848438267443
ENSG00000090020	-0.843810911855236	2.29446622616159	0.235173222405852
ENSG00000090061	0.138754196459582	2.93626234190348	0.263865814688871
ENSG00000090432	-0.479835423084894	3.39260903049757	0.222927137548759
ENSG00000090520	-1.45515382936036	2.4983105537896	0.0973187515337685
ENSG00000090530	-1.6058631913168	2.70113606609253	0.0732103754791183
ENSG00000090621	0.533052753028757	2.01494034979294	0.0441162274776667
ENSG00000090776	-0.0886154669442588	2.87909587950007	0.356629602392196
ENSG00000090857	0.123216587532546	3.13385812520333	0.251857606212691
ENSG00000090905	-0.294340738953514	3.36810085170935	0.254600346530715
ENSG00000090989	-0.449957388136896	2.8668778143375	0.434276470824111
ENSG00000091136	-0.721669207214878	2.63498080005123	0.383188576008094
ENSG00000091140	-0.22604734742303	3.37803432245733	0.249565155294878
ENSG00000091164	-0.481398975306445	2.95375969173323	0.409879384289197
ENSG00000091409	-0.630843220242868	2.87966920563205	0.425990212728374
ENSG00000091436	-1.40579190053542	1.96142109406645	0.0673125932136924
ENSG00000091527	-0.422748871036948	3.1465931020963	0.360288226167521
ENSG00000091592	-1.44065346546389	2.9237619608287	0.0981715719474657
ENSG00000091651	-0.112731148538158	1.44715803134222	0.0688765712416767
ENSG00000091656	-0.25575079342013	1.81291335664286	0.158991827901754
ENSG00000091732	-0.756183825024345	3.20194306340165	0.295712938587502
ENSG00000092148	-0.670791967494709	2.8555191556678	0.422480151724042
ENSG00000092203	0.540291867382578	3.06520612805431	0.0911033534527181
ENSG00000092330	0.351863345759961	3.40432046722173	0.109318312393303
ENSG00000092439	0.0603848205906425	1.84198480459011	0.132357299108278
ENSG00000092978	-0.214265744279546	1.84198480459011	0.167406021161056
ENSG00000093009	0.16431316643326	3.08795878946073	0.244897070862511
ENSG00000093010	-0.506909614382683	2.56169753265399	0.406481042889102
ENSG00000093144	-0.212575514390647	1.90848501887865	0.180760022897116
ENSG00000094880	-0.336697041739313	3.28679317565497	0.29804326879505
ENSG00000094916	-0.0536893244008042	3.6830019846072	0.0832655191761373
ENSG00000095015	-1.75618382502435	2.52374646681156	0.0376808637816598
ENSG00000095303	-0.956247646363588	2.97977593272969	0.268030001690461
ENSG00000095321	-1.27906257030468	1.32221929473392	0.0310240985258076
ENSG00000095380	0.255167369142595	2.59328606702046	0.163876023548987
ENSG00000095383	-0.61545078731008	3.19354198856622	0.338395708867836
ENSG00000095574	-0.399732929226768	3.27542653674164	0.301230301562732
ENSG00000095637	-0.787297296476437	3.74585519517373	0.0581283004459515
ENSG00000095787	0.063563216617569	2.96543689977626	0.287142295816115
ENSG00000096080	0.81232947692626	2.68975269613916	0.0391637906609222
ENSG00000096384	0.267678137163371	3.67195923119137	0.0600983288267247
ENSG00000096401	-0.702773204324859	3.30200606058654	0.251884701990042
ENSG00000096654	-0.451416814958412	2.17464119266045	0.231800052207264
ENSG00000096717	-0.0104440683017643	2.91513590662201	0.318372504168514
ENSG00000096746	0.26272716120135	1.88081359228079	0.0711847547629964
ENSG00000096968	-0.34296681100435	1.69019608002851	0.139954425727219
ENSG00000097033	-0.504350156394077	2.70286117057293	0.449243826304419
ENSG00000097046	-0.960947571235745	2.62428209583567	0.285336035367479
ENSG00000099139	-0.409034545809553	3.65181086101172	0.0854876671808857
ENSG00000099204	-1.49440687179553	2.07736790528416	0.0520773446509587
ENSG00000099246	0.11604448274822	1.65801139665711	0.0950094823040458
ENSG00000099783	-0.278615862200269	0.903089986991944	0.0477864371763839
ENSG00000099795	-0.48540432927481	2.88280904139244	0.42818968592215
ENSG00000099860	1.12558120779853	3.12952877385878	0.0166066764712372
ENSG00000099968	0.270888968659141	2.71138537909845	0.177078258065978
ENSG00000099977	0.288849288284516	3.62392089325163	0.0704829255118356
ENSG00000100068	-0.331019946410719	2.67577834167409	0.425852241527084
ENSG00000100104	-0.896400730281477	2.49276038902684	0.279582573499123
ENSG00000100124	-1.19337687613155	2.63346845557959	0.175921548539987
ENSG00000100129	0.161438393140617	2.21748394421391	0.108367124889253
ENSG00000100138	-0.491919839009966	3.1692334513011	0.354185360871631
ENSG00000100154	-0.457438451537045	1.7160033436348	0.153601049476788
ENSG00000100196	-1.55576586407019	2	0.0488949917561274
ENSG00000100207	-0.634271489908527	0.740362689494244	0.0183806647776871
ENSG00000100209	-1.05135545106232	1.30102999566398	0.0472707784228622
ENSG00000100216	0.276768187972631	3.27703588817211	0.168847065380766
ENSG00000100234	-1.01728561707587	1.65801139665711	0.090248077882475
ENSG00000100241	0.358521973164553	0.954242509439325	0.016621198715116
ENSG00000100258	-0.21005244004653	2.55630250076729	0.334740457832804
ENSG00000100263	-1.03679101507053	0.301029995663981	0.0113693648210091
ENSG00000100280	0.0285745134443993	1.69019608002851	0.113989915997955
ENSG00000100294	-0.668376067882914	2.5971464878337	0.385448274562975
ENSG00000100316	1.1920479975039	3.22388515187589	0.0136940914021976
ENSG00000100324	-1.68694563854552	2.58263143948964	0.0518630221923647
ENSG00000100325	-1.00380319998884	2.58319877396862	0.253666628104751
ENSG00000100330	-0.193303707900944	2.34733001531695	0.261291018624826
ENSG00000100345	-0.475880869767533	2.2148438480477	0.246183678132204
ENSG00000100348	0.166464815336338	2.92142634101527	0.252507655843257
ENSG00000100360	-1.21441933139805	2.20547503674089	0.0939294296320068
ENSG00000100376	-0.787297296476437	1.69019608002851	0.127419968665845
ENSG00000100379	-0.331019946410719	1.92427928606188	0.17959502130778
ENSG00000100393	-0.318218057838141	2.35506820634885	0.286307096460636
ENSG00000100410	0.0548283104175591	3.24341014165371	0.256963493562602
ENSG00000100412	0.609523753141088	2.20682587603185	0.0421636476860824
ENSG00000100425	-0.462725732770867	2.80345711564841	0.44746137653083
ENSG00000100439	-0.718953979160873	3.04979927791899	0.375432614548944
ENSG00000100441	0.197850232226467	3.25066391946324	0.210468016725387
ENSG00000100445	-0.358887579907782	3.61945856899432	0.103669282982406
ENSG00000100503	-0.689696769110309	1.37106786227174	0.0887746401762673
ENSG00000100526	-0.862579526094669	2.40397796366935	0.262408010046275
ENSG00000100532	-0.447053165610815	1.21748394421391	0.0846435970475455
ENSG00000100554	-0.0824918161579161	1.89762709129044	0.168222012706847
ENSG00000100575	-0.840217488487823	2.75281643118827	0.352629306461177
ENSG00000100591	-0.985695189497206	1.81624129999178	0.113729972459926
ENSG00000100592	-0.628639095762116	1.91115760873998	0.166887409726282
ENSG00000100599	-0.246450259817948	2.19312459835446	0.225677531819095
ENSG00000100605	-1.30483319565282	2.54715912132742	0.136592548347897
ENSG00000100625	-0.803731909207456	1.09691001300806	0.0474647785890226
ENSG00000100629	-0.536431187273541	3.24464815412804	0.315764541370306
ENSG00000100632	-0.299555281150459	1.83250891270624	0.163048973375519
ENSG00000100647	-0.22691826721638	3.23942461800743	0.320329426648009
ENSG00000100650	0.796919779496713	1.8481891169914	0.0187309195567014
ENSG00000100664	0.195369593101044	2.27646180417324	0.110443819447345
ENSG00000100722	-0.156071615097032	3.19714266497256	0.323225567236761
ENSG00000100731	-0.240931407748443	3.09795107099415	0.377923544792612
ENSG00000100764	-0.0581262278655145	3.11394335230684	0.308449285930285
ENSG00000100796	-0.190817092888464	1.82930377283102	0.164428862578989
ENSG00000100804	-0.970502816882154	3.29490691060519	0.17191980601989
ENSG00000100811	0.329164095930966	2.92402070047407	0.173246162092376
ENSG00000100852	-0.118187933736951	2.80311555489003	0.365652047686634
ENSG00000100906	1.09290187297206	3.44466923093852	0.0106946573976312
ENSG00000100938	0.67156081214251	3.40440605092127	0.0524210005024781
ENSG00000100941	0.511682997235565	1.51851393987789	0.0253615576724568
ENSG00000100991	0.509391106329302	1.36172783601759	0.0244544730130215
ENSG00000100997	-0.242735915579952	1.09691001300806	0.0557184453354005
ENSG00000101019	-0.221640653140027	1.68574173860226	0.125368703795784
ENSG00000101040	-0.960947571235745	3.1360860973841	0.22676174568577
ENSG00000101132	-0.397731912195709	2.01072386539177	0.194796630917385
ENSG00000101146	-0.242735915579952	3.04336227802113	0.393243482746179
ENSG00000101158	-0.390626362243204	1.83250891270624	0.162498703380907
ENSG00000101191	-0.849423106640387	2.47494433546539	0.290822987642702
ENSG00000101216	-1.19337687613155	2.61961500574281	0.17482001756799
ENSG00000101224	0.0513346604733471	3.31175386105575	0.243874131646845
ENSG00000101236	-1.33223003055997	2.04336227802113	0.0824358232186351
ENSG00000101247	-0.250615044399362	2.79692107533017	0.426488356898914
ENSG00000101266	-0.0987029335627866	2.22401481137286	0.188034588504357
ENSG00000101294	-0.0169923254307741	3.28679317565497	0.26222609672855
ENSG00000101333	-1.09471007694162	1.75587485567249	0.104257861706315
ENSG00000101335	0.120198161734523	1.86332286012046	0.114795801481896
ENSG00000101343	-0.0445327615958121	3.12237973206911	0.3024568610316
ENSG00000101361	-0.454483939389381	3.03362477121926	0.391719486941451
ENSG00000101365	-0.807034674190751	3.34173120760134	0.197999279798397
ENSG00000101384	-0.348803312193025	2.47275644931721	0.342583663826232
ENSG00000101400	-1.00380319998884	3.0344279050254	0.232946889401771
ENSG00000101413	-0.559669760350864	2.45255306322893	0.348210942778557
ENSG00000101421	-0.700173236352861	2.16879202031418	0.239506096314332
ENSG00000101439	-1.19337687613155	3.20897851727625	0.138706737079699
ENSG00000101442	-1.26934206860582	2.77851301173892	0.155379668431796
ENSG00000101493	0.0986094588559664	3.32725673542553	0.226303749126235
ENSG00000101557	-0.424868828598622	1.27875360095283	0.0958726509092809
ENSG00000101574	-0.269692093745562	2.77524625974024	0.431847510807103
ENSG00000101577	-0.669691881987371	3.38165648258579	0.207596784956755
ENSG00000101596	0.15854446367152	2.39445168082622	0.146294729823449
ENSG00000101665	0.356437858436338	2.17609125905568	0.067473588753788
ENSG00000101773	-0.606812751552475	3.0948203803548	0.38248870396589
ENSG00000101782	-0.272587808825721	2.2135177569963	0.234241421450368
ENSG00000101825	-1.29452542978566	1.5854607295085	0.0530636740765638
ENSG00000101844	-0.547397577249875	2.76417613239033	0.448059516219919
ENSG00000101849	-0.232742378644031	2.05307844348342	0.199986254642069
ENSG00000101856	-0.48540432927481	2.56407397897715	0.406363406314028
ENSG00000101868	-1.27906257030468	3.67329743975964	0.0288967167988915
ENSG00000101901	-0.583141407440949	1.56820172406699	0.137952894248862
ENSG00000101911	-1.33223003055997	2.84602767536438	0.134068565017519
ENSG00000101935	-1.15412383369638	2.37383114507383	0.130265372106471
ENSG00000101966	-0.689696769110309	2.94596070357757	0.405735868614833
ENSG00000101974	-0.0126158686714106	2.72875947516787	0.303221792147771
ENSG00000102024	-0.718953979160873	2.45255306322893	0.316646304748535
ENSG00000102054	-0.471962000722801	3.36819387826682	0.238344993559444
ENSG00000102081	-0.225178170648624	3.06069784035361	0.385332689042733
ENSG00000102103	-0.539187492823842	3.61028744666005	0.103896321263396
ENSG00000102158	-0.0115045413095018	2.26834391395106	0.163865213194548
ENSG00000102181	-1.83859347413593	1.87215627274829	0.0283027137263015
ENSG00000102189	-0.956247646363588	2.78211414747907	0.288515000837984
ENSG00000102218	-0.650358418082598	2.11892575282578	0.229068009978247
ENSG00000102287	-1.41915639196085	1.53781909507327	0.0392865585272376
ENSG00000102309	-1.9879756342095	3.32397360535088	0.0115842335389981
ENSG00000102316	-0.906893186980784	2.84198480459011	0.312556425084259
ENSG00000102317	0.399208572979072	2.93876982278312	0.139726294868189
ENSG00000102390	-0.0740497884253603	3.07298474462793	0.32511448847766
ENSG00000102393	0.0295853987103885	3.27989498001164	0.25594437425297
ENSG00000102409	-1.24553931905557	2.18610837981321	0.0893809570950169
ENSG00000102471	-0.0213148473787704	1.76342799356294	0.136414548928858
ENSG00000102531	-0.374745555656933	3.27300127206374	0.305086960863178
ENSG00000102572	0.161956667992178	3.1692334513011	0.237599101732453
ENSG00000102580	-0.139753719052566	2.08278537031645	0.184422754109746
ENSG00000102595	-0.620913648230049	2.36267092972567	0.303227829457778
ENSG00000102606	0.32850295024594	2.43536650661266	0.115865415498591
ENSG00000102699	-0.815556435721908	1.68574173860226	0.12227898609526
ENSG00000102710	-0.125153668384647	3.59406090127042	0.12983353202625
ENSG00000102753	-0.480687388695246	3.16046853111904	0.357268884877849
ENSG00000102780	-0.0483508238106445	2.99299509843134	0.32713482599936
ENSG00000102781	-0.409034545809553	2.61804809671209	0.42091753870762
ENSG00000102786	0.969218631457084	2.43775056282039	0.0198529284063831
ENSG00000102805	-0.222973639558011	2.2135177569963	0.225975409541508
ENSG00000102870	-0.278169613100322	2.92298481570888	0.42433263997708
ENSG00000102901	-0.194920436957167	2.45788189673399	0.298429581690676
ENSG00000102910	-1.12874193659714	3.22115332195471	0.151639141993674
ENSG00000102921	-0.484686155028483	3.05709528961267	0.387606492086304
ENSG00000102974	-0.727151127375119	2.09166695759568	0.208117706117863
ENSG00000102984	-1.45515382936036	2.01072386539177	0.0584827651341631
ENSG00000103035	-0.702773204324859	2.65609820201283	0.39552166916986
ENSG00000103042	-0.771461993673177	2.81023251799508	0.386952478090165
ENSG00000103051	0.029892457818598	2.75815462196739	0.294230054119194
ENSG00000103091	-0.21596257808114	2.32531037171106	0.259496224275
ENSG00000103168	-0.109030287251174	2.46239799789896	0.264699622272395
ENSG00000103175	-1.9879756342095	1.74429298312268	0.0159644402538792
ENSG00000103187	-0.578130982326233	1.53147891704226	0.132788026626844
ENSG00000103194	-0.270742622578222	2.49066065335614	0.333101293388888
ENSG00000103196	-1.20982438382585	1.87794695162919	0.107264144613385
ENSG00000103222	-0.209595368051681	2.93069438766454	0.408900522489117
ENSG00000103241	0.273700902422559	2.48784512011144	0.138183677840716
ENSG00000103274	-1.9879756342095	0.740362689494244	0.00442653634230837
ENSG00000103275	-0.92628482448253	2.1476763242411	0.163573749645826
ENSG00000103335	0.658005276407057	3.12856080655932	0.063065311070267
ENSG00000103342	-0.956247646363588	2.94596070357757	0.273077587544257
ENSG00000103353	-0.270217040517239	0.903089986991944	0.0478137629573568
ENSG00000103363	-0.779307475459545	1.06069784035361	0.0449922823933216
ENSG00000103381	-0.487854224150673	1.4983105537896	0.133552509625553
ENSG00000103429	-0.131914342350958	2.76604086038139	0.365362914149532
ENSG00000103449	-0.607954431031052	2.46164856806346	0.345452836156923
ENSG00000103512	-2.13962346979991	2.36172783601759	0.0195152080564207
ENSG00000103591	-0.252040147054885	2.65079303965193	0.389808284683856
ENSG00000103653	-0.445608304967973	2.12057393120585	0.218456636276572
ENSG00000103657	-0.745852384838349	3.15790986622634	0.321445210288244
ENSG00000103671	-0.438972006144815	3.16046853111904	0.355598941984351
ENSG00000103888	-0.810362748964208	2.94816836172713	0.357538733446305
ENSG00000104067	0.145160264335081	3.4091720189914	0.179220324033655
ENSG00000104093	-0.843810911855236	2.45178643552429	0.285171043760762
ENSG00000104129	0.0571418938690912	3.06464514479194	0.276427353307462
ENSG00000104221	0.323845584349334	2.50105926221775	0.128318970686371
ENSG00000104228	-0.818950717538454	3.22955386398114	0.252037832074387
ENSG00000104312	-0.601523354630867	3.08778141780954	0.384116872889534
ENSG00000104320	-0.592235134013094	3.02796085978545	0.399099120197934
ENSG00000104332	-1.07249198933716	3.213650548461	0.167340509008844
ENSG00000104365	-1.08832729214042	3.05861579701056	0.190077114316787
ENSG00000104388	-0.67455198066512	1.74429298312268	0.148786405910918
ENSG00000104412	-0.203245298115622	1.89762709129044	0.178401247482746
ENSG00000104419	-0.457438451537045	1.79588001734408	0.159431050985706
ENSG00000104442	-0.455153829360364	2.53147891704225	0.389129203965352
ENSG00000104447	-0.496023873762614	1.57978359661681	0.144553526573193
ENSG00000104517	-0.393175690883166	3.00021709297223	0.402359666208049
ENSG00000104611	-0.569324913750702	1.4983105537896	0.127951828734362
ENSG00000104613	-1.27906257030468	0.778151250383644	0.0148518016951367
ENSG00000104714	-1.68694563854552	1.71180722904119	0.0375243170540549
ENSG00000104722	-0.559669760350864	2.88052777819881	0.428844327835994
ENSG00000104728	-1.6058631913168	1.74429298312268	0.0443318632223352
ENSG00000104812	0.0361215969117299	3.07261747654524	0.281142556403401
ENSG00000104904	0.42668166234242	2.10037054511756	0.0552372778406654
ENSG00000104960	-0.949083255442464	3.41145134213794	0.135895268051072
ENSG00000104964	-0.886155800529215	2.47639682672533	0.277772676227182
ENSG00000104969	-0.990726764774291	2.28668096935493	0.175484860336067
ENSG00000105053	-0.424868828598622	1.5910646070265	0.142136445662451
ENSG00000105088	-1.10476190487144	2.85642677247024	0.204584760748305
ENSG00000105137	0.177034822177764	3.24637546400351	0.220268342828105
ENSG00000105173	-1.40579190053542	1.80955971463527	0.0577519020689217
ENSG00000105339	-0.750325455398338	2.93399316383124	0.388981921300733
ENSG00000105355	-0.840217488487823	2.69635638873333	0.350706720802392
ENSG00000105401	1.09106129815484	3.10670073236235	0.0176759609001248
ENSG00000105497	0.276245950267	3.00086772153123	0.203405155582108
ENSG00000105568	-0.224783563011213	2.18041263283832	0.218466599553679
ENSG00000105618	-0.583141407440949	3.40354945403232	0.204528622706673
ENSG00000105640	0.693170864306917	2.01911629044707	0.0324295999790272
ENSG00000105664	-0.985695189497206	2.87794695162919	0.263359211541039
ENSG00000105671	0.232545859787171	1.43933269383026	0.0557427913247565
ENSG00000105701	-1.05721382068833	3.22556771343947	0.168173047054337
ENSG00000105732	-0.985695189497206	2.61331316145546	0.269529203710028
ENSG00000105738	-1.14681313670703	2.57634135020579	0.185335057382286
ENSG00000105810	-0.231859712645717	3.28114704202443	0.301579649044478
ENSG00000105829	-0.336085322873055	2.34830486304816	0.285833480738832
ENSG00000105849	-0.585125804865234	2.40993312333129	0.324863206237814
ENSG00000105866	-0.990726764774291	1.83884909073726	0.114336852411224
ENSG00000105875	-0.288183030982769	2.03342375548695	0.200529776439763
ENSG00000105879	-0.0806203910640092	2.40654018043396	0.236831390848164
ENSG00000105887	-0.357065803298485	2.63548374681491	0.417482738153354
ENSG00000105926	-0.605863191316803	2.80753502806885	0.438462009308685
ENSG00000105939	-0.626446101156645	3.24870873560092	0.304337332196792
ENSG00000105968	-0.0554479971940515	2.55083960506578	0.268248264491756
ENSG00000105971	-0.76841806433591	3.01703333929878	0.365516566912614
ENSG00000105974	-0.689696769110309	3.24944296144258	0.289530262405892
ENSG00000105976	-0.521341741224726	3.24291394681893	0.316141613880533
ENSG00000105993	-0.0373030052317075	3.39488925716742	0.226152646166906
ENSG00000106003	0.693285142330211	2.48572142648158	0.0431262804764458
ENSG00000106009	-1.20152277256987	3.60922077663617	0.046220142525344
ENSG00000106052	-0.595370734617496	1.19033169817029	0.0666415587092452
ENSG00000106070	-1.6058631913168	1.91115760873998	0.0486018558021122
ENSG00000106080	-0.133253893390503	2.13830269816628	0.185680893738055
ENSG00000106153	0.118662956527375	2.74154551677621	0.256552064772578
ENSG00000106211	0.0860710422283498	3.228400358703	0.252397397403626
ENSG00000106236	-0.995817317985968	1.09691001300806	0.0343233241887851
ENSG00000106261	-0.489446967420746	2.95975667299099	0.40884460043053
ENSG00000106266	-0.787297296476437	2.99804126436343	0.359390638116148
ENSG00000106268	-0.36614314349474	2.22401481137286	0.24255710300345
ENSG00000106299	-0.556780789084111	2.74741180788642	0.44733344564495
ENSG00000106348	-1.40579190053542	2.52827377716704	0.112618427932277
ENSG00000106366	-0.882196031650301	1.70757017609794	0.112772283234498
ENSG00000106399	-0.756183825024345	2.05499586152914	0.187364303576325
ENSG00000106443	-1.45515382936036	2.20411998265592	0.057281982628754
ENSG00000106460	-1.08832729214042	2.65030752313194	0.219019772971548
ENSG00000106524	-0.361256754413433	2.31492005599242	0.272881011101143
ENSG00000106554	-0.0099148012800577	3.10019817183413	0.292459268402823
ENSG00000106571	-0.447053165610815	2.45712462630341	0.34857347827215
ENSG00000106591	0.0731994524460257	1	0.0346419818382645
ENSG00000106609	0.0386225191687501	2.2027606873932	0.13520709141116
ENSG00000106624	-0.472798645269003	3.04512730656803	0.390121450489931
ENSG00000106636	-0.222973639558011	1.99122607569249	0.192064019492572
ENSG00000106638	-0.700173236352861	3.17318626841227	0.331859827457706
ENSG00000106701	-0.481398975306445	3.0731682622651	0.38332846236704
ENSG00000106723	-0.431799816557531	1.51188336097887	0.13417060571517
ENSG00000106772	-1.36147221941627	2.35983548233989	0.0882372241175704
ENSG00000106799	0.331119956004499	2.64493070791359	0.144004479054224
ENSG00000106829	0.279023522130748	1.69460519893357	0.0639338937735301
ENSG00000106976	-1.75618382502435	2.21218760440396	0.0251829128444898
ENSG00000106993	-0.858828087149171	2.67209785793572	0.340353683995975
ENSG00000107021	-1.0281811230391	3.1215598441875	0.202626565975881
ENSG00000107036	0.163926736501362	2.89237290739844	0.253451814723966
ENSG00000107104	-0.609099119685097	3.51007561135395	0.144276150949087
ENSG00000107140	-0.351223196556388	2.74896286125616	0.446685728080728
ENSG00000107175	0.409342743083525	2.9649663748311	0.136563721474873
ENSG00000107223	0.831866561193118	3.53573705173022	0.0192697493372667
ENSG00000107249	-0.36679873244532	1.6232492903979	0.136443317855091
ENSG00000107290	-0.473497412638998	2.53083977861652	0.390773351381474
ENSG00000107338	0.0125731538257581	2.60260252042026	0.258094754361852
ENSG00000107341	-0.633260026223955	2.35698140099313	0.298907224761108
ENSG00000107372	0.344165497123585	1.4983105537896	0.0430949973141172
ENSG00000107554	-0.745852384838349	2.5321171162488	0.340673098875568
ENSG00000107560	-0.566371216514856	2.39707054995941	0.320289827769389
ENSG00000107581	0.401638492362306	3.50433491180246	0.0812308214928036
ENSG00000107625	-0.42411953011443	3.2456360294062	0.317080514577782
ENSG00000107643	0.0587868568607059	2.89625056246164	0.293770280877222
ENSG00000107669	-1.22297363955801	2.27531135454181	0.0966568756493988
ENSG00000107731	-0.468907366519076	1.90848501887865	0.173572668163471
ENSG00000107745	-0.263871871425489	2.89652621748956	0.426820171389113
ENSG00000107771	-0.378549154540153	2.41077723337721	0.317267376873886
ENSG00000107779	-0.0405413273213811	2.79761373015308	0.328818705102531
ENSG00000107796	-1.55576586407019	2.5971464878337	0.083792716069074
ENSG00000107897	-0.382273299501324	2.43376983392487	0.328496963541378
ENSG00000107957	-0.868441256539379	2.68304703823885	0.33658926966311
ENSG00000107959	0.570758665453358	2.07371835034612	0.044939069331815
ENSG00000107968	-0.548393110976405	2.31175386105575	0.284918488938252
ENSG00000108010	0.539993753223783	2.82151352840477	0.0832813312863305
ENSG00000108021	-0.0635870209211305	2.68529378138678	0.310851830202787
ENSG00000108039	-0.872277031845202	1.79934054945358	0.121066071790569
ENSG00000108061	0.0296291887126276	2.01283722470517	0.140147522736042
ENSG00000108094	-0.334965831160042	2.80482067872116	0.446240499643524
ENSG00000108107	-0.534656837902759	3.13097669160562	0.369717876158838
ENSG00000108175	-0.416572708946786	3.07809415040641	0.38094744375194
ENSG00000108239	-0.0282811791013578	3.39401366315731	0.225077009278538
ENSG00000108278	-0.858828087149171	0.740362689494244	0.0274558639719224
ENSG00000108298	-0.205351688467517	1.88366143515362	0.175974368840556
ENSG00000108384	-1.0281811230391	2.50582803385484	0.220153593571231
ENSG00000108406	-0.818950717538454	2.83154985199576	0.362557042772766
ENSG00000108424	-0.122030089360184	2.98249736919771	0.364521013650509
ENSG00000108448	-1.55576586407019	2.43775056282039	0.0682238398166755
ENSG00000108469	0.301637191555437	1.35218251811136	0.0411160119655988
ENSG00000108518	0.129854218048858	3.34271868979554	0.212147317403032
ENSG00000108551	0.726848560116424	1.66275783168157	0.0198083475934047
ENSG00000108557	-0.807034674190751	2.57345182203549	0.337964720447932
ENSG00000108582	0.161049395636067	2.98565097369095	0.253806770936427
ENSG00000108599	-0.146023169946834	2.74934976059748	0.369697274059542
ENSG00000108691	-0.480687388695246	2.68618923424402	0.447080283748023
ENSG00000108821	-0.260091489076226	3.289923239524	0.299160444917479
ENSG00000108840	-1.05135545106232	3.27300127206374	0.159509794051623
ENSG00000108848	0.396010085587993	1.5910646070265	0.0382572618857023
ENSG00000108950	-1.08832729214042	1.80617997398389	0.111307219349811
ENSG00000108960	-1.9879756342095	2.25406445291434	0.0180077889267543
ENSG00000108963	-0.0413677689309418	3.60146242549462	0.120609426209429
ENSG00000109079	0.106220218699193	3.28521964320206	0.236106398478203
ENSG00000109089	-0.849423106640387	3.1893499243392	0.256764914252164
ENSG00000109111	0.956507553306708	3.71117430036676	0.0104854505659725
ENSG00000109133	0.14215542355962	2.66275783168157	0.225301721603467
ENSG00000109180	-0.69876190785969	2.02530586526477	0.189382677050223
ENSG00000109189	-0.447053165610815	2.41497334797082	0.327317540437411
ENSG00000109220	0.157597416027243	1.30102999566398	0.0499244813824997
ENSG00000109320	-0.718953979160873	3.20776896973992	0.304712621690655
ENSG00000109381	-0.286634473715186	3.56002624891289	0.140912349023781
ENSG00000109436	-1.08832729214042	2.40993312333129	0.162555659153462
ENSG00000109475	0.347852040994962	2.58489634413745	0.132365358501381
ENSG00000109536	-0.533852498691616	3.62065647981962	0.0988366210507361
ENSG00000109572	-0.314420791646099	2.20547503674089	0.234907697618585
ENSG00000109576	-1.03679101507053	2.5434471800817	0.226749091188723
ENSG00000109606	0.184012837036131	2.33945144130644	0.127442398076505
ENSG00000109610	-1.9879756342095	2.5434471800817	0.0250558475304832
ENSG00000109674	-0.648053259778483	2.83442070368153	0.429136482442151
ENSG00000109686	-0.801941315585021	3.07990446766672	0.328733617077149
ENSG00000109805	-0.150386819294431	2.98452731334379	0.377612548549558
ENSG00000109861	-1.22297363955801	1.91381385238372	0.106334784469961
ENSG00000109971	0.11035888375488	2.58263143948964	0.214847761039437
ENSG00000110031	-0.691078897470862	2.90145832139611	0.412225334489143
ENSG00000110048	-0.517920721874472	4.0075557586251	0.00997065443719164
ENSG00000110104	-0.605863191316803	2.40908736944783	0.322788279898107
ENSG00000110107	-0.862579526094669	2.62065647981962	0.331520930827372
ENSG00000110218	0.589105304976513	2.5152113043278	0.0605688534245863
ENSG00000110237	-0.271181301308851	3.15685190107001	0.360244409628416
ENSG00000110318	-1.34348490727721	3.11159852488039	0.112662540668017
ENSG00000110367	0.423431930318858	0.176091259055681	0.00747105907803365
ENSG00000110395	-0.807034674190751	3.50392680419351	0.127827030705873
ENSG00000110422	-0.858828087149171	3.08224665474367	0.29760431010716
ENSG00000110427	-1.53756347847195	3.22076165397514	0.0740908709374765
ENSG00000110435	-0.629839700321508	3.21338492491639	0.325984164261228
ENSG00000110497	0.175311796154921	3.40286295796856	0.17003973322472
ENSG00000110619	-0.348803312193025	3.38533810780905	0.239647061231135
ENSG00000110696	-0.132998206646948	2.31806333496276	0.22945064564228
ENSG00000110756	0.201027257422842	0.929418925714293	0.0242300855392897
ENSG00000110768	-0.306924435367071	2.65030752313194	0.408479109421896
ENSG00000110851	-0.518850857835394	1.24303804868629	0.0832246663148594
ENSG00000110871	-0.771461993673177	3.11008442288692	0.332720330580403
ENSG00000110880	0.721910561975038	3.11627558758054	0.0509682995071291
ENSG00000110917	-0.353550815634947	3.14348321067006	0.363543465756291
ENSG00000111052	-1.30483319565282	0.8750612633917	0.0162077426011939
ENSG00000111057	-0.787297296476437	1.60205999132796	0.112415640266759
ENSG00000111145	-1.21441933139805	2.61909333062674	0.168681643689268
ENSG00000111266	-0.0657687367813384	1.35218251811136	0.0619279109603909
ENSG00000111300	0.0780563561059701	3.46037156183465	0.17427341479716
ENSG00000111331	-0.0405413273213811	3.01870049866624	0.319522855372241
ENSG00000111361	-0.525734903646071	2.28668096935493	0.274685249793408
ENSG00000111412	0.340232670585058	2.70329137811866	0.146460096999799
ENSG00000111424	-0.0522027501211006	2.91328390176042	0.337615735727006
ENSG00000111445	-0.497646918795322	2.49415459401844	0.371319493680848
ENSG00000111450	-0.849423106640387	2.04139268515822	0.155152541582443
ENSG00000111605	-0.25906638122788	2.47055748521727	0.322086646580562
ENSG00000111615	0.423378627491424	3.2290415731734	0.124612375951195
ENSG00000111647	-0.0416779987954517	2.95036485437612	0.329174812338355
ENSG00000111666	-0.561549530430688	2.5705429398819	0.403028369633921
ENSG00000111684	-0.186390948829368	3.54814363743485	0.155424202277922
ENSG00000111716	-0.592235134013094	1.50514997831991	0.126557310560636
ENSG00000111725	-0.892346880467566	2.96590691549519	0.30901208758446
ENSG00000111726	-1.27906257030468	1.85733249643127	0.0925173400216189
ENSG00000111731	-1.49440687179553	2.65321251377534	0.0998706706337093
ENSG00000111752	-1.55576586407019	3.42740495531027	0.0401367627548429
ENSG00000111785	-0.689696769110309	2.61225390609644	0.38515599419389
ENSG00000111875	-0.728657960138055	2.03742649794062	0.188167654311927
ENSG00000111880	-0.564470506158578	1.29003461136252	0.0876628798318763
ENSG00000111885	-0.785573064781963	3.11042134647396	0.325781403414228
ENSG00000111897	0.413352777887026	2.03342375548695	0.0517513690766824
ENSG00000111912	-0.140142861857061	3.80308138403499	0.0474941405857126
ENSG00000111962	-0.629839700321508	2.89954693109087	0.423018647698792
ENSG00000112033	-0.849423106640387	0.477121254719662	0.0200673090432731
ENSG00000112062	-0.217743457990235	3.01911629044707	0.394803520942186
ENSG00000112081	1.31775396579947	2.82736927305383	0.00853982779157234
ENSG00000112118	-0.548393110976405	3.08724886779566	0.383765056532635
ENSG00000112144	-1.45515382936036	3.65388755807098	0.0173774135937671
ENSG00000112149	-0.651620681877478	2.67988194211286	0.417852495714452
ENSG00000112167	-0.998618736554066	2.33445375115093	0.183262391101481
ENSG00000112186	-1.45515382936036	1.96848294855394	0.0582570896900994
ENSG00000112210	-0.407710607239221	0.544068044350276	0.0115802062049491
ENSG00000112234	-1.16566905884248	2.02530586526477	0.106112003493921
ENSG00000112242	-1.10476190487144	2.92556990954338	0.198913071213487
ENSG00000112245	0.105483345447903	2.38111508070985	0.15660188801291
ENSG00000112249	0.0691702830182644	2.75434833571102	0.278585861922246
ENSG00000112290	-0.335474464422289	2.76192783842053	0.445701623378723
ENSG00000112297	-1.17330702750918	2.69722934275972	0.185854701562473
ENSG00000112305	-1.03679101507053	1.45484486000851	0.0576514956767903
ENSG00000112306	0.882416416582194	2.54715912132742	0.0325427404617385
ENSG00000112339	0.3323678975824	2.03941411917614	0.0596509257579116
ENSG00000112378	-1.66250221508025	3.05288623525638	0.0541943728545812
ENSG00000112531	0.503769798511152	3.15442397311465	0.10308128594139
ENSG00000112578	0.42006835252489	3.4754532601697	0.083076929019072
ENSG00000112584	-1.25473586840621	1.74429298312268	0.0824942483370956
ENSG00000112592	0.0310755078477421	3.09307130637606	0.280529451155313
ENSG00000112685	-1.26934206860582	0.845098040014257	0.0162055624560399
ENSG00000112699	-0.629839700321508	3.78582791999587	0.0523240016055317
ENSG00000112773	0.0293219433430261	2.17026171539496	0.134081206105211
ENSG00000112874	-1.6058631913168	2.77524625974024	0.0717194557662506
ENSG00000112902	-0.564470506158578	2.64394591274807	0.430259754991528
ENSG00000112941	-0.207468344926193	3.23451728351269	0.319655363217218
ENSG00000112972	-0.269167780729252	2.90768002424242	0.426614845483716
ENSG00000112977	-1.40579190053542	3.15442397311465	0.0988302924898884
ENSG00000112996	-0.0790388874505401	2.51321760006794	0.267228746105381
ENSG00000113013	0.00124038495212958	3.40491919924631	0.217576153675037
ENSG00000113048	-0.408432100090346	2.90660437172498	0.425970100130712
ENSG00000113068	0.0409811667423025	2.83314711191279	0.299928659089633
ENSG00000113083	-0.998618736554066	2.61489721603313	0.261645372968827
ENSG00000113140	-0.403049052948261	3.35247195129895	0.256318340188082
ENSG00000113163	-0.211732859888815	2.47784447633876	0.311520601346892
ENSG00000113273	-0.849423106640387	1.73239375982297	0.120791546771145
ENSG00000113282	-0.455153829360364	2.73319726510657	0.452500115440124
ENSG00000113318	-0.990726764774291	2.63144376901317	0.268214866820758
ENSG00000113328	0.557891590296856	3.60422605308447	0.0437773134527753
ENSG00000113360	-0.607954431031052	2.70372115992702	0.434438511988181
ENSG00000113368	-0.973145128482276	1.80617997398389	0.1136165378081
ENSG00000113369	-0.61545078731008	1.69897000433602	0.151033399511868
ENSG00000113387	0.136082642855748	2.2148438480477	0.113783626047114
ENSG00000113456	0.129121583545738	2.56110138364906	0.201181308330515
ENSG00000113552	-1.49440687179553	1.30102999566398	0.0252309259540007
ENSG00000113569	-0.519627863056669	2.65030752313194	0.43727419303892
ENSG00000113594	-0.280584315605256	3.28364038880037	0.302017117425913
ENSG00000113615	-0.544588839444082	3.31058711489035	0.271427823208679
ENSG00000113643	-0.441172857521042	2.828337600059	0.44406608980535
ENSG00000113648	-0.75779502670174	2.80208925788173	0.393672847023891
ENSG00000113649	-0.595370734617496	2.69328715700566	0.435340637766988
ENSG00000113657	-0.753244762053808	2.33545790068938	0.272218024664313
ENSG00000113658	0.472289495190222	3.20235206780975	0.111307420091433
ENSG00000113712	0.80513851566463	3.28690535297237	0.0397459059893671
ENSG00000113716	0.189606956789124	2.931457870689	0.24319379660243
ENSG00000113742	0.326801022171932	3.36229393796423	0.125731931229171
ENSG00000113758	-0.00780415979139671	3.32919441508845	0.249340692695727
ENSG00000113761	-1.24553931905557	2.86302529622947	0.156581519585489
ENSG00000113810	0.486946112034531	2.03542973818455	0.0478967735794903
ENSG00000113851	-0.361905002982704	1.21748394421391	0.083443695245056
ENSG00000113916	-0.641210300295967	2.68708284460437	0.423169420999417
ENSG00000114019	0.689314801579987	2.85369821177617	0.0511209889233806
ENSG00000114030	-0.272675632981032	3.24625231229932	0.321898992776306
ENSG00000114315	-0.249695335190634	3.36426950383592	0.257740523928099
ENSG00000114346	-0.568280281999985	1.67669360962487	0.152010998791136
ENSG00000114374	-0.70135341520125	3.04119523369681	0.383377604330766
ENSG00000114416	0.680077039024148	3.12450422483428	0.0587270479268222
ENSG00000114423	-0.858828087149171	2.92453771777549	0.333514035966644
ENSG00000114439	0.123216587532546	1.85430604180108	0.113257122316263
ENSG00000114446	-0.564470506158578	3.14566247070755	0.365210485433161
ENSG00000114554	-0.960947571235745	2.26599637049508	0.184281820850534
ENSG00000114573	-0.620913648230049	1.72015930340596	0.151848271749577
ENSG00000114648	-0.745852384838349	1.09691001300806	0.0491432339374537
ENSG00000114698	-0.702773204324859	3.29380435991934	0.257664241170231
ENSG00000114735	-0.678344831598655	1.82930377283102	0.152315989161171
ENSG00000114742	-0.221640653140027	3.49303958831765	0.183793929019414
ENSG00000114767	0.196865634894829	1.09691001300806	0.0287154528744194
ENSG00000114784	0.206612164725553	3.00453631785132	0.235030674228238
ENSG00000114850	-0.0749983001561736	2.91169015875386	0.348435621888428
ENSG00000114942	-0.16670299044864	2.04727486738418	0.189056827440498
ENSG00000114956	-1.3153915714248	1.49136169383427	0.0433282309145606
ENSG00000115042	-1.12874193659714	2.68797462003456	0.20282487365158
ENSG00000115053	0.460633540406389	2.26126286879249	0.0648250486954687
ENSG00000115073	-0.76841806433591	3.19395897801919	0.293503897526307
ENSG00000115091	0.392673998896572	3.15014216184856	0.144089049055809
ENSG00000115159	-0.693624828695517	1.67669360962487	0.140570295643274
ENSG00000115232	-0.548393110976405	2.60422605308447	0.419219755176595
ENSG00000115295	-0.171001499331344	2.93726707221141	0.394123839273359
ENSG00000115306	-0.840217488487823	1.72427586960079	0.121798655794679
ENSG00000115355	0.160335173858486	2.93626234190348	0.255489596851725
ENSG00000115363	-1.83859347413593	2.83821922190763	0.0336567122588879
ENSG00000115365	-0.978032574640702	1.79588001734408	0.112758401061888
ENSG00000115380	-0.595370734617496	3.14395111642396	0.365881845944498
ENSG00000115392	-0.782428970970426	2.66838591669	0.370007366714609
ENSG00000115414	-1.40579190053542	2.65657729139611	0.121690799493843
ENSG00000115415	0.833586719522658	1.44715803134222	0.0201327284557767
ENSG00000115419	-0.269692093745562	1.96848294855394	0.189849557265111
ENSG00000115421	-0.461227870048732	2.71725431276255	0.451355389200953
ENSG00000115461	-1.33223003055997	2.62889956442061	0.138067976159964
ENSG00000115524	-0.284638469237517	2.71222866961954	0.422792979143793
ENSG00000115548	-0.439747396459827	2.02734960777476	0.197220340320647
ENSG00000115561	-0.0376103440337392	2.02734960777476	0.15816060292085
ENSG00000115641	-0.174078264791131	3.0068937079479	0.382731369996964
ENSG00000115648	-1.66250221508025	1.44715803134222	0.021245409315249
ENSG00000115652	-0.528423944986882	2.94001815500766	0.413805462063012
ENSG00000115661	-0.455958683019019	3.26316246496222	0.306687600295894
ENSG00000115677	-0.316071859083596	2.94669783724574	0.420999727019369
ENSG00000115694	-0.280584315605256	1.38021124171161	0.0906327328051106
ENSG00000115738	-0.1185582167514	3.21497623472207	0.30625653887434
ENSG00000115756	-1.37352198500114	2.90982336965091	0.117257275920587
ENSG00000115758	-0.0277297358138693	2.90982336965091	0.326373151385613
ENSG00000115761	-0.0629889077635654	1.66275783168157	0.111630562622492
ENSG00000115844	0.322304494683934	3.50140163076674	0.0935619508445043
ENSG00000115866	-0.956247646363588	2.34340859380386	0.205849306634456
ENSG00000115875	0.714808894920137	2.15685190107001	0.0295539733055597
ENSG00000115944	-0.0560358076345039	2.50514997831991	0.255385003373964
ENSG00000115947	-0.36921158075701	0.977723605288848	0.0532555158624417
ENSG00000115963	0.391091690957356	2.77268835468214	0.130383893876631
ENSG00000115970	-1.83859347413593	2.94939000664491	0.0304356522578376
ENSG00000116005	-1.17330702750918	2.8733206018154	0.177092484618407
ENSG00000116016	0.171592097435797	2	0.0970338452748231
ENSG00000116062	-0.810362748964208	2.51785541893003	0.318867425658503
ENSG00000116096	-0.939983061765636	2.94669783724574	0.281509848568827
ENSG00000116106	0.149145576494564	1.74036268949424	0.0978603324875227
ENSG00000116117	-0.756183825024345	2.42488163663107	0.298769419545479
ENSG00000116127	-0.577242045143141	2.64443858946784	0.427404831944039
ENSG00000116128	-1.07249198933716	2.51587384371168	0.201961798108279
ENSG00000116191	-0.290745771057227	1.81954393554187	0.160352051067666
ENSG00000116198	-1.68694563854552	3.43136376415899	0.0261599368723591
ENSG00000116212	-0.73143473734181	2.08457627793433	0.203945889850285
ENSG00000116221	-1.37352198500114	2.55930801090701	0.123463350124991
ENSG00000116237	-2.13962346979991	3.09307130637606	0.013337724300444
ENSG00000116285	-0.0150418634196147	1.49136169383427	0.0752128028197881
ENSG00000116288	-0.266294704613932	2.98136550907854	0.411198408641438
ENSG00000116473	-0.153788759549531	3.89735213434431	0.02849910733017
ENSG00000116478	-0.933079937738681	3.25309558584903	0.19622183626672
ENSG00000116525	-0.41315211063941	2.83346586017069	0.443377263227417
ENSG00000116539	0.156320407100033	3.45017209892437	0.157868129785132
ENSG00000116641	-1.01728561707587	2.30319605742049	0.167100877160269
ENSG00000116670	-0.308547195431092	3.15881464672423	0.358828486630712
ENSG00000116685	-0.649308831781271	3.46067237187743	0.165264350693036
ENSG00000116698	-1.6058631913168	3.23185172374342	0.0602762238871168
ENSG00000116704	-0.0850566781548952	2.41497334797082	0.241341189881449
ENSG00000116717	0.539098180964545	2.73359846096134	0.0811992470329439
ENSG00000116729	-0.41242274029217	2.16879202031418	0.228577155799431
ENSG00000116731	0.130063244858927	2.66698571832966	0.231235274013289
ENSG00000116754	-0.183584610516482	1.7160033436348	0.131396936651687
ENSG00000116761	-0.307973843583266	1.83884909073726	0.163806117926273
ENSG00000116809	0.225248986396204	2.4983105537896	0.152248790283731
ENSG00000116857	-2.13962346979991	2.18041263283832	0.0186953483602145
ENSG00000116906	-1.40579190053542	2.26363606858811	0.068229520658867
ENSG00000116977	-0.917645428354531	2.08098704691089	0.147572955804845
ENSG00000116984	-1.33223003055997	3.1791207296093	0.110993768937568
ENSG00000116991	-0.583141407440949	1.94694327069783	0.177580530804841
ENSG00000117000	0.292603211548656	2.86033800657099	0.185732226794237
ENSG00000117020	-0.548393110976405	3.27102799426232	0.29814429037504
ENSG00000117036	-0.566371216514856	2.08635983067475	0.218378430201158
ENSG00000117114	-1.6058631913168	0.740362689494244	0.0045492646468012
ENSG00000117118	-0.491919839009966	3.31900189946232	0.269305580051531
ENSG00000117133	-0.102614076735869	3.4519398693651	0.202808428186049
ENSG00000117152	-0.876146987594651	3.31407799177921	0.189810999205726
ENSG00000117155	-0.779307475459545	2.75204844781944	0.381893989197504
ENSG00000117228	0.189394407216903	2.31281182621209	0.120023386327561
ENSG00000117289	-0.700173236352861	2.44715803134222	0.320058229158252
ENSG00000117298	-0.747425641227402	2.1832698436828	0.232614740577486
ENSG00000117318	0.312689089779068	3.29025726939452	0.150561220300485
ENSG00000117335	-0.257702921968833	2.67715052127343	0.399749014922759
ENSG00000117362	-0.167117057559515	2.88958180214962	0.394681888730578
ENSG00000117385	-1.83859347413593	2.11892575282578	0.0221007370570638
ENSG00000117394	-0.709462095754327	3.09324653110384	0.36425919309989
ENSG00000117399	-0.759142913533415	3.41929472175346	0.171543323906393
ENSG00000117419	-0.74298218641482	2.92402070047407	0.393027977271148
ENSG00000117461	0.401526657256611	2.45712462630341	0.103017517333803
ENSG00000117475	0.0738344041971376	1.90848501887865	0.131096689015955
ENSG00000117519	-0.124840208792779	0.845098040014257	0.0443791101059281
ENSG00000117525	-0.990726764774291	2.23172438332852	0.161451613235779
ENSG00000117528	-0.644514902941194	2.23172438332852	0.261999883034312
ENSG00000117543	-1.3153915714248	1.99563519459755	0.088279340441435
ENSG00000117592	-0.293323723485417	1.51188336097887	0.107473745530211
ENSG00000117597	-1.49440687179553	2.84354421194564	0.0917380989138889
ENSG00000117600	-1.66250221508025	2.00860017176192	0.042349389335732
ENSG00000117616	0.841680622580134	3.2312146479626	0.0355108804739401
ENSG00000117625	-0.86636365255755	3.4933186082321	0.121388126929317
ENSG00000117632	-0.416450389978497	2.87419180467907	0.433779150574224
ENSG00000117697	-0.598529138960637	2.6954816764902	0.436145209856098
ENSG00000117713	-0.0645129306384463	3.23172438332852	0.286119254163314
ENSG00000117724	-0.493527590397315	2.33344727449675	0.289746317502176
ENSG00000117751	-0.399732929226768	2.91881639036038	0.422882067526148
ENSG00000117758	-0.753244762053808	3.0386201619497	0.365828963120327
ENSG00000117868	-0.668376067882914	2.01911629044707	0.192428673952313
ENSG00000117906	-0.491919839009966	1.76715586608218	0.158277232211901
ENSG00000118007	-0.217743457990235	2.10037054511756	0.20332955253986
ENSG00000118181	0.295397512283805	2.4224256763712	0.120055442445564
ENSG00000118246	0.190850295867958	2.83346586017069	0.236680216845758
ENSG00000118263	-0.381706832429508	1.73639650227664	0.149595690421211
ENSG00000118363	0.32682311087386	2.84323277809801	0.165329825992128
ENSG00000118418	-1.34348490727721	1.86332286012046	0.0764958962825131
ENSG00000118503	-0.236371874034993	3.31037464204761	0.286318834682712
ENSG00000118508	-0.670791967494709	2.15533603746506	0.239160558221486
ENSG00000118515	0.176189786871203	2.99913054128737	0.247903361637979
ENSG00000118518	-0.16094615998824	2.95472479097906	0.387180521377419
ENSG00000118523	-0.537401869698974	2.86242955610601	0.43305092764361
ENSG00000118564	-0.430404741677829	2.61542395288594	0.424283709408166
ENSG00000118579	0.398908519174698	2.77851301173892	0.127898518274383
ENSG00000118596	-0.514526440057926	2.4814426285023	0.364410569490446
ENSG00000118680	-0.261462479736872	2.46014581749175	0.318850734108048
ENSG00000118689	-0.0486660840296588	2.65801139665711	0.297080790767464
ENSG00000118816	-0.790476963084727	2.84788099744538	0.377155881633226
ENSG00000118873	0.0156667091707131	0.653212513775344	0.0191571038018319
ENSG00000118900	0.0286184054879701	2.5327543789925	0.22905552371775
ENSG00000118922	0.302528069802753	3.19270680661286	0.177182933007345
ENSG00000118961	-0.239542237779779	3.42991369776375	0.219271627653991
ENSG00000119013	-0.441172857521042	1.30102999566398	0.0994520621599405
ENSG00000119042	-1.02269920287886	1.83884909073726	0.114117736815161
ENSG00000119048	0.099058572954868	2.49136169383427	0.191409576514711
ENSG00000119138	-0.659917575571763	1.83250891270624	0.154830736572166
ENSG00000119139	-0.990726764774291	2.29336255471145	0.176580638028141
ENSG00000119242	-1.34348490727721	2.78247262416629	0.13485844677545
ENSG00000119280	-0.439747396459827	2.97772360528885	0.405273517857751
ENSG00000119314	0.155565594980022	1.5910646070265	0.0802470036879156
ENSG00000119318	0.55525612423931	2.52374646681156	0.0681473431114742
ENSG00000119328	-1.41915639196085	2.53592674139557	0.11065803399808
ENSG00000119335	-0.109030287251174	2.97818051693741	0.35792682515493
ENSG00000119397	-1.12874193659714	1.94939000664491	0.112344225613638
ENSG00000119401	0.234549660199136	2.92142634101527	0.221763666613925
ENSG00000119421	-1.33223003055997	3.28330122870355	0.0974127359929495
ENSG00000119446	-1.03679101507053	3.03302144468291	0.217823740615017
ENSG00000119487	-1.12184298148887	2.01703333929878	0.108702753476863
ENSG00000119523	0.0115674849590326	0.929418925714293	0.0393598987101668
ENSG00000119541	-0.197801236515938	2.54961623951909	0.328853861935999
ENSG00000119632	-0.404358835515884	2.76826801645155	0.45168520382859
ENSG00000119682	0.485381141600716	1.91645394854993	0.0390077843860684
ENSG00000119718	-0.0145069668484103	2.54900326202579	0.251042977515612
ENSG00000119760	-0.139429546487591	1.14612803567824	0.0493309327171743
ENSG00000119778	-0.256259146751371	2.57170883180869	0.359390455443751
ENSG00000119787	-0.595370734617496	1.4983105537896	0.124521106501497
ENSG00000119801	-0.18805437802097	2.83122969386706	0.403853285896158
ENSG00000119812	-0.734229382916114	2.55690526905545	0.351768020070934
ENSG00000119844	-1.05135545106232	2.73679475492436	0.239863751402436
ENSG00000119865	-2.13962346979991	0.845098040014257	0.00417048816335095
ENSG00000119899	-1.45515382936036	3.22063101944809	0.0863476364318073
ENSG00000119900	-0.944509323391592	1.77085201164214	0.112834851898282
ENSG00000119927	-0.878272040807122	3.07077646284343	0.289969705981657
ENSG00000119953	0.562716528765719	2.49692964807321	0.0647188751160602
ENSG00000119977	-0.822371736888707	3.30092140846954	0.213784022073939
ENSG00000119986	0.0131206030151355	2.86835049964797	0.311647918987548
ENSG00000120053	-0.267772288122859	3.24427712080184	0.321637747951447
ENSG00000120129	0.629863644563834	3.36754227352058	0.0638038268246419
ENSG00000120149	-0.700173236352861	3.56229286445647	0.120933002068996
ENSG00000120333	-0.779307475459545	3.66266340957404	0.0822136490507081
ENSG00000120370	-0.246450259817948	2.78993308093175	0.424691861650997
ENSG00000120438	-0.10668061157524	3.18709750058348	0.31103030440598
ENSG00000120451	-0.219921532987154	3.31534047662729	0.282496946296963
ENSG00000120509	-0.405074776930638	1.78532983501077	0.156485678727539
ENSG00000120519	-0.627640650151775	1.43933269383026	0.109864305430733
ENSG00000120526	-0.0431289207325666	0.954242509439325	0.0437319377851585
ENSG00000120533	-0.348174313846779	2.77158748088126	0.447675402410072
ENSG00000120539	-0.358887579907782	2.43376983392487	0.32506851602344
ENSG00000120549	-0.311233346092109	3.04863598843265	0.395065438246648
ENSG00000120656	-0.286634473715186	3.33885474625232	0.272985977470133
ENSG00000120662	-0.693624828695517	1.86628733908419	0.152360539148785
ENSG00000120675	-0.457438451537045	2.29885307640971	0.271845832942422
ENSG00000120685	-0.849423106640387	1.25527250510331	0.0568661740671132
ENSG00000120686	0.0576359789772661	2.96094619573383	0.288804867280358
ENSG00000120688	-0.613323226417099	2.81954393554187	0.436152378734091
ENSG00000120690	0.565307242463558	3.45757914699576	0.0644222777987193
ENSG00000120694	0.0638067036085785	2.03140846425162	0.129391839228536
ENSG00000120699	-1.02269920287886	2.75434833571102	0.254265240190219
ENSG00000120708	-0.882196031650301	2.66228551572213	0.32796715207765
ENSG00000120738	0.878716273751655	0.812913356642856	0.00301940179619291
ENSG00000120742	-0.0866602891532105	2	0.17144999907122
ENSG00000120800	-0.425494528772636	3.61626540528171	0.0993681788471025
ENSG00000120837	-0.263871871425489	2.50105926221775	0.334501168899047
ENSG00000120885	-1.29452542978566	3.03582982525283	0.129412263020459
ENSG00000120899	-1.34348490727721	2.58489634413745	0.132522033917493
ENSG00000120963	-0.0169435781704266	0.8750612633917	0.0404568365133322
ENSG00000121039	0.0580474818615887	2.54777470538782	0.222567184453524
ENSG00000121057	-0.0145069668484103	2.87737134586977	0.321630948014462
ENSG00000121058	-0.892346880467566	2.5532760461371	0.302951080331905
ENSG00000121210	-1.53756347847195	3.16687395085882	0.0776107382373985
ENSG00000121350	-0.310656439383325	2.62273196516472	0.398687621732786
ENSG00000121390	0.922531274577857	1.46239799789896	0.0181392023160764
ENSG00000121440	-1.11139274462819	2.53529412004277	0.190820141822051
ENSG00000121578	-0.027429307927919	1.95182303531591	0.158982850583655
ENSG00000121741	0.305887368798429	1.66745295288995	0.0574952834376368
ENSG00000121766	0.379753356398086	2.90281846808225	0.146859532820467
ENSG00000121774	0.281193605395215	2.62428209583567	0.160134934178522
ENSG00000121879	-0.101009727606571	1.63848925695464	0.105539078271292
ENSG00000121892	-0.2399504922828	3.49658373448909	0.180228126870778
ENSG00000121898	-1.24553931905557	1.38916608436453	0.0392692275709491
ENSG00000121903	0.473523385094339	2.34635297445064	0.0718002505456036
ENSG00000121989	-0.172887019342406	2.44870631990508	0.287869940156352
ENSG00000122008	0.280381094360571	3.44801027303948	0.117144773433004
ENSG00000122026	0.590277884670912	3.28035069304601	0.0777178181684692
ENSG00000122034	-1.24553931905557	2.24797326636181	0.0909052480212913
ENSG00000122042	-0.146352303653699	2.63748972951251	0.334927122702345
ENSG00000122126	-0.689696769110309	3.30157252475628	0.254682179262779
ENSG00000122140	-0.672115132818295	2.84972644419633	0.422456443517202
ENSG00000122176	-1.53756347847195	2.19312459835446	0.0463931067089314
ENSG00000122203	-0.170583713874183	1.71180722904119	0.129586169496777
ENSG00000122257	-0.314420791646099	3.30931071578818	0.287037584788459
ENSG00000122359	0.120803527516027	3.08278537031645	0.257483479813979
ENSG00000122376	-0.207013983062004	2.58883172559421	0.345496882867001
ENSG00000122417	-0.558648069408395	1.96614173273903	0.183666175020513
ENSG00000122484	-0.822371736888707	2.59328606702046	0.339922798003598
ENSG00000122497	0.265821819496935	3.48593426377175	0.111069248035063
ENSG00000122507	-0.906893186980784	1.50514997831991	0.0719817857729983
ENSG00000122545	0.142900151385904	2.70799574642293	0.236921166364878
ENSG00000122565	-0.364290740981756	1.53781909507327	0.128026075158308
ENSG00000122566	1.28524796057564	2.22530928172586	0.00372973297806775
ENSG00000122674	-0.532889708309698	1.94200805302231	0.178260379494803
ENSG00000122691	-1.05721382068833	2.93323412871481	0.219678498565563
ENSG00000122705	0.081381182114065	1.44715803134222	0.0700777550930844
ENSG00000122707	-0.759142913533415	3.21708895147917	0.28423753871357
ENSG00000122729	-0.275591376844594	2.11727129565576	0.213662588712571
ENSG00000122779	-0.978032574640702	0.845098040014257	0.0231413792789056
ENSG00000122786	0.212270369579494	1.32221929473392	0.0475856235688507
ENSG00000122861	-1.24553931905557	1.60205999132796	0.0602403406745992
ENSG00000122873	-0.702773204324859	2.76380222407459	0.414225030872743
ENSG00000122877	-0.750325455398338	3.33284226699435	0.219636773066156
ENSG00000122912	-0.559669760350864	2.75511226639507	0.446893032634219
ENSG00000122952	-0.612167364657283	2.79553244271015	0.438489151678573
ENSG00000122958	-0.340077713158099	3.28375338333253	0.300215637955407
ENSG00000122965	0.0233950244658294	1.75587485567249	0.12801995021573
ENSG00000122966	-0.985695189497206	2.67760695272049	0.27614160429062
ENSG00000122970	-0.221640653140027	3.10856502373283	0.371468637704846
ENSG00000123091	0.49237973535195	1.37106786227174	0.0257494173613105
ENSG00000123094	-0.650358418082598	2.51917146382166	0.360280138261343
ENSG00000123106	-0.590218060932465	2.93348728784871	0.417506960461392
ENSG00000123124	-0.496023873762614	1.99343623049761	0.190376763332552
ENSG00000123130	-0.100357830333289	2.48784512011144	0.269172619219098
ENSG00000123131	-1.6058631913168	2.42078061954857	0.0561505002292453
ENSG00000123146	-0.351751242641906	3.24932067663763	0.31795228328324
ENSG00000123240	-0.123464022094778	1.32221929473392	0.0602933601491803
ENSG00000123352	-0.375414269938529	1.14612803567824	0.0742904463348531
ENSG00000123353	0.205764440718376	3.38649896555065	0.16506887624716
ENSG00000123395	-0.398437003142574	2.33545790068938	0.28397478067402
ENSG00000123473	-0.593339079729117	1.36172783601759	0.0990760722916545
ENSG00000123485	-0.284095809201253	2.32735893438633	0.273079669316086
ENSG00000123505	0.678946479155944	1.36172783601759	0.0175444590327406
ENSG00000123545	-1.05135545106232	2.77887447200274	0.237231874986457
ENSG00000123562	-0.509332753300227	3.63164666295842	0.0945295198863049
ENSG00000123575	-0.397731912195709	1.82607480270083	0.161316149110713
ENSG00000123607	-0.219453961031807	1.99122607569249	0.191850198686037
ENSG00000123636	-0.105360696743586	0	0.00439359194137933
ENSG00000123643	-0.434731023742564	3.11159852488039	0.372129827435909
ENSG00000123684	0.0676043779289743	2.80208925788173	0.287764813393203
ENSG00000123728	-0.432562495628419	2.71349054309394	0.450516741445104
ENSG00000123737	-0.92194364389403	3.36865871239223	0.156600503102934
ENSG00000123739	-0.64700922306354	3.40363518979055	0.197248551598593
ENSG00000123983	-0.209595368051681	2.71933128698373	0.392940914035801
ENSG00000123992	-0.253891507242598	2.68124123737559	0.399824090854572
ENSG00000124120	-0.978032574640702	3.30663944102426	0.165908457987863
ENSG00000124145	-0.207923182644765	2.91407858538911	0.410514144052892
ENSG00000124151	0.291139174709586	2.62787769457997	0.156205154337844
ENSG00000124160	-1.25473586840621	3.15881464672423	0.130458225347996
ENSG00000124177	-0.28157189822813	3.03181227133037	0.400086076885608
ENSG00000124191	-1.24553931905557	2.50447086249442	0.14221514286663
ENSG00000124193	1.02480877642999	2.23172438332852	0.009063737922437
ENSG00000124198	-1.55576586407019	3.1563976972825	0.0747814412584389
ENSG00000124201	-0.937534455750252	0.176091259055681	0.0125477073624682
ENSG00000124207	-0.22383841108111	1.21748394421391	0.0622599962192937
ENSG00000124209	-0.659917575571763	1.69897000433602	0.147124883647059
ENSG00000124216	-0.115113879293431	2.78103693862113	0.359846772386234
ENSG00000124217	-0.390626362243204	0.653212513775344	0.0193786840151247
ENSG00000124228	-0.178025757175963	2.44638181222244	0.289219832778507
ENSG00000124275	-0.539187492823842	3.20749972330731	0.336137995956057
ENSG00000124279	-0.978032574640702	3.39243313155555	0.138568912882659
ENSG00000124356	-0.815556435721908	2.56466606425209	0.332973847986203
ENSG00000124357	-0.421382524234375	2.67715052127343	0.442242842382397
ENSG00000124370	-0.882196031650301	2.90173069172922	0.320717665872921
ENSG00000124422	-0.482254016728503	2.78922805726733	0.448920733516143
ENSG00000124486	-0.263871871425489	2.1156105116743	0.211873624690798
ENSG00000124496	-1.44065346546389	3.25163822044821	0.0845538380034228
ENSG00000124532	-0.745852384838349	3.11210205477089	0.343918908494163
ENSG00000124535	-0.224310729930302	3.11991541025799	0.367810552694637
ENSG00000124641	-0.248277893605217	3.10670073236235	0.375950643183543
ENSG00000124767	-0.243640988977395	2.75777549101193	0.419803480960861
ENSG00000124782	-1.0090503023435	3.33213535801992	0.150942676718741
ENSG00000124784	-1.44065346546389	2.98699553972438	0.0947227645495084
ENSG00000124786	0.243011321317	3.14736710779379	0.209555605769796
ENSG00000124795	-0.159450875853532	1.86628733908419	0.171606891893768
ENSG00000124813	-1.6058631913168	1.71180722904119	0.0419012441787202
ENSG00000125107	0.744274668642859	3.33895425237761	0.0465800615127167
ENSG00000125148	-0.460548552550296	3.14129296008159	0.362847479679806
ENSG00000125166	-1.12874193659714	1.84509804001426	0.112446716223584
ENSG00000125247	-2.13962346979991	3.2145789535705	0.0102208541520794
ENSG00000125304	-0.135880438492226	2.5434471800817	0.299879675325381
ENSG00000125347	0.75051335374849	2.53907609879278	0.0420640897845584
ENSG00000125351	-0.203245298115622	2.52048353274079	0.320337349360544
ENSG00000125354	-1.20152277256987	3.28656873405726	0.1257160052592
ENSG00000125375	-0.793680081277635	3.16420409932403	0.297915390110585
ENSG00000125384	-1.6058631913168	2.54406804435028	0.068472772552829
ENSG00000125398	-1.17330702750918	3.24723654950676	0.13779645954114
ENSG00000125484	-0.862579526094669	2.47928731647617	0.288742573960029
ENSG00000125485	-0.583141407440949	2.77268835468214	0.443753755923015
ENSG00000125503	-0.145628724760034	3.5759379717686	0.139426057039855
ENSG00000125629	-0.580092565968664	3.3945392313722	0.21061723179215
ENSG00000125675	-0.990726764774291	1.98452731334379	0.117028567009181
ENSG00000125676	-0.349959095724769	2.51917146382166	0.363439408866792
ENSG00000125691	0.177815520444172	2.70799574642293	0.219858338518586
ENSG00000125703	-0.990726764774291	2.34733001531695	0.190180992258636
ENSG00000125733	-0.33384921777079	2.85521619473336	0.440059334448848
ENSG00000125772	-0.18805437802097	2.90552604843505	0.403224423726749
ENSG00000125779	0.650251329841545	1.89486965674525	0.0285709290689126
ENSG00000125814	-0.309121305213837	3.77451696572855	0.0521828704825899
ENSG00000125818	-1.33223003055997	2.50718097726024	0.123844827443163
ENSG00000125826	-0.342449332063629	2.3701428470511	0.293767796119406
ENSG00000125827	-1.15412383369638	2.42975228000241	0.145942846765259
ENSG00000125834	-1.53756347847195	1.36172783601759	0.0266399456637411
ENSG00000125844	0.131211343651759	2.75358305889291	0.252829309800567
ENSG00000125845	0.351925893107359	2.53844805171022	0.12584320695449
ENSG00000125848	-1.75618382502435	1.66275783168157	0.0270761405548391
ENSG00000125868	0.221201076296206	3.04020662757471	0.227766996634552
ENSG00000125870	-0.546569314719554	2.31597034545692	0.286410404032926
ENSG00000125871	-0.585125804865234	3.10974723771323	0.377726232255007
ENSG00000125885	-0.0669187927013108	3.39680937255438	0.228692996136142
ENSG00000125898	-1.40579190053542	1.44715803134222	0.0358945010768406
ENSG00000125912	-1.12874193659714	2.31281182621209	0.124856315464459
ENSG00000125970	-0.220389608884394	3.30048678798603	0.289309828641836
ENSG00000125991	-0.596482689899527	2.26126286879249	0.270770060779432
ENSG00000126001	-0.723157106973231	1.51851393987789	0.108026082055769
ENSG00000126003	0.149478927959046	2.84478771882785	0.25705953365309
ENSG00000126012	-0.334356544203992	3.03981055414835	0.396172483544363
ENSG00000126067	0.0368992242400196	0.653212513775344	0.0181033528332698
ENSG00000126216	-1.08832729214042	2.76004532796581	0.218764707146674
ENSG00000126247	0.585848867612566	0.954242509439325	0.00782460550619715
ENSG00000126458	-0.0133907959821179	0.778151250383644	0.0334306032474023
ENSG00000126524	-0.460413201030589	2.01283722470517	0.194291760499322
ENSG00000126581	-0.28973712968248	1.83569057149243	0.163313830744751
ENSG00000126603	-0.355890976934103	1.52504480703685	0.125187485410055
ENSG00000126698	-0.450752660136813	0	0.00500278292708721
ENSG00000126773	-1.29452542978566	3.43488812086732	0.0728064156250023
ENSG00000126777	0.0288822878575121	3.39837408615136	0.215197794100446
ENSG00000126814	-1.14681313670703	2.82542611776782	0.189640317556194
ENSG00000126821	-1.00380319998884	2.74390155048518	0.26504166552192
ENSG00000127081	-0.0774631220665363	1.09691001300806	0.045456378143568
ENSG00000127124	-1.9879756342095	3.3982873053574	0.0108088814711756
ENSG00000127184	-0.541961403412424	1.71180722904119	0.155053768314881
ENSG00000127241	-1.75618382502435	3.12123145514962	0.0362271068880979
ENSG00000127334	-0.396441934533266	3.49164179347759	0.166869605034184
ENSG00000127419	-0.173307027509183	1.73239375982297	0.136638265438563
ENSG00000127463	-0.027429307927919	3.41788669035088	0.214587517068417
ENSG00000127511	-0.642240472717509	1.64345267648619	0.142557506323618
ENSG00000127527	-1.21441933139805	2.48643047885443	0.145899381922094
ENSG00000127528	0.0884162387182285	2.91513590662201	0.282854951765742
ENSG00000127666	-1.14681313670703	3.02999217537785	0.172162637749826
ENSG00000127870	0.00719806214580736	1.94200805302231	0.149846795903766
ENSG00000127920	-0.491919839009966	2.43216726944259	0.33800599820755
ENSG00000127946	-1.55576586407019	3.12123145514962	0.0751165012233905
ENSG00000127948	-0.960947571235745	2.72057272036426	0.29020226640317
ENSG00000127989	-0.222110586555264	2.44404479591808	0.303242197763354
ENSG00000127990	-1.40579190053542	2.75127910398334	0.120079219299537
ENSG00000127995	-0.774527408302979	3.05153839051533	0.352166634052167
ENSG00000128283	0.212068629857529	0.903089986991944	0.0232567465553949
ENSG00000128340	-1.83859347413593	1.14612803567824	0.00624427551275102
ENSG00000128342	-0.611206037420756	2.21616590228599	0.258616478405437
ENSG00000128463	-0.0196888558487098	3.0836817472743	0.29923684454638
ENSG00000128512	-0.872277031845202	1.30102999566398	0.0575830624960129
ENSG00000128513	-1.21441933139805	0.740362689494244	0.0133238614446537
ENSG00000128534	-0.0654408186005766	2.51188336097887	0.259753771093276
ENSG00000128563	-0.462725732770867	2.49136169383427	0.369134272638088
ENSG00000128581	-0.990726764774291	2.60097289568675	0.263201077758901
ENSG00000128585	0.444774859671004	2.76789761601809	0.111578019084798
ENSG00000128590	-0.0902322971738253	2.7856856682809	0.348057961740657
ENSG00000128607	-0.628639095762116	3.0006509536296	0.40390652589699
ENSG00000128699	-0.206635532304742	3.08439751914115	0.374907371973552
ENSG00000128708	-0.840217488487823	0.740362689494244	0.0276317026580412
ENSG00000128731	-1.49440687179553	3.14332712999205	0.0848341040467574
ENSG00000128805	-0.634271489908527	2.91035755727288	0.420398951061149
ENSG00000128891	-0.318805104031711	0.903089986991944	0.0472422082837166
ENSG00000128917	0.358768886921917	2.99078269180314	0.161502799665118
ENSG00000129028	-1.9879756342095	2.54900326202579	0.0254119064036594
ENSG00000129038	-0.678344831598655	2.46538285144842	0.331985227782394
ENSG00000129055	-0.293323723485417	3.65872667732701	0.0923215134120174
ENSG00000129116	-0.536431187273541	1.83250891270624	0.163063635574213
ENSG00000129128	-0.300117618783003	3.27646180417324	0.306519404859197
ENSG00000129173	-1.6058631913168	2.80208925788173	0.0707395803178683
ENSG00000129187	-0.221171227672149	0.740362689494244	0.0351211688695747
ENSG00000129195	-0.308547195431092	2.84260923961056	0.439973219286618
ENSG00000129235	0.0293219433430261	3.38676641571731	0.221188161821783
ENSG00000129250	-0.886155800529215	2.6159500516564	0.319863031604166
ENSG00000129292	-0.428383345947404	2.32118402730231	0.278604443485959
ENSG00000129351	-0.554921502906579	3.17868923977559	0.351750231347497
ENSG00000129353	-1.49440687179553	3.31238894937059	0.0675822068782118
ENSG00000129534	-0.965698915553908	2.75281643118827	0.284691677594972
ENSG00000129562	-0.409034545809553	3.50345019344201	0.160326855997305
ENSG00000129566	-0.391899155981283	1.91115760873998	0.174992323329726
ENSG00000129636	-0.61661543269055	3.65801139665711	0.0907744262227088
ENSG00000129680	-0.886155800529215	3.89913625069913	0.0210308407516018
ENSG00000129810	-0.637727037403295	1.89762709129044	0.163928961663021
ENSG00000129932	-0.64347932772761	2.32837960343874	0.289086507664486
ENSG00000129933	-1.27906257030468	2.91907809237607	0.142878695721641
ENSG00000130021	-1.09471007694162	2.88337748974834	0.207086273641942
ENSG00000130119	0.116835316984239	2.37291200297011	0.151172604256954
ENSG00000130150	-0.473497412638998	2.84633711212981	0.437704205814735
ENSG00000130165	-1.05135545106232	2.03542973818455	0.113589392860284
ENSG00000130176	-1.75618382502435	3.18596689276784	0.0335740798053395
ENSG00000130222	-0.917645428354531	2.47421626407626	0.265651475213315
ENSG00000130224	-0.582063049736445	2.12710479836481	0.231444699806056
ENSG00000130227	-0.882196031650301	2.89376176205794	0.321498774806093
ENSG00000130254	-0.243640988977395	1.94448267215017	0.186500803271152
ENSG00000130340	-0.355890976934103	0.903089986991944	0.045803269606647
ENSG00000130349	-1.66250221508025	1.71180722904119	0.0394187774639929
ENSG00000130363	-1.30483319565282	2.11394335230684	0.0838545905357213
ENSG00000130396	-0.663584216269192	1.77815125038364	0.151502373898114
ENSG00000130402	0.0473493224585409	2.01494034979294	0.134597821243916
ENSG00000130449	0.140254057674286	1.83884909073726	0.107989366976595
ENSG00000130479	-1.19337687613155	2.30749603791321	0.106331580445458
ENSG00000130508	-0.11929973124724	2.95182303531591	0.366943245610269
ENSG00000130522	0.884027767880383	2.22659990520736	0.0149923020923484
ENSG00000130560	-0.538212815658335	2.5910646070265	0.415506483704468
ENSG00000130635	-0.855108775840312	2.93120352545075	0.334636568414214
ENSG00000130669	-0.810362748964208	2.28443073384452	0.242802655488515
ENSG00000130684	-0.911085785010089	2.73996769675951	0.315171245196904
ENSG00000130713	-0.309600536909222	3.09569228283979	0.380594235623265
ENSG00000130726	0.161211596863319	4.07600291364638	0.00606384299087822
ENSG00000130741	0.30630537776061	2.97749496907304	0.188035602425277
ENSG00000130758	-1.21441933139805	3.11075800887989	0.144891288387459
ENSG00000130766	-0.183584610516482	1.06069784035361	0.0493777885790941
ENSG00000130813	0.318167665030446	3.13065534902203	0.179547419158334
ENSG00000130816	-0.0869473595774374	1.77085201164214	0.145340125596888
ENSG00000130821	0.31983604333138	2.75089392038213	0.158774516502901
ENSG00000130826	-0.513605510054628	2.66039109840247	0.441276752855841
ENSG00000130827	0.0907868768153377	3.34232396631288	0.224103196826301
ENSG00000130956	-0.933079937738681	2.85369821177617	0.294958161813462
ENSG00000131016	0.18741457472969	1.51188336097887	0.0680406955374939
ENSG00000131018	-0.678344831598655	2.66322963453287	0.405138480233822
ENSG00000131019	0.0834805373894485	2.07918124604762	0.120163710412636
ENSG00000131069	-0.965698915553908	1.36172783601759	0.0541206027378456
ENSG00000131165	-0.319883652566067	2.42078061954857	0.314283325938604
ENSG00000131171	-0.467388068671929	2.58433122436753	0.415319571931329
ENSG00000131236	0.102152908690085	2.25527250510331	0.127397154841216
ENSG00000131269	-0.503450532471996	2.11226976841727	0.220009854339242
ENSG00000131323	-0.17604752593851	3.10771861052026	0.359751545727101
ENSG00000131378	-0.400441279041316	2.71474876072506	0.448173983900678
ENSG00000131389	-0.956247646363588	1.59659709562646	0.0832928072126932
ENSG00000131435	-0.205804313646902	2.22788670461367	0.225177336350817
ENSG00000131459	-1.66250221508025	3.46471304575706	0.0251344824546978
ENSG00000131508	-0.167877370855095	3.26599637049508	0.298392272870736
ENSG00000131558	-0.716255621411884	2.13830269816628	0.226287067611364
ENSG00000131591	0.270737839828465	3.17695898058691	0.193866063589206
ENSG00000131669	0.049912577518081	2.84633711212981	0.297906122342355
ENSG00000131711	-0.831202955857423	2.90660437172498	0.349916865532449
ENSG00000131725	-0.537401869698974	2.55990662503611	0.402223227230495
ENSG00000131732	-0.748741678314453	3.08062648692181	0.354449564719336
ENSG00000131747	-0.431799816557531	1.07918124604762	0.0647015215110053
ENSG00000131773	-0.546569314719554	2.19173039336286	0.246149502090806
ENSG00000131828	-0.410362532726199	3.33031229081995	0.269404916061841
ENSG00000131941	-1.22297363955801	3.27703588817211	0.122505752299568
ENSG00000131944	-1.6058631913168	1.74036268949424	0.0440541558389574
ENSG00000131966	-1.49440687179553	3.52827377716704	0.0286674960921783
ENSG00000132002	0.105262143992994	3.28533222764388	0.236106398478203
ENSG00000132005	-1.10476190487144	3.03140846425162	0.188008960806392
ENSG00000132017	-0.937534455750252	2.60852603357719	0.293801245207172
ENSG00000132128	-1.68694563854552	1.78887511577542	0.0427828810313791
ENSG00000132155	-0.358887579907782	2.04139268515822	0.201776849978385
ENSG00000132170	-1.49440687179553	2.79899573444388	0.0949584629327521
ENSG00000132294	-0.787297296476437	2.12221587827283	0.202098064101136
ENSG00000132341	0.25748558132281	2.23044892137827	0.0901562269123215
ENSG00000132359	-1.53756347847195	1.38021124171161	0.0273166468835063
ENSG00000132383	-1.6058631913168	2.44404479591808	0.0587235451994775
ENSG00000132388	-0.195362314657986	3.02857125269254	0.386662771510055
ENSG00000132406	-0.917645428354531	2.63698910181223	0.309126045441392
ENSG00000132432	0.254879979081792	1.66745295288995	0.067896911557338
ENSG00000132434	-0.911085785010089	2.98249736919771	0.293234015215961
ENSG00000132436	-0.500911319921039	2.87302981206104	0.430172240141037
ENSG00000132463	-0.582063049736445	1.77085201164214	0.157440906709509
ENSG00000132485	0.439015255393902	3.29214526781412	0.110670419779947
ENSG00000132507	0.263803972583626	2.98113878264066	0.210139150678146
ENSG00000132541	-0.69876190785969	2.40739090447073	0.305744513405842
ENSG00000132661	-0.143792393510386	3.64909135184739	0.10471288015258
ENSG00000132664	-0.392594833031536	0.954242509439325	0.0496582584485342
ENSG00000132669	-0.64347932772761	2.7481880270062	0.430979510287683
ENSG00000132688	-0.902740676819419	3.42209716313171	0.141075401642884
ENSG00000132694	-0.683303295165306	3.41438832693108	0.187083716513913
ENSG00000132780	0.0495351183378071	1.55630250076729	0.0850698290212047
ENSG00000132823	-0.700173236352861	3.41246054742996	0.184857748266582
ENSG00000132824	-0.0483508238106445	2.99716787144583	0.32645248694217
ENSG00000132912	-0.0548609812701215	3.31649453922231	0.259529306466958
ENSG00000132950	0.0364240709321248	2.48358729696889	0.210791772952416
ENSG00000132963	0.0908249111976106	2.55810830163055	0.214733664680613
ENSG00000132964	-0.69223458718722	2.04727486738418	0.198802369514345
ENSG00000133056	-1.30483319565282	3.4754532601697	0.0614353553746381
ENSG00000133059	-0.0812433038373433	2.52827377716704	0.272543084268476
ENSG00000133065	-0.896400730281477	0.698970004336019	0.0248224337732051
ENSG00000133107	-0.578130982326233	0.977723605288848	0.0376344395972161
ENSG00000133111	-0.513605510054628	2.89954693109087	0.424390390153683
ENSG00000133114	-0.28157189822813	2.72672720902657	0.426339843501975
ENSG00000133131	-0.589122010219601	3.34781771270891	0.242316009143961
ENSG00000133193	0.320061086617304	1.72427586960079	0.0564950331300934
ENSG00000133250	0.0478546683094524	2.88223984801882	0.298074563821173
ENSG00000133302	-1.19337687613155	2.86213137931304	0.171202595660315
ENSG00000133313	-0.798676914459303	1.66745295288995	0.121751186192035
ENSG00000133318	-0.278080670995554	3.44855173920158	0.207114279855768
ENSG00000133393	-0.491919839009966	2.52891670027765	0.389426063124082
ENSG00000133422	-0.319295147649518	2.41413736218448	0.310060340406275
ENSG00000133424	-1.83859347413593	1.7481880270062	0.0251717536535942
ENSG00000133606	-0.73143473734181	2.28443073384452	0.26344471303684
ENSG00000133619	-0.211274016850657	2.77995705124691	0.409760032019878
ENSG00000133704	-0.452214766389827	2.86421433046133	0.434102086447469
ENSG00000133739	-1.30483319565282	1.47712125471966	0.0429561091034656
ENSG00000133773	-1.04245491161323	1.25527250510331	0.0443885082402254
ENSG00000133858	0.678759472916829	3.001733712809	0.0551686243013971
ENSG00000133872	-0.815556435721908	2.70629095725876	0.362551620781412
ENSG00000133935	-0.62209305589834	2.95448371715555	0.412825790588687
ENSG00000134014	-0.71479113986612	2.95158034490339	0.39817902823364
ENSG00000134030	-0.944509323391592	3.11776829492637	0.239305922538799
ENSG00000134046	-0.22258102901831	3.05480450022095	0.387716744669952
ENSG00000134077	-1.28900562987348	3.69762160033439	0.0244421918806753
ENSG00000134107	-1.22297363955801	3.45492104534015	0.082107407984837
ENSG00000134108	0.215458603489754	3.58596805000712	0.0905631327105661
ENSG00000134186	0.297795268432202	2.93323412871481	0.188892233142607
ENSG00000134248	-0.221249245256141	3.20002926655377	0.336901387567566
ENSG00000134255	-0.17093200505882	3.55278985019278	0.153329827878398
ENSG00000134259	-1.33223003055997	2.81056852921641	0.136414825378105
ENSG00000134265	-0.366689657135574	2.75396586586516	0.448845411432786
ENSG00000134294	-0.283643896582884	2.10037054511756	0.211326367107406
ENSG00000134324	-0.849423106640387	3.28679317565497	0.210206077033069
ENSG00000134363	-0.928670645815756	2.67760695272049	0.307629173323293
ENSG00000134371	0.0815371815342151	1.67669360962487	0.104434769623311
ENSG00000134440	-0.390626362243204	1	0.0553835644542238
ENSG00000134452	-1.15412383369638	3.38827886345964	0.112445910107317
ENSG00000134453	-0.213035735286065	2.77524625974024	0.408979500784317
ENSG00000134480	0.129714646231252	2.89597473235906	0.268711372872403
ENSG00000134504	-1.27906257030468	2.84602767536438	0.148941552617104
ENSG00000134531	0.0548283104175591	3.28891960566173	0.248630436451169
ENSG00000134574	0.307441530348036	3.08062648692181	0.188291617420234
ENSG00000134575	-0.270217040517239	2.82249498527875	0.434470785827188
ENSG00000134590	-0.37911151520949	2.63346845557959	0.422392603576314
ENSG00000134597	-0.831202955857423	1.25527250510331	0.0585791176608475
ENSG00000134644	0.394307294320573	2.79726754083072	0.131988929481352
ENSG00000134684	-0.489446967420746	2.76789761601809	0.451134072340371
ENSG00000134697	-0.104343580037579	3.42291798076766	0.218584236648843
ENSG00000134748	0.00124038495212958	2.34439227368511	0.180246498653211
ENSG00000134759	-0.29582441832924	3.32643827679573	0.280263937564558
ENSG00000134779	-0.602651195639562	3.14379520384577	0.365363197582136
ENSG00000134851	-0.428257655358681	2.86981820797933	0.434287146524382
ENSG00000134852	-0.689696769110309	1.24303804868629	0.0691373342875467
ENSG00000134871	-0.831202955857423	1.89486965674525	0.129757656930541
ENSG00000134884	-0.116832633452945	3.62803112842078	0.114288077910883
ENSG00000134901	-0.197430725945458	3.33203427702752	0.271159919575396
ENSG00000134909	-0.639977891813368	2.72631961211078	0.430098083128514
ENSG00000134954	-0.239542237779779	3.20303288701471	0.337568654048111
ENSG00000134986	-0.815556435721908	1.40654018043396	0.0734018072420154
ENSG00000134987	-0.756183825024345	3.31196566036837	0.230571894538144
ENSG00000134996	-0.202420536808015	2.93323412871481	0.405882706052358
ENSG00000135002	-0.176400228407535	3.65181086101172	0.102600240071503
ENSG00000135040	0.221680895626696	2.80277372529198	0.215315444483008
ENSG00000135046	-1.05721382068833	3.22492134558403	0.168173047054337
ENSG00000135049	-1.04245491161323	2.61172330800734	0.238414379905836
ENSG00000135093	-1.45515382936036	3.38381536598043	0.0582828608894615
ENSG00000135108	-0.620913648230049	3.72811018410034	0.0692362580464076
ENSG00000135111	0.155006825717147	3.74869182648845	0.0465912202152804
ENSG00000135164	0.130063244858927	2.42894429003557	0.162742151528061
ENSG00000135213	0.464876144570258	3.13241979809761	0.117092561526438
ENSG00000135269	-0.973145128482276	3.02918078890755	0.248866861693262
ENSG00000135272	-0.470431998009196	1.79239168949825	0.15971198552709
ENSG00000135297	-1.41915639196085	3.61288976928748	0.0239882038568316
ENSG00000135315	-1.24553931905557	1.70329137811866	0.0759841386128629
ENSG00000135318	-0.787297296476437	2.87215627274829	0.376073444234439
ENSG00000135334	-0.531129739978234	2.33041377334919	0.292733545065436
ENSG00000135365	-0.92194364389403	3.28645646974698	0.188084411131889
ENSG00000135503	-0.562578078116362	2.51321760006794	0.378048194210789
ENSG00000135541	-1.37352198500114	2.87157293554588	0.120796032550829
ENSG00000135624	0.0878022669479157	2.4983105537896	0.196597546225323
ENSG00000135655	-0.19045249058036	2.52113808370404	0.316157987003655
ENSG00000135698	-0.40103273390512	1.44715803134222	0.123024870823392
ENSG00000135749	-1.26934206860582	3.06201759885711	0.134365952650332
ENSG00000135763	-0.471265697448829	3.01994668167884	0.394844388844235
ENSG00000135766	-0.251033846704439	2.76678451549786	0.42426853248106
ENSG00000135775	-1.37352198500114	2.5434471800817	0.121297822643774
ENSG00000135821	-0.878272040807122	3.04000863601354	0.299306501506739
ENSG00000135829	-0.293323723485417	2.40397796366935	0.303065147620364
ENSG00000135862	-0.732956532300908	2.21748394421391	0.246047225020053
ENSG00000135870	0.169815591603573	2.4432629874587	0.155682748812531
ENSG00000135899	-0.0365352461568133	2.97726621242729	0.322388743478598
ENSG00000135900	-7.38025487809058e-05	2.63346845557959	0.271598375114731
ENSG00000135903	-0.540164362356203	2.51255099290421	0.379017783500005
ENSG00000135913	-0.461908251791217	2.66370092538965	0.441799610120627
ENSG00000135919	-0.135110092313379	0.954242509439325	0.0472663466876754
ENSG00000135932	-0.657561255356881	2.74741180788642	0.426929981919741
ENSG00000135953	-0.849423106640387	2.9415114326344	0.335660862716937
ENSG00000135968	-0.306353220469994	2.36828688490213	0.290663717430435
ENSG00000135972	0.0312942838762306	3.23678909940929	0.263943848238623
ENSG00000135974	0.165213653130991	1.55022835305509	0.0748719773787185
ENSG00000135976	-0.0778002481869169	2.4456042032736	0.246409809795347
ENSG00000135999	-0.211732859888815	2.71974549252958	0.394732808072716
ENSG00000136010	-1.15412383369638	2.45255306322893	0.152307722698413
ENSG00000136026	-1.03120003489599	3.25719842613934	0.167003412156521
ENSG00000136044	-1.17330702750918	1.84198480459011	0.109192342779537
ENSG00000136048	-0.774527408302979	2.58602438238698	0.351656936612666
ENSG00000136051	0.325070221369756	1.16136800223497	0.0255195163387595
ENSG00000136068	-0.0812433038373433	3.23502315949522	0.289472920941682
ENSG00000136108	-0.636504460086271	2.61225390609644	0.401877486277166
ENSG00000136122	-1.6058631913168	1.82930377283102	0.0479891460436679
ENSG00000136141	-0.591316884803585	3.14050804303818	0.366292486622726
ENSG00000136146	-0.103627146284979	3.48572142648158	0.186572349612065
ENSG00000136152	-0.74142491594925	1.66745295288995	0.13194071866954
ENSG00000136156	-0.50600467852677	2.86569605991607	0.432378817746955
ENSG00000136158	-0.414492767679249	2.78461729263288	0.450767205515347
ENSG00000136238	0.244218232940401	1.45484486000851	0.0557224279032862
ENSG00000136244	-0.725898824262603	2.02938377768521	0.184922483815585
ENSG00000136261	-0.0436484419461066	2.75089392038213	0.319698852121545
ENSG00000136270	-0.147868977999534	3.06595298031387	0.359515842773276
ENSG00000136273	-2.13962346979991	2.74585519517373	0.0210060015791697
ENSG00000136378	-1.23653348280797	3.29589681867899	0.116223461960014
ENSG00000136381	-0.228665363921578	3.06164093406169	0.38604700789198
ENSG00000136436	-0.344730276610959	2.29666519026153	0.265396560638249
ENSG00000136448	-0.445608304967973	1.67209785793572	0.149698366984218
ENSG00000136527	0.642623981014167	2.21085336531489	0.0376611852109591
ENSG00000136536	0.671991019802443	1.86332286012046	0.0253050145305047
ENSG00000136560	-0.0696689319977678	3.2684609586848	0.277968418852966
ENSG00000136636	-0.27311626958079	3.3694941621181	0.255264734413318
ENSG00000136643	-0.24413535529921	2.75853342223729	0.419803480960861
ENSG00000136699	-0.668376067882914	3.18184358794477	0.335321613722737
ENSG00000136715	-0.763755728434848	3.11394335230684	0.334179207152511
ENSG00000136718	-0.50600467852677	3.14426277376199	0.365248044909529
ENSG00000136720	-1.05721382068833	3.43184604569873	0.113885903778013
ENSG00000136731	-0.151184770725846	2.3541084391474	0.249053268394041
ENSG00000136732	-1.07249198933716	2.51719589794997	0.203214375317558
ENSG00000136754	0.183520240753541	2.32118402730231	0.122569198714952
ENSG00000136758	0.417577880005433	3.01682449366749	0.135762197333884
ENSG00000136824	-0.433326516422133	1.56229286445647	0.140399866479999
ENSG00000136826	-0.442603012706751	2.72509452108147	0.451686186876606
ENSG00000136830	-0.583141407440949	2.40908736944783	0.325212716815522
ENSG00000136848	-0.776208255713789	1.92685670894969	0.145264799349155
ENSG00000136854	-1.00380319998884	2.78103693862113	0.262134904114382
ENSG00000136869	-0.0734371011861923	3.16805530345914	0.304305565728882
ENSG00000136870	0.144991954876748	2.92194645422941	0.261416248961243
ENSG00000136936	-0.522279240920122	2.08098704691089	0.21297133546851
ENSG00000136937	0.118448368710476	1.97543180850926	0.115573240152308
ENSG00000136938	-0.413761144202139	1.62838893005031	0.143634717764463
ENSG00000136942	0.464972802225188	2.85003325768977	0.108358665548348
ENSG00000136997	-0.354719320064785	2.82672252016899	0.445453174877379
ENSG00000137038	-0.55779809148519	1.80955971463527	0.160481073991497
ENSG00000137075	-0.468078177705097	2.61752453488629	0.427854786797849
ENSG00000137106	0.104228203574665	1.52504480703685	0.0779374409709518
ENSG00000137124	-1.45515382936036	2.66133934000604	0.109573330426185
ENSG00000137166	-0.872277031845202	2.68259629146055	0.334899660867466
ENSG00000137168	-1.25473586840621	2.48925516836926	0.136551859154598
ENSG00000137200	0.211115780185346	2.33142729652074	0.119019035548316
ENSG00000137269	-0.750325455398338	3.15335747148297	0.322139387679631
ENSG00000137285	-0.295917069946533	2.75891189239797	0.436865718990189
ENSG00000137309	-0.200328281018975	3.22180531799655	0.324195890592778
ENSG00000137393	-0.868441256539379	2.77451696572855	0.337235390479756
ENSG00000137409	-0.745852384838349	2.22530928172586	0.245790616367952
ENSG00000137413	-0.620913648230049	2.8109042806687	0.435494768381819
ENSG00000137449	-0.146352303653699	2.89125861690414	0.385830591239862
ENSG00000137497	-0.913389335734068	0	0.00869010068225294
ENSG00000137500	-0.221249245256141	2.90794852161227	0.415031202129382
ENSG00000137547	-0.0199348906274807	3.05994188806195	0.302792237377155
ENSG00000137563	-0.338333000895689	2.01283722470517	0.196227284890331
ENSG00000137573	-1.49440687179553	2.61804809671209	0.0990716554755909
ENSG00000137575	0.563731555218585	0.397940008672038	0.00401040455106869
ENSG00000137601	-0.665973533160222	2.9698816437465	0.406550164495451
ENSG00000137692	-0.479835423084894	3.10260519412657	0.376452894231692
ENSG00000137710	-1.37352198500114	2.53781909507327	0.120701207978671
ENSG00000137714	-0.648053259778483	2.68663626926229	0.42102234938069
ENSG00000137760	-0.862579526094669	2.75127910398334	0.341631547430622
ENSG00000137776	0.11604448274822	1.90036712865647	0.116932082770538
ENSG00000137821	-0.721669207214878	2.80821097292422	0.408982739061186
ENSG00000137962	-0.0356161570816807	1.95424250943932	0.160672736008193
ENSG00000138029	0.131454355845619	2.98632377705077	0.263554904004248
ENSG00000138032	-0.653944904377643	1.64836001098093	0.141520017857236
ENSG00000138035	-0.127984138157862	1.96378782734556	0.179876704345481
ENSG00000138050	-0.260091489076226	3.18084241464668	0.349003791409356
ENSG00000138069	0.575118524486861	2.81157500587059	0.0743233088727453
ENSG00000138071	0.0745474066584592	1.79239168949825	0.123477101308426
ENSG00000138074	-0.693624828695517	2.03342375548695	0.193262412477595
ENSG00000138078	0.0325605217443499	1.50514997831991	0.0778240161673179
ENSG00000138081	-0.0319584117287184	3.43432933733773	0.20611085153489
ENSG00000138095	-0.444822389174367	2.76230336328777	0.452319158057079
ENSG00000138119	-0.423495806387069	2.54961623951909	0.39338524977817
ENSG00000138166	0.408334357140449	2.83154985199576	0.128863052630484
ENSG00000138175	-1.19337687613155	2.03542973818455	0.103610641449689
ENSG00000138182	-0.404358835515884	1.27875360095283	0.0957135679250156
ENSG00000138231	-0.712118444055385	2.11394335230684	0.219363836863696
ENSG00000138246	0.0330399186032	2.78067727443337	0.296810835255542
ENSG00000138297	0.520972499464894	2.64493070791359	0.08297666959266
ENSG00000138303	-0.350590686213497	1.80955971463527	0.15777928865507
ENSG00000138311	-1.51085437948984	1.06069784035361	0.0159530449622642
ENSG00000138363	-0.777614613686548	2.65657729139611	0.369529414922561
ENSG00000138376	-0.812188476735065	1.60205999132796	0.10808546978648
ENSG00000138386	-0.306924435367071	2.34340859380386	0.280172161879508
ENSG00000138399	-0.702773204324859	2.45024910831936	0.319218685440646
ENSG00000138430	-0.687173694766192	2.90036712865647	0.41312259517857
ENSG00000138600	-0.0847708543521174	2.71891668601486	0.330548810527187
ENSG00000138639	-0.430404741677829	3.19089171692217	0.342711990974588
ENSG00000138658	-0.95370587274223	2.34635297445064	0.208710343462284
ENSG00000138685	-0.815556435721908	2.70629095725876	0.362551620781412
ENSG00000138688	-1.21441933139805	1.78887511577542	0.0972534993526403
ENSG00000138735	-0.14490634941763	2.2027606873932	0.199972557007127
ENSG00000138738	-1.08832729214042	2.75127910398334	0.219286540162537
ENSG00000138750	-0.0859724181024406	2.10890312766731	0.168716592733932
ENSG00000138756	-0.386143699102211	2.68484536164441	0.43985357332032
ENSG00000138757	0.315289121055879	3.1831274287014	0.172407919281868
ENSG00000138758	0.655519083114234	2.4224256763712	0.0427999286642493
ENSG00000138760	-0.598529138960637	3.27265369742982	0.293759307257355
ENSG00000138768	-0.735761019406545	2.7501225267834	0.40055216501501
ENSG00000138801	-1.25473586840621	0.477121254719662	0.00715851910750122
ENSG00000138802	0.010284224606754	3.01051196273721	0.29978070822985
ENSG00000138814	-0.229621090940679	3.12920635774753	0.366031182476459
ENSG00000138829	-0.540980487946781	2.49692964807321	0.372056493695068
ENSG00000138942	0.0464211255549536	3.03059972196595	0.284256976048187
ENSG00000139133	-0.896400730281477	2.08278537031645	0.153994234653052
ENSG00000139163	-0.753244762053808	2.27067883614471	0.255168729687433
ENSG00000139174	-0.718953979160873	1.56820172406699	0.118235060613881
ENSG00000139218	-0.341829462818791	2.99166900737995	0.408570972140136
ENSG00000139278	-0.58621180385123	3.16982132886214	0.354849074913242
ENSG00000139324	-0.790476963084727	2.52113808370404	0.324723045173198
ENSG00000139329	-0.60058527681444	2.76305344029961	0.441235695395293
ENSG00000139354	-1.0455750566243	2.33142729652074	0.161311116622598
ENSG00000139370	-0.760765151302546	3.22621312072411	0.279156889176776
ENSG00000139405	-0.455958683019019	3.38969754820639	0.225468939935686
ENSG00000139433	-1.08832729214042	2.6954816764902	0.220874372039953
ENSG00000139436	-0.611206037420756	2.33745926129066	0.294691980745588
ENSG00000139438	0.175437459188334	2.73996769675951	0.229269550528215
ENSG00000139496	-0.483826316516082	2.39269695325967	0.318984853738466
ENSG00000139505	-0.265341220850874	2.11058971029925	0.211470916688594
ENSG00000139514	-0.304833195652822	2.80174661921946	0.44162665322599
ENSG00000139517	-0.390626362243204	2.41747169320329	0.320684983815947
ENSG00000139644	-0.235886261628359	1.75966784468963	0.145454193397782
ENSG00000139651	0.11600859421386	1.65801139665711	0.0950094823040458
ENSG00000139668	0.66526785387641	2.90982336965091	0.0563189502111239
ENSG00000139684	-1.11812639629686	3.0661394928707	0.178088673040611
ENSG00000139687	-0.57317770347045	2.95060822478423	0.413445219935622
ENSG00000139746	-0.0396650897250415	2.74741180788642	0.317220169778048
ENSG00000139793	-0.172117892752951	3.00259798071991	0.38360622974522
ENSG00000139826	-0.273645374164077	1.47712125471966	0.0990712949629861
ENSG00000139842	-0.206257411048062	2.83600745912553	0.412254484376257
ENSG00000139874	-0.990726764774291	2.16435285578444	0.145616987586922
ENSG00000139946	-0.0709397580541235	2.12385164096709	0.164236736077415
ENSG00000139990	-0.396441934533266	3.00796103333618	0.399861288462598
ENSG00000140105	-0.526681945269178	2.04921802267018	0.204760811125147
ENSG00000140157	-0.146747406873457	2.31910605930978	0.23535418519243
ENSG00000140319	-0.132934534626445	1.78887511577542	0.152912283504931
ENSG00000140350	-0.532889708309698	2.27760921430409	0.272159959583559
ENSG00000140374	0.545502521188135	2.47494433546539	0.0672380957622045
ENSG00000140386	-0.316071859083596	3.98896007039034	0.0175878537201353
ENSG00000140396	-0.468907366519076	2.07371835034612	0.209121404185182
ENSG00000140403	-0.949083255442464	1	0.0319343681859673
ENSG00000140416	-0.511006403663218	2.23678909940929	0.25511427922217
ENSG00000140443	-0.511921832874066	0.740362689494244	0.0182808181077917
ENSG00000140450	-0.725898824262603	3.66675191241182	0.0860654172168766
ENSG00000140464	-0.21557625199404	2.95085145888855	0.407856012380471
ENSG00000140471	0.0711696439793975	2.11058971029925	0.122913699697861
ENSG00000140521	-0.119670963809469	2.80854855124041	0.366322071024433
ENSG00000140548	-0.501805693907025	2.42894429003557	0.33850327172831
ENSG00000140598	-1.22297363955801	3.22608411597582	0.129784319280242
ENSG00000140612	0.308759294689792	2.50852971897129	0.133364907477463
ENSG00000140694	-0.637727037403295	2.77158748088126	0.43410450198503
ENSG00000140718	-0.810362748964208	2.62634036737504	0.351395515490748
ENSG00000140743	-0.872277031845202	2.11226976841727	0.170254923691461
ENSG00000140750	-0.670791967494709	1.09691001300806	0.0501271144502991
ENSG00000140836	-0.14899345309874	2.90173069172922	0.385461950679776
ENSG00000140859	-0.433326516422133	2.69063901171597	0.446243479069732
ENSG00000140937	-0.493527590397315	2.57863920996807	0.412528230575881
ENSG00000140941	0.846873660197101	2.47928731647617	0.0320177301504633
ENSG00000141027	0.122827117937492	2.73996769675951	0.253351443610288
ENSG00000141030	-0.705388831179865	3.1646502159343	0.334128271146384
ENSG00000141101	-0.911085785010089	2.01283722470517	0.13210075343585
ENSG00000141198	-0.708020306679521	3.34429400589831	0.2245495949015
ENSG00000141232	-0.409758243310368	2.4814426285023	0.354766087393116
ENSG00000141252	-0.00380319998884033	1.16136800223497	0.046313316553962
ENSG00000141367	0.546918907965175	2.95424250943932	0.0867792122814577
ENSG00000141378	-1.12874193659714	2.56761444273084	0.190558264714938
ENSG00000141385	-0.382273299501324	2.74350976472843	0.449633429435792
ENSG00000141424	-0.790476963084727	1.84509804001426	0.134717571343027
ENSG00000141425	-0.181224021064522	3.16716959040863	0.340272491237598
ENSG00000141428	-0.0451579862004596	3.23312307852108	0.281688263230646
ENSG00000141448	-0.706821896199399	2.25163822044821	0.260823496467683
ENSG00000141458	-0.956247646363588	3.24907600368361	0.190730055626403
ENSG00000141526	-1.68694563854552	2.90417436828416	0.0514659955148401
ENSG00000141543	0.934170950081909	2.63798978078469	0.0275238407747994
ENSG00000141551	0.559825456271565	3.35745838564504	0.0781676246332466
ENSG00000141560	-0.849423106640387	2.37291200297011	0.255984846900581
ENSG00000141562	-0.405672580190448	3.2973227142053	0.288472472348416
ENSG00000141582	-0.252460326549625	2.09864372581706	0.207868994910071
ENSG00000141664	-1.17330702750918	2.68169339200456	0.185609247575971
ENSG00000141682	0.466869680457804	3.59422675748091	0.0557280324078444
ENSG00000141736	-1.05721382068833	2.79588001734408	0.232072674303622
ENSG00000141753	0.0444741346509256	2.01703333929878	0.135648425833518
ENSG00000141756	-1.55576586407019	1.09691001300806	0.0154391449349351
ENSG00000141759	-0.490318017547394	3.50467470876988	0.150904885223278
ENSG00000141905	-1.24553931905557	1.86033800657099	0.099973189253962
ENSG00000142089	0.462030857042364	3.27863929789074	0.107069167669136
ENSG00000142156	-0.858828087149171	1.86033800657099	0.12404478938537
ENSG00000142166	-0.0569457406922753	3.24699069924155	0.2798920707067
ENSG00000142168	-0.435371105809924	2.60638136511061	0.421226775033061
ENSG00000142173	0.268793252024611	3.28802553538836	0.168292255531218
ENSG00000142178	-1.18108173409406	1.35218251811136	0.0415919833938172
ENSG00000142186	0.112177717223422	3.11075800887989	0.256766206842952
ENSG00000142192	-0.110058452727422	2.38916608436453	0.244154885694385
ENSG00000142227	-0.261548082452381	2.77778918743487	0.428241906080216
ENSG00000142230	-1.20152277256987	1.77085201164214	0.096108335296511
ENSG00000142507	-0.721669207214878	2.85033985458348	0.407933638997742
ENSG00000142544	-1.0455750566243	1.90036712865647	0.114497838146137
ENSG00000142627	-0.142354923204715	2.27067883614471	0.217821860757636
ENSG00000142634	-0.853093838032402	2.77048380943111	0.345039145895441
ENSG00000142655	-0.41315211063941	2.75549372841512	0.452054908060439
ENSG00000142676	0.645121053424592	1.53781909507327	0.0215774219070516
ENSG00000142794	-1.75618382502435	2.17753649992986	0.0260365582937419
ENSG00000142798	-0.810362748964208	2.54592532935584	0.328182837905803
ENSG00000142856	-0.782428970970426	1.82607480270083	0.135506401549879
ENSG00000142864	0.741223666917737	2.95448371715555	0.0441716161991721
ENSG00000142871	0.218992635948812	2.931457870689	0.229671296208856
ENSG00000142875	-1.05135545106232	2.76752689940838	0.237910570530195
ENSG00000142937	0.36673968749986	2.60260252042026	0.128251598379391
ENSG00000143067	0.545609686950724	3.09898963940118	0.0905776089603983
ENSG00000143147	-0.225651949605197	3.13624480174614	0.362309871994008
ENSG00000143155	-0.387403404022348	2.1846914308176	0.232226817226592
ENSG00000143157	-0.784140740546303	1.31175386105575	0.0681977013742042
ENSG00000143162	-0.705388831179865	2.70113606609253	0.404703046358995
ENSG00000143164	-0.0882698433579819	3.44208762955076	0.208675083537838
ENSG00000143183	0.0603848205906425	2.583765368285	0.233923019079408
ENSG00000143228	-1.27906257030468	2.79622731402944	0.151724636136431
ENSG00000143294	-0.561549530430688	2.70799574642293	0.444159807960418
ENSG00000143324	-0.12240366417679	1.90848501887865	0.175192559565093
ENSG00000143337	-0.607002374031771	3.06688474312977	0.389885015541192
ENSG00000143341	-0.856795859734173	0.477121254719662	0.019925639437869
ENSG00000143344	-0.333241494244545	2.21879799811174	0.239216528469723
ENSG00000143384	1.13431319304044	3.35945602012099	0.0122541560065934
ENSG00000143393	0.09036719671929	3.42447327319533	0.188548897068941
ENSG00000143401	-0.177955129859645	2.38649896555065	0.26916890332735
ENSG00000143442	-0.163609521758651	3.07224989761351	0.364325953352191
ENSG00000143469	-0.0633149791287663	2.55930801090701	0.273781784844636
ENSG00000143473	-0.672115132818295	2.2027606873932	0.252886306676823
ENSG00000143493	-0.422748871036948	1.24303804868629	0.0899551161447163
ENSG00000143499	-0.995817317985968	2.10890312766731	0.132966361935089
ENSG00000143507	-0.296474713377228	2.5092025223311	0.346632235781632
ENSG00000143514	0.244378876075631	3.16761267272753	0.206285136523752
ENSG00000143614	-0.211732859888815	2.47421626407626	0.310097772173124
ENSG00000143641	-0.680816986896891	2.1846914308176	0.247202938936166
ENSG00000143669	-1.25473586840621	1.85125834871908	0.0976987604031916
ENSG00000143702	-0.849423106640387	2.24427712080184	0.219307737574548
ENSG00000143727	0.101520960061402	3.47588900717807	0.161194862295938
ENSG00000143761	0.87178866111734	3.47762763628337	0.0198125298189796
ENSG00000143772	-1.19337687613155	2.83790394459294	0.172794096743818
ENSG00000143776	0.0568946403647713	1.40654018043396	0.0667383856488437
ENSG00000143797	-1.03679101507053	2.47275644931721	0.207000593680364
ENSG00000143924	-0.211732859888815	2.93272736730153	0.409459556043457
ENSG00000143971	-1.25473586840621	2.07918124604762	0.0940922453118659
ENSG00000144036	-0.189651647488246	3.14395111642396	0.352717632764009
ENSG00000144048	0.283254887296251	2.43854234878611	0.125931091945865
ENSG00000144120	-0.629839700321508	3.19851963024117	0.333737845525884
ENSG00000144218	-0.750325455398338	1.64836001098093	0.12802593595272
ENSG00000144224	-0.593339079729117	3.16121821969102	0.358482411125113
ENSG00000144320	-0.42411953011443	1.02118929906994	0.0569571842805716
ENSG00000144354	-1.55576586407019	1.69460519893357	0.0415254018074628
ENSG00000144357	-0.121407884240974	2.38291713508753	0.246003049632955
ENSG00000144366	-0.230499214248977	2.32428245529769	0.262881938337883
ENSG00000144426	-0.186390948829368	2.15685190107001	0.204511961645269
ENSG00000144468	-0.763755728434848	2.47856649559384	0.316242507196163
ENSG00000144535	0.00641153468405497	1.27875360095283	0.0560751339920686
ENSG00000144566	-0.384204187727444	1.9216864754836	0.177665422110003
ENSG00000144580	-0.164363713877055	2.6707095952238	0.35448878042175
ENSG00000144635	-0.491045573468252	1.11394335230684	0.0651339984474329
ENSG00000144642	-0.531129739978234	2.40908736944783	0.32761515341213
ENSG00000144655	-0.236858030043777	2.40397796366935	0.293172614677299
ENSG00000144659	-0.526681945269178	3.26233241382263	0.304998973415494
ENSG00000144711	-1.03120003489599	2.72427586960079	0.250045818784903
ENSG00000144724	-0.25575079342013	1.94939000664491	0.187126321256578
ENSG00000144736	-0.745852384838349	3.05250156341378	0.364821646206327
ENSG00000144741	0.137420473905331	3.07445071895459	0.253488502477499
ENSG00000144749	-0.795436867459509	2.95616843047536	0.363916812184233
ENSG00000144810	-1.12874193659714	2.34439227368511	0.131609553125215
ENSG00000144857	-1.26934206860582	1.68574173860226	0.0700508530505855
ENSG00000144891	-0.253385916148038	2.35121634533934	0.276750211419381
ENSG00000144959	-0.0492447804906285	2.76900787094377	0.326508604756682
ENSG00000145012	-0.33384921777079	3.11008442288692	0.375332667514362
ENSG00000145016	-0.683303295165306	2.95975667299099	0.405022876688925
ENSG00000145022	0.820903655487928	2.65848838130902	0.0390710992327188
ENSG00000145041	-0.241832724441211	3.72627883137156	0.0710406456495494
ENSG00000145220	-0.495141315777661	2.5152113043278	0.382759753017831
ENSG00000145332	-1.05135545106232	2.42324587393681	0.183777356812531
ENSG00000145348	-0.810362748964208	2.69460519893357	0.362760183475162
ENSG00000145390	0.093561650737788	3.29380435991934	0.238342197100253
ENSG00000145414	-0.158637605574182	1.84509804001426	0.167049456638426
ENSG00000145425	0.545127612323785	2.23552844690755	0.0515502521251239
ENSG00000145431	-0.723157106973231	2.92941892571429	0.399111381794167
ENSG00000145494	-0.949083255442464	2.27989498001164	0.192403950075908
ENSG00000145555	-0.0860295637623061	2.20951501454263	0.178449451240702
ENSG00000145592	-0.0216110737242017	0.929418925714293	0.042100026287049
ENSG00000145632	0.889620447624847	2.53655844257153	0.0315315004470038
ENSG00000145675	-1.03679101507053	2.30319605742049	0.158857682352871
ENSG00000145687	-0.377875599543754	0.929418925714293	0.047186766098086
ENSG00000145715	0.134568280742409	3.21418130866382	0.239779925557058
ENSG00000145725	-0.512686528769974	2.82736927305383	0.441491526532493
ENSG00000145730	-0.418539750574422	2.49276038902684	0.363425176930442
ENSG00000145734	0.328657255536402	1.45484486000851	0.0439182920631498
ENSG00000145743	-1.9879756342095	1.60745502321467	0.0136612229598093
ENSG00000145781	-0.556780789084111	2.17897694729317	0.243518564487755
ENSG00000145782	0.0497447923835016	3.26717172840301	0.25484122134433
ENSG00000145817	-0.388666773446328	3.18184358794477	0.346785339575267
ENSG00000145919	0.199664351327654	0.954242509439325	0.0246746490934116
ENSG00000145934	-1.20152277256987	3.04060234011407	0.154276504807084
ENSG00000145982	-0.624264124588837	2.07736790528416	0.216460557624181
ENSG00000145996	-1.18108173409406	1.88930170250631	0.110910128471845
ENSG00000146072	-1.37352198500114	1.98452731334379	0.0748551327609734
ENSG00000146085	-0.807034674190751	0.301029995663981	0.0161133507226302
ENSG00000146122	-1.02269920287886	1.75587485567249	0.107408467231588
ENSG00000146197	-1.75618382502435	3.0623939372532	0.0377778910212722
ENSG00000146242	-1.07249198933716	3.01577875638904	0.203276666480928
ENSG00000146247	-0.0840859670886279	1.87794695162919	0.166844847565163
ENSG00000146263	-1.09471007694162	1.48429983934679	0.0577418572110613
ENSG00000146278	0.712227426495681	1.65801139665711	0.0198322511818449
ENSG00000146282	0.178657401425772	2.25163822044821	0.110205916889182
ENSG00000146373	-1.0090503023435	3.61172330800734	0.0639186314385368
ENSG00000146376	-0.137296603145342	2.76380222407459	0.367258133807805
ENSG00000146414	-0.583141407440949	1.54406804435028	0.134537285755377
ENSG00000146535	-0.295917069946533	2.80888586735981	0.440262410924675
ENSG00000146574	-0.657561255356881	2.67255962776328	0.413355535045079
ENSG00000146592	-0.67455198066512	2.08813608870055	0.216211402786306
ENSG00000146648	-1.9879756342095	1.51188336097887	0.010820305582256
ENSG00000146676	-0.745852384838349	2.55083960506578	0.347265924433547
ENSG00000146701	-1.40579190053542	2.62582671328571	0.120950583434084
ENSG00000146707	-0.352279931545033	2.61172330800734	0.407326098721022
ENSG00000146757	-0.0569457406922753	2.30749603791321	0.191644574034482
ENSG00000147044	-1.6058631913168	1.88081359228079	0.0486858630879875
ENSG00000147050	0.363922774246383	1.8481891169914	0.0505238185264936
ENSG00000147065	-0.562578078116362	2.60691852594829	0.418429454305147
ENSG00000147100	-0.11145333523485	3.60964775907872	0.122516388580193
ENSG00000147124	-0.700173236352861	1.4983105537896	0.10858728468532
ENSG00000147164	-0.095763295645713	2.35602585719312	0.225681307181471
ENSG00000147202	-0.763755728434848	1.30102999566398	0.0699324377759695
ENSG00000147224	-0.490318017547394	3.45856231298199	0.17921170021826
ENSG00000147383	-0.75779502670174	2.70286117057293	0.38576140456829
ENSG00000147400	-1.45515382936036	3.31175386105575	0.0728049367933798
ENSG00000147416	-0.246865063191337	2.75625564875423	0.418894508750793
ENSG00000147454	-0.517920721874472	1.9566485792052	0.181268484395749
ENSG00000147459	-0.702773204324859	2.32633586092875	0.28055916423901
ENSG00000147526	-0.317143632700181	2.70757017609794	0.431523444444983
ENSG00000147533	-0.382273299501324	1.38021124171161	0.110875994598674
ENSG00000147592	-0.902740676819419	2.16879202031418	0.179075940717079
ENSG00000147677	0.323867823876892	1.70329137811866	0.0551202102209481
ENSG00000147679	-0.678344831598655	2.47275644931721	0.335500944088978
ENSG00000147687	-0.131150993008236	1.95182303531591	0.179768382219125
ENSG00000147853	0.0206698755384507	1.98452731334379	0.145080636749245
ENSG00000147883	-0.393873417412039	3.43448906315119	0.203609205151353
ENSG00000148019	-0.717480385642479	1.89209460269048	0.151666832927067
ENSG00000148053	-1.6058631913168	2.35314654621398	0.0484900657404631
ENSG00000148110	-0.340077713158099	2.04727486738418	0.20286987849902
ENSG00000148120	0.12712717756216	3.28126068705501	0.230009025681949
ENSG00000148143	-0.858828087149171	3.21840419924972	0.240955929104057
ENSG00000148229	-0.774527408302979	3.05728564441821	0.350753789489522
ENSG00000148300	0.419782374724931	1.67669360962487	0.0368428797769508
ENSG00000148303	1.14427439689485	2.91460756777108	0.0138001286017671
ENSG00000148331	0.338037164633224	3.15381486434453	0.166762031307235
ENSG00000148337	-0.48540432927481	3.06464514479194	0.385594928284554
ENSG00000148339	-0.639977891813368	2.37930551775058	0.305718733652688
ENSG00000148459	-1.3153915714248	2.31069331234336	0.0869905003705777
ENSG00000148468	-1.19337687613155	3.27323283404305	0.129546059062333
ENSG00000148481	-0.273645374164077	2.71138537909845	0.41890712310609
ENSG00000148484	-0.888330520965013	2.20951501454263	0.196383636909195
ENSG00000148498	-1.83859347413593	2.03941411917614	0.0250447099434137
ENSG00000148572	-0.317729227384345	2.7664128471124	0.442892918881108
ENSG00000148606	-0.444822389174367	2.66133934000604	0.440715776921549
ENSG00000148634	-0.292770108782928	1.17609125905568	0.0693789289432454
ENSG00000148688	-0.554921502906579	2.29225607135648	0.278635335507552
ENSG00000148700	-0.487854224150673	2.66791968531736	0.443294867835166
ENSG00000148737	-0.322147237915366	1.74036268949424	0.145117139839584
ENSG00000148773	-0.570197776393233	2.3654879848909	0.30660257193293
ENSG00000148798	-0.136137828270207	1.95904139232109	0.180769001726814
ENSG00000148841	0.505549013390228	3.71210228038202	0.0311621925925642
ENSG00000148848	-1.75618382502435	1.8481891169914	0.037437689539889
ENSG00000148925	-0.108004550145571	2.33945144130644	0.226038944264398
ENSG00000149090	-0.62209305589834	2.77778918743487	0.437205904863822
ENSG00000149100	-0.277634971198152	2.07188200730613	0.205783604202037
ENSG00000149177	-0.0967604916892344	2.74311762521474	0.341619826811235
ENSG00000149231	-0.280584315605256	3.72802895442052	0.0668706543421532
ENSG00000149257	-0.22914296452946	2.92941892571429	0.415230822491611
ENSG00000149262	-0.404358835515884	2.03941411917614	0.200216414241515
ENSG00000149273	0.360821447479904	3.14426277376199	0.158698719157897
ENSG00000149289	0.0305502436235026	3.13305964275391	0.275890991330545
ENSG00000149532	-0.384204187727444	2.97197127639976	0.410074532113878
ENSG00000149547	-1.14681313670703	3.35391623092036	0.121593456741012
ENSG00000149571	-2.13962346979991	2.66228551572213	0.02104908965225
ENSG00000149716	-0.973145128482276	3.59835270986928	0.072045765993217
ENSG00000149923	-0.69223458718722	3.06688474312977	0.378479385791478
ENSG00000149925	0.142933885184127	3.03362477121926	0.256125140787515
ENSG00000149948	-0.281122602938152	2.17464119266045	0.22506863447857
ENSG00000150051	-0.774527408302979	3.18269990333604	0.297379133617173
ENSG00000150316	-0.192863918738193	2.37383114507383	0.270619634441214
ENSG00000150347	-0.429771932261121	1.34242268082221	0.106772521576196
ENSG00000150459	0.0143955219487957	2.63447727016073	0.266432394254307
ENSG00000150630	-0.333241494244545	1.37106786227174	0.101422114053365
ENSG00000150760	-1.53756347847195	1.34242268082221	0.0257082346715565
ENSG00000150779	0.29989727215072	3.16628206731657	0.18321173780045
ENSG00000150938	0.865537330942821	3.1264561134318	0.0322836500618795
ENSG00000150961	-0.892346880467566	2.5092025223311	0.288681968143733
ENSG00000150990	-0.414492767679249	3.46856885272347	0.181291853768229
ENSG00000150991	0.48789484950489	3.45370047335977	0.0775978264901761
ENSG00000150995	-0.965698915553908	1.19033169817029	0.0440255188325923
ENSG00000151012	-0.843810911855236	2.63296316816726	0.341272821155613
ENSG00000151014	0.403591353767676	2.26599637049508	0.0731831662208127
ENSG00000151065	-0.664668919889927	2.11226976841727	0.224889553803717
ENSG00000151131	-0.447053165610815	2.46908529912312	0.355707409531678
ENSG00000151135	-0.344730276610959	3.46515969764618	0.189857830376076
ENSG00000151148	-0.776208255713789	2.8555191556678	0.384011299844917
ENSG00000151151	-0.831202955857423	2.58489634413745	0.33383616301326
ENSG00000151239	-1.27906257030468	3.04296907339318	0.132704758778037
ENSG00000151240	-0.396441934533266	3.52762990087134	0.145882349287212
ENSG00000151247	0.398495639668934	2.9235030669421	0.138814927282993
ENSG00000151276	-0.771461993673177	2.84911216618458	0.386146253151798
ENSG00000151292	-0.297965713545393	2.28891960566173	0.259933163222523
ENSG00000151304	-0.179586499892127	3.54992240412951	0.153220841558407
ENSG00000151332	-0.614482172679517	2.15685190107001	0.240973178308733
ENSG00000151376	-0.702773204324859	2.47856649559384	0.331023780524236
ENSG00000151414	-0.890152005883583	2.25163822044821	0.207903096911023
ENSG00000151422	-0.388666773446328	1.44715803134222	0.12174863769287
ENSG00000151458	-0.164775555604653	0.778151250383644	0.039036057647927
ENSG00000151461	-0.822371736888707	0.653212513775344	0.0250320223609894
ENSG00000151466	-0.362554220605211	3.34103863167752	0.26583602303878
ENSG00000151491	-0.106020152721286	1.80277372529198	0.154983433958764
ENSG00000151503	-0.253891507242598	2.91407858538911	0.422131958980874
ENSG00000151552	-1.45515382936036	2.64933485871214	0.109469184458059
ENSG00000151553	-2.13962346979991	2.88337748974834	0.0192576706613182
ENSG00000151612	-0.807034674190751	2.09691001300806	0.186770857961138
ENSG00000151617	-0.511921832874066	3.43424945239648	0.191052175327057
ENSG00000151657	0.199010938379701	0.740362689494244	0.0165740177024641
ENSG00000151693	-1.41915639196085	2.46760810558363	0.0995747914389652
ENSG00000151702	-1.19337687613155	2.50447086249442	0.155072394676203
ENSG00000151718	0.0786842515770884	2.71850168886727	0.267857360071476
ENSG00000151726	-0.824248764413481	3.40140054078154	0.165846698943698
ENSG00000151779	-0.92194364389403	2.48572142648158	0.265438567392448
ENSG00000151835	-0.243640988977395	3.37538923605438	0.252627337249262
ENSG00000151849	-0.890152005883583	2.31701810104811	0.225230913207533
ENSG00000151893	-0.765395321208171	2.95640857119583	0.379618189857042
ENSG00000151914	-0.0235913308862496	1.56229286445647	0.0867930378336443
ENSG00000151929	-0.735761019406545	3.46989561897502	0.151251306943379
ENSG00000152082	-1.22297363955801	0.845098040014257	0.0156554926029601
ENSG00000152102	-0.483826316516082	3.2609057676498	0.306144237637702
ENSG00000152127	-0.317729227384345	3.08457627793433	0.38445536760437
ENSG00000152133	-1.22297363955801	2.54900326202579	0.156553169273092
ENSG00000152137	-2.13962346979991	2.12710479836481	0.0163740535043445
ENSG00000152193	-0.254820155343345	3.89106332178805	0.0313068954621209
ENSG00000152219	-0.0983491914388831	2.54961623951909	0.284998528191635
ENSG00000152234	0.328921740641705	3.5928426831311	0.0727931526178856
ENSG00000152242	0.240614328137865	2.07003786660776	0.0779610935923618
ENSG00000152359	-0.990726764774291	2.15986784709257	0.144594343575898
ENSG00000152413	-0.771461993673177	0.812913356642856	0.0279392937945107
ENSG00000152457	-0.259578632694302	1.13033376849501	0.0604087095643847
ENSG00000152464	-1.6058631913168	2.75127910398334	0.0724811852914149
ENSG00000152465	0.291018919032923	3.20425567848015	0.179385894455633
ENSG00000152492	-0.591316884803585	2.93726707221141	0.416601205212491
ENSG00000152558	-0.618759223048326	2.63548374681491	0.41475711105199
ENSG00000152601	0.00334415221916016	2.83378437465648	0.313446958861843
ENSG00000152661	-0.246450259817948	2	0.194179503330198
ENSG00000152700	-0.542780916191255	3.15259407792747	0.3632872612689
ENSG00000152749	-0.466561772798682	3.43822580760453	0.19265907275961
ENSG00000152767	-0.665973533160222	2.78211414747907	0.426839512632754
ENSG00000152784	-1.05721382068833	3.16121821969102	0.182990420073963
ENSG00000152795	0.206115395201444	2.66039109840247	0.197890081299056
ENSG00000152894	0.164474153494359	2.2405492482826	0.110998764165586
ENSG00000152990	-0.142354923204715	2.50379068305718	0.291753108969675
ENSG00000153046	-1.36147221941627	2.52048353274079	0.120312848410449
ENSG00000153234	-1.06642531687215	3.3894318975822	0.125128654892993
ENSG00000153317	-0.385458271375007	2.98900461569854	0.405173689079874
ENSG00000153339	-0.276567657878085	2.78852188722247	0.435307334909117
ENSG00000153551	-1.55576586407019	2.80002935924413	0.0819691809929973
ENSG00000153558	-1.05721382068833	1.78175537465247	0.109544241418627
ENSG00000153560	0.328811506021502	1.23044892137827	0.0299258976038092
ENSG00000153561	-1.17330702750918	2.52439612210384	0.165711184148462
ENSG00000153575	-1.08832729214042	2.85582190540603	0.211004709374389
ENSG00000153714	-0.792220813886156	2.6170003411209	0.355236120803453
ENSG00000153721	-0.341829462818791	2.39967372148104	0.307232642878987
ENSG00000153767	-0.818950717538454	3.28465628278852	0.224228456009205
ENSG00000153786	-1.33223003055997	2.52504480703685	0.126942646785759
ENSG00000153885	-0.771461993673177	3.05709528961267	0.352443589495529
ENSG00000153944	-1.33223003055997	1.96614173273903	0.0844038651267568
ENSG00000153956	-0.892346880467566	2.45255306322893	0.26855431303753
ENSG00000153975	-0.0480357922772772	0.845098040014257	0.0414724992871163
ENSG00000153976	-0.73143473734181	2.18041263283832	0.237052241315421
ENSG00000154001	-0.174850874103552	1.65321251377534	0.112266661147213
ENSG00000154035	-1.6058631913168	2.63898815934368	0.0727310707611644
ENSG00000154065	-1.66250221508025	3.44200915914095	0.027868002334833
ENSG00000154096	-0.00938617848170723	1.27875360095283	0.056272589011546
[truncated: 1,161 more rows]
