# Supplementary material for: The HSV-1 ICP22 protein selectively impairs histone repositioning upon Pol II transcription downstream of genes
Source: Nat Commun. 2023 Jul 31;14:4591. doi: 10.1038/s41467-023-40217-w (PMC10390501; doi:10.1038/s41467-023-40217-w)
Supplement: Supplementary file 8 — Source Data [file 41467_2023_40217_MOESM8_ESM.zip › SupFig7f.tsv]

ID	log10(downstream_FPKM)	log10(dOCR_length_[bp])	density
ENSG00000000460	0.108560979587765	2.66931688056611	0.238665952696643
ENSG00000000971	-0.372075756125996	1.55630250076729	0.14552105868357
ENSG00000002549	-0.00450872389978764	3.45644195210169	0.306995936007804
ENSG00000002586	-1.27230824559983	1.78887511577542	0.0524287879845704
ENSG00000003056	0.15396245126258	2.03941411917614	0.137507421168345
ENSG00000003509	-0.142802107075628	1.70757017609794	0.160463402569184
ENSG00000004399	-0.843500694258874	2.64738297011462	0.209723833380072
ENSG00000004478	-0.133853537761643	3.20669098102163	0.400519351197705
ENSG00000004700	-0.23507816190262	2.51454775266029	0.346568866504281
ENSG00000004897	0.0610373759997764	1.97772360528885	0.165330725558629
ENSG00000004961	-0.034294517896833	2.35793484700045	0.260949770704474
ENSG00000005022	-0.882061640061427	3.70603466071435	0.0328287295427435
ENSG00000005189	-0.293362931420342	2.97886498434766	0.420750976285798
ENSG00000005194	0.0610373759997764	2.97474190450095	0.319711744217287
ENSG00000005249	-1.33794006365697	3.8187206282206	0.0081516605052335
ENSG00000005302	-0.917550582921958	3.00021709297223	0.196753964443578
ENSG00000005436	-1.08368996994741	3.02816441942447	0.129149298310031
ENSG00000005483	0.310499150545791	2.53592674139557	0.149493925421623
ENSG00000005486	-0.228807489673719	2.36455099535397	0.31644036006692
ENSG00000005810	0.334491821573642	3.46952747918701	0.230693292587171
ENSG00000006453	-0.733721547310792	3.7534681509727	0.0457940135442549
ENSG00000006459	-0.30308598014649	2.26717172840301	0.312088370185819
ENSG00000006530	-0.21327132952245	1.06069784035361	0.0425882045013271
ENSG00000006712	0.0766590397530274	1.98452731334379	0.159899548424264
ENSG00000006831	-0.403869305720236	3.3383568733537	0.319412071926523
ENSG00000007341	0.0797293336984747	3.7445667762036	0.159627105446964
ENSG00000007923	-0.633701730542897	3.13497354000592	0.283436825221732
ENSG00000007944	0.205850001254247	2.95616843047536	0.240580385855999
ENSG00000008018	0.0877787514437387	2.81756536955978	0.275618628769981
ENSG00000008083	-0.36921825860789	1.39794000867204	0.10890840980606
ENSG00000008086	-0.824022852175491	3.10397466938639	0.212269190865497
ENSG00000008256	-0.214572422800921	2.85278486868055	0.401091608880983
ENSG00000008282	-0.619923361795291	1.32221929473392	0.084957642043111
ENSG00000008294	0.512655455931289	4.06792594968152	0.0926374025590672
ENSG00000008311	-0.16069625633294	1.79934054945358	0.192197091701722
ENSG00000008324	-0.361670079896948	3.35640832703898	0.311925944716868
ENSG00000008394	-0.68179281416268	1.93449845124357	0.217020496449711
ENSG00000008513	-1.0028555285675	3.07536444637328	0.1625059925897
ENSG00000008853	-1.53679171753484	4.24049932650751	0.003038446521431
ENSG00000008952	0.224197539762545	2.93651374247889	0.226395093832373
ENSG00000008988	0.0437113861047971	3.28409219064283	0.36221776958618
ENSG00000009335	0.233567536794808	3.80054525059195	0.162118890402991
ENSG00000009413	-0.257318609559184	2.99321572047414	0.419324576383829
ENSG00000009780	-0.891439020412235	3.23540218015803	0.180040597067823
ENSG00000009844	-0.232270686406858	2.18041263283832	0.289668130972929
ENSG00000009954	-0.0672016611851196	3.34596154181314	0.351507714197247
ENSG00000010072	-0.255838851101266	2.87040390527903	0.414221591193082
ENSG00000010270	-0.574829112677609	1.72015930340596	0.171588587410788
ENSG00000010810	-0.46349195822226	2.94620655384278	0.391361154194123
ENSG00000011114	0.115146344647847	3.3583156400822	0.333136825540922
ENSG00000011198	0.735853965594456	4.89992168016082	0.0182005185425772
ENSG00000011258	-0.504429745155668	3.28880794748348	0.317221660159189
ENSG00000011275	-0.691693677520584	5.14319910196572	0.00261462098876823
ENSG00000011295	-0.695742500853947	2.46834733041216	0.232529625165832
ENSG00000011422	-0.718519096250673	2.75966784468963	0.249513251686106
ENSG00000011426	-0.222003846365956	1.90036712865647	0.230975970095057
ENSG00000011465	-1.23576172187086	3.32602846833701	0.0582967974539145
ENSG00000011523	-0.782659974283431	1.63346845557959	0.121732610975718
ENSG00000011566	0.233813985337322	2.97840879262304	0.227658171215792
ENSG00000011638	-0.543859120472976	2.95351808144499	0.352689230458189
ENSG00000012174	-1.0028555285675	2.57518784492766	0.157825716955195
ENSG00000012660	-0.0846550406586201	2.83505610172012	0.355819747166661
ENSG00000012822	0.0503090569533927	2.79483645781456	0.289585983349027
ENSG00000013016	-0.952620670937461	2.80208925788173	0.19409513181865
ENSG00000013288	-1.02385717098655	2.16286299332193	0.12360610853646
ENSG00000013374	0.0697551145251334	2.72468538823736	0.268920154779927
ENSG00000013503	-0.163075987425419	2.52309583825257	0.326959851344701
ENSG00000013573	-1.01528332836062	1.04139268515823	0.0261877760005093
ENSG00000013583	-1.15310342990154	1.53781909507327	0.033848337716457
ENSG00000013810	-0.675982175181873	3.001733712809	0.278009162983446
ENSG00000014641	-1.33794006365697	3.02551067285258	0.0548230254650535
ENSG00000014919	-0.623353008362233	2.63948648926859	0.286909248355726
ENSG00000015153	-0.441594604350315	1.96848294855394	0.27935438951332
ENSG00000015171	-0.716444954962408	3.24735942246894	0.221183751931213
ENSG00000015479	0.450974957434279	3.52601602134075	0.170511172330363
ENSG00000015676	-0.660819279730522	1.07918124604762	0.0342068264570347
ENSG00000016082	-0.758640467151197	3.17868923977559	0.22181266078707
ENSG00000017260	0.0756376507149062	3.09795107099415	0.334873732578879
ENSG00000018510	0.00805745043894829	3.22608411597582	0.376828556378449
ENSG00000019549	-0.924383004026214	2.78710609303657	0.202666491456635
ENSG00000020256	-1.08368996994741	2.27415784926368	0.108192889029851
ENSG00000020922	-0.501819170516324	1.56229286445647	0.13463845202425
ENSG00000021574	-0.802849166180305	3.15715443990628	0.212397177003209
ENSG00000021762	-0.952620670937461	1	0.0285187478780576
ENSG00000022267	-0.924383004026214	3.24723654950676	0.169447498935729
ENSG00000023171	-0.882061640061427	1.71180722904119	0.114847208869036
ENSG00000023287	0.000804505425355644	2.96731391828708	0.346965419937456
ENSG00000023734	-0.0734511594872882	3.09933527768596	0.400044995688267
ENSG00000023909	-0.675982175181873	3.17638069224327	0.254976727197676
ENSG00000024048	0.351858848398238	3.27009628142033	0.209346472654746
ENSG00000025156	-1.10911609841688	1.74036268949424	0.0697472041551005
ENSG00000026025	-0.148498717500809	2.85973856619715	0.382304427974093
ENSG00000026508	-0.24785434129225	2.37657695705651	0.32302169546375
ENSG00000026652	-0.337075365831385	3.00646604224923	0.416153282953115
ENSG00000027697	-0.330061344118249	1.85430604180108	0.238652465641277
ENSG00000028116	-0.0347515429747734	1.77085201164214	0.15432497804972
ENSG00000028203	-0.23507816190262	2.64196959770206	0.372483050867104
ENSG00000028528	-0.103374519673074	3.83654563801806	0.110966891202785
ENSG00000028839	0.0725589911883188	2.77561044800636	0.275966368812562
ENSG00000029363	0.337505323779391	3.35573878360204	0.229147199032979
ENSG00000029364	0.295503494113556	3.01577875638904	0.193398329557986
ENSG00000029993	-1.0028555285675	2.39357520326959	0.143477213299626
ENSG00000030066	0.0930633226033752	3.47055748521727	0.306272637589182
ENSG00000030110	-0.570280359324336	2.89569872695931	0.343617442608993
ENSG00000031003	0.223232901367494	1.30102999566398	0.0231987283503576
ENSG00000031691	-0.353297637260563	1.23044892137827	0.0808521880809088
ENSG00000031698	0.452992679075954	3.40619942366331	0.16570912110934
ENSG00000032219	-0.289379029084273	2.47348697006457	0.351727273012355
ENSG00000032742	-1.12505284783947	3.31785448933147	0.0823254357728243
ENSG00000033050	0.0260630557445443	1.91115760873998	0.1660325051634
ENSG00000033170	-0.0753675714223	1.79239168949825	0.172558799694002
ENSG00000033178	-0.00780908401391953	2.46834733041216	0.258174066438469
ENSG00000033627	-1.03691006799299	3.19686674724924	0.134693701181998
ENSG00000034152	-0.287786106626744	3.32004237547964	0.335334742171027
ENSG00000034510	0.375277873706435	3.63184946215982	0.189883950575511
ENSG00000034533	-1.17077391007506	2.38738982633873	0.0854874964143972
ENSG00000034677	-0.261017795103402	1.90036712865647	0.239701360214566
ENSG00000034713	-0.590409024748254	2.5910646070265	0.300593783375284
ENSG00000035499	-0.25952540041458	1.9731278535997	0.258916009225246
ENSG00000035862	-0.392683375264216	3.01262635095405	0.40607110654761
ENSG00000036257	0.190121489707051	1.69460519893357	0.0613011429905557
ENSG00000037474	-0.0667665338776355	3.52244423350632	0.251000476715592
ENSG00000037637	0.245994086140167	3.10568046294581	0.238117363264575
ENSG00000038002	-0.87585910834159	2.23044892137827	0.165843742451144
ENSG00000038219	-0.387681655665853	1.39794000867204	0.109029340450893
ENSG00000038382	-1.91427515111841	1.5910646070265	0.00886055711320507
ENSG00000039123	0.563239503322575	3.84419749698841	0.110334294883033
ENSG00000039319	-0.03078745723066	3.30621050816776	0.369502478084081
ENSG00000039523	-0.601677010828763	2.99782308074573	0.317634570275762
ENSG00000039560	0.00404029347671773	3.10940979054637	0.372053363810268
ENSG00000040275	-0.409062114721458	2.33745926129066	0.322001986884514
ENSG00000040531	-0.495399032376616	3.85211386084976	0.054780247413085
ENSG00000040933	-0.866808751370217	2.67715052127343	0.208592389478672
ENSG00000041880	-1.18309163572541	3.50555693866382	0.0373789978422844
ENSG00000042062	-0.35240184689136	2.7701152947871	0.42343767673438
ENSG00000042088	-0.598413713457051	1.81624129999178	0.204783613726664
ENSG00000042445	-0.628496545460561	1.8228216453031	0.20031802979964
ENSG00000042493	-0.491607267421124	2.14921911265538	0.292464104642353
ENSG00000042753	-0.852073434237554	1.37106786227174	0.0677176352220835
ENSG00000043514	-0.512276987990343	1.36172783601759	0.0981804855700998
ENSG00000044459	-0.542470698594893	0.653212513775344	0.0199414159157919
ENSG00000044574	0.206853987498922	3.43941164928578	0.28938521454984
ENSG00000047188	-0.405951505039415	1.5910646070265	0.152582205466465
ENSG00000047315	0.0191070373604184	3.30588853028431	0.365008893049421
ENSG00000047346	-0.343327280453169	2.77815125038364	0.423773786714017
ENSG00000047578	-0.0294565557020605	2.41413736218448	0.264055125018686
ENSG00000047621	-0.0587592884025601	2.31386722036915	0.2687215455465
ENSG00000047644	-0.777719148620435	2.42813479402879	0.199820949806902
ENSG00000047849	-0.340652250085498	3.4607475418442	0.241350597012909
ENSG00000048342	-0.343327280453169	2.15381486434453	0.30498361891902
ENSG00000048471	-0.157186235473347	3.18780263871842	0.403828227551286
ENSG00000048707	-0.21258213200219	2.53529412004277	0.34309307193512
ENSG00000048828	0.0462645160083062	3.70616282789306	0.173090543756124
ENSG00000048991	-1.15310342990154	1.97772360528885	0.0830085805225194
ENSG00000049167	-0.00325585327907453	1.88930170250631	0.1746571708876
ENSG00000049323	-0.429341591947122	1.29003461136252	0.0907452735216641
ENSG00000049449	-0.570280359324336	2.62169546232928	0.318553979965661
ENSG00000049540	-1.33794006365697	3.34537373055909	0.0375680672477593
ENSG00000049541	0.0851121547539964	3.6253639046057	0.224029774896673
ENSG00000049618	0.706148797358991	4.21125406761787	0.0607196447354048
ENSG00000049656	-0.565778755706236	2.34340859380386	0.284884218771043
ENSG00000049759	-0.406964984309566	2.68439647841902	0.409226090061634
ENSG00000049860	-1.27230824559983	1.90308998699194	0.055995373973522
ENSG00000050165	-0.475499416217799	2.34044411484012	0.31061137497816
ENSG00000050393	-0.790102417323818	1.71180722904119	0.136376868513384
ENSG00000050405	-0.411169420958301	3.18355453361886	0.378487898434516
ENSG00000051009	-0.660819279730522	1.25527250510331	0.0686511252070169
ENSG00000051108	0.3150443579013	3.62034429975449	0.211371837016644
ENSG00000051382	-0.313849787802401	1.72835378202123	0.193745080636819
ENSG00000051620	-0.94184213204118	2.63698910181223	0.187625063961715
ENSG00000052126	-0.501819170516324	2.89014146006458	0.380636268287698
ENSG00000052850	-1.33794006365697	2.59328606702046	0.0574035750679986
ENSG00000054282	-0.785076684024956	2.11058971029925	0.191047963387533
ENSG00000054356	-0.626809954761316	3.48158593636762	0.171799351080533
ENSG00000054598	-0.808086102752897	3.20194306340165	0.205653157194728
ENSG00000054654	-0.454133425565517	2.31910605930978	0.313058411270322
ENSG00000054793	-0.619923361795291	3.01304799611523	0.306743236105767
ENSG00000055044	0.357085861706638	1.72835378202123	0.0327006796999517
ENSG00000055070	-0.325727911460643	1.60205999132796	0.157339129908696
ENSG00000055130	-0.428274591242465	2.61436983954829	0.386524899004141
ENSG00000055609	0.244836578770502	3.92114001301778	0.127733625430137
ENSG00000056050	-0.829523101611022	2.42078061954857	0.187208438715353
ENSG00000056097	-0.489072421659837	2.19451434188247	0.295562607480611
ENSG00000056277	-0.482836652465389	3.01703333929878	0.375079087223416
ENSG00000057252	-0.0876534224682035	3.14783084994346	0.40439790357211
ENSG00000057608	0.00766706424363927	3.48165757257099	0.294803880767158
ENSG00000057663	0.0179407229886612	2.9237619608287	0.330495279624897
ENSG00000057935	-0.582549208095516	2.28103336724773	0.274960865240013
ENSG00000058063	-0.269250363660355	2.83154985199576	0.41383380626073
ENSG00000058272	0.0492017486236414	4.12078773570015	0.0576651808209116
ENSG00000058668	-0.770484186140004	2.4814426285023	0.206538152458873
ENSG00000059804	-0.65159067527348	3.20425567848015	0.259433601422065
ENSG00000060237	0.334882446423731	4.11966820724483	0.101280424855229
ENSG00000060339	-0.0157462595544867	2.19589965240923	0.240562848440644
ENSG00000060749	-1.03691006799299	2.34927752746796	0.128962126413604
ENSG00000060982	-0.528493105947041	1.44715803134222	0.110162425965747
ENSG00000061337	-0.924383004026214	0.477121254719662	0.00794398805290892
ENSG00000061676	-0.122377502308955	2.94743372188705	0.3907892785568
ENSG00000061936	-0.117532124918573	2.88366143515362	0.37731915033832
ENSG00000062194	0.525472026227964	1.43933269383026	0.00551410365475802
ENSG00000062650	-0.408043735453416	1.77815125038364	0.217013286425049
ENSG00000062725	-0.0522676415965813	2.52569252450501	0.288957160327594
ENSG00000063322	0.541434040607296	4.31233606080182	0.0635802145200914
ENSG00000063660	-0.657081948544988	2.28780172993023	0.243777410586245
ENSG00000064393	-1.91427515111841	2.27531135454181	0.0131257943220688
ENSG00000064490	-0.141664883951073	2.9484129657786	0.397603009503156
ENSG00000064545	-1.03691006799299	2.71180722904119	0.151965241256651
ENSG00000064651	0.383438745193678	4.87838964877041	0.00535675279317558
ENSG00000064763	-1.53679171753484	2.31492005599242	0.0312474223061509
ENSG00000064961	-0.952620670937461	2.60042832573213	0.180217390070865
ENSG00000064995	-0.0174493583313502	1.87794695162919	0.17762857827885
ENSG00000065154	0.04809160980287	3.66086547800387	0.196142217474968
ENSG00000065183	-0.400795537239541	1.50514997831991	0.131231474701145
ENSG00000065243	-0.751713992252097	4.16721391898822	0.0188256484999451
ENSG00000065268	0.0803905244170093	3.25503116334555	0.351782969111373
ENSG00000065308	-0.87585910834159	2.55930801090701	0.194209012168254
ENSG00000065491	-0.0386983920943164	2.60906054993009	0.297859191012687
ENSG00000065518	-0.808086102752897	2.44482519950975	0.19390680770318
ENSG00000065526	-0.00780908401391953	3.57374164152032	0.236027698394705
ENSG00000065534	-0.390663681856603	3.28791364707603	0.347668003715473
ENSG00000065548	-0.419637798278003	2.76900787094377	0.416078553086978
ENSG00000065665	-0.857943153075642	1.70757017609794	0.12078135930588
ENSG00000065809	-0.24785434129225	1.80277372529198	0.206449347771662
ENSG00000065883	0.0455492298886695	3.94524694977008	0.0942043130753709
ENSG00000065911	-0.343327280453169	2.7996850909091	0.424975575571738
ENSG00000065923	-0.852073434237554	2.25887662937213	0.172857213999005
ENSG00000066027	-0.707994979973547	2.62838893005031	0.240592952349293
ENSG00000066136	-0.0127944726916699	2.14612803567824	0.232078330555624
ENSG00000066455	-0.39979633691791	1.98452731334379	0.285140557374846
ENSG00000066557	-0.0916533796002349	2.24674470972384	0.273896743017676
ENSG00000066629	-0.68179281416268	2.69284691927723	0.2602333657028
ENSG00000066651	-0.0967133752380294	2.96894968098134	0.386059558510451
ENSG00000066827	-0.532622590539697	2.5910646070265	0.334557639033303
ENSG00000066855	-0.934731726206878	2.74233228235715	0.198095946237147
ENSG00000066933	-0.335297910702843	3.0731682622651	0.408980953780065
ENSG00000067048	0.187468186992905	4.87032780928303	0.00951460322006269
ENSG00000067064	0.189833070363146	4.04109647429174	0.0945129293841222
ENSG00000067082	-0.0987354811069248	2.25527250510331	0.276451805051539
ENSG00000067113	-0.852073434237554	2.80482067872116	0.217269933876244
ENSG00000067141	-0.685749961275375	1.30102999566398	0.076209962787777
ENSG00000067167	-0.281519212431535	2.35793484700045	0.324604003884889
ENSG00000067177	-0.852073434237554	3.22750106497143	0.191381565351753
ENSG00000067208	-0.156010767827733	2.22271647114758	0.283941461333336
ENSG00000067365	-0.392683375264216	1.13033376849501	0.0648475978912032
ENSG00000067533	-0.0107018690511544	3.55822842180333	0.244665059892308
ENSG00000067704	-1.61324515545443	2.01494034979294	0.0277246487107375
ENSG00000067798	-0.891439020412235	1.38916608436453	0.0618986123153702
ENSG00000067829	-0.125616163073184	3.09881671704894	0.411228632366622
ENSG00000067900	0.484243074398037	4.06005536482485	0.0978348429036644
ENSG00000067955	-0.107522630923204	3.46575451983388	0.275020186771389
ENSG00000068078	-0.312164712596366	3.29710365014926	0.345686186513914
ENSG00000068305	0.140315943337557	1.5854607295085	0.0572091871931524
ENSG00000068323	-0.508335642889828	2.41413736218448	0.311627764477301
ENSG00000068383	-1.53679171753484	3.21005084987514	0.0280320581221545
ENSG00000068438	-0.815981380250241	3.34820747668563	0.165919448372153
ENSG00000068650	-0.570280359324336	2.81624129999178	0.343506315661366
ENSG00000068654	0.261434672452575	2.90091306773767	0.201027023623013
ENSG00000068697	-0.351452676469486	2.90173069172922	0.423620465014208
ENSG00000068724	0.0676981140798035	4.78024528386535	0.0124311470004961
ENSG00000068784	-0.132739477459053	2.41664050733828	0.303257193432424
ENSG00000068793	-0.425023809407171	1.13033376849501	0.0632383469139175
ENSG00000068912	-0.963673539935232	2.23426412437879	0.145125232516554
ENSG00000069329	0.29653369170705	0	0.00259647065310298
ENSG00000069345	-0.274592737532434	2.66558099101795	0.391455765442486
ENSG00000069509	-0.585695025261504	2.11394335230684	0.263903845682051
ENSG00000069849	-0.306342796156567	3.28656873405726	0.351294817699549
ENSG00000070018	-0.135513211600301	2.3541084391474	0.297128548939737
ENSG00000070047	0.585882203669563	4.24443794083031	0.0705826136777994
ENSG00000070214	-0.917550582921958	3.28046454662692	0.164187211400183
ENSG00000070367	-0.0334084566903761	2.69019608002851	0.310838020953327
ENSG00000070404	-0.86081880893731	2.20547503674089	0.168081460750277
ENSG00000070423	-0.0724815907679294	3.18780263871842	0.398198164982631
ENSG00000070476	-0.646167968283524	2.42078061954857	0.252710330621603
ENSG00000070756	0.21437833566211	4.29710365014926	0.0644248014431577
ENSG00000070785	0.0155986554321161	4.37366584299165	0.0192846901266413
ENSG00000070814	-0.73588007232901	2.96023287312851	0.249805370184897
ENSG00000070831	0.082757756223341	1.78175537465247	0.111289484703729
ENSG00000070950	-0.479152539557018	3.69134676413482	0.104563326907608
ENSG00000071051	-1.02385717098655	1.46982201597816	0.0432110948023466
ENSG00000071189	-0.189961207621218	2.77959649125782	0.381370548514281
ENSG00000071205	-0.154838473133608	2.47639682672533	0.317807905405672
ENSG00000071243	-0.829523101611022	2.58994960132571	0.205816410369316
ENSG00000071462	0.316017406248682	4.3518446020855	0.0600198414804528
ENSG00000071537	-0.142250178553901	2.51255099290421	0.319495321130577
ENSG00000071539	-0.48162997861945	2.9804578922761	0.380389919225896
ENSG00000071794	-0.907598710891731	2.23299611039215	0.159131299393879
ENSG00000071994	-1.03691006799299	1.64345267648619	0.0643265739580336
ENSG00000072110	-0.207305647225847	2.731185707634	0.378890471118003
ENSG00000072121	0.348776623369432	2.45560611258187	0.121837395834199
ENSG00000072274	0.0477356154579873	3.62091645856543	0.220331467570515
ENSG00000072364	0.807198284607937	4.53621112063649	0.0350298458510996
ENSG00000072422	-0.815981380250241	1.61278385671974	0.114205879733571
ENSG00000072506	-0.619923361795291	3.30535136944662	0.246612037886933
ENSG00000072778	-0.603268593797369	3.81647330376525	0.0525717211973792
ENSG00000073536	-1.91427515111841	3.18170070441596	0.00929393003365476
ENSG00000073578	0.379226895607858	3.30287183606769	0.199404312505511
ENSG00000073711	-0.603268593797369	2.73399928653839	0.313504547508051
ENSG00000073756	-0.253650666601442	1	0.039577974798902
ENSG00000073803	-0.0777970942964874	3.26054837263698	0.383721673542589
ENSG00000073921	0.226135017995108	3.39567578526994	0.287447445136347
ENSG00000074054	0.426986912612037	4.00179859259627	0.114167827572586
ENSG00000074181	-1.38471996561139	2.66370092538965	0.0528936316084302
ENSG00000074266	0.0210517680161457	0.653212513775344	0.0152885914285057
ENSG00000074416	-0.570280359324336	2.5092025223311	0.299144715968942
ENSG00000074657	-0.952620670937461	3.18412335423967	0.171240388903829
ENSG00000074696	-0.670248254271872	2.55690526905545	0.250465246305927
ENSG00000074800	-0.479152539557018	1.89762709129044	0.255201248039717
ENSG00000074964	-1.38471996561139	1.68124123737559	0.031502990401147
ENSG00000075089	-0.325727911460643	2.54777470538782	0.376979356733247
ENSG00000075188	-0.475499416217799	3.10311925354571	0.369674869547539
ENSG00000075213	-0.386712142897681	2.27300127206374	0.315595588208149
ENSG00000075223	-0.866808751370217	2.89872518158949	0.213370199200098
ENSG00000075292	-0.456471801860834	3.3356584522893	0.313506973851251
ENSG00000075336	0.260985511287691	2.53083977861652	0.168764940087378
ENSG00000075420	0.714405745241223	4.77057957204062	0.0254183759904707
ENSG00000075426	0.0759715012965197	2.21085336531489	0.200824321592381
ENSG00000075539	0.350586539348725	3.58444430716518	0.207041817572723
ENSG00000075568	-0.372075756125996	3.15029581282554	0.392556110197881
ENSG00000075618	0.615382383908746	4.118215108501	0.076847672516316
ENSG00000075624	0.904365155492696	4.86187776797724	0.0174073500111481
ENSG00000075711	0.456983048764873	4.07874673427361	0.0991174995381758
ENSG00000075785	0.296332817828474	2.43216726944259	0.142829248282802
ENSG00000075856	0.339373979242625	3.26962967435755	0.217139355445252
ENSG00000075975	-0.448376494803563	3.25491044215453	0.351487981445564
ENSG00000076067	0.543528198139166	3.78218586649202	0.122553731291201
ENSG00000076242	-0.0272823120733018	3.29677484674031	0.370889087828502
ENSG00000076356	-1.10911609841688	2.44947839918736	0.108589738820108
ENSG00000076513	-0.119130470521	3.06948309393461	0.408590274510905
ENSG00000076641	-0.685749961275375	2.64048143697042	0.252524952863206
ENSG00000076685	0.00120110651475571	2.71974549252958	0.300830527127217
ENSG00000077063	-0.891439020412235	2.26717172840301	0.164423229088743
ENSG00000077150	0.666445804762406	3.81070286094712	0.0893365872128315
ENSG00000077152	-0.707994979973547	2.19173039336286	0.221114140106731
ENSG00000077157	-0.36730456075749	2.53718922624364	0.375563641870476
ENSG00000077232	-0.646167968283524	1.88649072517248	0.214990928732095
ENSG00000077235	-1.15310342990154	2.76566855475901	0.105615018883081
ENSG00000077254	-0.18555997626041	1.23044892137827	0.0621435893403814
ENSG00000077380	0.282739397615999	2.80345711564841	0.181471941695945
ENSG00000077549	-0.132739477459053	2.88337748974834	0.381833203958938
ENSG00000077585	-1.08368996994741	1.85430604180108	0.0884718669272531
ENSG00000077684	-0.712199416622282	2.19451434188247	0.21962869232417
ENSG00000077721	-0.331817452894641	3.41027096425218	0.277700764120813
ENSG00000077942	-0.852073434237554	2.65224634100332	0.208735360719962
ENSG00000078061	-0.614879783466383	3.50331392281588	0.16778079394427
ENSG00000078070	-0.716444954962408	1.9731278535997	0.210798347606317
ENSG00000078124	0.23546375137639	3.34966598409663	0.283317930187735
ENSG00000078140	0.161613718776647	4.16517010678276	0.069015642826772
ENSG00000078142	0.120731158036462	2.28103336724773	0.188199007950176
ENSG00000078237	0.097630246172294	2.48287358360875	0.210505324792357
ENSG00000078304	-0.208628706555712	2.04139268515822	0.261508983729484
ENSG00000078618	-0.332671734878916	1.23044892137827	0.0799170238713316
ENSG00000078674	-0.51495138458626	1.55022835305509	0.130313483495141
ENSG00000078699	-0.87585910834159	2.44090908206522	0.180109315690019
ENSG00000078747	0.0245165473726553	3.32613095671079	0.359536959029884
ENSG00000078804	0.0746138538742525	2.20002926655377	0.199868387858428
ENSG00000078902	-0.495399032376616	2.4814426285023	0.328356950105587
ENSG00000079102	-0.810648955316722	1.93951925261862	0.16780482729054
ENSG00000079150	-1.43715389639874	3.34301449715077	0.0282515042091505
ENSG00000079308	0.388311262544466	3.49485002168009	0.201124585120887
ENSG00000079387	0.438260060448153	2.73037846858764	0.0934681880897494
ENSG00000079459	-0.357916598274959	3.88991768343621	0.066467646516966
ENSG00000079691	-0.202092500631525	1.69460519893357	0.165015261604728
ENSG00000079785	-0.65159067527348	3.0661394928707	0.284516922930311
ENSG00000079819	-0.176926048919214	1.73239375982297	0.17416974861001
ENSG00000079950	-0.468284083066969	2.78922805726733	0.399789012754264
ENSG00000079999	-0.475499416217799	2.65369479531508	0.377681209703551
ENSG00000080345	-0.220639471246972	1.35218251811136	0.0840290421278868
ENSG00000080503	-0.660819279730522	2.19451434188247	0.240922816533143
ENSG00000080546	-0.298172823046249	1.74036268949424	0.195193981835646
ENSG00000080561	-0.371140426412498	2.96964884048073	0.415040259812845
ENSG00000080802	-0.852073434237554	1.63346845557959	0.110790968730352
ENSG00000080845	-0.207305647225847	2.30319605742049	0.303285836103661
ENSG00000081026	-0.633701730542897	1.90579588036787	0.224131626853642
ENSG00000081087	-0.675982175181873	1.37106786227174	0.0884022277512218
ENSG00000081721	-0.790102417323818	3.15760785336167	0.216027485469142
ENSG00000081760	-0.245705920602909	2.59769518592551	0.366962112582726
ENSG00000081791	-0.418594345759955	1.80277372529198	0.226933949909723
ENSG00000081913	-1.12505284783947	2.74115159885178	0.114270532029406
ENSG00000081923	-0.413287002253322	2.07003786660776	0.299024205167575
ENSG00000082014	-0.810648955316722	3.56995881809659	0.0806317528121753
ENSG00000082068	0.0844378794554464	1.90308998699194	0.137193712121837
ENSG00000082212	-0.660819279730522	2.48215869541128	0.249516190258291
ENSG00000082213	-0.204035188913436	0.477121254719662	0.0129610746019068
ENSG00000082258	0.283153817033287	2.15533603746506	0.108217012883797
ENSG00000082438	-0.275341465009576	1.23044892137827	0.0745159341435002
ENSG00000082516	-0.457610471487216	2.00432137378264	0.284608023012344
ENSG00000082641	0.0283495117439617	2.55930801090701	0.257018052219845
ENSG00000082701	-0.695742500853947	3.46157355390282	0.154310683945515
ENSG00000082898	0.128689645011682	3.44043676610577	0.312217490708043
ENSG00000082996	-0.198233001429603	3.54251421628165	0.207449520118269
ENSG00000083093	-0.536791717534841	3.2333769034739	0.317661516403265
ENSG00000083097	-0.971278249935853	1.94939000664491	0.116165957179994
ENSG00000083168	-0.559788813273329	1.39794000867204	0.100588713052172
ENSG00000083312	0.299186011740056	2.15228834438306	0.0996125878702818
ENSG00000083520	-0.13775852874672	2.76715586608218	0.362338388092305
ENSG00000083535	-0.207305647225847	2.23426412437879	0.293344637119979
ENSG00000083642	-0.28308927267532	2.21616590228599	0.302945960115094
ENSG00000083750	-0.0866516600018716	2.36172783601759	0.284407087274472
ENSG00000083857	-0.193747574120396	3.23172438332852	0.388117342402278
ENSG00000083896	0.237121514858473	2.81954393554187	0.206721251181008
ENSG00000083937	-0.815981380250241	1.88081359228079	0.158534085915507
ENSG00000084072	0.00404029347671773	2.8488047010518	0.321164419097779
ENSG00000084093	-0.346018889801113	2.77887447200274	0.424007073732678
ENSG00000084207	-0.414317765692573	2.57403126772772	0.380266445695568
ENSG00000084636	-0.924383004026214	3.24402958903002	0.17052703356535
ENSG00000084676	-0.151938946322446	1.93701610746481	0.22746234882194
ENSG00000084731	-1.10911609841688	2.6232492903979	0.116416105661905
ENSG00000084733	-0.143354737915198	3.23006555120605	0.392746068383673
ENSG00000084754	0.305303678948482	2.90794852161227	0.177817082639581
ENSG00000085117	-0.270776613304557	2.72835378202123	0.401381545567789
ENSG00000085185	-0.290977815640892	4.17701676709247	0.0416546797822864
ENSG00000085231	-0.330061344118249	2.92737036303902	0.42296093203479
ENSG00000085491	-0.0490853716028156	2.69108149212297	0.317878762819715
ENSG00000085511	-0.400795537239541	0.812913356642856	0.0241028221257144
ENSG00000085662	-0.362585213051952	3.20316892287546	0.380869717654854
ENSG00000085832	-0.425023809407171	2.22401481137286	0.308252198701952
ENSG00000085982	0.0340362663598482	2.02938377768521	0.190002586303906
ENSG00000086015	-0.48162997861945	3.22711508258913	0.348240092804423
ENSG00000086061	0.693808187367488	3.63427569462594	0.0795411069961411
ENSG00000086062	-0.0946700682157999	2.69722934275972	0.334987738122502
ENSG00000086065	0.492967596417188	3.31122391043246	0.136562374383653
ENSG00000086189	-0.670248254271872	2.14612803567824	0.236338610014109
ENSG00000086232	-0.196316038100318	2.93575910374531	0.408035084543273
ENSG00000086475	-0.866808751370217	1.72427586960079	0.121174034038291
ENSG00000086544	-0.501819170516324	3.31069331234336	0.310183571114846
ENSG00000086619	0.420385676313411	4.44635073458231	0.0378654021864966
ENSG00000086758	-0.101299706453428	3.11092624226642	0.407332594728912
ENSG00000086827	-0.712199416622282	2.13672056715641	0.220228224677763
ENSG00000087008	0.182422193049959	2.36267092972567	0.175455682848531
ENSG00000087074	0.812875972426022	3.50947135210255	0.0368824563683374
ENSG00000087095	-0.375895763608937	2.21616590228599	0.310890794464353
ENSG00000087116	-1.27230824559983	0.653212513775344	0.00558490110499139
ENSG00000087206	0.343639388016914	2.35314654621398	0.107633229880026
ENSG00000087263	-0.344204528792317	1.76715586608218	0.209607229558923
ENSG00000087303	-0.32746654979658	2.46834733041216	0.35579674061898
ENSG00000087460	-0.390663681856603	2.62531245096167	0.397756509986846
ENSG00000087470	0.202793218531232	3.63124078023551	0.227840571439937
ENSG00000087510	-0.138851708862803	2.15075643986031	0.268663387197204
ENSG00000087586	-0.434850076665029	3.32572085801941	0.323686981112523
ENSG00000087884	-0.46349195822226	1.87215627274829	0.250859091032627
ENSG00000087995	-0.475499416217799	1.59659709562646	0.147762006347935
ENSG00000088179	-0.628496545460561	2.01911629044707	0.245268465759953
ENSG00000088256	-0.917550582921958	2.34927752746796	0.164140989104373
ENSG00000088325	-0.143942315899146	2.97634997900327	0.401969415959213
ENSG00000088356	-0.795186990880172	2.13033376849501	0.187418704486407
ENSG00000088387	-0.829523101611022	2.31492005599242	0.180522381570413
ENSG00000088448	-0.43600045888781	3.39820050721943	0.280432761038569
ENSG00000088812	-0.782659974283431	2.44090908206522	0.199205484705329
ENSG00000088832	-0.31889336613131	2.21085336531489	0.307371514951557
ENSG00000088854	-0.491607267421124	3.93186451349203	0.0423913158653131
ENSG00000088930	-0.501819170516324	3.07609404668248	0.3620190318361
ENSG00000089009	0.0151912544701658	2.72098574415374	0.294443174610251
ENSG00000089060	-0.593612505295723	2.43055876952276	0.27950554797378
ENSG00000089094	0.0366467401174603	1.26717172840301	0.0455635688934871
ENSG00000089177	-0.758640467151197	0.954242509439325	0.0211044810818079
ENSG00000089220	-0.582549208095516	2.35698140099313	0.279324100533097
ENSG00000089234	-0.0916533796002349	2.91698004732038	0.375227620795251
ENSG00000089289	-0.782659974283431	3.22942584792069	0.205302003634694
ENSG00000089335	-0.372075756125996	1.4983105537896	0.131071435454785
ENSG00000089693	0.186951560325147	2.09166695759568	0.135586169652996
ENSG00000089737	0.295503494113556	2.89872518158949	0.181095649532789
ENSG00000089902	0.255806952159395	3.07059193151204	0.225909905883109
ENSG00000090020	0.11579345310781	2.88677264305444	0.276079520465245
ENSG00000090061	0.203073160798345	3.1131073665205	0.265844297179554
ENSG00000090273	0.0606918409525504	2.2417954312952	0.209039350381225
ENSG00000090432	0.0940643826730402	3.32520768948292	0.344202938760174
ENSG00000090621	0.184018619749759	4.12676435958891	0.0802525468914207
ENSG00000090776	0.033668557326559	3.51487965522279	0.282317060593262
ENSG00000090857	-0.022128807793101	3.06576638762275	0.376889211480515
ENSG00000090905	-0.265480693161631	2.46760810558363	0.34515082351188
ENSG00000090989	-0.287015633426662	2.53019969820308	0.36494325989548
ENSG00000091136	-0.982822809826661	2.15228834438306	0.133826060904232
ENSG00000091140	-0.570280359324336	3.08546896988667	0.326368219480814
ENSG00000091164	-0.255838851101266	2.69460519893357	0.389942674407889
ENSG00000091409	-1.38471996561139	2.44169513564072	0.0456360860506698
ENSG00000091436	-0.442694879615054	1.19033169817029	0.0723239501189809
ENSG00000091527	0.0159819797682182	3.23451728351269	0.373329477881292
ENSG00000091732	-0.252183332186784	3.23044892137827	0.381189175166419
ENSG00000092148	-0.718519096250673	2.60097289568675	0.23392411459592
ENSG00000092203	0.620780567360803	2.9554472105777	0.0428639596072667
ENSG00000092330	0.0116270329768891	3.43248825577051	0.319704976794248
ENSG00000092439	-0.0773218508084073	3.59195455504674	0.208373308014348
ENSG00000092978	0.182683291308471	2.58206336291171	0.197573016291329
ENSG00000093009	0.00686103982996667	3.16405529189345	0.375975603439729
ENSG00000093010	-0.271518784970485	2.50514997831991	0.355233288319611
ENSG00000093144	-0.357916598274959	1.24303804868629	0.0833843279842312
ENSG00000094841	-0.637242381897522	1.96848294855394	0.235864853845257
ENSG00000094880	-0.0431745331283355	3.29103567476827	0.374743722211706
ENSG00000094916	0.212889882023251	3.62546679360924	0.229323325840385
ENSG00000094975	-0.21258213200219	1.80955971463527	0.203260544808196
ENSG00000095002	-1.02385717098655	2.91142396537629	0.161885124566208
ENSG00000095015	-1.91427515111841	2.98385171899147	0.0130025678869277
ENSG00000095303	-0.387681655665853	3.18426544306211	0.382763122888389
ENSG00000095380	0.156516450808699	3.54294984881418	0.269877281525282
ENSG00000095383	-0.712199416622282	3.20736503746907	0.232649978974437
ENSG00000095564	0.26916119558298	1.8228216453031	0.0588106354739837
ENSG00000095574	-0.0956905200366129	3.08972853307474	0.404786845806777
ENSG00000095637	-0.10233587402903	3.67306700813015	0.161693341722859
ENSG00000095787	0.306899587390026	3.47646932392638	0.24332143758311
ENSG00000096060	-0.376899951040822	1.16136800223497	0.0703398193393255
ENSG00000096080	0.308282146568845	4.11456094742333	0.101114905655777
ENSG00000096384	1.49225076857937	4.51712328945972	0.00681536335768542
ENSG00000096401	-0.0504226808055048	3.12580645813953	0.394468437385578
ENSG00000096717	0.000407541825692175	3.55303301620244	0.250451481795554
ENSG00000096746	0.408001797073267	3.51792131597619	0.189883255765904
ENSG00000096968	-0.112257006589341	2.07554696139253	0.249409647401807
ENSG00000099139	-0.646167968283524	3.65142340075905	0.0940511160855218
ENSG00000099203	-0.740364766171857	3.14875685132179	0.233478361495421
ENSG00000099204	-1.08368996994741	2.41995574848976	0.115322723516827
ENSG00000099246	-0.167838747034198	1.86628733908419	0.211117004229323
ENSG00000099284	-0.952620670937461	2.58092497567562	0.177840257429388
ENSG00000099783	-0.107522630923204	2.26834391395106	0.281081887901507
ENSG00000099795	-0.614879783466383	2.61647551388857	0.290136342137734
ENSG00000099860	1.16078954511405	4.15286905421701	0.00795140148109194
ENSG00000099917	-0.316364255454473	2.45863784902565	0.352042616430912
ENSG00000099940	-0.365399258543638	1.70757017609794	0.191415176164371
ENSG00000099977	0.373410372094733	3.72049006845005	0.172447109390345
ENSG00000100030	0.161322681369376	2.63948648926859	0.212275392111359
ENSG00000100068	-0.790102417323818	2.17753649992986	0.189142619371976
ENSG00000100104	-0.775342925489123	1.26717172840301	0.0619619568155539
ENSG00000100124	-0.469454190476023	3.35545152012652	0.298345925750522
ENSG00000100129	0.224197539762545	3.54226508707253	0.25804518399408
ENSG00000100138	-0.210600920741827	3.25491044215453	0.377657612010353
ENSG00000100154	0.203804288014507	1.5910646070265	0.0461899460893951
ENSG00000100196	-1.61324515545443	1.98227123303957	0.0276222496278588
ENSG00000100201	0.525234870692678	1.63346845557959	0.00864015832888154
ENSG00000100209	-0.344204528792317	2.02734960777476	0.289217684119194
ENSG00000100241	0.182144775757231	3.3040594662176	0.307674854736079
ENSG00000100258	-0.400795537239541	1.87215627274829	0.253708860927316
ENSG00000100280	-0.431549889461194	3.56442932699798	0.170761241032454
ENSG00000100294	-1.02385717098655	2.85853719756964	0.16256292229148
ENSG00000100304	-1.23576172187086	3.25695815256093	0.0658735448731122
ENSG00000100316	0.954415707101904	4.32013589616663	0.0248186711868268
ENSG00000100320	0.435571693964218	2.62531245096167	0.0903994207268865
ENSG00000100324	-1.15310342990154	2.48501121457857	0.0957679572723207
ENSG00000100325	-1.53679171753484	3.5917878286456	0.0119105345368284
ENSG00000100330	0.0610373759997764	2.08813608870055	0.189064942011551
ENSG00000100345	-0.558348605223165	2.35218251811136	0.288038577654641
ENSG00000100348	0.304281900132033	2.92839585225671	0.179586628971129
ENSG00000100360	-0.952620670937461	2.55509444857832	0.174825004509306
ENSG00000100379	-0.824022852175491	2.03542973818455	0.170773682095396
ENSG00000100393	-0.056433687459769	2.16435285578444	0.251592408866142
ENSG00000100410	0.0455492298886695	4.02698244319161	0.0767248067398235
ENSG00000100412	0.362412632013601	2.67394199863409	0.134825711071824
ENSG00000100425	-0.450683996588116	2.78746047451842	0.40682968676765
ENSG00000100439	-1.21530514678239	3.04218159451577	0.0865085718982878
ENSG00000100441	-0.02818218085484	3.18878791263747	0.388054418589332
ENSG00000100445	-0.598413713457051	3.49387611085282	0.177609088360534
ENSG00000100503	-0.54673591626689	1.27875360095283	0.081694752502123
ENSG00000100523	-0.0696146615472275	2.56820172406699	0.304533977238027
ENSG00000100526	-1.47180390573904	2.2291697025391	0.035661055921425
ENSG00000100554	-0.179960693825326	2.83758843823551	0.388195456319602
ENSG00000100575	-0.712199416622282	2.96614173273903	0.26073247381543
ENSG00000100591	-0.422848365228004	2.67851837904011	0.404186078956629
ENSG00000100592	-0.465881410975086	2.13987908640124	0.296908212265186
ENSG00000100599	-0.38375703468518	1.88649072517248	0.256408952139523
ENSG00000100600	-0.395700063879781	2.96070855168856	0.41124238976505
ENSG00000100605	-1.0028555285675	1.84509804001426	0.0999374011767768
ENSG00000100614	-0.305538719563769	1.65321251377534	0.168972747808415
ENSG00000100625	-0.348727284913989	1.49136169383427	0.128348287433324
ENSG00000100629	-0.397743370902011	2.81424759573192	0.421682656325931
ENSG00000100632	0.18774222563539	1.51188336097887	0.0410043629018848
ENSG00000100647	-0.359789284066541	2.98766626492627	0.415090083831513
ENSG00000100650	1.02318096141608	4.69763031314662	0.0171563282157748
ENSG00000100664	0.752444322113616	3.59139855128125	0.0573585560049399
ENSG00000100697	-0.437086634775421	2.15986784709257	0.303317473999356
ENSG00000100722	-0.368231656849101	2.88846031803539	0.423121364830644
ENSG00000100731	-0.0277320133953488	2.56466606425209	0.285475235794132
ENSG00000100764	-0.0329793644935782	3.0733517023869	0.382745962146168
ENSG00000100796	0.575200764106738	3.37538923605438	0.104367211024539
ENSG00000100804	-0.521669466910953	3.3014640731433	0.304633676764779
ENSG00000100811	0.278260334257452	3.78232926899684	0.168392608088363
ENSG00000100852	0.0824087495296968	3.23892384599242	0.349646128926027
ENSG00000100865	0.346590293378576	1.60205999132796	0.0252962137561156
ENSG00000100883	0.22347058811822	2.15228834438306	0.133653412141241
ENSG00000100906	0.929343076946797	3.85955857262605	0.0282622176904089
ENSG00000100938	0.235694839392065	3.33415205299229	0.282530409493324
ENSG00000100941	0.17295238065733	2.57403126772772	0.19899184344182
ENSG00000100991	0.30547611441712	2.64933485871214	0.16182138943911
ENSG00000100997	-0.273053041563258	1.97772360528885	0.263580040838444
ENSG00000101019	0.128079788650411	1.7160033436348	0.0826671305498142
ENSG00000101040	-1.53679171753484	2.70842090013471	0.0387506706210297
ENSG00000101138	-0.151938946322446	2.68259629146055	0.350874306170697
ENSG00000101146	-0.427210205585577	3.26997967664532	0.351733624856454
ENSG00000101158	-0.403869305720236	3.39993318249557	0.2834563236141
ENSG00000101182	0.0701353533199773	2.16583762469013	0.198756282243053
ENSG00000101191	0.177861412333441	3.21045229296202	0.297789824617364
ENSG00000101216	-0.712199416622282	1.72427586960079	0.149797535013324
ENSG00000101224	-0.456471801860834	3.52153034127871	0.19515788678529
ENSG00000101236	-0.587229001072247	2.86835049964797	0.3338512696643
ENSG00000101247	-0.360700458479159	2.72427586960079	0.418850665216076
ENSG00000101266	0.179195354000528	2.37199091146491	0.177250031165369
ENSG00000101294	-0.195029907341815	3.17609125905568	0.405240330459391
ENSG00000101333	-0.0620418660570701	2.07918124604762	0.236654141465796
ENSG00000101335	-0.491607267421124	2.30427505047713	0.303794811167426
ENSG00000101343	-0.200789174852343	3.08008508504587	0.416689087685491
ENSG00000101361	0.538403067278728	3.58894364274001	0.135518166611346
ENSG00000101365	-0.790102417323818	3.52653311559074	0.100478395387814
ENSG00000101367	0.43166393553816	2.43933269383026	0.0774029147292683
ENSG00000101384	-0.94184213204118	2.56466606425209	0.179284751189654
ENSG00000101400	-1.15310342990154	3.17362325769808	0.0950113109246047
ENSG00000101407	-1.17077391007506	1.75587485567249	0.0643057189609138
ENSG00000101413	-0.289379029084273	2.37657695705651	0.329844575977782
ENSG00000101421	-0.13775852874672	2.26363606858811	0.287119198565813
ENSG00000101439	-1.31221515979045	2.8654001181793	0.0648038646352907
ENSG00000101442	-0.882061640061427	1.52504480703685	0.0844517343385407
ENSG00000101474	-0.0672303599423126	2.07554696139253	0.23862227043509
ENSG00000101493	-0.11968615120715	3.22141423784234	0.396467658847943
ENSG00000101574	-0.332671734878916	2.8718647020882	0.425276205827919
ENSG00000101577	-0.226751038057321	3.75289315488459	0.116672068647767
ENSG00000101596	0.540969655819392	4.2568620058964	0.0704874400693088
ENSG00000101665	-0.271518784970485	3.36604920980024	0.307939501174792
ENSG00000101773	-0.501819170516324	3.10516942799933	0.358821970656522
ENSG00000101782	-0.0351557332706806	3.24390577021752	0.384565629662422
ENSG00000101811	-1.0028555285675	1.43136376415899	0.0434996574605345
ENSG00000101825	-1.20205335169172	1.75204844781944	0.0590136210659399
ENSG00000101843	-0.562773457647208	2.77742682238931	0.345730380857368
ENSG00000101844	-0.165432847167212	3.22206584258859	0.394509767472434
ENSG00000101849	-0.039160077594699	2.2291697025391	0.253860485992913
ENSG00000101856	-0.409062114721458	2.42894429003557	0.340925859877559
ENSG00000101868	-0.852073434237554	3.20749972330731	0.194956349513999
ENSG00000101901	-0.802849166180305	1.64836001098093	0.122340365891827
ENSG00000101911	-1.61324515545443	2.8747716371843	0.0252768525918329
ENSG00000101935	-0.934731726206878	3.01619735351244	0.191230266958295
ENSG00000101966	-0.907598710891731	2.69722934275972	0.202550411440047
ENSG00000101974	0.0233646895074295	3.04080006125653	0.350316900003372
ENSG00000102024	-0.553968381525092	2.98967224762387	0.344476826480091
ENSG00000102038	-0.465881410975086	1.96614173273903	0.276084486175531
ENSG00000102054	-0.763367779407113	3.44591541395112	0.139587166224307
ENSG00000102081	-0.633701730542897	2.86391737695786	0.304071233646383
ENSG00000102103	-0.657081948544988	4.54805758131881	0.00994684457340085
ENSG00000102158	0.0459070202086409	2.9329808219232	0.319818640250328
ENSG00000102172	-0.675982175181873	1.98227123303957	0.226640946146764
ENSG00000102181	-1.53679171753484	2.03742649794062	0.0315250268962145
ENSG00000102218	-0.657081948544988	1.98227123303957	0.232074327449693
ENSG00000102287	-1.17077391007506	0.929418925714293	0.0114651579470982
ENSG00000102309	-0.852073434237554	3.31973049433022	0.167512812608622
ENSG00000102316	-0.675982175181873	2.67942789661212	0.262600999528831
ENSG00000102317	-0.009887762083908	3.24402958903002	0.379961370145493
ENSG00000102390	-0.405951505039415	2.72139837552151	0.414925295548312
ENSG00000102393	-0.017010174069611	3.63296316816726	0.199472824060269
ENSG00000102409	-0.660819279730522	2.00216606175651	0.233456698946606
ENSG00000102471	-0.132200182295091	1.94939000664491	0.226037002800084
ENSG00000102531	0.429710500974236	3.49920579366337	0.180579508389514
ENSG00000102572	0.161031448795968	3.82487397274394	0.143392803709004
ENSG00000102580	-0.416450791710733	3.10226214949427	0.390129396407749
ENSG00000102595	-0.442694879615054	3.34044411484012	0.313919663457842
ENSG00000102606	0.246219639788404	3.7206966687498	0.190464745752304
ENSG00000102699	-0.934731726206878	1.95904139232109	0.125829034001379
ENSG00000102710	-0.280001648733465	3.58478337899651	0.169785098145526
ENSG00000102753	-0.237174520420406	3.2043913319193	0.391977386260735
ENSG00000102755	-0.758640467151197	2.37657695705651	0.202166476700719
ENSG00000102781	-0.337075365831385	2.33545790068938	0.325407304369383
ENSG00000102786	0.927662206067405	4.95220863404251	0.0135379321013951
ENSG00000102804	-0.163655045615039	2.11394335230684	0.26628002380852
ENSG00000102805	-0.482836652465389	2.40140054078154	0.316593549565553
ENSG00000102870	0.429876539225182	3.19934371868939	0.152366315125778
ENSG00000102901	-0.257318609559184	2.60151678365001	0.372864223472975
ENSG00000102908	0.0666554059166254	4.05618042334214	0.0714523804055605
ENSG00000102910	-0.666429254207619	3.13481437032046	0.266040931201164
ENSG00000102921	-0.0395953232114065	2.99409708958821	0.370487437628762
ENSG00000102974	-0.467045054149791	3.56708520966324	0.165754700798266
ENSG00000102984	-0.497971185296934	1.27875360095283	0.0848821786562987
ENSG00000103035	-0.577919305672691	1.96614173273903	0.251090532199375
ENSG00000103042	-0.12834463135023	2.60314437262018	0.329995617881835
ENSG00000103047	-0.344204528792317	3.19005141775921	0.38670206472108
ENSG00000103051	0.322672844340439	2.7462448717202	0.15721955177688
ENSG00000103091	-0.195029907341815	1.88081359228079	0.220045758494633
ENSG00000103168	-0.0896336861926214	3.02222210450771	0.394421677921531
ENSG00000103175	-1.53679171753484	1.59659709562646	0.0234631288008694
ENSG00000103187	-0.305538719563769	2.30102999566398	0.317038579568654
ENSG00000103194	-0.271518784970485	2.55448916000382	0.367191640360153
ENSG00000103196	-0.585695025261504	2.59988307207369	0.304374050082451
ENSG00000103222	0.157381568127131	2.77706415474243	0.236709284961858
ENSG00000103241	-0.164270760833194	3.38237730346811	0.314465979636295
ENSG00000103257	0.699377546161711	3.99363459383619	0.0718360238505657
ENSG00000103275	0.129593706321936	3.39576308941776	0.322331000244491
ENSG00000103335	0.390631330554169	3.72349671872317	0.167466415783869
ENSG00000103342	-0.5298374853377	3.25719842613934	0.315880499749851
ENSG00000103353	-0.207305647225847	2.98654781341472	0.414863261393518
ENSG00000103363	-0.370149453310376	2.52244423350632	0.372313888109818
ENSG00000103429	0.140333739331041	2.73279569828933	0.236169901595907
ENSG00000103449	-0.328312307737283	2.10209052551184	0.29800035690435
ENSG00000103489	-0.701825532903522	2.03140846425162	0.221499196791017
ENSG00000103591	-0.347840862513985	2.74429298312268	0.420712765064647
ENSG00000103653	-0.508335642889828	1.69897000433602	0.176511945590856
ENSG00000103657	-0.489072421659837	3.19131125759099	0.35190770806752
ENSG00000103671	-0.158937699860822	3.21787857802743	0.396656931690395
ENSG00000103769	-0.593612505295723	2.47712125471966	0.283468726261775
ENSG00000103888	-1.04592625000933	2.81888541459401	0.150444664720669
ENSG00000104067	0.171850230201996	3.64943222324162	0.221065205363603
ENSG00000104093	-0.577919305672691	1.48429983934679	0.110524007108145
ENSG00000104129	-0.25660029259113	3.23527587668705	0.378778946842748
ENSG00000104177	-0.815981380250241	0.698970004336019	0.0144796494073447
ENSG00000104221	-0.0246979157966617	2.76454971906447	0.318383400197176
ENSG00000104228	-1.18309163572541	3.21748394421391	0.0829393393724498
ENSG00000104312	-0.934731726206878	3.06855689507236	0.18774662141265
ENSG00000104320	-0.428274591242465	2.97680833733807	0.399855101204339
ENSG00000104331	-0.266259243918749	2.00646604224923	0.26795187161017
ENSG00000104332	-1.02385717098655	3.241421951712	0.13281808164302
ENSG00000104365	-0.386712142897681	3.14550717140966	0.390612525922542
ENSG00000104408	0.137682480621342	1.11394335230684	0.0236845752862492
ENSG00000104419	-0.391702644854771	3.24870873560092	0.364599277980785
ENSG00000104442	-0.368231656849101	2.11892575282578	0.303791208100599
ENSG00000104447	-0.101299706453428	1.6232492903979	0.125772312647064
ENSG00000104497	-0.51495138458626	1.69019608002851	0.173358868482639
ENSG00000104517	0.00805745043894829	3.58624963886604	0.233115293794699
ENSG00000104626	-0.829523101611022	2.00216606175651	0.166851709646273
ENSG00000104695	0.0400122005605788	2.68618923424402	0.274622311492985
ENSG00000104722	-0.623353008362233	2.71264970162721	0.297238760270623
ENSG00000104723	-0.0481686462569204	2.26245108973043	0.260212857709054
ENSG00000104728	-1.47180390573904	2.22530928172586	0.0356130607700206
ENSG00000104738	-0.312164712596366	1.46982201597816	0.121167558589407
ENSG00000104763	-0.565778755706236	1.09691001300806	0.0433095975235804
ENSG00000104812	-0.416450791710733	3.71302828176035	0.099190190519418
ENSG00000104904	0.816870250836428	3.91089108864453	0.0487437506147445
ENSG00000104960	0.406416425899361	3.89448221501009	0.132127977995214
ENSG00000104964	-0.380762818498699	2.02118929906994	0.291964284961275
ENSG00000104969	-0.495399032376616	2.39181692361325	0.312912344776515
ENSG00000105053	0.160207579345273	2.07554696139253	0.14302988671349
ENSG00000105088	-1.0028555285675	2.57863920996807	0.157825716955195
ENSG00000105137	-0.149654000924135	3.21497623472207	0.397251260190784
ENSG00000105176	-0.782659974283431	1.45484486000851	0.091183253254698
ENSG00000105229	-0.512276987990343	3.53800787772432	0.178447347994582
ENSG00000105281	0.357609619154654	3.46545721057571	0.218791111882228
ENSG00000105339	-0.619923361795291	3.09916249292859	0.295904708229323
ENSG00000105355	-0.666429254207619	2.98113878264066	0.282917588085518
ENSG00000105401	0.917648116317265	3.56032516452928	0.02598983119066
ENSG00000105426	-1.91427515111841	1.25527250510331	0.00391019847112564
ENSG00000105497	-0.231592594875716	2.99782308074573	0.417716317564532
ENSG00000105618	0.288222863433452	3.77641058880734	0.169618229537099
ENSG00000105640	0.692327638436506	3.16908635748702	0.039762748473257
ENSG00000105701	-0.869743914411082	3.43576475926038	0.1213078309226
ENSG00000105732	-0.565778755706236	2.67577834167409	0.330057024882889
ENSG00000105738	-0.495399032376616	2.68033551341456	0.374310798321179
ENSG00000105810	-0.0841722372356896	3.49498897368317	0.262165714472575
ENSG00000105819	-0.87585910834159	1.88081359228079	0.136206639041059
ENSG00000105821	-0.619923361795291	1.47712125471966	0.10596794899226
ENSG00000105835	0.263633346825951	2.77742682238931	0.189289951921707
ENSG00000105849	-0.467045054149791	2.11058971029925	0.294704332234389
ENSG00000105856	0.293018499296604	2.94275192042981	0.186852524746092
ENSG00000105875	-0.616520587257977	3.29325203314782	0.252060902237233
ENSG00000105879	0.0701353533199773	2.48855071650044	0.223797267672996
ENSG00000105887	-0.646167968283524	2.59824319165362	0.267395287492869
ENSG00000105926	-0.543859120472976	3.05095945977165	0.343278741606306
ENSG00000105939	0.228063891108342	3.37079056451927	0.286873335242247
ENSG00000105953	0.126263446340485	3.24291394681893	0.329464191185334
ENSG00000105968	-0.250013442909592	4.28071491949101	0.0329253049210075
ENSG00000105971	-1.33794006365697	2.9843022319799	0.056298997827594
ENSG00000105974	-0.722827175322571	3.17040841172532	0.236237461075279
ENSG00000105976	-0.397743370902011	3.39049352650417	0.287311170143503
ENSG00000105983	-0.197567242346462	1.91907809237607	0.231878426290855
ENSG00000105993	0.230714826517133	3.7521253072979	0.178846935069576
ENSG00000106003	0.323416898978191	3.98461731323675	0.122530024667782
ENSG00000106009	-0.815981380250241	4.22301543328572	0.0139393432499764
ENSG00000106052	0.0620936437518711	2.70027093735644	0.267407050719511
ENSG00000106070	-0.633701730542897	1.32221929473392	0.0839306398194948
ENSG00000106080	-0.0454300237005679	2.39093510710338	0.268268415221157
ENSG00000106153	0.104088806031029	3.09691001300806	0.320281573962799
ENSG00000106211	0.335249999856694	3.92236209678479	0.133423332214715
ENSG00000106236	0.200498049087478	3.30653224751961	0.297446524995997
ENSG00000106261	0.380418117928497	3.38246732201583	0.207122400042044
ENSG00000106266	-0.18555997626041	3.39550112430563	0.299962463520707
ENSG00000106268	0.0175591243767899	2.08813608870055	0.20934132691625
ENSG00000106346	-0.361670079896948	2.74702317745163	0.421920601753435
ENSG00000106348	-1.05967046281518	2.84633711212981	0.144028993327526
ENSG00000106366	-0.551043438573573	2.88081359228079	0.353850691125308
ENSG00000106399	0.0264603893364447	1.43933269383026	0.0597563652370722
ENSG00000106459	-0.487848321508315	3.37318794991272	0.284146779176244
ENSG00000106462	-0.178759130972296	2.52309583825257	0.331885138040527
ENSG00000106546	-0.202092500631525	2.24674470972384	0.294639816630378
ENSG00000106554	0.289474622484309	2.91855453055027	0.186999278524155
ENSG00000106571	-0.568804995289669	2.68169339200456	0.328698738779206
ENSG00000106609	-0.0662745650935088	2.42569721336259	0.282494654604432
ENSG00000106624	-0.0522676415965813	3.14426277376199	0.395125876733876
ENSG00000106636	-0.0432016872143604	2.41830129131975	0.271242532011592
ENSG00000106638	-0.623353008362233	3.40183117490895	0.206658705792795
ENSG00000106683	-1.33794006365697	2.16136800223497	0.0448621736995962
ENSG00000106701	-0.279198091473605	3.10226214949427	0.410973972080547
ENSG00000106723	0.0966767380447459	2.18041263283832	0.188835100049652
ENSG00000106772	-1.05967046281518	2.42651126136458	0.124365057943848
ENSG00000106799	0.245048751513257	3.76956193584806	0.173591968322682
ENSG00000106829	0.477925760145018	3.13529170447575	0.114344433031686
ENSG00000106853	-0.314669414810538	1.9216864754836	0.257413850400863
ENSG00000106976	-1.13612390073476	2.42406452541749	0.0980492372371678
ENSG00000106993	-0.302238598133388	1.92941892571429	0.258279933755692
ENSG00000107021	-0.539621925597137	4.01876289281647	0.0302592029332281
ENSG00000107036	0.140333739331041	4.39334702906648	0.0381842165902186
ENSG00000107104	-1.15310342990154	3.19562294358694	0.0929564664724233
ENSG00000107140	-0.952620670937461	3.00346053210951	0.187070932146205
ENSG00000107175	-0.208628706555712	3.53662156218241	0.20822523364862
ENSG00000107223	0.399967490696437	4.34066219885561	0.0574204863216156
ENSG00000107249	0.118278684379172	2.93525528178405	0.282795937048814
ENSG00000107263	-0.0658117581511953	0.397940008672038	0.010813345485427
ENSG00000107290	0.239946734299257	3.46434048462767	0.27354325842477
ENSG00000107338	-0.20272602882986	3.34576569311449	0.329504237709621
ENSG00000107341	-0.341524106222894	3.1692334513011	0.392143331613177
ENSG00000107372	0.138261129189084	3.63973543996724	0.221620872367753
ENSG00000107554	-0.510985804512354	2.8701111553644	0.376860385367772
ENSG00000107560	-0.631994843697216	2.16731733474818	0.251989627597964
ENSG00000107581	0.438251098725488	3.71962127234036	0.156830894049193
ENSG00000107625	-0.0648590768500467	3.27323283404305	0.380179352325106
ENSG00000107643	0.145019227836248	3.74012573696573	0.173697590494199
ENSG00000107669	-1.18309163572541	2.1156105116743	0.0744086973962193
ENSG00000107731	-0.341524106222894	2.10720996964787	0.300462365678887
ENSG00000107738	-0.438242964506927	1.90848501887865	0.264713459132007
ENSG00000107745	0.593428152836553	3.00410632327966	0.053146667941024
ENSG00000107771	-0.163655045615039	2.23552844690755	0.286646095318224
ENSG00000107779	0.0620936437518711	3.04727486738418	0.33354300364974
ENSG00000107796	-0.204035188913436	2.72139837552151	0.375767951180995
ENSG00000107863	-0.194407499021152	2.85033985458348	0.395051335279542
ENSG00000107897	-0.325727911460643	2.76155198856418	0.420435315882447
ENSG00000107929	0.438115126831984	3.19686674724924	0.147675882096688
ENSG00000107938	-0.195029907341815	1.14612803567824	0.0521050543752385
ENSG00000107957	-0.243568075685911	2.72509452108147	0.391689990668095
ENSG00000107959	0.311870316011535	2.81987282195055	0.167871095812357
ENSG00000107968	-0.553968381525092	2.75777549101193	0.348323280511063
ENSG00000108010	0.256481783472691	3.34380233316165	0.27276875947702
ENSG00000108021	-0.278442691334394	3.08026562733984	0.413606745725419
ENSG00000108039	-1.05967046281518	1.34242268082221	0.0310584221358675
ENSG00000108061	0.128375677760906	1.69897000433602	0.077923583724313
ENSG00000108091	-0.551043438573573	2.04336227802113	0.267645331178764
ENSG00000108094	-0.0454300237005679	3.02139605674197	0.378075119550544
ENSG00000108107	-0.18430526215917	3.70522205570538	0.137867197517494
ENSG00000108175	-0.453003824154211	3.17565674728166	0.369386237989853
ENSG00000108179	-0.558348605223165	2.75358305889291	0.345573734212473
ENSG00000108239	-0.0472538518945489	3.39680937255438	0.328802112237587
ENSG00000108256	0.612403390675065	3.72423489649053	0.108787048634792
ENSG00000108278	-1.0028555285675	2.31386722036915	0.139160677917459
ENSG00000108298	0.439001896942207	3.08635983067475	0.122745361168993
ENSG00000108384	-1.33794006365697	1.77085201164214	0.0407645127784771
ENSG00000108424	0.175131900737184	3.4667193716816	0.294379674696301
ENSG00000108468	-0.501819170516324	3.43735412784817	0.239823470065351
ENSG00000108469	0.522677863190289	2.06445798922692	0.0208668966551273
ENSG00000108510	0.273297982268632	2.66791968531736	0.175853189028264
ENSG00000108518	-0.0886575009865736	3.32746110930314	0.358926188771774
ENSG00000108551	0.64169829052257	3.01890844431633	0.0436270973719068
ENSG00000108557	-0.324887166650534	3.73607763700395	0.104029382494487
ENSG00000108582	0.15338709412345	3.11327469246435	0.294152092726399
ENSG00000108599	0.0252904899414197	2.91035755727288	0.324183063579384
ENSG00000108821	0.183481758455601	4.04598760566097	0.0922522107901863
ENSG00000108828	-0.454133425565517	1.85125834871908	0.24469931398509
ENSG00000108840	-0.42179717965859	3.32170196950074	0.328771750284843
ENSG00000108848	0.450842912019961	3.11193427633268	0.123192093764398
ENSG00000108854	0.051744720810573	1.21748394421391	0.0402301945467626
ENSG00000108953	0.490220696682428	2.38201704257487	0.0454325128282453
ENSG00000108963	-0.275341465009576	3.88263836169604	0.0819173860922043
ENSG00000109079	0.201779789710087	3.29896218192012	0.296980372060124
ENSG00000109089	-0.934731726206878	3.08972853307474	0.18623929248514
ENSG00000109111	0.508900886723288	4.39740114935261	0.0500225497893632
ENSG00000109133	-0.322323012698251	2.41497334797082	0.34199351235944
ENSG00000109171	0.10377589248424	2.70372115992702	0.247631089109405
ENSG00000109189	-0.593612505295723	2.07918124604762	0.259539351345106
ENSG00000109220	0.195063631005417	1.51188336097887	0.0399934044577082
ENSG00000109320	-0.525734273847841	3.16076856186113	0.340363268770668
ENSG00000109381	-0.107522630923204	3.98036702618478	0.0863745057412202
ENSG00000109436	-0.303885524231485	2.51388318561109	0.364907639109408
ENSG00000109445	0.284652238643446	1.90579588036787	0.0661088285368154
ENSG00000109452	-0.237861390555974	2.42488163663107	0.329873089642626
ENSG00000109475	0.0542511932235966	2.89872518158949	0.30777976278539
ENSG00000109501	-1.33794006365697	2.5556988947189	0.0561053671689799
ENSG00000109519	-0.113287770028592	2.31386722036915	0.287287202788505
ENSG00000109536	-0.154838473133608	2.4814426285023	0.318575289320833
ENSG00000109572	-0.275341465009576	2.51121470113639	0.357343681965896
ENSG00000109576	-0.495399032376616	2.43055876952276	0.318505443985927
ENSG00000109606	0.366277115608953	3.9123814989188	0.133979506251057
ENSG00000109674	-1.91427515111841	2.76566855475901	0.0204671656635628
ENSG00000109686	-0.758640467151197	3.18991120969281	0.219996992502107
ENSG00000109805	-0.205986606300132	2.90336133625532	0.406383343285796
ENSG00000109814	-0.18369802501086	3.25815819334079	0.378934392397581
ENSG00000109861	-1.38471996561139	2.29225607135648	0.0428841721328619
ENSG00000109911	-0.240705359866664	0.778151250383644	0.0207014590592735
ENSG00000109971	0.602969814089173	3.90749197726745	0.0954429820724751
ENSG00000110031	0.00204216329038975	2.61804809671209	0.282189891036209
ENSG00000110048	0.34859852122503	3.99965242536608	0.120380983641399
ENSG00000110066	0.363650811477166	2.70113606609253	0.133823076893868
ENSG00000110092	-0.206665408098107	3.37493155397819	0.309570623130232
ENSG00000110104	-0.368231656849101	2.46014581749175	0.354603301935634
ENSG00000110218	0.282298915945325	2.48643047885443	0.155736365452641
ENSG00000110237	-0.141114397878479	4.05242458814206	0.0736520945845284
ENSG00000110318	-1.18309163572541	3.04785872740746	0.0952586134145484
ENSG00000110367	0.193761884845269	1.4983105537896	0.0390554359612508
ENSG00000110395	-0.917550582921958	3.64757855421246	0.0407731273231617
ENSG00000110400	-1.33794006365697	2.89292898235521	0.0586359169555114
ENSG00000110422	-0.294976478962431	3.42061577062577	0.27169897726754
ENSG00000110427	-1.53679171753484	3.50772097668561	0.0165701739557427
ENSG00000110435	-0.0758406800065458	3.28205537068371	0.376850523747787
ENSG00000110497	0.263863315501896	3.81845683990065	0.157131124698999
ENSG00000110583	-0.740364766171857	1.34242268082221	0.0791272145802818
ENSG00000110619	-0.263243511452195	3.40925665203891	0.281524143163251
ENSG00000110696	0.153107769459728	1.93951925261862	0.114886918192166
ENSG00000110756	0.176225764810843	2.36172783601759	0.176392705364589
ENSG00000110768	0.60439879310462	2.74036268949424	0.0301916080076722
ENSG00000110851	-0.397743370902011	1.9731278535997	0.282770313668394
ENSG00000110871	-0.585695025261504	3.56318433479735	0.147619452886305
ENSG00000110880	0.260522391812379	4.39687032799922	0.0527546747375017
ENSG00000110917	-0.140530630929877	3.33815756427177	0.343556806909237
ENSG00000110958	-0.118607802614022	1.57403126772772	0.113175522512656
ENSG00000111142	0.569535791754349	3.4883391579275	0.118459849453527
ENSG00000111215	-0.076817785493023	1.97081161087252	0.219665468308634
ENSG00000111266	-0.0807187344793666	1.95424250943932	0.215914185050156
ENSG00000111300	0.0440706930995783	3.48287358360875	0.300400572382559
ENSG00000111331	0.503441527296521	2.46463855909503	0.0471835145230377
ENSG00000111361	-0.657081948544988	2.13672056715641	0.241276150483552
ENSG00000111412	0.0722016881830527	2.54654266347813	0.232095672894223
ENSG00000111424	-0.15427104423312	4.08912762904428	0.0671519130163959
ENSG00000111596	0.0202702279377065	3.37948681371727	0.344439007034359
ENSG00000111605	-0.525734273847841	2.01911629044707	0.272300374768188
ENSG00000111615	0.145303801825021	3.15167623084705	0.307398102043876
ENSG00000111647	-0.012385262373975	2.11394335230684	0.22692165086448
ENSG00000111684	-0.127244595578484	4.62436461426303	0.0100046819995865
ENSG00000111725	-0.305538719563769	2.54220278243403	0.372225613686155
ENSG00000111731	-0.891439020412235	2.63346845557959	0.199597575623934
ENSG00000111752	-1.10911609841688	3.35936110273849	0.0780618777603047
ENSG00000111785	-0.308005389887279	1.91645394854993	0.254368546409442
ENSG00000111859	-0.666429254207619	1.56820172406699	0.114773099225693
ENSG00000111875	-1.09870462315263	2.03140846425162	0.0971479478840658
ENSG00000111880	0.31935198226216	2.14457420760962	0.089467034185523
ENSG00000111897	0.0999055900955507	1.74036268949424	0.095813959968832
ENSG00000111912	-0.0906726491907901	3.11743702528262	0.405260626545924
ENSG00000111962	-0.374952179517892	2.98699553972438	0.412700961080844
ENSG00000111981	-0.439334770507876	2.39532639306935	0.326759072294121
ENSG00000112062	-0.0378301298665974	3.55551764919277	0.240520895713415
ENSG00000112078	-0.43600045888781	1.71180722904119	0.191850242473238
ENSG00000112079	-0.0360453701674035	2.16435285578444	0.244485918264631
ENSG00000112081	0.97438364772096	4.84326081629146	0.0159858640672841
ENSG00000112118	-0.176889104005571	2.98565097369095	0.410422177189688
ENSG00000112144	-0.770484186140004	3.55230310933835	0.0957754382743194
ENSG00000112149	-0.340652250085498	2.57863920996807	0.386755557317681
ENSG00000112210	-0.570280359324336	3.51261769968292	0.178115371405608
ENSG00000112234	-1.0028555285675	1.73239375982297	0.0854939100761877
ENSG00000112237	-0.432691551646811	1.88649072517248	0.256918252010032
ENSG00000112242	-0.577919305672691	2.30856441356124	0.277693604947163
ENSG00000112245	0.268278273260171	2.15228834438306	0.113448967850313
ENSG00000112249	0.632799492146624	3.99332598948118	0.0831206765852474
ENSG00000112290	-0.169633793102324	2.55509444857832	0.334170468950439
ENSG00000112297	-0.518953508653709	2.67486114073781	0.359916124259118
ENSG00000112305	-0.638970059320954	2.23044892137827	0.249930774430931
ENSG00000112306	0.800168233098877	4.40478241896664	0.0415238376219956
ENSG00000112335	0.140926640200511	1.76715586608218	0.0865668446908292
ENSG00000112339	0.360467417993902	2.77670118398841	0.137290691429598
ENSG00000112378	-1.10911609841688	2.82704601700473	0.122701424758534
ENSG00000112531	0.669231799085992	3.5954411048153	0.0861653539894797
ENSG00000112578	0.308501735137127	3.53592674139557	0.23321534341753
ENSG00000112584	-0.170221667329637	1.55022835305509	0.116832352476968
ENSG00000112592	0.0960004863592151	2.97520196225785	0.302482944165474
ENSG00000112679	-0.450683996588116	1.64345267648619	0.166121565836523
ENSG00000112685	-0.60656871522775	1.92941892571429	0.237277396707517
ENSG00000112699	-0.150215425483532	3.88278059943415	0.0992673670292209
ENSG00000112701	0.328622537218853	3.86628733908419	0.144972497249643
ENSG00000112773	0.122888927168775	2.88138465677057	0.27176009388264
ENSG00000112787	-1.53679171753484	3.21138755293686	0.0280320581221545
ENSG00000112851	0.0834143558359199	2.39445168082622	0.207635579114042
ENSG00000112902	-0.02818218085484	2.50105926221775	0.274288294013292
ENSG00000112941	-0.782659974283431	3.11126251365907	0.223008638566274
ENSG00000112972	-0.142802107075628	3.12024479554637	0.41293664278802
ENSG00000112984	-0.237861390555974	2.14921911265538	0.286538169995874
ENSG00000112996	-0.456471801860834	1.99782308074573	0.283716805611916
ENSG00000113013	0.427896674544589	3.79757912363631	0.145566265815791
ENSG00000113048	-0.231592594875716	4.13195532054139	0.0542824329339171
ENSG00000113068	0.529945059555597	3.34713478291002	0.122285400222718
ENSG00000113140	-0.691693677520584	3.28273537262102	0.2194811816116
ENSG00000113163	0.278260334257452	3.67320528177905	0.204156705001256
ENSG00000113194	-0.5298374853377	1.35218251811136	0.0963874571995183
ENSG00000113273	-0.536791717534841	1.95424250943932	0.258086129639565
ENSG00000113282	-0.217267439998975	2.30102999566398	0.304847006927894
ENSG00000113328	0.182422193049959	2.32837960343874	0.17235827928958
ENSG00000113360	-0.254408277891837	1.83884909073726	0.219094811729454
ENSG00000113368	-1.18309163572541	4.49126361626467	0.00264624791750991
ENSG00000113369	0.307511681804974	2.99078269180314	0.183812197043619
ENSG00000113387	0.203570971959403	2.84073323461181	0.224440076235818
ENSG00000113456	0.090106159269697	2.55750720190566	0.226402230155016
ENSG00000113552	-0.32746654979658	1.83250891270624	0.230882546903771
ENSG00000113569	-0.0264365541325988	2.12710479836481	0.234871786946604
ENSG00000113580	-0.0715141818039856	1.66745295288995	0.132370292946593
ENSG00000113593	-0.262515335895213	2.2135177569963	0.299086332422197
ENSG00000113594	-0.18555997626041	3.17347764345299	0.405749484800208
ENSG00000113595	-0.022128807793101	2.44715803134222	0.26415240129774
ENSG00000113615	-0.555394113127512	3.35160307241913	0.264134814223832
ENSG00000113643	0.0592640515158663	3.27863929789074	0.358619986979138
ENSG00000113648	-0.120767183994609	2.62787769457997	0.332360786578998
ENSG00000113649	-0.230197809688875	2.18184358794477	0.289668130972929
ENSG00000113658	0.244369909670379	3.60379370413696	0.232580019483056
ENSG00000113712	0.747225929170086	4.55262563613452	0.0390922724650999
ENSG00000113716	-0.0277320133953488	2.89762709129044	0.344901344952069
ENSG00000113739	-0.104921509375433	3.10839587300746	0.407880969696604
ENSG00000113742	0.345291331826624	3.55756734933071	0.21436981292263
ENSG00000113758	-0.0486130191281786	3.47026344696508	0.288034440345902
ENSG00000113761	-0.508335642889828	2.8701111553644	0.378605086665754
ENSG00000113810	0.441669178258378	4.24223075192638	0.0745616771394008
ENSG00000113851	-0.468284083066969	2.07003786660776	0.291556607843042
ENSG00000113916	0.069796984338543	2.825101411598	0.287341034023357
ENSG00000114019	0.62464729565755	4.17360869847041	0.0729002401253168
ENSG00000114030	0.276962791011898	3.56407397897715	0.237825900167863
ENSG00000114098	0.303047689901993	2.07188200730613	0.0857118920825316
ENSG00000114315	-0.0634481870983952	3.360498744468	0.34445596067002
ENSG00000114346	-0.121292458737389	0.812913356642856	0.0190971920532185
ENSG00000114374	-0.68179281416268	3.30438280248907	0.216979532470725
ENSG00000114416	0.864374797813886	3.92507992432729	0.0390779686352108
ENSG00000114423	-0.0748949776688729	2.60260252042026	0.312123074265924
ENSG00000114439	0.390621330076392	3.93424588102307	0.128516763806303
ENSG00000114446	-0.51495138458626	2.71138537909845	0.368061153682609
ENSG00000114554	-0.536791717534841	2.50514997831991	0.313349160402047
ENSG00000114573	-0.121292458737389	2.04921802267018	0.246318366429027
ENSG00000114648	-0.450683996588116	2.38649896555065	0.322644201798957
ENSG00000114650	-0.815981380250241	2.87880893235921	0.224265784581298
ENSG00000114698	-0.907598710891731	2.74896286125616	0.205762243774233
ENSG00000114735	-0.495399032376616	1.63346845557959	0.156498212725838
ENSG00000114742	-0.395700063879781	3.46172356926939	0.240631020899456
ENSG00000114767	-0.113319681792129	2.69460519893357	0.340623839700106
ENSG00000114770	0.221028738095426	4.32373667155742	0.0617721684111717
ENSG00000114784	0.612918294546604	2.91776800244776	0.0411115799978036
ENSG00000114850	-0.0797623617587314	2.9982593384237	0.387435486193968
ENSG00000114861	0.216857758428292	2.96260607292413	0.235507206982449
ENSG00000114942	-0.324887166650534	2.77158748088126	0.420878227354024
ENSG00000114948	-1.43715389639874	1.07918124604762	0.00980607326901819
ENSG00000114988	0.279332206058016	3.16849748352303	0.229776332920955
ENSG00000115053	0.674608581798961	4.64780825303284	0.0329232098524675
ENSG00000115073	-0.551043438573573	3.23942461800743	0.30681076252683
ENSG00000115091	0.330332485994074	2.51255099290421	0.137778402250015
ENSG00000115137	-0.552459584616164	1.72835378202123	0.180449586690974
ENSG00000115159	-0.296596043729873	1.67669360962487	0.175443861382563
ENSG00000115183	-0.0962169865441528	3.19548452303376	0.400806368203681
ENSG00000115232	-0.497971185296934	2.22141423784234	0.295787618396146
ENSG00000115295	-0.168424194812042	2.80922292168942	0.380207432492382
ENSG00000115306	-1.03691006799299	2.49554433754645	0.137500392533437
ENSG00000115355	0.263646743809809	3.4127124827451	0.269618979721411
ENSG00000115363	-1.91427515111841	2.58206336291171	0.0188843814999381
ENSG00000115365	-0.501819170516324	0.544068044350276	0.0163531475620088
ENSG00000115380	-1.27230824559983	3.07206599141475	0.0704738188004769
ENSG00000115392	-1.38471996561139	2.74741180788642	0.0527178434526227
ENSG00000115414	-0.744896254345351	2.83537345247001	0.244043476467134
ENSG00000115415	0.629442888150978	3.41060854256837	0.0858392387685335
ENSG00000115419	-0.0906423588204397	2.38738982633873	0.288019755689999
ENSG00000115421	-0.561323334389059	2.25527250510331	0.280343734137996
ENSG00000115461	-1.53679171753484	2.86569605991607	0.0327125468784362
ENSG00000115484	0.681954717101428	2.15228834438306	0.0082316517986317
ENSG00000115524	0.122607812257465	1.87794695162919	0.114607522273395
ENSG00000115548	-0.413287002253322	2.58206336291171	0.382587214182223
ENSG00000115561	0.00805745043894829	3.04060234011407	0.358453421343153
ENSG00000115641	-0.25952540041458	2.81157500587059	0.408731854284706
ENSG00000115652	-0.585695025261504	2.65321251377534	0.313191162356941
ENSG00000115661	0.124737854518251	3.60605874941031	0.239884029012045
ENSG00000115677	0.0610373759997764	3.37612052560945	0.341532864089901
ENSG00000115694	-0.325727911460643	3.43272883992322	0.259746313548847
ENSG00000115738	0.453281398009032	3.76678451549786	0.145132927835655
ENSG00000115756	-1.27230824559983	3.98184124967122	0.00584362253325817
ENSG00000115758	0.188788906254794	4.02903864029041	0.0965630670803039
ENSG00000115761	0.097967237145981	2.44947839918736	0.206590996761427
ENSG00000115825	-0.54673591626689	2	0.264399303126044
ENSG00000115840	-0.582549208095516	3.59372899870791	0.133844721279564
ENSG00000115844	-0.164851415311105	3.69718573670698	0.142721259460914
ENSG00000115866	-0.127244595578484	2.10037054511756	0.256283742987583
ENSG00000115875	0.690087271515583	4.56879993400552	0.039393544075556
ENSG00000115944	-0.250720938710589	2.2718416065365	0.305273861931427
ENSG00000115947	-0.0365042424303733	2.28891960566173	0.257965819624089
ENSG00000115963	0.117331970653121	3.5798978696031	0.253380785496386
ENSG00000115970	-0.558348605223165	3.06800022614517	0.333803414577379
ENSG00000116005	-1.18309163572541	3.07845681805329	0.0936096107526597
ENSG00000116016	0.127154223489375	3.66553408843333	0.209581587357622
ENSG00000116062	-0.722827175322571	2.71642073384655	0.244087011151782
ENSG00000116096	-0.891439020412235	2.66322963453287	0.202805306161927
ENSG00000116106	0.567765473431129	4.57547073720831	0.0308953764841584
ENSG00000116117	0.063490936407653	3.81703622605003	0.128803075373497
ENSG00000116127	-0.353297637260563	2.48713837547719	0.362533356797529
ENSG00000116128	-1.43715389639874	2.5556988947189	0.0444766641708263
ENSG00000116133	-1.43715389639874	1.55022835305509	0.0221292837097976
ENSG00000116191	-0.156010767827733	2.24551266781415	0.287122008493038
ENSG00000116198	-1.53679171753484	2.09166695759568	0.0318525306419831
ENSG00000116212	-0.517642352283196	2.5705429398819	0.337272382222528
ENSG00000116221	-0.11277208250465	3.95085145888855	0.0910530556862863
ENSG00000116237	-1.38471996561139	1.85125834871908	0.0357008536180116
ENSG00000116285	0.273509795375626	4.33531745944485	0.0638649121548538
ENSG00000116288	-0.0672303599423126	4.14406022193437	0.0543846319173008
ENSG00000116473	0.168560249497176	3.87607343677256	0.127858132215671
ENSG00000116478	-0.487848321508315	3.2553931257073	0.336192431181954
ENSG00000116525	-0.614879783466383	3.09394672389058	0.300419711642353
ENSG00000116539	0.329960745312711	4.08719557685972	0.10631789949656
ENSG00000116641	-0.32746654979658	1.93701610746481	0.264846239081769
ENSG00000116649	-0.446081188513027	3.93475087466358	0.0475905804170982
ENSG00000116670	-0.924383004026214	3.08475496317935	0.189536771660707
ENSG00000116685	-1.02385717098655	3.53523080719451	0.0529710334669537
ENSG00000116698	-0.293362931420342	3.12580645813953	0.405567569402853
ENSG00000116704	-0.169046713563862	3.17580163284828	0.406728240727185
ENSG00000116717	0.36170045867291	3.58927922123597	0.202251253655289
ENSG00000116731	0.628795027130543	3.54170402328429	0.0989834879508159
ENSG00000116741	0.406231522498897	3.14921911265538	0.154140319528743
ENSG00000116747	-0.497971185296934	1.90848501887865	0.256830250839983
ENSG00000116754	-0.387681655665853	2.33645973384853	0.32410536338393
ENSG00000116761	-0.312164712596366	1.61278385671974	0.159149345277407
ENSG00000116809	0.000804505425355644	3.17084820364331	0.378884032574463
ENSG00000116957	0.00805745043894829	1.76715586608218	0.137996273595354
ENSG00000116977	-0.163655045615039	1.98900461569854	0.241347359218637
ENSG00000116984	-0.384719965611394	2.87765924411161	0.421452581875435
ENSG00000116991	-0.422848365228004	1.99782308074573	0.28761548054837
ENSG00000117000	0.276975783065162	3.00774777800074	0.204742903484411
ENSG00000117020	0.172401655058587	3.56896400445776	0.257291931682416
ENSG00000117036	-0.73588007232901	1.79588001734408	0.166198549983266
ENSG00000117114	-1.91427515111841	2.35121634533934	0.014424094300012
ENSG00000117118	-0.497971185296934	3.20493352235414	0.345589105540864
ENSG00000117133	-0.125085635944775	3.40277706961035	0.309453280068225
ENSG00000117152	-1.09870462315263	2.8718647020882	0.127234229418167
ENSG00000117262	-0.137179252288269	2.4920616045126	0.314420651643033
ENSG00000117289	-0.590409024748254	2.50379068305718	0.287992158905124
ENSG00000117298	-0.907598710891731	2.82962535335805	0.207101290281715
ENSG00000117318	-0.310536402848149	3.31090562937614	0.340238111160436
ENSG00000117335	-0.815981380250241	2.67669360962487	0.216125928861548
ENSG00000117362	0.249224329571914	2.3747483460101	0.154891156711088
ENSG00000117385	-0.574829112677609	4.35935160985918	0.0165729750124409
ENSG00000117394	-0.395700063879781	3.0893751608161	0.396334483161312
ENSG00000117399	-0.633701730542897	3.49623754516674	0.162423941170031
ENSG00000117419	-0.882061640061427	3.241421951712	0.181490662411686
ENSG00000117450	0.7029363953497	4.69464029201927	0.0304395646599803
ENSG00000117461	0.872475710515953	4.12592021799099	0.0351851055558153
ENSG00000117475	0.378541789374589	2.4224256763712	0.100489891929419
ENSG00000117500	-0.536791717534841	2.37566361396089	0.296763396751898
ENSG00000117525	-0.294144758142228	0.477121254719662	0.0122811425333399
ENSG00000117528	-1.04592625000933	0.477121254719662	0.00567287145647956
ENSG00000117533	-0.388653337603739	2.00432137378264	0.289287547218483
ENSG00000117592	0.260317647316072	2.35888620440587	0.148901050075006
ENSG00000117597	-0.475499416217799	2.75853342223729	0.393510640095779
ENSG00000117600	-1.77283390140303	2.13513265137677	0.0162459554525193
ENSG00000117616	0.835391713773943	4.35116798023189	0.0384665705765565
ENSG00000117625	-0.442694879615054	3.23904909314019	0.358320332101792
ENSG00000117632	0.449838942646361	3.21045229296202	0.143411161543962
ENSG00000117697	-0.577919305672691	2.83632411570675	0.337710959399861
ENSG00000117713	-0.0347249121076969	3.3849802956513	0.336190120409433
ENSG00000117724	-0.193747574120396	1.56229286445647	0.124478446148765
ENSG00000117751	-0.00491057610728209	2.98967224762387	0.354417589052287
ENSG00000117758	-0.952620670937461	3.15941678821674	0.174521026630274
ENSG00000117868	-0.343327280453169	2.43216726944259	0.34683669754675
ENSG00000118007	0.336201533024159	3.07132958686034	0.178355599677304
ENSG00000118181	0.258527120707396	2.47129171105894	0.162856893679112
ENSG00000118200	0.166347413796322	3.19131125759099	0.300071754164468
ENSG00000118217	0.323440246914616	2.29003461136252	0.108548509221118
ENSG00000118246	-0.0601550029226897	2.76417613239033	0.333727160660822
ENSG00000118260	-0.00614330175255729	1.5854607295085	0.0914139866927896
ENSG00000118263	-0.0545709814834204	2.32428245529769	0.268078811032885
ENSG00000118363	0.270895324183738	3.05018634967536	0.214476385963534
ENSG00000118418	-1.04592625000933	1.20411998265592	0.0278112809373399
ENSG00000118503	0.440778933483124	3.25503116334555	0.157050431812089
ENSG00000118508	-0.582549208095516	2.23299611039215	0.272218619252027
ENSG00000118515	0.307891035493948	3.40585839931764	0.24789241870145
ENSG00000118518	-0.168424194812042	3.17840134153376	0.405620414118567
ENSG00000118523	-0.027308490436006	3.31090562937614	0.367784018395398
ENSG00000118564	-0.40179704176749	2.15381486434453	0.306246609120094
ENSG00000118579	0.430623701985917	3.19173039336286	0.150273021000982
ENSG00000118680	0.353677768778381	2.65417654187796	0.137551180356771
ENSG00000118689	0.367163107195125	3.54101729284566	0.206566815459762
ENSG00000118705	0.136196546688811	2.08457627793433	0.154118175799625
ENSG00000118816	-0.287786106626744	4.38741652394938	0.0213537552271646
ENSG00000118900	0.126560575110164	3.02489596010748	0.294422561139281
ENSG00000118922	0.500116855897387	3.88521982511511	0.116607515124001
ENSG00000118961	-0.141664883951073	2.64295887940979	0.341280766702872
ENSG00000119042	-0.990773492072204	3.19686674724924	0.153863775925957
ENSG00000119048	0.419923098040638	2.80140371001736	0.103508878573246
ENSG00000119138	-0.729304586906446	2.92556990954338	0.253336512109682
ENSG00000119139	-1.02385717098655	2.16286299332193	0.12360610853646
ENSG00000119242	-1.91427515111841	2.50447086249442	0.0170671570268852
ENSG00000119280	-0.360700458479159	0.977723605288848	0.041532048700292
ENSG00000119314	0.0620936437518711	1.7481880270062	0.112268756850437
ENSG00000119318	0.385805143626666	3.66548718078281	0.180810812747917
ENSG00000119328	-1.53679171753484	2.01072386539177	0.0312259095054096
ENSG00000119335	0.178388959757511	3.23172438332852	0.301147165803713
ENSG00000119383	-0.215917840909985	1.75587485567249	0.186388261361931
ENSG00000119397	-0.487848321508315	2.13672056715641	0.292179994991644
ENSG00000119401	-0.11968615120715	3.11193427633268	0.410401105027574
ENSG00000119408	-0.15081236576005	2.31386722036915	0.295784864808103
ENSG00000119421	-0.837821713198822	3.39462676427221	0.143983320882448
ENSG00000119446	-0.108573770541841	3.11058971029925	0.408659049173725
ENSG00000119471	-0.36730456075749	2.88592633980143	0.423121364830644
ENSG00000119487	-0.616520587257977	2.31597034545692	0.26307681312907
ENSG00000119523	0.0759715012965197	3.44122367424261	0.319720396687729
ENSG00000119541	-0.179359496853343	1.94939000664491	0.235098768829505
ENSG00000119632	-0.982822809826661	2.55388302664387	0.163970115557161
ENSG00000119682	0.389133397279667	2.73838412351216	0.120934071420177
ENSG00000119688	0.0877787514437387	2.53529412004277	0.222692618539573
ENSG00000119707	0.690087271515583	4.33194328401495	0.0572712336987993
ENSG00000119718	0.117350733802113	2.83979218444533	0.267413985805684
ENSG00000119729	-0.166634131080583	1.72427586960079	0.169317056019902
ENSG00000119760	-0.310486150269062	2.00432137378264	0.278600276121389
ENSG00000119771	-1.53679171753484	1.60205999132796	0.0237489253430923
ENSG00000119778	-0.266993729304133	2.30856441356124	0.312836510425041
ENSG00000119787	-0.601677010828763	2.42324587393681	0.274396502974197
ENSG00000119801	-0.119130470521	2.90363251608424	0.381491031666952
ENSG00000119812	-1.18309163572541	2.15075643986031	0.0741780573296722
ENSG00000119844	-0.339728387758298	2.73359846096134	0.418783668145383
ENSG00000119899	-0.982822809826661	3.46067237187743	0.0841584257856765
ENSG00000119900	-1.61324515545443	1.74429298312268	0.0243319112952918
ENSG00000119922	0.329181748347824	1.4983105537896	0.0207649330847521
ENSG00000119927	-0.42179717965859	2.97243427695737	0.402597646507049
ENSG00000119938	0.243449099159525	2.68304703823885	0.188845376763172
ENSG00000119953	0.189576236630211	2.42732378635725	0.179124155781114
ENSG00000119977	-0.542470698594893	3.22929779411411	0.315691317708195
ENSG00000119986	-0.35515046922577	3.24204423936955	0.369611184875702
ENSG00000120053	-0.370149453310376	3.24699069924155	0.366525149921406
ENSG00000120063	-0.140564608686334	1.77815125038364	0.181137272259295
ENSG00000120071	0.434385567259374	2.14457420760962	0.0442874883563874
ENSG00000120129	0.536016891354522	3.15700319683252	0.0931748662514955
ENSG00000120137	-0.353297637260563	2.96801571399364	0.41818328593852
ENSG00000120149	-0.782659974283431	3.16908635748702	0.216511938182622
ENSG00000120256	-0.934731726206878	2.39093510710338	0.163126202648996
ENSG00000120265	-0.0199908525098994	2.48429983934679	0.267535064227534
ENSG00000120333	-0.555394113127512	3.54120469068326	0.165998052802385
ENSG00000120370	-0.122377502308955	2.56169753265399	0.32095724793242
ENSG00000120438	0.392949017483973	4.07476160202121	0.107196303257637
ENSG00000120451	-0.22746311028306	3.14332712999205	0.408727016143875
ENSG00000120509	-0.790102417323818	1.64345267648619	0.123051639802226
ENSG00000120519	-0.528493105947041	3.01598810538413	0.355062440496148
ENSG00000120526	0.348041715182825	2.37930551775058	0.10996942588364
ENSG00000120533	-0.000412081890262834	2.66885164808252	0.291831940273745
ENSG00000120539	-0.101833020911362	2.76155198856418	0.348726308974294
ENSG00000120549	-0.343327280453169	2.56348108539441	0.384240558412428
ENSG00000120616	0.131414367829014	2.34340859380386	0.188382398525895
ENSG00000120656	-0.382736885044321	4.68408198387537	0.00757973090405287
ENSG00000120662	-0.670248254271872	1.91907809237607	0.217083328667633
ENSG00000120675	0.15338709412345	1.35218251811136	0.0344327257683503
ENSG00000120685	-0.525734273847841	2.13193929521042	0.282803667430166
ENSG00000120686	0.400945351532209	2.70372115992702	0.114471395913781
ENSG00000120688	-0.162461962558279	2.38560627359831	0.30684250267844
ENSG00000120690	0.634012898365269	4.48307354160705	0.0458735666457165
ENSG00000120694	0.767924462505723	4.30610320872759	0.0483419131515669
ENSG00000120699	-0.891439020412235	2.64836001098093	0.201257071315041
ENSG00000120708	-0.790102417323818	1.56229286445647	0.107724477428557
ENSG00000120738	0.848617742098055	4.41762113786389	0.0354233328973075
ENSG00000120742	-0.107522630923204	3.63108847636514	0.17981904785941
ENSG00000120800	-0.11277208250465	1.65321251377534	0.136202493398622
ENSG00000120802	-0.573338241263815	1.69019608002851	0.162450120184693
ENSG00000120837	-0.379808612040089	2.79379038469082	0.424006627295976
ENSG00000120885	-0.489072421659837	3.19741840751002	0.350899989689109
ENSG00000120899	-0.718519096250673	2.78852188722247	0.252229336744614
ENSG00000120963	-0.299804374046619	2.00432137378264	0.276287248708173
ENSG00000121039	0.0807411561102224	3.80195223485428	0.13694702502643
ENSG00000121057	-0.543859120472976	2.731185707634	0.352013800760551
ENSG00000121058	-1.20205335169172	1.50514997831991	0.0260968644612631
ENSG00000121060	0.159055518559153	1.61278385671974	0.0575129047605671
ENSG00000121210	-0.990773492072204	2.94546858513182	0.174798063650763
ENSG00000121350	-0.381778336203477	2.16136800223497	0.30711495623022
ENSG00000121390	0.888751720102079	4.0702411058236	0.0334876795514125
ENSG00000121481	-0.504429745155668	1.63346845557959	0.154871014767901
ENSG00000121578	-0.596839791338575	1.81624129999178	0.205560979877729
ENSG00000121691	-1.33794006365697	2.27989498001164	0.0476641596209559
ENSG00000121741	0.507752884402411	4.16668167717356	0.0820138385028941
ENSG00000121766	-0.0578219361256052	3.15472820744016	0.397183247620921
ENSG00000121774	0.360997822238363	3.29688447553855	0.208607865340004
ENSG00000121892	-0.022128807793101	4.01782603803042	0.0788424579807187
ENSG00000121897	-0.0639084808055077	3.75438656417651	0.134187718299843
ENSG00000121903	0.0613826363496195	1.96142109406645	0.161747811012195
ENSG00000121989	-0.389687496650555	2.52955867302116	0.371978759691924
ENSG00000122008	0.144146745630872	3.41103014679709	0.315318243921908
ENSG00000122026	0.524738140519555	4.0661208452191	0.090749336430633
ENSG00000122034	-1.04592625000933	1.82930377283102	0.0909398164591878
ENSG00000122042	0.112968617059867	3.20139712432045	0.331512797967435
ENSG00000122140	-0.837821713198822	2.55509444857832	0.200003747915872
ENSG00000122176	-1.91427515111841	2.63798978078469	0.0200677530339945
ENSG00000122203	0.22347058811822	3.37903343181797	0.289916104083082
ENSG00000122257	-0.439334770507876	1.39794000867204	0.107612096002553
ENSG00000122359	-0.121818369564023	2.8733206018154	0.376398041025161
ENSG00000122376	-0.252938385861111	2.83090929954644	0.409206816149849
ENSG00000122417	-0.65159067527348	1.82930377283102	0.196378164233873
ENSG00000122482	-0.0797623617587314	1.17609125905568	0.0459194237984725
ENSG00000122484	-0.310486150269062	2.95832493164405	0.421807285547309
ENSG00000122497	0.348052745800928	3.52381147608972	0.218456129013622
ENSG00000122545	0.297148158865994	2.79761373015308	0.174035787230266
ENSG00000122565	0.0670172993108263	2.18610837981321	0.201250469141626
ENSG00000122566	1.07243726648184	4.78630057220172	0.0140783868059281
ENSG00000122643	-0.110683713046515	2.08457627793433	0.250440301503572
ENSG00000122674	-0.593612505295723	1.73639650227664	0.174159744560023
ENSG00000122691	-0.907598710891731	2.28103336724773	0.162132994031859
ENSG00000122705	0.0159819797682182	3.89547779627571	0.102849674141887
ENSG00000122707	-0.395700063879781	1.70329137811866	0.190020106977841
ENSG00000122729	-0.51495138458626	2.80037335489135	0.375949150816938
ENSG00000122779	-0.323158803457082	1.61278385671974	0.160044845852784
ENSG00000122786	0.198426909302047	3.55242484570409	0.26008814148932
ENSG00000122861	-0.866808751370217	1.64836001098093	0.110064412301706
ENSG00000122863	-1.02385717098655	1.70329137811866	0.0764698544296047
ENSG00000122873	-0.740364766171857	2.22271647114758	0.208016272325206
ENSG00000122877	-1.08368996994741	3.39532639306935	0.0753349873786568
ENSG00000122912	-0.417489100586692	3.07059193151204	0.392605537642303
ENSG00000122952	-1.53679171753484	2.66978161520854	0.0389035288389507
ENSG00000122958	-0.0753675714223	3.31079948383439	0.366940937073495
ENSG00000122965	0.608621412808442	3.35573878360204	0.0885106585821529
ENSG00000122966	-0.891439020412235	2.55022835305509	0.189543142182664
ENSG00000122970	-0.48162997861945	2.64345267648619	0.373702872327242
ENSG00000123066	0.173768923397512	3.69121414838279	0.201576393296155
ENSG00000123091	0.201764341612163	1.76342799356294	0.0683164991109328
ENSG00000123094	-0.330061344118249	2.9106244048892	0.424037531035677
ENSG00000123106	-0.11013942529432	2.4661258704182	0.302592963050613
ENSG00000123130	-0.240705359866664	2.5971464878337	0.365743365392087
ENSG00000123131	-1.38471996561139	2.64982146322457	0.0526568732989554
ENSG00000123146	-0.528493105947041	3.21708895147917	0.32738697573567
ENSG00000123240	-0.163655045615039	2	0.243609288269439
ENSG00000123352	0.127172567051889	3.59928250131975	0.242857415291151
ENSG00000123353	0.220311261184615	3.6376398053587	0.224494297872128
ENSG00000123395	0.155388923564002	3.15533603746506	0.301533918309508
ENSG00000123485	-0.619923361795291	2.3021143769562	0.26099928596142
ENSG00000123505	0.702128348042911	4.70154639930668	0.0297189527123523
ENSG00000123562	0.0673578401038434	3.47355995460081	0.304396506718595
ENSG00000123575	-0.467045054149791	2.22271647114758	0.302130685713533
ENSG00000123636	-0.127244595578484	1.74429298312268	0.169128558105942
ENSG00000123643	-0.392683375264216	2.91881639036038	0.416539419681865
ENSG00000123684	-0.0400579637063514	2.86003838980719	0.343313526409367
ENSG00000123728	0.047022750136947	2.67577834167409	0.26926815137626
ENSG00000123737	-0.351452676469486	3.21338492491639	0.378668712842054
ENSG00000123739	-1.91427515111841	3.36595572266568	0.0086869679156684
ENSG00000123983	-0.379808612040089	3.89542254603941	0.061858651046062
ENSG00000123992	-0.370149453310376	2.79028516403324	0.424646280110455
ENSG00000124120	-0.679886493176706	3.35803007657696	0.198996538353465
ENSG00000124145	0.0917382448759924	3.49961835970001	0.29241711390864
ENSG00000124151	0.372189311302937	4.16448669304815	0.09314335498421
ENSG00000124160	-0.314669414810538	2.99738638439731	0.419049532052067
ENSG00000124177	0.0631473487379378	3.08653778375321	0.340125647518558
ENSG00000124191	-0.952620670937461	2.32837960343874	0.154734768921438
ENSG00000124193	0.834908914757729	4.81391108700065	0.0211150889799478
ENSG00000124198	-0.924383004026214	3.25515185098893	0.167175567588707
ENSG00000124207	-0.0573399905895243	2.03941411917614	0.228288209909396
ENSG00000124209	-0.230197809688875	1.60745502321467	0.145314939655914
ENSG00000124216	0.844170557461024	4.02143739646709	0.0417426676122505
ENSG00000124217	-0.0724815907679294	1.39794000867204	0.0692641970049469
ENSG00000124228	-0.0119764372683213	3.12205196263325	0.38046314056871
ENSG00000124275	-0.553968381525092	2.24797326636181	0.282142881231831
ENSG00000124279	-0.751713992252097	3.02755345405022	0.239845060015616
ENSG00000124299	-0.87585910834159	1.23044892137827	0.0457202893625334
ENSG00000124357	-0.491607267421124	2.6036855496147	0.358660366934124
ENSG00000124370	-0.685749961275375	2.9434945159061	0.275138741872888
ENSG00000124422	-0.824022852175491	2.51587384371168	0.197556495534092
ENSG00000124486	0.242284779699162	4.34900540094307	0.0599074075595586
ENSG00000124496	-0.701825532903522	3.62940959910272	0.0868194408686433
ENSG00000124532	-1.27230824559983	2.63346845557959	0.070475187583157
ENSG00000124535	-0.372075756125996	3.26434550705009	0.360474778763896
ENSG00000124641	-0.189307999487956	3.29545713807256	0.360813523478621
ENSG00000124766	-0.971278249935853	1.16136800223497	0.0330237138005034
ENSG00000124767	-0.347840862513985	2.54468802230268	0.37870394578892
ENSG00000124782	-0.497971185296934	3.28046454662692	0.324364590776251
ENSG00000124784	-0.712199416622282	2.26951294421792	0.218967082990125
ENSG00000124786	-0.157186235473347	2.94324712513786	0.400244427203973
ENSG00000124788	-0.65159067527348	2.31910605930978	0.247753224576345
ENSG00000124795	-0.0555013358200347	2.57345182203549	0.298608133840155
ENSG00000125107	0.691747170776729	4.35352193791488	0.0556806963601508
ENSG00000125148	-0.924383004026214	3.04159004688937	0.192685787637241
ENSG00000125247	-1.15310342990154	1.74036268949424	0.0642286588196593
ENSG00000125257	-0.121292458737389	2.31069331234336	0.289313083957646
ENSG00000125304	-0.079284964011957	2.89153745767256	0.364699251300656
ENSG00000125347	0.851036073599634	3.96383503070215	0.0413126003882095
ENSG00000125351	-0.469454190476023	2.66931688056611	0.384198382596081
ENSG00000125354	-0.982822809826661	3.73070154428185	0.0223961898661946
ENSG00000125375	-0.934731726206878	3.3849802956513	0.124120802973493
ENSG00000125384	-1.91427515111841	2.77851301173892	0.0202174029611904
ENSG00000125398	-1.23576172187086	2.59050746200858	0.0768989847080146
ENSG00000125482	-0.891439020412235	1.09691001300806	0.0338895108143338
ENSG00000125484	0.061748948408498	2.27875360095283	0.210844805115557
ENSG00000125485	-0.194369036712634	3.36097188372594	0.321679031440854
ENSG00000125503	0.0542511932235966	3.43120288455652	0.324525091796645
ENSG00000125534	0.411790860877733	4.08778141780954	0.102895074533175
ENSG00000125629	-0.763367779407113	2.63798978078469	0.223215636754059
ENSG00000125675	-0.405951505039415	2.60584353905809	0.391309101706869
ENSG00000125676	-0.301442077554244	2.24303804868629	0.30877539503297
ENSG00000125691	0.00485156516125874	3.29567703401747	0.36915302276407
ENSG00000125703	-0.747111184177009	2.00860017176192	0.202300562275033
ENSG00000125733	-0.135513211600301	2.77742682238931	0.363109483414584
ENSG00000125772	-0.0303345825704276	1.97543180850926	0.204741961531021
ENSG00000125779	0.441058076759436	3.55132798800385	0.174165621804568
ENSG00000125814	-0.507056107088916	3.53269069478065	0.182053918936317
ENSG00000125818	-0.628496545460561	3.04902409791505	0.299153054996722
ENSG00000125826	-0.02043306291779	2.4345689040342	0.261146656484202
ENSG00000125827	-0.379808612040089	2.10890312766731	0.303333924122818
ENSG00000125844	0.403826989898359	3.43767130477073	0.195154955546342
ENSG00000125845	-0.54673591626689	2.20002926655377	0.281940987967325
ENSG00000125868	-0.204035188913436	4.43839993380471	0.0175052983572675
ENSG00000125870	0.0444518955754831	1.23044892137827	0.0418757556202199
ENSG00000125871	-0.0555013358200347	2.6414741105041	0.311434207015973
ENSG00000125877	-0.195653208946154	3.87791818945282	0.0954054950176888
ENSG00000125898	-0.138304774843895	2.27415784926368	0.288524319027828
ENSG00000125912	-0.697719868999803	1.95182303531591	0.21400918521112
ENSG00000125970	0.0930633226033752	3.38453261549425	0.334908407210709
ENSG00000125977	0.260549377978542	3.34654855854847	0.271014019481514
ENSG00000125995	-0.43600045888781	2.26834391395106	0.310498126132387
ENSG00000126001	-0.815981380250241	2.64542226934909	0.213308604680614
ENSG00000126003	-0.16069625633294	3.01410032151962	0.410475996024631
ENSG00000126012	0.185090355477075	3.28069216428512	0.303690186021748
ENSG00000126067	0.107922171073058	1.39794000867204	0.0432616172035869
ENSG00000126107	-0.758640467151197	1.71180722904119	0.140884977749655
ENSG00000126216	-0.539621925597137	1.80277372529198	0.212123371316576
ENSG00000126247	0.0136292964974026	2.35602585719312	0.236809199689023
ENSG00000126458	0.300630217113383	1.07918124604762	0.00991231866503721
ENSG00000126524	-0.183054162594654	1.91381385238372	0.227947984424896
ENSG00000126698	-0.0792554575396312	0.301029995663981	0.00837462356807663
ENSG00000126777	-0.143942315899146	2.88930170250631	0.386084292402291
ENSG00000126814	-0.846281990983344	2.66228551572213	0.210695439788467
ENSG00000126821	-1.03691006799299	2.66838591669	0.149643372012252
ENSG00000126934	-0.00368133959771337	1.52504480703685	0.0780882218358632
ENSG00000127124	-1.02385717098655	3.46664522836398	0.0719429211691482
ENSG00000127241	-0.824022852175491	2.85793526471943	0.222227737439817
ENSG00000127314	0.11765402118083	1.98677173426624	0.141718156176634
ENSG00000127334	-0.562773457647208	2.91855453055027	0.346258742632967
ENSG00000127419	-0.65159067527348	2.97818051693741	0.29254052536571
ENSG00000127463	-0.218621246134284	3.40251930257425	0.291087636232675
ENSG00000127528	0.271334357472958	3.44692531124275	0.263926068716236
ENSG00000127616	0.331862075153542	1.70329137811866	0.0353639085026811
ENSG00000127666	-0.0667378657533136	3.14144977340047	0.399864909666789
ENSG00000127774	0.206853987498922	3.05671432951639	0.252415492108587
ENSG00000127870	-0.558348605223165	2.67348169707335	0.334489512366048
ENSG00000127914	-0.428274591242465	1.38021124171161	0.105361906408303
ENSG00000127920	-0.897869787002556	2.43055876952276	0.17504411225495
ENSG00000127946	-0.837821713198822	3.18525876529658	0.200996176009137
ENSG00000127947	0.0381507246054962	2.93424588102307	0.32305499759936
ENSG00000127948	-0.0369368331952713	3.12024479554637	0.389506628858708
ENSG00000127989	-0.405951505039415	2.2417954312952	0.311648583407774
ENSG00000127995	-1.18309163572541	2.73279569828933	0.0955091992574489
ENSG00000128266	-1.77283390140303	2.58994960132571	0.0208682331677175
ENSG00000128342	-0.0195490919146544	2.60852603357719	0.29008692999479
ENSG00000128463	0.170778458563096	2.97150778171126	0.261714656661892
ENSG00000128512	-0.0851682903078125	3.25224605047312	0.387019230628431
ENSG00000128534	-0.294976478962431	2.16879202031418	0.299997382189718
ENSG00000128563	-0.0356136660169024	3.15956719323362	0.39131692431656
ENSG00000128581	-0.917550582921958	2.87880893235921	0.203500629414616
ENSG00000128585	0.494799748272174	4.18067055295789	0.0809745274159736
ENSG00000128590	-0.261017795103402	2.78887511577542	0.407151763534895
ENSG00000128595	0.126560575110164	2.17753649992986	0.175553638549184
ENSG00000128607	-0.121292458737389	3.50078517291746	0.249128012226271
ENSG00000128641	-0.207305647225847	2.13353890837022	0.278153436273683
ENSG00000128654	-0.952620670937461	0.698970004336019	0.0121631561344609
ENSG00000128699	-0.422848365228004	3.21945353707681	0.367733498189581
ENSG00000128708	-0.318065736160509	1.60745502321467	0.157990236316412
ENSG00000128731	-1.03691006799299	3.18511700114259	0.136144584465984
ENSG00000128805	-1.12505284783947	3.03582982525283	0.113307475902882
ENSG00000128891	-0.258758817609348	2.42975228000241	0.335570033133304
ENSG00000128908	-0.163655045615039	4.04174787172327	0.0740710906811352
ENSG00000128917	0.063490936407653	3.2817149700273	0.35614068279218
ENSG00000129003	-0.171436289342045	1.79588001734408	0.192221703491984
ENSG00000129028	-0.829523101611022	2.59328606702046	0.205816410369316
ENSG00000129038	-0.934731726206878	2.68574173860226	0.194266367094294
ENSG00000129055	-0.276091485528959	2.98385171899147	0.420185561871969
ENSG00000129116	-0.422848365228004	1.93449845124357	0.273164331300276
ENSG00000129128	-0.356051952881007	2.90955602924118	0.422723862383454
ENSG00000129173	-1.20205335169172	2.50718097726024	0.0824077288262677
ENSG00000129187	-0.432691551646811	1.04139268515823	0.0475702773323936
ENSG00000129195	-0.234395676136481	3.04473569745051	0.417898013830057
ENSG00000129235	-0.438242964506927	3.28634417640908	0.340322927624739
ENSG00000129250	-0.266993729304133	2.82445127003661	0.412417116143629
ENSG00000129292	-0.0111347169323847	2.05307844348342	0.213656855682541
ENSG00000129351	0.0628034890270897	3.263399331334	0.358121698773808
ENSG00000129353	-0.917550582921958	3.46127336762379	0.100455917573547
ENSG00000129534	-1.0028555285675	2.14457420760962	0.128089934442691
ENSG00000129562	-0.041832253934047	3.1360860973841	0.391708383680588
ENSG00000129566	-0.310486150269062	2.16879202031418	0.302139213190714
ENSG00000129636	0.0128342720826769	3.60476588470389	0.222149900875073
ENSG00000129680	-1.02385717098655	3.79754451436173	0.0150835087620255
ENSG00000129810	-0.337940063656972	1.82607480270083	0.230694637025793
ENSG00000129932	-0.0997655415755599	2.52113808370404	0.306685641142244
ENSG00000129933	-0.729304586906446	2.77778918743487	0.247035687883829
ENSG00000130021	-0.963673539935232	2.91881639036038	0.186940933991461
ENSG00000130119	-0.039160077594699	2.26834391395106	0.257829506743256
ENSG00000130147	-0.660819279730522	1.96378782734556	0.228010936091466
ENSG00000130150	-0.505701555106999	2.84633711212981	0.381274023193889
ENSG00000130175	-0.701825532903522	1.85733249643127	0.19234697582636
ENSG00000130176	-1.03691006799299	3.01745072951054	0.151065104209535
ENSG00000130222	-0.475499416217799	2.65848838130902	0.378806969745452
ENSG00000130224	-0.374952179517892	2.71767050300226	0.417980009159753
ENSG00000130227	-0.679886493176706	2.96284268120124	0.276530186684614
ENSG00000130254	-0.149654000924135	3.15594301797184	0.410485220589063
ENSG00000130332	-0.6098941057931	3.9494388010365	0.0317550693194624
ENSG00000130340	-0.35240184689136	2.36267092972567	0.330759338670156
ENSG00000130348	-0.076817785493023	1.71180722904119	0.149197688189925
ENSG00000130349	-0.87585910834159	1.68574173860226	0.113031566443896
ENSG00000130363	-1.21530514678239	2.40483371661994	0.0736230727592613
ENSG00000130396	-0.86081880893731	1.37106786227174	0.0656856178413256
ENSG00000130402	-0.345137972619543	3.14798532068381	0.396168810125465
ENSG00000130449	0.189848948738708	3.54101729284566	0.265164282419997
ENSG00000130508	-0.280759767726275	2.84540813962179	0.417578404366212
ENSG00000130522	0.748960684219556	3.59884520035703	0.0590934736403711
ENSG00000130560	-1.18309163572541	2.73399928653839	0.0955091992574489
ENSG00000130635	-1.04592625000933	2.30856441356124	0.123251891691742
ENSG00000130669	-0.65159067527348	2.38827886345964	0.249777687333443
ENSG00000130684	-0.141664883951073	2.26363606858811	0.287755601440802
ENSG00000130713	-0.64793159311981	3.32438535649043	0.225241595970843
ENSG00000130726	0.509024025338805	4.35446380026568	0.05632451553062
ENSG00000130734	-0.491607267421124	1.17609125905568	0.0667102114404502
ENSG00000130741	0.0549739624991962	3.51128161346714	0.285152363509904
ENSG00000130749	-0.033837973258725	1.26717172840301	0.0528888771709092
ENSG00000130758	-0.485335257823151	3.19187001544472	0.354912743716414
ENSG00000130766	0.366650752142091	1.78887511577542	0.0357073988633878
ENSG00000130813	0.053153903217864	2.94718856552609	0.318614267422722
ENSG00000130816	0.124122419594446	1.80617997398389	0.100292426341129
ENSG00000130821	0.583542794700973	4.18852070208659	0.0751978244287843
ENSG00000130826	-0.924383004026214	2.33041377334919	0.16162727070694
ENSG00000130827	0.495196963341717	3.99651167215418	0.103546239142945
ENSG00000130939	-0.17629214114573	2.85973856619715	0.390789908828878
ENSG00000130956	-0.625026201443864	2.79133970396514	0.306115484567572
ENSG00000131016	0.0800600548862818	3.46886404014819	0.306772308918508
ENSG00000131018	-0.14564107209998	2.27300127206374	0.289800891862071
ENSG00000131019	-0.350560679609499	1.99563519459755	0.283808933156494
ENSG00000131069	-0.837821713198822	1.8228216453031	0.142499778072326
ENSG00000131080	-0.0281559497764883	2.55022835305509	0.282571816356151
ENSG00000131127	-0.405951505039415	1.85733249643127	0.248297668840377
ENSG00000131143	-0.0797328228347174	2.05115252244738	0.237054663938804
ENSG00000131165	0.171866779842882	2.7906369619317	0.232264914419613
ENSG00000131171	-0.740364766171857	2.58939102313693	0.22572111967358
ENSG00000131236	0.273734594606575	2.61119206086843	0.171375629369865
ENSG00000131263	0.229501321520083	3.38560627359831	0.286484591087946
ENSG00000131269	-0.473056605879867	1.87794695162919	0.25128144284606
ENSG00000131323	-0.0992656540518187	3.05633303495116	0.402076497197293
ENSG00000131378	-0.251473451979238	2.79169064902012	0.403892749130775
ENSG00000131389	-0.808086102752897	1.95424250943932	0.170407695458336
ENSG00000131435	-0.657081948544988	2	0.233967279161043
ENSG00000131459	0.00686103982996667	3.46849502450707	0.300497807083309
ENSG00000131508	-0.0522676415965813	3.89039307102383	0.101720507608166
ENSG00000131558	-0.119130470521	2.30319605742049	0.287312698243176
ENSG00000131591	-0.258803427196257	3.01029995663981	0.419095720058747
ENSG00000131626	-0.056433687459769	1.40654018043396	0.0689241595553064
ENSG00000131669	-0.16130778807915	3.32551566336315	0.348861154879974
ENSG00000131711	0.045191144562715	3.24625231229932	0.364324709039634
ENSG00000131725	-0.539621925597137	2.03342375548695	0.270664938972272
ENSG00000131732	-0.242829124808995	3.00496588710682	0.418462520944687
ENSG00000131737	-1.20205335169172	2.36172783601759	0.0747409954694419
ENSG00000131747	-0.214572422800921	1.67209785793572	0.160911284209791
ENSG00000131773	0.0673367877934093	3.50406288267869	0.291772856937244
ENSG00000131828	-0.603268593797369	3.28589471248084	0.263296353831005
ENSG00000131941	-0.815981380250241	3.17522180034305	0.207893345832976
ENSG00000131944	-0.982822809826661	0.929418925714293	0.0232536564852427
ENSG00000131966	-0.454133425565517	3.57840997033124	0.160619849152345
ENSG00000132002	0.749915859352968	4.00442885911469	0.0608492029291606
ENSG00000132005	-1.27230824559983	3.16908635748702	0.0646168178798524
ENSG00000132017	-0.527070127103214	0.698970004336019	0.0201761174276547
ENSG00000132128	0.0214537108277302	1.51188336097887	0.0703298568313618
ENSG00000132153	-0.102839310056255	3.46996920949996	0.273575113422575
ENSG00000132155	-0.00163208680278097	3.01199311465926	0.358148948445935
ENSG00000132170	-0.398737853621927	2.85793526471943	0.420248081999223
ENSG00000132256	-0.0720121253993862	1.89762709129044	0.199699304383829
ENSG00000132294	-0.603268593797369	1.43136376415899	0.101885923895626
ENSG00000132300	0.250356403797281	3.59571661994342	0.235461892444412
ENSG00000132305	-0.491607267421124	2.8139144200486	0.388803366624302
ENSG00000132341	0.479427106668399	3.5119501703755	0.158383171012712
ENSG00000132383	-0.758640467151197	2.49415459401844	0.210388708157529
ENSG00000132386	-1.27230824559983	2.9677819080758	0.0744071472778378
ENSG00000132388	-0.043641004256696	3.12661837552295	0.392239832411592
ENSG00000132406	-0.353297637260563	2.6570558528571	0.407750890263708
ENSG00000132434	-0.230873725253885	2.13513265137677	0.282891767681524
ENSG00000132436	-1.21530514678239	2.79934054945358	0.0882721984490814
ENSG00000132463	-0.582549208095516	2.37930551775058	0.280552388126377
ENSG00000132475	0.991565849997882	4.14637613307539	0.0211613344308973
ENSG00000132485	0.626200676983234	3.38192693063723	0.0828005715201812
ENSG00000132507	0.0400122005605788	3.02591999850202	0.338956713670395
ENSG00000132541	-0.971278249935853	1.81954393554187	0.103067353020708
ENSG00000132549	-0.127244595578484	2.99804126436343	0.40104067844188
ENSG00000132661	-0.00533768747972374	3.53269069478065	0.261362208562075
ENSG00000132669	-0.525734273847841	2.77305469336426	0.368768137540344
ENSG00000132688	-0.633701730542897	3.53624270683832	0.14451740448771
ENSG00000132694	-0.451807572415595	3.0015173768235	0.388708947272485
ENSG00000132740	-0.332671734878916	0.903089986991944	0.0321898601844308
ENSG00000132780	0.463199821049544	3.71134317155851	0.151326090879696
ENSG00000132792	0.329391022351527	1.83884909073726	0.0473302324372737
ENSG00000132823	-0.0431745331283355	3.3023309286844	0.369782230082315
ENSG00000132824	-0.309674372932766	2.91009054559407	0.423469646550461
ENSG00000132842	0.290099151633518	2.06818586174616	0.0902829841481805
ENSG00000132912	-0.0174493583313502	3.28205537068371	0.374028054086044
ENSG00000132950	-0.299804374046619	2.48925516836926	0.357611945642225
ENSG00000132952	0.434385567259374	2.63898815934368	0.0930375684915662
ENSG00000132963	0.359057001269881	2.48429983934679	0.120140330738868
ENSG00000132964	-0.485335257823151	2.43854234878611	0.322723414351171
ENSG00000133026	-0.68179281416268	1.02118929906994	0.0260115972081096
ENSG00000133030	-1.0028555285675	0.176091259055681	0.00339471479575962
ENSG00000133056	-1.05967046281518	3.67481522980359	0.023308952938845
ENSG00000133059	-0.305538719563769	2.63397315578967	0.394462774897548
ENSG00000133065	-0.362585213051952	1.73639650227664	0.200193330876813
ENSG00000133107	-0.679886493176706	1.99563519459755	0.225599596084235
ENSG00000133111	-0.971278249935853	2.21616590228599	0.142151395669715
ENSG00000133114	-0.450683996588116	2.80448018910599	0.406991936318675
ENSG00000133131	-0.198860920462211	3.41212440617332	0.287957685650493
ENSG00000133138	-1.91427515111841	4.56831321779687	0.00259795591106734
ENSG00000133142	-0.501819170516324	2.48358729696889	0.325692738464659
ENSG00000133193	-0.229522944452681	1.81954393554187	0.207694720634039
ENSG00000133250	0.128079788650411	2.88789848809687	0.271011429430981
ENSG00000133302	-1.12505284783947	2.26481782300954	0.0933555444620171
ENSG00000133313	-1.06917711110415	1.87794695162919	0.0931478858576915
ENSG00000133318	-0.196277406401945	3.54943243709754	0.204559366932155
ENSG00000133393	-0.611516145933043	2.88252453795488	0.31915730377931
ENSG00000133398	0.0592426031725796	2.23552844690755	0.209889086374119
ENSG00000133422	-0.382736885044321	2.68663626926229	0.412544775681321
ENSG00000133424	-1.27230824559983	1.95424250943932	0.0556719823965936
ENSG00000133606	-0.403869305720236	2.23678909940929	0.311247983612233
ENSG00000133619	-0.479152539557018	3.00281377922467	0.378130570676511
ENSG00000133704	-0.303885524231485	2.58092497567562	0.381747606416327
ENSG00000133706	-0.882061640061427	1.97081161087252	0.142913596337911
ENSG00000133858	0.53041412895279	3.60777660374169	0.13915342828966
ENSG00000133872	-0.395700063879781	2.85733249643127	0.42093065449717
ENSG00000133935	-1.04592625000933	3.04688519083771	0.144814973286554
ENSG00000134014	-0.0513441814862692	2.86242955610601	0.347532184163342
ENSG00000134030	-0.332671734878916	3.37419825792908	0.302141900124329
ENSG00000134046	-0.390663681856603	3.14019367857863	0.390789125676001
ENSG00000134077	-1.43715389639874	3.96170578400251	0.00528220011917033
ENSG00000134107	-1.23576172187086	3.29863478312444	0.061406653452347
ENSG00000134108	0.0291166597640159	3.4852244001258	0.295524187276806
ENSG00000134186	0.204843688651526	2.5152113043278	0.183393000825202
ENSG00000134248	-0.17629214114573	3.35063560825895	0.330988097740948
ENSG00000134255	0.11609782957615	3.28296180353434	0.336787465929662
ENSG00000134259	-1.29571264668336	2.19589965240923	0.0512383973047258
ENSG00000134265	-0.308814050669223	2.77524625974024	0.418292521792347
ENSG00000134294	0.051744720810573	3.01745072951054	0.33285222780809
ENSG00000134308	0.520218293852214	4.95879315311348	0.00580096949209808
ENSG00000134324	-0.763367779407113	3.18141479625428	0.220787266859381
ENSG00000134352	0.681360208738047	2.67348169707335	0.0138529021812015
ENSG00000134363	0.0687593092571232	3.14921911265538	0.34677000073584
ENSG00000134440	-0.294976478962431	1.62838893005031	0.161713637756091
ENSG00000134444	-0.0881401136407302	1.88081359228079	0.200204905234949
ENSG00000134452	-0.770484186140004	3.25671774597749	0.202399521410361
ENSG00000134453	-0.316364255454473	2.47494433546539	0.35615670018311
ENSG00000134480	-0.294976478962431	3.0733517023869	0.41288311573873
ENSG00000134504	-1.12505284783947	2.66464197555613	0.11170014350572
ENSG00000134531	0.194286194970197	3.21112054125805	0.28804071138102
ENSG00000134569	-0.891439020412235	0.8750612633917	0.0218085830926347
ENSG00000134574	0.134996921892638	3.22232621099081	0.323611601559341
ENSG00000134575	-0.65159067527348	2.80106052984786	0.289723805291305
ENSG00000134590	-0.346018889801113	2.45178643552429	0.352413583725196
ENSG00000134597	-0.852073434237554	2.29666519026153	0.174374720463534
ENSG00000134644	0.627555342777237	3.87754410771594	0.0939261110339779
ENSG00000134684	-0.284665029597523	2.4920616045126	0.356100332821301
ENSG00000134690	-0.328312307737283	1.94939000664491	0.267824948774049
ENSG00000134697	0.174051741159356	3.27852496473702	0.308966377876976
ENSG00000134748	0.157951661069991	3.03881878737366	0.279865581072239
ENSG00000134759	-0.293362931420342	3.43280900503317	0.261248530664386
ENSG00000134779	-0.685749961275375	2.79239168949825	0.269489646746714
ENSG00000134851	-0.350560679609499	2.40823996531185	0.341516891399168
ENSG00000134852	-0.390663681856603	2.80854855124041	0.422883460764656
ENSG00000134871	-1.02385717098655	2.12548126570059	0.121081623551407
ENSG00000134884	-0.238591929933156	3.88730778337677	0.0872740263373163
ENSG00000134901	-0.87585910834159	3.33775867149342	0.157432308806143
ENSG00000134909	0.057113527324539	2.63093611906419	0.255039833795692
ENSG00000134954	0.148226717160721	3.01157044359728	0.281412866234642
ENSG00000134986	-0.456471801860834	1.90579588036787	0.261543969987246
ENSG00000134987	-0.22746311028306	2.88733593039917	0.409377080822294
ENSG00000134996	-0.60656871522775	2.64542226934909	0.298359368402928
ENSG00000135002	-0.165432847167212	3.43980621139333	0.277506960134484
ENSG00000135040	0.0194872788931197	1.14612803567824	0.036132364281099
ENSG00000135046	-0.790102417323818	3.08919836680515	0.222575036498433
ENSG00000135052	-0.56724385758266	2.15685190107001	0.272698774969883
ENSG00000135093	0.0564374908454878	3.48265924068333	0.301272689913788
ENSG00000135108	-0.360700458479159	2.85793526471943	0.425279674642209
ENSG00000135111	-0.405951505039415	3.66482994114309	0.120423180536365
ENSG00000135148	-0.294976478962431	2.4996870826184	0.359586906993408
ENSG00000135164	0.242284779699162	3.28600712207947	0.273324469677718
ENSG00000135185	-0.49415699521619	2.00646604224923	0.277393936410442
ENSG00000135211	-0.824022852175491	1.65321251377534	0.119086448646833
ENSG00000135213	0.445310520504969	3.80871724204925	0.140344074538059
ENSG00000135250	-0.0140752061915239	3.81157500587059	0.121212490483427
ENSG00000135269	-1.04592625000933	3.28914283593233	0.113513589401408
ENSG00000135297	-0.390663681856603	4.10900450754138	0.0364387985799086
ENSG00000135315	-0.0821869583393266	1.20411998265592	0.0491748685755717
ENSG00000135318	-1.43715389639874	3.50893352605003	0.0191876781676701
ENSG00000135334	-0.127244595578484	2.65753388755799	0.33874386863727
ENSG00000135341	-0.0325241995736131	1.26717172840301	0.0528888771709092
ENSG00000135365	-0.0710168084757672	3.90928852416225	0.0986109601765671
ENSG00000135503	-0.35515046922577	3.81110560701793	0.0814971738855096
ENSG00000135541	-0.395700063879781	2.48215869541128	0.35725657867799
ENSG00000135624	0.392627208179452	2.71474876072506	0.118684444811591
ENSG00000135655	0.754599920793279	3.79225157190326	0.064671300582413
ENSG00000135749	-0.982822809826661	2.42894429003557	0.152686634722092
ENSG00000135763	-0.402863016575343	2.68484536164441	0.409873380618296
ENSG00000135766	-0.465881410975086	2.90606554475524	0.394483913038055
ENSG00000135775	-1.61324515545443	1.54406804435028	0.0161813453183648
ENSG00000135821	0.270015923886349	3.22258642339039	0.246631028644955
ENSG00000135829	-0.0531930694870521	2.28216877830464	0.264354842271752
ENSG00000135842	-1.09870462315263	1.33243845991561	0.0269588774355073
ENSG00000135862	-0.473056605879867	2.63648789635337	0.375752322376511
ENSG00000135870	0.174849785742385	2.53147891704225	0.193270792526987
ENSG00000135899	0.224420036407787	2.83505610172012	0.213687917175538
ENSG00000135900	-0.163655045615039	3.18991120969281	0.40355360621072
ENSG00000135903	-0.195029907341815	2.35121634533934	0.308633857096542
ENSG00000135905	-1.03691006799299	2.10890312766731	0.116414546520033
ENSG00000135913	-0.109595818827274	2.76900787094377	0.351998986567584
ENSG00000135919	-0.843500694258874	2.86599180012628	0.218770600380198
ENSG00000135932	-0.332671734878916	2.99847730303651	0.41751384025639
ENSG00000135940	-0.290977815640892	1.55630250076729	0.140563731918578
ENSG00000135953	-1.15310342990154	1.24303804868629	0.0189090369301087
ENSG00000135968	-0.442694879615054	2.27300127206374	0.309973662916588
ENSG00000135972	-0.309674372932766	3.18920948958231	0.389659540880881
ENSG00000135974	0.239946734299257	3.24797326636181	0.269232927725413
ENSG00000135976	-0.262515335895213	2.51255099290421	0.354778141681778
ENSG00000135999	0.224937922532879	1.97772360528885	0.096467048324982
ENSG00000136010	-0.722827175322571	2.06258198422816	0.215134946304975
ENSG00000136026	-0.209955808848372	2.60260252042026	0.355838009856482
ENSG00000136048	-0.411169420958301	2.66039109840247	0.402544524554733
ENSG00000136068	-0.0856522029275452	4.04123473117143	0.075890490907157
ENSG00000136104	-0.829523101611022	1.95182303531591	0.161878143688335
ENSG00000136108	-0.539621925597137	1.87215627274829	0.237973760631018
ENSG00000136122	-1.53679171753484	2.12548126570059	0.0318411056741326
ENSG00000136141	-0.6098941057931	2.85672889038288	0.318825132200674
ENSG00000136146	0.0553240750610725	3.35324283143373	0.349062356557893
ENSG00000136152	-0.657081948544988	2.60906054993009	0.263033558320196
ENSG00000136156	-0.389687496650555	2.70586371228392	0.415376956444725
ENSG00000136158	-0.852073434237554	2.79865064544527	0.217198963247637
ENSG00000136161	-1.01118516412646	2.19173039336286	0.128685673466571
ENSG00000136238	-0.196941189632952	4.18344068003795	0.0493710328744489
ENSG00000136261	-0.411169420958301	3.34370393178321	0.315728081055172
ENSG00000136270	-0.14564107209998	3.15381486434453	0.410394822436977
ENSG00000136378	-0.670248254271872	3.21590181320403	0.247055790156904
ENSG00000136381	0.296320392139621	3.13940677044179	0.213347639028466
ENSG00000136504	0.276121639108015	2.2380461031288	0.124391563891532
ENSG00000136527	0.722042556519695	4.00623064648102	0.0665810430815804
ENSG00000136536	0.756805860631571	3.67458560230291	0.0614512610566157
ENSG00000136560	-0.110651994379109	3.25066391946324	0.387013964024654
ENSG00000136636	-0.205348307333112	2.88705437805096	0.403453790618999
ENSG00000136643	0.193236940971968	2.14921911265538	0.144518834402335
ENSG00000136699	-0.716444954962408	3.13049458852347	0.244859399377962
ENSG00000136715	0.0310171776473251	3.15244123805895	0.36508535178999
ENSG00000136718	-0.558348605223165	3.24154648059655	0.302738871287989
ENSG00000136720	-0.231592594875716	3.18624982077909	0.398964553061155
ENSG00000136731	-0.14564107209998	2.34830486304816	0.298816912479811
ENSG00000136732	-1.61324515545443	2.06258198422816	0.0275095720875264
ENSG00000136754	0.229515813859996	3.39776625612645	0.285956536723102
ENSG00000136758	0.382440995874927	3.37410650880401	0.204469349711557
ENSG00000136770	-0.190577271757143	3.59306443165872	0.181597081785289
ENSG00000136810	-0.87585910834159	3.27519614178562	0.175940856542
ENSG00000136816	0.130495889576394	2.86003838980719	0.264619895798368
ENSG00000136824	-0.487848321508315	2.07188200730613	0.287162476497627
ENSG00000136826	-0.459967695524803	2.82865989653532	0.402458695448304
ENSG00000136830	-0.790102417323818	3.10754912974469	0.221368396099383
ENSG00000136848	-0.87585910834159	2.19033169817029	0.163701948818063
ENSG00000136854	-0.701825532903522	3.40483371661994	0.173969400817516
ENSG00000136859	-1.91427515111841	1.73239375982297	0.0119802827713946
ENSG00000136867	0.221043515935162	2.97520196225785	0.233614066657957
ENSG00000136869	-1.02385717098655	2.17609125905568	0.124621750809696
ENSG00000136870	-0.21327132952245	2.80311555489003	0.39389091457659
ENSG00000136888	0.405607072915677	3.30048678798603	0.182710739159704
ENSG00000136891	-0.0165969740993659	2.56525734342021	0.280554745817402
ENSG00000136936	-0.573338241263815	0.653212513775344	0.0191402679427136
ENSG00000136937	0.106971801409286	3.20763436738896	0.335643741605119
ENSG00000136938	-0.383697554217648	2.06818586174616	0.299090766483178
ENSG00000136942	0.530062374409896	3.54431614174743	0.138344775115074
ENSG00000136986	-0.305538719563769	2.12710479836481	0.297422549780627
ENSG00000136997	-0.763367779407113	3.22115332195471	0.212832223657803
ENSG00000137055	-1.01118516412646	3.32510498297141	0.117662736493381
ENSG00000137073	0.497399303466489	2.4661258704182	0.0498022078355768
ENSG00000137075	-0.28308927267532	3.93816934639032	0.0722732627582158
ENSG00000137106	-0.209955808848372	3.3674491072686	0.315584213395713
ENSG00000137124	-1.53679171753484	2.41413736218448	0.0323478922948741
ENSG00000137166	-0.832216034908959	2.79588001734408	0.22040451013436
ENSG00000137168	-0.448376494803563	2.64933485871214	0.388423521365578
ENSG00000137177	0.143558227576025	3.15182934013187	0.307398102043876
ENSG00000137200	0.634295507000343	2.85763398515001	0.0323011465503421
ENSG00000137269	-0.590409024748254	3.05384642685225	0.319064437390229
ENSG00000137285	-0.441594604350315	3.38309692994909	0.28932420577855
ENSG00000137288	-0.409062114721458	1.89209460269048	0.259136471038955
ENSG00000137309	-0.815981380250241	3.35926616460675	0.16032626536348
ENSG00000137393	-0.795186990880172	1.81954393554187	0.155562009010912
ENSG00000137409	0.0851121547539964	2.47202469770028	0.214333886719436
ENSG00000137413	0.212387570015024	3.18864729599972	0.274246893202631
ENSG00000137449	-0.0662745650935088	2.88252453795488	0.358574085863673
ENSG00000137486	-0.191850264486965	1.73639650227664	0.176277013641304
ENSG00000137497	-0.0333819080514016	2.23044892137827	0.25110266058587
ENSG00000137500	-0.479152539557018	2.75204844781944	0.391438565269457
ENSG00000137513	-0.271518784970485	2.01703333929878	0.27191600097605
ENSG00000137547	-0.553968381525092	2.93424588102307	0.348963627776608
ENSG00000137563	-1.08368996994741	2.10037054511756	0.102798729590572
ENSG00000137573	-0.65159067527348	2.75815462196739	0.285628335678819
ENSG00000137574	-0.402863016575343	1.75204844781944	0.207126177438381
ENSG00000137575	0.0191070373604184	2.17753649992986	0.223199535595616
ENSG00000137601	-0.372075756125996	3.01367969729119	0.410442782348941
ENSG00000137692	-0.217923512989728	2.98091193777684	0.415734796894869
ENSG00000137710	-0.733721547310792	2.77524625974024	0.245245992929718
ENSG00000137714	-0.770484186140004	2.94987770403687	0.236284560772734
ENSG00000137760	-0.497971185296934	2.5792117802315	0.350119650110373
ENSG00000137764	-0.528493105947041	1.90579588036787	0.24927819095879
ENSG00000137776	0.234755430570472	2.41664050733828	0.164523217328044
ENSG00000137801	-0.387681655665853	2.44638181222244	0.348218034107841
ENSG00000137821	-0.46349195822226	2.26363606858811	0.305740010282749
ENSG00000137947	0.689005931071465	4.06297661804169	0.0700078530132824
ENSG00000137962	0.00966358357418696	1.9566485792052	0.18463357413241
ENSG00000137992	-0.565778755706236	0.653212513775344	0.0193643325755163
ENSG00000138029	0.284226470720748	3.11809931207799	0.217378823843321
ENSG00000138032	-0.202092500631525	3.31143596828916	0.351024502423948
ENSG00000138035	0.423150846674531	1.80955971463527	0.0256208197821092
ENSG00000138050	-0.22813477977974	2.3541084391474	0.314697582664777
ENSG00000138069	0.623011215489131	3.98904915643822	0.0845027058012043
ENSG00000138071	-0.0831784633818718	1.91907809237607	0.209566052069837
ENSG00000138074	-0.444972311563127	2.11394335230684	0.298783503098551
ENSG00000138078	-0.138851708862803	1.97081161087252	0.233266255643587
ENSG00000138081	0.287800583377718	3.56484353254383	0.23459766087647
ENSG00000138095	0.28359343291463	3.04785872740746	0.206113600855347
ENSG00000138119	-0.491607267421124	2.9554472105777	0.378880982728559
ENSG00000138138	0.30787893614245	2.39619934709574	0.132894793671213
ENSG00000138166	0.646231568021476	4.07029651819776	0.0762924656169594
ENSG00000138175	-1.23576172187086	3.61521333480136	0.0195027599946996
ENSG00000138231	-0.29738371779307	2.95158034490339	0.421772288368753
ENSG00000138246	0.101835330171355	2.8842287696326	0.281816674852847
ENSG00000138297	0.453840969398845	3.55774774164147	0.168242226886444
ENSG00000138303	-0.240013980605371	2.73957234445009	0.392226895235466
ENSG00000138316	-1.53679171753484	1.11394335230684	0.00614356141864748
ENSG00000138326	-0.163075987425419	1.43933269383026	0.0881985145827145
ENSG00000138363	-1.91427515111841	3.24538927117121	0.00912871450852408
ENSG00000138375	-1.33794006365697	3.58063991200808	0.0180338783895843
ENSG00000138376	-0.718519096250673	1.73639650227664	0.151871423880678
ENSG00000138386	-0.474312929825142	2.02938377768521	0.285430831012937
ENSG00000138399	-0.380762818498699	2.38560627359831	0.333751474286487
ENSG00000138430	-0.712199416622282	2.93851972517649	0.261275390107933
ENSG00000138434	-0.266993729304133	2.11226976841727	0.287202952069625
ENSG00000138600	-0.115939640186906	3.20520436394814	0.400230184974409
ENSG00000138639	-0.15427104423312	2.9635517335741	0.401941100283428
ENSG00000138640	-0.124523007982446	3.06707085604537	0.409518663284215
ENSG00000138650	-0.675982175181873	1.66275783168157	0.135816762970151
ENSG00000138658	-0.758640467151197	2.13672056715641	0.200894265976831
ENSG00000138685	-0.577919305672691	2.91698004732038	0.33657512752422
ENSG00000138688	-0.770484186140004	2.3096301674259	0.196473789183316
ENSG00000138698	-0.263243511452195	2.1156105116743	0.286450912003988
ENSG00000138735	-0.469454190476023	2.57576498053672	0.361361693221883
ENSG00000138738	-1.05967046281518	2.06069784035361	0.107613518879588
ENSG00000138750	0.202793218531232	2.43695733066945	0.176573218349482
ENSG00000138756	-0.263243511452195	1.97772360528885	0.261039591246059
ENSG00000138757	0.154537047171898	3.40654018043396	0.313285186459247
ENSG00000138758	0.810550029378148	5.19436307561084	0.00652273816522837
ENSG00000138760	-0.270035707782322	3.28216877830464	0.356355166332435
ENSG00000138768	-0.467045054149791	2.67255962776328	0.385756649260667
ENSG00000138771	0.143861412213982	2.64884770837289	0.220443518349091
ENSG00000138777	-0.982822809826661	2.31281182621209	0.145271441078441
ENSG00000138802	-0.203399749491687	3.35525990552738	0.323163367366063
ENSG00000138814	0.029488241415009	3.76421350552248	0.144484871554397
ENSG00000138829	-0.524402516967707	4.69039988471246	0.00675695904853944
ENSG00000138942	0.491015236265954	3.15624619039734	0.112996205556608
ENSG00000139131	-0.312164712596366	2.23929947912689	0.309330377726287
ENSG00000139133	-0.917550582921958	1.63346845557959	0.0929401923514482
ENSG00000139163	-0.387681655665853	1.8228216453031	0.23426614399932
ENSG00000139168	-0.891439020412235	0.954242509439325	0.0263041068506706
ENSG00000139174	-0.815981380250241	1.93196611472817	0.165187542897198
ENSG00000139218	-0.213921388922279	3.50677553660664	0.225094247631834
ENSG00000139263	-0.490376011823175	1.32221929473392	0.0933722465757011
ENSG00000139278	-0.934731726206878	3.09113915382575	0.18623929248514
ENSG00000139324	-0.417489100586692	1.77815125038364	0.216853767212224
ENSG00000139329	-0.577919305672691	2.88733593039917	0.337733783178805
ENSG00000139370	-0.695742500853947	1.99122607569249	0.220243641995353
ENSG00000139405	-0.590409024748254	3.30941722577814	0.262065873886804
ENSG00000139433	-0.729304586906446	3.17811325231463	0.231856908762197
ENSG00000139436	-0.532622590539697	2.04336227802113	0.272995663052039
ENSG00000139438	0.223218197840276	3.29047981333067	0.28510242911528
ENSG00000139505	-0.084202079669397	2.67851837904011	0.328907159903559
ENSG00000139514	-0.261017795103402	3.05250156341378	0.416960229497714
ENSG00000139517	-0.214572422800921	2.95616843047536	0.413350758928604
ENSG00000139620	0.37905058506701	3.16687395085882	0.173606503072386
ENSG00000139644	0.19482557033413	4.46395268171941	0.037761734277698
ENSG00000139651	-0.347840862513985	2.45255306322893	0.352413583725196
ENSG00000139668	0.583231558007395	4.37673203453786	0.057068694166453
ENSG00000139684	-0.747111184177009	2.83026780093364	0.243791955660781
ENSG00000139687	-0.346018889801113	3.08795878946073	0.405753802290681
ENSG00000139746	0.152251402345051	2.76454971906447	0.235539274450752
ENSG00000139793	-0.456471801860834	2.95856388322197	0.392185843763427
ENSG00000139842	0.114211669819647	3.95024311801039	0.0998788353053972
ENSG00000139874	-0.901023356027735	1.50514997831991	0.0765081197714185
ENSG00000139926	-0.52299285651151	2.37839790094814	0.302800897797622
ENSG00000139946	-0.49415699521619	2.28891960566173	0.301660858977298
ENSG00000139990	0.053548951547876	2.87621784059164	0.303728054206271
ENSG00000140044	-0.517642352283196	1.97772360528885	0.26772380723903
ENSG00000140105	-0.0513718512273787	3.41069289616325	0.322666805648291
ENSG00000140157	-0.043641004256696	2.58771096501891	0.297056637501068
ENSG00000140319	0.0722016881830527	2.00432137378264	0.16632087809761
ENSG00000140350	-0.341524106222894	1.43933269383026	0.116315054915527
ENSG00000140374	0.396053632914621	2.91115760873998	0.120808378306928
ENSG00000140386	-0.100798050953028	4.05113322004146	0.0742947129333655
ENSG00000140396	0.412732983920369	3.69570051977117	0.16742914240263
ENSG00000140403	0.205354797080007	1.97543180850926	0.10242476644002
ENSG00000140416	-0.573338241263815	3.27932466544261	0.283195466706439
ENSG00000140443	-0.273053041563258	1.57978359661681	0.14368510428843
ENSG00000140450	-0.473056605879867	2.5165353738958	0.343515672441006
ENSG00000140464	-0.214612716732907	2.87765924411161	0.404699074160828
ENSG00000140471	0.140045888888278	2.39005149645899	0.188425363503401
ENSG00000140521	-0.316364255454473	2.90308998699194	0.423934900076132
ENSG00000140525	-0.169010432864299	3.20803804935318	0.399027707058936
ENSG00000140575	-0.0715141818039856	2.28668096935493	0.271328845894216
ENSG00000140598	-0.46349195822226	3.24341014165371	0.35040041079463
ENSG00000140612	0.231663006649143	3.44145946891779	0.28033937474706
ENSG00000140694	0.0953626561138541	2.72875947516787	0.255733250102511
ENSG00000140740	0.660255487053784	3.09464578960595	0.0440336505929381
ENSG00000140743	-0.691693677520584	1.69460519893357	0.143054259432196
ENSG00000140750	-0.384719965611394	2.05499586152914	0.297759269253813
ENSG00000140829	-0.642554101886875	2.5321171162488	0.26189972947571
ENSG00000140836	-0.261017795103402	2.94694327069783	0.419244041583548
ENSG00000140859	-0.129447460508088	2.77121990194953	0.358929818209342
ENSG00000140937	-0.0422972847891873	2.88479536394898	0.348906785643163
ENSG00000140941	0.909553508118843	3.69574427519732	0.0305748046896461
ENSG00000141027	0.323829271937356	3.00838723011416	0.175070882907679
ENSG00000141030	-0.00778405500524204	3.33445375115093	0.358978919365464
ENSG00000141101	-0.718519096250673	2.07003786660776	0.216837297147409
ENSG00000141179	-1.53679171753484	2.42324587393681	0.0325564274926428
ENSG00000141198	-0.897869787002556	3.32735893438633	0.156112164281679
ENSG00000141232	0.275885048051496	3.35314654621398	0.262472367341973
ENSG00000141252	0.337128363619149	3.20289680852953	0.203300296906221
ENSG00000141378	-0.508335642889828	1.83569057149243	0.231583668882706
ENSG00000141385	-0.313849787802401	4.008302024212	0.0585234375441216
ENSG00000141424	-0.718519096250673	2.12710479836481	0.217495587465235
ENSG00000141425	-0.165432847167212	3.50126471573348	0.23848765653247
ENSG00000141428	-0.471876765445051	3.32551566336315	0.313695198449409
ENSG00000141448	-1.04592625000933	2.42406452541749	0.129422953972728
ENSG00000141456	-0.73588007232901	1.66745295288995	0.132115613757681
ENSG00000141458	-0.917550582921958	3.43104194533589	0.112703617474616
ENSG00000141510	0.498827131045532	3.65403207401105	0.14748364959801
ENSG00000141526	-0.108063646951521	3.21338492491639	0.397573056854678
ENSG00000141543	0.872898758040386	4.39608596225039	0.0330132252886399
ENSG00000141551	0.0894395990538097	3.92629098688486	0.101677074263025
ENSG00000141560	-0.765679203857291	2.75281643118827	0.232162474017338
ENSG00000141562	0.533406380610989	3.80932398700002	0.121532938591219
ENSG00000141564	0.159072563010993	1.19033169817029	0.0252446123849121
ENSG00000141582	0.391287657626299	3.45476866130985	0.20078436590662
ENSG00000141664	-0.701825532903522	2.80617997398389	0.261509527358534
ENSG00000141682	1.39036752110589	4.65186410977372	0.0113100549337208
ENSG00000141736	-0.501819170516324	2.32118402730231	0.302811170431328
ENSG00000141753	-0.507056107088916	2.61278385671974	0.352382238757681
ENSG00000141759	-0.497971185296934	3.6451765581788	0.121974299371975
ENSG00000141905	-0.87585910834159	2.03542973818455	0.151215371605131
ENSG00000142089	0.167987224921886	3.64102768817741	0.223456171512502
ENSG00000142149	-1.23576172187086	2.10209052551184	0.0612029133342397
ENSG00000142156	-0.837821713198822	1.57403126772772	0.102779193119044
ENSG00000142166	-0.614879783466383	2.82249498527875	0.315102347173707
ENSG00000142168	-0.770484186140004	2.82575058134803	0.235362992219197
ENSG00000142173	-0.157186235473347	3.41929472175346	0.292985366107349
ENSG00000142178	-0.891439020412235	3.16076856186113	0.191463713931223
ENSG00000142186	-0.172026610215886	3.02734960777476	0.413904594339952
ENSG00000142192	0.387467422028358	2.85247999363686	0.122318833343118
ENSG00000142227	-0.437086634775421	3.06220580881971	0.388538971086248
ENSG00000142230	-0.0871372292181127	1.97543180850926	0.222274698930543
ENSG00000142507	-0.287786106626744	3.12629379069327	0.405898376836983
ENSG00000142627	0.375131044639155	3.31101174898129	0.202120927916443
ENSG00000142634	-0.00120860246940649	2.26599637049508	0.238827084209209
ENSG00000142655	-0.267729458966929	3.13017288889254	0.406899881633396
ENSG00000142676	0.289678692906128	2.54220278243403	0.158558947455597
ENSG00000142731	-0.60656871522775	1.90848501887865	0.232452857535562
ENSG00000142794	-1.77283390140303	1.55630250076729	0.0095073513998548
ENSG00000142798	-0.479152539557018	2.72875947516787	0.388721563448112
ENSG00000142864	0.542731442983468	3.16628206731657	0.0911322890875587
ENSG00000142871	0.614984772613759	3.38183679999834	0.0886769714758284
ENSG00000142875	-1.43715389639874	2.72222246396973	0.0471971454620585
ENSG00000142892	-0.797674627488648	1.31175386105575	0.0675751781270623
ENSG00000142937	0.279541097221117	4.10678564672022	0.100293982312445
ENSG00000143013	-0.191850264486965	2.63397315578967	0.354619136583564
ENSG00000143033	0.214135618916195	2.3021143769562	0.158647629082496
ENSG00000143067	0.0711488813469768	3.11577687615896	0.340182170223686
ENSG00000143147	-0.740364766171857	3.23108712058482	0.217363580946189
ENSG00000143155	-0.562773457647208	0.602059991327962	0.0185044659845814
ENSG00000143164	-0.186818325844334	3.48749189155849	0.243492856937666
ENSG00000143183	0.0627822147786073	1.79588001734408	0.123439836966878
ENSG00000143190	-0.272308245599834	3.18269990333604	0.394610959915145
ENSG00000143228	-0.907598710891731	2.26717172840301	0.161492999922163
ENSG00000143294	-0.25952540041458	1.9566485792052	0.254951619297059
ENSG00000143322	0.597444627689453	3.86749695052871	0.101099109062373
ENSG00000143324	-0.0587592884025601	2.25285303097989	0.263211007223982
ENSG00000143337	0.18774222563539	2.76192783842053	0.220472881837843
ENSG00000143344	-0.022128807793101	2.03542973818455	0.215705938737168
ENSG00000143384	0.822846005557446	4.52927632191923	0.0338945605273656
ENSG00000143393	0.433187125352732	3.71159635529007	0.159389790538918
ENSG00000143401	-0.15427104423312	2.79865064544527	0.372652586939295
ENSG00000143442	0.104108150134266	3.15090987370112	0.329156134242764
ENSG00000143469	-0.191232393196505	2.04336227802113	0.257807460943076
ENSG00000143486	-0.431549889461194	3.13672056715641	0.381060271981014
ENSG00000143493	-0.31889336613131	1.13033376849501	0.0639117662301425
ENSG00000143499	-0.637242381897522	2.45788189673399	0.2597026872364
ENSG00000143507	-0.280759767726275	2.69722934275972	0.398400366917949
ENSG00000143514	0.132294653016004	3.36856578536033	0.326258272244787
ENSG00000143614	0.11609782957615	3.00603795499732	0.297283313631296
ENSG00000143641	-0.414317765692573	2.65030752313194	0.399395831545318
ENSG00000143727	-0.389687496650555	3.35545152012652	0.311227664824056
ENSG00000143761	0.685253611879739	3.73579843771313	0.084686484470671
ENSG00000143772	-0.747111184177009	2.70799574642293	0.234424754428352
ENSG00000143776	0.446928741048411	3.55581968306119	0.171279308968414
ENSG00000143797	-0.971278249935853	2.91035755727288	0.184745438357516
ENSG00000143799	-0.491607267421124	1.78532983501077	0.214405629785477
ENSG00000143870	-0.718519096250673	2.02118929906994	0.214206265402709
ENSG00000143924	-0.125616163073184	3.07609404668248	0.410276595603524
ENSG00000143947	0.450411678685381	3.1296898921993	0.126527935787467
ENSG00000143970	0.5436629929825	2.88874096068289	0.0545479784789364
ENSG00000143971	-0.337075365831385	2.26245108973043	0.314292216080298
ENSG00000144036	0.268063892583923	2.96520170102591	0.206165785256927
ENSG00000144048	0.211869583547203	2.69679308508174	0.2013837697325
ENSG00000144120	-1.31221515979045	1.90308998699194	0.0475256286906322
ENSG00000144218	-0.334438452354357	2.44247976906445	0.349276361410259
ENSG00000144224	-0.204671559443017	3.10329047155775	0.415483989608991
ENSG00000144320	-0.485335257823151	2.07188200730613	0.287938179836375
ENSG00000144354	-1.53679171753484	1.7160033436348	0.0276407064664208
ENSG00000144357	0.217595854305083	4.23996230469264	0.0726119182788479
ENSG00000144366	-0.250013442909592	2.2135177569963	0.296848013227666
ENSG00000144381	0.0797293336984747	3.10191883368042	0.333987109089055
ENSG00000144426	-0.025988191537122	3.51785541893003	0.265452933298819
ENSG00000144468	-0.595174753806209	1.96142109406645	0.245919081239044
ENSG00000144476	-1.77283390140303	1.77451696572855	0.0150189891356519
ENSG00000144535	0.114536041667711	2.72057272036426	0.246719679255066
ENSG00000144566	0.0237644983652281	2.07736790528416	0.204321280194685
ENSG00000144567	-0.29738371779307	4.36500100262874	0.0227655137234989
ENSG00000144580	-0.223331406422203	3.04610478724604	0.417779596734832
ENSG00000144597	-0.221300661965506	2.56348108539441	0.352400268192671
ENSG00000144635	-0.405951505039415	1.61278385671974	0.160271793646278
ENSG00000144642	0.115470019403571	2.55144999797288	0.214510174529096
ENSG00000144655	-0.0191334704308715	2.87995558512275	0.337721910155881
ENSG00000144659	-0.376899951040822	3.54107976777663	0.185038426087028
ENSG00000144674	0.523176954075033	2.12548126570059	0.0231874273507432
ENSG00000144711	-1.38471996561139	2.78675142214556	0.0519675854988982
ENSG00000144724	0.184018619749759	2.23044892137827	0.160842637456449
ENSG00000144736	-0.795186990880172	2.94398887507377	0.228414634114374
ENSG00000144741	0.0484693007297248	3.13830269816628	0.355271450587007
ENSG00000144749	-1.23576172187086	2.60852603357719	0.077398305067645
ENSG00000144810	-1.02385717098655	2.44247976906445	0.13918180487412
ENSG00000144857	-0.882061640061427	2.45788189673399	0.180420123920541
ENSG00000144891	-0.405951505039415	2.8750612633917	0.417687417128772
ENSG00000144959	-0.169633793102324	3.50609895992844	0.234576540215426
[truncated: 1,538 more rows]
