# Supplementary material for: The HSV-1 ICP22 protein selectively impairs histone repositioning upon Pol II transcription downstream of genes
Source: Nat Commun. 2023 Jul 31;14:4591. doi: 10.1038/s41467-023-40217-w (PMC10390501; doi:10.1038/s41467-023-40217-w)
Supplement: Supplementary file 8 — Source Data [file 41467_2023_40217_MOESM8_ESM.zip › SupFig7g.tsv]

ID	log10(downstream_FPKM)	log10(dOCR_length_[bp])	density
ENSG00000000460	-0.0991615415054653	2.25406445291434	0.345973472297253
ENSG00000001036	-0.573738696195865	1.48429983934679	0.101501672672829
ENSG00000001167	0.132179547165028	1.46239799789896	0.084151582661672
ENSG00000001461	-0.566566919553566	1.86332286012046	0.240866532183631
ENSG00000001497	-0.350785888943585	1.95182303531591	0.311201470497293
ENSG00000001629	0.203363847651467	3.23464380776177	0.312364144508398
ENSG00000002549	-0.212889107819988	3.48727981644307	0.229888548938661
ENSG00000003056	-0.10352473163986	2.07003786660776	0.316422588101304
ENSG00000003436	-0.660212142333226	1.24303804868629	0.0543100784657997
ENSG00000003509	-0.0472592587579438	1.51188336097887	0.100315994713059
ENSG00000003989	-1.88283173673895	3.1320995219165	0.0099407762220749
ENSG00000004399	-0.686789433536503	2.31910605930978	0.282365279773941
ENSG00000004478	-0.768295305502654	3.25851755991645	0.17754893257266
ENSG00000004487	-0.390599833858155	1.68124123737559	0.176296336667472
ENSG00000004766	-0.200707353935161	1.77815125038364	0.217314688736371
ENSG00000004961	-0.139101896669346	1.88081359228079	0.263590664198794
ENSG00000005022	-0.642912290601361	3.15563963375978	0.245340750685124
ENSG00000005189	-0.467117166569535	3.09638854668737	0.331050917066328
ENSG00000005194	-0.651249692964699	3.0386201619497	0.259515985637737
ENSG00000005249	-2.05699844314074	3.47217114669236	0.00497644391654771
ENSG00000005302	-1.45493845181278	1.93951925261862	0.0471413656192187
ENSG00000005436	-1.1546291643241	3.01367969729119	0.111331947668181
ENSG00000005483	0.109377319164828	2.40226138245468	0.257010722150119
ENSG00000005486	-0.507988886863562	1.98900461569854	0.287000690952306
ENSG00000005700	-0.507826182867154	1.75204844781944	0.20162835631493
ENSG00000005801	-0.317684452239927	1.17609125905568	0.0398288160156017
ENSG00000005810	0.0608965759138001	3.51527760376796	0.241313187438275
ENSG00000006453	-0.466969073816684	3.71850168886727	0.0779120442690982
ENSG00000006530	-0.0284769615376941	1.91645394854993	0.246978970331695
ENSG00000006831	-0.532728176459497	3.34093960203808	0.226272895136414
ENSG00000007341	-0.00304434216065541	3.75955453569688	0.133049902459628
ENSG00000007923	-1.24452845766352	3.16331048896369	0.0773331391710551
ENSG00000007944	0.305714807371362	2.3541084391474	0.149016995302191
ENSG00000008018	0.182523226036002	2.60799085854717	0.210948351784595
ENSG00000008083	-0.203458508801082	2.29776051109913	0.375279210538765
ENSG00000008086	-0.997554778066423	2.7481880270062	0.158402462304655
ENSG00000008256	-0.0989076867594156	2.8139144200486	0.360018067916866
ENSG00000008282	-0.790294064811897	1.63848925695464	0.120988960451934
ENSG00000008294	0.427742904539703	4.04530341553154	0.0682155334949684
ENSG00000008324	-0.376598148334186	3.28712962071911	0.317711672686358
ENSG00000008394	-0.580645986359523	2.32221929473392	0.328129449243579
ENSG00000008513	-0.72549881557793	3.07627625540422	0.23644701691362
ENSG00000008853	-1.1546291643241	3.14844840352338	0.100705123339239
ENSG00000008952	0.286428266079283	2.50852971897129	0.167921466743038
ENSG00000008988	0.19598952568187	3.7177121000984	0.157488370078313
ENSG00000009335	0.304659089093446	3.70530766471057	0.143464454195921
ENSG00000009413	-0.258481657876124	2.45101845215546	0.376908381269756
ENSG00000009780	-1.27980840301596	3.14983469671578	0.0682335432471853
ENSG00000009954	-0.381458541380397	3.26328091429662	0.325309186507433
ENSG00000010072	-0.0108358419520788	2.75739602879302	0.327293295530319
ENSG00000010270	-0.715362048763911	1.72015930340596	0.165304741738168
ENSG00000010810	-0.376838717028389	2.45024910831936	0.352213771106429
ENSG00000011114	0.168523164022979	3.12775251583297	0.308213503199869
ENSG00000011198	1.06494764173366	4.79262978570985	0.0202089368676338
ENSG00000011258	-0.495574525822735	3.26245108973043	0.279904914156211
ENSG00000011275	-0.248377560858268	4.42065698872307	0.00665339300190717
ENSG00000011295	-0.472361477821205	1.69897000433602	0.181454205533343
ENSG00000011422	-0.746229263093963	2.80719666071095	0.239095991054448
ENSG00000011465	-1.40442649976695	2.92298481570888	0.04954776963335
ENSG00000011523	-0.896624834320315	1.26717172840301	0.0319700140371479
ENSG00000011566	0.235263312314097	3.07390155831421	0.271714155267487
ENSG00000011638	-0.4784293608367	2.96637642308892	0.339416711346403
ENSG00000012174	-0.911694171651468	2.36361197989214	0.197679500951836
ENSG00000012660	0.138056437031661	2.70757017609794	0.237848187620335
ENSG00000012822	-0.0942136661021267	3.02755345405022	0.382969757690245
ENSG00000013016	-0.381336954018847	2.56643749219507	0.346126159253352
ENSG00000013288	-1.03663290825977	2.37106786227174	0.150613288601491
ENSG00000013374	-0.0495293280371769	3.06929801211553	0.383423283685002
ENSG00000013503	-0.603266758093871	2.40140054078154	0.327169856058613
ENSG00000013573	-1.88283173673895	1.96614173273903	0.021244670002061
ENSG00000013583	-1.3171597864044	2.42406452541749	0.0471305838470492
ENSG00000013619	-0.928160811291971	2.82542611776782	0.178376639945391
ENSG00000013810	-0.626916766001424	3.44420098886416	0.135714706516797
ENSG00000014641	-1.45638106616111	2.94275192042981	0.0382648140622204
ENSG00000014919	-0.686298452629668	2.17609125905568	0.260308732695915
ENSG00000015171	-0.634731935969722	3.28330122870355	0.205981763065688
ENSG00000015479	0.579467989433091	3.43288915534841	0.112712259124446
ENSG00000015676	-0.507663539803311	2.91089108864453	0.333547772640162
ENSG00000016082	-0.735877848248456	3.11092624226642	0.229064898695578
ENSG00000017260	0.0176277378232789	3.10294796800537	0.366898930860184
ENSG00000018510	0.125231308140154	3.16864477688782	0.330958526680919
ENSG00000019549	-0.377079419054642	2.66698571832966	0.347757948211656
ENSG00000020256	-1.1546291643241	2.71516735784846	0.0977918617899619
ENSG00000021574	-0.802366508438987	3.1542717759931	0.198596134997447
ENSG00000021762	-0.611076644763368	2.30642502755069	0.316266747265778
ENSG00000022267	-1.05757491396848	3.12254352406875	0.116837391820329
ENSG00000023171	-0.911694171651468	2.44870631990508	0.201470201022248
ENSG00000023287	-0.20054697480797	2.7979596437372	0.36228985473498
ENSG00000023734	-0.0328353873711919	3.11693964655076	0.385625609701337
ENSG00000023909	-0.17178146752694	3.16982132886214	0.3874803024437
ENSG00000024048	0.182622775503454	3.31848072517452	0.312676335655473
ENSG00000024526	-1.1546291643241	1.20411998265592	0.0140870953161427
ENSG00000025156	-0.686789433536503	1.78887511577542	0.196154111536265
ENSG00000025796	-0.450611562765307	1.65801139665711	0.165443526919314
ENSG00000026025	0.115258904911329	2.90552604843505	0.277605544673821
ENSG00000026508	-0.149510275789036	2.59769518592551	0.380796336341201
ENSG00000026652	-0.321395447540664	2.86183299765794	0.35956621817385
ENSG00000028203	-0.131199752107267	2.51054501020661	0.377435413666553
ENSG00000028528	-0.0580943927641155	3.7942788657214	0.114781094286966
ENSG00000028839	-0.419636337583485	2.80753502806885	0.358919771015084
ENSG00000029363	0.342587901242397	3.29972515397564	0.240181947647035
ENSG00000029364	0.0557912013015733	2.95927995013094	0.318083236618263
ENSG00000029725	-0.350106547495872	1.34242268082221	0.073411259615161
ENSG00000029993	-0.705969632893901	2.62117628177504	0.287933478659324
ENSG00000030066	0.212551461733284	3.42430982024576	0.272571916925402
ENSG00000030110	-0.152241479186701	2.89459294792296	0.367148418297077
ENSG00000030582	-0.165791035881699	2.67623621676331	0.375314475805959
ENSG00000031003	0.267180068697909	2.26245108973043	0.167065312957217
ENSG00000031691	-0.472811463190921	1.93449845124357	0.276712105808614
ENSG00000031698	0.648744895094535	3.01072386539177	0.0559258599304416
ENSG00000032742	-1.66021214233323	3.43592395811916	0.0131972700982735
ENSG00000033050	0.00450984258948378	2.78852188722247	0.321740333320414
ENSG00000033170	0.130940802036864	1.96848294855394	0.200257758285411
ENSG00000033178	-0.188779951635218	1.53147891704226	0.107158755037676
ENSG00000033627	-0.867596915217547	3.30813737863804	0.128381862298198
ENSG00000034152	-0.455803445255498	3.31722734917642	0.276363062486071
ENSG00000034510	0.366929218319712	3.60804440573692	0.154234543214112
ENSG00000034533	-1.3171597864044	2.28216877830464	0.0555860909215964
ENSG00000034677	-0.203539230363067	1.53781909507327	0.109636465259081
ENSG00000034713	-0.51375416297943	2.19589965240923	0.328407667411522
ENSG00000035115	-1.88283173673895	1.55022835305509	0.007824728757226
ENSG00000035499	-0.228677264978428	1.98900461569854	0.335846868580105
ENSG00000035862	-0.7677030353861	3.05461305455689	0.224582557070192
ENSG00000036257	-0.108515589739753	1.73639650227664	0.184320345022776
ENSG00000037474	0.404444980826252	3.07353506505878	0.182812258095999
ENSG00000037637	0.315796212072342	3.17084820364331	0.258999734402958
ENSG00000038002	-1.57987718842108	2.59769518592551	0.0274420205430963
ENSG00000038219	-0.321713256609009	1.32221929473392	0.0662378187639766
ENSG00000039123	0.574802947878832	3.02201573981772	0.0795379963881451
ENSG00000039319	0.054447561087565	3.11344195396532	0.352664008602167
ENSG00000039523	-0.552749537071616	3.30341207059674	0.232718229062561
ENSG00000039560	-0.0491897016367369	3.09078692794927	0.386306803365
ENSG00000040531	-0.341993321909304	3.41438832693108	0.255316940586072
ENSG00000040933	-0.424468819913949	3.13401764567598	0.34157043739432
ENSG00000041880	-1.18232140860034	3.01598810538413	0.103101232395301
ENSG00000042062	-0.286732679615933	2.93018465229862	0.366532560396663
ENSG00000042088	-0.634949873280749	2.18752072083646	0.288091268779925
ENSG00000042445	-0.539358242808061	1.59659709562646	0.138471547790864
ENSG00000042493	-0.602861636991705	2.52439612210384	0.329846739891372
ENSG00000042753	-0.826888529571842	1.9216864754836	0.188080604624959
ENSG00000044459	-0.279615990695541	2.53529412004277	0.369687738631779
ENSG00000044574	0.409597630612054	2.93676499760994	0.134374717158742
ENSG00000047188	-0.154845610205119	1.8750612633917	0.265527009858955
ENSG00000047315	-0.0690882961860371	3.37685058584761	0.311950696876324
ENSG00000047346	-0.317579468353181	2.24674470972384	0.360856402391712
ENSG00000047578	-0.560245202415745	2.46164856806346	0.337456541697355
ENSG00000047579	-0.659750291341926	3.41605772926304	0.137795690222455
ENSG00000047849	-0.302034154640381	3.55218133883934	0.182525498227457
ENSG00000048028	-1.57987718842108	2.10037054511756	0.0265842829068795
ENSG00000048471	-0.333593012648434	3.22050034561473	0.351403552991926
ENSG00000048707	-0.1603934698453	2.64246452024212	0.378519070986184
ENSG00000048828	0.0773104440470691	3.69574427519732	0.165932239631268
ENSG00000048991	-0.978778407351977	1.68124123737559	0.0959183364410107
ENSG00000049323	-0.219403527682779	1.61804809671209	0.140345996555698
ENSG00000049449	-0.603064150304362	2.39445168082622	0.326910875251704
ENSG00000049540	-1.88283173673895	3.5952757118021	0.00876409806592328
ENSG00000049541	0.126486422403141	3.59234333458204	0.211516762589411
ENSG00000049618	0.573841809322478	4.24219345582245	0.0678147130790519
ENSG00000049656	-0.329560907596153	2.04532297878666	0.344313846680483
ENSG00000049759	-0.113695735140611	2.95520653754194	0.37273601106971
ENSG00000049860	-0.978778407351977	1.81954393554187	0.117873645017309
ENSG00000050165	0.234227678606319	2.04336227802113	0.166327261144893
ENSG00000050393	-0.573928071816279	1.79588001734408	0.215176986227568
ENSG00000050405	-0.827227802215534	3.28148788794008	0.151119913523957
ENSG00000051009	-0.325565893576633	2.25163822044821	0.359727915418794
ENSG00000051108	0.286297619588787	2.90955602924118	0.196223910482215
ENSG00000051382	0.0674675485566952	2.03742649794062	0.237768651739767
ENSG00000051620	-0.687035132296801	2.65896484266443	0.292658465669335
ENSG00000052126	-0.174354826332301	2.62991903550354	0.380111086322993
ENSG00000052850	-1.08018540502402	2.55266821611219	0.122297490071601
ENSG00000053770	0.040703240814198	1.71180722904119	0.153412578602034
ENSG00000054282	-1.27980840301596	2.24303804868629	0.0641820836135164
ENSG00000054356	-1.1546291643241	3.46620010244674	0.0543645118804675
ENSG00000054598	-0.298584773730404	2.78426058256608	0.353920211447247
ENSG00000054611	-0.4784293608367	2.31492005599242	0.345150307128234
ENSG00000054654	-0.385759437872522	1.9731278535997	0.309433176578638
ENSG00000054793	-0.329560907596153	2.80243162643072	0.355094696069332
ENSG00000055044	0.232060153483631	2.30856441356124	0.188845523836376
ENSG00000055070	-0.222107562170622	2.23299611039215	0.370453706236587
ENSG00000055130	-0.31369267848141	2.37748838337613	0.365105347559705
ENSG00000055609	0.317608735567928	2.61752453488629	0.160335190781755
ENSG00000056050	-1.3171597864044	1.98677173426624	0.0664762982508825
ENSG00000056277	-0.580645986359523	2.22010808804005	0.314768217344207
ENSG00000057252	0.000723956055081428	3.0815273262448	0.369919794016739
ENSG00000057608	0.0371285347465175	2.77633790962018	0.302298994562248
ENSG00000057663	-0.108645337881302	2.86952506285723	0.363160490261925
ENSG00000057935	-0.472511421145613	2.72672720902657	0.351477204871536
ENSG00000058063	-0.136244368250266	1.88930170250631	0.268369362862452
ENSG00000058272	0.228624331702499	2.8172347304255	0.207891522452411
ENSG00000058668	-0.276244043987099	2.02118929906994	0.348140679253854
ENSG00000059758	0.0526076778404551	1.66745295288995	0.138101233466711
ENSG00000059804	-0.634731935969722	3.01325866528352	0.266989155105324
ENSG00000060069	-0.141768222744544	1.99122607569249	0.312014370780145
ENSG00000060237	0.436065384310631	3.98111610348549	0.0727525954900186
ENSG00000060339	-0.245149938711248	2.11226976841727	0.362674005143531
ENSG00000060688	-0.00720505342577187	1.9731278535997	0.255476360970983
ENSG00000060749	-1.35918214666924	2.22659990520736	0.0522457650939305
ENSG00000061337	-0.483966878367776	2.97405090279288	0.336936061068215
ENSG00000061676	-0.00664036868298393	1.21748394421391	0.0371308884735664
ENSG00000061936	-0.461204237624249	2.7462448717202	0.353476838446434
ENSG00000062194	0.235322092097471	2.26717172840301	0.186996695231657
ENSG00000062650	-0.618609464017162	2.09166695759568	0.281431910938409
ENSG00000062725	-0.429627331435607	2.14457420760962	0.333756678712923
ENSG00000063322	0.544516707813169	4.21978093587249	0.0684785805524165
ENSG00000064490	-0.359182146669245	2.93901977644867	0.364930004840854
ENSG00000064545	-0.979259811441452	2.87592898492293	0.164199382462583
ENSG00000064651	0.754885598459535	4.53256966904441	0.0316939915418381
ENSG00000064961	-1.21272416731545	2.79865064544527	0.0837150287833947
ENSG00000065154	0.0211253545105732	3.62433367169012	0.183433133395285
ENSG00000065243	-0.526537344443663	3.63271030383295	0.0933749007685406
ENSG00000065268	0.269397016804939	3.21722065564452	0.286382589583692
ENSG00000065308	-0.651476081051963	2.46314613672635	0.313798612409093
ENSG00000065491	-0.325458987318863	2.12221587827283	0.354089469646225
ENSG00000065518	-0.67750790960444	2.22401481137286	0.270952348893399
ENSG00000065526	-0.121216183302192	3.53951519197286	0.209546371627824
ENSG00000065534	0.142139425584685	3.96880971391286	0.0852730015490061
ENSG00000065548	-0.144028466288124	1.52504480703685	0.102731814342055
ENSG00000065613	0.0576619187631903	2.26007138798507	0.280912039607611
ENSG00000065665	-0.573549403117358	1.7160033436348	0.182201449244334
ENSG00000065809	-0.113630097402928	2.05499586152914	0.316374950738088
ENSG00000065833	-0.321819244667718	3.03080204877227	0.371583852631607
ENSG00000065883	0.101731685296647	1.46239799789896	0.0874711313629982
ENSG00000065911	0.0120331682242281	2.3021143769562	0.306415529536164
ENSG00000065923	-0.0225520880103701	2.48429983934679	0.32512584365556
ENSG00000066027	-0.546091096900013	2.47275644931721	0.33912660200641
ENSG00000066044	-0.222529044118537	1.55630250076729	0.117835398253803
ENSG00000066136	-0.350559323701158	2.04921802267018	0.339270045085085
ENSG00000066455	-0.4784293608367	1.23044892137827	0.0548458095550409
ENSG00000066557	-0.154917782810629	2.03542973818455	0.329125872603387
ENSG00000066629	-0.618609464017162	2.62479757896076	0.32276080389944
ENSG00000066651	-0.123371697449341	2.94275192042981	0.371484068729244
ENSG00000066855	-0.573928071816279	2.62273196516472	0.333834755983528
ENSG00000066933	-0.191534868245511	3.17840134153376	0.384364831991858
ENSG00000067048	0.424200627304914	4.36726271478424	0.0484465676674578
ENSG00000067064	0.636651377463005	4.04404953065089	0.0655683634836329
ENSG00000067082	-0.735602912595786	2.92272545799326	0.237556987206742
ENSG00000067113	-0.677748411687995	2.58883172559421	0.304160583727195
ENSG00000067141	-0.814784158643411	2.31386722036915	0.218367875917816
ENSG00000067167	-0.255269282738369	2.05499586152914	0.355717082886041
ENSG00000067177	-1.12791852523582	3.08026562733984	0.112738486297881
ENSG00000067208	-0.0756282823519538	1.43136376415899	0.0772461834853484
ENSG00000067533	0.103335342545806	3.47762763628337	0.26497833709665
ENSG00000067704	-1.35918214666924	1.88649072517248	0.0647588591156956
ENSG00000067829	-0.245061101236032	3.69381485388942	0.11932445566705
ENSG00000067900	0.492206350618759	4.00002171418125	0.0730664183731495
ENSG00000067955	-0.034757362645828	3.2137832993353	0.382935348034479
ENSG00000068024	-0.735877848248456	2.88109921838902	0.23842679709228
ENSG00000068078	0.00651492645442459	3.07536444637328	0.366207932432178
ENSG00000068305	0.168557436886181	2.93500315145365	0.259105731714389
ENSG00000068323	-0.72549881557793	2.60799085854717	0.280649923242846
ENSG00000068383	-1.66021214233323	3.40790054014264	0.0137715748591339
ENSG00000068438	-0.619029551919347	3.63658818372984	0.0689377836575757
ENSG00000068650	-0.419503579600652	3.36408174141107	0.266070013008529
ENSG00000068654	0.374778772215846	3.14550717140966	0.220911581531461
ENSG00000068697	-0.651249692964699	2.33344727449675	0.301132578095069
ENSG00000068724	0.109377319164828	4.73960003082962	0.00743551121006383
ENSG00000068784	-0.651249692964699	1.80617997398389	0.208570252358417
ENSG00000068793	-0.526537344443663	1.87794695162919	0.250021772017847
ENSG00000068912	-0.67750790960444	2.31175386105575	0.284714315120685
ENSG00000069020	-0.997554778066423	2.16435285578444	0.135667053065075
ENSG00000069329	-0.0894456648339038	1.42324587393681	0.073790089727028
ENSG00000069345	-0.0148630618792026	2.04532297878666	0.274567367069036
ENSG00000069509	-0.92773281748497	1.83569057149243	0.138233331395292
ENSG00000069849	-0.160539683272932	3.12303452975351	0.392618420937752
ENSG00000070018	-0.0286388328313154	2.25406445291434	0.318808558581831
ENSG00000070047	0.805241916803016	4.28541101939118	0.0486455851316521
ENSG00000070367	-0.0266362357085536	2.36828688490213	0.326667583220691
ENSG00000070404	-0.461496566069909	2.47055748521727	0.344022914983521
ENSG00000070423	0.430466074369826	3.38952046584638	0.170815574648102
ENSG00000070756	0.471375805494614	4.46863528738926	0.0414874195092335
ENSG00000070778	-0.790605911162981	1.83569057149243	0.188371008908491
ENSG00000070785	-0.00499192820317968	4.25587527339147	0.026859319967653
ENSG00000070814	-0.520266090565156	3.00753441789726	0.317242345057663
ENSG00000070950	-0.48381292805024	3.5833688298927	0.125768893665498
ENSG00000071051	-0.7677030353861	1.98227123303957	0.213216072810293
ENSG00000071189	0.103534421708961	1.51851393987789	0.0987364972466886
ENSG00000071205	0.0912389848422644	3.21563756343506	0.347852801497449
ENSG00000071243	-0.99705267324746	2.46686762035411	0.166615606015341
ENSG00000071246	-1.08018540502402	2.24919835739111	0.119864909746132
ENSG00000071462	0.553113431871261	4.07180839183313	0.0706245363115586
ENSG00000071537	0.062745477271101	2.9731278535997	0.317382695677866
ENSG00000071539	-0.581030896285601	3.11126251365907	0.277198920374514
ENSG00000072110	0.0866042070464079	2.26599637049508	0.267172572978859
ENSG00000072121	-0.0668907122125266	1.75587485567249	0.188008341378587
ENSG00000072274	0.0369893623863349	2.7160033436348	0.296764808555389
ENSG00000072364	0.899828126460031	4.58237589698041	0.0298224734130406
ENSG00000072506	-0.35490652744092	3.38533810780905	0.270378500379711
ENSG00000072778	-0.840038531684737	3.76800876932209	0.0294186025725363
ENSG00000072840	-0.790917981597111	2.46389298898591	0.249738695922004
ENSG00000073536	-0.478277360676168	3.13687903987552	0.318940981817934
ENSG00000073578	0.679552150416147	3.31470969295517	0.0937865438812487
ENSG00000073711	-0.840388238472043	1.85733249643127	0.176081989616781
ENSG00000073803	-0.248556616400995	3.26161967654794	0.350709146382948
ENSG00000073921	0.197152442958115	3.23641128774397	0.314899394597391
ENSG00000074047	-0.228591733656032	2.73878055848437	0.362346065055998
ENSG00000074054	0.306518593709822	3.85913829729453	0.0955732474799119
ENSG00000074181	-1.1546291643241	2.5792117802315	0.0926867184090187
ENSG00000074266	-0.00674298403967513	2.11892575282578	0.285877139684482
ENSG00000074416	-0.255269282738369	2.76715586608218	0.357012178163419
ENSG00000074657	-1.1546291643241	3.2485862438551	0.0866295088545017
ENSG00000074696	-0.686789433536503	2.10720996964787	0.253171098099734
ENSG00000074800	-0.0494727051898571	2.11058971029925	0.301885030165615
ENSG00000074964	-1.21272416731545	1.35218251811136	0.0217481035189655
ENSG00000075089	-0.302439464784442	2.10551018476997	0.357144266822114
ENSG00000075151	-0.171331482157224	1.59659709562646	0.128265156999849
ENSG00000075188	-0.409740222155098	3.10499894929963	0.34967303827042
ENSG00000075213	-0.668891771438211	1.72835378202123	0.176736850383026
ENSG00000075223	-0.735877848248456	2.47421626407626	0.276899896614414
ENSG00000075336	-0.241946127000026	2.36267092972567	0.377765401620779
ENSG00000075420	0.840516188182109	4.93139175525545	0.0104852610091034
ENSG00000075426	0.163324527842214	2.02938377768521	0.197606139365397
ENSG00000075539	0.283503365851427	3.782759192624	0.12092797117399
ENSG00000075568	-0.144169271766	2.71432975974523	0.370768477205158
ENSG00000075618	0.734276802753616	4.27407698904046	0.0570837260230167
ENSG00000075624	0.902627214320679	4.26815657674039	0.0370550240040149
ENSG00000075711	0.388258592960044	4.35581535511577	0.0457212222117231
ENSG00000075785	0.13901837016811	2.67715052127343	0.233595151506104
ENSG00000075856	0.679169537983218	3.32118402730231	0.0940443908822404
ENSG00000075975	-0.0780520160331723	3.11058971029925	0.392672933695752
ENSG00000076067	0.648767581434998	3.55309378643719	0.0814756833225642
ENSG00000076242	-0.174430315260339	2.7155855518932	0.370901550195142
ENSG00000076356	-1.40442649976695	2.79098847508882	0.046362057582162
ENSG00000076513	-0.669127547843686	3.1476763242411	0.240051839072325
ENSG00000076641	-0.642912290601361	2.35983548233989	0.309100800055428
ENSG00000076685	0.0231032508705863	2.84540813962179	0.31619619382067
ENSG00000077063	-1.10339650410297	1.71180722904119	0.0733004653871957
ENSG00000077150	0.560538416355098	3.7206966687498	0.0857822797414505
ENSG00000077152	-0.595793990852059	1.96614173273903	0.265049323466119
ENSG00000077157	-0.0558941394497446	2.09342168516224	0.300538959295741
ENSG00000077232	-0.67726754063158	2.94324712513786	0.25605760022319
ENSG00000077235	-0.853959971748052	2.66791968531736	0.206967928962088
ENSG00000077254	-0.194544530158754	3.1070402902232	0.389161658037973
ENSG00000077380	0.262209653028418	2.82672252016899	0.193936627257404
ENSG00000077549	-0.108515589739753	3.11693964655076	0.394669645233367
ENSG00000077585	-0.92773281748497	2.37566361396089	0.194549343718449
ENSG00000077684	-0.779459356500681	2.45788189673399	0.254402287318913
ENSG00000077721	-0.618609464017162	2.4456042032736	0.324952905788366
ENSG00000077942	-0.381215400688005	2.77121990194953	0.355079113932346
ENSG00000078061	-0.489731922685558	3.54114223372163	0.143076628446517
ENSG00000078070	-0.651476081051963	2.33745926129066	0.301778953564532
ENSG00000078124	0.14878851647728	3.09043441617512	0.306539480895451
ENSG00000078140	0.0524733792629864	4.13396979568619	0.0508947810086522
ENSG00000078142	0.104933099977457	2.54282542695918	0.249768708676552
ENSG00000078177	-0.826888529571842	1.6232492903979	0.109671888240135
ENSG00000078237	0.431858666310981	2.39619934709574	0.0890912506274833
ENSG00000078304	-0.185732346043002	3.10516942799933	0.390235287086186
ENSG00000078618	-0.472511421145613	2.28891960566173	0.344476110756155
ENSG00000078674	-0.41433205309993	2.40483371661994	0.349501964690734
ENSG00000078699	-0.75683344091948	3.51074602593892	0.0824880129996502
ENSG00000078747	0.204349438155852	3.34898595680786	0.299308544301351
ENSG00000078804	-0.341771296342142	2.39445168082622	0.359339040897044
ENSG00000078902	-0.359066637867384	3.01911629044707	0.366552199222597
ENSG00000079102	-1.21272416731545	1.90579588036787	0.0715905214120546
ENSG00000079150	-1.24541656022232	3.03502928220237	0.084706397897104
ENSG00000079308	0.374262752131312	3.73893903120348	0.121153080856056
ENSG00000079387	0.20895712741382	2.74350976472843	0.208562425103134
ENSG00000079459	-0.0558941394497446	3.57576498053672	0.197575884407484
ENSG00000079482	-0.15513437261848	3.03782475058834	0.386425371330518
ENSG00000079691	-0.231870488626519	1.52504480703685	0.10734355788412
ENSG00000079785	-0.545735928609955	2.87794695162919	0.321000761337974
ENSG00000079819	0.143491935887676	1.34242268082221	0.0585212213163282
ENSG00000079950	-0.244972281929324	2.46760810558363	0.379683667349827
ENSG00000079999	-0.128665275216367	2.80345711564841	0.364137415807437
ENSG00000080345	-0.539358242808061	1.94200805302231	0.269173201242659
ENSG00000080503	-0.298082668911441	1.51188336097887	0.111110913117715
ENSG00000080561	-0.238240794044248	3.00086772153123	0.37678561951236
ENSG00000080573	-1.35918214666924	2.23426412437879	0.051967367081205
ENSG00000080608	-0.171556416561689	2.29885307640971	0.37193212884628
ENSG00000080709	-0.943942286265342	1.27875360095283	0.028634397560431
ENSG00000080845	-0.163194204510888	2.13987908640124	0.350623891151368
ENSG00000081026	-0.182859900723417	2.57345182203549	0.384064706885426
ENSG00000081087	-0.660212142333226	1.88930170250631	0.232419584520338
ENSG00000081181	-0.298383862137093	2.00646604224923	0.341868784927936
ENSG00000081721	-0.686789433536503	3.21404867941194	0.215796872052581
ENSG00000081760	-0.0031461112549436	2.48855071650044	0.314430236021921
ENSG00000081791	-0.00284087548741586	3.34281731463573	0.331874755328705
ENSG00000081913	-0.896624834320315	2.5321171162488	0.202905947067459
ENSG00000081923	-0.539708231416582	2.14612803567824	0.314278122489953
ENSG00000082014	-1.24541656022232	3.57789373830359	0.026702435554578
ENSG00000082068	0.00826301132348304	0.8750612633917	0.0125533853079579
ENSG00000082212	-0.854321074833152	2.56525734342021	0.218615733917454
ENSG00000082213	-0.20975006295989	2.08813608870055	0.355625914705693
ENSG00000082258	0.35190232316934	1.75204844781944	0.0688755965257217
ENSG00000082438	0.107992903577264	1.6232492903979	0.11882198972617
ENSG00000082482	-0.867224608016406	1.64345267648619	0.109114141939186
ENSG00000082516	-0.404682992711713	2.31069331234336	0.350692105552857
ENSG00000082641	0.17863694840403	1.83884909073726	0.153286912246309
ENSG00000082701	-0.603064150304362	3.37364747220922	0.178046790904238
ENSG00000082898	-0.245238794362408	3.44271488292848	0.251837397125663
ENSG00000082996	-0.182859900723417	3.55636281525692	0.194912901445936
ENSG00000083093	-0.696273657430089	3.16316137497702	0.228839196188512
ENSG00000083168	-0.559511653540105	1.92685670894969	0.261803206597781
ENSG00000083312	0.440250078952114	2.6222140229663	0.109991184843268
ENSG00000083520	0.261988607598649	2.59050746200858	0.179993953446067
ENSG00000083535	-0.141838254324779	2.57576498053672	0.380258681770223
ENSG00000083544	-1.01665445657595	2.2148438480477	0.139198365428692
ENSG00000083642	-0.222023314844506	2.01494034979294	0.342101454699204
ENSG00000083720	-0.790605911162981	1.83250891270624	0.187213650915947
ENSG00000083750	-0.228677264978428	2.60097289568675	0.376731118680258
ENSG00000083857	-0.165717033666137	3.17055505852121	0.388351606087443
ENSG00000083896	0.188716901206641	2.2718416065365	0.214046956604761
ENSG00000083937	-0.472361477821205	2.16286299332193	0.329363041744776
ENSG00000084072	0.186342140412965	3.06069784035361	0.284323842398588
ENSG00000084093	-0.381458541380397	2.61804809671209	0.345944076120192
ENSG00000084207	-0.399937682423397	1.41497334797082	0.0929778423670421
ENSG00000084636	-0.927305245047287	3.24625231229932	0.124751442974551
ENSG00000084731	-1.03663290825977	2.36921585741014	0.150509230708936
ENSG00000084733	-0.26199496413187	2.65561858354122	0.363324422630664
ENSG00000084754	-0.283499295757369	2.98811284026835	0.372408633337857
ENSG00000085117	-0.0515836856152222	3.10414555055401	0.388093016039184
ENSG00000085185	-0.248467079401766	3.85147238479714	0.0648347072178875
ENSG00000085231	-0.0346479107422239	2.19589965240923	0.310980147188035
ENSG00000085365	-0.532728176459497	1.89486965674525	0.25433340904132
ENSG00000085491	0.175019574651226	2.63447727016073	0.214660662103744
ENSG00000085511	-0.603266758093871	2.65465775464952	0.324684672442632
ENSG00000085662	-0.404554727303841	3.02407498730743	0.357660284823824
ENSG00000085832	-0.735602912595786	2.65465775464952	0.268548443713256
ENSG00000085982	-0.171706437579867	2.22659990520736	0.36456703342526
ENSG00000086015	-0.287319720171323	2.98811284026835	0.372154869793371
ENSG00000086061	0.734323378583466	3.40286295796856	0.079575121678834
ENSG00000086062	-0.456092159677301	2.94250410616808	0.350441003646657
ENSG00000086065	0.19950089291148	3.3285834497142	0.306213250754101
ENSG00000086189	-0.595793990852059	2.37748838337613	0.327896003581489
ENSG00000086232	-0.0366329082597676	2.98159211721408	0.362319596827115
ENSG00000086475	-0.725767426583228	1.88930170250631	0.217235387316362
ENSG00000086544	-1.10339650410297	3.30081279411812	0.0852822548718234
ENSG00000086619	0.589384303824194	4.44557306993677	0.048334530888503
ENSG00000086758	-0.520266090565156	3.20897851727625	0.284447585659961
ENSG00000086827	-0.400064591248457	1.73239375982297	0.196663297850782
ENSG00000087008	0.0864386188927097	2.63144376901317	0.25984083453223
ENSG00000087074	0.567247892384473	2.61804809671209	0.0638918153372321
ENSG00000087095	-0.238503206192302	1.97081161087252	0.330248226533534
ENSG00000087116	-1.21272416731545	1.43136376415899	0.02831370556953
ENSG00000087206	0.109298762571386	3.45954325828041	0.274426916197529
ENSG00000087263	-0.294465301130599	1.46982201597816	0.0995239986955248
ENSG00000087302	0.0706731909906353	2.45101845215546	0.272773419757258
ENSG00000087303	0.232000930519335	1.94694327069783	0.155191109714378
ENSG00000087460	-0.687035132296801	2.29666519026153	0.278483133676667
ENSG00000087470	0.172636414480654	3.45285933579585	0.271908580729296
ENSG00000087586	-0.559511653540105	3.26304398331317	0.24694405774838
ENSG00000087884	-0.696273657430089	1.76715586608218	0.187132278849736
ENSG00000088179	-0.222107562170622	2.10720996964787	0.359953805986163
ENSG00000088256	-0.854321074833152	2.19589965240923	0.185024419894547
ENSG00000088325	0.0353533742474466	2.93018465229862	0.323511030126349
ENSG00000088356	-0.444917702110906	1.54406804435028	0.126897110455534
ENSG00000088387	-0.258390051323084	2.76230336328777	0.356693946214616
ENSG00000088448	-0.200707353935161	3.43248825577051	0.266214335539848
ENSG00000088451	-0.177171384876906	2.3096301674259	0.373932380842696
ENSG00000088812	-0.896226803692258	2.8481891169914	0.18604489131399
ENSG00000088832	-0.251629350006665	2.42078061954857	0.378089412642961
ENSG00000088854	-0.333810895290614	3.57576498053672	0.165673115274944
ENSG00000088930	-0.642468466335561	3.15654915133178	0.245340750685124
ENSG00000089009	0.11244507928584	1.56229286445647	0.105973780155945
ENSG00000089060	-0.455803445255498	2.49485002168009	0.343460221105643
ENSG00000089220	-0.39035152263108	2.17464119266045	0.343863426023822
ENSG00000089225	-0.896226803692258	2.56761444273084	0.200884938889532
ENSG00000089234	-0.248288060762892	3.0605089756053	0.381497105011383
ENSG00000089289	-0.853959971748052	3.17522180034305	0.169665532088028
ENSG00000089693	0.0706731909906353	2.34927752746796	0.27779358796142
ENSG00000089737	0.354469251348076	2.63498080005123	0.14628186055901
ENSG00000089902	0.30185481806628	2.05880548667591	0.127900886605173
ENSG00000090020	-0.687035132296801	3.03302144468291	0.250494354605658
ENSG00000090061	-0.0170221001618834	3.2626883443017	0.368182538724343
ENSG00000090432	-0.235087365009767	3.24328614608345	0.360156207989984
ENSG00000090520	-0.325886770337443	2.08457627793433	0.350715509564171
ENSG00000090530	-2.05699844314074	2.08098704691089	0.0162410450851883
ENSG00000090621	0.392207551473582	2.91460756777108	0.138743703718966
ENSG00000090776	-0.00886193173379479	3.50256366910736	0.240292980929319
ENSG00000090857	0.26218202850163	3.17638069224327	0.285360719091783
ENSG00000090905	-0.144380565616346	2.46164856806346	0.379357976780354
ENSG00000090989	-0.395118153712569	2.50174372962799	0.347296605179392
ENSG00000091136	-0.911282094243848	1.65321251377534	0.102682378471463
ENSG00000091140	-0.21605100672601	2.82994669594164	0.360968756773292
ENSG00000091164	-0.55292997608407	2.36361197989214	0.337515196399419
ENSG00000091436	-0.814784158643411	2.15228834438306	0.194485940978432
ENSG00000091483	-0.533072860512364	1.65321251377534	0.159948623389555
ENSG00000091527	-0.317789461511019	3.13273983826088	0.369779931348544
ENSG00000091651	-0.0921353272154669	1.59659709562646	0.126721856889466
ENSG00000091656	-0.283305241601156	1.60745502321467	0.140590028680574
ENSG00000091732	-0.539708231416582	3.19975517725347	0.276332894434026
ENSG00000092020	-0.553291079169171	2.02530586526477	0.288426397578149
ENSG00000092148	-0.65170258721187	2.56407397897715	0.315042006538417
ENSG00000092203	0.546671133216639	2.12221587827283	0.0252820765351092
ENSG00000092330	0.139348397420146	3.55485243437205	0.229415162701532
ENSG00000092439	0.252863040919855	3.43304941161661	0.25301313311044
ENSG00000092978	0.186210534821867	2.23678909940929	0.211875409275428
ENSG00000093009	0.327492153574437	3.19200959265367	0.255325860533191
ENSG00000093010	-0.261902613584026	3.06445798922692	0.380003747503539
ENSG00000094841	-0.587664912287744	1.8750612633917	0.24134319003538
ENSG00000094880	0.037174915624199	3.30642502755069	0.345357105990258
ENSG00000094916	0.243921891452122	3.62986811874612	0.182311580493215
ENSG00000094975	-0.385882269877398	1.44715803134222	0.101188789744764
ENSG00000095002	-0.960780287005907	3.10054285001246	0.139116056207877
ENSG00000095015	-1.45493845181278	2.22530928172586	0.0400628155736658
ENSG00000095303	-0.566380726057068	3.12352498094273	0.281130953458329
ENSG00000095321	-0.978778407351977	3.34820747668563	0.0949394397562809
ENSG00000095380	0.332928510935039	2.87069645798925	0.16470191046968
ENSG00000095383	-0.20054697480797	3.27021285489624	0.353888349579317
ENSG00000095564	0.144804050518396	2.44482519950975	0.235343386811636
ENSG00000095574	-0.188623916423189	3.03282014943856	0.384360360609724
ENSG00000095637	-0.321819244667718	3.30341207059674	0.320617502854028
ENSG00000095787	0.236443067754828	3.04512730656803	0.261429556346549
ENSG00000096060	-0.31369267848141	2.09864372581706	0.354596018521934
ENSG00000096063	-1.88283173673895	1.9731278535997	0.0213399423482578
ENSG00000096080	0.594801082681409	4.27932466544261	0.0661031326496314
ENSG00000096384	0.992266694487525	4.43624218087156	0.0320826058647223
ENSG00000096401	-0.559694924634801	3.07408468902824	0.291186128524147
ENSG00000096717	0.0458516444568129	3.10907208097888	0.355117097586436
ENSG00000096746	0.324013465699936	3.0749991860642	0.230691159180881
ENSG00000096968	-0.337772857299517	2.04921802267018	0.342298369928573
ENSG00000099139	-0.790605911162981	3.19576132003606	0.191820149748788
ENSG00000099203	-0.735602912595786	3.03482891565584	0.236364001382214
ENSG00000099246	0.0159657193783737	2.06818586174616	0.265783664043563
ENSG00000099284	-1.1546291643241	3.0771861540859	0.107944960640795
ENSG00000099783	-0.456092159677301	1.66745295288995	0.168952040592319
ENSG00000099795	-0.419636337583485	2.66133934000604	0.347383236973063
ENSG00000099860	1.30645373357128	4.38793235543102	0.0103703334849749
ENSG00000099917	-0.507826182867154	2.27646180417324	0.339273205008552
ENSG00000099977	0.17362643382722	3.57754924239824	0.217026397092006
ENSG00000100030	0.242877844658718	3.4607475418442	0.247629328651942
ENSG00000100068	-0.10610973973243	2.17318626841227	0.335985854288961
ENSG00000100124	-0.92773281748497	3.11461098423217	0.148189719668845
ENSG00000100129	0.312148312355686	2.99365662861546	0.207890227681342
ENSG00000100138	-0.404554727303841	3.23540218015803	0.32829452682918
ENSG00000100201	0.276413900784502	1.63848925695464	0.0761202641431186
ENSG00000100207	-0.337772857299517	2.23929947912689	0.356591226570315
ENSG00000100219	0.11373763943367	1.77451696572855	0.154618006046212
ENSG00000100234	-0.546091096900013	2.35793484700045	0.338650518253725
ENSG00000100241	0.430522323750288	3.43192637391164	0.164158613649296
ENSG00000100258	-0.283596355360845	0.977723605288848	0.0188998437063694
ENSG00000100263	-0.252080494431816	2.04336227802113	0.352915272121968
ENSG00000100285	-0.979259811441452	2.20547503674089	0.149762850536321
ENSG00000100294	-0.461058147156896	2.70926996097583	0.351043255339453
ENSG00000100316	1.13184186114038	4.45935478694911	0.023651900405748
ENSG00000100320	0.373361340886675	2.35888620440587	0.111150692127788
ENSG00000100324	-0.854321074833152	2.2718416065365	0.198220901525458
ENSG00000100325	-1.45638106616111	3.03782475058834	0.035160772085162
ENSG00000100330	0.0562796825629506	2.42406452541749	0.282447188312201
ENSG00000100345	-0.15506216401332	2.13672056715641	0.34762392193227
ENSG00000100348	0.110679028277036	2.91881639036038	0.282112828342114
ENSG00000100360	-0.978778407351977	2.39707054995941	0.176869805255957
ENSG00000100379	-0.363033814608724	0.301029995663981	0.00356633385751686
ENSG00000100393	-0.376598148334186	1.96614173273903	0.309404428051057
ENSG00000100410	0.283292899565052	1.91645394854993	0.124126419786743
ENSG00000100412	0.47281351198871	2.35793484700045	0.0666004910626524
ENSG00000100425	-0.13882359653334	2.56702636615906	0.379699170059948
ENSG00000100439	-0.746229263093963	3.10311925354571	0.226568981249292
ENSG00000100441	-0.0367978487643063	3.3174364965351	0.347683065425289
ENSG00000100445	-0.51375416297943	3.4754532601697	0.167710783762975
ENSG00000100503	-0.526028137099559	1.9566485792052	0.274920285255491
ENSG00000100523	0.191143821468865	2.5092025223311	0.209137695937576
ENSG00000100526	-0.767999069480665	2.10209052551184	0.21319871425587
ENSG00000100554	-0.546268790026389	2.07188200730613	0.298979508910744
ENSG00000100575	-1.03718295372688	2.81822589361396	0.148636321640166
ENSG00000100591	-0.961704480667424	2.31281182621209	0.176267146106285
ENSG00000100592	-0.376718416024014	2.09864372581706	0.339185520836273
ENSG00000100599	0.010201533934041	3.18284245855869	0.375703521393623
ENSG00000100600	-0.350785888943585	2.85003325768977	0.359847951043715
ENSG00000100605	-0.927305245047287	2.41329976408125	0.196276506137745
ENSG00000100614	0.0139549721647005	1.02118929906994	0.0216509248868948
ENSG00000100629	-0.0285848690294905	2.33142729652074	0.32692481110379
ENSG00000100632	0.0690733274787807	1.68574173860226	0.140914026599838
ENSG00000100647	-0.309531124309846	3.05766610390983	0.373569661338972
ENSG00000100650	1.03660139204385	4.65799230637021	0.0262299777285476
ENSG00000100664	0.654971851686825	3.31376179629244	0.0997205575661726
ENSG00000100697	-0.4397145089773	1.91381385238372	0.273731858761198
ENSG00000100722	-0.0620620994954636	2.76305344029961	0.35029530944784
ENSG00000100764	0.236179178280614	3.05288623525638	0.262935010467816
ENSG00000100796	0.482283845973043	3.20964903536823	0.158329940235626
ENSG00000100804	-0.496207581188864	3.26256973321755	0.278097801659395
ENSG00000100811	0.361043165528145	3.5695494648887	0.165593533361118
ENSG00000100852	0.150192018515212	2.52569252450501	0.226960121603227
ENSG00000100865	-0.0759892353761353	2.48072537898849	0.354833165908046
ENSG00000100883	0.319510573469603	3.05785620874189	0.226033421314049
ENSG00000100906	0.715807351252511	3.11693964655076	0.0581296831057862
ENSG00000100938	0.15155536114303	3.31900189946232	0.321141696582644
ENSG00000100941	0.501764021377484	2.12057393120585	0.0340357691178968
ENSG00000100991	0.568853996027158	2.6232492903979	0.0628204952197201
ENSG00000100997	-0.248288060762892	2.34340859380386	0.375958309193743
ENSG00000101019	0.00646515267162898	2.35121634533934	0.310471059337473
ENSG00000101040	-1.1546291643241	2.16879202031418	0.0886325746171338
ENSG00000101138	0.0971677289334919	2.48572142648158	0.256788768239373
ENSG00000101146	-0.0516974905962197	3.16046853111904	0.390674496160018
ENSG00000101158	-0.276339495421005	3.00346053210951	0.374260894126808
ENSG00000101182	0.249304049162198	3.14705767102836	0.285708787807703
ENSG00000101191	-0.0690290651446462	3.39898106665813	0.300039420924232
ENSG00000101216	-0.867596915217547	4.00584517798066	0.0148847538412107
ENSG00000101224	0.0457152400193807	3.50215389287136	0.246900540759084
ENSG00000101236	-0.706226429164801	2.70372115992702	0.274735043829075
ENSG00000101247	-0.225507348779682	2.63648789635337	0.374029661970721
ENSG00000101294	0.142103003108031	3.32725673542553	0.320560889119953
ENSG00000101333	-0.0965543346155976	3.53077581301041	0.216592964318116
ENSG00000101335	0.251840294027244	2.60097289568675	0.184168315439427
ENSG00000101337	-0.359066637867384	2.03342375548695	0.333472085601497
ENSG00000101343	-0.106367840599295	2.54406804435028	0.369581567491806
ENSG00000101361	0.176206268576045	3.23185172374342	0.321563573874921
ENSG00000101365	-0.803008025057105	3.45400593810379	0.0945757915925648
ENSG00000101384	-0.927305245047287	2.23044892137827	0.171169388100885
ENSG00000101400	-0.943498461999542	3.14998845649148	0.136087916246581
ENSG00000101407	-1.10403802072109	2.35314654621398	0.117805928246697
ENSG00000101413	-0.501817561377904	2.22271647114758	0.33435278167199
ENSG00000101421	-0.566566919553566	2.76192783842053	0.326325477870899
ENSG00000101439	-0.99705267324746	2.8234742291703	0.161699736371548
ENSG00000101442	-0.746229263093963	1.42324587393681	0.0712767485012795
ENSG00000101474	-0.0223924691451574	1.02118929906994	0.0219149763837739
ENSG00000101493	-0.0225520880103701	3.228400358703	0.377843366066985
ENSG00000101557	-0.399937682423397	1.8228216453031	0.240161974339402
ENSG00000101574	-0.419503579600652	2.610127613076	0.344680935413588
ENSG00000101577	-0.390227420237455	3.78919277602259	0.0671276125990781
ENSG00000101596	0.424945582830401	3.83869170915122	0.0928412824095268
ENSG00000101654	-0.128597335771626	2.26717172840301	0.358754447495908
ENSG00000101665	-0.0918231221768648	2.75891189239797	0.359335368744081
ENSG00000101773	-0.400064591248457	2.9843022319799	0.360272657372875
ENSG00000101782	-0.358951159779098	3.16657810991965	0.357134856343297
ENSG00000101811	-0.735877848248456	2.06818586174616	0.227545704568806
ENSG00000101825	-0.603064150304362	2.15685190107001	0.296775056857422
ENSG00000101843	-0.912106640427349	0.903089986991944	0.0147750849323374
ENSG00000101844	-0.385759437872522	2.90173069172922	0.362954193744075
ENSG00000101849	0.104814047519113	3.76413875604176	0.143256931165681
ENSG00000101856	-0.409740222155098	2.48643047885443	0.34621427660476
ENSG00000101868	-0.317684452239927	3.67646497340906	0.119107573529455
ENSG00000101911	-0.997554778066423	2.75396586586516	0.158621743853649
ENSG00000101935	-0.961242137997207	3.18709750058348	0.124085867472718
ENSG00000101966	-1.01717975702057	2.8172347304255	0.155472159238223
ENSG00000101974	-0.0306507070248464	2.60852603357719	0.331186033525105
ENSG00000102024	-0.439992719973145	3.52614535263471	0.167054097465906
ENSG00000102038	-0.317579468353181	1.89486965674525	0.291055585051238
ENSG00000102054	-0.414725730804592	3.13576851456782	0.344685028023671
ENSG00000102081	-0.642690321773068	2.50852971897129	0.319157364288121
ENSG00000102103	-0.779155409360043	3.95126464448047	0.0198651093521436
ENSG00000102158	0.0509846591719304	2.29776051109913	0.287497452328251
ENSG00000102172	-0.779155409360043	1.9731278535997	0.20883468680057
ENSG00000102181	-1.18309088761356	2.86628733908419	0.0980869554697635
ENSG00000102189	-0.42949148442241	2.45178643552429	0.34644708738932
ENSG00000102287	-1.080793512176	2.67806290497435	0.124220106008918
ENSG00000102309	-1.27980840301596	3.42373724998233	0.0385478152616575
ENSG00000102316	-0.634949873280749	2.71767050300226	0.304699532158281
ENSG00000102317	0.296216906051264	2.48358729696889	0.163438513542572
ENSG00000102390	-0.128393581183327	2.62787769457997	0.375337147230427
ENSG00000102393	-0.144380565616346	3.40397796366935	0.287946040811336
ENSG00000102409	-1.51375416297943	1.92685670894969	0.0339993117305341
ENSG00000102471	0.00841169886668923	2.35218251811136	0.310471059337473
ENSG00000102531	0.11522015674484	3.77294482420268	0.14040853879802
ENSG00000102572	0.170001066041494	3.91910425390627	0.0946087147591052
ENSG00000102580	-0.0779915498617895	2.698535492562	0.357793096898639
ENSG00000102595	-0.294564842992352	2.9903388547876	0.371642370169456
ENSG00000102606	0.459938109396004	3.58189279493862	0.129749697434296
ENSG00000102699	-1.08018540502402	2.36172783601759	0.127990573744068
ENSG00000102710	-0.245061101236032	3.54381980514266	0.192533511336666
ENSG00000102753	-0.0779310921078495	3.27009628142033	0.367665882983585
ENSG00000102755	-0.705969632893901	2.73439974252057	0.268352040325602
ENSG00000102780	-0.0847908538683891	1.95904139232109	0.280053452589325
ENSG00000102781	-0.166013118216745	2.25042000230889	0.365971417710733
ENSG00000102786	0.884736821534426	4.96022811371085	0.0117158805625174
ENSG00000102804	-0.342215461041271	2.48429983934679	0.356436423172558
ENSG00000102805	-0.705969632893901	2.49899936358015	0.292727862811988
ENSG00000102870	-0.0167594658470383	3.19948091486236	0.382002991964349
ENSG00000102901	0.0421358690119757	1.81624129999178	0.188546762616088
ENSG00000102908	0.070801978681472	3.86057755124442	0.113499002936867
ENSG00000102910	-0.827227802215534	3.13877621572935	0.190639813698734
ENSG00000102921	-0.72549881557793	3.04669022137006	0.23876512916575
ENSG00000102974	-0.634949873280749	3.10805737378385	0.257067386386406
ENSG00000103035	-0.46178909141764	2.20002926655377	0.336407285050504
ENSG00000103042	-0.472661416256924	2.76004532796581	0.352893887352135
ENSG00000103047	-0.372267519421473	2.03941411917614	0.331136928996729
ENSG00000103051	0.231734327194131	2.79379038469082	0.204579188858955
ENSG00000103168	-0.272803378019854	2.90444504107691	0.363636467181748
ENSG00000103175	-1.05699844314074	1.35218251811136	0.0281775322285294
ENSG00000103187	-0.450754180507825	2.36921585741014	0.347993762634467
ENSG00000103194	-0.25866492897082	2.81987282195055	0.357387573493139
ENSG00000103196	-1.27980840301596	2.57749179983723	0.0547156413260925
ENSG00000103222	0.263180736339827	3.28262211287806	0.287107897764959
ENSG00000103241	0.157071914999193	3.24378191609379	0.327116991009242
ENSG00000103257	0.876562474005708	4.42325406809501	0.0379536236279578
ENSG00000103274	-0.912106640427349	0.954242509439325	0.0171377563930409
ENSG00000103275	-0.235434750540744	3.19562294358694	0.374122326627884
ENSG00000103335	0.574396689142334	3.79060179496283	0.0798074717114751
ENSG00000103342	-0.960780287005907	2.57634135020579	0.173461030657649
ENSG00000103363	-0.49589093815807	1.53147891704226	0.120994098079279
ENSG00000103429	0.119484125776619	2.10551018476997	0.228277653966632
ENSG00000103449	-0.686789433536503	1.56820172406699	0.112958527075762
ENSG00000103489	-0.363150383532228	3.91471328697362	0.0399605824621324
ENSG00000103591	-0.255087438711007	3.16061857239947	0.376910060416436
ENSG00000103653	-0.358835712388057	1.39794000867204	0.0875545216941638
ENSG00000103657	-0.434710363001701	3.22310638092859	0.320529115540132
ENSG00000103671	-0.0920728682501616	3.28768978393608	0.360901793094287
ENSG00000103888	-0.305817542917338	2.88789848809687	0.361936393580118
ENSG00000104067	0.176408260808843	3.47885496752866	0.261051517026042
ENSG00000104093	-0.686298452629668	1.88081359228079	0.224500883980531
ENSG00000104129	-0.0624702824859056	3.15075643986031	0.392303272302228
ENSG00000104177	-1.08018540502402	1.56820172406699	0.0542227072082992
ENSG00000104221	0.238559713178076	2.86272752831797	0.212570817091749
ENSG00000104228	-0.566566919553566	3.21444644571839	0.259945405089171
ENSG00000104312	-0.896226803692258	2.49623754516674	0.206664942465838
ENSG00000104320	-0.840388238472043	2.83218946106851	0.202010870826453
ENSG00000104331	-0.0429774675890774	2.12221587827283	0.30174177841328
ENSG00000104332	-0.768295305502654	3.19159072637921	0.200564407076196
ENSG00000104365	-0.602861636991705	3.1296898921993	0.265276060686171
ENSG00000104408	0.126561931018504	1.90036712865647	0.186823792825627
ENSG00000104412	-0.395118153712569	1.98452731334379	0.310311820083407
ENSG00000104419	-0.496049230815511	2.66698571832966	0.346331547696032
ENSG00000104442	-0.235261023041708	2.11727129565576	0.362527365192277
ENSG00000104497	-1.03663290825977	1.92427928606188	0.100779510468377
ENSG00000104517	0.00269634690592963	3.21218760440396	0.375779648474237
ENSG00000104611	-0.15761068125006	1.75587485567249	0.199047815049729
ENSG00000104626	-0.610664175987486	2.35602585719312	0.321849565744782
ENSG00000104695	-0.0265288112419112	1.23044892137827	0.03840370686147
ENSG00000104714	-1.27980840301596	1.86628733908419	0.0688832944424946
ENSG00000104722	-0.466969073816684	2.05880548667591	0.31198486667445
ENSG00000104723	0.386195893834791	1.70757017609794	0.0502117140371121
ENSG00000104728	-1.10403802072109	2.82314805981069	0.124998114207899
ENSG00000104738	-0.298584773730404	1.53781909507327	0.119890792876081
ENSG00000104812	-0.116012090431293	3.5999921775841	0.180090849463132
ENSG00000104904	0.728440742029914	3.83651399889067	0.0556635131283344
ENSG00000104960	-0.0369628519353253	3.3623882165887	0.321631611683073
ENSG00000104964	-0.996551148261193	2.31069331234336	0.163681584095137
ENSG00000104969	-0.767999069480665	2.67440181284528	0.248309005138214
ENSG00000105053	0.122290982191484	1.74036268949424	0.143366912947172
ENSG00000105088	-0.746229263093963	2.64689362416774	0.264340702195455
ENSG00000105137	0.181520041526404	3.21205436480116	0.318877466865804
ENSG00000105223	-1.75596844747676	2.46164856806346	0.0151014840494958
ENSG00000105229	-0.546091096900013	1.45484486000851	0.0961978874709889
ENSG00000105281	0.597991952223161	3.5181848042184	0.0985290182747065
ENSG00000105339	-0.610458088409068	3.14191987391388	0.259761861202424
ENSG00000105355	-0.814784158643411	2.99343623049761	0.209339068801111
ENSG00000105401	0.852584357460389	3.41888106853436	0.0427700932147517
ENSG00000105426	-1.31820975268455	2.23929947912689	0.0577224936654985
ENSG00000105497	-0.0514699104485127	2.90982336965091	0.355093250926317
ENSG00000105556	-0.853599168660122	2.94939000664491	0.195158049545011
ENSG00000105618	-0.363500278149887	3.40466270087372	0.256661002505613
ENSG00000105640	0.606067113163535	2.39619934709574	0.0362020202765504
ENSG00000105664	-0.626702821820988	3.01849245340147	0.269177179132406
ENSG00000105671	0.00826301132348304	3.19103160884862	0.376446746987966
ENSG00000105701	-0.943942286265342	3.40010607042855	0.0908961547902126
ENSG00000105708	-0.0146017295846984	1.74429298312268	0.175547690906671
ENSG00000105732	-0.75683344091948	2.77851301173892	0.237599477555899
ENSG00000105738	-0.882060891949582	2.90498588109936	0.187375646270336
ENSG00000105810	0.0706731909906353	3.41229250932305	0.296784344697741
ENSG00000105819	-0.440271109306453	3.43933269383026	0.214521297842129
ENSG00000105821	-0.455803445255498	2.04336227802113	0.309844621211554
ENSG00000105835	0.217318517986522	2.04139268515822	0.175463196597223
ENSG00000105849	-0.566566919553566	1.96614173273903	0.271018353534943
ENSG00000105856	0.0865628159265684	2.57749179983723	0.258900352173814
ENSG00000105866	-0.610458088409068	1.86033800657099	0.233461900841352
ENSG00000105875	-0.29466440767469	4.10709120101183	0.018796913022869
ENSG00000105879	0.139275079701218	1.59659709562646	0.106985810864905
ENSG00000105887	-0.573360192508835	2.63397315578967	0.333373861090582
ENSG00000105926	-0.526537344443663	3.61421150164221	0.100565605146178
ENSG00000105939	-0.376718416024014	3.24735942246894	0.332438178051344
ENSG00000105953	0.013808170706574	2.93951925261862	0.335599113641428
ENSG00000105968	0.0353067984175972	4.07025957740057	0.0609052197083266
ENSG00000105971	-0.943942286265342	2.86599180012628	0.173174863638642
ENSG00000105974	-1.05757491396848	3.16420409932403	0.110874183301825
ENSG00000105976	0.0592161388417648	3.30867110671542	0.339921311802347
ENSG00000105983	-0.149795511281761	2.20817252666712	0.355920765999644
ENSG00000105993	-0.272519407453377	3.38578495884334	0.28343887045537
ENSG00000106003	0.508918043248363	3.77110956757576	0.0924641561710735
ENSG00000106009	-0.757122155341282	3.95007262975016	0.0201910253819663
ENSG00000106052	-0.0779310921078495	2.98272338766855	0.372774430523429
ENSG00000106080	-0.0452252080618082	1.95182303531591	0.262687469025511
ENSG00000106153	0.33474119569179	3.11210205477089	0.236650070642059
ENSG00000106211	0.414082893887109	3.70791066571311	0.12020276788932
ENSG00000106236	0.247153463887043	2.93651374247889	0.223663825548679
ENSG00000106261	0.0386654328365503	3.31659930209386	0.341311107833954
ENSG00000106266	-0.400064591248457	3.53383558423606	0.173003539960465
ENSG00000106268	-0.0090682395875086	2.13193929521042	0.288689592698149
ENSG00000106299	-0.668656122965173	1.86628733908419	0.224511367163092
ENSG00000106305	-0.814784158643411	2.55022835305509	0.238439363298431
ENSG00000106346	-0.943498461999542	2.47784447633876	0.187773588211682
ENSG00000106348	-1.18309088761356	2.75319991419942	0.0898636932094444
ENSG00000106366	-0.445058461952105	2.5152113043278	0.343326364583403
ENSG00000106399	-0.342104377272427	1.89762709129044	0.289216380981127
ENSG00000106459	-0.42949148442241	4.06944608388031	0.0199747032436207
ENSG00000106462	-0.103717143960276	2.26951294421792	0.351253183086292
ENSG00000106546	-0.354792150092132	1.68124123737559	0.176145263066002
ENSG00000106554	0.436790280173927	2.93018465229862	0.120016391633117
ENSG00000106571	-0.376598148334186	2.74311762521474	0.35273167581529
ENSG00000106591	0.0337112000278086	1.31175386105575	0.0543410552250477
ENSG00000106603	-0.735877848248456	2.04921802267018	0.227182644208995
ENSG00000106609	-0.0872046506134006	2.60260252042026	0.362368215795554
ENSG00000106624	-0.203781485109545	3.19906919625174	0.377980020782053
ENSG00000106636	0.0227198358545048	2.43775056282039	0.301385728505788
ENSG00000106638	-0.329668828495297	3.35974064786372	0.291737864461548
ENSG00000106683	-1.15535107049713	1.87794695162919	0.0759303229618577
ENSG00000106701	-0.219152402710427	3.0731682622651	0.385218123917441
ENSG00000106723	-0.213219176876142	2.21879799811174	0.368958654749877
ENSG00000106799	0.4966301512963	3.57321982711442	0.119721892343515
ENSG00000106829	0.476015803663624	2.95927995013094	0.10721349091456
ENSG00000106853	0.0337579472828125	2.22010808804005	0.28709961236435
ENSG00000106976	-1.18232140860034	2.51121470113639	0.0819980007151022
ENSG00000106993	-0.746229263093963	2.18892848376085	0.229099109195271
ENSG00000107021	-0.409740222155098	3.66590916735713	0.109090434108703
ENSG00000107036	0.29724235862448	3.12710479836481	0.259481487274778
ENSG00000107104	-0.705969632893901	3.18766170265296	0.219343798417343
ENSG00000107140	-0.687035132296801	3.02098244291842	0.250990607753768
ENSG00000107164	-0.450896845099896	2.35314654621398	0.348043690848839
ENSG00000107175	0.223189574409462	3.182129214053	0.301105553288976
ENSG00000107223	0.694758158932296	4.31560303299941	0.0588350857150319
ENSG00000107249	0.103295515759964	3.02407498730743	0.308483258365087
ENSG00000107263	0.101771655744778	2.18752072083646	0.250600804387091
ENSG00000107290	0.141920844891635	3.7343597135347	0.153638020838105
ENSG00000107338	0.149977454346881	3.39689644914252	0.298477296107353
ENSG00000107341	-0.409351035843197	2.98407703390283	0.358886369205756
ENSG00000107372	0.457306005031803	4.12388429346001	0.0674499666517098
ENSG00000107554	-0.329884750780996	2.88451215919039	0.361835087745313
ENSG00000107560	-0.461642804114439	1.29003461136252	0.0652942917990619
ENSG00000107581	0.390578835280623	3.55022835305509	0.159587430061674
ENSG00000107625	-0.372505700516878	3.31397261886061	0.30545451348314
ENSG00000107643	0.332881563091721	4.15876945243917	0.0556109134140438
ENSG00000107651	-0.0146539834647889	1.96614173273903	0.255835509958299
ENSG00000107669	-1.18309088761356	2.20547503674089	0.0841296503194181
ENSG00000107731	-0.342104377272427	1.91115760873998	0.296257925060209
ENSG00000107738	-0.566753192910365	2.31492005599242	0.331250826395769
ENSG00000107745	0.196021698201611	2.9795483747041	0.257462575669523
ENSG00000107779	0.228713856397062	3.29699407667021	0.299798789677462
ENSG00000107796	-1.05815215100526	2.53844805171022	0.133914144460422
ENSG00000107854	-0.0849751409688383	1.82930377283102	0.227356253743062
ENSG00000107863	-0.206796187203173	2.00216606175651	0.33610010460927
ENSG00000107864	-0.618609464017162	2.50105926221775	0.326377909291032
ENSG00000107897	-0.36786177577423	2.78781456706302	0.35584319717885
ENSG00000107929	0.513098161158728	2.56169753265399	0.0799874094717463
ENSG00000107938	-0.302034154640381	2.46982201597816	0.366365009429489
ENSG00000107957	-0.419636337583485	2.93094903116752	0.35931911480835
ENSG00000107959	0.47732043908788	2.5792117802315	0.0928317607972591
ENSG00000107968	-0.735877848248456	2.5705429398819	0.27826930512261
ENSG00000108010	0.455246139455663	3.29534714833362	0.173523390746949
ENSG00000108021	-0.101337657183424	2.95424250943932	0.371669342808031
ENSG00000108061	0.163463253498126	1.84509804001426	0.160400577769321
ENSG00000108094	-0.111195826925746	2.80685802951882	0.362270170207918
ENSG00000108107	-0.222360402250508	3.44544851426605	0.254623825414426
ENSG00000108175	-0.409610454629127	3.37885194644888	0.260494298675749
ENSG00000108179	-0.218901422863816	2.02938377768521	0.345934425784108
ENSG00000108239	-0.118539957855296	3.29036855561727	0.356419369009064
ENSG00000108256	0.734997114410199	4.27133037106616	0.0570837260230167
ENSG00000108278	-0.779155409360043	1.37106786227174	0.0586684920255691
ENSG00000108298	0.199628532667403	3.05918461763137	0.279176418583408
ENSG00000108384	-0.588251820621388	1.30102999566398	0.0650391627307266
ENSG00000108406	-0.495732703174481	1.29003461136252	0.0648981076951125
ENSG00000108424	0.193686653315785	3.38533810780905	0.291798211437497
ENSG00000108468	-0.545913476447675	1.83884909073726	0.234256942129498
ENSG00000108469	0.281331012025229	1.67669360962487	0.0820201146472753
ENSG00000108510	0.313853476664342	3.01262635095405	0.214583388378622
ENSG00000108518	0.0609404867954003	3.30113855571502	0.342904307356905
ENSG00000108551	0.830939370476998	3.32510498297141	0.048898194112649
ENSG00000108557	-0.501496803112588	3.41321591535391	0.205060952397403
ENSG00000108582	0.255832820751074	3.08493357493672	0.266280808789967
ENSG00000108599	-0.0371829537268845	2.6170003411209	0.335816536482717
ENSG00000108821	0.180147630519452	3.63578523553365	0.19159791690317
ENSG00000108828	-0.602861636991705	2.24303804868629	0.310500908087702
ENSG00000108840	-0.853959971748052	3.37254380075907	0.112905807952496
ENSG00000108848	0.425518603678466	1.94448267215017	0.0527830252838694
ENSG00000108854	0.199692338480557	2	0.176320151912248
ENSG00000108953	0.410999829273204	3.87555318510151	0.0866680121406349
ENSG00000108963	-0.248556616400995	3.85018658319247	0.0648347072178875
ENSG00000109079	0.0247382285822791	3.20669098102163	0.370051957162318
ENSG00000109089	-1.05757491396848	3.05937405906596	0.126289170156377
ENSG00000109111	0.536308003669773	4.13866577446767	0.0701070327482947
ENSG00000109133	0.0943151376064477	2.35314654621398	0.266468305018291
ENSG00000109171	-0.01644451417453	1.72835378202123	0.169907177979959
ENSG00000109189	-0.434572916931805	2.69679308508174	0.350714745059373
ENSG00000109220	0.206941837615393	1.86332286012046	0.148729918841925
ENSG00000109320	-1.21190040312648	3.14813973650122	0.0875772675607505
ENSG00000109381	0.143346680794582	3.77125667384591	0.141718157855721
ENSG00000109436	-0.659981155443079	2.6232492903979	0.30791192713115
ENSG00000109445	-0.00294259690853579	2.38827886345964	0.316121352110764
ENSG00000109452	-0.185887345625107	2.80787313200333	0.363521866979493
ENSG00000109475	0.2612087070008	2.7238659644435	0.184294212478693
ENSG00000109501	-1.12791852523582	2.93901977644867	0.119691103757633
ENSG00000109519	0.269261144291245	3.38676641571731	0.259786534016057
ENSG00000109536	-0.642912290601361	2.74702317745163	0.296418517457441
ENSG00000109572	-0.157828618561087	2.42488163663107	0.380195735474428
ENSG00000109576	-0.802687148296295	1.91115760873998	0.195990395993829
ENSG00000109606	0.409558280794065	3.1475217435376	0.19739968772709
ENSG00000109610	-2.05699844314074	2.20547503674089	0.0150226929033016
ENSG00000109674	-0.25866492897082	2.64493070791359	0.365079173321228
ENSG00000109686	-0.815114102318969	3.20371264060771	0.179571119578488
ENSG00000109805	0.0509397299918352	2.61119206086843	0.28082338570404
ENSG00000109814	-0.0287467805551502	3.15654915133178	0.386767609562399
ENSG00000109911	-0.171631420592943	1.91907809237607	0.291359457741123
ENSG00000109929	-0.086895968835483	2.39532639306935	0.356208788229633
ENSG00000109971	0.516048519119989	3.46254772880266	0.127854221535004
ENSG00000110031	-0.385882269877398	3.02304658407551	0.361548818906753
ENSG00000110048	0.011934872039218	3.98661500179357	0.0773539917205324
ENSG00000110066	0.191111285545649	2.38291713508753	0.213477907803905
ENSG00000110092	-0.258848277438073	2.76826801645155	0.356609101677911
ENSG00000110104	-0.588056096368982	1.70329137811866	0.175099926481707
ENSG00000110218	0.4098336546772	2.73319726510657	0.119275753987674
ENSG00000110237	0.0957843007008156	4.15995800267852	0.050514441154561
ENSG00000110318	-1.27980840301596	2.8998205024271	0.0730841343676592
ENSG00000110367	0.429275879018037	1.40654018043396	0.0175562122302458
ENSG00000110395	-0.867596915217547	3.64127575723191	0.047140678489615
ENSG00000110400	-1.66021214233323	2.71933128698373	0.0175322079657577
ENSG00000110422	-0.52009872230874	3.21629788663039	0.283079077608241
ENSG00000110427	-0.943942286265342	3.72802895442052	0.0323333149503351
ENSG00000110435	-0.180082806913662	3.0665122778566	0.388425381547554
ENSG00000110497	0.273420536207946	3.73315712512947	0.140154081822245
ENSG00000110583	-0.483659032286245	2.26481782300954	0.341554200276941
ENSG00000110619	-0.290976537651684	3.41094585868777	0.266139999200916
ENSG00000110696	0.0318280916027704	1.85733249643127	0.206716883468658
ENSG00000110768	0.123782630651795	2.02118929906994	0.212882676343164
ENSG00000110851	-0.434847852584475	1.88930170250631	0.264844333338479
ENSG00000110871	-0.618819457175001	3.48650132046325	0.11998726348264
ENSG00000110880	0.77130562673553	4.51217724547847	0.0339162341931033
ENSG00000110917	-0.141768222744544	3.58092497567562	0.187074679399497
ENSG00000110958	-0.216300344232688	2.34242268082221	0.378596397085401
ENSG00000111052	-1.18309088761356	1.70757017609794	0.0612706885613546
ENSG00000111057	-0.943942286265342	1.57403126772772	0.0724558155231722
ENSG00000111142	0.417592441119456	2.49692964807321	0.11072099092719
ENSG00000111145	-0.99705267324746	1.66745295288995	0.0885115536818469
ENSG00000111215	0.163324527842214	2.13987908640124	0.214370867817973
ENSG00000111266	-0.20966817881684	2.31069331234336	0.376257272615326
ENSG00000111300	0.311305548630353	3.48043814717782	0.211012148105607
ENSG00000111331	0.12667516933168	1.98452731334379	0.204426996302304
ENSG00000111361	-0.696273657430089	2.64196959770206	0.290544324652836
ENSG00000111412	0.367735754565706	2.4456042032736	0.12673334205752
ENSG00000111424	0.207919350658452	3.70091994542029	0.161252945184212
ENSG00000111445	-0.108710226491117	1.53147891704226	0.106049160073092
ENSG00000111450	-0.553110490095798	1.6232492903979	0.147893702347618
ENSG00000111530	0.0492202441211329	1.4983105537896	0.0985463362367549
ENSG00000111596	0.120947188750319	1.54406804435028	0.100775367893807
ENSG00000111605	-0.461350377250889	2.22401481137286	0.339379199099297
ENSG00000111615	0.22419153728191	2.97474190450095	0.245612188208997
ENSG00000111684	-0.0869576876415191	4.73674300272765	0.00813507526169375
ENSG00000111725	-0.203862266730489	2.81224469680037	0.362026812293425
ENSG00000111731	-1.27980840301596	2.54530711646582	0.0538676923045466
ENSG00000111752	-1.01665445657595	3.38640977888191	0.0840468244866792
ENSG00000111785	-0.566566919553566	1.99563519459755	0.277902315924619
ENSG00000111859	-0.960780287005907	2.54592532935584	0.176274424063176
ENSG00000111897	0.281436734374512	1.78887511577542	0.104119730066118
ENSG00000111906	-0.854321074833152	1.14612803567824	0.0281350425637197
ENSG00000111912	-0.507826182867154	3.37948681371727	0.219447759701342
ENSG00000111962	-0.251358888131444	3.0618293072947	0.381081829283448
ENSG00000111981	-0.13368036733772	2.27415784926368	0.361045981415413
ENSG00000112033	-0.489731922685558	2.10209052551184	0.316282174987885
ENSG00000112062	0.199532806367524	3.68677029008789	0.168240013956174
ENSG00000112079	-0.128665275216367	1.99563519459755	0.307930661470438
ENSG00000112081	1.26734715143455	4.89331781161611	0.0128266440536496
ENSG00000112118	-0.0411299199412444	3.14066513997674	0.388797775967248
ENSG00000112144	-1.88283173673895	3.48280214772046	0.00991053398979114
ENSG00000112149	-0.152241479186701	2.67394199863409	0.375407225755149
ENSG00000112167	-1.21272416731545	2.02530586526477	0.0727555791022036
ENSG00000112210	-0.329345146218637	3.59433729310938	0.156299115782655
ENSG00000112237	-0.168701410637176	2.37930551775058	0.379016474844125
ENSG00000112242	-0.896226803692258	2.41747169320329	0.207320929492996
ENSG00000112249	0.608487809918564	4.19679774041952	0.0679574203986039
ENSG00000112290	-0.272708700531884	2.39880773020326	0.373666512311695
ENSG00000112297	-0.588447633120957	2.85400223312699	0.303000412366761
ENSG00000112305	-0.668656122965173	2.01911629044707	0.252502845165221
ENSG00000112306	0.987849808659441	3.84547013298167	0.0188754497370172
ENSG00000112335	-0.461496566069909	2.42732378635725	0.345745246586752
ENSG00000112339	0.556299095269096	2.87273882747267	0.0643382042572926
ENSG00000112378	-1.3171597864044	2.71011736511182	0.0545016586610792
ENSG00000112531	0.573583029790268	3.08098704691089	0.0925133944025392
ENSG00000112578	0.374134683367018	3.5493098589195	0.164798859516918
ENSG00000112584	-0.705712988375694	2.33445375115093	0.272967764274518
ENSG00000112679	-0.434847852584475	2.49485002168009	0.344203371984734
ENSG00000112685	-0.677989047029754	2.5092025223311	0.305845918937926
ENSG00000112699	-0.0431448358454937	3.84310814199961	0.104489671903135
ENSG00000112701	0.305664823387445	3.84484980080664	0.0995478384521332
ENSG00000112742	-0.372267519421473	0.740362689494244	0.0138326209492436
ENSG00000112773	-0.022871501845725	2.04139268515822	0.276546649221691
ENSG00000112787	-1.35918214666924	3.61278385671974	0.0127830290763201
ENSG00000112851	0.293331695744043	1.5910646070265	0.0625188684609136
ENSG00000112874	-1.05757491396848	1.29003461136252	0.0234362489056177
ENSG00000112902	0.16485476281503	3.91550536175438	0.0962058298793018
ENSG00000112941	-0.51375416297943	3.16967443405881	0.297479793780716
ENSG00000112972	0.0990699136308383	3.09359676860823	0.327196097983998
ENSG00000112977	-0.943498461999542	1.16136800223497	0.0228857006811916
ENSG00000112984	-0.350446085387982	1.89209460269048	0.285348646527768
ENSG00000113013	0.473326766036992	4.36929008943868	0.0533384598867423
ENSG00000113048	-0.241769775713576	3.48408619935794	0.229091406754107
ENSG00000113068	0.352669943807881	3.27160930137883	0.238203450374743
ENSG00000113083	-1.3171597864044	1.81291335664286	0.0659507020390369
ENSG00000113140	-0.283596355360845	3.32602846833701	0.316571086288204
ENSG00000113163	0.120832446827413	3.22453306260609	0.337496286744522
ENSG00000113194	-0.52043352334676	1.79588001734408	0.218920680586884
ENSG00000113273	-0.882060891949582	1.85430604180108	0.158029277056338
ENSG00000113282	0.0739405809315053	2.23929947912689	0.26947350826122
ENSG00000113318	-0.309634180323505	1.60745502321467	0.143409509902659
ENSG00000113328	0.416308273362202	3.22634208716363	0.200099804271171
ENSG00000113360	-0.28000090062162	2.06445798922692	0.356078504357408
ENSG00000113368	-0.439992719973145	4.0778219507849	0.0190371718253885
ENSG00000113369	-0.258939980706829	2.25647720624168	0.370201577527202
ENSG00000113387	0.0594364996560399	2.62838893005031	0.274883557435557
ENSG00000113407	0.0989492427832562	1.47712125471966	0.0904765093474972
ENSG00000113456	0.12098542932224	2.78283080520259	0.254523478159887
ENSG00000113552	-0.961704480667424	1.27875360095283	0.0273422532742351
ENSG00000113569	0.184786865678695	2.14301480025409	0.203855698079506
ENSG00000113580	-0.345806890339088	1.75587485567249	0.210436008190435
ENSG00000113593	-0.354563485723394	1.88930170250631	0.282203386053574
ENSG00000113594	-0.0966174414762026	3.15488024471876	0.394269654702789
ENSG00000113615	-0.363500278149887	3.33081946649584	0.300007689010206
ENSG00000113643	0.15270121430963	3.18596689276784	0.325124865554505
ENSG00000113648	-0.222107562170622	2.42324587393681	0.382524320456192
ENSG00000113649	-0.546268790026389	1.53147891704226	0.1173351107645
ENSG00000113657	-0.642912290601361	2.19728055812562	0.286104695398726
ENSG00000113658	0.466371736879054	3.52205280086882	0.136339158701395
ENSG00000113712	0.81467338836245	4.67595239107909	0.0199745608719565
ENSG00000113716	0.0248813821365998	3.20139712432045	0.370361671467645
ENSG00000113739	0.223008213768827	2.90875301918453	0.228440599132892
ENSG00000113742	0.306468702155339	3.42837780129909	0.227389547619708
ENSG00000113758	-0.049642595883908	3.63623707654743	0.169716001459946
ENSG00000113761	-0.896226803692258	3.00603795499732	0.176255986306066
ENSG00000113810	0.469536022241049	4.13994202306998	0.0677808071353131
ENSG00000113851	-0.298283441184039	2.10890312766731	0.358164666155893
ENSG00000113916	-1.10339650410297	2.65272969606925	0.114359569253511
ENSG00000114019	0.861393307878952	3.85654764485675	0.0351657154768085
ENSG00000114030	0.0987480501651787	3.53907609879278	0.23417067437194
ENSG00000114062	0.285376927479896	2.16435285578444	0.148395362588928
ENSG00000114098	0.30558983662346	2.56050441519506	0.162794570274108
ENSG00000114315	-0.16068594594265	3.44677009520039	0.262521061634399
ENSG00000114346	0.0424108917179616	2.29556709996248	0.290706327514518
ENSG00000114374	-0.513919103483969	3.38907744379235	0.212709444893995
ENSG00000114416	0.825667817787663	4.23232255889305	0.0460337418260679
ENSG00000114423	-0.238503206192302	2.5971464878337	0.374882542816851
ENSG00000114439	0.252552459397895	1.78887511577542	0.115417452447831
ENSG00000114446	-0.643356568894354	2.10209052551184	0.27250462458953
ENSG00000114554	-0.603266758093871	2.71096311899528	0.318331774324309
ENSG00000114573	-0.867596915217547	0.929418925714293	0.0168395488047755
ENSG00000114648	-0.354677802858242	2.26363606858811	0.355137085567429
ENSG00000114650	-0.354334941687474	1.86923171973098	0.272328074453936
ENSG00000114698	-0.814784158643411	2.84354421194564	0.210330720952615
ENSG00000114735	-0.177095418032081	2.60584353905809	0.382069797027405
ENSG00000114742	-0.363500278149887	3.45961862391737	0.224972262550605
ENSG00000114767	-0.0225520880103701	2.35506820634885	0.324632054628474
ENSG00000114770	0.11952249538595	4.30466283266839	0.0322636057702205
ENSG00000114784	0.2363258033395	2.96378782734556	0.236582003036891
ENSG00000114850	0.471512306741077	2.98159211721408	0.113612790605366
ENSG00000114861	0.18624343995866	2.20547503674089	0.208947673477186
ENSG00000114942	-0.0801854050240241	2.60260252042026	0.359058007509923
ENSG00000114948	-1.10403802072109	1.44715803134222	0.0360793014427428
ENSG00000114988	0.3723723242762	1.76342799356294	0.0630410460214855
ENSG00000115042	-0.696524782402442	2.53844805171022	0.29831728289371
ENSG00000115053	0.896373899427517	4.64156333992918	0.0264585213801116
ENSG00000115073	-0.526367542315637	3.18780263871842	0.287136877998189
ENSG00000115091	0.577510728282547	2.70156798505593	0.0588785582748758
ENSG00000115145	-0.225422439416933	2.28443073384452	0.374388382503423
ENSG00000115183	0.15561989666157	3.77959649125782	0.137929041349331
ENSG00000115232	-0.162826523633366	2.11058971029925	0.345583663689052
ENSG00000115295	-0.0493594816376838	2.64097805735833	0.344588987494325
ENSG00000115306	-0.588251820621388	2.35121634533934	0.328375063601386
ENSG00000115355	0.165931624541903	3.32335524575628	0.316683233196869
ENSG00000115363	-1.88283173673895	2.62479757896076	0.0164713662348588
ENSG00000115365	-0.478277360676168	2.25647720624168	0.341042355132544
ENSG00000115368	0.225341575303948	2.04336227802113	0.170054612252155
ENSG00000115380	-0.668891771438211	2.74663419893758	0.285073512372002
ENSG00000115392	-0.705456495430931	1.74036268949424	0.174134324125046
ENSG00000115414	-0.48381292805024	2.9006401839826	0.345075296262547
ENSG00000115415	0.69967183334621	3.38934331125208	0.0899268354641605
ENSG00000115419	-0.276148613527381	2.25767857486918	0.368401366715437
ENSG00000115421	-0.643134372936408	2.20139712432045	0.286104695398726
ENSG00000115461	-1.3171597864044	2.93801909747621	0.0664606863353506
ENSG00000115484	0.375634702720772	3.09777773453928	0.208673298347281
ENSG00000115524	-0.294365782078972	2.87098881376058	0.360039655194372
ENSG00000115548	-0.372267519421473	1.79934054945358	0.231487789078521
ENSG00000115561	0.0956627133392657	1.79934054945358	0.166666278611215
ENSG00000115641	0.138093200448562	2.33445375115093	0.243524767677155
ENSG00000115648	-1.40442649976695	1.76715586608218	0.055139594058132
ENSG00000115652	-0.626275249383306	1.23044892137827	0.0541747142490273
ENSG00000115661	-0.345918925307152	3.50528567414413	0.200279279196005
ENSG00000115677	0.00826301132348304	3.58120985235484	0.200216812033576
ENSG00000115694	0.0833893647481688	3.74896286125616	0.146631695712791
ENSG00000115738	0.270297954416416	3.61542395288594	0.180933730921627
ENSG00000115756	-0.943942286265342	3.22284647997415	0.123248433845176
ENSG00000115758	0.355165454279261	3.81398107563647	0.103998028178097
ENSG00000115761	0.122290982191484	1.69460519893357	0.132193971048603
ENSG00000115827	-0.611076644763368	1.64345267648619	0.149974917068145
ENSG00000115840	-0.768591743727728	2.66978161520854	0.249078777220025
ENSG00000115844	-0.20975006295989	3.63154522783431	0.152262579211821
ENSG00000115866	-0.507663539803311	2.10551018476997	0.313062863646621
ENSG00000115875	0.864186765504048	4.21241401795747	0.040206395773656
ENSG00000115944	-0.185732346043002	2.46089784275655	0.38467024584672
ENSG00000115947	-0.00473646704089635	2.04139268515822	0.269095107217814
ENSG00000115963	0.306718102632308	3.1233615587463	0.254682882177359
ENSG00000115970	-0.827907143663247	2.95832493164405	0.204503916723624
ENSG00000116005	-1.35918214666924	2.89209460269048	0.0575887551605869
ENSG00000116016	0.116736247088482	3.49975579466378	0.253939328064414
ENSG00000116062	-0.466969073816684	2.36828688490213	0.347134494760175
ENSG00000116096	-1.1546291643241	2.8394780473742	0.106702737435356
ENSG00000116106	0.668711584820964	4.4759035245514	0.0415339834239896
ENSG00000116117	0.281357445025443	4.30169179025866	0.0406461702543418
ENSG00000116127	-0.191849094632133	2.13672056715641	0.357797052235672
ENSG00000116128	-1.18309088761356	2.54777470538782	0.081972561918617
ENSG00000116133	-0.276148613527381	1.83250891270624	0.256307969265285
ENSG00000116191	0.12815186084774	1.93196611472817	0.192232309952542
ENSG00000116198	-1.27980840301596	3.05288623525638	0.073762908122229
ENSG00000116221	-0.0828792937109197	3.21550537823182	0.386087264588238
ENSG00000116237	-0.81412502233923	2.02734960777476	0.19320745755335
ENSG00000116285	0.0863972119874688	2.68618923424402	0.263580067275666
ENSG00000116288	-0.222529044118537	3.16790781000148	0.381200820502942
ENSG00000116473	0.146076122052386	3.46753411384959	0.268991458334703
ENSG00000116478	-0.779155409360043	3.63179877123687	0.0515559661175904
ENSG00000116525	-0.317474509838511	2.90145832139611	0.363351942139089
ENSG00000116539	0.317608735567928	4.17391433980141	0.0538427409523535
ENSG00000116641	-0.51358928509379	1.80277372529198	0.221293358312378
ENSG00000116649	-0.111000073266458	3.9612074540776	0.0641362582988872
ENSG00000116670	-0.42949148442241	3.02428037604708	0.351000516416188
ENSG00000116685	-0.566753192910365	3.41153553220933	0.175328689308288
ENSG00000116698	-1.0587301562906	3.00603795499732	0.133387320013817
ENSG00000116704	0.0928409876451465	2.24797326636181	0.261688961340345
ENSG00000116717	0.567439439252132	3.20776896973992	0.115310641499306
ENSG00000116731	0.48915442294389	3.31523540961773	0.152821168205689
ENSG00000116741	0.529788607488853	3.10636090880675	0.116290245965968
ENSG00000116754	-0.276244043987099	1.38916608436453	0.0754290466567698
ENSG00000116809	-0.0107322550771461	2.95424250943932	0.348989199051684
ENSG00000116906	-1.15535107049713	1.92941892571429	0.0765438692055267
ENSG00000116957	-0.28712395180528	1.89486965674525	0.293869699978028
ENSG00000116984	-0.746511011078182	2.45101845215546	0.269764064488661
ENSG00000116991	-0.235174185345823	1.42324587393681	0.0778652475681929
ENSG00000117000	0.365224485316405	2.66417170536193	0.141655188674432
ENSG00000117020	-0.0735171082803249	3.95580797024006	0.0722028513718812
ENSG00000117036	-1.03663290825977	2.31910605930978	0.147851838703355
ENSG00000117118	-0.359066637867384	3.29863478312444	0.315770941082471
ENSG00000117133	-0.0493028809289825	3.37079056451927	0.315606022697796
ENSG00000117152	-1.07957814816446	2.63144376901317	0.123822523097864
ENSG00000117155	-0.526537344443663	2.1846914308176	0.324087299702785
ENSG00000117262	-0.0206832609450274	2.94596070357757	0.351385109757686
ENSG00000117289	-1.10403802072109	2.29446622616159	0.115648271241108
ENSG00000117298	-0.635167920011816	2.82801506422398	0.285121685006987
ENSG00000117318	0.106564532582276	3.45976931596674	0.274426916197529
ENSG00000117335	-0.626488982982845	3.10397466938639	0.260176059172356
ENSG00000117362	-0.0580943927641155	2.74741180788642	0.348816584083965
ENSG00000117385	-0.803008025057105	2.58035466110659	0.241309605581942
ENSG00000117394	-0.200707353935161	3.03881878737366	0.383947145161071
ENSG00000117399	-0.472661416256924	3.49519731836546	0.170992579750335
ENSG00000117419	-0.840038531684737	3.11843007712209	0.187199133625369
ENSG00000117450	0.95857901651203	4.20735156658764	0.0301511244539815
ENSG00000117461	0.715241320574457	4.15167623084705	0.0579990694650298
ENSG00000117500	-0.350559323701158	1.91381385238372	0.29465456575978
ENSG00000117525	-0.77885167479235	2.02325245963371	0.208862278423991
ENSG00000117528	-0.927305245047287	2.02325245963371	0.143351066683881
ENSG00000117533	-0.445199267429981	1.53147891704226	0.12403302345074
ENSG00000117543	-1.03663290825977	2.13193929521042	0.117227828311242
ENSG00000117569	0.228713856397062	1.79934054945358	0.125537008581564
ENSG00000117592	0.239788738201057	1.37106786227174	0.050158027097852
ENSG00000117597	-0.736428242259918	2.76826801645155	0.248819153181485
ENSG00000117600	-1.40442649976695	1.69019608002851	0.048360281894289
ENSG00000117616	0.975712013676163	3.57339383492252	0.0181326594354879
ENSG00000117625	-1.3171597864044	3.27726530945684	0.0472280428465599
ENSG00000117632	0.477677048119584	3.20344086683044	0.160171833548357
ENSG00000117697	-0.520266090565156	2.43536650661266	0.342160992290491
ENSG00000117713	-0.0346479107422239	3.44793286559218	0.269164021195346
ENSG00000117724	0.0640201310552694	1.88649072517248	0.204505063103135
ENSG00000117751	0.0264146186633296	3.03221570329798	0.349393335244743
ENSG00000117758	-0.745947697774887	3.1070402902232	0.225845415396824
ENSG00000117868	-0.434572916931805	3.29036855561727	0.296371012401006
ENSG00000118007	0.340065027196092	3.22297644989339	0.250414602787277
ENSG00000118181	0.218517424707467	2.24674470972384	0.194317669336769
ENSG00000118200	0.241072301572707	3.16360856343105	0.291346576988495
ENSG00000118217	0.224101075396378	2.32837960343874	0.195561066312227
ENSG00000118246	0.197280774694056	2.31386722036915	0.209540562840589
ENSG00000118260	-0.25866492897082	2.83410265571279	0.358133239420243
ENSG00000118263	-0.0166544565759458	2.11892575282578	0.288892926012223
ENSG00000118363	0.447668673793541	3.10499894929963	0.163703109109153
ENSG00000118503	0.00836214200824054	2.85125834871908	0.325848084291869
ENSG00000118515	0.409479570460447	3.41580772763554	0.176830031755356
ENSG00000118518	-0.483966878367776	2.72427586960079	0.350258371911551
ENSG00000118523	0.203174014086275	2.91460756777108	0.239356482203757
ENSG00000118564	-0.333593012648434	1.88366143515362	0.283715946501794
ENSG00000118579	0.409479570460447	3.21840419924972	0.204808813507259
ENSG00000118600	-1.45638106616111	1.83569057149243	0.0467280509998866
ENSG00000118680	-0.00865572183831784	2.7863964613723	0.327338870581898
ENSG00000118689	0.38050381324346	3.08188713942355	0.198071394561137
ENSG00000118705	0.164751055585492	1.9566485792052	0.183852217363943
ENSG00000118762	-1.51375416297943	2.1846914308176	0.0335489024342865
ENSG00000118816	-0.840038531684737	3.23666319870341	0.159880178379972
ENSG00000118873	0.0318750419837896	1.93196611472817	0.228674367931575
ENSG00000118900	0.127926123747831	3.25923540219873	0.334807510702751
ENSG00000118922	0.495901869365487	3.63598611180083	0.111413010232349
ENSG00000118961	-0.225592274746395	3.35726765464421	0.306570359732229
ENSG00000119013	-0.414725730804592	2.36455099535397	0.350411789455482
ENSG00000119048	0.270270839623559	2.26717172840301	0.165120293743156
ENSG00000119138	-0.897023230077866	2.74780009086437	0.186338777382914
ENSG00000119139	-0.867969541859982	2.06445798922692	0.169189371198935
ENSG00000119314	0.203300579015706	1.73239375982297	0.118048468495067
ENSG00000119318	0.687007820904983	4.06578505049987	0.0600240624923822
ENSG00000119328	-1.51375416297943	2.42894429003557	0.0336089832122826
ENSG00000119335	0.100362742063384	3.29479678140924	0.336596186083892
ENSG00000119383	-0.489731922685558	2.11058971029925	0.317203883115682
ENSG00000119397	-0.814784158643411	1.70329137811866	0.139676948276548
ENSG00000119401	0.262292516067532	2.43616264704076	0.176336932299005
ENSG00000119408	0.637553063102359	2.59824319165362	0.0429958927186974
ENSG00000119421	-1.66021214233323	3.40942586867144	0.0136850610651229
ENSG00000119446	-0.92773281748497	3.66266340957404	0.04260559252717
ENSG00000119471	-0.231870488626519	2.9914475980038	0.376087207321106
ENSG00000119487	-1.12859733577163	3.48876217206669	0.0556439409298106
ENSG00000119523	0.228564638318668	3.57645653240562	0.206355549432056
ENSG00000119541	-0.0307591560404217	1.77451696572855	0.190123125167401
ENSG00000119632	-0.705969632893901	2.59494473669508	0.290486526721587
ENSG00000119682	0.530208984691472	2.95975667299099	0.0843141813834168
ENSG00000119688	-0.0308676321438998	1.99343623049761	0.268759105124125
ENSG00000119707	0.700787917104102	3.85796538118433	0.0595181974025499
ENSG00000119718	0.0787960318534042	2.74585519517373	0.273674961581675
ENSG00000119729	0.000824822402299005	1.81954393554187	0.202747450579013
ENSG00000119760	-0.163194204510888	1.59659709562646	0.128012763082218
ENSG00000119771	-2.05699844314074	2.08813608870055	0.0162684483939069
ENSG00000119787	-0.419636337583485	2.24551266781415	0.346028569290064
ENSG00000119801	-0.131199752107267	2.50582803385484	0.377301195433178
ENSG00000119812	-0.566566919553566	1.9566485792052	0.268567272561404
ENSG00000119844	-0.961242137997207	2.91855453055027	0.165162257663311
ENSG00000119865	-1.12791852523582	1.84198480459011	0.078635097067585
ENSG00000119899	-1.40571048201929	3.39863432453839	0.0211191054264144
ENSG00000119900	-0.790605911162981	1.63848925695464	0.120988960451934
ENSG00000119912	-0.746511011078182	1.92685670894969	0.217143433801488
ENSG00000119922	-0.651476081051963	2.16435285578444	0.275810564954322
ENSG00000119927	-0.350446085387982	3.05307844348342	0.367444109577875
ENSG00000119938	0.219530212281665	1.46239799789896	0.0676428683996776
ENSG00000119953	0.28055863326987	2.21085336531489	0.154210578055358
ENSG00000119977	-0.39035152263108	3.24092347879425	0.331421410460165
ENSG00000119986	-0.0871428967032795	2.81291335664286	0.357858551855793
ENSG00000120053	0.0368501454132095	3.2169572073611	0.365910709423125
ENSG00000120071	0.216116292417901	2.2291697025391	0.195074064667978
ENSG00000120129	0.7291236586576	3.52653311559074	0.0678946870742624
ENSG00000120149	-0.997554778066423	2.92194645422941	0.156161823169781
ENSG00000120256	-1.31820975268455	1.73239375982297	0.0590624490914319
ENSG00000120265	-0.15231322028768	1.9566485792052	0.302591693320098
ENSG00000120333	-0.756544918304496	3.40883332177642	0.117237779929257
ENSG00000120370	-0.222360402250508	2.61119206086843	0.376520113554752
ENSG00000120438	0.194726694663059	3.62603224782902	0.193947766067598
ENSG00000120451	0.0911161180868429	2.89790187426823	0.289647828367622
ENSG00000120509	-0.580838398679939	2.68484536164441	0.328767356463036
ENSG00000120519	0.00470980154221416	3.32807365451316	0.338664574567354
ENSG00000120526	-0.000902890515971524	1.90579588036787	0.233694094226773
ENSG00000120533	-0.359066637867384	2.03742649794062	0.334464031047058
ENSG00000120539	-0.121082625247042	2.78781456706302	0.363616724593196
ENSG00000120549	-0.294365782078972	2.44482519950975	0.368778049713764
ENSG00000120656	-0.354792150092132	4.65902674426437	0.004665071412679
ENSG00000120662	-0.611076644763368	1.99782308074573	0.268296276712795
ENSG00000120675	-0.235000562026601	2.27415784926368	0.373338878987314
ENSG00000120685	-0.552749537071616	2.31386722036915	0.334712108316478
ENSG00000120686	0.312197555723757	2.57749179983723	0.160719857250317
ENSG00000120688	-0.472511421145613	1.7160033436348	0.187286139673273
ENSG00000120690	0.512505676745565	3.8258154449852	0.0860103862995698
ENSG00000120694	0.417708316602696	3.20547503674089	0.199625933895195
ENSG00000120699	-0.790605911162981	1.99122607569249	0.204622919405113
ENSG00000120708	-0.424468819913949	2.06069784035361	0.320229461732703
ENSG00000120738	0.870863021920333	4.39325045772673	0.0392594528802914
ENSG00000120742	0.151484075681647	2.49554433754645	0.228440809570506
ENSG00000120800	-0.15506216401332	2.17753649992986	0.353229666959986
ENSG00000120837	-0.461204237624249	2.60476588470389	0.344143876976938
ENSG00000120885	-0.533072860512364	3.05461305455689	0.305048927243773
ENSG00000120899	-1.1546291643241	2.99541579854242	0.111784542842641
ENSG00000120942	-0.659981155443079	2.14921911265538	0.270294928825001
ENSG00000120963	-0.203781485109545	2.01911629044707	0.339373915920578
ENSG00000121039	0.210459472280537	3.14721241697046	0.298413076532175
ENSG00000121057	-0.0733974403012966	2.84385542262316	0.355450866512983
ENSG00000121058	-0.867224608016406	0.903089986991944	0.0154071892594164
ENSG00000121210	-0.840738227080563	2.54032947479087	0.22704943811772
ENSG00000121297	-1.66021214233323	1.50514997831991	0.00992181961369366
ENSG00000121390	0.939798626121509	4.07896404450176	0.0272128915873416
ENSG00000121440	-0.634514107968971	1.41497334797082	0.0816276140841869
ENSG00000121578	-0.279808403015958	2.3654879848909	0.372229858771985
ENSG00000121644	-1.08018540502402	2.81023251799508	0.13286926691652
ENSG00000121691	-1.75596844747676	1.8228216453031	0.016547736168108
ENSG00000121741	0.513160165416877	4.14884934295922	0.06955496177524
ENSG00000121766	0.359381386295334	3.08760397368781	0.21302467093398
ENSG00000121769	-0.881675982023504	1.7160033436348	0.129643073214479
ENSG00000121774	0.355232352264614	3.21945353707681	0.239549349830222
ENSG00000121892	0.0210290950423615	4.07952492649023	0.0575720319499034
ENSG00000121897	-0.39549478673846	3.0542299098634	0.357771359737403
ENSG00000121898	-1.01612979074042	1.76715586608218	0.100461998901695
ENSG00000121903	0.239788738201057	2.92427928606188	0.2234228515956
ENSG00000121904	-0.573738696195865	2.70586371228392	0.329028576663819
ENSG00000121989	-0.106045238475648	2.54406804435028	0.369581567491806
ENSG00000122008	0.190062539430827	3.15670055258202	0.307466121079438
ENSG00000122026	0.656329235610683	2.53339070801755	0.0365030114550332
ENSG00000122034	-1.24541656022232	1.73639650227664	0.0607898596568794
ENSG00000122042	0.0527419349010887	2.93094903116752	0.314386274719172
ENSG00000122126	-0.40948072586621	2.95085145888855	0.360333755676762
ENSG00000122140	-0.767999069480665	2.49066065335614	0.261943504333872
ENSG00000122176	-1.88283173673895	2.85853719756964	0.0135356433103049
ENSG00000122203	0.0301253728225665	2.66370092538965	0.297204715027908
ENSG00000122257	-0.659981155443079	1.83250891270624	0.215603675998294
ENSG00000122359	0.31227141030827	3.17594647009555	0.261583535234615
ENSG00000122376	-0.182936882703795	3.37180645850742	0.303610632564976
ENSG00000122484	-0.276339495421005	2.84972644419633	0.358496646295622
ENSG00000122497	0.111109544051785	3.50222221576648	0.253631786161254
ENSG00000122507	-0.409610454629127	1.90036712865647	0.275863209042718
ENSG00000122545	0.375911181046704	2.69722934275972	0.13633079878533
ENSG00000122565	-0.235434750540744	2.13193929521042	0.36377869657486
ENSG00000122566	1.3195807744232	4.9052803555952	0.0109229936560365
ENSG00000122674	-0.372148477840689	1.59659709562646	0.144052241278201
ENSG00000122691	-0.896624834320315	1.78175537465247	0.141383519218536
ENSG00000122705	-0.219571025039343	3.31848072517452	0.328229464500497
ENSG00000122729	-0.111065314682945	2.45101845215546	0.36923381536706
ENSG00000122786	0.538105647957347	3.40423486665342	0.127104934248652
ENSG00000122861	-1.3171597864044	1.93701610746481	0.0677302308160092
ENSG00000122863	-0.715099795076437	2.32633586092875	0.268232987198983
ENSG00000122877	-1.10339650410297	3.34654855854847	0.0784883915612641
ENSG00000122912	-0.283402257840702	3.17172645365323	0.371292910534998
ENSG00000122952	-0.42420037494179	1.98677173426624	0.302910580073134
ENSG00000122958	-0.546268790026389	3.26869495356218	0.252339500070957
ENSG00000122965	0.396672441133109	2.76342799356294	0.124807697951717
ENSG00000122966	-0.546091096900013	2.62117628177504	0.338891371686787
ENSG00000122970	-0.34188229493738	2.62736585659273	0.349631721434459
ENSG00000123066	0.223068675731196	4.12360666898622	0.0560416000793767
ENSG00000123091	0.277460465806273	2.15685190107001	0.152238675486341
ENSG00000123094	-0.395118153712569	1.81624129999178	0.238760150633596
ENSG00000123106	-0.191691953019678	2.4456042032736	0.384206558352751
ENSG00000123130	-0.108580458965146	2.79098847508882	0.362036231318379
ENSG00000123131	-1.75596844747676	2.8546096380958	0.0137425005205649
ENSG00000123146	-0.0895077470760873	3.17998242529259	0.392053862708836
ENSG00000123352	0.0318280916027704	3.79284675972606	0.128478297443663
ENSG00000123353	0.159331793208643	3.46901155865569	0.267908940287012
ENSG00000123395	-0.028692803339313	3.16687395085882	0.386666954498032
ENSG00000123485	0.295961399800732	2.07003786660776	0.133296472979572
ENSG00000123505	0.938472468596719	4.71048124114456	0.0240686796513915
ENSG00000123545	-0.735328150884523	1.72835378202123	0.16540963232276
ENSG00000123562	0.00811427285732423	3.19493039921772	0.376152168435991
ENSG00000123575	-0.588251820621388	2.05307844348342	0.284084372813072
ENSG00000123636	-0.209504456832779	3.78304557211469	0.0904073881522829
ENSG00000123643	-0.588056096368982	3.10380372095596	0.274931506154759
ENSG00000123684	-0.163120643428391	2.87563993700417	0.365690552299691
ENSG00000123728	-0.559511653540105	2.81987282195055	0.321704260609626
ENSG00000123737	-0.725767426583228	3.30642502755069	0.168938770938652
ENSG00000123739	-0.595594838656333	3.36595572266568	0.183377161248426
ENSG00000123983	0.00269634690592963	3.68358731757277	0.158725929510855
ENSG00000123992	-0.358835712388057	2.91698004732038	0.364282626260852
ENSG00000124120	-0.897023230077866	3.09760432887441	0.162643272846106
ENSG00000124145	-0.194544530158754	3.24042443308361	0.367960652078893
ENSG00000124151	0.376404011206275	4.14721241697046	0.0598897036604994
ENSG00000124160	-1.08018540502402	2.9237619608287	0.134426506911351
ENSG00000124177	0.156860723897981	3.17143390094301	0.320587061607406
ENSG00000124191	-0.99705267324746	2.8441664104502	0.161591925964898
ENSG00000124193	1.15753957326055	4.94305406246213	0.0124226548985957
ENSG00000124198	-0.867596915217547	3.28499438672299	0.135339012195703
ENSG00000124201	0.0173851023658148	2.26363606858811	0.2994806839128
ENSG00000124207	0.0335709280640956	2.16731733474818	0.278063477910778
ENSG00000124209	-0.283305241601156	2.39005149645899	0.372049353369233
ENSG00000124216	0.559937699421594	4.18617910605421	0.0693895190624444
ENSG00000124228	-0.136175232848951	2.91169015875386	0.368696424455159
ENSG00000124279	-0.696524782402442	3.02469086235543	0.247987798512203
ENSG00000124356	-1.05815215100526	1.72015930340596	0.0842989696702931
ENSG00000124357	-0.329668828495297	2.27531135454181	0.359950010835185
ENSG00000124370	-0.381093881368828	2.74585519517373	0.353082300968327
ENSG00000124422	-0.659981155443079	2.34733001531695	0.29960301613595
ENSG00000124486	0.122367223717477	4.30553407868605	0.0325182246519623
ENSG00000124496	-0.724962091461623	3.1475217435376	0.224719765219172
ENSG00000124532	-0.4397145089773	2.5327543789925	0.34311059921911
ENSG00000124535	-0.241857942405566	3.08760397368781	0.383303820326219
ENSG00000124562	-0.588056096368982	1.93449845124357	0.25956743964023
ENSG00000124641	-0.111195826925746	3.29983404064586	0.352447168571356
ENSG00000124766	-0.911282094243848	1.84198480459011	0.144552214640981
ENSG00000124767	-0.317684452239927	2.60260252042026	0.355058460012382
ENSG00000124782	-0.651476081051963	3.47914324797861	0.114206003104127
ENSG00000124784	-0.978778407351977	2.2027606873932	0.150949370235134
ENSG00000124786	0.035679265270894	2.19451434188247	0.281581592037496
ENSG00000124788	-0.0345384864159927	3.5480821705206	0.211773911769874
ENSG00000124795	0.139238416199662	1.96614173273903	0.195236409222222
ENSG00000125107	0.810836014623196	4.42562387414359	0.041323492257469
ENSG00000125148	-0.827227802215534	2.86451108105839	0.206385373190302
ENSG00000125247	-1.75596844747676	3.09743085394424	0.01320623744571
ENSG00000125257	-0.0307049281474918	2.21218760440396	0.312847129469671
ENSG00000125304	0.0607208879762756	3.02015403163833	0.328694100828251
ENSG00000125347	1.03605965965074	4.11195105709356	0.0212370395836577
ENSG00000125354	-1.21272416731545	3.40840957846843	0.0533479088248707
ENSG00000125375	-0.944386564558335	3.21510858105309	0.12490403685085
ENSG00000125398	-1.35918214666924	1.69019608002851	0.0527475339636558
ENSG00000125482	-0.287319720171323	2.4432629874587	0.370493489327883
ENSG00000125485	0.0440662085206662	3.29819786710982	0.34749523247078
ENSG00000125503	0.164543566802616	3.30749603791321	0.320236246740375
ENSG00000125534	0.711782725932439	4.12065617616053	0.0576240784795701
ENSG00000125629	-0.483966878367776	2.24797326636181	0.339653155475187
ENSG00000125633	-0.559511653540105	1.6232492903979	0.147365350324858
ENSG00000125675	-0.429627331435607	3.64708942871655	0.113369923210591
ENSG00000125676	-0.171481425481632	2.40312052117582	0.380629730099159
ENSG00000125691	0.225191193840918	2.62838893005031	0.194202344326565
ENSG00000125703	-0.896226803692258	1.78175537465247	0.142620372908531
ENSG00000125733	-0.456236588895487	2.68663626926229	0.349833800850491
ENSG00000125772	-0.225422439416933	2.10551018476997	0.359906921726306
ENSG00000125779	0.615425091069527	3.51633702062361	0.0942910697827097
ENSG00000125814	-0.13882359653334	3.4546162237927	0.258771551113328
ENSG00000125818	-1.05757491396848	3.04669022137006	0.128355793286907
ENSG00000125826	-0.381336954018847	2.24427712080184	0.349916590315393
ENSG00000125834	-0.363500278149887	2.13987908640124	0.346209300434271
ENSG00000125844	0.622833975151888	3.24883119280796	0.102062207331937
ENSG00000125845	-0.0964281483976956	1.93701610746481	0.27692651316744
ENSG00000125868	0.199692338480557	4.18737969323922	0.0499421727984242
ENSG00000125870	-0.116078089191517	1.70757017609794	0.17143964837675
ENSG00000125871	-0.251809751542848	2.53655844257153	0.376108212889525
ENSG00000125877	-0.27643496783832	2.18041263283832	0.364917365879534
ENSG00000125912	-0.539708231416582	2.18184358794477	0.320058653748517
ENSG00000125970	-0.0246428304930261	3.31386722036915	0.347278924530112
ENSG00000125977	0.0507599667763218	2.05307844348342	0.248190313952484
ENSG00000125991	-0.36786177577423	2.48713837547719	0.35146126507582
ENSG00000125995	-0.478125413696062	1.64836001098093	0.160751266670478
ENSG00000126001	-0.588056096368982	2.59273176639396	0.331710549624497
ENSG00000126003	0.131090265535323	3.02775720469055	0.298111777818063
ENSG00000126012	0.135201953945322	3.34684176964225	0.316820481179694
ENSG00000126067	0.136428621417795	1.41497334797082	0.0741898860544928
ENSG00000126107	-0.814784158643411	1.53781909507327	0.0840225106371092
ENSG00000126216	-0.306124150421867	2.37291200297011	0.366538010238281
ENSG00000126247	-0.00294259690853579	1.90848501887865	0.234978936821475
ENSG00000126458	0.0246905002429765	1.47712125471966	0.093136395297043
ENSG00000126524	-0.12621306031414	1.78532983501077	0.213216716293006
ENSG00000126603	-0.429355679888777	1.95424250943932	0.291589158409885
ENSG00000126698	-0.532728176459497	1.73639650227664	0.192558034200688
ENSG00000126773	-0.997554778066423	2.71725431276255	0.15688728909023
ENSG00000126777	-0.0107322550771461	2.85703079827262	0.33473457612366
ENSG00000126814	-1.080793512176	1.8750612633917	0.0884072250720158
ENSG00000126821	-0.997554778066423	2.25406445291434	0.153237745233759
ENSG00000127124	-0.979259811441452	3.46441502242617	0.0767042782897352
ENSG00000127184	-0.358835712388057	1.65801139665711	0.166309942276479
ENSG00000127241	-2.05699844314074	0.477121254719662	0.00267916463312745
ENSG00000127334	-0.394992681919497	2.37291200297011	0.352286393633969
ENSG00000127419	-0.346367354419933	3.20642106523799	0.352037690923062
ENSG00000127463	-0.00684562364811385	3.42602301568988	0.285296735886374
ENSG00000127511	-0.520601020703324	1.76342799356294	0.205103188734261
ENSG00000127527	-0.49589093815807	1.25527250510331	0.0590295934367263
ENSG00000127528	0.499019014600551	3.21112054125805	0.147883269875109
ENSG00000127616	0.351789962440303	1.8750612633917	0.0833027039690903
ENSG00000127666	-0.791230276436556	3.15971754618022	0.200650120232197
ENSG00000127774	0.188684182950662	3.15715443990628	0.308622358311705
ENSG00000127870	-0.478125413696062	2.38738982633873	0.346016890057092
ENSG00000127914	-0.262179724162091	1.88366143515362	0.288544698539938
ENSG00000127920	-0.507988886863562	2.03140846425162	0.297781084145008
ENSG00000127946	-0.943942286265342	3.21774707326279	0.124078194322189
ENSG00000127947	0.267261988880828	2.66978161520854	0.180451776881207
ENSG00000127948	-0.634731935969722	3.25394346266926	0.217573471183987
ENSG00000127989	-0.660443252143049	2.0899051114394	0.262924134448882
ENSG00000127990	-1.40442649976695	2.54157924394658	0.0369444800107685
ENSG00000127995	-0.896226803692258	1.95904139232109	0.157596863215358
ENSG00000128266	-1.75596844747676	2.63397315578967	0.0173976577860297
ENSG00000128342	-0.290877814761003	2.59933713299249	0.360935621321276
ENSG00000128463	0.0265572207961668	2.74702317745163	0.305864643168861
ENSG00000128512	-0.222107562170622	2.07554696139253	0.355499184361032
ENSG00000128513	-0.48381292805024	1.86923171973098	0.250622731027029
ENSG00000128534	-0.0326174773980175	2.19451434188247	0.310980147188035
ENSG00000128563	-0.0167594658470383	3.29907126002741	0.353478770219683
ENSG00000128581	-0.882060891949582	2.91089108864453	0.186964968332277
ENSG00000128585	0.677593252790501	4.24782602293544	0.0629536339111474
ENSG00000128590	-0.101210073672959	2.45560611258187	0.365079949144437
ENSG00000128595	0.799896860476576	3.60964775907872	0.0450960908522319
ENSG00000128607	-0.118606341919504	3.20723030984835	0.386892480516321
ENSG00000128641	0.00846125007090523	1.8481891169914	0.21148263509196
ENSG00000128699	-0.194623611633271	3.22466252884103	0.372601872670888
ENSG00000128731	-1.18232140860034	3.13767053723676	0.0957309233190362
ENSG00000128805	-0.472511421145613	3.20574554094266	0.308557704908303
ENSG00000128891	-0.188623916423189	2.49276038902684	0.385433920147825
ENSG00000128908	-0.294365782078972	3.59796927522581	0.158071215327051
ENSG00000128917	0.401412786506242	3.1832698436828	0.209705569515184
ENSG00000129003	-0.177247365012186	1.68124123737559	0.164181338158106
ENSG00000129028	-1.35918214666924	2.10209052551184	0.0576833877046533
ENSG00000129038	-0.526537344443663	3.06725688923815	0.30726488552058
ENSG00000129055	-0.424468819913949	3.04473569745051	0.350167223370907
ENSG00000129116	-0.0709994732166812	2.86451108105839	0.356584759034263
ENSG00000129128	-0.241505382979775	2.6730209071289	0.366131087057451
ENSG00000129173	-0.705969632893901	2.24674470972384	0.25855768734563
ENSG00000129187	-0.298082668911441	2.03542973818455	0.348686385618658
ENSG00000129195	0.222826777360654	2.48215869541128	0.195207946457084
ENSG00000129235	-0.14929647204194	3.30124708863621	0.348399864107867
ENSG00000129250	-0.36786177577423	2.90660437172498	0.363660153199626
ENSG00000129292	-0.272424791844859	1.95424250943932	0.325915699356302
ENSG00000129351	-0.118606341919504	3.24204423936955	0.376100371764785
ENSG00000129353	-1.24541656022232	3.44067298829376	0.0431444141899008
ENSG00000129562	-0.35490652744092	3.12920635774753	0.362826902892395
ENSG00000129636	-0.325565893576633	3.48458452928284	0.217881722505943
ENSG00000129680	-0.75683344091948	3.51281775856487	0.0824880129996502
ENSG00000129932	-0.171556416561689	2.59383966108127	0.382947104350408
ENSG00000129933	-0.706226429164801	2.90091306773767	0.247952297100969
ENSG00000130021	-1.45493845181278	2.89542254603941	0.0393867551792509
ENSG00000130147	-0.581030896285601	2.13193929521042	0.300517966173253
ENSG00000130150	-0.325672826157007	2.55870857053317	0.356075408044752
ENSG00000130176	-1.88283173673895	3.02284061087653	0.0112368565238052
ENSG00000130222	-0.390724042732194	2.90875301918453	0.362843625493553
ENSG00000130224	-0.489419964333192	1.79934054945358	0.220561944420566
ENSG00000130227	-0.651249692964699	3.00410632327966	0.261578021918019
ENSG00000130254	-0.149367728263182	2.63296316816726	0.378446042719358
ENSG00000130332	-0.768295305502654	3.36304759452109	0.134367763151864
ENSG00000130340	-0.235000562026601	3.24129738710999	0.360156207989984
ENSG00000130348	-0.0431448358454937	2.14457420760962	0.306393170790283
ENSG00000130349	-1.35918214666924	2.88337748974834	0.0573831437284653
ENSG00000130363	-1.01665445657595	2.31806333496276	0.155792668214649
ENSG00000130402	-0.17450581731212	2.93449845124357	0.370967300970269
ENSG00000130449	0.233189569386058	3.53402610605613	0.222362350648402
ENSG00000130479	-1.05757491396848	1.4983105537896	0.0455323074154231
ENSG00000130508	-0.0029934665550228	3.06929801211553	0.369495501568336
ENSG00000130522	0.567329994244174	2.75853342223729	0.0587799510535077
ENSG00000130559	-0.306124150421867	2.75663610824585	0.352700791955007
ENSG00000130560	-0.507826182867154	2.80516090159943	0.343968149885786
ENSG00000130635	-0.75683344091948	2.98833595585605	0.230522047529446
ENSG00000130669	-0.595793990852059	2.22401481137286	0.310348731574958
ENSG00000130684	-0.241857942405566	2.07736790528416	0.358772717963145
ENSG00000130713	-0.36786177577423	3.36153897126928	0.280989075209482
ENSG00000130726	0.475370467940588	3.63058041069898	0.118280731191346
ENSG00000130734	-0.279904641153408	3.16568937601762	0.372070313454542
ENSG00000130741	0.322977339964152	3.27207378750001	0.255473999842972
ENSG00000130758	-0.840738227080563	2.87157293554588	0.201556995244533
ENSG00000130813	-0.231870488626519	2.92142634101527	0.367423979254722
ENSG00000130816	0.349229710383915	1.72835378202123	0.0666455157171698
ENSG00000130821	0.828767402540121	4.2449076889779	0.0457550860642129
ENSG00000130826	-0.490200280772575	2.80617997398389	0.349103061734177
ENSG00000130827	0.468242134407469	4.29946371452845	0.0594073992238975
ENSG00000130939	-0.17450581731212	2.7041505168398	0.372479381827861
ENSG00000130956	-0.72549881557793	2.19312459835446	0.241105594428084
ENSG00000131016	0.0817939007628063	2.31492005599242	0.271847487619478
ENSG00000131018	-0.101337657183424	2.29003461136252	0.352477112359053
ENSG00000131019	0.0755651036407635	2.13513265137677	0.253430016650643
ENSG00000131069	-1.31820975268455	2.15685190107001	0.0614153194296308
ENSG00000131080	-0.0409633262453231	2.01283722470517	0.277589339848788
ENSG00000131127	-0.118539957855296	2.25406445291434	0.353407233166095
ENSG00000131165	-0.0966174414762026	2.89459294792296	0.363561012918205
ENSG00000131171	-0.51358928509379	1.23044892137827	0.0549969605178781
ENSG00000131236	0.146148300655345	2.76566855475901	0.239026151006947
ENSG00000131263	0.285429301699985	3.68618923424402	0.154291285045938
ENSG00000131269	-0.329453013508373	2.08813608870055	0.350367940724734
ENSG00000131323	-0.276244043987099	3.62376600013393	0.148276418285046
ENSG00000131378	0.107992903577264	2.76826801645155	0.260316413570435
ENSG00000131435	-0.385759437872522	2.28668096935493	0.351666997470419
ENSG00000131459	0.152665666958236	3.53712618908817	0.238012835958006
ENSG00000131508	-0.111261097757953	3.49303958831765	0.237569317949785
ENSG00000131558	0.0371285347465175	2.77158748088126	0.301806003090637
ENSG00000131591	-0.141698202455338	3.55720633976553	0.197138214670801
ENSG00000131626	0.146148300655345	2.09864372581706	0.214792406987455
ENSG00000131669	-0.128461488758429	3.32827764440977	0.33542971339891
ENSG00000131711	-0.399937682423397	3.28555730900777	0.31023009670374
ENSG00000131725	-0.595395777742953	1.75204844781944	0.195901062264276
ENSG00000131732	-0.51375416297943	3.02428037604708	0.318926289404175
ENSG00000131773	0.133711947494245	2.93651374247889	0.275461895935173
ENSG00000131828	-0.235261023041708	3.33785842904109	0.315866708504118
ENSG00000131941	-0.853959971748052	3.15624619039734	0.173604344237011
ENSG00000131966	-0.581030896285601	3.59977393914639	0.0902566198163722
ENSG00000132002	0.720839559314996	3.19562294358694	0.0695225246979445
ENSG00000132005	-1.21272416731545	3.23653726148869	0.0769188272931028
ENSG00000132128	-0.2691080083743	2.30749603791321	0.371302194235646
ENSG00000132153	-0.185887345625107	3.22258642339039	0.374215170941622
ENSG00000132155	-0.317474509838511	1.39794000867204	0.0834018754287318
ENSG00000132170	-0.668891771438211	2.73759016628572	0.286934136039453
ENSG00000132294	-0.927305245047287	1.98677173426624	0.142665573589438
ENSG00000132300	0.624573680944028	3.32159843046534	0.107365489015824
ENSG00000132305	-0.507500957626412	2.65321251377534	0.344230919348069
ENSG00000132341	0.547204490953062	2.74780009086437	0.065833678448288
ENSG00000132383	-0.372505700516878	2.74390155048518	0.352564487365861
ENSG00000132386	-1.31820975268455	2.86569605991607	0.0637064189098281
ENSG00000132388	-0.0307049281474918	3.0920184707528	0.381072464779687
ENSG00000132406	-0.546091096900013	2.69810054562339	0.338019278192705
ENSG00000132432	0.265198723441639	2.13353890837022	0.156956436794872
ENSG00000132434	-0.67750790960444	2.60476588470389	0.302577189051037
ENSG00000132436	-0.298283441184039	2.64394591274807	0.356187875388068
ENSG00000132463	-0.55292997608407	2.75319991419942	0.332307399038027
ENSG00000132475	1.09399222487305	3.93836959745181	0.0118116687629848
ENSG00000132485	0.643190774765181	3.27611698916354	0.0994730155449569
ENSG00000132507	-0.146796141173662	3.05288623525638	0.388472838522471
ENSG00000132549	-0.444917702110906	3.17536683106135	0.327671421480241
ENSG00000132661	-0.0049408239478978	3.5497387312649	0.215069272666647
ENSG00000132669	-0.439992719973145	2.63598611180083	0.345912922273237
ENSG00000132688	-0.651249692964699	3.504266920494	0.10510032950505
ENSG00000132694	-0.354792150092132	3.63833947441068	0.131729745250009
ENSG00000132740	-0.262087334321773	2.11892575282578	0.362927496581694
ENSG00000132780	0.444376676458564	3.17926446433903	0.180951706035222
ENSG00000132792	0.139348397420146	2.38560627359831	0.240425557775439
ENSG00000132823	-0.350559323701158	3.31449922797315	0.310493163799436
ENSG00000132824	-0.146796141173662	2.40226138245468	0.376578051023348
ENSG00000132842	0.150048987515406	3.57316180901509	0.220501456184965
ENSG00000132912	0.0657689726222732	3.22349594096239	0.35594689538466
ENSG00000132950	-0.0940881580485881	2.8065191340807	0.359342382780865
ENSG00000132952	0.260066669418658	2.55509444857832	0.180620616481557
ENSG00000132963	0.122252856408751	2.7592900330243	0.251312932905615
ENSG00000132964	-0.626702821820988	1.45484486000851	0.0906843970239318
ENSG00000133026	-0.618819457175001	2.25647720624168	0.305157580608177
ENSG00000133056	-1.10339650410297	3.60847254574143	0.0415896406674124
ENSG00000133059	-0.111000073266458	2.64738297011462	0.370431043034747
ENSG00000133065	-0.26581636389381	1.63848925695464	0.152180374617874
ENSG00000133111	-0.48381292805024	2.62736585659273	0.344646256619312
ENSG00000133114	-0.258573283755984	1.96142109406645	0.327904700737005
ENSG00000133131	-1.18309088761356	3.68264138719622	0.0219720297484199
ENSG00000133138	-0.960780287005907	4.60787303148481	0.00274719312959963
ENSG00000133142	-0.317894496178737	2.49692964807321	0.361497962767892
ENSG00000133250	-0.0289087524663793	2.97081161087252	0.358202599186574
ENSG00000133302	-0.566939546196001	2.19312459835446	0.315587154468866
ENSG00000133313	-0.897023230077866	2.27415784926368	0.188160546994804
ENSG00000133318	-0.501657152632314	3.46411679444404	0.177115752127901
ENSG00000133393	-0.186042400546272	2.98944981766669	0.378651068376565
ENSG00000133398	0.256930112016465	1.37106786227174	0.0472666794771551
ENSG00000133422	-0.203619966931419	2.70286117057293	0.369833456712123
ENSG00000133606	-0.660212142333226	2.15685190107001	0.270923552338476
ENSG00000133619	-0.251899980420089	2.93196611472817	0.367639788651564
ENSG00000133704	-0.46682103154568	2.28443073384452	0.344782553311438
ENSG00000133858	0.572443431638586	3.03722723458227	0.0837110830784737
ENSG00000133872	-0.51375416297943	2.76454971906447	0.344630294951765
ENSG00000133935	-0.409870028467296	3.04746957461986	0.35433051527124
ENSG00000134014	-0.581030896285601	2.62013605497376	0.332312976231196
ENSG00000134030	-0.341771296342142	3.59516541479023	0.154224654814782
ENSG00000134046	-0.118407220160528	2.82020145948564	0.362965104454072
ENSG00000134077	-1.05815215100526	3.67214405701899	0.035735025613643
ENSG00000134107	-1.21354949697958	3.27657668169855	0.0708849224096641
ENSG00000134108	0.0423650666931615	3.53249958609466	0.231390237039423
ENSG00000134186	0.297985653503326	2.34044411484012	0.15212740970346
ENSG00000134248	-0.146796141173662	3.37867038520798	0.30528976217614
ENSG00000134255	-0.13882359653334	3.50528567414413	0.226984504543474
ENSG00000134259	-1.1546291643241	2.50310943667137	0.0929617772236068
ENSG00000134265	-0.354563485723394	2.67117284271508	0.348607680948583
ENSG00000134294	-0.241681626916789	2.08278537031645	0.359403169848624
ENSG00000134308	0.684232401583641	4.23099782913389	0.0625479337785486
ENSG00000134324	-0.634731935969722	3.27357994567621	0.209947406642267
ENSG00000134352	0.528075961621321	2.40823996531185	0.0562434656558218
ENSG00000134363	-0.419503579600652	3.17753649992986	0.337323415293103
ENSG00000134371	0.260149942308482	1.33243845991561	0.0414509196970838
ENSG00000134440	-0.115880122992277	3.3174364965351	0.344729851684868
ENSG00000134444	0.0608965759138001	1.39794000867204	0.0747108080272587
ENSG00000134452	-1.18309088761356	3.23451728351269	0.0836919082127371
ENSG00000134453	-0.168775923174855	2.66133934000604	0.37732482139652
ENSG00000134480	0.0914027531298199	2.87302981206104	0.285596891232258
ENSG00000134504	-1.28077174541099	2.69196510276736	0.0598217675638268
ENSG00000134531	0.192579265461752	3.11260500153457	0.296265613961022
ENSG00000134569	-0.67750790960444	1.96614173273903	0.24260162069184
ENSG00000134574	0.353480987792561	3.57234874074516	0.166947978266216
ENSG00000134575	-0.477821679128369	2.89125861690414	0.348337427774166
ENSG00000134590	-0.354563485723394	3.17435059747938	0.356373266429812
ENSG00000134597	-0.790917981597111	2.8819549713396	0.218898566082546
ENSG00000134644	0.528979412985266	3.94863299169662	0.0753964469088909
ENSG00000134684	-0.507663539803311	2.78675142214556	0.344732145083519
ENSG00000134690	-0.49589093815807	1.06069784035361	0.0287538677354749
ENSG00000134697	0.31660594377003	3.23578087032756	0.262653360202063
ENSG00000134748	0.0912799327040908	2.26007138798507	0.264928908239827
ENSG00000134759	-0.238415717857733	3.36977228859696	0.299043608052152
ENSG00000134779	-0.38600513663282	2.31069331234336	0.352509982790252
ENSG00000134851	-0.363616972360901	3.04178731897175	0.365075698679725
ENSG00000134852	-0.643356568894354	2.68169339200456	0.307253619067356
ENSG00000134871	-0.943942286265342	2.90714253100314	0.170429084323281
ENSG00000134884	-0.113498851680837	3.66417170536193	0.150360912188122
ENSG00000134901	-0.46178909141764	3.28091966270934	0.287993937939661
ENSG00000134909	0.0353999450828158	2.18184358794477	0.279074906080591
ENSG00000134954	-0.358720295677945	2.56761444273084	0.349318246709505
ENSG00000134987	-0.0850365873841492	2.48855071650044	0.358481686774803
ENSG00000134996	-0.532555936965108	2.8318697742805	0.331864535773415
ENSG00000135002	-0.359066637867384	3.1582116692141	0.358583601658209
ENSG00000135040	0.298189120176565	2.41830129131975	0.157844040682419
ENSG00000135046	-1.08018540502402	2.97497199429807	0.131562988431112
ENSG00000135049	-1.35918214666924	1.93196611472817	0.0640188418344971
ENSG00000135052	-1.18309088761356	1.74036268949424	0.0648731353989856
ENSG00000135093	-0.99705267324746	3.44731310882357	0.0776685806670833
ENSG00000135108	0.0705873113077956	3.50112775752298	0.250076925644702
ENSG00000135111	-0.287026100705001	3.69722934275972	0.112539963549575
ENSG00000135148	-0.283693436660826	1.60205999132796	0.139210145616281
ENSG00000135164	0.0897543383263646	2.13193929521042	0.246075454262982
ENSG00000135185	-0.0345931951328052	1.91907809237607	0.248229222984778
ENSG00000135211	-1.10403802072109	1.81291335664286	0.0821352823227641
ENSG00000135213	0.526810287754268	3.77077839616915	0.0892910775426703
ENSG00000135250	-0.0225520880103701	3.35631274115064	0.324453330434586
ENSG00000135269	-1.01665445657595	2.43616264704076	0.158372888930844
ENSG00000135297	-0.603266758093871	3.98261039313639	0.0203369417352251
ENSG00000135318	-1.05815215100526	2.93726707221141	0.140719475158663
ENSG00000135365	-0.978778407351977	3.5398285583779	0.0640417309387501
ENSG00000135503	-0.329668828495297	3.3623882165887	0.289023560909208
ENSG00000135541	-0.405068016385068	1.55022835305509	0.129368945011581
ENSG00000135597	-0.634514107968971	1.74036268949424	0.185342310578287
ENSG00000135624	0.261097943326717	2.98677173426624	0.230663136470047
ENSG00000135655	0.56985343135592	3.88963780040667	0.07565676865396
ENSG00000135698	-0.618609464017162	1.45484486000851	0.091481518806266
ENSG00000135749	-1.03718295372688	2.57518784492766	0.140576147007535
ENSG00000135763	-0.111065314682945	2.610127613076	0.371907818619531
ENSG00000135766	-0.445199267429981	2.75739602879302	0.355457060760391
ENSG00000135775	-1.18309088761356	2.26951294421792	0.0861766097677696
ENSG00000135821	0.288471336320617	2.92220627743902	0.199786837735447
ENSG00000135829	-0.235087365009767	1.91115760873998	0.302633727567046
ENSG00000135862	-0.67750790960444	2.71180722904119	0.286612803813029
ENSG00000135870	0.373489637870788	2.59494473669508	0.136811340359064
ENSG00000135899	-0.165939078152703	1.97543180850926	0.314621013786474
ENSG00000135900	-0.180082806913662	3.01640650087112	0.382879029313791
ENSG00000135903	-0.321501358058092	1.66275783168157	0.166609597131272
ENSG00000135905	-0.75683344091948	2.38381536598043	0.255466295589442
ENSG00000135913	0.0193800671906613	2.70543604658525	0.304839706903738
ENSG00000135919	-0.532728176459497	2.78103693862113	0.336887678852632
ENSG00000135932	-0.248556616400995	3.01745072951054	0.378061639033156
ENSG00000135940	-0.0307591560404217	1.51851393987789	0.103455115878049
ENSG00000135953	-0.745947697774887	1.45484486000851	0.0770038453456811
ENSG00000135972	-0.066831780110249	2.90525604874845	0.358348073810347
ENSG00000135974	0.219438774127861	2.39005149645899	0.19794681407753
ENSG00000135976	-0.176564021860849	1.93951925261862	0.304536555771952
ENSG00000135999	-0.0494160897240009	1.90308998699194	0.249203008760699
ENSG00000136010	-0.705712988375694	2.01911629044707	0.237721099208379
ENSG00000136026	-0.439992719973145	2.77121990194953	0.356188839919143
ENSG00000136045	-0.258481657876124	2.02325245963371	0.348731370807578
ENSG00000136068	0.0658558103181581	3.80270532707435	0.12911448202164
ENSG00000136104	-0.790917981597111	1.97081161087252	0.204477853554786
ENSG00000136108	-0.203862266730489	2.35218251811136	0.379349961729379
ENSG00000136122	-1.27980840301596	2.09864372581706	0.0674781372577236
ENSG00000136141	-0.212889107819988	2.88138465677057	0.36383734016666
ENSG00000136146	0.200781759298658	3.31302311032324	0.30776766767915
ENSG00000136152	-0.55292997608407	2.91592721169712	0.31249000283601
ENSG00000136156	-0.566380726057068	1.88366143515362	0.247367691566601
ENSG00000136158	-0.63407877946007	2.18041263283832	0.286619037364219
ENSG00000136161	-0.881675982023504	2.72631961211078	0.192749226936246
ENSG00000136238	0.0354465109247753	3.20736503746907	0.366576425400595
ENSG00000136244	-0.943498461999542	2.12710479836481	0.146404972088945
ENSG00000136261	-0.037017866926448	3.02098244291842	0.37083408666471
ENSG00000136270	-0.141628193453521	3.06352099968999	0.389782566338313
ENSG00000136378	-1.08018540502402	3.24092347879425	0.0967293048469637
ENSG00000136381	0.0211734762450526	3.13161866434913	0.369428769521757
ENSG00000136436	-0.372267519421473	2.77959649125782	0.355266160573926
ENSG00000136448	-0.197734479904017	3.34380233316165	0.318313912267677
ENSG00000136504	0.306518593709822	2.17172645365323	0.134529685680034
ENSG00000136527	0.755304658939848	3.36670305686929	0.074173551363517
ENSG00000136536	0.775413711234144	3.83979218444533	0.0485708301928247
ENSG00000136560	-0.321607294410005	3.25959387888595	0.341068533237962
ENSG00000136636	0.0691164193957597	2.59604700754544	0.269471279989835
ENSG00000136643	0.12098542932224	2.4432629874587	0.246586949598965
ENSG00000136699	-0.333810895290614	3.2135177569963	0.352699118922266
ENSG00000136715	-0.21313663609133	2.62685341466673	0.376981251332384
ENSG00000136718	-0.419636337583485	3.22685757028872	0.324657392722589
ENSG00000136720	-0.573738696195865	3.13273983826088	0.276290519603347
ENSG00000136731	-0.0850365873841492	2.2148438480477	0.334482251630236
ENSG00000136732	-1.01612979074042	2.37930551775058	0.159238049958601
ENSG00000136738	0.263290970151564	1.41497334797082	0.0509827955681392
ENSG00000136754	0.288341303084444	2.20817252666712	0.149530801101232
ENSG00000136758	0.366668679177557	3.24316211510105	0.232063852569102
ENSG00000136770	-0.0408522992733989	3.26670196688409	0.368653402950996
ENSG00000136810	-0.39035152263108	2.96023287312851	0.362658748850045
ENSG00000136816	-0.0579788993210843	1.75966784468963	0.189059049342718
ENSG00000136824	-0.200707353935161	2.10380372095596	0.356070507052755
ENSG00000136826	-0.434710363001701	3.30792370361188	0.289949781602531
ENSG00000136830	-0.495732703174481	3.289923239524	0.268359900987239
ENSG00000136848	-0.827567340107644	2.58092497567562	0.230425288487223
ENSG00000136854	-0.840738227080563	3.03221570329798	0.196798842163872
ENSG00000136859	-1.57987718842108	2.56169753265399	0.0284852146890883
ENSG00000136867	-0.222276105867276	2.35314654621398	0.378869967126893
ENSG00000136869	-0.367626127301192	2.39532639306935	0.355084793524418
ENSG00000136870	-0.0601317371292773	2.03941411917614	0.292713907461108
ENSG00000136888	0.47662646267116	3.22388515187589	0.163373290131127
ENSG00000136891	0.0943557964686225	2.36361197989214	0.266269911593517
ENSG00000136936	-0.566380726057068	2.2148438480477	0.318632322951181
ENSG00000136937	0.29328026595977	1.65321251377534	0.0738952894010545
ENSG00000136938	-0.354677802858242	2.16731733474818	0.3503015776139
ENSG00000136942	0.594207383780429	3.32970289715322	0.11455931980553
ENSG00000136986	-0.228677264978428	1.79934054945358	0.231759655050663
ENSG00000136997	-0.439992719973145	2.38111508070985	0.348421901586306
ENSG00000137038	-0.912106640427349	2.28891960566173	0.187222167220891
ENSG00000137073	0.0421358690119757	2.84385542262316	0.306619073386006
ENSG00000137075	-0.4784293608367	3.51798720302508	0.158576541840787
ENSG00000137106	0.219743493135656	2.98023069139103	0.248491408720286
ENSG00000137124	-0.997554778066423	2.7279477095448	0.157303279548847
ENSG00000137166	-0.944386564558335	2.86658267706355	0.173174863638642
ENSG00000137168	-0.911694171651468	2.30319605742049	0.189740921506893
ENSG00000137177	0.0192834200657084	3.92147838037569	0.0930593018310653
ENSG00000137200	0.426927124850451	3.14597290280218	0.185420281547013
ENSG00000137269	-0.489575915499	2.16731733474818	0.327422689878713
ENSG00000137285	-0.0779915498617895	3.58325546667569	0.190541363393972
ENSG00000137288	-0.359066637867384	2.90741136077459	0.363811912845585
ENSG00000137309	-0.677748411687995	3.25827801524303	0.201654192521497
ENSG00000137393	-0.519931418527797	1.99563519459755	0.286515171951039
ENSG00000137409	-0.359182146669245	2.14301480025409	0.347038183288991
ENSG00000137413	-0.0186641870437366	3.27102799426232	0.364922030113566
ENSG00000137449	-0.254996545241917	2.27300127206374	0.37132840241723
ENSG00000137486	0.340065027196092	2.51587384371168	0.147197463754477
ENSG00000137497	-0.725230370605771	2.52569252450501	0.284667823104412
ENSG00000137500	-0.235000562026601	2.66978161520854	0.368130060997576
ENSG00000137513	-0.354449198671748	1.79588001734408	0.233175601739838
ENSG00000137547	-0.146937846989868	2.81424759573192	0.36458338117867
ENSG00000137563	-0.566753192910365	1.9566485792052	0.268567272561404
ENSG00000137573	-0.7677030353861	2.47275644931721	0.260774676988175
ENSG00000137574	-0.191691953019678	1.80277372529198	0.23039821705906
ENSG00000137575	0.11963758387857	2.36642295722597	0.252727675656188
ENSG00000137601	-0.434847852584475	2.79553244271015	0.357605667722342
ENSG00000137692	-0.395118153712569	2.14144977340047	0.339878038637036
ENSG00000137710	-1.21272416731545	2.61331316145546	0.0735984501552732
ENSG00000137714	-0.634731935969722	2.47129171105894	0.320519389917603
ENSG00000137727	-0.634731935969722	1.96378782734556	0.255114697835949
ENSG00000137760	-0.55256917299614	2.39967372148104	0.338452621758687
ENSG00000137821	-0.677748411687995	2.09864372581706	0.255717773033662
ENSG00000137947	0.602339940387222	3.79316152924555	0.0747881041261331
ENSG00000137962	0.247325018616146	2.41413736218448	0.183080028845811
ENSG00000137992	-0.533245305179399	2.05499586152914	0.298358224519869
ENSG00000138029	0.110757335622339	3.19340290306242	0.33954619067203
ENSG00000138032	-0.0668907122125266	2.07554696139253	0.301156917494175
ENSG00000138035	-0.0346479107422239	2.19173039336286	0.310111763041054
ENSG00000138050	-0.337662903923749	2.9525502938982	0.366525678023234
ENSG00000138069	0.802865615451931	4.10658182436195	0.0444468272618243
ENSG00000138071	-0.0184532711030725	3.31418333913738	0.346903235471506
ENSG00000138074	-0.35490652744092	2.91089108864453	0.364096653932971
ENSG00000138078	0.0320158626804682	2.17753649992986	0.279816246195503
ENSG00000138081	0.00460983357404903	3.68457608738846	0.158725929510855
ENSG00000138095	-0.101529102752501	2.985426474083	0.37629253604168
ENSG00000138107	-0.0244824414942513	1.89209460269048	0.23752782921488
ENSG00000138119	-0.489575915499	3.04139268515822	0.32641080956386
ENSG00000138138	0.453926668414572	2.65848838130902	0.103706611048576
ENSG00000138166	0.745717035857526	3.92311443650731	0.0530012007327322
ENSG00000138175	-1.01717975702057	2.89680169766492	0.153754503319632
ENSG00000138231	-0.191927686765576	2.2027606873932	0.365132711714989
ENSG00000138246	-0.0287467805551502	2.68033551341456	0.333424434272399
ENSG00000138297	0.513144665182228	2.63998424804159	0.0819463720020855
ENSG00000138303	-0.279904641153408	2.95784663370815	0.369244487590556
ENSG00000138326	0.0488592160820852	1.96848294855394	0.231173069050459
ENSG00000138363	-0.92773281748497	3.12172394563737	0.146675298313955
ENSG00000138375	-1.28077174541099	3.40045163995695	0.0413204207796783
ENSG00000138376	-0.262272133661188	2.31175386105575	0.372372911353811
ENSG00000138386	-0.4784293608367	2.19033169817029	0.332743985196933
ENSG00000138399	-0.445340118574136	2.60906054993009	0.344521353352753
ENSG00000138411	-0.603064150304362	1.7481880270062	0.193201992000371
ENSG00000138434	-0.232042864848383	1.95182303531591	0.321170389150575
ENSG00000138600	0.122405339461911	2.24303804868629	0.246578208982701
ENSG00000138639	-0.101401462996578	2.26126286879249	0.348655230009799
ENSG00000138640	-0.287026100705001	2.50174372962799	0.369606654574067
ENSG00000138658	-0.513919103483969	1.79588001734408	0.219324289890394
ENSG00000138685	-0.659750291341926	2.81690383937566	0.275268368484245
ENSG00000138688	-0.943498461999542	2.09864372581706	0.14223900052496
ENSG00000138698	-0.203781485109545	2.64933485871214	0.375969474175476
ENSG00000138735	-0.283402257840702	1.98452731334379	0.336592545097382
ENSG00000138750	0.151270149065467	2.83569057149243	0.247979163403455
ENSG00000138756	-0.168552423903528	2.53083977861652	0.384861147344521
ENSG00000138757	0.120794192782086	3.25029799233986	0.337274788854098
ENSG00000138758	0.96585838396137	4.95285053875442	0.0142503805195996
ENSG00000138760	-0.659750291341926	3.228400358703	0.218046109184401
ENSG00000138768	-0.472511421145613	2.12548126570059	0.323734274722825
ENSG00000138771	0.0675540473173703	2.69940408181534	0.275144438948428
ENSG00000138802	-0.0732778052871829	3.32387060654051	0.34251144389682
ENSG00000138814	0.0897132463626857	3.37235958252432	0.313793601522001
ENSG00000138829	0.0788803037009382	4.42984913785849	0.0168929510212294
ENSG00000138867	-0.0825736699151384	1.57403126772772	0.118669974497315
ENSG00000138942	0.0406572352406014	3.05250156341378	0.346856190851979
ENSG00000139083	-1.01665445657595	2.42488163663107	0.158739393334847
ENSG00000139131	-0.212971601569211	1.83884909073726	0.257028091292372
ENSG00000139133	-0.867224608016406	2.01494034979294	0.170751063186994
ENSG00000139168	-1.35918214666924	1.73639650227664	0.057526389806929
ENSG00000139174	-0.618819457175001	2.42975228000241	0.323204841825326
ENSG00000139218	-0.222191825842764	3.1092409685882	0.385722368723121
ENSG00000139263	-0.317789461511019	1.64836001098093	0.160429426565644
ENSG00000139278	-0.4397145089773	3.13560963602868	0.336237205577925
ENSG00000139324	-0.588447633120957	0.653212513775344	0.0122931299415647
ENSG00000139329	-0.943498461999542	2.20951501454263	0.162055344088741
ENSG00000139343	-0.643356568894354	2.29336255471145	0.300901234539197
ENSG00000139370	-0.867969541859982	2.40823996531185	0.214884748508592
ENSG00000139405	-0.532728176459497	3.21787857802743	0.274410555908135
ENSG00000139433	-0.814784158643411	3.20547503674089	0.179571119578488
ENSG00000139436	-0.472511421145613	2.39269695325967	0.34636643284872
ENSG00000139438	0.390434928305581	3.56637856085881	0.156661881050305
ENSG00000139496	-0.0967436827140453	1.65321251377534	0.147993649918125
ENSG00000139505	0.0458061810710906	2.89125861690414	0.310838678810158
ENSG00000139514	0.0689871308155984	3.0015173768235	0.320756783352583
ENSG00000139517	-0.363150383532228	2.99607365448528	0.365578373257988
ENSG00000139620	0.621379656586006	0.8750612633917	0.00305589502453167
ENSG00000139644	-0.154917782810629	4.01487740400228	0.0461203740671034
ENSG00000139651	-0.121015861618665	2.93272736730153	0.369986376488587
ENSG00000139668	0.783045876980079	4.24358367599819	0.0518021627734839
ENSG00000139684	-0.75683344091948	2.88138465677057	0.230598788270056
ENSG00000139687	-0.424468819913949	2.77851301173892	0.357154979368013
ENSG00000139734	-0.0872046506134006	2.33745926129066	0.352179917057602
ENSG00000139746	0.122443451861421	2.57978359661681	0.239502221199644
ENSG00000139793	-0.0847908538683891	2.74857561693099	0.357603457634854
ENSG00000139842	0.234198215553732	3.44661482366427	0.257372080188546
ENSG00000139874	-0.802687148296295	1.9216864754836	0.196756012865691
ENSG00000139921	-0.376598148334186	1.45484486000851	0.103312072848581
ENSG00000139946	-0.305817542917338	2.38021124171161	0.36664449567755
ENSG00000139990	-0.0644696951479958	2.32221929473392	0.342121448912336
ENSG00000140044	-0.461204237624249	2.83664054157277	0.354981564068418
ENSG00000140105	-0.580838398679939	2.99956548822598	0.28964943130717
ENSG00000140153	-0.104038020721086	3.17435059747938	0.392507493145714
ENSG00000140157	0.0140038949589802	2.73199144901893	0.311072459601063
ENSG00000140319	-0.0167069580376816	1.7481880270062	0.178129278108505
ENSG00000140350	-0.705456495430931	1.8228216453031	0.203719162914779
ENSG00000140374	0.41105865708567	3.19534605834842	0.203833566309659
ENSG00000140386	-0.139032304914424	3.96425963019685	0.0584933055991482
ENSG00000140395	-0.171556416561689	1.69460519893357	0.170500460974146
ENSG00000140396	0.162171621364907	2.81123977275329	0.23888882496939
ENSG00000140416	-0.160466570405928	3.65724712988372	0.148103635072347
ENSG00000140443	-0.545913476447675	2.57112627708431	0.33863682811655
ENSG00000140450	-0.815444296851048	2.33645973384853	0.222684501867512
ENSG00000140464	-0.185809838919141	3.0265332645233	0.383965959886374
ENSG00000140521	0.012180570799516	2.63447727016073	0.304812028883986
ENSG00000140525	0.128001382485595	2.50718097726024	0.238642211688637
ENSG00000140548	-0.840038531684737	1.95904139232109	0.182874614019579
ENSG00000140575	-0.25866492897082	2.02325245963371	0.348731370807578
ENSG00000140598	-0.618609464017162	2.9731278535997	0.276369287053833
ENSG00000140612	0.200845395918849	3.26822683766463	0.313288861060294
ENSG00000140694	-0.212971601569211	2.63848925695464	0.375434715118546
ENSG00000140718	-0.111065314682945	1.07918124604762	0.023776665049343
ENSG00000140740	0.569785410628661	3.34014655094913	0.121349632428727
ENSG00000140743	-0.520266090565156	1.26717172840301	0.060548538356653
ENSG00000140750	-0.566753192910365	2.34439227368511	0.333446552679015
ENSG00000140829	-1.01665445657595	1.56229286445647	0.0605666550081716
ENSG00000140859	-0.385759437872522	2.80002935924413	0.357597316380533
ENSG00000140937	-0.075387813559892	1.97543180850926	0.281747229597864
ENSG00000140941	0.960724254005726	3.53064785352749	0.0197372547070491
ENSG00000141027	0.385256518169541	2.67348169707335	0.132260227803358
ENSG00000141030	-0.20975006295989	3.28712962071911	0.346394836559068
ENSG00000141101	-1.05815215100526	3.92082743975516	0.0105502699499652
ENSG00000141198	-0.546091096900013	3.31618009889345	0.23205405641741
ENSG00000141232	0.305864724815727	2.69328715700566	0.165454948183972
ENSG00000141252	0.38748931652896	3.43512737960915	0.183332158955554
ENSG00000141367	0.331037509079371	1.83250891270624	0.0890549602651289
ENSG00000141378	-0.896624834320315	2.32837960343874	0.197318763560753
ENSG00000141385	-0.333701940305741	3.78908691508803	0.0735963501466872
ENSG00000141424	-0.815114102318969	2.56229286445647	0.237467218155285
ENSG00000141425	-0.146866988302121	3.2771506139638	0.359661125413395
ENSG00000141428	-0.244972281929324	3.19033169817029	0.373484207957883
ENSG00000141448	-0.996551148261193	2.71222866961954	0.157859902316352
ENSG00000141458	-0.757122155341282	3.34321159017975	0.144733644923226
ENSG00000141510	0.268194608292789	3.84488083846839	0.103167455770157
ENSG00000141526	0.0492202441211329	3.32674537956532	0.336317310682815
ENSG00000141543	1.17054372264365	4.48952959517696	0.0207681027251223
ENSG00000141551	0.0802345566090325	3.8912028272603	0.106062875499791
ENSG00000141560	-0.429899153007053	2.83218946106851	0.359327118047602
ENSG00000141562	0.507183773172095	3.78940442051114	0.090401796321786
ENSG00000141564	0.128001382485595	2.08457627793433	0.220410193307696
ENSG00000141582	0.43393921716737	3.1646502159343	0.183863320439562
ENSG00000141664	-1.35918214666924	3.02056843480136	0.0555132978781521
ENSG00000141682	1.20477081680243	4.74589807671283	0.017323261335383
ENSG00000141736	-0.619029551919347	1.61804809671209	0.139665829217177
ENSG00000141753	0.167555781122381	2.77887447200274	0.230526790454372
ENSG00000141756	-0.99705267324746	1.76715586608218	0.106810603045934
ENSG00000141759	-0.111195826925746	3.62582671328571	0.16696782274625
ENSG00000141837	-1.75596844747676	2.05880548667591	0.0216410300764457
ENSG00000141905	-0.827907143663247	2.07554696139253	0.186101460323231
ENSG00000142089	0.0250721801703258	3.67490704681913	0.165392041745987
ENSG00000142156	-0.49589093815807	2.69196510276736	0.347480813599145
ENSG00000142166	-0.0535906448654465	3.07881918309885	0.385664961310693
ENSG00000142168	-0.444917702110906	2.52698506856	0.343130943991252
ENSG00000142173	0.187760728600854	3.22621312072411	0.317750620393978
ENSG00000142178	-0.882446143319294	2.7427251313047	0.19095296862656
ENSG00000142186	-0.0185587162694387	3.20139712432045	0.382002991964349
ENSG00000142192	0.15280783890967	2.56995881809659	0.223847298594909
ENSG00000142227	-0.705712988375694	2.92711361193376	0.246993185973013
ENSG00000142230	-0.696524782402442	2.2027606873932	0.258205639837353
ENSG00000142507	-0.588447633120957	3.05057307675515	0.281446365106877
ENSG00000142544	-0.735877848248456	1.7160033436348	0.159741005041893
ENSG00000142627	0.228594486036184	3.15152306756494	0.293309798730661
ENSG00000142634	-0.42460310464962	2.79657433321043	0.358272304002155
ENSG00000142655	-0.294365782078972	3.22141423784234	0.358047878053345
ENSG00000142676	0.513674357037132	2.04139268515822	0.0280428142410273
ENSG00000142731	-0.802687148296295	2.38291713508753	0.233904881933403
ENSG00000142794	-2.05699844314074	2.01072386539177	0.0152023697795071
ENSG00000142798	-0.251809751542848	3.04119523369681	0.379847617429062
ENSG00000142864	0.637718236892996	2.70926996097583	0.0416233454113333
ENSG00000142871	0.762515640974722	3.2027606873932	0.0595420557605483
ENSG00000142875	-0.911694171651468	2.6707095952238	0.184875620027952
ENSG00000142937	0.455228428034746	3.02263453994412	0.135255504648135
ENSG00000143013	-0.341771296342142	1.92427928606188	0.302918591794551
ENSG00000143033	0.154092148674113	1.91381385238372	0.178965910423389
ENSG00000143067	0.274635427649462	3.05173119605985	0.247789917666328
ENSG00000143147	0.00485971036188289	2.9554472105777	0.34304695504944
ENSG00000143155	-0.125942895584699	2.2417954312952	0.354319954984652
ENSG00000143162	-0.354792150092132	1.93951925261862	0.306418475046835
ENSG00000143164	-0.363150383532228	3.18511700114259	0.351925495645415
ENSG00000143183	0.218547970963679	1.53781909507327	0.0781436900492233
ENSG00000143190	-0.209831962544715	3.13814474417949	0.386419309000914
ENSG00000143207	0.279386774815646	1.89486965674525	0.122603082686214
ENSG00000143228	-0.840388238472043	2.14612803567824	0.184409735169655
ENSG00000143294	-0.514249172540123	3.04708007281626	0.314524543468526
ENSG00000143322	0.728327426913727	3.84157843983849	0.0557202939093673
ENSG00000143324	0.012180570799516	3.16568937601762	0.374479656188264
ENSG00000143337	-0.0920104182662308	2.30535136944662	0.350230612836007
ENSG00000143341	-0.75683344091948	1.92427928606188	0.213716504110676
ENSG00000143344	0.276467367074486	2.70884563804818	0.177496194466567
ENSG00000143384	0.897956255223194	4.60131018645389	0.0286809140472524
ENSG00000143393	0.0849374426265524	3.498448403174	0.254079339150377
ENSG00000143401	-0.0307591560404217	2.67988194211286	0.333424434272399
ENSG00000143442	-0.216217215823908	3.13225968953104	0.385774842875481
ENSG00000143469	-0.0621786840651912	1.5910646070265	0.124696485528558
ENSG00000143473	-0.294465301130599	1.60205999132796	0.140307612489959
ENSG00000143476	-0.337992847599307	1.98227123303957	0.326034253995581
ENSG00000143486	-0.552749537071616	2.6222140229663	0.337780933374906
ENSG00000143493	-0.200466807448606	2.39269695325967	0.381751594862054
ENSG00000143499	-0.790294064811897	2.58263143948964	0.248803763658849
ENSG00000143507	-0.321713256609009	1.89762709129044	0.293077863648829
ENSG00000143514	0.238472195459529	3.30319605742049	0.296063007503931
ENSG00000143614	-0.113498851680837	2.80821097292422	0.362270170207918
ENSG00000143641	-0.513919103483969	2.76267856372744	0.344630294951765
ENSG00000143669	-0.580838398679939	1.78887511577542	0.210740989165913
ENSG00000143702	-0.618399572347639	1.87794695162919	0.238268990887856
ENSG00000143727	0.198408250266403	3.36651634384754	0.296562034515311
ENSG00000143761	0.444285867348471	3.5572665288699	0.139269920094615
ENSG00000143772	-1.03718295372688	2.82898195400792	0.148891440598195
ENSG00000143776	0.475931375546855	3.69495600224982	0.109091350537135
ENSG00000143797	-0.687280970137969	2.99585447987457	0.25105274100828
ENSG00000143799	-0.40031852020806	1.67209785793572	0.172289884306522
ENSG00000143870	-0.20975006295989	2.31386722036915	0.376626212986244
ENSG00000143924	-0.0451691435733937	3.09725730969342	0.38540456407201
ENSG00000143947	0.299848560041478	1.24303804868629	0.0239565532074094
ENSG00000143970	0.27533800737475	2.78103693862113	0.181661762979398
ENSG00000144036	0.247325018616146	2.75549372841512	0.19246443941563
ENSG00000144048	0.284270529816943	2.30319605742049	0.158555347787365
ENSG00000144120	-0.725767426583228	2.62065647981962	0.278974921473592
ENSG00000144218	0.0972888957308909	3.8725932620341	0.1115521986012
ENSG00000144224	-0.439992719973145	2.66370092538965	0.347996157108931
ENSG00000144320	-0.139101896669346	1.77451696572855	0.20697432644023
ENSG00000144354	-1.080793512176	1.75966784468963	0.0830497164047334
ENSG00000144357	0.555310139062446	4.38555265368567	0.0566035532827336
ENSG00000144366	-0.0940254176208033	1.88930170250631	0.256484442084234
ENSG00000144381	-0.0691475353067266	1.39794000867204	0.068753991167469
ENSG00000144426	-0.0367428616355353	3.09061070782841	0.383000005001275
ENSG00000144476	-1.35802843880472	2.62582671328571	0.0433649209118676
ENSG00000144535	0.314960504364724	3.35535572339471	0.243224668785635
ENSG00000144566	-0.136175232848951	2.16286299332193	0.345278188111705
ENSG00000144567	-0.827907143663247	3.92737036303902	0.0193712375475254
ENSG00000144580	0.00269634690592963	3.12759067700796	0.375686916364223
ENSG00000144597	-0.108775124797489	2.49899936358015	0.369880332055476
ENSG00000144635	-0.376959051365773	0.740362689494244	0.0139410907240501
ENSG00000144642	0.152878907436006	1.51851393987789	0.090914525943974
ENSG00000144655	-0.0647041923244814	2.9576072870601	0.365696245283461
ENSG00000144659	-0.20999580806299	3.33354802718991	0.32208904657349
ENSG00000144711	-0.912106640427349	3.28137430235505	0.122458985379163
ENSG00000144724	0.116774860229782	1.85733249643127	0.178103670407237
ENSG00000144736	-0.414594465247983	2.34635297445064	0.35044101779748
ENSG00000144741	0.268303576946588	3.31154195840119	0.279086919415539
ENSG00000144749	-1.03608355855869	2.47494433546539	0.147407514182753
ENSG00000144810	-0.757122155341282	2.43296929087441	0.262279872228844
ENSG00000144857	-0.814784158643411	2.8862086241675	0.210007380063144
ENSG00000144891	-0.317474509838511	2.41413736218448	0.36425221746674
ENSG00000144959	0.0754377209175862	2.38827886345964	0.274911943682076
[truncated: 1,544 more rows]
