# Supplementary material for: The HSV-1 ICP22 protein selectively impairs histone repositioning upon Pol II transcription downstream of genes
Source: Nat Commun. 2023 Jul 31;14:4591. doi: 10.1038/s41467-023-40217-w (PMC10390501; doi:10.1038/s41467-023-40217-w)
Supplement: Supplementary file 8 — Source Data [file 41467_2023_40217_MOESM8_ESM.zip › SupFig8e.tsv]

size	Freq	name
0	275	V5_ICP27_plus_HA_ICP22_minus_DOX_1
11	274	V5_ICP27_plus_HA_ICP22_minus_DOX_1
27	273	V5_ICP27_plus_HA_ICP22_minus_DOX_1
35	272	V5_ICP27_plus_HA_ICP22_minus_DOX_1
36	271	V5_ICP27_plus_HA_ICP22_minus_DOX_1
38	270	V5_ICP27_plus_HA_ICP22_minus_DOX_1
48	269	V5_ICP27_plus_HA_ICP22_minus_DOX_1
49	267	V5_ICP27_plus_HA_ICP22_minus_DOX_1
52	266	V5_ICP27_plus_HA_ICP22_minus_DOX_1
55	265	V5_ICP27_plus_HA_ICP22_minus_DOX_1
63	264	V5_ICP27_plus_HA_ICP22_minus_DOX_1
64	263	V5_ICP27_plus_HA_ICP22_minus_DOX_1
66	262	V5_ICP27_plus_HA_ICP22_minus_DOX_1
79	261	V5_ICP27_plus_HA_ICP22_minus_DOX_1
82	259	V5_ICP27_plus_HA_ICP22_minus_DOX_1
91	258	V5_ICP27_plus_HA_ICP22_minus_DOX_1
98	257	V5_ICP27_plus_HA_ICP22_minus_DOX_1
104	255	V5_ICP27_plus_HA_ICP22_minus_DOX_1
113	254	V5_ICP27_plus_HA_ICP22_minus_DOX_1
115	253	V5_ICP27_plus_HA_ICP22_minus_DOX_1
122	252	V5_ICP27_plus_HA_ICP22_minus_DOX_1
123	251	V5_ICP27_plus_HA_ICP22_minus_DOX_1
129	250	V5_ICP27_plus_HA_ICP22_minus_DOX_1
139	249	V5_ICP27_plus_HA_ICP22_minus_DOX_1
143	248	V5_ICP27_plus_HA_ICP22_minus_DOX_1
149	245	V5_ICP27_plus_HA_ICP22_minus_DOX_1
158	243	V5_ICP27_plus_HA_ICP22_minus_DOX_1
163	242	V5_ICP27_plus_HA_ICP22_minus_DOX_1
171	241	V5_ICP27_plus_HA_ICP22_minus_DOX_1
173	240	V5_ICP27_plus_HA_ICP22_minus_DOX_1
182	239	V5_ICP27_plus_HA_ICP22_minus_DOX_1
186	238	V5_ICP27_plus_HA_ICP22_minus_DOX_1
197	237	V5_ICP27_plus_HA_ICP22_minus_DOX_1
205	236	V5_ICP27_plus_HA_ICP22_minus_DOX_1
207	235	V5_ICP27_plus_HA_ICP22_minus_DOX_1
211	234	V5_ICP27_plus_HA_ICP22_minus_DOX_1
212	233	V5_ICP27_plus_HA_ICP22_minus_DOX_1
224	232	V5_ICP27_plus_HA_ICP22_minus_DOX_1
234	231	V5_ICP27_plus_HA_ICP22_minus_DOX_1
240	230	V5_ICP27_plus_HA_ICP22_minus_DOX_1
255	229	V5_ICP27_plus_HA_ICP22_minus_DOX_1
262	228	V5_ICP27_plus_HA_ICP22_minus_DOX_1
277	227	V5_ICP27_plus_HA_ICP22_minus_DOX_1
300	226	V5_ICP27_plus_HA_ICP22_minus_DOX_1
302	225	V5_ICP27_plus_HA_ICP22_minus_DOX_1
323	224	V5_ICP27_plus_HA_ICP22_minus_DOX_1
329	223	V5_ICP27_plus_HA_ICP22_minus_DOX_1
331	222	V5_ICP27_plus_HA_ICP22_minus_DOX_1
338	221	V5_ICP27_plus_HA_ICP22_minus_DOX_1
356	220	V5_ICP27_plus_HA_ICP22_minus_DOX_1
366	219	V5_ICP27_plus_HA_ICP22_minus_DOX_1
368	218	V5_ICP27_plus_HA_ICP22_minus_DOX_1
405	217	V5_ICP27_plus_HA_ICP22_minus_DOX_1
416	216	V5_ICP27_plus_HA_ICP22_minus_DOX_1
426	215	V5_ICP27_plus_HA_ICP22_minus_DOX_1
433	214	V5_ICP27_plus_HA_ICP22_minus_DOX_1
438	212	V5_ICP27_plus_HA_ICP22_minus_DOX_1
455	211	V5_ICP27_plus_HA_ICP22_minus_DOX_1
473	210	V5_ICP27_plus_HA_ICP22_minus_DOX_1
481	209	V5_ICP27_plus_HA_ICP22_minus_DOX_1
489	208	V5_ICP27_plus_HA_ICP22_minus_DOX_1
492	207	V5_ICP27_plus_HA_ICP22_minus_DOX_1
497	206	V5_ICP27_plus_HA_ICP22_minus_DOX_1
498	205	V5_ICP27_plus_HA_ICP22_minus_DOX_1
506	204	V5_ICP27_plus_HA_ICP22_minus_DOX_1
510	203	V5_ICP27_plus_HA_ICP22_minus_DOX_1
528	201	V5_ICP27_plus_HA_ICP22_minus_DOX_1
531	200	V5_ICP27_plus_HA_ICP22_minus_DOX_1
554	199	V5_ICP27_plus_HA_ICP22_minus_DOX_1
555	198	V5_ICP27_plus_HA_ICP22_minus_DOX_1
559	197	V5_ICP27_plus_HA_ICP22_minus_DOX_1
568	196	V5_ICP27_plus_HA_ICP22_minus_DOX_1
573	195	V5_ICP27_plus_HA_ICP22_minus_DOX_1
578	194	V5_ICP27_plus_HA_ICP22_minus_DOX_1
580	193	V5_ICP27_plus_HA_ICP22_minus_DOX_1
581	192	V5_ICP27_plus_HA_ICP22_minus_DOX_1
603	191	V5_ICP27_plus_HA_ICP22_minus_DOX_1
642	190	V5_ICP27_plus_HA_ICP22_minus_DOX_1
649	189	V5_ICP27_plus_HA_ICP22_minus_DOX_1
662	188	V5_ICP27_plus_HA_ICP22_minus_DOX_1
678	187	V5_ICP27_plus_HA_ICP22_minus_DOX_1
686	186	V5_ICP27_plus_HA_ICP22_minus_DOX_1
701	185	V5_ICP27_plus_HA_ICP22_minus_DOX_1
706	184	V5_ICP27_plus_HA_ICP22_minus_DOX_1
715	183	V5_ICP27_plus_HA_ICP22_minus_DOX_1
739	182	V5_ICP27_plus_HA_ICP22_minus_DOX_1
741	181	V5_ICP27_plus_HA_ICP22_minus_DOX_1
750	180	V5_ICP27_plus_HA_ICP22_minus_DOX_1
755	179	V5_ICP27_plus_HA_ICP22_minus_DOX_1
763	178	V5_ICP27_plus_HA_ICP22_minus_DOX_1
764	177	V5_ICP27_plus_HA_ICP22_minus_DOX_1
770	176	V5_ICP27_plus_HA_ICP22_minus_DOX_1
779	175	V5_ICP27_plus_HA_ICP22_minus_DOX_1
780	174	V5_ICP27_plus_HA_ICP22_minus_DOX_1
810	173	V5_ICP27_plus_HA_ICP22_minus_DOX_1
840	172	V5_ICP27_plus_HA_ICP22_minus_DOX_1
867	171	V5_ICP27_plus_HA_ICP22_minus_DOX_1
879	169	V5_ICP27_plus_HA_ICP22_minus_DOX_1
898	168	V5_ICP27_plus_HA_ICP22_minus_DOX_1
905	167	V5_ICP27_plus_HA_ICP22_minus_DOX_1
926	166	V5_ICP27_plus_HA_ICP22_minus_DOX_1
937	165	V5_ICP27_plus_HA_ICP22_minus_DOX_1
947	164	V5_ICP27_plus_HA_ICP22_minus_DOX_1
955	163	V5_ICP27_plus_HA_ICP22_minus_DOX_1
971	162	V5_ICP27_plus_HA_ICP22_minus_DOX_1
990	161	V5_ICP27_plus_HA_ICP22_minus_DOX_1
1013	160	V5_ICP27_plus_HA_ICP22_minus_DOX_1
1031	158	V5_ICP27_plus_HA_ICP22_minus_DOX_1
1045	157	V5_ICP27_plus_HA_ICP22_minus_DOX_1
1050	156	V5_ICP27_plus_HA_ICP22_minus_DOX_1
1066	155	V5_ICP27_plus_HA_ICP22_minus_DOX_1
1067	154	V5_ICP27_plus_HA_ICP22_minus_DOX_1
1082	153	V5_ICP27_plus_HA_ICP22_minus_DOX_1
1128	151	V5_ICP27_plus_HA_ICP22_minus_DOX_1
1167	150	V5_ICP27_plus_HA_ICP22_minus_DOX_1
1178	149	V5_ICP27_plus_HA_ICP22_minus_DOX_1
1220	148	V5_ICP27_plus_HA_ICP22_minus_DOX_1
1240	147	V5_ICP27_plus_HA_ICP22_minus_DOX_1
1247	146	V5_ICP27_plus_HA_ICP22_minus_DOX_1
1261	145	V5_ICP27_plus_HA_ICP22_minus_DOX_1
1282	144	V5_ICP27_plus_HA_ICP22_minus_DOX_1
1285	143	V5_ICP27_plus_HA_ICP22_minus_DOX_1
1296	142	V5_ICP27_plus_HA_ICP22_minus_DOX_1
1304	141	V5_ICP27_plus_HA_ICP22_minus_DOX_1
1313	140	V5_ICP27_plus_HA_ICP22_minus_DOX_1
1327	139	V5_ICP27_plus_HA_ICP22_minus_DOX_1
1347	138	V5_ICP27_plus_HA_ICP22_minus_DOX_1
1366	137	V5_ICP27_plus_HA_ICP22_minus_DOX_1
1369	136	V5_ICP27_plus_HA_ICP22_minus_DOX_1
1396	135	V5_ICP27_plus_HA_ICP22_minus_DOX_1
1402	134	V5_ICP27_plus_HA_ICP22_minus_DOX_1
1416	133	V5_ICP27_plus_HA_ICP22_minus_DOX_1
1434	132	V5_ICP27_plus_HA_ICP22_minus_DOX_1
1438	131	V5_ICP27_plus_HA_ICP22_minus_DOX_1
1451	130	V5_ICP27_plus_HA_ICP22_minus_DOX_1
1477	129	V5_ICP27_plus_HA_ICP22_minus_DOX_1
1501	128	V5_ICP27_plus_HA_ICP22_minus_DOX_1
1551	127	V5_ICP27_plus_HA_ICP22_minus_DOX_1
1566	126	V5_ICP27_plus_HA_ICP22_minus_DOX_1
1591	125	V5_ICP27_plus_HA_ICP22_minus_DOX_1
1660	124	V5_ICP27_plus_HA_ICP22_minus_DOX_1
1677	123	V5_ICP27_plus_HA_ICP22_minus_DOX_1
1678	122	V5_ICP27_plus_HA_ICP22_minus_DOX_1
1689	121	V5_ICP27_plus_HA_ICP22_minus_DOX_1
1690	120	V5_ICP27_plus_HA_ICP22_minus_DOX_1
1705	119	V5_ICP27_plus_HA_ICP22_minus_DOX_1
1714	118	V5_ICP27_plus_HA_ICP22_minus_DOX_1
1720	117	V5_ICP27_plus_HA_ICP22_minus_DOX_1
1723	116	V5_ICP27_plus_HA_ICP22_minus_DOX_1
1741	115	V5_ICP27_plus_HA_ICP22_minus_DOX_1
1770	114	V5_ICP27_plus_HA_ICP22_minus_DOX_1
1783	113	V5_ICP27_plus_HA_ICP22_minus_DOX_1
1794	112	V5_ICP27_plus_HA_ICP22_minus_DOX_1
1803	111	V5_ICP27_plus_HA_ICP22_minus_DOX_1
1832	110	V5_ICP27_plus_HA_ICP22_minus_DOX_1
1871	109	V5_ICP27_plus_HA_ICP22_minus_DOX_1
1876	108	V5_ICP27_plus_HA_ICP22_minus_DOX_1
1885	107	V5_ICP27_plus_HA_ICP22_minus_DOX_1
1910	106	V5_ICP27_plus_HA_ICP22_minus_DOX_1
1913	105	V5_ICP27_plus_HA_ICP22_minus_DOX_1
1917	104	V5_ICP27_plus_HA_ICP22_minus_DOX_1
1973	103	V5_ICP27_plus_HA_ICP22_minus_DOX_1
1977	102	V5_ICP27_plus_HA_ICP22_minus_DOX_1
2071	101	V5_ICP27_plus_HA_ICP22_minus_DOX_1
2080	100	V5_ICP27_plus_HA_ICP22_minus_DOX_1
2175	99	V5_ICP27_plus_HA_ICP22_minus_DOX_1
2207	98	V5_ICP27_plus_HA_ICP22_minus_DOX_1
2208	97	V5_ICP27_plus_HA_ICP22_minus_DOX_1
2311	96	V5_ICP27_plus_HA_ICP22_minus_DOX_1
2320	95	V5_ICP27_plus_HA_ICP22_minus_DOX_1
2385	94	V5_ICP27_plus_HA_ICP22_minus_DOX_1
2399	93	V5_ICP27_plus_HA_ICP22_minus_DOX_1
2424	92	V5_ICP27_plus_HA_ICP22_minus_DOX_1
2429	91	V5_ICP27_plus_HA_ICP22_minus_DOX_1
2482	90	V5_ICP27_plus_HA_ICP22_minus_DOX_1
2505	89	V5_ICP27_plus_HA_ICP22_minus_DOX_1
2532	88	V5_ICP27_plus_HA_ICP22_minus_DOX_1
2589	87	V5_ICP27_plus_HA_ICP22_minus_DOX_1
2592	86	V5_ICP27_plus_HA_ICP22_minus_DOX_1
2613	85	V5_ICP27_plus_HA_ICP22_minus_DOX_1
2623	84	V5_ICP27_plus_HA_ICP22_minus_DOX_1
2651	83	V5_ICP27_plus_HA_ICP22_minus_DOX_1
2707	82	V5_ICP27_plus_HA_ICP22_minus_DOX_1
2743	81	V5_ICP27_plus_HA_ICP22_minus_DOX_1
2784	80	V5_ICP27_plus_HA_ICP22_minus_DOX_1
2799	79	V5_ICP27_plus_HA_ICP22_minus_DOX_1
2801	78	V5_ICP27_plus_HA_ICP22_minus_DOX_1
2803	77	V5_ICP27_plus_HA_ICP22_minus_DOX_1
2827	76	V5_ICP27_plus_HA_ICP22_minus_DOX_1
2929	75	V5_ICP27_plus_HA_ICP22_minus_DOX_1
2940	74	V5_ICP27_plus_HA_ICP22_minus_DOX_1
3011	73	V5_ICP27_plus_HA_ICP22_minus_DOX_1
3048	72	V5_ICP27_plus_HA_ICP22_minus_DOX_1
3166	71	V5_ICP27_plus_HA_ICP22_minus_DOX_1
3304	70	V5_ICP27_plus_HA_ICP22_minus_DOX_1
3313	69	V5_ICP27_plus_HA_ICP22_minus_DOX_1
3347	68	V5_ICP27_plus_HA_ICP22_minus_DOX_1
3391	67	V5_ICP27_plus_HA_ICP22_minus_DOX_1
3412	66	V5_ICP27_plus_HA_ICP22_minus_DOX_1
3419	65	V5_ICP27_plus_HA_ICP22_minus_DOX_1
3469	64	V5_ICP27_plus_HA_ICP22_minus_DOX_1
3534	63	V5_ICP27_plus_HA_ICP22_minus_DOX_1
3616	62	V5_ICP27_plus_HA_ICP22_minus_DOX_1
3624	61	V5_ICP27_plus_HA_ICP22_minus_DOX_1
3693	60	V5_ICP27_plus_HA_ICP22_minus_DOX_1
3697	59	V5_ICP27_plus_HA_ICP22_minus_DOX_1
3779	58	V5_ICP27_plus_HA_ICP22_minus_DOX_1
3782	57	V5_ICP27_plus_HA_ICP22_minus_DOX_1
3826	56	V5_ICP27_plus_HA_ICP22_minus_DOX_1
3876	55	V5_ICP27_plus_HA_ICP22_minus_DOX_1
3990	54	V5_ICP27_plus_HA_ICP22_minus_DOX_1
4091	53	V5_ICP27_plus_HA_ICP22_minus_DOX_1
4103	52	V5_ICP27_plus_HA_ICP22_minus_DOX_1
4176	51	V5_ICP27_plus_HA_ICP22_minus_DOX_1
4179	50	V5_ICP27_plus_HA_ICP22_minus_DOX_1
4184	49	V5_ICP27_plus_HA_ICP22_minus_DOX_1
4224	48	V5_ICP27_plus_HA_ICP22_minus_DOX_1
4550	47	V5_ICP27_plus_HA_ICP22_minus_DOX_1
4788	46	V5_ICP27_plus_HA_ICP22_minus_DOX_1
4833	45	V5_ICP27_plus_HA_ICP22_minus_DOX_1
4866	44	V5_ICP27_plus_HA_ICP22_minus_DOX_1
4917	43	V5_ICP27_plus_HA_ICP22_minus_DOX_1
5072	42	V5_ICP27_plus_HA_ICP22_minus_DOX_1
5429	41	V5_ICP27_plus_HA_ICP22_minus_DOX_1
5433	40	V5_ICP27_plus_HA_ICP22_minus_DOX_1
5571	39	V5_ICP27_plus_HA_ICP22_minus_DOX_1
5663	38	V5_ICP27_plus_HA_ICP22_minus_DOX_1
5761	37	V5_ICP27_plus_HA_ICP22_minus_DOX_1
5885	36	V5_ICP27_plus_HA_ICP22_minus_DOX_1
5982	35	V5_ICP27_plus_HA_ICP22_minus_DOX_1
5989	34	V5_ICP27_plus_HA_ICP22_minus_DOX_1
6080	33	V5_ICP27_plus_HA_ICP22_minus_DOX_1
6273	32	V5_ICP27_plus_HA_ICP22_minus_DOX_1
6352	31	V5_ICP27_plus_HA_ICP22_minus_DOX_1
6475	30	V5_ICP27_plus_HA_ICP22_minus_DOX_1
6828	29	V5_ICP27_plus_HA_ICP22_minus_DOX_1
7576	28	V5_ICP27_plus_HA_ICP22_minus_DOX_1
8066	27	V5_ICP27_plus_HA_ICP22_minus_DOX_1
8305	26	V5_ICP27_plus_HA_ICP22_minus_DOX_1
8664	25	V5_ICP27_plus_HA_ICP22_minus_DOX_1
8954	24	V5_ICP27_plus_HA_ICP22_minus_DOX_1
9061	23	V5_ICP27_plus_HA_ICP22_minus_DOX_1
9465	22	V5_ICP27_plus_HA_ICP22_minus_DOX_1
9811	21	V5_ICP27_plus_HA_ICP22_minus_DOX_1
10090	20	V5_ICP27_plus_HA_ICP22_minus_DOX_1
10283	19	V5_ICP27_plus_HA_ICP22_minus_DOX_1
10554	18	V5_ICP27_plus_HA_ICP22_minus_DOX_1
10753	17	V5_ICP27_plus_HA_ICP22_minus_DOX_1
10873	16	V5_ICP27_plus_HA_ICP22_minus_DOX_1
11089	15	V5_ICP27_plus_HA_ICP22_minus_DOX_1
11394	14	V5_ICP27_plus_HA_ICP22_minus_DOX_1
11809	13	V5_ICP27_plus_HA_ICP22_minus_DOX_1
12120	12	V5_ICP27_plus_HA_ICP22_minus_DOX_1
13763	11	V5_ICP27_plus_HA_ICP22_minus_DOX_1
15666	10	V5_ICP27_plus_HA_ICP22_minus_DOX_1
15707	9	V5_ICP27_plus_HA_ICP22_minus_DOX_1
15920	8	V5_ICP27_plus_HA_ICP22_minus_DOX_1
16658	7	V5_ICP27_plus_HA_ICP22_minus_DOX_1
18408	6	V5_ICP27_plus_HA_ICP22_minus_DOX_1
18959	5	V5_ICP27_plus_HA_ICP22_minus_DOX_1
22903	4	V5_ICP27_plus_HA_ICP22_minus_DOX_1
26136	3	V5_ICP27_plus_HA_ICP22_minus_DOX_1
32375	2	V5_ICP27_plus_HA_ICP22_minus_DOX_1
35132	1	V5_ICP27_plus_HA_ICP22_minus_DOX_1
41980	0	V5_ICP27_plus_HA_ICP22_minus_DOX_1
0	267	V5_ICP27_plus_HA_ICP22_minus_DOX_2
9	266	V5_ICP27_plus_HA_ICP22_minus_DOX_2
11	264	V5_ICP27_plus_HA_ICP22_minus_DOX_2
13	263	V5_ICP27_plus_HA_ICP22_minus_DOX_2
14	262	V5_ICP27_plus_HA_ICP22_minus_DOX_2
19	261	V5_ICP27_plus_HA_ICP22_minus_DOX_2
25	260	V5_ICP27_plus_HA_ICP22_minus_DOX_2
28	259	V5_ICP27_plus_HA_ICP22_minus_DOX_2
30	258	V5_ICP27_plus_HA_ICP22_minus_DOX_2
31	257	V5_ICP27_plus_HA_ICP22_minus_DOX_2
34	256	V5_ICP27_plus_HA_ICP22_minus_DOX_2
42	255	V5_ICP27_plus_HA_ICP22_minus_DOX_2
45	254	V5_ICP27_plus_HA_ICP22_minus_DOX_2
54	253	V5_ICP27_plus_HA_ICP22_minus_DOX_2
59	251	V5_ICP27_plus_HA_ICP22_minus_DOX_2
62	250	V5_ICP27_plus_HA_ICP22_minus_DOX_2
66	249	V5_ICP27_plus_HA_ICP22_minus_DOX_2
77	248	V5_ICP27_plus_HA_ICP22_minus_DOX_2
120	247	V5_ICP27_plus_HA_ICP22_minus_DOX_2
127	246	V5_ICP27_plus_HA_ICP22_minus_DOX_2
131	245	V5_ICP27_plus_HA_ICP22_minus_DOX_2
142	244	V5_ICP27_plus_HA_ICP22_minus_DOX_2
155	243	V5_ICP27_plus_HA_ICP22_minus_DOX_2
172	242	V5_ICP27_plus_HA_ICP22_minus_DOX_2
183	241	V5_ICP27_plus_HA_ICP22_minus_DOX_2
207	239	V5_ICP27_plus_HA_ICP22_minus_DOX_2
235	238	V5_ICP27_plus_HA_ICP22_minus_DOX_2
239	237	V5_ICP27_plus_HA_ICP22_minus_DOX_2
249	236	V5_ICP27_plus_HA_ICP22_minus_DOX_2
254	235	V5_ICP27_plus_HA_ICP22_minus_DOX_2
267	234	V5_ICP27_plus_HA_ICP22_minus_DOX_2
269	232	V5_ICP27_plus_HA_ICP22_minus_DOX_2
271	231	V5_ICP27_plus_HA_ICP22_minus_DOX_2
290	230	V5_ICP27_plus_HA_ICP22_minus_DOX_2
300	229	V5_ICP27_plus_HA_ICP22_minus_DOX_2
304	228	V5_ICP27_plus_HA_ICP22_minus_DOX_2
314	227	V5_ICP27_plus_HA_ICP22_minus_DOX_2
319	226	V5_ICP27_plus_HA_ICP22_minus_DOX_2
325	225	V5_ICP27_plus_HA_ICP22_minus_DOX_2
328	224	V5_ICP27_plus_HA_ICP22_minus_DOX_2
345	223	V5_ICP27_plus_HA_ICP22_minus_DOX_2
367	222	V5_ICP27_plus_HA_ICP22_minus_DOX_2
370	221	V5_ICP27_plus_HA_ICP22_minus_DOX_2
381	220	V5_ICP27_plus_HA_ICP22_minus_DOX_2
393	219	V5_ICP27_plus_HA_ICP22_minus_DOX_2
401	218	V5_ICP27_plus_HA_ICP22_minus_DOX_2
405	217	V5_ICP27_plus_HA_ICP22_minus_DOX_2
422	216	V5_ICP27_plus_HA_ICP22_minus_DOX_2
438	215	V5_ICP27_plus_HA_ICP22_minus_DOX_2
460	214	V5_ICP27_plus_HA_ICP22_minus_DOX_2
461	213	V5_ICP27_plus_HA_ICP22_minus_DOX_2
478	212	V5_ICP27_plus_HA_ICP22_minus_DOX_2
542	211	V5_ICP27_plus_HA_ICP22_minus_DOX_2
556	210	V5_ICP27_plus_HA_ICP22_minus_DOX_2
560	209	V5_ICP27_plus_HA_ICP22_minus_DOX_2
577	208	V5_ICP27_plus_HA_ICP22_minus_DOX_2
579	207	V5_ICP27_plus_HA_ICP22_minus_DOX_2
593	206	V5_ICP27_plus_HA_ICP22_minus_DOX_2
604	205	V5_ICP27_plus_HA_ICP22_minus_DOX_2
618	204	V5_ICP27_plus_HA_ICP22_minus_DOX_2
621	203	V5_ICP27_plus_HA_ICP22_minus_DOX_2
700	202	V5_ICP27_plus_HA_ICP22_minus_DOX_2
715	201	V5_ICP27_plus_HA_ICP22_minus_DOX_2
736	200	V5_ICP27_plus_HA_ICP22_minus_DOX_2
747	199	V5_ICP27_plus_HA_ICP22_minus_DOX_2
760	198	V5_ICP27_plus_HA_ICP22_minus_DOX_2
762	197	V5_ICP27_plus_HA_ICP22_minus_DOX_2
764	196	V5_ICP27_plus_HA_ICP22_minus_DOX_2
765	195	V5_ICP27_plus_HA_ICP22_minus_DOX_2
766	194	V5_ICP27_plus_HA_ICP22_minus_DOX_2
802	193	V5_ICP27_plus_HA_ICP22_minus_DOX_2
813	192	V5_ICP27_plus_HA_ICP22_minus_DOX_2
826	191	V5_ICP27_plus_HA_ICP22_minus_DOX_2
831	190	V5_ICP27_plus_HA_ICP22_minus_DOX_2
835	189	V5_ICP27_plus_HA_ICP22_minus_DOX_2
838	188	V5_ICP27_plus_HA_ICP22_minus_DOX_2
847	187	V5_ICP27_plus_HA_ICP22_minus_DOX_2
851	186	V5_ICP27_plus_HA_ICP22_minus_DOX_2
872	185	V5_ICP27_plus_HA_ICP22_minus_DOX_2
873	184	V5_ICP27_plus_HA_ICP22_minus_DOX_2
880	183	V5_ICP27_plus_HA_ICP22_minus_DOX_2
896	182	V5_ICP27_plus_HA_ICP22_minus_DOX_2
918	181	V5_ICP27_plus_HA_ICP22_minus_DOX_2
935	179	V5_ICP27_plus_HA_ICP22_minus_DOX_2
959	178	V5_ICP27_plus_HA_ICP22_minus_DOX_2
968	177	V5_ICP27_plus_HA_ICP22_minus_DOX_2
972	176	V5_ICP27_plus_HA_ICP22_minus_DOX_2
975	175	V5_ICP27_plus_HA_ICP22_minus_DOX_2
976	174	V5_ICP27_plus_HA_ICP22_minus_DOX_2
986	173	V5_ICP27_plus_HA_ICP22_minus_DOX_2
997	172	V5_ICP27_plus_HA_ICP22_minus_DOX_2
1009	171	V5_ICP27_plus_HA_ICP22_minus_DOX_2
1026	170	V5_ICP27_plus_HA_ICP22_minus_DOX_2
1039	169	V5_ICP27_plus_HA_ICP22_minus_DOX_2
1047	168	V5_ICP27_plus_HA_ICP22_minus_DOX_2
1055	167	V5_ICP27_plus_HA_ICP22_minus_DOX_2
1072	166	V5_ICP27_plus_HA_ICP22_minus_DOX_2
1103	165	V5_ICP27_plus_HA_ICP22_minus_DOX_2
1116	164	V5_ICP27_plus_HA_ICP22_minus_DOX_2
1123	163	V5_ICP27_plus_HA_ICP22_minus_DOX_2
1124	162	V5_ICP27_plus_HA_ICP22_minus_DOX_2
1148	161	V5_ICP27_plus_HA_ICP22_minus_DOX_2
1149	160	V5_ICP27_plus_HA_ICP22_minus_DOX_2
1160	159	V5_ICP27_plus_HA_ICP22_minus_DOX_2
1190	158	V5_ICP27_plus_HA_ICP22_minus_DOX_2
1201	157	V5_ICP27_plus_HA_ICP22_minus_DOX_2
1202	156	V5_ICP27_plus_HA_ICP22_minus_DOX_2
1204	155	V5_ICP27_plus_HA_ICP22_minus_DOX_2
1205	154	V5_ICP27_plus_HA_ICP22_minus_DOX_2
1207	153	V5_ICP27_plus_HA_ICP22_minus_DOX_2
1228	152	V5_ICP27_plus_HA_ICP22_minus_DOX_2
1237	151	V5_ICP27_plus_HA_ICP22_minus_DOX_2
1243	150	V5_ICP27_plus_HA_ICP22_minus_DOX_2
1294	149	V5_ICP27_plus_HA_ICP22_minus_DOX_2
1361	148	V5_ICP27_plus_HA_ICP22_minus_DOX_2
1380	147	V5_ICP27_plus_HA_ICP22_minus_DOX_2
1412	146	V5_ICP27_plus_HA_ICP22_minus_DOX_2
1419	145	V5_ICP27_plus_HA_ICP22_minus_DOX_2
1432	144	V5_ICP27_plus_HA_ICP22_minus_DOX_2
1487	142	V5_ICP27_plus_HA_ICP22_minus_DOX_2
1512	141	V5_ICP27_plus_HA_ICP22_minus_DOX_2
1528	140	V5_ICP27_plus_HA_ICP22_minus_DOX_2
1535	139	V5_ICP27_plus_HA_ICP22_minus_DOX_2
1541	138	V5_ICP27_plus_HA_ICP22_minus_DOX_2
1548	136	V5_ICP27_plus_HA_ICP22_minus_DOX_2
1578	135	V5_ICP27_plus_HA_ICP22_minus_DOX_2
1613	134	V5_ICP27_plus_HA_ICP22_minus_DOX_2
1631	132	V5_ICP27_plus_HA_ICP22_minus_DOX_2
1646	131	V5_ICP27_plus_HA_ICP22_minus_DOX_2
1684	130	V5_ICP27_plus_HA_ICP22_minus_DOX_2
1693	129	V5_ICP27_plus_HA_ICP22_minus_DOX_2
1724	128	V5_ICP27_plus_HA_ICP22_minus_DOX_2
1728	127	V5_ICP27_plus_HA_ICP22_minus_DOX_2
1738	126	V5_ICP27_plus_HA_ICP22_minus_DOX_2
1751	125	V5_ICP27_plus_HA_ICP22_minus_DOX_2
1752	124	V5_ICP27_plus_HA_ICP22_minus_DOX_2
1767	123	V5_ICP27_plus_HA_ICP22_minus_DOX_2
1778	122	V5_ICP27_plus_HA_ICP22_minus_DOX_2
1798	121	V5_ICP27_plus_HA_ICP22_minus_DOX_2
1803	120	V5_ICP27_plus_HA_ICP22_minus_DOX_2
1806	119	V5_ICP27_plus_HA_ICP22_minus_DOX_2
1807	118	V5_ICP27_plus_HA_ICP22_minus_DOX_2
1823	117	V5_ICP27_plus_HA_ICP22_minus_DOX_2
1854	116	V5_ICP27_plus_HA_ICP22_minus_DOX_2
1866	115	V5_ICP27_plus_HA_ICP22_minus_DOX_2
1890	114	V5_ICP27_plus_HA_ICP22_minus_DOX_2
1913	113	V5_ICP27_plus_HA_ICP22_minus_DOX_2
1916	112	V5_ICP27_plus_HA_ICP22_minus_DOX_2
1979	111	V5_ICP27_plus_HA_ICP22_minus_DOX_2
1982	110	V5_ICP27_plus_HA_ICP22_minus_DOX_2
2011	109	V5_ICP27_plus_HA_ICP22_minus_DOX_2
2012	108	V5_ICP27_plus_HA_ICP22_minus_DOX_2
2016	107	V5_ICP27_plus_HA_ICP22_minus_DOX_2
2043	106	V5_ICP27_plus_HA_ICP22_minus_DOX_2
2048	105	V5_ICP27_plus_HA_ICP22_minus_DOX_2
2052	104	V5_ICP27_plus_HA_ICP22_minus_DOX_2
2059	103	V5_ICP27_plus_HA_ICP22_minus_DOX_2
2124	102	V5_ICP27_plus_HA_ICP22_minus_DOX_2
2147	101	V5_ICP27_plus_HA_ICP22_minus_DOX_2
2186	100	V5_ICP27_plus_HA_ICP22_minus_DOX_2
2194	99	V5_ICP27_plus_HA_ICP22_minus_DOX_2
2264	98	V5_ICP27_plus_HA_ICP22_minus_DOX_2
2266	97	V5_ICP27_plus_HA_ICP22_minus_DOX_2
2322	96	V5_ICP27_plus_HA_ICP22_minus_DOX_2
2332	95	V5_ICP27_plus_HA_ICP22_minus_DOX_2
2383	94	V5_ICP27_plus_HA_ICP22_minus_DOX_2
2398	93	V5_ICP27_plus_HA_ICP22_minus_DOX_2
2412	92	V5_ICP27_plus_HA_ICP22_minus_DOX_2
2442	91	V5_ICP27_plus_HA_ICP22_minus_DOX_2
2444	90	V5_ICP27_plus_HA_ICP22_minus_DOX_2
2478	89	V5_ICP27_plus_HA_ICP22_minus_DOX_2
2479	88	V5_ICP27_plus_HA_ICP22_minus_DOX_2
2507	87	V5_ICP27_plus_HA_ICP22_minus_DOX_2
2611	86	V5_ICP27_plus_HA_ICP22_minus_DOX_2
2627	85	V5_ICP27_plus_HA_ICP22_minus_DOX_2
2710	84	V5_ICP27_plus_HA_ICP22_minus_DOX_2
2730	83	V5_ICP27_plus_HA_ICP22_minus_DOX_2
2753	82	V5_ICP27_plus_HA_ICP22_minus_DOX_2
2823	81	V5_ICP27_plus_HA_ICP22_minus_DOX_2
2888	80	V5_ICP27_plus_HA_ICP22_minus_DOX_2
2935	79	V5_ICP27_plus_HA_ICP22_minus_DOX_2
2937	78	V5_ICP27_plus_HA_ICP22_minus_DOX_2
2959	77	V5_ICP27_plus_HA_ICP22_minus_DOX_2
3014	76	V5_ICP27_plus_HA_ICP22_minus_DOX_2
3040	75	V5_ICP27_plus_HA_ICP22_minus_DOX_2
3060	74	V5_ICP27_plus_HA_ICP22_minus_DOX_2
3098	73	V5_ICP27_plus_HA_ICP22_minus_DOX_2
3123	72	V5_ICP27_plus_HA_ICP22_minus_DOX_2
3140	71	V5_ICP27_plus_HA_ICP22_minus_DOX_2
3147	70	V5_ICP27_plus_HA_ICP22_minus_DOX_2
3178	69	V5_ICP27_plus_HA_ICP22_minus_DOX_2
3188	68	V5_ICP27_plus_HA_ICP22_minus_DOX_2
3251	67	V5_ICP27_plus_HA_ICP22_minus_DOX_2
3316	66	V5_ICP27_plus_HA_ICP22_minus_DOX_2
3355	65	V5_ICP27_plus_HA_ICP22_minus_DOX_2
3384	64	V5_ICP27_plus_HA_ICP22_minus_DOX_2
3483	63	V5_ICP27_plus_HA_ICP22_minus_DOX_2
3506	62	V5_ICP27_plus_HA_ICP22_minus_DOX_2
3600	61	V5_ICP27_plus_HA_ICP22_minus_DOX_2
3608	60	V5_ICP27_plus_HA_ICP22_minus_DOX_2
3681	59	V5_ICP27_plus_HA_ICP22_minus_DOX_2
3909	58	V5_ICP27_plus_HA_ICP22_minus_DOX_2
3992	57	V5_ICP27_plus_HA_ICP22_minus_DOX_2
4024	56	V5_ICP27_plus_HA_ICP22_minus_DOX_2
4125	55	V5_ICP27_plus_HA_ICP22_minus_DOX_2
4149	54	V5_ICP27_plus_HA_ICP22_minus_DOX_2
4197	53	V5_ICP27_plus_HA_ICP22_minus_DOX_2
4356	52	V5_ICP27_plus_HA_ICP22_minus_DOX_2
4381	51	V5_ICP27_plus_HA_ICP22_minus_DOX_2
4508	50	V5_ICP27_plus_HA_ICP22_minus_DOX_2
4623	49	V5_ICP27_plus_HA_ICP22_minus_DOX_2
4655	48	V5_ICP27_plus_HA_ICP22_minus_DOX_2
4756	47	V5_ICP27_plus_HA_ICP22_minus_DOX_2
4928	46	V5_ICP27_plus_HA_ICP22_minus_DOX_2
4961	45	V5_ICP27_plus_HA_ICP22_minus_DOX_2
5348	44	V5_ICP27_plus_HA_ICP22_minus_DOX_2
5374	43	V5_ICP27_plus_HA_ICP22_minus_DOX_2
5384	42	V5_ICP27_plus_HA_ICP22_minus_DOX_2
5888	41	V5_ICP27_plus_HA_ICP22_minus_DOX_2
5964	40	V5_ICP27_plus_HA_ICP22_minus_DOX_2
6080	39	V5_ICP27_plus_HA_ICP22_minus_DOX_2
6398	38	V5_ICP27_plus_HA_ICP22_minus_DOX_2
6449	37	V5_ICP27_plus_HA_ICP22_minus_DOX_2
6516	36	V5_ICP27_plus_HA_ICP22_minus_DOX_2
6520	35	V5_ICP27_plus_HA_ICP22_minus_DOX_2
6629	34	V5_ICP27_plus_HA_ICP22_minus_DOX_2
6760	33	V5_ICP27_plus_HA_ICP22_minus_DOX_2
6946	32	V5_ICP27_plus_HA_ICP22_minus_DOX_2
7036	31	V5_ICP27_plus_HA_ICP22_minus_DOX_2
7129	30	V5_ICP27_plus_HA_ICP22_minus_DOX_2
7137	29	V5_ICP27_plus_HA_ICP22_minus_DOX_2
7309	28	V5_ICP27_plus_HA_ICP22_minus_DOX_2
8215	27	V5_ICP27_plus_HA_ICP22_minus_DOX_2
8511	26	V5_ICP27_plus_HA_ICP22_minus_DOX_2
8548	25	V5_ICP27_plus_HA_ICP22_minus_DOX_2
8721	24	V5_ICP27_plus_HA_ICP22_minus_DOX_2
8782	23	V5_ICP27_plus_HA_ICP22_minus_DOX_2
9124	22	V5_ICP27_plus_HA_ICP22_minus_DOX_2
9353	21	V5_ICP27_plus_HA_ICP22_minus_DOX_2
10142	20	V5_ICP27_plus_HA_ICP22_minus_DOX_2
10438	19	V5_ICP27_plus_HA_ICP22_minus_DOX_2
10712	18	V5_ICP27_plus_HA_ICP22_minus_DOX_2
10772	17	V5_ICP27_plus_HA_ICP22_minus_DOX_2
11064	16	V5_ICP27_plus_HA_ICP22_minus_DOX_2
11363	15	V5_ICP27_plus_HA_ICP22_minus_DOX_2
12410	14	V5_ICP27_plus_HA_ICP22_minus_DOX_2
13042	13	V5_ICP27_plus_HA_ICP22_minus_DOX_2
13379	12	V5_ICP27_plus_HA_ICP22_minus_DOX_2
14156	11	V5_ICP27_plus_HA_ICP22_minus_DOX_2
14572	10	V5_ICP27_plus_HA_ICP22_minus_DOX_2
15030	9	V5_ICP27_plus_HA_ICP22_minus_DOX_2
15619	8	V5_ICP27_plus_HA_ICP22_minus_DOX_2
15794	7	V5_ICP27_plus_HA_ICP22_minus_DOX_2
16021	6	V5_ICP27_plus_HA_ICP22_minus_DOX_2
16521	5	V5_ICP27_plus_HA_ICP22_minus_DOX_2
16933	4	V5_ICP27_plus_HA_ICP22_minus_DOX_2
20457	3	V5_ICP27_plus_HA_ICP22_minus_DOX_2
21611	2	V5_ICP27_plus_HA_ICP22_minus_DOX_2
23140	1	V5_ICP27_plus_HA_ICP22_minus_DOX_2
31803	0	V5_ICP27_plus_HA_ICP22_minus_DOX_2
0	295	V5_ICP27_plus_HA_ICP22_plus_DOX_1
47	294	V5_ICP27_plus_HA_ICP22_plus_DOX_1
48	293	V5_ICP27_plus_HA_ICP22_plus_DOX_1
141	292	V5_ICP27_plus_HA_ICP22_plus_DOX_1
150	291	V5_ICP27_plus_HA_ICP22_plus_DOX_1
153	290	V5_ICP27_plus_HA_ICP22_plus_DOX_1
169	289	V5_ICP27_plus_HA_ICP22_plus_DOX_1
207	288	V5_ICP27_plus_HA_ICP22_plus_DOX_1
212	287	V5_ICP27_plus_HA_ICP22_plus_DOX_1
215	286	V5_ICP27_plus_HA_ICP22_plus_DOX_1
245	285	V5_ICP27_plus_HA_ICP22_plus_DOX_1
253	284	V5_ICP27_plus_HA_ICP22_plus_DOX_1
308	283	V5_ICP27_plus_HA_ICP22_plus_DOX_1
311	282	V5_ICP27_plus_HA_ICP22_plus_DOX_1
332	281	V5_ICP27_plus_HA_ICP22_plus_DOX_1
342	280	V5_ICP27_plus_HA_ICP22_plus_DOX_1
401	279	V5_ICP27_plus_HA_ICP22_plus_DOX_1
448	278	V5_ICP27_plus_HA_ICP22_plus_DOX_1
459	277	V5_ICP27_plus_HA_ICP22_plus_DOX_1
466	276	V5_ICP27_plus_HA_ICP22_plus_DOX_1
536	275	V5_ICP27_plus_HA_ICP22_plus_DOX_1
617	274	V5_ICP27_plus_HA_ICP22_plus_DOX_1
643	273	V5_ICP27_plus_HA_ICP22_plus_DOX_1
672	272	V5_ICP27_plus_HA_ICP22_plus_DOX_1
674	271	V5_ICP27_plus_HA_ICP22_plus_DOX_1
681	270	V5_ICP27_plus_HA_ICP22_plus_DOX_1
707	269	V5_ICP27_plus_HA_ICP22_plus_DOX_1
724	268	V5_ICP27_plus_HA_ICP22_plus_DOX_1
763	267	V5_ICP27_plus_HA_ICP22_plus_DOX_1
765	266	V5_ICP27_plus_HA_ICP22_plus_DOX_1
768	265	V5_ICP27_plus_HA_ICP22_plus_DOX_1
803	263	V5_ICP27_plus_HA_ICP22_plus_DOX_1
836	262	V5_ICP27_plus_HA_ICP22_plus_DOX_1
839	261	V5_ICP27_plus_HA_ICP22_plus_DOX_1
842	260	V5_ICP27_plus_HA_ICP22_plus_DOX_1
896	259	V5_ICP27_plus_HA_ICP22_plus_DOX_1
909	258	V5_ICP27_plus_HA_ICP22_plus_DOX_1
914	257	V5_ICP27_plus_HA_ICP22_plus_DOX_1
924	255	V5_ICP27_plus_HA_ICP22_plus_DOX_1
940	254	V5_ICP27_plus_HA_ICP22_plus_DOX_1
947	253	V5_ICP27_plus_HA_ICP22_plus_DOX_1
971	252	V5_ICP27_plus_HA_ICP22_plus_DOX_1
1013	251	V5_ICP27_plus_HA_ICP22_plus_DOX_1
1117	250	V5_ICP27_plus_HA_ICP22_plus_DOX_1
1195	249	V5_ICP27_plus_HA_ICP22_plus_DOX_1
1199	248	V5_ICP27_plus_HA_ICP22_plus_DOX_1
1212	247	V5_ICP27_plus_HA_ICP22_plus_DOX_1
1232	246	V5_ICP27_plus_HA_ICP22_plus_DOX_1
1241	245	V5_ICP27_plus_HA_ICP22_plus_DOX_1
1286	244	V5_ICP27_plus_HA_ICP22_plus_DOX_1
1317	243	V5_ICP27_plus_HA_ICP22_plus_DOX_1
1438	242	V5_ICP27_plus_HA_ICP22_plus_DOX_1
1454	241	V5_ICP27_plus_HA_ICP22_plus_DOX_1
1467	240	V5_ICP27_plus_HA_ICP22_plus_DOX_1
1494	239	V5_ICP27_plus_HA_ICP22_plus_DOX_1
1555	238	V5_ICP27_plus_HA_ICP22_plus_DOX_1
1688	237	V5_ICP27_plus_HA_ICP22_plus_DOX_1
1701	236	V5_ICP27_plus_HA_ICP22_plus_DOX_1
1717	235	V5_ICP27_plus_HA_ICP22_plus_DOX_1
1748	234	V5_ICP27_plus_HA_ICP22_plus_DOX_1
1813	233	V5_ICP27_plus_HA_ICP22_plus_DOX_1
1849	232	V5_ICP27_plus_HA_ICP22_plus_DOX_1
1920	231	V5_ICP27_plus_HA_ICP22_plus_DOX_1
1931	230	V5_ICP27_plus_HA_ICP22_plus_DOX_1
1971	229	V5_ICP27_plus_HA_ICP22_plus_DOX_1
1977	228	V5_ICP27_plus_HA_ICP22_plus_DOX_1
2050	227	V5_ICP27_plus_HA_ICP22_plus_DOX_1
2149	226	V5_ICP27_plus_HA_ICP22_plus_DOX_1
2235	225	V5_ICP27_plus_HA_ICP22_plus_DOX_1
2266	224	V5_ICP27_plus_HA_ICP22_plus_DOX_1
2275	223	V5_ICP27_plus_HA_ICP22_plus_DOX_1
2284	222	V5_ICP27_plus_HA_ICP22_plus_DOX_1
2331	221	V5_ICP27_plus_HA_ICP22_plus_DOX_1
2455	220	V5_ICP27_plus_HA_ICP22_plus_DOX_1
2477	219	V5_ICP27_plus_HA_ICP22_plus_DOX_1
2604	218	V5_ICP27_plus_HA_ICP22_plus_DOX_1
2611	217	V5_ICP27_plus_HA_ICP22_plus_DOX_1
2641	216	V5_ICP27_plus_HA_ICP22_plus_DOX_1
2679	215	V5_ICP27_plus_HA_ICP22_plus_DOX_1
2705	214	V5_ICP27_plus_HA_ICP22_plus_DOX_1
2712	213	V5_ICP27_plus_HA_ICP22_plus_DOX_1
2786	212	V5_ICP27_plus_HA_ICP22_plus_DOX_1
2830	211	V5_ICP27_plus_HA_ICP22_plus_DOX_1
2864	210	V5_ICP27_plus_HA_ICP22_plus_DOX_1
2867	209	V5_ICP27_plus_HA_ICP22_plus_DOX_1
2913	208	V5_ICP27_plus_HA_ICP22_plus_DOX_1
2914	207	V5_ICP27_plus_HA_ICP22_plus_DOX_1
2978	206	V5_ICP27_plus_HA_ICP22_plus_DOX_1
3022	205	V5_ICP27_plus_HA_ICP22_plus_DOX_1
3127	204	V5_ICP27_plus_HA_ICP22_plus_DOX_1
3218	203	V5_ICP27_plus_HA_ICP22_plus_DOX_1
3241	202	V5_ICP27_plus_HA_ICP22_plus_DOX_1
3317	201	V5_ICP27_plus_HA_ICP22_plus_DOX_1
3371	200	V5_ICP27_plus_HA_ICP22_plus_DOX_1
3517	199	V5_ICP27_plus_HA_ICP22_plus_DOX_1
3534	198	V5_ICP27_plus_HA_ICP22_plus_DOX_1
3537	197	V5_ICP27_plus_HA_ICP22_plus_DOX_1
3545	196	V5_ICP27_plus_HA_ICP22_plus_DOX_1
3575	195	V5_ICP27_plus_HA_ICP22_plus_DOX_1
3605	194	V5_ICP27_plus_HA_ICP22_plus_DOX_1
3608	193	V5_ICP27_plus_HA_ICP22_plus_DOX_1
3776	192	V5_ICP27_plus_HA_ICP22_plus_DOX_1
3785	191	V5_ICP27_plus_HA_ICP22_plus_DOX_1
3861	190	V5_ICP27_plus_HA_ICP22_plus_DOX_1
3887	189	V5_ICP27_plus_HA_ICP22_plus_DOX_1
3928	188	V5_ICP27_plus_HA_ICP22_plus_DOX_1
3936	187	V5_ICP27_plus_HA_ICP22_plus_DOX_1
4107	186	V5_ICP27_plus_HA_ICP22_plus_DOX_1
4109	185	V5_ICP27_plus_HA_ICP22_plus_DOX_1
4201	184	V5_ICP27_plus_HA_ICP22_plus_DOX_1
4230	183	V5_ICP27_plus_HA_ICP22_plus_DOX_1
4262	182	V5_ICP27_plus_HA_ICP22_plus_DOX_1
4303	181	V5_ICP27_plus_HA_ICP22_plus_DOX_1
4342	180	V5_ICP27_plus_HA_ICP22_plus_DOX_1
4416	179	V5_ICP27_plus_HA_ICP22_plus_DOX_1
4427	178	V5_ICP27_plus_HA_ICP22_plus_DOX_1
4527	177	V5_ICP27_plus_HA_ICP22_plus_DOX_1
4532	176	V5_ICP27_plus_HA_ICP22_plus_DOX_1
4562	175	V5_ICP27_plus_HA_ICP22_plus_DOX_1
4682	174	V5_ICP27_plus_HA_ICP22_plus_DOX_1
4841	173	V5_ICP27_plus_HA_ICP22_plus_DOX_1
4911	172	V5_ICP27_plus_HA_ICP22_plus_DOX_1
4942	171	V5_ICP27_plus_HA_ICP22_plus_DOX_1
5148	170	V5_ICP27_plus_HA_ICP22_plus_DOX_1
5205	169	V5_ICP27_plus_HA_ICP22_plus_DOX_1
5325	168	V5_ICP27_plus_HA_ICP22_plus_DOX_1
5330	167	V5_ICP27_plus_HA_ICP22_plus_DOX_1
5584	166	V5_ICP27_plus_HA_ICP22_plus_DOX_1
5805	165	V5_ICP27_plus_HA_ICP22_plus_DOX_1
5947	164	V5_ICP27_plus_HA_ICP22_plus_DOX_1
5977	163	V5_ICP27_plus_HA_ICP22_plus_DOX_1
6364	162	V5_ICP27_plus_HA_ICP22_plus_DOX_1
6401	161	V5_ICP27_plus_HA_ICP22_plus_DOX_1
6424	160	V5_ICP27_plus_HA_ICP22_plus_DOX_1
6480	159	V5_ICP27_plus_HA_ICP22_plus_DOX_1
6721	158	V5_ICP27_plus_HA_ICP22_plus_DOX_1
6832	157	V5_ICP27_plus_HA_ICP22_plus_DOX_1
6842	156	V5_ICP27_plus_HA_ICP22_plus_DOX_1
6853	155	V5_ICP27_plus_HA_ICP22_plus_DOX_1
6962	154	V5_ICP27_plus_HA_ICP22_plus_DOX_1
7093	153	V5_ICP27_plus_HA_ICP22_plus_DOX_1
7345	152	V5_ICP27_plus_HA_ICP22_plus_DOX_1
7360	151	V5_ICP27_plus_HA_ICP22_plus_DOX_1
7475	150	V5_ICP27_plus_HA_ICP22_plus_DOX_1
7585	149	V5_ICP27_plus_HA_ICP22_plus_DOX_1
7604	148	V5_ICP27_plus_HA_ICP22_plus_DOX_1
7693	147	V5_ICP27_plus_HA_ICP22_plus_DOX_1
7729	146	V5_ICP27_plus_HA_ICP22_plus_DOX_1
7769	145	V5_ICP27_plus_HA_ICP22_plus_DOX_1
7911	144	V5_ICP27_plus_HA_ICP22_plus_DOX_1
7923	143	V5_ICP27_plus_HA_ICP22_plus_DOX_1
7962	142	V5_ICP27_plus_HA_ICP22_plus_DOX_1
8130	141	V5_ICP27_plus_HA_ICP22_plus_DOX_1
8263	140	V5_ICP27_plus_HA_ICP22_plus_DOX_1
8720	139	V5_ICP27_plus_HA_ICP22_plus_DOX_1
8912	138	V5_ICP27_plus_HA_ICP22_plus_DOX_1
8951	137	V5_ICP27_plus_HA_ICP22_plus_DOX_1
8995	136	V5_ICP27_plus_HA_ICP22_plus_DOX_1
9021	135	V5_ICP27_plus_HA_ICP22_plus_DOX_1
9049	134	V5_ICP27_plus_HA_ICP22_plus_DOX_1
9716	133	V5_ICP27_plus_HA_ICP22_plus_DOX_1
10083	132	V5_ICP27_plus_HA_ICP22_plus_DOX_1
10967	131	V5_ICP27_plus_HA_ICP22_plus_DOX_1
11007	130	V5_ICP27_plus_HA_ICP22_plus_DOX_1
11083	129	V5_ICP27_plus_HA_ICP22_plus_DOX_1
11148	128	V5_ICP27_plus_HA_ICP22_plus_DOX_1
11202	127	V5_ICP27_plus_HA_ICP22_plus_DOX_1
11245	126	V5_ICP27_plus_HA_ICP22_plus_DOX_1
11310	125	V5_ICP27_plus_HA_ICP22_plus_DOX_1
11348	124	V5_ICP27_plus_HA_ICP22_plus_DOX_1
11349	123	V5_ICP27_plus_HA_ICP22_plus_DOX_1
11501	122	V5_ICP27_plus_HA_ICP22_plus_DOX_1
11705	121	V5_ICP27_plus_HA_ICP22_plus_DOX_1
11785	120	V5_ICP27_plus_HA_ICP22_plus_DOX_1
11964	119	V5_ICP27_plus_HA_ICP22_plus_DOX_1
11990	118	V5_ICP27_plus_HA_ICP22_plus_DOX_1
12210	117	V5_ICP27_plus_HA_ICP22_plus_DOX_1
12228	116	V5_ICP27_plus_HA_ICP22_plus_DOX_1
12563	115	V5_ICP27_plus_HA_ICP22_plus_DOX_1
12815	114	V5_ICP27_plus_HA_ICP22_plus_DOX_1
12942	113	V5_ICP27_plus_HA_ICP22_plus_DOX_1
13010	112	V5_ICP27_plus_HA_ICP22_plus_DOX_1
13056	111	V5_ICP27_plus_HA_ICP22_plus_DOX_1
13515	110	V5_ICP27_plus_HA_ICP22_plus_DOX_1
14022	109	V5_ICP27_plus_HA_ICP22_plus_DOX_1
14223	108	V5_ICP27_plus_HA_ICP22_plus_DOX_1
14541	107	V5_ICP27_plus_HA_ICP22_plus_DOX_1
14783	106	V5_ICP27_plus_HA_ICP22_plus_DOX_1
14809	105	V5_ICP27_plus_HA_ICP22_plus_DOX_1
14946	104	V5_ICP27_plus_HA_ICP22_plus_DOX_1
15100	103	V5_ICP27_plus_HA_ICP22_plus_DOX_1
15407	102	V5_ICP27_plus_HA_ICP22_plus_DOX_1
15697	101	V5_ICP27_plus_HA_ICP22_plus_DOX_1
15719	100	V5_ICP27_plus_HA_ICP22_plus_DOX_1
15847	99	V5_ICP27_plus_HA_ICP22_plus_DOX_1
15883	98	V5_ICP27_plus_HA_ICP22_plus_DOX_1
16053	97	V5_ICP27_plus_HA_ICP22_plus_DOX_1
16234	96	V5_ICP27_plus_HA_ICP22_plus_DOX_1
16549	95	V5_ICP27_plus_HA_ICP22_plus_DOX_1
16754	94	V5_ICP27_plus_HA_ICP22_plus_DOX_1
17086	93	V5_ICP27_plus_HA_ICP22_plus_DOX_1
18355	92	V5_ICP27_plus_HA_ICP22_plus_DOX_1
18546	91	V5_ICP27_plus_HA_ICP22_plus_DOX_1
18644	90	V5_ICP27_plus_HA_ICP22_plus_DOX_1
18679	89	V5_ICP27_plus_HA_ICP22_plus_DOX_1
19062	88	V5_ICP27_plus_HA_ICP22_plus_DOX_1
19070	87	V5_ICP27_plus_HA_ICP22_plus_DOX_1
19174	86	V5_ICP27_plus_HA_ICP22_plus_DOX_1
19263	85	V5_ICP27_plus_HA_ICP22_plus_DOX_1
19477	84	V5_ICP27_plus_HA_ICP22_plus_DOX_1
19565	83	V5_ICP27_plus_HA_ICP22_plus_DOX_1
19847	82	V5_ICP27_plus_HA_ICP22_plus_DOX_1
20028	81	V5_ICP27_plus_HA_ICP22_plus_DOX_1
21003	80	V5_ICP27_plus_HA_ICP22_plus_DOX_1
21087	79	V5_ICP27_plus_HA_ICP22_plus_DOX_1
21125	78	V5_ICP27_plus_HA_ICP22_plus_DOX_1
21276	77	V5_ICP27_plus_HA_ICP22_plus_DOX_1
21570	76	V5_ICP27_plus_HA_ICP22_plus_DOX_1
22579	75	V5_ICP27_plus_HA_ICP22_plus_DOX_1
23181	74	V5_ICP27_plus_HA_ICP22_plus_DOX_1
23241	73	V5_ICP27_plus_HA_ICP22_plus_DOX_1
25484	72	V5_ICP27_plus_HA_ICP22_plus_DOX_1
25945	71	V5_ICP27_plus_HA_ICP22_plus_DOX_1
26282	70	V5_ICP27_plus_HA_ICP22_plus_DOX_1
26704	69	V5_ICP27_plus_HA_ICP22_plus_DOX_1
26825	68	V5_ICP27_plus_HA_ICP22_plus_DOX_1
27008	67	V5_ICP27_plus_HA_ICP22_plus_DOX_1
27404	66	V5_ICP27_plus_HA_ICP22_plus_DOX_1
29420	65	V5_ICP27_plus_HA_ICP22_plus_DOX_1
30648	64	V5_ICP27_plus_HA_ICP22_plus_DOX_1
30785	63	V5_ICP27_plus_HA_ICP22_plus_DOX_1
30861	62	V5_ICP27_plus_HA_ICP22_plus_DOX_1
31678	61	V5_ICP27_plus_HA_ICP22_plus_DOX_1
32288	60	V5_ICP27_plus_HA_ICP22_plus_DOX_1
32492	59	V5_ICP27_plus_HA_ICP22_plus_DOX_1
33524	58	V5_ICP27_plus_HA_ICP22_plus_DOX_1
33592	57	V5_ICP27_plus_HA_ICP22_plus_DOX_1
33621	56	V5_ICP27_plus_HA_ICP22_plus_DOX_1
34269	55	V5_ICP27_plus_HA_ICP22_plus_DOX_1
34328	54	V5_ICP27_plus_HA_ICP22_plus_DOX_1
36978	53	V5_ICP27_plus_HA_ICP22_plus_DOX_1
37557	52	V5_ICP27_plus_HA_ICP22_plus_DOX_1
37786	51	V5_ICP27_plus_HA_ICP22_plus_DOX_1
38478	50	V5_ICP27_plus_HA_ICP22_plus_DOX_1
39169	49	V5_ICP27_plus_HA_ICP22_plus_DOX_1
40509	48	V5_ICP27_plus_HA_ICP22_plus_DOX_1
40819	47	V5_ICP27_plus_HA_ICP22_plus_DOX_1
41987	46	V5_ICP27_plus_HA_ICP22_plus_DOX_1
44102	45	V5_ICP27_plus_HA_ICP22_plus_DOX_1
44586	44	V5_ICP27_plus_HA_ICP22_plus_DOX_1
45172	43	V5_ICP27_plus_HA_ICP22_plus_DOX_1
51039	42	V5_ICP27_plus_HA_ICP22_plus_DOX_1
51871	41	V5_ICP27_plus_HA_ICP22_plus_DOX_1
58584	40	V5_ICP27_plus_HA_ICP22_plus_DOX_1
58804	39	V5_ICP27_plus_HA_ICP22_plus_DOX_1
59057	38	V5_ICP27_plus_HA_ICP22_plus_DOX_1
60949	37	V5_ICP27_plus_HA_ICP22_plus_DOX_1
64585	36	V5_ICP27_plus_HA_ICP22_plus_DOX_1
65931	35	V5_ICP27_plus_HA_ICP22_plus_DOX_1
67333	34	V5_ICP27_plus_HA_ICP22_plus_DOX_1
67355	33	V5_ICP27_plus_HA_ICP22_plus_DOX_1
68106	32	V5_ICP27_plus_HA_ICP22_plus_DOX_1
68184	31	V5_ICP27_plus_HA_ICP22_plus_DOX_1
68517	30	V5_ICP27_plus_HA_ICP22_plus_DOX_1
68853	29	V5_ICP27_plus_HA_ICP22_plus_DOX_1
69540	28	V5_ICP27_plus_HA_ICP22_plus_DOX_1
69765	27	V5_ICP27_plus_HA_ICP22_plus_DOX_1
69873	26	V5_ICP27_plus_HA_ICP22_plus_DOX_1
70620	25	V5_ICP27_plus_HA_ICP22_plus_DOX_1
71122	24	V5_ICP27_plus_HA_ICP22_plus_DOX_1
73485	23	V5_ICP27_plus_HA_ICP22_plus_DOX_1
80360	22	V5_ICP27_plus_HA_ICP22_plus_DOX_1
81428	21	V5_ICP27_plus_HA_ICP22_plus_DOX_1
82043	20	V5_ICP27_plus_HA_ICP22_plus_DOX_1
88787	19	V5_ICP27_plus_HA_ICP22_plus_DOX_1
90168	18	V5_ICP27_plus_HA_ICP22_plus_DOX_1
93898	17	V5_ICP27_plus_HA_ICP22_plus_DOX_1
96554	16	V5_ICP27_plus_HA_ICP22_plus_DOX_1
98381	15	V5_ICP27_plus_HA_ICP22_plus_DOX_1
98679	14	V5_ICP27_plus_HA_ICP22_plus_DOX_1
100021	13	V5_ICP27_plus_HA_ICP22_plus_DOX_1
101031	12	V5_ICP27_plus_HA_ICP22_plus_DOX_1
101407	11	V5_ICP27_plus_HA_ICP22_plus_DOX_1
101906	10	V5_ICP27_plus_HA_ICP22_plus_DOX_1
107071	9	V5_ICP27_plus_HA_ICP22_plus_DOX_1
108202	8	V5_ICP27_plus_HA_ICP22_plus_DOX_1
112070	7	V5_ICP27_plus_HA_ICP22_plus_DOX_1
115500	6	V5_ICP27_plus_HA_ICP22_plus_DOX_1
118081	5	V5_ICP27_plus_HA_ICP22_plus_DOX_1
118641	4	V5_ICP27_plus_HA_ICP22_plus_DOX_1
130198	3	V5_ICP27_plus_HA_ICP22_plus_DOX_1
163131	2	V5_ICP27_plus_HA_ICP22_plus_DOX_1
194833	1	V5_ICP27_plus_HA_ICP22_plus_DOX_1
202454	0	V5_ICP27_plus_HA_ICP22_plus_DOX_1
0	293	V5_ICP27_plus_HA_ICP22_plus_DOX_2
6	292	V5_ICP27_plus_HA_ICP22_plus_DOX_2
21	291	V5_ICP27_plus_HA_ICP22_plus_DOX_2
56	290	V5_ICP27_plus_HA_ICP22_plus_DOX_2
57	289	V5_ICP27_plus_HA_ICP22_plus_DOX_2
62	288	V5_ICP27_plus_HA_ICP22_plus_DOX_2
80	287	V5_ICP27_plus_HA_ICP22_plus_DOX_2
92	286	V5_ICP27_plus_HA_ICP22_plus_DOX_2
135	285	V5_ICP27_plus_HA_ICP22_plus_DOX_2
139	284	V5_ICP27_plus_HA_ICP22_plus_DOX_2
160	283	V5_ICP27_plus_HA_ICP22_plus_DOX_2
161	282	V5_ICP27_plus_HA_ICP22_plus_DOX_2
177	281	V5_ICP27_plus_HA_ICP22_plus_DOX_2
182	280	V5_ICP27_plus_HA_ICP22_plus_DOX_2
212	279	V5_ICP27_plus_HA_ICP22_plus_DOX_2
215	278	V5_ICP27_plus_HA_ICP22_plus_DOX_2
237	277	V5_ICP27_plus_HA_ICP22_plus_DOX_2
247	276	V5_ICP27_plus_HA_ICP22_plus_DOX_2
255	275	V5_ICP27_plus_HA_ICP22_plus_DOX_2
261	274	V5_ICP27_plus_HA_ICP22_plus_DOX_2
292	273	V5_ICP27_plus_HA_ICP22_plus_DOX_2
294	272	V5_ICP27_plus_HA_ICP22_plus_DOX_2
316	271	V5_ICP27_plus_HA_ICP22_plus_DOX_2
319	270	V5_ICP27_plus_HA_ICP22_plus_DOX_2
403	269	V5_ICP27_plus_HA_ICP22_plus_DOX_2
404	268	V5_ICP27_plus_HA_ICP22_plus_DOX_2
444	267	V5_ICP27_plus_HA_ICP22_plus_DOX_2
460	266	V5_ICP27_plus_HA_ICP22_plus_DOX_2
464	265	V5_ICP27_plus_HA_ICP22_plus_DOX_2
499	264	V5_ICP27_plus_HA_ICP22_plus_DOX_2
518	263	V5_ICP27_plus_HA_ICP22_plus_DOX_2
519	262	V5_ICP27_plus_HA_ICP22_plus_DOX_2
550	261	V5_ICP27_plus_HA_ICP22_plus_DOX_2
610	260	V5_ICP27_plus_HA_ICP22_plus_DOX_2
616	259	V5_ICP27_plus_HA_ICP22_plus_DOX_2
620	258	V5_ICP27_plus_HA_ICP22_plus_DOX_2
635	257	V5_ICP27_plus_HA_ICP22_plus_DOX_2
707	256	V5_ICP27_plus_HA_ICP22_plus_DOX_2
733	255	V5_ICP27_plus_HA_ICP22_plus_DOX_2
748	254	V5_ICP27_plus_HA_ICP22_plus_DOX_2
783	253	V5_ICP27_plus_HA_ICP22_plus_DOX_2
786	252	V5_ICP27_plus_HA_ICP22_plus_DOX_2
800	251	V5_ICP27_plus_HA_ICP22_plus_DOX_2
813	250	V5_ICP27_plus_HA_ICP22_plus_DOX_2
844	249	V5_ICP27_plus_HA_ICP22_plus_DOX_2
880	248	V5_ICP27_plus_HA_ICP22_plus_DOX_2
890	247	V5_ICP27_plus_HA_ICP22_plus_DOX_2
895	246	V5_ICP27_plus_HA_ICP22_plus_DOX_2
903	245	V5_ICP27_plus_HA_ICP22_plus_DOX_2
975	244	V5_ICP27_plus_HA_ICP22_plus_DOX_2
978	243	V5_ICP27_plus_HA_ICP22_plus_DOX_2
988	242	V5_ICP27_plus_HA_ICP22_plus_DOX_2
989	241	V5_ICP27_plus_HA_ICP22_plus_DOX_2
996	240	V5_ICP27_plus_HA_ICP22_plus_DOX_2
1001	239	V5_ICP27_plus_HA_ICP22_plus_DOX_2
1021	238	V5_ICP27_plus_HA_ICP22_plus_DOX_2
1034	237	V5_ICP27_plus_HA_ICP22_plus_DOX_2
1075	236	V5_ICP27_plus_HA_ICP22_plus_DOX_2
1133	235	V5_ICP27_plus_HA_ICP22_plus_DOX_2
1197	234	V5_ICP27_plus_HA_ICP22_plus_DOX_2
1219	233	V5_ICP27_plus_HA_ICP22_plus_DOX_2
1248	232	V5_ICP27_plus_HA_ICP22_plus_DOX_2
1257	231	V5_ICP27_plus_HA_ICP22_plus_DOX_2
1296	230	V5_ICP27_plus_HA_ICP22_plus_DOX_2
1333	229	V5_ICP27_plus_HA_ICP22_plus_DOX_2
1396	228	V5_ICP27_plus_HA_ICP22_plus_DOX_2
1412	227	V5_ICP27_plus_HA_ICP22_plus_DOX_2
1496	226	V5_ICP27_plus_HA_ICP22_plus_DOX_2
1514	225	V5_ICP27_plus_HA_ICP22_plus_DOX_2
1525	224	V5_ICP27_plus_HA_ICP22_plus_DOX_2
1540	223	V5_ICP27_plus_HA_ICP22_plus_DOX_2
1586	222	V5_ICP27_plus_HA_ICP22_plus_DOX_2
1596	221	V5_ICP27_plus_HA_ICP22_plus_DOX_2
1606	220	V5_ICP27_plus_HA_ICP22_plus_DOX_2
1607	219	V5_ICP27_plus_HA_ICP22_plus_DOX_2
1618	218	V5_ICP27_plus_HA_ICP22_plus_DOX_2
1620	217	V5_ICP27_plus_HA_ICP22_plus_DOX_2
1646	216	V5_ICP27_plus_HA_ICP22_plus_DOX_2
1807	215	V5_ICP27_plus_HA_ICP22_plus_DOX_2
1869	214	V5_ICP27_plus_HA_ICP22_plus_DOX_2
1904	213	V5_ICP27_plus_HA_ICP22_plus_DOX_2
1922	212	V5_ICP27_plus_HA_ICP22_plus_DOX_2
1939	211	V5_ICP27_plus_HA_ICP22_plus_DOX_2
1948	210	V5_ICP27_plus_HA_ICP22_plus_DOX_2
1997	208	V5_ICP27_plus_HA_ICP22_plus_DOX_2
2021	207	V5_ICP27_plus_HA_ICP22_plus_DOX_2
2049	206	V5_ICP27_plus_HA_ICP22_plus_DOX_2
2094	205	V5_ICP27_plus_HA_ICP22_plus_DOX_2
2135	204	V5_ICP27_plus_HA_ICP22_plus_DOX_2
2189	203	V5_ICP27_plus_HA_ICP22_plus_DOX_2
2199	202	V5_ICP27_plus_HA_ICP22_plus_DOX_2
2203	201	V5_ICP27_plus_HA_ICP22_plus_DOX_2
2249	200	V5_ICP27_plus_HA_ICP22_plus_DOX_2
2301	199	V5_ICP27_plus_HA_ICP22_plus_DOX_2
2346	198	V5_ICP27_plus_HA_ICP22_plus_DOX_2
2358	197	V5_ICP27_plus_HA_ICP22_plus_DOX_2
2438	196	V5_ICP27_plus_HA_ICP22_plus_DOX_2
2446	195	V5_ICP27_plus_HA_ICP22_plus_DOX_2
2490	194	V5_ICP27_plus_HA_ICP22_plus_DOX_2
2553	193	V5_ICP27_plus_HA_ICP22_plus_DOX_2
2560	192	V5_ICP27_plus_HA_ICP22_plus_DOX_2
2583	191	V5_ICP27_plus_HA_ICP22_plus_DOX_2
2598	190	V5_ICP27_plus_HA_ICP22_plus_DOX_2
2725	189	V5_ICP27_plus_HA_ICP22_plus_DOX_2
2812	188	V5_ICP27_plus_HA_ICP22_plus_DOX_2
2820	187	V5_ICP27_plus_HA_ICP22_plus_DOX_2
2830	186	V5_ICP27_plus_HA_ICP22_plus_DOX_2
2861	185	V5_ICP27_plus_HA_ICP22_plus_DOX_2
2892	184	V5_ICP27_plus_HA_ICP22_plus_DOX_2
2914	183	V5_ICP27_plus_HA_ICP22_plus_DOX_2
3021	181	V5_ICP27_plus_HA_ICP22_plus_DOX_2
3072	180	V5_ICP27_plus_HA_ICP22_plus_DOX_2
3078	179	V5_ICP27_plus_HA_ICP22_plus_DOX_2
3151	178	V5_ICP27_plus_HA_ICP22_plus_DOX_2
3264	177	V5_ICP27_plus_HA_ICP22_plus_DOX_2
3344	176	V5_ICP27_plus_HA_ICP22_plus_DOX_2
3537	175	V5_ICP27_plus_HA_ICP22_plus_DOX_2
3553	174	V5_ICP27_plus_HA_ICP22_plus_DOX_2
3561	173	V5_ICP27_plus_HA_ICP22_plus_DOX_2
3673	172	V5_ICP27_plus_HA_ICP22_plus_DOX_2
3746	171	V5_ICP27_plus_HA_ICP22_plus_DOX_2
3754	170	V5_ICP27_plus_HA_ICP22_plus_DOX_2
4205	169	V5_ICP27_plus_HA_ICP22_plus_DOX_2
4299	168	V5_ICP27_plus_HA_ICP22_plus_DOX_2
4381	167	V5_ICP27_plus_HA_ICP22_plus_DOX_2
4398	166	V5_ICP27_plus_HA_ICP22_plus_DOX_2
4400	165	V5_ICP27_plus_HA_ICP22_plus_DOX_2
4409	164	V5_ICP27_plus_HA_ICP22_plus_DOX_2
4433	163	V5_ICP27_plus_HA_ICP22_plus_DOX_2
4563	162	V5_ICP27_plus_HA_ICP22_plus_DOX_2
4608	161	V5_ICP27_plus_HA_ICP22_plus_DOX_2
4664	160	V5_ICP27_plus_HA_ICP22_plus_DOX_2
4715	159	V5_ICP27_plus_HA_ICP22_plus_DOX_2
4758	158	V5_ICP27_plus_HA_ICP22_plus_DOX_2
4790	157	V5_ICP27_plus_HA_ICP22_plus_DOX_2
4871	156	V5_ICP27_plus_HA_ICP22_plus_DOX_2
4883	155	V5_ICP27_plus_HA_ICP22_plus_DOX_2
4904	154	V5_ICP27_plus_HA_ICP22_plus_DOX_2
4963	153	V5_ICP27_plus_HA_ICP22_plus_DOX_2
5175	152	V5_ICP27_plus_HA_ICP22_plus_DOX_2
5191	151	V5_ICP27_plus_HA_ICP22_plus_DOX_2
5226	150	V5_ICP27_plus_HA_ICP22_plus_DOX_2
5284	149	V5_ICP27_plus_HA_ICP22_plus_DOX_2
5301	148	V5_ICP27_plus_HA_ICP22_plus_DOX_2
5414	147	V5_ICP27_plus_HA_ICP22_plus_DOX_2
5480	146	V5_ICP27_plus_HA_ICP22_plus_DOX_2
5579	145	V5_ICP27_plus_HA_ICP22_plus_DOX_2
5634	144	V5_ICP27_plus_HA_ICP22_plus_DOX_2
5725	143	V5_ICP27_plus_HA_ICP22_plus_DOX_2
5808	142	V5_ICP27_plus_HA_ICP22_plus_DOX_2
5864	141	V5_ICP27_plus_HA_ICP22_plus_DOX_2
5906	140	V5_ICP27_plus_HA_ICP22_plus_DOX_2
5941	139	V5_ICP27_plus_HA_ICP22_plus_DOX_2
5952	138	V5_ICP27_plus_HA_ICP22_plus_DOX_2
5968	137	V5_ICP27_plus_HA_ICP22_plus_DOX_2
6015	136	V5_ICP27_plus_HA_ICP22_plus_DOX_2
6215	135	V5_ICP27_plus_HA_ICP22_plus_DOX_2
6274	134	V5_ICP27_plus_HA_ICP22_plus_DOX_2
6318	133	V5_ICP27_plus_HA_ICP22_plus_DOX_2
6352	132	V5_ICP27_plus_HA_ICP22_plus_DOX_2
6507	131	V5_ICP27_plus_HA_ICP22_plus_DOX_2
6707	130	V5_ICP27_plus_HA_ICP22_plus_DOX_2
6744	129	V5_ICP27_plus_HA_ICP22_plus_DOX_2
6781	128	V5_ICP27_plus_HA_ICP22_plus_DOX_2
6920	127	V5_ICP27_plus_HA_ICP22_plus_DOX_2
7131	126	V5_ICP27_plus_HA_ICP22_plus_DOX_2
7472	125	V5_ICP27_plus_HA_ICP22_plus_DOX_2
7533	124	V5_ICP27_plus_HA_ICP22_plus_DOX_2
7595	123	V5_ICP27_plus_HA_ICP22_plus_DOX_2
7599	122	V5_ICP27_plus_HA_ICP22_plus_DOX_2
8550	121	V5_ICP27_plus_HA_ICP22_plus_DOX_2
8551	120	V5_ICP27_plus_HA_ICP22_plus_DOX_2
8570	119	V5_ICP27_plus_HA_ICP22_plus_DOX_2
8599	118	V5_ICP27_plus_HA_ICP22_plus_DOX_2
8863	117	V5_ICP27_plus_HA_ICP22_plus_DOX_2
8946	116	V5_ICP27_plus_HA_ICP22_plus_DOX_2
9077	115	V5_ICP27_plus_HA_ICP22_plus_DOX_2
9193	114	V5_ICP27_plus_HA_ICP22_plus_DOX_2
9344	113	V5_ICP27_plus_HA_ICP22_plus_DOX_2
9458	112	V5_ICP27_plus_HA_ICP22_plus_DOX_2
9761	111	V5_ICP27_plus_HA_ICP22_plus_DOX_2
10238	110	V5_ICP27_plus_HA_ICP22_plus_DOX_2
10243	109	V5_ICP27_plus_HA_ICP22_plus_DOX_2
10368	108	V5_ICP27_plus_HA_ICP22_plus_DOX_2
10468	107	V5_ICP27_plus_HA_ICP22_plus_DOX_2
10487	106	V5_ICP27_plus_HA_ICP22_plus_DOX_2
10664	105	V5_ICP27_plus_HA_ICP22_plus_DOX_2
10762	104	V5_ICP27_plus_HA_ICP22_plus_DOX_2
11020	103	V5_ICP27_plus_HA_ICP22_plus_DOX_2
11209	102	V5_ICP27_plus_HA_ICP22_plus_DOX_2
11240	101	V5_ICP27_plus_HA_ICP22_plus_DOX_2
11415	100	V5_ICP27_plus_HA_ICP22_plus_DOX_2
11719	99	V5_ICP27_plus_HA_ICP22_plus_DOX_2
11825	98	V5_ICP27_plus_HA_ICP22_plus_DOX_2
12182	97	V5_ICP27_plus_HA_ICP22_plus_DOX_2
12442	96	V5_ICP27_plus_HA_ICP22_plus_DOX_2
12953	95	V5_ICP27_plus_HA_ICP22_plus_DOX_2
13054	94	V5_ICP27_plus_HA_ICP22_plus_DOX_2
13366	93	V5_ICP27_plus_HA_ICP22_plus_DOX_2
13456	92	V5_ICP27_plus_HA_ICP22_plus_DOX_2
13573	91	V5_ICP27_plus_HA_ICP22_plus_DOX_2
13650	90	V5_ICP27_plus_HA_ICP22_plus_DOX_2
13962	89	V5_ICP27_plus_HA_ICP22_plus_DOX_2
14114	88	V5_ICP27_plus_HA_ICP22_plus_DOX_2
14275	87	V5_ICP27_plus_HA_ICP22_plus_DOX_2
14324	86	V5_ICP27_plus_HA_ICP22_plus_DOX_2
14626	85	V5_ICP27_plus_HA_ICP22_plus_DOX_2
15209	84	V5_ICP27_plus_HA_ICP22_plus_DOX_2
15518	83	V5_ICP27_plus_HA_ICP22_plus_DOX_2
15585	82	V5_ICP27_plus_HA_ICP22_plus_DOX_2
15896	81	V5_ICP27_plus_HA_ICP22_plus_DOX_2
16204	80	V5_ICP27_plus_HA_ICP22_plus_DOX_2
16224	79	V5_ICP27_plus_HA_ICP22_plus_DOX_2
16311	78	V5_ICP27_plus_HA_ICP22_plus_DOX_2
16331	77	V5_ICP27_plus_HA_ICP22_plus_DOX_2
16918	76	V5_ICP27_plus_HA_ICP22_plus_DOX_2
17053	75	V5_ICP27_plus_HA_ICP22_plus_DOX_2
17182	74	V5_ICP27_plus_HA_ICP22_plus_DOX_2
17201	73	V5_ICP27_plus_HA_ICP22_plus_DOX_2
17272	72	V5_ICP27_plus_HA_ICP22_plus_DOX_2
18448	71	V5_ICP27_plus_HA_ICP22_plus_DOX_2
18617	70	V5_ICP27_plus_HA_ICP22_plus_DOX_2
19191	69	V5_ICP27_plus_HA_ICP22_plus_DOX_2
19735	68	V5_ICP27_plus_HA_ICP22_plus_DOX_2
20216	67	V5_ICP27_plus_HA_ICP22_plus_DOX_2
20412	66	V5_ICP27_plus_HA_ICP22_plus_DOX_2
21949	65	V5_ICP27_plus_HA_ICP22_plus_DOX_2
23635	64	V5_ICP27_plus_HA_ICP22_plus_DOX_2
23898	63	V5_ICP27_plus_HA_ICP22_plus_DOX_2
25195	62	V5_ICP27_plus_HA_ICP22_plus_DOX_2
25541	61	V5_ICP27_plus_HA_ICP22_plus_DOX_2
25556	60	V5_ICP27_plus_HA_ICP22_plus_DOX_2
27005	59	V5_ICP27_plus_HA_ICP22_plus_DOX_2
27276	58	V5_ICP27_plus_HA_ICP22_plus_DOX_2
27547	57	V5_ICP27_plus_HA_ICP22_plus_DOX_2
28069	56	V5_ICP27_plus_HA_ICP22_plus_DOX_2
28359	55	V5_ICP27_plus_HA_ICP22_plus_DOX_2
28652	54	V5_ICP27_plus_HA_ICP22_plus_DOX_2
28910	53	V5_ICP27_plus_HA_ICP22_plus_DOX_2
30055	52	V5_ICP27_plus_HA_ICP22_plus_DOX_2
30815	51	V5_ICP27_plus_HA_ICP22_plus_DOX_2
31204	50	V5_ICP27_plus_HA_ICP22_plus_DOX_2
31207	49	V5_ICP27_plus_HA_ICP22_plus_DOX_2
32109	48	V5_ICP27_plus_HA_ICP22_plus_DOX_2
32284	47	V5_ICP27_plus_HA_ICP22_plus_DOX_2
32756	46	V5_ICP27_plus_HA_ICP22_plus_DOX_2
34209	45	V5_ICP27_plus_HA_ICP22_plus_DOX_2
34384	44	V5_ICP27_plus_HA_ICP22_plus_DOX_2
37681	43	V5_ICP27_plus_HA_ICP22_plus_DOX_2
38191	42	V5_ICP27_plus_HA_ICP22_plus_DOX_2
38671	41	V5_ICP27_plus_HA_ICP22_plus_DOX_2
39635	40	V5_ICP27_plus_HA_ICP22_plus_DOX_2
40580	39	V5_ICP27_plus_HA_ICP22_plus_DOX_2
43479	38	V5_ICP27_plus_HA_ICP22_plus_DOX_2
45157	37	V5_ICP27_plus_HA_ICP22_plus_DOX_2
45456	36	V5_ICP27_plus_HA_ICP22_plus_DOX_2
45865	35	V5_ICP27_plus_HA_ICP22_plus_DOX_2
51007	34	V5_ICP27_plus_HA_ICP22_plus_DOX_2
52951	33	V5_ICP27_plus_HA_ICP22_plus_DOX_2
54729	32	V5_ICP27_plus_HA_ICP22_plus_DOX_2
59337	31	V5_ICP27_plus_HA_ICP22_plus_DOX_2
59796	30	V5_ICP27_plus_HA_ICP22_plus_DOX_2
60839	29	V5_ICP27_plus_HA_ICP22_plus_DOX_2
62226	28	V5_ICP27_plus_HA_ICP22_plus_DOX_2
62291	27	V5_ICP27_plus_HA_ICP22_plus_DOX_2
62516	26	V5_ICP27_plus_HA_ICP22_plus_DOX_2
64777	25	V5_ICP27_plus_HA_ICP22_plus_DOX_2
65371	24	V5_ICP27_plus_HA_ICP22_plus_DOX_2
65798	23	V5_ICP27_plus_HA_ICP22_plus_DOX_2
67015	22	V5_ICP27_plus_HA_ICP22_plus_DOX_2
67296	21	V5_ICP27_plus_HA_ICP22_plus_DOX_2
69823	20	V5_ICP27_plus_HA_ICP22_plus_DOX_2
70453	19	V5_ICP27_plus_HA_ICP22_plus_DOX_2
70638	18	V5_ICP27_plus_HA_ICP22_plus_DOX_2
71706	17	V5_ICP27_plus_HA_ICP22_plus_DOX_2
72427	16	V5_ICP27_plus_HA_ICP22_plus_DOX_2
89109	15	V5_ICP27_plus_HA_ICP22_plus_DOX_2
89516	14	V5_ICP27_plus_HA_ICP22_plus_DOX_2
89901	13	V5_ICP27_plus_HA_ICP22_plus_DOX_2
93935	12	V5_ICP27_plus_HA_ICP22_plus_DOX_2
95137	11	V5_ICP27_plus_HA_ICP22_plus_DOX_2
95280	10	V5_ICP27_plus_HA_ICP22_plus_DOX_2
95706	9	V5_ICP27_plus_HA_ICP22_plus_DOX_2
96608	8	V5_ICP27_plus_HA_ICP22_plus_DOX_2
99255	7	V5_ICP27_plus_HA_ICP22_plus_DOX_2
104371	6	V5_ICP27_plus_HA_ICP22_plus_DOX_2
113369	5	V5_ICP27_plus_HA_ICP22_plus_DOX_2
114998	4	V5_ICP27_plus_HA_ICP22_plus_DOX_2
125185	3	V5_ICP27_plus_HA_ICP22_plus_DOX_2
135260	2	V5_ICP27_plus_HA_ICP22_plus_DOX_2
161866	1	V5_ICP27_plus_HA_ICP22_plus_DOX_2
173711	0	V5_ICP27_plus_HA_ICP22_plus_DOX_2
0	246	ICP22_no_dox_1
22	245	ICP22_no_dox_1
24	244	ICP22_no_dox_1
29	243	ICP22_no_dox_1
47	242	ICP22_no_dox_1
58	241	ICP22_no_dox_1
67	240	ICP22_no_dox_1
70	239	ICP22_no_dox_1
86	238	ICP22_no_dox_1
90	237	ICP22_no_dox_1
112	236	ICP22_no_dox_1
121	235	ICP22_no_dox_1
129	233	ICP22_no_dox_1
142	232	ICP22_no_dox_1
146	231	ICP22_no_dox_1
179	230	ICP22_no_dox_1
192	229	ICP22_no_dox_1
196	228	ICP22_no_dox_1
211	227	ICP22_no_dox_1
213	226	ICP22_no_dox_1
234	225	ICP22_no_dox_1
246	222	ICP22_no_dox_1
253	221	ICP22_no_dox_1
258	220	ICP22_no_dox_1
264	218	ICP22_no_dox_1
283	217	ICP22_no_dox_1
287	216	ICP22_no_dox_1
290	215	ICP22_no_dox_1
303	214	ICP22_no_dox_1
310	213	ICP22_no_dox_1
316	212	ICP22_no_dox_1
328	211	ICP22_no_dox_1
332	210	ICP22_no_dox_1
339	209	ICP22_no_dox_1
357	208	ICP22_no_dox_1
359	207	ICP22_no_dox_1
360	206	ICP22_no_dox_1
364	205	ICP22_no_dox_1
383	204	ICP22_no_dox_1
387	203	ICP22_no_dox_1
394	202	ICP22_no_dox_1
402	201	ICP22_no_dox_1
419	200	ICP22_no_dox_1
445	199	ICP22_no_dox_1
449	198	ICP22_no_dox_1
450	197	ICP22_no_dox_1
456	196	ICP22_no_dox_1
474	195	ICP22_no_dox_1
482	194	ICP22_no_dox_1
497	193	ICP22_no_dox_1
500	192	ICP22_no_dox_1
521	191	ICP22_no_dox_1
545	190	ICP22_no_dox_1
557	189	ICP22_no_dox_1
578	188	ICP22_no_dox_1
585	187	ICP22_no_dox_1
586	186	ICP22_no_dox_1
600	185	ICP22_no_dox_1
626	184	ICP22_no_dox_1
633	183	ICP22_no_dox_1
658	182	ICP22_no_dox_1
674	181	ICP22_no_dox_1
679	180	ICP22_no_dox_1
690	179	ICP22_no_dox_1
693	178	ICP22_no_dox_1
700	177	ICP22_no_dox_1
703	176	ICP22_no_dox_1
709	175	ICP22_no_dox_1
740	173	ICP22_no_dox_1
760	172	ICP22_no_dox_1
769	171	ICP22_no_dox_1
772	170	ICP22_no_dox_1
777	169	ICP22_no_dox_1
780	168	ICP22_no_dox_1
782	167	ICP22_no_dox_1
788	166	ICP22_no_dox_1
799	165	ICP22_no_dox_1
805	164	ICP22_no_dox_1
829	163	ICP22_no_dox_1
845	162	ICP22_no_dox_1
855	161	ICP22_no_dox_1
883	160	ICP22_no_dox_1
914	159	ICP22_no_dox_1
920	158	ICP22_no_dox_1
933	157	ICP22_no_dox_1
941	156	ICP22_no_dox_1
944	154	ICP22_no_dox_1
966	153	ICP22_no_dox_1
979	152	ICP22_no_dox_1
988	151	ICP22_no_dox_1
999	150	ICP22_no_dox_1
1002	149	ICP22_no_dox_1
1014	148	ICP22_no_dox_1
1018	147	ICP22_no_dox_1
1024	146	ICP22_no_dox_1
1025	145	ICP22_no_dox_1
1053	144	ICP22_no_dox_1
1062	143	ICP22_no_dox_1
1065	142	ICP22_no_dox_1
1090	141	ICP22_no_dox_1
1110	140	ICP22_no_dox_1
1127	139	ICP22_no_dox_1
1141	138	ICP22_no_dox_1
1157	137	ICP22_no_dox_1
1177	136	ICP22_no_dox_1
1182	135	ICP22_no_dox_1
1188	134	ICP22_no_dox_1
1202	133	ICP22_no_dox_1
1234	132	ICP22_no_dox_1
1240	131	ICP22_no_dox_1
1290	130	ICP22_no_dox_1
1312	129	ICP22_no_dox_1
1315	128	ICP22_no_dox_1
1322	127	ICP22_no_dox_1
1331	126	ICP22_no_dox_1
1332	125	ICP22_no_dox_1
1340	124	ICP22_no_dox_1
1341	123	ICP22_no_dox_1
1348	122	ICP22_no_dox_1
1354	121	ICP22_no_dox_1
1363	120	ICP22_no_dox_1
1365	119	ICP22_no_dox_1
1371	118	ICP22_no_dox_1
1372	117	ICP22_no_dox_1
1385	116	ICP22_no_dox_1
1404	115	ICP22_no_dox_1
1428	114	ICP22_no_dox_1
1444	113	ICP22_no_dox_1
1460	112	ICP22_no_dox_1
1464	111	ICP22_no_dox_1
1502	110	ICP22_no_dox_1
1510	109	ICP22_no_dox_1
1541	108	ICP22_no_dox_1
1551	107	ICP22_no_dox_1
1554	106	ICP22_no_dox_1
1559	105	ICP22_no_dox_1
1589	104	ICP22_no_dox_1
1616	103	ICP22_no_dox_1
1629	102	ICP22_no_dox_1
1720	101	ICP22_no_dox_1
1731	99	ICP22_no_dox_1
1748	98	ICP22_no_dox_1
1794	97	ICP22_no_dox_1
1799	96	ICP22_no_dox_1
1807	95	ICP22_no_dox_1
1858	94	ICP22_no_dox_1
1918	93	ICP22_no_dox_1
1939	92	ICP22_no_dox_1
1977	91	ICP22_no_dox_1
2087	90	ICP22_no_dox_1
2094	89	ICP22_no_dox_1
2189	88	ICP22_no_dox_1
2194	87	ICP22_no_dox_1
2204	86	ICP22_no_dox_1
2219	85	ICP22_no_dox_1
2274	84	ICP22_no_dox_1
2306	83	ICP22_no_dox_1
2329	82	ICP22_no_dox_1
2346	81	ICP22_no_dox_1
2358	80	ICP22_no_dox_1
2405	79	ICP22_no_dox_1
2419	78	ICP22_no_dox_1
2437	77	ICP22_no_dox_1
2524	76	ICP22_no_dox_1
2533	75	ICP22_no_dox_1
2559	74	ICP22_no_dox_1
2575	73	ICP22_no_dox_1
2582	72	ICP22_no_dox_1
2658	71	ICP22_no_dox_1
2697	70	ICP22_no_dox_1
2739	69	ICP22_no_dox_1
2758	68	ICP22_no_dox_1
2804	67	ICP22_no_dox_1
2832	66	ICP22_no_dox_1
2875	65	ICP22_no_dox_1
2887	64	ICP22_no_dox_1
2889	63	ICP22_no_dox_1
2914	62	ICP22_no_dox_1
2978	61	ICP22_no_dox_1
3019	60	ICP22_no_dox_1
3053	59	ICP22_no_dox_1
3063	58	ICP22_no_dox_1
3111	57	ICP22_no_dox_1
3135	56	ICP22_no_dox_1
3159	55	ICP22_no_dox_1
3182	54	ICP22_no_dox_1
3187	53	ICP22_no_dox_1
3216	52	ICP22_no_dox_1
3237	51	ICP22_no_dox_1
3328	50	ICP22_no_dox_1
3329	49	ICP22_no_dox_1
3354	48	ICP22_no_dox_1
3365	47	ICP22_no_dox_1
3512	46	ICP22_no_dox_1
3549	45	ICP22_no_dox_1
3665	44	ICP22_no_dox_1
3695	43	ICP22_no_dox_1
3726	42	ICP22_no_dox_1
3728	41	ICP22_no_dox_1
3785	40	ICP22_no_dox_1
3805	39	ICP22_no_dox_1
3874	38	ICP22_no_dox_1
3916	37	ICP22_no_dox_1
4007	36	ICP22_no_dox_1
4128	35	ICP22_no_dox_1
4167	34	ICP22_no_dox_1
4359	33	ICP22_no_dox_1
4523	32	ICP22_no_dox_1
4626	31	ICP22_no_dox_1
4808	30	ICP22_no_dox_1
4823	29	ICP22_no_dox_1
4845	28	ICP22_no_dox_1
4871	27	ICP22_no_dox_1
4883	26	ICP22_no_dox_1
5245	25	ICP22_no_dox_1
5341	24	ICP22_no_dox_1
5432	23	ICP22_no_dox_1
5504	22	ICP22_no_dox_1
5516	21	ICP22_no_dox_1
5526	20	ICP22_no_dox_1
5659	19	ICP22_no_dox_1
5841	18	ICP22_no_dox_1
6064	17	ICP22_no_dox_1
6181	16	ICP22_no_dox_1
6296	15	ICP22_no_dox_1
6364	14	ICP22_no_dox_1
6764	13	ICP22_no_dox_1
6821	12	ICP22_no_dox_1
7572	11	ICP22_no_dox_1
7713	10	ICP22_no_dox_1
7804	9	ICP22_no_dox_1
7903	8	ICP22_no_dox_1
8002	7	ICP22_no_dox_1
8210	6	ICP22_no_dox_1
8337	5	ICP22_no_dox_1
8603	4	ICP22_no_dox_1
9868	3	ICP22_no_dox_1
11660	2	ICP22_no_dox_1
14294	1	ICP22_no_dox_1
15960	0	ICP22_no_dox_1
0	302	ICP22_no_dox_2
26	301	ICP22_no_dox_2
41	300	ICP22_no_dox_2
72	299	ICP22_no_dox_2
101	298	ICP22_no_dox_2
121	297	ICP22_no_dox_2
133	296	ICP22_no_dox_2
153	295	ICP22_no_dox_2
166	293	ICP22_no_dox_2
167	292	ICP22_no_dox_2
171	291	ICP22_no_dox_2
176	290	ICP22_no_dox_2
183	289	ICP22_no_dox_2
187	287	ICP22_no_dox_2
192	286	ICP22_no_dox_2
193	285	ICP22_no_dox_2
195	284	ICP22_no_dox_2
216	283	ICP22_no_dox_2
218	282	ICP22_no_dox_2
232	280	ICP22_no_dox_2
235	279	ICP22_no_dox_2
247	278	ICP22_no_dox_2
249	277	ICP22_no_dox_2
252	276	ICP22_no_dox_2
260	275	ICP22_no_dox_2
265	274	ICP22_no_dox_2
280	273	ICP22_no_dox_2
283	272	ICP22_no_dox_2
285	271	ICP22_no_dox_2
286	270	ICP22_no_dox_2
288	269	ICP22_no_dox_2
292	268	ICP22_no_dox_2
298	267	ICP22_no_dox_2
312	266	ICP22_no_dox_2
320	264	ICP22_no_dox_2
325	263	ICP22_no_dox_2
329	262	ICP22_no_dox_2
334	261	ICP22_no_dox_2
341	260	ICP22_no_dox_2
342	259	ICP22_no_dox_2
351	258	ICP22_no_dox_2
355	257	ICP22_no_dox_2
363	256	ICP22_no_dox_2
382	255	ICP22_no_dox_2
388	254	ICP22_no_dox_2
389	253	ICP22_no_dox_2
402	252	ICP22_no_dox_2
405	251	ICP22_no_dox_2
406	249	ICP22_no_dox_2
418	248	ICP22_no_dox_2
425	247	ICP22_no_dox_2
442	246	ICP22_no_dox_2
450	245	ICP22_no_dox_2
456	244	ICP22_no_dox_2
461	243	ICP22_no_dox_2
464	242	ICP22_no_dox_2
474	241	ICP22_no_dox_2
490	240	ICP22_no_dox_2
507	238	ICP22_no_dox_2
509	237	ICP22_no_dox_2
510	236	ICP22_no_dox_2
515	235	ICP22_no_dox_2
532	233	ICP22_no_dox_2
551	232	ICP22_no_dox_2
565	231	ICP22_no_dox_2
566	230	ICP22_no_dox_2
568	229	ICP22_no_dox_2
574	228	ICP22_no_dox_2
584	227	ICP22_no_dox_2
596	226	ICP22_no_dox_2
606	225	ICP22_no_dox_2
607	224	ICP22_no_dox_2
612	223	ICP22_no_dox_2
613	222	ICP22_no_dox_2
620	221	ICP22_no_dox_2
624	220	ICP22_no_dox_2
659	219	ICP22_no_dox_2
660	218	ICP22_no_dox_2
668	217	ICP22_no_dox_2
675	216	ICP22_no_dox_2
685	215	ICP22_no_dox_2
698	214	ICP22_no_dox_2
718	213	ICP22_no_dox_2
722	212	ICP22_no_dox_2
738	211	ICP22_no_dox_2
744	210	ICP22_no_dox_2
751	209	ICP22_no_dox_2
759	208	ICP22_no_dox_2
762	207	ICP22_no_dox_2
765	206	ICP22_no_dox_2
774	205	ICP22_no_dox_2
806	204	ICP22_no_dox_2
808	202	ICP22_no_dox_2
812	201	ICP22_no_dox_2
819	200	ICP22_no_dox_2
820	199	ICP22_no_dox_2
834	198	ICP22_no_dox_2
849	197	ICP22_no_dox_2
851	195	ICP22_no_dox_2
855	194	ICP22_no_dox_2
856	193	ICP22_no_dox_2
870	192	ICP22_no_dox_2
874	191	ICP22_no_dox_2
907	190	ICP22_no_dox_2
961	189	ICP22_no_dox_2
964	188	ICP22_no_dox_2
966	187	ICP22_no_dox_2
967	186	ICP22_no_dox_2
969	185	ICP22_no_dox_2
982	184	ICP22_no_dox_2
985	183	ICP22_no_dox_2
1010	182	ICP22_no_dox_2
1017	181	ICP22_no_dox_2
1028	180	ICP22_no_dox_2
1032	179	ICP22_no_dox_2
1081	178	ICP22_no_dox_2
1088	177	ICP22_no_dox_2
1102	175	ICP22_no_dox_2
1109	174	ICP22_no_dox_2
1110	173	ICP22_no_dox_2
1120	172	ICP22_no_dox_2
1133	171	ICP22_no_dox_2
1149	170	ICP22_no_dox_2
1177	169	ICP22_no_dox_2
1194	168	ICP22_no_dox_2
1204	167	ICP22_no_dox_2
1209	166	ICP22_no_dox_2
1264	165	ICP22_no_dox_2
1269	164	ICP22_no_dox_2
1276	163	ICP22_no_dox_2
1289	162	ICP22_no_dox_2
1296	161	ICP22_no_dox_2
1314	160	ICP22_no_dox_2
1319	159	ICP22_no_dox_2
1331	158	ICP22_no_dox_2
1332	157	ICP22_no_dox_2
1335	156	ICP22_no_dox_2
1339	155	ICP22_no_dox_2
1345	154	ICP22_no_dox_2
1355	153	ICP22_no_dox_2
1364	152	ICP22_no_dox_2
1381	151	ICP22_no_dox_2
1396	150	ICP22_no_dox_2
1401	149	ICP22_no_dox_2
1409	148	ICP22_no_dox_2
1424	147	ICP22_no_dox_2
1428	146	ICP22_no_dox_2
1455	145	ICP22_no_dox_2
1461	144	ICP22_no_dox_2
1465	143	ICP22_no_dox_2
1526	142	ICP22_no_dox_2
1531	141	ICP22_no_dox_2
1541	140	ICP22_no_dox_2
1544	139	ICP22_no_dox_2
1547	138	ICP22_no_dox_2
1554	137	ICP22_no_dox_2
1570	136	ICP22_no_dox_2
1590	135	ICP22_no_dox_2
1592	134	ICP22_no_dox_2
1603	133	ICP22_no_dox_2
1607	132	ICP22_no_dox_2
1613	131	ICP22_no_dox_2
1662	130	ICP22_no_dox_2
1672	129	ICP22_no_dox_2
1689	128	ICP22_no_dox_2
1690	127	ICP22_no_dox_2
1719	126	ICP22_no_dox_2
1724	125	ICP22_no_dox_2
1755	124	ICP22_no_dox_2
1762	123	ICP22_no_dox_2
1783	122	ICP22_no_dox_2
1812	120	ICP22_no_dox_2
1891	119	ICP22_no_dox_2
1900	118	ICP22_no_dox_2
1923	117	ICP22_no_dox_2
1930	116	ICP22_no_dox_2
1956	115	ICP22_no_dox_2
1961	114	ICP22_no_dox_2
1969	113	ICP22_no_dox_2
1989	112	ICP22_no_dox_2
1990	111	ICP22_no_dox_2
2002	110	ICP22_no_dox_2
2008	109	ICP22_no_dox_2
2022	108	ICP22_no_dox_2
2034	107	ICP22_no_dox_2
2052	106	ICP22_no_dox_2
2054	105	ICP22_no_dox_2
2094	104	ICP22_no_dox_2
2103	103	ICP22_no_dox_2
2109	102	ICP22_no_dox_2
2114	101	ICP22_no_dox_2
2121	100	ICP22_no_dox_2
2151	99	ICP22_no_dox_2
2174	98	ICP22_no_dox_2
2209	97	ICP22_no_dox_2
2214	96	ICP22_no_dox_2
2237	95	ICP22_no_dox_2
2249	94	ICP22_no_dox_2
2260	93	ICP22_no_dox_2
2269	92	ICP22_no_dox_2
2276	91	ICP22_no_dox_2
2278	90	ICP22_no_dox_2
2325	89	ICP22_no_dox_2
2342	88	ICP22_no_dox_2
2346	87	ICP22_no_dox_2
2353	86	ICP22_no_dox_2
2375	85	ICP22_no_dox_2
2399	84	ICP22_no_dox_2
2412	83	ICP22_no_dox_2
2434	82	ICP22_no_dox_2
2492	81	ICP22_no_dox_2
2542	80	ICP22_no_dox_2
2546	79	ICP22_no_dox_2
2566	78	ICP22_no_dox_2
2616	77	ICP22_no_dox_2
2618	76	ICP22_no_dox_2
2636	74	ICP22_no_dox_2
2648	73	ICP22_no_dox_2
2691	72	ICP22_no_dox_2
2811	71	ICP22_no_dox_2
2874	70	ICP22_no_dox_2
2956	69	ICP22_no_dox_2
3088	68	ICP22_no_dox_2
3120	67	ICP22_no_dox_2
3126	66	ICP22_no_dox_2
3201	65	ICP22_no_dox_2
3208	64	ICP22_no_dox_2
3209	63	ICP22_no_dox_2
3219	62	ICP22_no_dox_2
3308	61	ICP22_no_dox_2
3315	60	ICP22_no_dox_2
3316	59	ICP22_no_dox_2
3367	58	ICP22_no_dox_2
3422	57	ICP22_no_dox_2
3455	56	ICP22_no_dox_2
3467	55	ICP22_no_dox_2
3504	54	ICP22_no_dox_2
3572	53	ICP22_no_dox_2
3654	52	ICP22_no_dox_2
3865	51	ICP22_no_dox_2
3943	50	ICP22_no_dox_2
3975	49	ICP22_no_dox_2
4071	48	ICP22_no_dox_2
4104	47	ICP22_no_dox_2
4118	46	ICP22_no_dox_2
4149	45	ICP22_no_dox_2
4162	44	ICP22_no_dox_2
4200	43	ICP22_no_dox_2
4296	42	ICP22_no_dox_2
4305	41	ICP22_no_dox_2
4321	40	ICP22_no_dox_2
4423	39	ICP22_no_dox_2
4437	38	ICP22_no_dox_2
4490	37	ICP22_no_dox_2
4492	36	ICP22_no_dox_2
4550	35	ICP22_no_dox_2
4578	34	ICP22_no_dox_2
4580	33	ICP22_no_dox_2
4675	32	ICP22_no_dox_2
4927	31	ICP22_no_dox_2
4938	30	ICP22_no_dox_2
4979	29	ICP22_no_dox_2
5073	28	ICP22_no_dox_2
5086	27	ICP22_no_dox_2
5193	26	ICP22_no_dox_2
5199	25	ICP22_no_dox_2
5362	24	ICP22_no_dox_2
5506	23	ICP22_no_dox_2
5740	22	ICP22_no_dox_2
5763	21	ICP22_no_dox_2
5893	20	ICP22_no_dox_2
6001	19	ICP22_no_dox_2
6271	18	ICP22_no_dox_2
6283	17	ICP22_no_dox_2
6407	16	ICP22_no_dox_2
6981	15	ICP22_no_dox_2
6994	14	ICP22_no_dox_2
7069	13	ICP22_no_dox_2
7407	12	ICP22_no_dox_2
7410	11	ICP22_no_dox_2
7497	10	ICP22_no_dox_2
8341	9	ICP22_no_dox_2
8823	8	ICP22_no_dox_2
8847	7	ICP22_no_dox_2
9428	6	ICP22_no_dox_2
9639	5	ICP22_no_dox_2
9884	4	ICP22_no_dox_2
12417	3	ICP22_no_dox_2
15697	2	ICP22_no_dox_2
17297	1	ICP22_no_dox_2
18323	0	ICP22_no_dox_2
0	263	ICP22_dox_1
6	262	ICP22_dox_1
7	261	ICP22_dox_1
11	259	ICP22_dox_1
18	258	ICP22_dox_1
22	256	ICP22_dox_1
23	255	ICP22_dox_1
32	254	ICP22_dox_1
40	253	ICP22_dox_1
52	252	ICP22_dox_1
56	251	ICP22_dox_1
67	250	ICP22_dox_1
77	249	ICP22_dox_1
89	248	ICP22_dox_1
90	247	ICP22_dox_1
94	246	ICP22_dox_1
106	245	ICP22_dox_1
109	244	ICP22_dox_1
111	243	ICP22_dox_1
122	242	ICP22_dox_1
132	241	ICP22_dox_1
136	240	ICP22_dox_1
137	239	ICP22_dox_1
138	238	ICP22_dox_1
139	237	ICP22_dox_1
143	236	ICP22_dox_1
158	235	ICP22_dox_1
159	233	ICP22_dox_1
162	232	ICP22_dox_1
188	231	ICP22_dox_1
204	230	ICP22_dox_1
205	229	ICP22_dox_1
206	228	ICP22_dox_1
217	227	ICP22_dox_1
226	226	ICP22_dox_1
228	225	ICP22_dox_1
232	224	ICP22_dox_1
233	223	ICP22_dox_1
241	222	ICP22_dox_1
245	221	ICP22_dox_1
247	220	ICP22_dox_1
251	219	ICP22_dox_1
257	218	ICP22_dox_1
271	217	ICP22_dox_1
279	216	ICP22_dox_1
280	215	ICP22_dox_1
286	213	ICP22_dox_1
297	212	ICP22_dox_1
302	211	ICP22_dox_1
305	210	ICP22_dox_1
314	209	ICP22_dox_1
357	208	ICP22_dox_1
361	207	ICP22_dox_1
375	206	ICP22_dox_1
378	205	ICP22_dox_1
383	204	ICP22_dox_1
409	203	ICP22_dox_1
422	202	ICP22_dox_1
427	201	ICP22_dox_1
431	200	ICP22_dox_1
435	199	ICP22_dox_1
441	198	ICP22_dox_1
443	197	ICP22_dox_1
445	196	ICP22_dox_1
457	195	ICP22_dox_1
459	193	ICP22_dox_1
466	192	ICP22_dox_1
470	191	ICP22_dox_1
472	190	ICP22_dox_1
475	188	ICP22_dox_1
481	187	ICP22_dox_1
494	186	ICP22_dox_1
500	185	ICP22_dox_1
512	184	ICP22_dox_1
528	182	ICP22_dox_1
536	181	ICP22_dox_1
566	180	ICP22_dox_1
581	179	ICP22_dox_1
587	178	ICP22_dox_1
590	177	ICP22_dox_1
594	176	ICP22_dox_1
596	175	ICP22_dox_1
598	174	ICP22_dox_1
606	173	ICP22_dox_1
627	172	ICP22_dox_1
642	171	ICP22_dox_1
651	170	ICP22_dox_1
660	169	ICP22_dox_1
669	168	ICP22_dox_1
670	167	ICP22_dox_1
676	166	ICP22_dox_1
679	165	ICP22_dox_1
695	164	ICP22_dox_1
722	163	ICP22_dox_1
725	162	ICP22_dox_1
729	161	ICP22_dox_1
758	160	ICP22_dox_1
761	159	ICP22_dox_1
818	158	ICP22_dox_1
834	157	ICP22_dox_1
856	156	ICP22_dox_1
869	155	ICP22_dox_1
890	154	ICP22_dox_1
907	153	ICP22_dox_1
911	152	ICP22_dox_1
913	151	ICP22_dox_1
968	150	ICP22_dox_1
972	149	ICP22_dox_1
981	148	ICP22_dox_1
985	147	ICP22_dox_1
987	146	ICP22_dox_1
1001	145	ICP22_dox_1
1017	144	ICP22_dox_1
1048	143	ICP22_dox_1
1076	142	ICP22_dox_1
1077	141	ICP22_dox_1
1105	140	ICP22_dox_1
1107	139	ICP22_dox_1
1121	138	ICP22_dox_1
1125	137	ICP22_dox_1
1184	136	ICP22_dox_1
1185	135	ICP22_dox_1
1187	134	ICP22_dox_1
1198	133	ICP22_dox_1
1217	132	ICP22_dox_1
1219	131	ICP22_dox_1
1233	130	ICP22_dox_1
1258	129	ICP22_dox_1
1274	128	ICP22_dox_1
1294	127	ICP22_dox_1
1296	126	ICP22_dox_1
1304	125	ICP22_dox_1
1306	124	ICP22_dox_1
1323	123	ICP22_dox_1
1341	122	ICP22_dox_1
1362	121	ICP22_dox_1
1368	120	ICP22_dox_1
1370	119	ICP22_dox_1
1413	118	ICP22_dox_1
1437	117	ICP22_dox_1
1446	116	ICP22_dox_1
1453	115	ICP22_dox_1
1466	114	ICP22_dox_1
1486	113	ICP22_dox_1
1554	112	ICP22_dox_1
1565	111	ICP22_dox_1
1569	110	ICP22_dox_1
1606	109	ICP22_dox_1
1632	108	ICP22_dox_1
1698	107	ICP22_dox_1
1701	106	ICP22_dox_1
1703	105	ICP22_dox_1
1733	104	ICP22_dox_1
1741	103	ICP22_dox_1
1743	102	ICP22_dox_1
1777	101	ICP22_dox_1
1783	100	ICP22_dox_1
1796	99	ICP22_dox_1
1817	98	ICP22_dox_1
1858	97	ICP22_dox_1
1891	96	ICP22_dox_1
1919	95	ICP22_dox_1
1932	94	ICP22_dox_1
1945	93	ICP22_dox_1
1960	92	ICP22_dox_1
1976	91	ICP22_dox_1
1978	90	ICP22_dox_1
2000	89	ICP22_dox_1
2008	88	ICP22_dox_1
2073	87	ICP22_dox_1
2102	86	ICP22_dox_1
2110	85	ICP22_dox_1
2115	84	ICP22_dox_1
2135	83	ICP22_dox_1
2152	82	ICP22_dox_1
2159	81	ICP22_dox_1
2215	80	ICP22_dox_1
2244	79	ICP22_dox_1
2440	78	ICP22_dox_1
2452	77	ICP22_dox_1
2495	76	ICP22_dox_1
2540	75	ICP22_dox_1
2565	74	ICP22_dox_1
2575	73	ICP22_dox_1
2653	72	ICP22_dox_1
2680	71	ICP22_dox_1
2683	70	ICP22_dox_1
2752	69	ICP22_dox_1
2762	68	ICP22_dox_1
2779	67	ICP22_dox_1
2799	66	ICP22_dox_1
2805	65	ICP22_dox_1
2810	64	ICP22_dox_1
2821	63	ICP22_dox_1
2859	62	ICP22_dox_1
2870	61	ICP22_dox_1
2875	60	ICP22_dox_1
3045	59	ICP22_dox_1
3066	58	ICP22_dox_1
3071	57	ICP22_dox_1
3135	56	ICP22_dox_1
3236	55	ICP22_dox_1
3322	54	ICP22_dox_1
3338	53	ICP22_dox_1
3388	52	ICP22_dox_1
3481	51	ICP22_dox_1
3525	50	ICP22_dox_1
3540	49	ICP22_dox_1
3562	48	ICP22_dox_1
3563	47	ICP22_dox_1
3667	46	ICP22_dox_1
3740	45	ICP22_dox_1
4018	44	ICP22_dox_1
4071	43	ICP22_dox_1
4088	42	ICP22_dox_1
4097	41	ICP22_dox_1
4111	40	ICP22_dox_1
4141	39	ICP22_dox_1
4510	38	ICP22_dox_1
4519	37	ICP22_dox_1
4527	36	ICP22_dox_1
4578	35	ICP22_dox_1
4797	34	ICP22_dox_1
4799	33	ICP22_dox_1
4801	32	ICP22_dox_1
4948	31	ICP22_dox_1
5000	30	ICP22_dox_1
5199	29	ICP22_dox_1
5346	28	ICP22_dox_1
5415	27	ICP22_dox_1
5418	26	ICP22_dox_1
5511	25	ICP22_dox_1
5539	24	ICP22_dox_1
6126	23	ICP22_dox_1
6357	22	ICP22_dox_1
6550	21	ICP22_dox_1
6738	20	ICP22_dox_1
6785	19	ICP22_dox_1
6826	18	ICP22_dox_1
6977	17	ICP22_dox_1
6986	16	ICP22_dox_1
7079	15	ICP22_dox_1
7193	14	ICP22_dox_1
7382	13	ICP22_dox_1
7496	12	ICP22_dox_1
8080	11	ICP22_dox_1
8446	10	ICP22_dox_1
8620	9	ICP22_dox_1
8716	8	ICP22_dox_1
9666	7	ICP22_dox_1
9843	6	ICP22_dox_1
10622	5	ICP22_dox_1
10824	4	ICP22_dox_1
12037	3	ICP22_dox_1
16158	2	ICP22_dox_1
22774	1	ICP22_dox_1
33830	0	ICP22_dox_1
0	275	ICP22_dox_2
4	274	ICP22_dox_2
6	273	ICP22_dox_2
14	272	ICP22_dox_2
35	271	ICP22_dox_2
38	270	ICP22_dox_2
44	269	ICP22_dox_2
58	268	ICP22_dox_2
61	267	ICP22_dox_2
75	266	ICP22_dox_2
76	265	ICP22_dox_2
80	264	ICP22_dox_2
84	263	ICP22_dox_2
86	260	ICP22_dox_2
96	259	ICP22_dox_2
98	257	ICP22_dox_2
102	256	ICP22_dox_2
108	255	ICP22_dox_2
114	254	ICP22_dox_2
119	253	ICP22_dox_2
127	252	ICP22_dox_2
133	251	ICP22_dox_2
140	250	ICP22_dox_2
153	248	ICP22_dox_2
156	247	ICP22_dox_2
160	246	ICP22_dox_2
162	244	ICP22_dox_2
163	242	ICP22_dox_2
167	241	ICP22_dox_2
172	240	ICP22_dox_2
180	238	ICP22_dox_2
184	237	ICP22_dox_2
193	236	ICP22_dox_2
195	234	ICP22_dox_2
207	233	ICP22_dox_2
209	232	ICP22_dox_2
214	230	ICP22_dox_2
221	229	ICP22_dox_2
223	228	ICP22_dox_2
228	226	ICP22_dox_2
232	225	ICP22_dox_2
235	224	ICP22_dox_2
241	223	ICP22_dox_2
246	222	ICP22_dox_2
254	221	ICP22_dox_2
260	220	ICP22_dox_2
269	219	ICP22_dox_2
270	218	ICP22_dox_2
272	217	ICP22_dox_2
277	216	ICP22_dox_2
278	215	ICP22_dox_2
286	214	ICP22_dox_2
287	213	ICP22_dox_2
297	212	ICP22_dox_2
300	210	ICP22_dox_2
303	209	ICP22_dox_2
306	208	ICP22_dox_2
307	207	ICP22_dox_2
311	206	ICP22_dox_2
318	205	ICP22_dox_2
332	204	ICP22_dox_2
339	203	ICP22_dox_2
340	202	ICP22_dox_2
362	201	ICP22_dox_2
367	200	ICP22_dox_2
373	199	ICP22_dox_2
380	198	ICP22_dox_2
381	197	ICP22_dox_2
394	196	ICP22_dox_2
399	194	ICP22_dox_2
413	193	ICP22_dox_2
427	192	ICP22_dox_2
430	191	ICP22_dox_2
455	190	ICP22_dox_2
466	189	ICP22_dox_2
482	188	ICP22_dox_2
516	187	ICP22_dox_2
517	186	ICP22_dox_2
523	185	ICP22_dox_2
525	184	ICP22_dox_2
530	183	ICP22_dox_2
534	182	ICP22_dox_2
547	181	ICP22_dox_2
565	180	ICP22_dox_2
568	179	ICP22_dox_2
573	178	ICP22_dox_2
586	177	ICP22_dox_2
617	176	ICP22_dox_2
621	175	ICP22_dox_2
627	174	ICP22_dox_2
630	173	ICP22_dox_2
645	172	ICP22_dox_2
664	171	ICP22_dox_2
668	170	ICP22_dox_2
682	169	ICP22_dox_2
694	168	ICP22_dox_2
697	167	ICP22_dox_2
708	166	ICP22_dox_2
713	165	ICP22_dox_2
721	164	ICP22_dox_2
[truncated: 1,157 more rows]
