# Supplementary material for: The HSV-1 ICP22 protein selectively impairs histone repositioning upon Pol II transcription downstream of genes
Source: Nat Commun. 2023 Jul 31;14:4591. doi: 10.1038/s41467-023-40217-w (PMC10390501; doi:10.1038/s41467-023-40217-w)
Supplement: Supplementary file 8 — Source Data [file 41467_2023_40217_MOESM8_ESM.zip › SupFig8f.tsv]

ID	log10(downstream_FPKM)	log10(dOCR_length_[bp])	density
ENSG00000000460	-0.291001062798533	2.58092497567562	0.0973043495968687
ENSG00000001036	-0.339578754518039	2.05690485133647	0.0831125538232475
ENSG00000001167	0.0562892126349576	2.23172438332852	0.0346897822831976
ENSG00000001461	-0.247771105331062	2.23426412437879	0.0739103531852763
ENSG00000001497	-1.04095575944625	2.56407397897715	0.361020596281834
ENSG00000001629	-0.716044574950796	1.53147891704226	0.0997534261030927
ENSG00000002549	-1.67603632550161	3.63144376901317	0.103653545299674
ENSG00000002586	-0.770352673318031	2.25647720624168	0.163909453866665
ENSG00000003056	-1.33678197227625	2.76937732607614	0.360972090747362
ENSG00000004399	-0.946554731236496	3.88371820196396	0.117767640403029
ENSG00000004478	-2.41119809686163	3.19506899646859	0.0397808604607491
ENSG00000004487	-1.03575197661227	2.18041263283832	0.213013190626508
ENSG00000004766	-0.755493580154336	1.96614173273903	0.15040473982183
ENSG00000004961	-1.53364483053798	2.02325245963371	0.109642374340914
ENSG00000005007	-1.21725364513546	1.70757017609794	0.115183368723076
ENSG00000005022	-1.25246740717096	3.36135002435227	0.332692968872591
ENSG00000005189	-1.05652357581832	2.72916478969277	0.40289807333529
ENSG00000005194	-1.25049893379516	3.15986784709257	0.425168265236249
ENSG00000005249	-2.23510683780595	3.43854234878611	0.0406542410364347
ENSG00000005302	-2.20474144323448	2.4432629874587	0.0570783964202235
ENSG00000005436	-1.70849542990876	3.10260519412657	0.213233459120469
ENSG00000005469	-1.62993407067587	2.74741180788642	0.198166721111797
ENSG00000005483	-0.512516712014638	1.69897000433602	0.0798969291543569
ENSG00000005486	-1.07311493613867	3.23540218015803	0.427187013993574
ENSG00000005810	-1.03774398355234	3.36688968965338	0.361913087151113
ENSG00000006042	-1.37328523891943	2.46089784275655	0.213406262344676
ENSG00000006453	-2.71222809252561	3.81541170187533	0.00969473471776324
ENSG00000006459	-1.60712313066203	2.77415185895471	0.214829688450968
ENSG00000006530	-0.849436554760454	2.72956972630197	0.341993501687703
ENSG00000006712	-1.1476391704415	2.26599637049508	0.224862339523383
ENSG00000006715	-0.805870275059021	2.03342375548695	0.15571324309869
ENSG00000006831	-1.33282516122092	3.87817698049151	0.0895442641666063
ENSG00000007341	-1.06325819248455	3.5856862784525	0.241348261430921
ENSG00000007923	-2.06538076381382	3.67550338472796	0.0416683702222012
ENSG00000007944	-1.38914745794325	2.78318869107526	0.339592588187033
ENSG00000008018	-0.236578231178703	2.70799574642293	0.111865438900268
ENSG00000008083	-0.995156955353193	2.39794000867204	0.291286264383259
ENSG00000008086	-2.71222809252561	2.52374646681156	0.0237228772899452
ENSG00000008256	-1.20181848646001	2.88761730033574	0.437779353597381
ENSG00000008294	-1.15021828919536	3.59112028223738	0.233610493786561
ENSG00000008311	-0.00456392336862387	1.9216864754836	0.0299788542501447
ENSG00000008324	-1.3664107594778	3.14550717140966	0.381352143839116
ENSG00000008513	-1.11974034340167	3.11293997608408	0.457177837730954
ENSG00000008853	-1.32501807431958	2.99804126436343	0.423418560786042
ENSG00000008952	-1.21543816152091	2.76117581315573	0.396449513854433
ENSG00000008988	-0.781942976297849	1.20411998265592	0.0372821980558629
ENSG00000009335	-0.992265564451019	3.83254084495006	0.141526037521567
ENSG00000009413	-1.19776691932479	1.89209460269048	0.134794823942225
ENSG00000009844	-2.04460790902001	2.29666519026153	0.0651159179175345
ENSG00000009954	-1.0845387791631	3.64967553910988	0.211938044144181
ENSG00000010072	-0.610229305451807	2.66417170536193	0.248964428262649
ENSG00000010270	-1.15438406472345	1.65321251377534	0.114271755928662
ENSG00000010810	-1.79750087215752	3.33745926129066	0.159150265215898
ENSG00000011114	-1.69375531464448	3.18906900939932	0.224096018003416
ENSG00000011198	-1.15438406472345	3.94853521616137	0.0933330668152767
ENSG00000011258	-1.46867303496109	3.33615942648478	0.260988828332778
ENSG00000011275	-0.731359063744936	4.04824753180397	0.0605033063248818
ENSG00000011422	-0.741333305436892	2	0.14778564767891
ENSG00000011426	-0.824044973496212	2.63998424804159	0.315367183158635
ENSG00000011465	-1.29800082379833	3.43504764133996	0.277267202702433
ENSG00000011566	-1.11828936349627	2.60260252042026	0.362216396699861
ENSG00000011638	-1.05031374933167	3.14113609012074	0.449314914806802
ENSG00000012174	-1.04175561937622	2.46014581749175	0.322806946007117
ENSG00000012660	-0.693222856341465	2.91724285790747	0.315007790278122
ENSG00000012822	-1.13847233523264	3.3241795297179	0.3819138808523
ENSG00000013016	0.133492103610498	3.46515969764618	0.0363873724874041
ENSG00000013374	-1.59977818260949	3.42642992519393	0.199078341608306
ENSG00000013503	-0.520455885104728	2.26599637049508	0.15358619486313
ENSG00000013573	-1.16283744187023	3.04590946703501	0.459800738657869
ENSG00000013583	-1.06325819248455	1.47712125471966	0.0795102898357741
ENSG00000013619	-2.20474144323448	2.59162103821332	0.0633391810478047
ENSG00000013810	-1.96004200773996	4.42738060621721	0.00777658630124091
ENSG00000014641	-2.23510683780595	3.07003786660776	0.0489198392350888
ENSG00000014919	-0.374050105025065	2.96964884048073	0.19196854277435
ENSG00000015171	-1.12166072922344	3.01199311465926	0.458487246834754
ENSG00000015479	-0.520098551589666	3.22427401429426	0.230601956324318
ENSG00000015676	-1.42465252509877	3.1274287778516	0.355471961141541
ENSG00000016082	-1.69375531464448	2.37839790094814	0.124434996953918
ENSG00000017260	-0.885613145685391	2.99365662861546	0.384103421277166
ENSG00000018510	-0.882522148500562	3.09985321988438	0.400132726772636
ENSG00000019549	-1.15021828919536	2.63548374681491	0.364825440487298
ENSG00000020256	-0.90548267162151	2.30319605742049	0.225183721326092
ENSG00000021574	-1.91862880950497	2.90091306773767	0.118999720304224
ENSG00000021762	-1.41502744526312	2.4814426285023	0.215778820092092
ENSG00000022267	-0.932528255146621	3.35237549500052	0.369329784550778
ENSG00000023041	-0.879186974111099	1.41497334797082	0.0667834356341591
ENSG00000023171	-1.02166265764815	2.78211414747907	0.407265959161788
ENSG00000023287	-0.934723370068285	2.79692107533017	0.382149866726845
ENSG00000023734	-0.635910338643993	2.95904139232109	0.291922337359635
ENSG00000023909	-0.844553391967587	3.12205196263325	0.389627174819968
ENSG00000024048	-1.04499731182788	3.26422734775623	0.414429406787827
ENSG00000024526	-1.32655780948012	1.07918124604762	0.0340671512162463
ENSG00000025796	-1.41216825003848	2.33445375115093	0.161072470967796
ENSG00000026025	-0.254828067547663	3.24204423936955	0.147674019216261
ENSG00000026508	-0.663194544116208	3.13417710757677	0.308408126433968
ENSG00000026652	-1.66744075514178	2.43933269383026	0.137612201930413
ENSG00000027697	-1.07267025387986	2.46239799789896	0.319209923734736
ENSG00000028203	-0.63956876643294	2.61066016308988	0.246151366373836
ENSG00000028528	-1.55678328936695	3.6158448828747	0.133305748372678
ENSG00000028839	-1.2313741751891	3.03582982525283	0.451358030423135
ENSG00000029363	-0.386001714139096	3.30931071578818	0.178870608257681
ENSG00000029364	-1.46012651873688	3.16790781000148	0.327421768297319
ENSG00000029993	0.329342367657952	2.27415784926368	0.0161725571585804
ENSG00000030066	-1.3664107594778	3.44185217577329	0.245890948185688
ENSG00000030110	-1.01783159756703	3.01556930642988	0.44039994536141
ENSG00000030582	-2.71222809252561	1.42324587393681	0.00391877664927132
ENSG00000031003	-0.533773319641941	2.1846914308176	0.141321973562137
ENSG00000031691	-1.11350889806888	1.89762709129044	0.141697639499515
ENSG00000031698	-0.476947325425333	3.81464706945186	0.0779368135967763
ENSG00000032742	-1.80447726852639	3.26775821665137	0.164335898983982
ENSG00000033050	-2.08719734212486	2.69679308508174	0.0797331269010048
ENSG00000033170	-0.544928109442998	1.66745295288995	0.0833236023326204
ENSG00000033178	-0.662018460280128	2.31910605930978	0.167434916663095
ENSG00000033627	-1.9037114475705	3.47885496752866	0.103300997755819
ENSG00000034152	-1.39545893907706	4.14522749265239	0.0375498606447612
ENSG00000034510	-0.379110517307672	3.64996733832482	0.085790908973174
ENSG00000035115	-2.1763611250844	1.26717172840301	0.0115508081190878
ENSG00000035862	-0.952088171826606	3.40148670177417	0.341341711816917
ENSG00000036257	-1.40746543424478	1.56820172406699	0.0785143606177033
ENSG00000037474	-1.12069947485574	2.76042248342321	0.410172163935387
ENSG00000037637	-0.974647030632541	3.77818744008259	0.158552306691685
ENSG00000038002	-0.626663309130978	2.67163559660213	0.256039058801192
ENSG00000038219	-1.21244256890041	3.08635983067475	0.450951565201857
ENSG00000039123	-0.536162340657802	2.77451696572855	0.239921899506329
ENSG00000039319	-0.783722192123476	3.16996817399689	0.373176712091893
ENSG00000039523	-1.21907674989603	3.18850663381811	0.425183086168637
ENSG00000039560	-0.849968527939767	3.09777773453928	0.389359949131246
ENSG00000040275	-1.07051184434957	2.50310943667137	0.336128599561553
ENSG00000040531	-0.627130553048594	3.30610320872759	0.267875155501903
ENSG00000040933	-1.54633738083458	3.16598582277445	0.289314717750325
ENSG00000041880	-1.28864072862098	4.20789007619742	0.0341048034185151
ENSG00000042062	-1.39365502858571	3.21840419924972	0.341666586384742
ENSG00000042088	-1.15963917962374	2.27646180417324	0.222544207314886
ENSG00000042445	-0.265157508185161	1.38021124171161	0.0251400389614963
ENSG00000042493	-0.763710035125537	3.05766610390983	0.351296551693987
ENSG00000042753	-0.89270348047335	3.00732095292274	0.389671894477391
ENSG00000044459	-1.02552781381614	2.34143452457814	0.273505227160354
ENSG00000044574	-1.56343059967671	2.86302529622947	0.252763730303279
ENSG00000047315	-0.945248815585805	3.90458031423854	0.109861516116587
ENSG00000047410	-1.12312303576846	1.94448267215017	0.147146712054604
ENSG00000047578	-1.81630553849888	2.80685802951882	0.139486971688746
ENSG00000047579	-0.863122968858759	3.27265369742982	0.394494283222073
ENSG00000047621	-1.08944050955657	1.54406804435028	0.0958868134971037
ENSG00000047644	-1.4496920086975	2.10720996964787	0.124313044647946
ENSG00000047849	-1.18749170437546	3.49143173568297	0.280672257951835
ENSG00000048028	-1.58825950909416	2.62117628177504	0.195414947191709
ENSG00000048707	-1.41981332116903	3.06258198422816	0.368948276866067
ENSG00000048828	-0.78639719380617	3.83695673705955	0.112554940237005
ENSG00000049449	-0.905180336415596	2.36642295722597	0.249526531138214
ENSG00000049540	-2.71222809252561	3.8727970399896	0.00829197937805799
ENSG00000049541	-0.481360849024826	3.55563848794755	0.135762733866454
ENSG00000049618	-0.93347372492375	3.59167664214168	0.227067037874032
ENSG00000049656	-1.55023619085833	2.43136376415899	0.17459711346725
ENSG00000049759	-1.74762608332565	2.79588001734408	0.159414470686031
ENSG00000050165	0.897032719534267	2.9576072870601	0.00663203530663208
ENSG00000050393	-1.40003284399384	1.98677173426624	0.119397918538464
ENSG00000050405	-1.21845456015655	3.21997725674462	0.412384973282048
ENSG00000051009	-0.735921475645627	2.5705429398819	0.265581711805926
ENSG00000051108	-0.663876174328303	2.94051648493257	0.304551613701688
ENSG00000051341	-0.897013918639722	1.84509804001426	0.151664430696393
ENSG00000051382	-0.984429988700557	2.14612803567824	0.195844701579726
ENSG00000051620	-2.3664107594778	2.55022835305509	0.0452903379848244
ENSG00000052126	-1.40003284399384	2.46463855909503	0.212225603594368
ENSG00000052850	-2.71222809252561	2.77158748088126	0.0302690536356696
ENSG00000054277	-1.82846499971532	2.26834391395106	0.0924553186503639
ENSG00000054282	-1.2815827521774	2.987219229908	0.438699140068645
ENSG00000054356	-2.20474144323448	3.67205165393739	0.0294236199483021
ENSG00000054598	-0.685704189342024	3.30653224751961	0.305751715364449
ENSG00000054654	-1.4496920086975	3.05173119605985	0.351235848710414
ENSG00000054793	-0.870950210890875	3.04198450148679	0.387612623197176
ENSG00000055044	-0.672577655858508	1.46982201597816	0.0816956929851536
ENSG00000055070	-0.669837356536217	2.83790394459294	0.300927511319858
ENSG00000055130	-0.825032507739493	2.50987428500472	0.27807133118459
ENSG00000055147	-1.4140508911721	3.18991120969281	0.342380293432764
ENSG00000055609	-0.743967316163901	2.54032947479087	0.258874644220823
ENSG00000056050	-1.37068727952916	2.90687353472207	0.385975270484431
ENSG00000056097	-1.24725241507837	1.36172783601759	0.0532393286607427
ENSG00000056277	-1.29438062255195	2.74154551677621	0.365447879339427
ENSG00000057019	-0.559293709516316	1.94200805302231	0.103725771947956
ENSG00000057252	-1.38201934000734	3.07481644064517	0.389542401544756
ENSG00000057608	-0.074845322605447	1.92685670894969	0.0335751450008876
ENSG00000057663	-0.504720070279864	2.94026739144601	0.236511843547993
ENSG00000057935	-1.78616734646088	3.46337032729241	0.131679889320188
ENSG00000058063	-0.762649017334913	2.34927752746796	0.190574151205545
ENSG00000058668	-1.29800082379833	2.66931688056611	0.332975212700281
ENSG00000059758	-0.658840583379865	2.38738982633873	0.185484149813931
ENSG00000059804	-1.60712313066203	2.38560627359831	0.151198334718738
ENSG00000060069	-0.993350626887972	2.7045794496963	0.390604883492484
ENSG00000060237	-1.13847233523264	2.80448018910599	0.419756016911971
ENSG00000060339	-0.992635058565772	1.82930377283102	0.143606142276581
ENSG00000060718	-0.480132188970374	2.27875360095283	0.147466857947414
ENSG00000060749	-2.41119809686163	3.09795107099415	0.0373963535093873
ENSG00000060982	-0.405585885248999	0.544068044350276	0.00685079069979825
ENSG00000061337	-1.5152755428349	3.25839780409551	0.278359211760894
ENSG00000061676	-0.930024038503736	1.5910646070265	0.109649765252999
ENSG00000061936	-1.37068727952916	3	0.400258702913368
ENSG00000062725	-2.20474144323448	2.70372115992702	0.0608557306944744
ENSG00000063322	-1.13346576986148	3.96503698607943	0.0909945897941857
ENSG00000063660	-1.08098934434336	3.08919836680515	0.457534622129604
ENSG00000064393	-2.04460790902001	2.23552844690755	0.0595530226935411
ENSG00000064490	-1.29655891436745	2.90281846808225	0.421413293501615
ENSG00000064545	-1.87533112942042	3.19382002601611	0.138739988763144
ENSG00000064607	-1.53364483053798	2.91009054559407	0.278515068615267
ENSG00000064651	-1.14609209266217	3.04649516433471	0.460447508601473
ENSG00000064961	-1.67603632550161	2.83853427051187	0.193819807889265
ENSG00000064995	-0.796369596607633	2.48995847942483	0.258607770167606
ENSG00000065154	-1.53994473878933	3.3236645356081	0.251026642068731
ENSG00000065183	-1.71795254456486	0.845098040014257	0.0119619541425224
ENSG00000065243	-1.03974516947912	0.397940008672038	0.0121651282858533
ENSG00000065268	-1.41216825003848	3.08635983067475	0.371413905532685
ENSG00000065308	-0.529042709571572	2.98181860717066	0.245913939304732
ENSG00000065491	-1.64583541074094	2.92839585225671	0.222238781199905
ENSG00000065518	-1.24402998537751	2.95616843047536	0.445352854744996
ENSG00000065526	-1.01328359537746	3.79608842868067	0.155761609817624
ENSG00000065534	-0.738316906801249	3.36698297597785	0.315712381497078
ENSG00000065548	-0.365805054168475	1.69019608002851	0.0580743588775598
ENSG00000065559	-0.832180230471343	2.09516935143176	0.159220133051569
ENSG00000065613	-0.930344179525114	3.37830703485681	0.35690402849059
ENSG00000065665	-1.2233330778899	2.20951501454263	0.18400917046643
ENSG00000065911	-0.869852684810344	3.17868923977559	0.403640459859975
ENSG00000065923	0.807469749567506	1.93196611472817	0.00308453965992107
ENSG00000065970	-1.22640500838735	2.5165353738958	0.279892538777429
ENSG00000066027	-1.16764303929711	2.87909587950007	0.438152797387048
ENSG00000066044	-1.08542315976301	2.00860017176192	0.160402705214955
ENSG00000066455	-0.876423992501104	2.83569057149243	0.36244943686954
ENSG00000066557	-1.18749170437546	2.42488163663107	0.259569231876197
ENSG00000066629	-1.46332077248586	2.98654781341472	0.339524469720266
ENSG00000066651	-0.657334478157792	3.16746502884309	0.306155671569055
ENSG00000066827	-1.2094674972356	3.01515010322947	0.455591544152151
ENSG00000066855	-2.11016810119765	2.83378437465648	0.0725583833874076
ENSG00000066933	-0.781942976297849	3.45810882061719	0.285566557032965
ENSG00000067048	-0.825267333857346	2.87563993700417	0.349524689386334
ENSG00000067064	-1.65901201207598	2.27760921430409	0.122532995551388
ENSG00000067082	-0.242427692711523	2.94718856552609	0.141489377231092
ENSG00000067113	-0.818215296647384	3.10737958280445	0.378499775973332
ENSG00000067141	-2.1763611250844	2.80719666071095	0.0614848207498465
ENSG00000067167	-0.372581205177811	2.66931688056611	0.140713657711666
ENSG00000067177	-1.84869219641813	3.17940815151384	0.149861433269152
ENSG00000067208	-1.55023619085833	2.56702636615906	0.203737091841698
ENSG00000067365	-0.466847304810542	2.4345689040342	0.147437886741288
ENSG00000067533	-1.55023619085833	3.45954325828041	0.194243943394449
ENSG00000067829	-1.02205804025542	3.90118578013715	0.117205196884067
ENSG00000067900	-1.08274546931852	3.99224414404677	0.0878473020948611
ENSG00000067955	-0.954384679131185	3.45446373275114	0.307798204274004
ENSG00000068024	-2.04460790902001	3.14457420760962	0.0869048260760446
ENSG00000068078	-2.71222809252561	3.38273726576133	0.0223921472407506
ENSG00000068305	-1.40746543424478	2.49415459401844	0.222745035899628
ENSG00000068323	-1.49994506644593	1.7160033436348	0.100388256056007
ENSG00000068383	-1.4496920086975	3.46760810558363	0.209445033923443
ENSG00000068438	-1.82846499971532	3.80393484986384	0.0528286126341206
ENSG00000068650	-2.04460790902001	3.58387859849863	0.0583183460832601
ENSG00000068654	-1.39545893907706	2.88280904139244	0.363509331640937
ENSG00000068697	-0.583880441861971	2.85703079827262	0.267800490247549
ENSG00000068724	-1.11974034340167	3.4714384073893	0.299502769240214
ENSG00000068784	-0.891276122669284	2.67897337591977	0.351396993393932
ENSG00000068793	-1.19144810548326	1.83250891270624	0.130194719363375
ENSG00000068912	-0.709239400332079	1.99782308074573	0.141142354734485
ENSG00000069020	-2.04460790902001	2.94225615041946	0.0875223701138642
ENSG00000069329	-0.973607651522489	2.12057393120585	0.18746978813866
ENSG00000069345	-1.40746543424478	2.25527250510331	0.143681022307731
ENSG00000069509	-1.19203275773385	0.977723605288848	0.0259289747273258
ENSG00000069849	-0.688375372074682	2.16286299332193	0.141212124420431
ENSG00000070047	-0.576915196616632	3.84207852709853	0.0956699858031706
ENSG00000070214	-2.01325808818959	3.36921585741014	0.094438809765729
ENSG00000070367	-0.0970734628154819	2.25527250510331	0.0492672536082566
ENSG00000070404	-1.69375531464448	1.73239375982297	0.0753066099073735
ENSG00000070423	-0.661017774821431	3.27160930137883	0.297263027710715
ENSG00000070476	-1.08186651919221	3.02222210450771	0.455781629062188
ENSG00000070756	-1.4496920086975	2.87040390527903	0.323565864604264
ENSG00000070785	-0.791362423202789	3.10754912974469	0.369064262195475
ENSG00000070814	-1.28369763598186	3.31016206520445	0.348415003585622
ENSG00000070831	-0.251092949983138	2.4456042032736	0.073792908641242
ENSG00000070950	-1.11828936349627	4.1437484191555	0.0521435320780364
ENSG00000071051	-1.15021828919536	1.21748394421391	0.0365653154495592
ENSG00000071189	-0.486603193752827	2.31175386105575	0.151571790328294
ENSG00000071205	-0.667265967555351	2.75434833571102	0.28713748529545
ENSG00000071243	-1.93407684214197	2.99189030393602	0.118280602052414
ENSG00000071246	-2.3664107594778	3.02530586526477	0.0370375041721793
ENSG00000071462	-1.87533112942042	3.7852586333577	0.0499365870624019
ENSG00000071537	-1.70289349320726	1.98900461569854	0.0891175240234926
ENSG00000071539	-1.26442389619665	3.14082218010931	0.425080973091741
ENSG00000071994	-1.15804883768262	1.64836001098093	0.113158575651318
ENSG00000072110	-0.0515937552612937	3.01932403715369	0.0821561600052774
ENSG00000072210	-1.56748665430034	0.812913356642856	0.0214191932687287
ENSG00000072274	-1.34725264741672	2.80345711564841	0.368035163613606
ENSG00000072364	-0.641805160807079	3.17609125905568	0.295683854608448
ENSG00000072422	-1.31656881817701	2.09864372581706	0.140270614954615
ENSG00000072506	-1.56343059967671	3.16672605558005	0.282442536163434
ENSG00000072778	-1.96004200773996	3.75170241173924	0.0433931036523245
ENSG00000072840	-0.554934803979586	3.25212455250564	0.239944232086726
ENSG00000073536	-1.03695147130961	3.24588264751726	0.422917408045397
ENSG00000073578	-0.0698751250853638	3.68196445899468	0.0430959856479026
ENSG00000073711	-1.16229077682188	2.45939248775923	0.285234534391313
ENSG00000073756	-1.03616040263066	2.17172645365323	0.209889526713478
ENSG00000073803	-2.1763611250844	3.09166695759568	0.0577788165589386
ENSG00000073921	-0.0134310283878175	3.15411952551585	0.0698335626446211
ENSG00000074047	-0.788641551806578	2.77268835468214	0.326385577028934
ENSG00000074054	-1.33918428377922	2.66464197555613	0.318405374701021
ENSG00000074181	-1.55678328936695	2.58658730467176	0.205190381596272
ENSG00000074266	-0.625423258297659	1.13033376849501	0.0276631485042374
ENSG00000074416	-1.17470847357817	3.74397986524184	0.162136870235662
ENSG00000074657	-1.9770663211656	3.4754532601697	0.0908776393737852
ENSG00000074696	-2.08719734212486	2.78922805726733	0.0783217194170258
ENSG00000074800	-0.642619088682008	2.97104379183603	0.295771806348323
ENSG00000074964	-1.76435076814984	2.35602585719312	0.105239898665426
ENSG00000075089	-2.41119809686163	2.52698506856	0.0388438477743351
ENSG00000075188	-0.546734402638523	2.69983772586725	0.230291968130883
ENSG00000075223	-1.24725241507837	2.77742682238931	0.394776888114264
ENSG00000075292	-0.702539216319141	3.29125782028815	0.31990236539451
ENSG00000075303	-0.80213410017701	1.68574173860226	0.137636325073783
ENSG00000075336	-0.867425248952497	1.72427586960079	0.141906884457476
ENSG00000075407	-0.809396391444787	1.67669360962487	0.135968643762757
ENSG00000075420	-0.335591139109105	2.19589965240923	0.0972123012543863
ENSG00000075426	-0.218098024621651	2.15836249209525	0.0650770523650131
ENSG00000075539	-1.04703228011905	2.77561044800636	0.410783954841948
ENSG00000075568	-1.0999172105258	3.18822517270528	0.442874372317165
ENSG00000075618	-1.07009889020063	3.34586362850376	0.37382609550605
ENSG00000075624	0.00995061268177137	3.54363353257626	0.0440204106527073
ENSG00000075711	-0.951101343946158	3.77905508938189	0.155401095406756
ENSG00000075785	-0.539953315895115	2.92194645422941	0.249670937842955
ENSG00000075856	-0.38511224650861	3.36068806203068	0.166032218930967
ENSG00000075975	-0.235761880628465	2.58263143948964	0.0865804639998043
ENSG00000076067	1.03396306928689	3.35189289190396	0.00503894608732028
ENSG00000076242	-1.91862880950497	2.69063901171597	0.103109374051239
ENSG00000076356	-1.69923987036474	2.62169546232928	0.146893774831247
ENSG00000076513	-1.27256632184109	3.09586645347854	0.434059691655129
ENSG00000076641	-1.46012651873688	2.53083977861652	0.227939719085155
ENSG00000076685	-0.562889629151461	2.57634135020579	0.208507730754185
ENSG00000077150	-1.543786327476	3.83222141680834	0.0736780384409975
ENSG00000077152	-1.34725264741672	2.15228834438306	0.140044006543712
ENSG00000077157	-1.2233330778899	2.99189030393602	0.452394101991891
ENSG00000077232	-2.08719734212486	1.60745502321467	0.0232828476000866
ENSG00000077235	-1.41981332116903	3.14952701375435	0.351699361534972
ENSG00000077254	-1.13346576986148	2.97405090279288	0.455492928661421
ENSG00000077380	0.0995326236197537	2.32735893438633	0.0333234632312986
ENSG00000077549	-0.844045282104742	3.30792370361188	0.379708059385133
ENSG00000077684	-1.31886159323101	2.08813608870055	0.137910622219846
ENSG00000077942	-0.163195299994774	3.46322087977479	0.083574666040135
ENSG00000078061	-1.7538401535982	3.69381485388942	0.0759829751180763
ENSG00000078070	-1.55678328936695	2.18184358794477	0.125352975535762
ENSG00000078124	-1.84097473445331	1.80955971463527	0.0619482255643382
ENSG00000078140	-1.42465252509877	1.93449845124357	0.11574210367673
ENSG00000078142	-1.14711129381524	1.60205999132796	0.105323312157538
ENSG00000078237	0.321383811541425	2.20139712432045	0.014671681207328
ENSG00000078304	-1.18468220174181	2.85095239979349	0.430014449294772
ENSG00000078618	-0.492938062749926	2.32939787936104	0.153349141807864
ENSG00000078699	-1.82846499971532	4.01059673620653	0.0301638586379653
ENSG00000078747	-0.752590206098658	3.25875697253658	0.356001191433289
ENSG00000078804	-1.33918428377922	2.69722934275972	0.331587099149958
ENSG00000078902	-0.607559785207128	3.89908146395982	0.0870979623965846
ENSG00000079308	-0.875877217199371	3.45484486000851	0.303094398551156
ENSG00000079387	-0.650564481931867	3.02263453994412	0.299827850878912
ENSG00000079459	-0.691962699686517	3.66782637895071	0.164618605948882
ENSG00000079482	-1.20651266728549	2.57403126772772	0.316888582833429
ENSG00000079691	-1.41216825003848	2.66417170536193	0.288629933784501
ENSG00000079785	-0.592388926764311	3.12791429437159	0.268607604094405
ENSG00000079819	-1.23765598141745	2.32014628611105	0.200276844940982
ENSG00000079950	-0.737316078346784	2.66745295288995	0.290578013302896
ENSG00000079999	-0.911412573236431	2.94101424370557	0.38574083117058
ENSG00000080345	-1.00430304016637	1.17609125905568	0.0358350650817649
ENSG00000080503	-1.18579623308819	1.88366143515362	0.135076730002555
ENSG00000080561	0.269453274704267	2.77561044800636	0.0276164087441715
ENSG00000080573	-1.99478531030847	2.90390352669016	0.0994493577010323
ENSG00000080608	-0.855434302505494	2.64982146322457	0.331323756857687
ENSG00000080709	-1.93407684214197	1.77085201164214	0.0487344472537253
ENSG00000080802	-1.1294949953793	0.301029995663981	0.00975535221907991
ENSG00000080839	-0.848409458344495	1.47712125471966	0.0836993408380742
ENSG00000080845	-1.10039070090735	1.34242268082221	0.052744687604238
ENSG00000081026	-0.487049378351568	2.12057393120585	0.124266150110964
ENSG00000081087	-1.06538076381382	1.87794695162919	0.14298579393057
ENSG00000081181	-1.34725264741672	1.8481891169914	0.119950874118755
ENSG00000081721	-1.35547374790668	2.92608508692514	0.399574664020221
ENSG00000081760	-1.69375531464448	3.25995205992225	0.217699510775929
ENSG00000081791	-0.778195450737265	3.45621415535799	0.284365188498822
ENSG00000081913	-1.40281299846028	2.68529378138678	0.299647546514686
ENSG00000082014	-2.04460790902001	3.60525116010817	0.0545625253101364
ENSG00000082212	-0.5278067682971	2.37383114507383	0.164187981088199
ENSG00000082258	-1.03060980874771	2.06632592536204	0.175457664416751
ENSG00000082438	-0.32169228421589	1.53147891704226	0.0384265777564998
ENSG00000082516	-0.463853040203732	1.9731278535997	0.0936654115350348
ENSG00000082641	-0.547123067668744	2.69940408181534	0.230291968130883
ENSG00000082701	-1.76435076814984	3.19131125759099	0.187757387033193
ENSG00000082898	-1.17306208719003	3.32541302966731	0.376459332901283
ENSG00000082996	-1.27256632184109	3.37069809257558	0.319675574166953
ENSG00000083093	-1.59977818260949	3.11710550276125	0.267541724857304
ENSG00000083168	-1.19203275773385	1.4983105537896	0.0809106215988303
ENSG00000083312	-0.613831330097787	2.76004532796581	0.269188824651512
ENSG00000083535	-1.04907682854314	2.2405492482826	0.235462457812296
ENSG00000083544	-1.33918428377922	2.45408227073109	0.21514082156183
ENSG00000083642	-0.707740109478493	2.4983105537896	0.233831088531479
ENSG00000083720	-1.5152755428349	1.30102999566398	0.0387031559132678
ENSG00000083750	-0.83019147299812	2.50582803385484	0.278028126062892
ENSG00000083857	-0.313554258164282	1.77451696572855	0.0536030750562028
ENSG00000084093	-0.953730471136878	2.91195618907269	0.399360123013117
ENSG00000084207	-1.2712063044921	2.27415784926368	0.176550836764679
ENSG00000084636	-1.26576280652624	3.6735277491896	0.177583023651207
ENSG00000084731	-1.9770663211656	3.08972853307474	0.106708628388923
ENSG00000084733	-0.833425737213473	1.38916608436453	0.0644877636470131
ENSG00000084754	-1.73355257933132	3.63432609728159	0.0929802118659855
ENSG00000085117	-0.964062839722639	3.10940979054637	0.431249290374323
ENSG00000085185	-1.92787344246575	3.26564314194214	0.122037454642538
ENSG00000085365	-0.950116753307836	2.14612803567824	0.189284440569513
ENSG00000085491	-0.397746052209918	2.7849737099544	0.176618591297471
ENSG00000085511	-1.04419146474388	2.22141423784234	0.227503830873236
ENSG00000085662	-0.523014977832231	3.26681945490913	0.224542442636979
ENSG00000085832	-1.77512207851799	2.81987282195055	0.152802569141643
ENSG00000085982	-1.20651266728549	3.45040308615537	0.298264284947297
ENSG00000086015	-0.911412573236431	3.21245396104028	0.413566034525344
ENSG00000086061	-1.00062146057856	3.02118929906994	0.436096197363641
ENSG00000086062	-1.40465543357881	3.01072386539177	0.380456666823753
ENSG00000086065	-1.26576280652624	3.33405144034689	0.344137105712786
ENSG00000086189	-1.50344727286241	1.68574173860226	0.0951652372624315
ENSG00000086232	-0.628066551672948	1.47712125471966	0.0775474233634238
ENSG00000086475	-1.39093270402254	1.7481880270062	0.109393804162054
ENSG00000086544	-1.66744075514178	3.32108036469724	0.216467512869624
ENSG00000086827	-0.961370608348746	2.35698140099313	0.266261340140517
ENSG00000087008	-0.474532968565302	2.59549622182557	0.17025900201303
ENSG00000087074	-0.40151545662603	2.08098704691089	0.100336099964517
ENSG00000087095	-0.904596156627916	2.46014581749175	0.290648138989469
ENSG00000087206	-0.772515425925553	3.79056662514608	0.125438059716355
ENSG00000087263	-1.07267025387986	2.66464197555613	0.388931009672254
ENSG00000087302	-0.12210545869333	3.40036527334994	0.085307444059543
ENSG00000087303	0.439175767135797	2.44870631990508	0.016633916272687
ENSG00000087470	-0.937254910557275	3.34024576156793	0.376466932688589
ENSG00000087510	-0.544295340761374	1.11394335230684	0.0232973592755686
ENSG00000087586	-0.902547809806343	3.41338359662314	0.333878325934934
ENSG00000087884	-2.41119809686163	2.45178643552429	0.0356930654836581
ENSG00000088179	-1.09489648464847	1.50514997831991	0.085908857012416
ENSG00000088256	-2.02478345547381	2.54592532935584	0.0811675781563092
ENSG00000088325	-0.207336400116825	3.48529543872609	0.0892579198935828
ENSG00000088356	-1.19203275773385	2.29776051109913	0.215780165962794
ENSG00000088387	-2.08719734212486	2.57287160220048	0.078068321227173
ENSG00000088448	-1.50932114034228	3.55010599934759	0.166799380829388
ENSG00000088451	-1.12459028266354	2.42406452541749	0.287307324875272
ENSG00000088812	-1.50932114034228	4.12487901701122	0.0369986250598872
ENSG00000088832	-0.704020629022465	2.69940408181534	0.28796452335984
ENSG00000088854	-1.53994473878933	3.72176940884771	0.10288020925592
ENSG00000089009	-1.07311493613867	2.29336255471145	0.252677888870231
ENSG00000089060	-1.47409208285401	3.31670403970004	0.268125347064383
ENSG00000089094	-0.516468157184893	2.62634036737504	0.198530359688074
ENSG00000089177	-1.4654393186294	2.71474876072506	0.274832443792991
ENSG00000089225	-0.675513421947159	3.21787857802743	0.31498963738544
ENSG00000089234	-1.26780186030889	2.91619065998054	0.433625256394469
ENSG00000089289	-2.1763611250844	3.36276512655543	0.0527034315031655
ENSG00000089693	-1.15963917962374	2.70372115992702	0.386894851120304
ENSG00000089737	-0.491917271523658	3.34791518650169	0.198111617934683
ENSG00000089902	-0.893566024809496	3.14285855111339	0.40954033067779
ENSG00000090020	-1.76435076814984	2.70156798505593	0.137957106051174
ENSG00000090061	-2.06538076381382	4.14614354591848	0.00936871067283392
ENSG00000090273	-1.46867303496109	2.70543604658525	0.272765246502417
ENSG00000090432	-1.05778191970143	3.71870923701072	0.186071328911463
ENSG00000090530	-1.68480546064648	2.7155855518932	0.167949461344604
ENSG00000090621	-0.769703030625073	2.70243053644553	0.307662671742836
ENSG00000090776	-1.7538401535982	2.9484129657786	0.176241316032618
ENSG00000090857	0.47849236946029	3.32479671762173	0.0158931113311287
ENSG00000090905	-1.25246740717096	2.97034687623009	0.445115109274234
ENSG00000090989	-1.32501807431958	2.66275783168157	0.320714689099747
ENSG00000091140	-0.965751141060819	3.65456155474174	0.203491146430559
ENSG00000091164	-1.62993407067587	1.88366143515362	0.0949551929389584
ENSG00000091409	-1.80447726852639	2.65417654187796	0.119511063084918
ENSG00000091483	-0.566524689696661	1.79588001734408	0.0956593995995947
ENSG00000091527	-1.39545893907706	3.0731682622651	0.383020140318465
ENSG00000091651	-1.15804883768262	1.33243845991561	0.0496674198668071
ENSG00000091656	-1.08630934495705	2.44090908206522	0.307185466766394
ENSG00000091732	-1.61459443929854	3.34498141392726	0.226365671093669
ENSG00000092148	-1.31129939166004	2.99541579854242	0.428703928786167
ENSG00000092203	-0.371117256799393	2.49899936358015	0.110504352425184
ENSG00000092330	0.0532545134489569	3.40474821716462	0.0503233595564285
ENSG00000092439	-1.62219653248839	2.31175386105575	0.135235836820836
ENSG00000093009	-1.49994506644593	2.91776800244776	0.301425587138679
ENSG00000093010	-1.30386661732336	3.5108130105125	0.24004693157273
ENSG00000093144	-0.845571398592468	1.93449845124357	0.157849992757429
ENSG00000094880	-1.04095575944625	3.28679317565497	0.404491418920641
ENSG00000094916	-0.973607651522489	3.8331789972681	0.139494289478859
ENSG00000095015	-1.50577143889846	2.56995881809659	0.222974150202214
ENSG00000095303	-0.640367701383561	3.44474722222578	0.230041113771244
ENSG00000095321	-1.21725364513546	3.85205280869785	0.11239371732323
ENSG00000095380	-0.828464999715317	2.42160392686983	0.241717515099321
ENSG00000095383	-0.70383048495472	3.46314613672635	0.253523231774925
ENSG00000095574	-1.59541061821593	2.9635517335741	0.252764379079453
ENSG00000095787	-1.04499731182788	3.15503222879097	0.446872168652825
ENSG00000096060	-1.40746543424478	2.56584781867352	0.252851146680974
ENSG00000096063	-1.64583541074094	1.83569057149243	0.091420115190256
ENSG00000096080	-0.517796052426677	3.43544618636372	0.181530449319786
ENSG00000096384	-0.841235507284029	4.02522391517831	0.068516987003773
ENSG00000096401	-0.849188293531383	3.85113599501157	0.11414279109156
ENSG00000096717	-1.49994506644593	2.96543689977626	0.310862101114063
ENSG00000096746	-0.715471245006624	2.25767857486918	0.155952357529903
ENSG00000097033	-1.16389675731589	1.91645394854993	0.139996166565981
ENSG00000097046	-1.38822733778884	2.67851837904011	0.30415096426467
ENSG00000099203	-1.5152755428349	2.7481880270062	0.254764080668805
ENSG00000099204	-2.41119809686163	1.9216864754836	0.0140526628001305
ENSG00000099246	-0.667102744750533	1.73639650227664	0.120539119671058
ENSG00000099250	-0.614883750710964	2.49485002168009	0.205623242024233
ENSG00000099284	-2.41119809686163	2.52048353274079	0.038687462634385
ENSG00000099783	-1.5152755428349	1.72835378202123	0.100729630203007
ENSG00000099795	-1.77512207851799	3.10737958280445	0.18019519279874
ENSG00000099860	-0.960705799985028	3.42659258230516	0.327557249419532
ENSG00000099917	-1.10362543791483	3.08439751914115	0.45914403031386
ENSG00000099968	0.0978366145132248	2.86183299765794	0.052708362320471
ENSG00000099977	-0.711117641805852	3.37263588058172	0.298057474103711
ENSG00000100030	-1.34319972901533	1.11394335230684	0.0346666653034424
ENSG00000100068	-0.512761520424589	2.76417613239033	0.22595849073902
ENSG00000100104	-0.364537767997465	2.03342375548695	0.0856018672584044
ENSG00000100124	-1.42172947051972	3.3797586158427	0.254397933897541
ENSG00000100129	-0.782611202949732	1.98677173426624	0.153799445252727
ENSG00000100138	-0.806110793154107	3.29830713732851	0.371454997785256
ENSG00000100201	-0.325866872589159	2.64591327503384	0.119059398391164
ENSG00000100207	-1.09215992933638	1.94448267215017	0.14903674575794
ENSG00000100209	-2.1763611250844	1.43136376415899	0.0133464076238451
ENSG00000100216	-0.485819686010021	3.67126543294716	0.108575254269239
ENSG00000100241	-0.459822645598718	3.31973049433022	0.195314941684219
ENSG00000100258	-1.20768420592682	2.75127910398334	0.393222879562208
ENSG00000100263	-1.58825950909416	2.10720996964787	0.112156829080769
ENSG00000100280	-1.42465252509877	3.37630315575592	0.255080143645334
ENSG00000100294	-0.735525761189438	2.86213137931304	0.323467389606076
ENSG00000100304	-1.37936876483985	3.09812433829424	0.387916220220091
ENSG00000100316	-0.395645895175576	3.47769992833213	0.136941185877116
ENSG00000100324	-1.9770663211656	2.82672252016899	0.100763268305718
ENSG00000100325	-1.18021696977508	3.30888441442202	0.382604568565634
ENSG00000100330	-1.2408312898452	2.80345711564841	0.405671005903925
ENSG00000100345	-0.241150101312132	2.86717275117865	0.136363630207253
ENSG00000100348	-1.34725264741672	3.62654565902713	0.177731251345266
ENSG00000100360	-2.08719734212486	2.60042832573213	0.0788705468392128
ENSG00000100379	-0.790680605589224	1.63346845557959	0.126666577500144
ENSG00000100393	-1.19891507078195	2.84292112075998	0.426150438507123
ENSG00000100412	-0.297935983629202	3.21524088706536	0.167992811697907
ENSG00000100425	-1.32501807431958	3.28023680960969	0.344592326722308
ENSG00000100439	-0.840731262199763	3.14472984082465	0.391541961863947
ENSG00000100441	-0.475731071034626	3.19479175772192	0.220761494550928
ENSG00000100445	-0.873678477914188	3.63568476254722	0.196945362306121
ENSG00000100503	-1.24402998537751	1.83569057149243	0.126170099608949
ENSG00000100523	-0.101311116780328	2.5152113043278	0.0604499863176912
ENSG00000100526	-0.938210737972968	2.25285303097989	0.220638213883905
ENSG00000100554	-1.9770663211656	1.51188336097887	0.0229723598409905
ENSG00000100591	-1.78616734646088	3.48529543872609	0.124899177427068
ENSG00000100592	-1.76435076814984	2.53083977861652	0.11436906292878
ENSG00000100599	-0.667615613102125	2.7462448717202	0.285511318244489
ENSG00000100600	-1.9770663211656	3.05956341790127	0.106859749919314
ENSG00000100605	-1.35134374499565	3.20790353038605	0.365766373626415
ENSG00000100629	-1.25906423101751	2.97840879262304	0.444959849254461
ENSG00000100632	-0.782611202949732	1.92941892571429	0.154216969156196
ENSG00000100647	-1.74357791335603	3.17638069224327	0.19861141906504
ENSG00000100650	-0.299752258110692	2.00432137378264	0.0679170429901201
ENSG00000100664	-1.13346576986148	3.17753649992986	0.443544516725755
ENSG00000100697	-0.85781328503093	1.79934054945358	0.151410549476991
ENSG00000100722	-0.0524558904067139	2.88761730033574	0.0866866183286138
ENSG00000100731	-0.695579906053931	2.91698004732038	0.316501227287793
ENSG00000100764	-1.07181143993246	3.33485568961729	0.378676841454101
ENSG00000100804	-2.71222809252561	3.1865325645924	0.0273044286194058
ENSG00000100811	-0.996249275005294	3.70191321121234	0.188920933626738
ENSG00000100852	-0.980552756513418	2.30642502755069	0.252693028346846
ENSG00000100865	-0.554017933057709	2.45178643552429	0.179683053026896
ENSG00000100906	-0.759697574557691	3.25767857486918	0.360251900144844
ENSG00000100938	-0.727432636000014	3.64300828439044	0.179605051846679
ENSG00000100941	-0.515029313583316	1.16136800223497	0.0270912167970051
ENSG00000100991	-0.636072949250034	3.45727618606133	0.223107047873538
ENSG00000100997	-0.652542635122701	3.28307497473547	0.28908930950687
ENSG00000101019	-1.39093270402254	3.69359505810462	0.142207619214306
ENSG00000101040	-1.37068727952916	2.91803033678488	0.388049662059924
ENSG00000101132	-2.08719734212486	2.50310943667137	0.0749445557852239
ENSG00000101138	0.0174792176746305	3.53237213356788	0.0440898750388891
ENSG00000101146	-0.980912414575714	3.35198945543563	0.372690975131961
ENSG00000101158	-1.25246740717096	3.49630680511137	0.26290075857821
ENSG00000101182	-1.00026986602872	2.49554433754645	0.33361705672809
ENSG00000101191	-1.60268145190652	3.12856080655932	0.267743598980808
ENSG00000101216	-1.66744075514178	3.99699298189071	0.0411363825477582
ENSG00000101224	-0.563036115227342	3.61726251709137	0.146530886590323
ENSG00000101236	-2.23510683780595	2.62889956442061	0.0584120095957112
ENSG00000101247	-0.655674595010124	2.24919835739111	0.151951599877049
ENSG00000101266	-0.377098367679106	2.12548126570059	0.102220445326207
ENSG00000101294	-0.0267472384971129	3.33675983369825	0.0691863687366639
ENSG00000101335	0.338748938056272	1.87215627274829	0.00845592795978906
ENSG00000101337	-1.0286501841788	2.38471174293828	0.289681032480563
ENSG00000101343	-0.0422858636478323	2.46463855909503	0.0508027720714941
ENSG00000101361	-1.76435076814984	2.99869515831166	0.177772647763939
ENSG00000101365	-1.87533112942042	3.2674064187529	0.137815211126816
ENSG00000101367	0.598091819607108	1.26717172840301	0.0050418876923738
ENSG00000101384	-1.05652357581832	3.19465307195293	0.43953956101131
ENSG00000101400	-2.06538076381382	3.22685757028872	0.0802067624970369
ENSG00000101413	-1.29079034935368	3.11610941406334	0.423535581251438
ENSG00000101421	-1.10878048087514	3.01367969729119	0.457933450481195
ENSG00000101439	-0.96304845594411	2.78426058256608	0.391683688861621
ENSG00000101474	-0.906674165455587	2.98967224762387	0.391733074399236
ENSG00000101493	-0.777533978807365	2.89181611952486	0.337476340002514
ENSG00000101557	-0.740325509604969	1.4983105537896	0.0938587703898795
ENSG00000101574	-1.0967098744648	2.82607480270083	0.42467098412804
ENSG00000101577	-0.85781328503093	3.59450304382009	0.217121843821425
ENSG00000101596	-1.10502816557043	2.57634135020579	0.356177089782764
ENSG00000101654	-1.81630553849888	2.25647720624168	0.0939151407118181
ENSG00000101665	-0.776438687941122	2.84726410177076	0.332548362431947
ENSG00000101773	-1.42659019285084	3.1152775913959	0.358525201807392
ENSG00000101782	-2.3664107594778	2.55144999797288	0.0452903379848244
ENSG00000101811	-0.0819089307483535	0.8750612633917	0.00598474811168275
ENSG00000101825	-0.787517923001737	2.23678909940929	0.163974802581686
ENSG00000101843	-1.96004200773996	2.74663419893758	0.1001432886186
ENSG00000101844	-1.49076714415638	2.7592900330243	0.270613139541636
ENSG00000101849	-0.729001600924339	2.9022749204745	0.326302121368178
ENSG00000101856	-0.873397485108363	2.60584353905809	0.328720547779797
ENSG00000101868	-1.92787344246575	2.68033551341456	0.100482852269377
ENSG00000101901	-0.84506209699819	0.176091259055681	0.00608698709501212
ENSG00000101911	-0.967446031220782	2.56937390961505	0.352154283408562
ENSG00000101935	-0.965079598350427	2.58263143948964	0.355141681413005
ENSG00000101966	-1.7538401535982	2.7664128471124	0.151595352893423
ENSG00000101974	-0.909922489871625	2.8165726960261	0.3736383382429
ENSG00000102024	-0.837942778222997	2.7996850909091	0.345955159051998
ENSG00000102038	-0.542368046235173	2.73798732633343	0.235364074770562
ENSG00000102054	-1.57018123727815	3.32035403281767	0.245528515781691
ENSG00000102081	-1.35964340322022	2.85582190540603	0.378662623203423
ENSG00000102103	-1.74357791335603	3.5956615308989	0.100856662545591
ENSG00000102158	-0.530035678025813	2.01283722470517	0.108076299902187
ENSG00000102172	-0.962381076176958	1.97081161087252	0.157056352073693
ENSG00000102181	-1.74357791335603	2.92505412031184	0.178779249694313
ENSG00000102218	-1.34319972901533	2.15075643986031	0.140847363840101
ENSG00000102287	-1.62219653248839	2.73798732633343	0.199569241894721
ENSG00000102316	-1.63781196794023	3.22336612643986	0.246814462633356
ENSG00000102317	0.336865587130076	2.92916338320506	0.0246889275570145
ENSG00000102390	0.0591453067969362	2.10551018476997	0.0323355898562599
ENSG00000102393	-1.15281281595621	3.17536683106135	0.442500241388014
ENSG00000102409	-1.4829207530203	2.39093510710338	0.175234030979038
ENSG00000102471	-0.993350626887972	2.32735893438633	0.262379259216784
ENSG00000102572	-0.534528111841415	3.60487377055264	0.139144821469387
ENSG00000102580	-1.11207855479973	2.698535492562	0.394412513745468
ENSG00000102595	-1.2313741751891	2.610127613076	0.324436381777366
ENSG00000102606	-0.8037588186477	3.49220145139254	0.270096203990866
ENSG00000102710	-0.704947516977153	3.45385323258819	0.259730989077654
ENSG00000102753	-0.847632017369539	3.2523675144599	0.393861235845914
ENSG00000102755	-1.09900284832986	2.5556988947189	0.350269496292442
ENSG00000102781	-0.497060932318929	2.95736780843153	0.23366014654018
ENSG00000102786	-0.571272987654895	2.8109042806687	0.259088705200501
ENSG00000102804	-0.885613145685391	3.14097916347697	0.406773312169844
ENSG00000102805	-0.6881919545251	1.62838893005031	0.114170475713133
ENSG00000102870	-1.00283662165938	3.75104803482019	0.171332859316869
ENSG00000102893	-1.33439287615566	2.55022835305509	0.264592582682458
ENSG00000102901	-1.33439287615566	3.04493154614916	0.418769617798343
ENSG00000102908	-0.940434837536186	2.67209785793572	0.369908551607469
ENSG00000102910	-1.09442894341307	3.05461305455689	0.458943152946216
ENSG00000102921	-1.28369763598186	3.1320995219165	0.421872210622297
ENSG00000102974	-1.43449576552546	3.96286633494063	0.0601239568306623
ENSG00000103042	-1.22949882270526	2.8119099804201	0.411496513172598
ENSG00000103047	-0.879737934958781	2.13987908640124	0.173164132792626
ENSG00000103051	-1.20241727719842	3.28160144382566	0.392130940552733
ENSG00000103091	-1.7538401535982	2.47348697006457	0.112167739580694
ENSG00000103168	-1.37500632983763	2.71891668601486	0.324009304703383
ENSG00000103175	-1.41692254890088	2.48572142648158	0.217660381900709
ENSG00000103187	-0.946554731236496	2.59273176639396	0.353991376707087
ENSG00000103194	-0.942362696026161	3.06557971472845	0.41995149231038
ENSG00000103196	-1.42954625890313	3.04198450148679	0.364816430792148
ENSG00000103222	-0.426891506859183	2.74546516867073	0.179605600823285
ENSG00000103241	-0.151563404259461	3.42512647050877	0.0882257651318974
ENSG00000103257	-1.33918428377922	2.66322963453287	0.318405374701021
ENSG00000103274	-1.82846499971532	2.12872228433843	0.084852870622833
ENSG00000103275	-1.87533112942042	3.79705969469997	0.0486194781069328
ENSG00000103335	-0.528923974279887	3.84760350282537	0.0848744582021913
ENSG00000103342	-1.28297570804379	2.48072537898849	0.24161362280031
ENSG00000103353	-1.00653710790611	2.21218760440396	0.221368804288189
ENSG00000103363	-1.88928950475814	2.95496573105842	0.130469823303384
ENSG00000103381	0.0366129213380271	1.39794000867204	0.00982204870782461
ENSG00000103429	-0.814862557572919	2.34830486304816	0.205521388946694
ENSG00000103449	-1.02787407934791	2.19589965240923	0.218806524464255
ENSG00000103489	-1.30533303583035	0.477121254719662	0.0112690970874792
ENSG00000103494	-0.989760353689702	1.29003461136252	0.0457257362048814
ENSG00000103591	-0.651058176162625	3.16982132886214	0.301028099887807
ENSG00000103647	-1.4548779265757	2.9484129657786	0.33900812166925
ENSG00000103653	-1.20066264371953	3.7001843296222	0.177557393958205
ENSG00000103657	-1.47081791667754	3.41296427199666	0.228333345944835
ENSG00000103671	-1.10270324332133	3.20749972330731	0.436050682926637
ENSG00000103888	-0.690890671651567	3.42496326326074	0.265703399701111
ENSG00000104067	-1.06538076381382	3.46284703583167	0.30339115041916
ENSG00000104093	-1.60268145190652	2.87765924411161	0.235701345657043
ENSG00000104129	-0.638934984076175	3.46842118373806	0.220350142184406
ENSG00000104177	-0.558367599707617	1.64836001098093	0.0844264626795733
ENSG00000104221	-1.04703228011905	4.11506105627857	0.0591962212708466
ENSG00000104228	-0.467921188829894	3.09219412069732	0.224926123344666
ENSG00000104312	-0.430133233465364	3.27692113206577	0.197254162564968
ENSG00000104320	-1.038949000345	3.04960561259497	0.449876881369294
ENSG00000104332	-0.279840748225664	3.64640372622307	0.0698502979786783
ENSG00000104365	-1.55023619085833	2.97451169273733	0.280850621198813
ENSG00000104388	-0.834931842435546	1.34242268082221	0.0561234614126262
ENSG00000104408	-0.271271894182631	2.78031731214015	0.132812328690338
ENSG00000104419	-1.92787344246575	2.65127801399814	0.0978201956460064
ENSG00000104517	-0.440911842981032	2.12385164096709	0.116523912984504
ENSG00000104611	0.0413666561365668	2.05690485133647	0.0326937720759611
ENSG00000104613	-1.52743500405134	1.41497334797082	0.0475829819980303
ENSG00000104695	-1.25575329370297	1.74036268949424	0.11586714342849
ENSG00000104714	-2.06538076381382	2.30642502755069	0.063291986175402
ENSG00000104728	-1.58122424546052	3.07518185461869	0.276086141809493
ENSG00000104738	-1.14609209266217	1.84509804001426	0.134894470060591
ENSG00000104763	-1.49765179091669	2.15533603746506	0.126511816192714
ENSG00000104812	-1.16229077682188	3.49491950323882	0.281681083749365
ENSG00000104825	-1.8538555232334	2.2148438480477	0.0872989056253978
ENSG00000104904	-0.916823691884527	3.27565680953701	0.402420464894399
ENSG00000104960	-1.46332077248586	3.41480627950101	0.228255746646138
ENSG00000104964	-2.04460790902001	2.53529412004277	0.0796031852554551
ENSG00000104969	-1.65901201207598	1.85733249643127	0.0904379460603187
ENSG00000105053	-1.2511688046045	1.92685670894969	0.132831689210287
ENSG00000105088	-1.74762608332565	2.88592633980143	0.172145893973969
ENSG00000105137	-0.806576381262193	3.23299611039215	0.382811465981737
ENSG00000105171	-1.86180744620625	1.34242268082221	0.0219222613037707
ENSG00000105223	-1.58122424546052	2.35698140099313	0.151744335667891
ENSG00000105229	-1.543786327476	2.06445798922692	0.112335445380387
ENSG00000105248	-1.45803366929538	1.02118929906994	0.0325372345907814
ENSG00000105281	-0.681987163586287	1.74036268949424	0.124604020593351
ENSG00000105339	-0.945580382979678	1.25527250510331	0.0418340950559129
ENSG00000105355	-0.883920977486639	2.75281643118827	0.359313871297153
ENSG00000105401	-1.0466410492333	2.53970323894783	0.353241386498743
ENSG00000105438	-0.325484656433728	1.73639650227664	0.0541178042900572
ENSG00000105497	-0.487164793897941	2.931457870689	0.229945001980916
ENSG00000105556	-0.937580428465697	2.78993308093175	0.381531571174599
ENSG00000105568	-0.457817838718164	1.81624129999178	0.0807968312552843
ENSG00000105618	-1.84097473445331	3.75339152879855	0.0574370363308432
ENSG00000105640	-0.666928093120612	2.94076543563122	0.306293102034268
ENSG00000105671	-1.67603632550161	2.94767873993694	0.211074283911382
ENSG00000105701	-1.61459443929854	3.45689718744935	0.183372030430714
ENSG00000105732	-0.897885075117971	3.13401764567598	0.410225714718307
ENSG00000105738	-1.31129939166004	2.8750612633917	0.406577593727097
ENSG00000105810	-0.940434837536186	3.33415205299229	0.381075958280947
ENSG00000105829	-1.9770663211656	2.36078268987328	0.0751219290867813
ENSG00000105835	-1.22518193746245	2.70884563804818	0.373313022769277
ENSG00000105849	-1.56343059967671	2.80922292168942	0.242280532207671
ENSG00000105856	-1.26442389619665	2.69983772586725	0.357593602355538
ENSG00000105875	-1.14866201303352	3.55205953418788	0.253068051317834
ENSG00000105879	-0.814862557572919	1.86332286012046	0.155583881573464
ENSG00000105887	-1.04622265175274	2.82542611776782	0.417718656888329
ENSG00000105926	-1.11350889806888	3.25297432534792	0.418515486982299
ENSG00000105939	-1.9770663211656	3.20763436738896	0.106325455314041
ENSG00000105953	-1.24275633181202	3.02284061087653	0.450080437066902
ENSG00000105968	-0.833682015078196	3.09621458534641	0.383253035168472
ENSG00000105971	-0.824044973496212	3.03881878737366	0.369422140369173
ENSG00000105974	-0.585422189062767	3.88186947188428	0.0880871853836522
ENSG00000105976	-0.767554203796371	3.35208599750159	0.337309133493716
ENSG00000105983	-0.803296239745175	1.79239168949825	0.151205382681661
ENSG00000105993	-1.26240060401273	3.55810830163055	0.230657396990761
ENSG00000106003	-0.752590206098658	3.55714614231836	0.2223129886931
ENSG00000106009	-1.99478531030847	4.32235369841692	0.0093464206548298
ENSG00000106052	-2.3664107594778	1.37106786227174	0.00748615111479394
ENSG00000106070	-2.20474144323448	2.74311762521474	0.0591171740498796
ENSG00000106080	-1.00727597240592	2.19312459835446	0.215095958339991
ENSG00000106153	-0.661857197438135	3.20344086683044	0.307744494553317
ENSG00000106211	-1.0083992425945	3.69072754387037	0.194683834526833
ENSG00000106261	-1.2094674972356	3.2609057676498	0.399179237743281
ENSG00000106266	-0.951437411506983	3.65896484266443	0.19980792102591
ENSG00000106268	-1.56343059967671	2.99716787144583	0.276917408811348
ENSG00000106299	-0.483691508495294	2.28780172993023	0.149354125271349
ENSG00000106305	-0.915913746374945	2.64493070791359	0.354491926909653
ENSG00000106346	-1.5152755428349	3.43552585149865	0.210902063176447
ENSG00000106348	-1.58122424546052	3.35324283143373	0.231355800101022
ENSG00000106366	-1.21064704477851	3.10380372095596	0.448295514752771
ENSG00000106392	-0.909922489871625	1.96142109406645	0.157632370667639
ENSG00000106399	-0.877254772558311	1.59659709562646	0.11365956359649
ENSG00000106443	-1.39820987470075	1.85733249643127	0.116796796918369
ENSG00000106459	-1.70849542990876	3.36940141369662	0.186258004906315
ENSG00000106460	-1.99478531030847	2.07188200730613	0.0542021171139349
ENSG00000106462	-1.12312303576846	2.09342168516224	0.181459240800677
ENSG00000106524	-0.759899594881881	2.86213137931304	0.330233293911631
ENSG00000106554	-0.930344179525114	3.066698550423	0.415042384340961
ENSG00000106571	-1.41981332116903	2.95351808144499	0.362877784603888
ENSG00000106609	-1.02515547517102	2.64689362416774	0.383987774691914
ENSG00000106624	-1.69923987036474	3.83346586017069	0.0582744919281183
ENSG00000106636	-1.48852170003944	4.21086672801645	0.0300850511377551
ENSG00000106638	-0.818462751654118	3.39181692361325	0.334692376688435
ENSG00000106683	-1.68480546064648	2.31069331234336	0.120885698105296
ENSG00000106701	-1.05237384142831	2.87215627274829	0.42720949629858
ENSG00000106723	-0.676036325501614	2.61489721603313	0.259294197683132
ENSG00000106799	-0.580517529823537	2.53655844257153	0.20559327757526
ENSG00000106829	-0.144200784107207	2.15986784709257	0.0526714121959996
ENSG00000106976	-2.06538076381382	3.12531857812353	0.0815081439438704
ENSG00000106993	-2.04460790902001	2.66885164808252	0.0850404775486563
ENSG00000107021	-1.38201934000734	3.78397500341267	0.113110773364101
ENSG00000107036	-0.174596054638285	2.74507479158206	0.105339921515055
ENSG00000107104	-1.1294949953793	3.5493098589195	0.256832098031454
ENSG00000107140	-1.59541061821593	3.24501887073775	0.258732038678158
ENSG00000107164	-1.69923987036474	2.00860017176192	0.0905745916400169
ENSG00000107175	0.117414810833842	3.6607706435277	0.0232525183372394
ENSG00000107223	-0.346522522961	4.31207152130293	0.0154716690934568
ENSG00000107249	-0.751966578823131	2.10037054511756	0.146782705439906
ENSG00000107263	-1.31506403294266	2.47055748521727	0.228018757995712
ENSG00000107290	-1.2577457825712	3.9472866446778	0.0803968738902072
ENSG00000107338	0.129213676298353	3.41664050733828	0.0399613958763373
ENSG00000107341	-0.63024434619574	3.52569252450501	0.196732553490999
ENSG00000107372	-0.275048439770509	1.97543180850926	0.0604056126642642
ENSG00000107554	-0.814862557572919	2.97497199429807	0.357083403946496
ENSG00000107560	-1.0009981357647	2.29885307640971	0.253493120047158
ENSG00000107581	0.142636483964202	3.54444013731769	0.0290971785880119
ENSG00000107625	-0.774256358509519	3.09725730969342	0.359634335059066
ENSG00000107643	-0.696127552718678	3.66412465032294	0.166879905086121
ENSG00000107651	-0.780836523528226	1.37106786227174	0.0639518488109299
ENSG00000107731	-1.48852170003944	2.74780009086437	0.271088113989474
ENSG00000107738	-2.62684344680177	3.74876928225501	0.0126068923640762
ENSG00000107745	-1.06114594457848	2.99497667364969	0.449128779351282
ENSG00000107771	-0.946222419414388	0.740362689494244	0.0165599080594509
ENSG00000107779	-0.888435403953818	3.25261034056737	0.403351120470289
ENSG00000107796	-1.08053653003191	3.37885194644888	0.352762989277604
ENSG00000107863	-0.661684642201362	2.50310943667137	0.222401417257357
ENSG00000107864	-2.08719734212486	2.32939787936104	0.0626729023691008
ENSG00000107897	-1.53364483053798	2.71850168886727	0.239895713168596
ENSG00000107929	-0.459504731033808	2.98136550907854	0.221432657672644
ENSG00000107938	-1.07615207418197	3.05076631123304	0.456910349489326
ENSG00000107957	-1.04095575944625	2.20411998265592	0.222644140446766
ENSG00000107959	-0.923226528152367	2.90579588036787	0.386201970027438
ENSG00000108010	-0.645037288197966	3.25671774597749	0.2912883813384
ENSG00000108021	-0.723143712655117	2.98227123303957	0.329337735406199
ENSG00000108039	-1.01707457061478	1.5910646070265	0.108767722900156
ENSG00000108091	-1.47957960394088	1.75966784468963	0.107019646830238
ENSG00000108094	-1.25906423101751	2.75358305889291	0.382689746880107
ENSG00000108107	-1.66744075514178	3.27898211686544	0.22570865568078
ENSG00000108175	-1.34319972901533	3.82730464108973	0.104575713262771
ENSG00000108179	-0.794537915834655	1.79934054945358	0.151363588053953
ENSG00000108239	-1.32735601380672	3.20642106523799	0.377580286629424
ENSG00000108256	-0.895000940990966	3.49748253736737	0.278679164652541
ENSG00000108278	-2.08719734212486	2.32325210017169	0.0622642072015179
ENSG00000108298	-1.25246740717096	3.25767857486918	0.386276576638829
ENSG00000108384	-1.21845456015655	2.21748394421391	0.187172486252803
ENSG00000108424	-0.887873305181169	3.6570558528571	0.191344003513267
ENSG00000108468	-0.708674978368526	3.44027921323559	0.267931682206245
ENSG00000108469	-1.27671889887854	3.21232080314198	0.395698575999929
ENSG00000108518	-0.269160437161292	3.36670305686929	0.130824174969848
ENSG00000108551	-1.3664107594778	2.5792117802315	0.269454387258389
ENSG00000108557	-1.14507527776872	3.52659770910345	0.26692386498828
ENSG00000108582	-1.39820987470075	2.93876982278312	0.374373280055657
ENSG00000108599	-0.56666328586152	3.08403978066795	0.258135173510243
ENSG00000108691	-1.08542315976301	2.63447727016073	0.379195480937674
ENSG00000108821	-0.666416035556801	3.79549766994246	0.119435236714677
ENSG00000108828	-1.1791171405598	3.17026171539496	0.439876051565055
ENSG00000108840	-1.34319972901533	3.44529276942597	0.253755754012342
ENSG00000108848	-1.18299764208309	1.83250891270624	0.130870104948528
ENSG00000108854	-0.249139463822037	2.64933485871214	0.101620757289654
ENSG00000108963	-0.39719505770458	4.17804120013995	0.0279092506973571
ENSG00000109079	-0.891276122669284	2.68841982200271	0.352872367804181
ENSG00000109089	-1.06751375997171	3.15152306756494	0.450084605603211
ENSG00000109111	-1.01974290323497	3.9517502424311	0.100831231344278
ENSG00000109133	-0.647792092164687	2.62787769457997	0.253441161922009
ENSG00000109189	-1.09215992933638	2.86332286012046	0.431997411461092
ENSG00000109320	-1.51167704044249	3.36267092972567	0.240497708967718
ENSG00000109381	-1.72762018851482	3.60605874941031	0.101726490641553
ENSG00000109436	-1.42659019285084	1.37106786227174	0.0522745124436094
ENSG00000109445	-1.4654393186294	2.1832698436828	0.131225926580657
ENSG00000109452	-0.887021982271561	2.39181692361325	0.251927916434682
ENSG00000109475	-0.282566835799433	3.26881190373978	0.154379155341825
ENSG00000109501	-1.27463764718647	3.5227701580859	0.243632767829629
ENSG00000109519	-1.08854791866572	3.60064623566239	0.233087968540634
ENSG00000109536	-1.15646429816948	3.78565009807064	0.146522781787546
ENSG00000109572	-1.24596928995843	2.90687353472207	0.436616141251716
ENSG00000109576	-1.88928950475814	1.61278385671974	0.0370043357362223
ENSG00000109606	-0.63149825948264	2.67897337591977	0.259516347056253
ENSG00000109610	-0.902547809806343	2.9532763366673	0.384325834670968
ENSG00000109674	-0.410274645215489	2.90444504107691	0.19931198549978
ENSG00000109686	-1.71795254456486	3.10974723771323	0.209584848797355
ENSG00000109805	0.025324504083154	2.75815462196739	0.0694660467979925
ENSG00000109814	-0.762431398024324	1.7160033436348	0.14027255522765
ENSG00000109861	-0.540840939746921	2.20547503674089	0.145745897258262
ENSG00000109911	-0.541093651594152	1.64836001098093	0.0809913776663045
ENSG00000109971	-0.190315665916996	3.21178776290089	0.126657600884877
ENSG00000110031	-0.954723298038986	2.75966784468963	0.386537443825192
ENSG00000110048	-1.39365502858571	3.87034537108096	0.0852191659990439
ENSG00000110066	-1.3837754649825	2.93094903116752	0.383286644886506
ENSG00000110092	-0.699779761670093	3.56908115970042	0.204806341884372
ENSG00000110104	-1.28864072862098	2.931457870689	0.430055052555143
ENSG00000110107	-0.841496436790302	2.63598611180083	0.323034022167827
ENSG00000110218	0.734070770037748	2.96661098668193	0.0106893954120728
ENSG00000110237	-0.468562429910623	4.10114537936752	0.0380529161298331
ENSG00000110318	-1.76435076814984	3.088844562727	0.185250542528521
ENSG00000110367	0.981376385970514	2.4996870826184	0.00320385723886607
ENSG00000110395	-1.28722951343018	3.64058080648965	0.186710225231538
ENSG00000110422	-0.798429793126991	2.50174372962799	0.263701307643455
ENSG00000110427	-0.883364687662629	3.8329557506046	0.125252500612888
ENSG00000110435	-1.62219653248839	3.51923716149698	0.155969583079655
ENSG00000110497	-1.55678328936695	4.23934953900614	0.0284685862184534
ENSG00000110583	-0.773169292391227	3.03059972196595	0.351125502943002
ENSG00000110619	-1.11974034340167	3.37465671303542	0.353411887369088
ENSG00000110696	0.026736705310628	1.63346845557959	0.0183869317396808
ENSG00000110756	-1.08765715852497	2.72875947516787	0.403160355162036
ENSG00000110768	-1.28369763598186	2.5705429398819	0.289653763655263
ENSG00000110851	-1.04907682854314	1.69460519893357	0.127600202767303
ENSG00000110871	-1.16334875807626	3.32715451240943	0.376234505046669
ENSG00000110880	0.0369147396058096	3.90444504107691	0.0171357327863388
ENSG00000110917	-0.431316246851953	3.38327665040765	0.17234969643776
ENSG00000111052	-1.64583541074094	1.90036712865647	0.0931840823595758
ENSG00000111057	-1.13196828115134	2.21748394421391	0.216588936968686
ENSG00000111142	-1.43150593385085	1.67669360962487	0.0971702262825474
ENSG00000111145	-1.03179516555694	2.38738982633873	0.291625380556075
ENSG00000111215	-0.568423278613031	1.61804809671209	0.0833963485428417
ENSG00000111300	-0.889853440674271	3.51811894714315	0.264333237960447
ENSG00000111331	-1.57430113375644	3.05918461763137	0.277008101924864
ENSG00000111361	-1.52131271946354	2.86746748785905	0.277578083852702
ENSG00000111412	0.563139804239101	2.86717275117865	0.0152695763753529
ENSG00000111424	-1.3837754649825	4.48208714182649	0.0121940786329564
ENSG00000111445	-0.671199543048675	2.90687353472207	0.306689738123756
ENSG00000111450	-1.24402998537751	3.31680875205302	0.361445930513579
ENSG00000111530	-0.543391990387383	2.23426412437879	0.150180857033993
ENSG00000111605	-0.515390604208724	2.17172645365323	0.137577140551136
ENSG00000111615	0.154830894328864	2.93449845124357	0.0393480080151603
ENSG00000111647	-0.504952608662244	2.78746047451842	0.226001906391056
ENSG00000111666	-0.652373740659636	1.19033169817029	0.0346488907307486
ENSG00000111684	-1.35964340322022	4.29095789698357	0.023722503567878
ENSG00000111725	-1.79296262561279	2.66604973848052	0.12447064440115
ENSG00000111731	-1.67603632550161	2.63296316816726	0.157273239334592
ENSG00000111752	-1.60268145190652	3.2333769034739	0.258972664266183
ENSG00000111785	-1.28864072862098	2.91986225355554	0.428297190661019
ENSG00000111859	-1.14866201303352	2.05880548667591	0.168669977510401
ENSG00000111912	-1.22640500838735	3.68331726192188	0.180635645045273
ENSG00000111962	-1.34319972901533	3.160318437984	0.389015453102461
ENSG00000111981	-0.317494754263739	2.66133934000604	0.119690305878265
ENSG00000112033	-1.43950233089662	2.07918124604762	0.122409911681605
ENSG00000112062	-0.711491720506075	3.81551133736276	0.116600490869684
ENSG00000112078	-0.915913746374945	2.39445168082622	0.265943377684792
ENSG00000112079	-1.19603093665495	2.93171206705676	0.44805227297218
ENSG00000112081	0.0195479877024773	3.33000770087276	0.0601850026098669
ENSG00000112118	-0.889289504758139	2.86981820797933	0.369532485978093
ENSG00000112144	-2.20474144323448	3.43152458418745	0.0453828667095995
ENSG00000112149	-1.63781196794023	2.40053798939195	0.143141346635074
ENSG00000112167	-0.93662598575347	1.6232492903979	0.117360104139022
ENSG00000112210	0.0493532570430274	3.02836788369706	0.057007704389369
ENSG00000112237	-1.09809040718527	0.602059991327962	0.0126316452217453
ENSG00000112242	-1.19776691932479	3.00838723011416	0.456452609082613
ENSG00000112249	-0.113645763908757	2.84633711212981	0.10173020775411
ENSG00000112282	-1.31886159323101	1.42324587393681	0.0619847967109236
ENSG00000112290	-1.04297183430899	2.72956972630197	0.402821664823984
ENSG00000112297	-1.73750794897302	2.81822589361396	0.165873054829373
ENSG00000112306	-0.0151723846419274	2.9532763366673	0.0750695006440161
ENSG00000112339	-0.740725623712235	2.60638136511061	0.276702141439954
ENSG00000112378	-1.40003284399384	2.87244764778901	0.358387285492398
ENSG00000112406	-0.880289595662211	1.95904139232109	0.158097974865972
ENSG00000112531	-0.294736410959732	3.16509587475422	0.169832896237962
ENSG00000112578	-0.345382510247083	3.64527485932949	0.0801103344112345
ENSG00000112584	-1.42954625890313	1.43136376415899	0.0586054788349962
ENSG00000112592	-0.778632038983305	1.98000337158375	0.153872966144237
ENSG00000112679	-0.973607651522489	4.22793809736942	0.0388446005402082
ENSG00000112685	-0.918337684357394	2.58602438238698	0.340998825243355
ENSG00000112699	-1.82846499971532	3.80304721049113	0.0528286126341206
ENSG00000112769	-0.642454008943147	1.32221929473392	0.0526200125332685
ENSG00000112787	-2.62684344680177	3.59417147911491	0.014320186906571
ENSG00000112874	-1.26576280652624	0.954242509439325	0.0296372798110696
ENSG00000112902	-0.909331900707334	2.67623621676331	0.359049760662109
ENSG00000112941	-0.764773651421144	3.56377763336217	0.222330586140488
ENSG00000112972	-1.14252643245428	2.73279569828933	0.399300102902579
ENSG00000112977	-0.932528255146621	3.20615098159626	0.41906743091768
ENSG00000113013	-0.867961479621742	3.39611213061148	0.341555477663949
ENSG00000113048	-0.659675804321047	3.298525595322	0.291563415747214
ENSG00000113068	-1.12606250340347	3.40440605092127	0.337263153541114
ENSG00000113083	-1.9770663211656	2.20002926655377	0.0670795736351329
ENSG00000113140	-0.835429394929758	3.26209496467406	0.388914353917449
ENSG00000113163	-1.08630934495705	2.40053798939195	0.290681146362271
ENSG00000113240	-0.803296239745175	0.653212513775344	0.0127009924441281
ENSG00000113273	-0.679702552649534	2.70884563804818	0.282321565398749
ENSG00000113282	-0.901667259430647	1.65321251377534	0.12623108329984
ENSG00000113318	-0.174266362993983	2.27415784926368	0.0599461487284084
ENSG00000113328	-0.145173396249383	1.88649072517248	0.035821660357288
ENSG00000113360	-1.52743500405134	0.8750612633917	0.0251345186116084
ENSG00000113368	-1.02166265764815	1.60205999132796	0.110852216311091
ENSG00000113369	-1.13847233523264	2.18610837981321	0.206807080824197
ENSG00000113387	-0.974647030632541	2.47639682672533	0.319369709033407
ENSG00000113407	-0.715093724294348	2.36642295722597	0.186542258397684
ENSG00000113456	-0.179382488851	2.78175537465247	0.111095356737651
ENSG00000113578	-1.79750087215752	1.53781909507327	0.0369785770295854
ENSG00000113594	-1.99478531030847	3.43972732764379	0.0932959642957162
ENSG00000113615	-1.27671889887854	3.32376758329678	0.343428672852032
ENSG00000113643	-0.949468938131175	2.68169339200456	0.374272700078481
ENSG00000113648	-0.740532326560602	3.19284611518884	0.352779961420547
ENSG00000113649	-0.978806040292063	2.73037846858764	0.390156033545178
ENSG00000113657	-0.974647030632541	1.92941892571429	0.152092552001468
ENSG00000113658	-0.774689002798659	3.35497232501898	0.338894433270748
ENSG00000113712	-0.422504848483431	3.55442858472205	0.121847399591192
ENSG00000113716	-0.0132086224582728	3.77287156265023	0.0288599603180605
ENSG00000113739	-0.954723298038986	3.42561572457693	0.327501380678209
ENSG00000113742	-1.20651266728549	3.41680687182294	0.317839976117167
ENSG00000113758	-1.60268145190652	3.97252681786586	0.0461565665616698
ENSG00000113761	-2.32581345113779	3.89779198193922	0.0161713603301983
ENSG00000113810	-0.48079921441522	2.32939787936104	0.150122203209718
ENSG00000113916	-1.58122424546052	2.90417436828416	0.251484648489855
ENSG00000114019	-0.140643714867104	4.21276006935578	0.0107631031564262
ENSG00000114030	-1.17579718060534	3.07900025230385	0.45689633607784
ENSG00000114062	-0.0940644891321448	1.62838893005031	0.0250478932927002
ENSG00000114098	-1.30386661732336	2.72713442376049	0.356980890747754
ENSG00000114315	-1.14609209266217	3.44583763218645	0.310287544198264
ENSG00000114346	-0.442325944566603	1.47712125471966	0.049708356763009
ENSG00000114374	-1.10362543791483	2.09864372581706	0.184744138959782
ENSG00000114416	-0.977066321165596	2.97150778171126	0.41845409420463
ENSG00000114423	-1.33520562510034	2.76789761601809	0.361206146287259
ENSG00000114439	-1.2712063044921	2.56820172406699	0.291310734547763
ENSG00000114446	-1.19717450179096	3.11727129565576	0.448312246935962
ENSG00000114554	-1.69017745360723	2.99651167215418	0.211964206574416
ENSG00000114648	-0.164793787964191	2.90794852161227	0.116658634580812
ENSG00000114650	-1.34563790468399	3.80871724204925	0.109855512009262
ENSG00000114698	-1.3837754649825	2.56643749219507	0.261186186408186
ENSG00000114735	-0.422995896781907	3.17172645365323	0.210739876117132
ENSG00000114742	-1.27809631682958	3.70156798505593	0.161693061115519
ENSG00000114767	-1.05569607568426	2.5321171162488	0.349492414921106
ENSG00000114770	-2.1763611250844	3.04941186087108	0.0581449502860976
ENSG00000114784	-0.854124148621535	2.61542395288594	0.323990461588622
ENSG00000114850	0.322973124019432	3.0782755220866	0.0220486628155721
ENSG00000114861	-0.903129238960801	1.06069784035361	0.0270560276081048
ENSG00000114942	-1.09809040718527	2.16286299332193	0.204931003257672
ENSG00000114956	-1.70849542990876	1.56229286445647	0.0462516510223648
ENSG00000114988	-0.980912414575714	3.43071988786328	0.324918003700329
ENSG00000115042	-1.55023619085833	2.11226976841727	0.116774026959702
ENSG00000115053	-1.2408312898452	3.02469086235543	0.450080437066902
ENSG00000115073	-0.594838069268366	3.02510096104681	0.273197560908472
ENSG00000115091	0.117814410024828	3.31470969295517	0.0443728958509511
ENSG00000115107	-1.00653710790611	1.8228216453031	0.142202581435325
ENSG00000115137	-1.88928950475814	1.88930170250631	0.0602511785845086
ENSG00000115145	-1.16495866292471	1.78887511577542	0.128887933845433
ENSG00000115232	0.704292311872547	2.64394591274807	0.00719485166635566
ENSG00000115295	-0.531644643074277	2.24303804868629	0.151100018632842
ENSG00000115306	-0.669825789467591	3.08224665474367	0.311499796067223
ENSG00000115355	-0.955379004439193	2.98565097369095	0.412076277627587
ENSG00000115363	-2.20474144323448	2.94987770403687	0.0529730624823487
ENSG00000115365	-0.950452059537779	1.98227123303957	0.158252256083294
ENSG00000115380	-1.52743500405134	3.21524088706536	0.288172385508572
ENSG00000115392	-0.927534178859148	2.63144376901317	0.356147552411594
ENSG00000115414	-0.350516891460626	3.04080006125653	0.188526392237218
ENSG00000115415	-0.43022780860759	1.88649072517248	0.0809951700105357
ENSG00000115419	-0.938841963604213	3.27519614178562	0.404766899652652
ENSG00000115421	-1.8538555232334	2.99804126436343	0.144332576339052
ENSG00000115461	-1.80447726852639	3.4451369687133	0.131395407947957
ENSG00000115484	-1.02905198266384	1.49136169383427	0.082452849449505
ENSG00000115524	-1.05778191970143	2.93901977644867	0.439395415856839
ENSG00000115648	-1.60712313066203	3.52452593662638	0.157915515228143
ENSG00000115652	-1.05987783004613	2.54032947479087	0.352307814016142
ENSG00000115661	-1.9770663211656	3.43256846529736	0.0977214625377644
ENSG00000115677	-1.04703228011905	3.88806711340744	0.121516080513304
ENSG00000115694	-0.726844083683928	3.18426544306211	0.34581128632577
ENSG00000115738	-1.11828936349627	3.20085049809108	0.438012442615706
ENSG00000115756	-1.68480546064648	3.58905553105234	0.115766319565913
ENSG00000115758	-1.17745398816509	3.92038424217836	0.0973552323456085
ENSG00000115761	-0.166998000950922	3.08795878946073	0.117437168361539
ENSG00000115844	-1.01783159756703	3.69394667798571	0.193908491230562
ENSG00000115866	-0.996970828134349	2.85308952985187	0.409139461989159
ENSG00000115875	-0.807976147918699	2.07918124604762	0.155785775094519
ENSG00000115963	0.31460566344163	3.45232321697751	0.0242672242134581
ENSG00000115970	-2.71222809252561	3.44334123166788	0.0185451627969945
ENSG00000116005	-1.62993407067587	1.74429298312268	0.0869418198729936
ENSG00000116016	-0.797060411521285	2.51054501020661	0.26700269492164
ENSG00000116096	-2.04460790902001	3.35140975192544	0.0864759330941169
ENSG00000116117	-1.99478531030847	1.75587485567249	0.0421146944479345
ENSG00000116127	-1.16229077682188	2.16136800223497	0.193611223592568
ENSG00000116133	-0.747850250303587	1.40654018043396	0.0723357364237997
ENSG00000116198	-2.71222809252561	3.09708369606652	0.0243189892533262
ENSG00000116212	-1.11207855479973	2.2291697025391	0.224026413590254
ENSG00000116221	-1.52499229697346	3.19920647916166	0.291258209259927
ENSG00000116237	-1.28722951343018	3.63397315578967	0.190548336437057
ENSG00000116285	-1.64583541074094	2.99847730303651	0.232422219333841
ENSG00000116288	-1.03219988562261	3.07426774255336	0.449305796393456
ENSG00000116473	-1.08765715852497	3.79316152924555	0.154783935855705
ENSG00000116478	-1.67603632550161	3.55900839414321	0.1281748353372
ENSG00000116525	-0.585007224284784	3.35218251811136	0.232391709635418
ENSG00000116539	-1.3407751651431	3.69631269493764	0.152913760700619
ENSG00000116641	-1.08408225084463	2.28891960566173	0.249837383109668
ENSG00000116649	-0.80775048521116	3.41052417258619	0.318696498608529
ENSG00000116670	-0.941397697047542	3.21232080314198	0.419582279722504
ENSG00000116685	-1.06198390435033	3.52342127437263	0.271689969820616
ENSG00000116717	-0.43859280411989	2.27531135454181	0.135875516936417
ENSG00000116731	-2.06538076381382	1.81291335664286	0.0409326959416407
ENSG00000116809	-0.624809772112449	3.07096091580093	0.286980731182013
ENSG00000116857	-1.42172947051972	2.98766626492627	0.367909455764704
ENSG00000116906	-1.57018123727815	2.30427505047713	0.142990590341058
ENSG00000116984	-1.57018123727815	2.8546096380958	0.246555858702472
ENSG00000116991	-1.99478531030847	2.95158034490339	0.100877212267823
ENSG00000117000	-1.16389675731589	3.16316137497702	0.443110047540114
ENSG00000117020	-1.81630553849888	2.8228216453031	0.141649682115075
ENSG00000117036	-1.41216825003848	2.92012332629072	0.362320062573923
ENSG00000117118	-1.69375531464448	4.34813929323594	0.0178692268177555
ENSG00000117133	-0.817259367832291	3.32097667734282	0.368273891027702
ENSG00000117152	-0.860187440656612	3.35449260058944	0.362411616220702
ENSG00000117228	-0.915005703422139	2.73957234445009	0.369636140023562
ENSG00000117262	-0.987976286269607	2.62117628177504	0.372439676636127
ENSG00000117289	-1.46867303496109	3.28555730900777	0.283120563360927
ENSG00000117298	-1.25575329370297	3.1893499243392	0.412066357886818
ENSG00000117318	-0.0371917683137862	3.85006392712108	0.024147396787271
ENSG00000117335	-1.26780186030889	3.56425168933163	0.227482457087414
ENSG00000117362	-0.684635512290946	3.19326377300135	0.321387349513853
ENSG00000117385	-1.67603632550161	3.33765889102614	0.208357239373917
ENSG00000117394	-1.15384793091172	3.16136800223497	0.445930446713196
ENSG00000117395	-0.767759912912043	2.61909333062674	0.290170011054588
ENSG00000117399	-1.39093270402254	3.65113257855048	0.157941086472854
ENSG00000117419	-1.15804883768262	3.36660971039243	0.354714294243991
ENSG00000117450	-0.688730358025721	3.03642926562667	0.318172160846397
ENSG00000117461	-0.974647030632541	3.08813608870055	0.432835068309868
ENSG00000117475	-0.620812098882054	1.54406804435028	0.0865509118267276
ENSG00000117500	-0.913811449302874	2.09342168516224	0.172674816401654
ENSG00000117525	-0.552449382668216	2.8546096380958	0.253277634876192
ENSG00000117528	-0.827722424575419	2.9525502938982	0.357980590475695
ENSG00000117592	-0.818462751654118	2.10551018476997	0.157377071617182
ENSG00000117597	-1.58122424546052	2.70070371714502	0.213309899425366
ENSG00000117600	-1.84097473445331	1.55630250076729	0.0357872978377475
ENSG00000117616	-1.11207855479973	3.41279642871654	0.333130886221064
ENSG00000117625	-1.30904609174122	3.52653311559074	0.230721717872989
ENSG00000117632	-1.65074374366243	3.31691343916499	0.223926263042484
ENSG00000117697	-0.834931842435546	2.76715586608218	0.341361600295958
ENSG00000117713	-0.788194789561922	3.55840853979107	0.228618180600464
ENSG00000117724	-0.0457711263026054	2.07918124604762	0.038603005126847
ENSG00000117751	-1.45281015793422	3.64379800067924	0.146079447159499
ENSG00000117758	-1.30165145624254	3.16879202031418	0.404250941706846
ENSG00000117868	-1.70849542990876	2.41077723337721	0.121681471248221
ENSG00000118007	-0.877803286048589	3.21524088706536	0.40562159603119
ENSG00000118181	-0.644871286889262	2.32221929473392	0.166646239732153
ENSG00000118200	-0.811048559135748	2.59162103821332	0.29781739629983
ENSG00000118217	-1.17579718060534	2.85913829729453	0.433336130057416
ENSG00000118246	-0.0541993258635102	2.69810054562339	0.0785693871065026
ENSG00000118260	-0.619588619745141	2.88874096068289	0.285379096294401
ENSG00000118363	-0.398843945007608	3.03722723458227	0.205481279523531
ENSG00000118503	-1.32655780948012	3.30168094929358	0.333492416370934
ENSG00000118515	-0.665741868980924	3.08008508504587	0.309295937858002
ENSG00000118523	-0.377618528921927	3.39880773020326	0.154500963064569
ENSG00000118564	-0.331091278151256	2.22788670461367	0.0974032129762571
ENSG00000118579	-0.387345376410701	3.09447112864164	0.203479666743491
ENSG00000118600	-2.3664107594778	2.71307032585564	0.038558898463942
ENSG00000118680	-0.693581828397713	2.52891670027765	0.23915956463344
ENSG00000118689	-0.824044973496212	3.31048089146268	0.372660573881832
ENSG00000118705	-1.06114594457848	1.80277372529198	0.137657970119944
ENSG00000118762	-0.870670977202087	2.02325245963371	0.161038613326106
ENSG00000118816	-0.764773651421144	3.31931430409051	0.347382144371492
ENSG00000118900	-0.920775227089805	3.30813737863804	0.391528591460108
ENSG00000118922	-1.03179516555694	2.75166394626099	0.404944440493563
ENSG00000118961	-0.577047807138173	3.94074054698214	0.0732595554133642
ENSG00000119013	-1.34480541507696	0.845098040014257	0.0257674566533812
ENSG00000119042	-1.65400987842745	1.53147891704226	0.0470917245752257
ENSG00000119048	-0.522889632106129	2.28555730900777	0.155533633001481
ENSG00000119139	-1.72762018851482	1.80955971463527	0.0775587918788263
ENSG00000119242	-2.62684344680177	3.31238894937059	0.0295956873708596
ENSG00000119280	-0.440303309772911	3.50630204362721	0.140979867765242
ENSG00000119318	-0.290858964681009	2.88280904139244	0.15295665311415
ENSG00000119335	-1.03298376651772	3.47494433546539	0.298253457745494
ENSG00000119383	-0.657174944915399	3.99257560752884	0.0691391481204238
ENSG00000119397	-1.64583541074094	1.9566485792052	0.0945045804666839
ENSG00000119401	0.341163927799119	2.63648789635337	0.0182499502251051
ENSG00000119408	0.84215826151598	3.04746957461986	0.00800626748383079
ENSG00000119421	-2.3664107594778	3.71687940023271	0.0228837848574645
ENSG00000119446	-2.20474144323448	3.75247100672243	0.0252720318749787
ENSG00000119471	-0.205980541164284	3.2914798522367	0.12528044891227
ENSG00000119487	-1.34319972901533	3.23261498313478	0.359909304314542
ENSG00000119523	-1.02475726386963	2.67760695272049	0.390743586108802
ENSG00000119632	-1.1149439677257	3.22466252884103	0.429152372037158
ENSG00000119682	-0.764773651421144	3.35679046035172	0.33157941777771
ENSG00000119688	-1.67603632550161	3.31858501007883	0.213174507679295
ENSG00000119707	-0.24693346242583	1.90848501887865	0.0495168344324855
ENSG00000119718	-0.642134889877012	2.87621784059164	0.293428987338789
ENSG00000119771	-2.23510683780595	0.977723605288848	0.00586149279811516
ENSG00000119778	-0.769481848685585	2.07371835034612	0.149795754511067
ENSG00000119787	-0.687837408205046	2.14457420760962	0.14005685830103
ENSG00000119801	-0.759899594881881	2.82930377283102	0.325885780207333
ENSG00000119812	-0.582056814066499	2.50650503240487	0.199697529354874
ENSG00000119844	-1.45281015793422	2.97451169273733	0.34346471818948
ENSG00000119899	-2.06538076381382	3.4732679428353	0.0717876189156576
ENSG00000119927	-1.13196828115134	3.08314414314305	0.45937691340136
ENSG00000119938	-0.73571684231074	2.45101845215546	0.223051686507143
ENSG00000119977	-1.10595531550248	3.20601587676334	0.437315886353254
ENSG00000119986	-0.76117078871962	2.92298481570888	0.336193916561589
ENSG00000120053	-1.1073656009154	3.33465476688324	0.379549914004707
ENSG00000120071	-0.754238871721016	1.98227123303957	0.150241496978982
ENSG00000120129	-0.159161465257735	3.65171402835092	0.0574951723176372
ENSG00000120137	-0.674824995618036	2.29885307640971	0.16256865478583
ENSG00000120149	-1.3538282056859	2.96236933567002	0.405795795258566
ENSG00000120333	-0.757167468972012	3.33825723024626	0.336948303420659
ENSG00000120370	-1.06198390435033	3.04960561259497	0.454251998635747
ENSG00000120451	0.127308257326008	2.94200805302231	0.0439313236926169
ENSG00000120509	-0.611580359298918	2.5321171162488	0.216272364496569
ENSG00000120519	-0.95803423535353	3.43055876952276	0.324693175938285
ENSG00000120526	-0.346188656497119	2.73479982958885	0.145626176640762
ENSG00000120533	-1.82846499971532	2.06818586174616	0.0792201644655464
ENSG00000120539	-0.842001571594125	2.71850168886727	0.338571117893426
ENSG00000120549	-2.71222809252561	2.36828688490213	0.0142262591215839
ENSG00000120616	-0.831686384407295	2.4345689040342	0.249017860302649
ENSG00000120647	-1.81630553849888	1.27875360095283	0.0198917126311016
ENSG00000120656	-1.71795254456486	3.31993843998031	0.195507953510652
ENSG00000120662	-1.81630553849888	2.51054501020661	0.10060635308182
ENSG00000120675	0.0725888936201565	2.59659709562646	0.0516769163872266
ENSG00000120686	-1.12312303576846	2.70113606609253	0.392600812072077
ENSG00000120690	-0.814388005829948	3.52814507825311	0.250035930252464
ENSG00000120694	-0.166026797301848	2.78175537465247	0.108309544715309
ENSG00000120699	-1.4140508911721	2.67440181284528	0.291490082415266
ENSG00000120708	-0.736317550992313	2.70671778233676	0.297754651443893
ENSG00000120738	-0.695405689556639	3.0836817472743	0.324591330173927
ENSG00000120742	-0.545834664008279	2.40483371661994	0.170825537841219
ENSG00000120837	-1.13596183809953	2.59383966108127	0.353885334532747
ENSG00000120885	-1.91862880950497	3.03039730085676	0.124033481816959
ENSG00000120963	-0.540588374864807	2.77342072329061	0.241215463273158
ENSG00000121039	-1.4140508911721	2.85095239979349	0.344001883971332
ENSG00000121057	-1.4496920086975	2.53592674139557	0.231720834273242
ENSG00000121058	-1.08098934434336	2.3654879848909	0.277521270616483
ENSG00000121060	-0.847384785257838	1.6232492903979	0.122507063410781
ENSG00000121210	-1.39093270402254	2.98967224762387	0.386840960260658
ENSG00000121350	-0.262533687893636	2.56702636615906	0.0888951656357505
ENSG00000121390	-0.0858171976340465	2.90036712865647	0.0949391446007291
ENSG00000121440	-1.10502816557043	2.29114676173189	0.24444040471423
ENSG00000121578	-0.875594798643949	2.49762064978129	0.29313641516136
ENSG00000121644	-1.5152755428349	1.33243845991561	0.0411083434252768
ENSG00000121741	-1.02322025334838	1.38916608436453	0.0598404376222011
ENSG00000121766	-0.399397036787125	3.54752857645978	0.117915004957366
ENSG00000121774	-0.451560210434677	3.68529378138678	0.0947866069384204
ENSG00000121879	-1.27256632184109	2.27989498001164	0.176551217161947
ENSG00000121892	-1.22640500838735	2.28780172993023	0.197036450140159
ENSG00000121897	-1.37068727952916	1.78887511577542	0.114913037578058
ENSG00000121898	-1.82846499971532	2.63498080005123	0.112463316899617
ENSG00000121903	0.11354019610218	2.67209785793572	0.0497604465282201
ENSG00000122008	-0.235947511942265	3.30319605742049	0.133673779247281
ENSG00000122026	-0.222537096488058	3.47487158322769	0.0953615494606693
ENSG00000122034	-1.73750794897302	1.57403126772772	0.0453949144965607
ENSG00000122042	-0.525959426432142	3.2319790268315	0.231482916997269
ENSG00000122126	-1.05155420307798	3.15926633109349	0.447080810241544
ENSG00000122140	-1.49994506644593	3.54666602507018	0.170129198660739
ENSG00000122176	-2.71222809252561	2.73319726510657	0.0309939429531066
ENSG00000122257	-1.46867303496109	2.38827886345964	0.175201882628007
ENSG00000122359	-0.160059487589324	3.27230584440209	0.112290890343113
ENSG00000122376	-1.00468292346021	3.08955188288645	0.44323491082054
ENSG00000122484	-1.86180744620625	2.77195474896395	0.123263746271009
ENSG00000122497	-0.54842405099865	3.40140054078154	0.202130913387952
ENSG00000122507	-0.663702815198278	2.59933713299249	0.250736662051421
ENSG00000122545	-0.12195934895995	2.60422605308447	0.0746118552387575
ENSG00000122565	-0.665231207312749	1.77451696572855	0.121222771802917
ENSG00000122566	0.436247212375357	2.88223984801882	0.0201919343418745
ENSG00000122643	-0.897885075117971	2.22271647114758	0.196167517021197
ENSG00000122674	-1.42465252509877	3.20398424442013	0.331313854441221
ENSG00000122691	-1.30165145624254	2.8185557792978	0.394486361540247
ENSG00000122705	-1.232614834874	2.62838893005031	0.335091650144696
ENSG00000122707	-1.57018123727815	3.28352736486169	0.256423611900544
ENSG00000122729	-0.359230289024255	2.36642295722597	0.105397556583497
ENSG00000122786	-0.41538648936267	2.80753502806885	0.187841647621549
ENSG00000122861	-1.84097473445331	3.04688519083771	0.150889527583307
ENSG00000122863	-0.947198210778495	2.85308952985187	0.390925761153776
ENSG00000122877	-2.62684344680177	3.3003780648707	0.0299947035164623
ENSG00000122912	-1.31506403294266	2.95085145888855	0.422735792550808
ENSG00000122952	-0.0835500431210259	2.5814945422909	0.0669593579000006
ENSG00000122958	-1.29079034935368	3.00945089579869	0.436724818037781
ENSG00000122965	-0.242173601906301	2.83790394459294	0.133311165638053
ENSG00000122966	-0.979857950417815	3.12872228433843	0.43645543870114
ENSG00000122970	-1.21244256890041	3.10174707394637	0.448295514752771
ENSG00000123066	-0.217493562624112	2.64048143697042	0.0938198827814757
ENSG00000123091	-0.592388926764311	2.53718922624364	0.210210672503409
ENSG00000123094	-0.757382465868069	1.50514997831991	0.0952614551279228
ENSG00000123106	-1.39820987470075	2.70543604658525	0.307407579246279
ENSG00000123124	-1.3927253189805	1.40654018043396	0.0576049404329094
ENSG00000123130	-0.330151800382462	2.43296929087441	0.0939113937946316
ENSG00000123131	-1.81630553849888	1.91645394854993	0.0706832871623338
ENSG00000123146	-0.948176199530367	3.25719842613934	0.411137163303511
ENSG00000123240	-0.481915706569891	2.26717172840301	0.147640966964376
ENSG00000123352	-0.979857950417815	3.57246498659219	0.243083353371081
ENSG00000123353	-0.137311631113241	3.58765485099572	0.0620794302078981
ENSG00000123395	-0.979164254132559	3.40243334621931	0.341458406467793
ENSG00000123473	-1.53994473878933	1.59659709562646	0.0745009047517225
ENSG00000123485	-0.949803744381874	3.41547416810924	0.332964824775639
ENSG00000123505	0.118786396953643	2.4345689040342	0.0345932843255479
ENSG00000123545	-2.3664107594778	1.87794695162919	0.017118140800247
ENSG00000123562	-1.16764303929711	2.87737134586977	0.438152797387048
ENSG00000123575	-1.12801111261905	2.41497334797082	0.281983123130294
ENSG00000123607	-0.964732810862259	2.49554433754645	0.325763964751279
ENSG00000123643	-0.560896222132334	3.34849957028384	0.220665452314399
ENSG00000123684	-1.543786327476	3.05728564441821	0.295268294853121
ENSG00000123689	-2.71222809252561	2.7592900330243	0.0306033304991914
ENSG00000123728	-1.50577143889846	2.38738982633873	0.171652049253863
ENSG00000123737	-1.31734885661869	3.19975517725347	0.385166359519572
ENSG00000123739	-0.817259367832291	3.24821856119007	0.385663612281009
ENSG00000123983	-0.793632655450154	3.28724171117835	0.36917924675559
ENSG00000123992	-0.351264877001914	2.93801909747621	0.179673211211978
ENSG00000124120	-1.55023619085833	3.35140975192544	0.238851348289846
ENSG00000124145	-1.17579718060534	2.5854607295085	0.336482979971367
ENSG00000124151	-0.667265967555351	3.06948309393461	0.30892405032485
ENSG00000124160	-1.5152755428349	3.11427729656159	0.308069419530025
ENSG00000124177	-1.25049893379516	3.35073245171613	0.341352390987908
ENSG00000124191	-1.55678328936695	2.67209785793572	0.221146874333823
ENSG00000124198	-1.4496920086975	3.26066753699001	0.297734750698281
ENSG00000124201	-2.32581345113779	2.50310943667137	0.0489062239347476
ENSG00000124207	-0.630715460866618	1.90308998699194	0.116779917357049
ENSG00000124209	-1.47081791667754	1.91115760873998	0.111455199325399
ENSG00000124216	-1.46332077248586	3.20126053225079	0.316023899707594
ENSG00000124217	-0.527680032113335	2.25887662937213	0.153275846777658
ENSG00000124228	-1.15281281595621	2.68841982200271	0.382643589096161
ENSG00000124275	-0.956715786907222	1.85733249643127	0.147976440583755
ENSG00000124279	-1.49994506644593	3.13385812520333	0.314509282864394
ENSG00000124357	-0.859134632505616	2.20139712432045	0.177943020130602
ENSG00000124370	-1.41692254890088	2.43616264704076	0.197192172376876
ENSG00000124422	-0.735525761189438	3.26752371638546	0.345552970485099
ENSG00000124486	-1.30019739554521	2.93272736730153	0.426467323912738
ENSG00000124496	-2.71222809252561	3.20167017964658	0.0275420591232606
ENSG00000124532	-1.10362543791483	2.89237290739844	0.438667599209471
ENSG00000124535	-1.00468292346021	3.35276119172383	0.370080970018723
ENSG00000124641	-0.810108258710514	3.14612803567824	0.38086708035428
ENSG00000124766	-0.763506234921751	1.89486965674525	0.151602471928533
ENSG00000124767	-1.15281281595621	2.46164856806346	0.291167104954325
ENSG00000124782	-1.543786327476	3.61028744666005	0.137445312449129
ENSG00000124784	-1.59541061821593	3.02938377768521	0.262622185406781
ENSG00000124786	-0.506833306243941	2.70113606609253	0.211798184100861
ENSG00000124788	-0.972923859510002	3.04434373489511	0.428392126920631
ENSG00000124795	-0.705876387363431	2.62531245096167	0.27055998968607
ENSG00000124813	-1.33836406192739	2.48995847942483	0.23228894507348
ENSG00000125107	-0.613532557854346	3.58444430716518	0.172399396436044
ENSG00000125148	-0.717376691963677	3.30081279411812	0.327965421616107
ENSG00000125247	-2.3664107594778	2.44793286559218	0.041540098205387
ENSG00000125257	-1.27463764718647	2.46538285144842	0.237929707799363
ENSG00000125304	-1.0662269425297	2.8555191556678	0.426667432780101
ENSG00000125347	-1.02205804025542	3.90952928614674	0.114137851687938
ENSG00000125351	-0.879737934958781	2.27646180417324	0.205682362063505
ENSG00000125354	-2.41119809686163	3.22750106497143	0.0395327318268141
ENSG00000125375	-1.87533112942042	3.46374372124706	0.11113002534743
ENSG00000125384	-1.51167704044249	3.03642926562667	0.311222528888219
ENSG00000125398	-1.9037114475705	3.11360915107303	0.129907119334225
ENSG00000125482	-1.86180744620625	2.72754125702856	0.118123729926637
ENSG00000125484	-1.99478531030847	2.65896484266443	0.0903689225498296
ENSG00000125485	-1.18749170437546	3.29907126002741	0.387579070559441
ENSG00000125503	-1.30981272309663	3.16996817399689	0.400782529022229
ENSG00000125534	-0.523140359745961	3.99913054128737	0.0562933157670171
ENSG00000125629	-0.943968559530204	2.80685802951882	0.385919918055889
ENSG00000125633	-1.0935260515648	2.04727486738418	0.169789438683074
ENSG00000125675	-2.32581345113779	1.65321251377534	0.01248994845152
ENSG00000125676	-0.816059309247297	2.46389298898591	0.253982416833355
ENSG00000125691	-1.18749170437546	2.02734960777476	0.156088158129498
ENSG00000125703	-1.55678328936695	1.6232492903979	0.0780524766138209
ENSG00000125733	-0.884496942563109	3.02077548819356	0.388647783081366
ENSG00000125772	-1.08232072306019	2.7155855518932	0.400248416486137
ENSG00000125779	-0.166353919230941	3.20991695300899	0.117464076676127
ENSG00000125818	-1.15178016227024	2.62940959910272	0.361888625354199
ENSG00000125826	-0.680230527529136	3.07918124604762	0.315859070519448
ENSG00000125827	-1.12069947485574	2.60151678365001	0.362216396699861
ENSG00000125834	-1.9037114475705	0.397940008672038	0.00479278006139083
ENSG00000125844	-0.550886477063431	3.34635297445064	0.21830429988682
ENSG00000125868	-0.785508727028142	3.93234690780991	0.0873514118885331
ENSG00000125877	-1.00394845364935	3.74040216901628	0.176208423131911
ENSG00000125885	0.271944426035246	2.9804578922761	0.027228820555648
ENSG00000125898	-1.65074374366243	2.84229713432807	0.205614751302859
ENSG00000125912	-1.03219988562261	2.6414741105041	0.383609640329226
ENSG00000125944	-0.0221267468027012	1.50514997831991	0.0176201464364351
ENSG00000125970	-1.4548779265757	3.2870175013221	0.285196924547639
ENSG00000125977	-1.02089892905547	2.4401216031878	0.313119804100289
ENSG00000125991	-1.37763033338305	2.8372727025023	0.361152388302791
ENSG00000125995	-0.868498373202566	2.42569721336259	0.260186133974802
ENSG00000126001	-0.324245029386448	3.05037975626146	0.179568164780145
ENSG00000126003	-0.125714132547837	3.16331048896369	0.104343783615643
ENSG00000126012	-1.03575197661227	3.17768075984878	0.44185814715821
ENSG00000126067	0.0596897888340516	2.00646604224923	0.0300328390780628
ENSG00000126107	-1.1791171405598	1.61278385671974	0.105027441400144
ENSG00000126216	-1.1570036736314	2.65753388755799	0.370551768556142
ENSG00000126247	-0.733933092157526	3.18341221197843	0.350305025818285
ENSG00000126581	-1.1466187311709	2.38827886345964	0.264328294901189
ENSG00000126603	-1.37068727952916	4.05770413153403	0.0502902695417946
ENSG00000126698	-1.18021696977508	2.64394591274807	0.359109192631142
ENSG00000126777	-1.35547374790668	3.32314893008404	0.30840316748623
ENSG00000126814	-1.58122424546052	2.50852971897129	0.179973729416318
ENSG00000126821	-1.67603632550161	2.93018465229862	0.208462567836978
ENSG00000126934	-0.476286185391586	2.48215869541128	0.153554299032497
ENSG00000127081	-0.101960637694502	2.02530586526477	0.0410845647405055
ENSG00000127124	-2.1763611250844	3.94156112023607	0.0142352644271266
ENSG00000127184	-0.945248815585805	1.23044892137827	0.0394623790315233
ENSG00000127241	-2.06538076381382	3.42185061502296	0.0771676065099036
ENSG00000127334	-0.25076235100944	3.40269116426304	0.11682582929072
ENSG00000127419	-0.922303082225916	4.41988143319003	0.0182649689806168
ENSG00000127463	-0.478039070901182	3.40071063677323	0.180661781196118
ENSG00000127511	-1.30386661732336	2.13193929521042	0.146835937334436
ENSG00000127527	-1.4496920086975	2.11226976841727	0.124737581783373
ENSG00000127528	-0.736126205446265	3.1469028699282	0.348149841145282
ENSG00000127666	-1.47409208285401	3.20844135643857	0.307942026633177
ENSG00000127774	-0.78999985671286	2.45484486000851	0.241454155004872
ENSG00000127920	-1.15542293593011	3.02673749423875	0.459879806621059
ENSG00000127946	-2.20474144323448	3.24042443308361	0.050186002662168
ENSG00000127947	-0.704020629022465	1.66745295288995	0.123663033333502
ENSG00000127948	-1.9037114475705	3.3936629306675	0.120382789526657
ENSG00000127955	-0.660340612684765	2.29003461136252	0.159931709103627
ENSG00000127989	-1.53994473878933	1.42324587393681	0.0469328197355456
ENSG00000127990	-1.43150593385085	2.62787769457997	0.268436536269023
ENSG00000127995	-1.17470847357817	2.71222866961954	0.387298503349456
ENSG00000128266	-2.62684344680177	2.71011736511182	0.0300080655878088
ENSG00000128283	-0.0894526685694766	2.56110138364906	0.064741182716369
ENSG00000128342	-1.51167704044249	3.21404867941194	0.292529992390794
ENSG00000128463	-1.29438062255195	2.83442070368153	0.400616025411118
ENSG00000128534	-0.0339669490992688	2.26951294421792	0.0426867335456007
ENSG00000128563	-1.11350889806888	3.50051091052634	0.282674206323132
ENSG00000128581	-0.848674735173168	3.12106716746773	0.391131277857148
ENSG00000128585	-0.422796791141676	3.54561633291314	0.125404129490151
ENSG00000128590	-0.998067725283518	2.48855071650044	0.330176642226486
ENSG00000128595	0.70584206028494	3.62428209583567	0.0033101036034899
ENSG00000128607	-1.35547374790668	3.25054197801027	0.345595386018984
ENSG00000128641	-0.47782050213802	1.31175386105575	0.0410490446187315
ENSG00000128699	-0.680927582962959	3.14144977340047	0.318344693278287
ENSG00000128708	-0.576773290384608	2.50785587169583	0.196814791123066
ENSG00000128731	-1.67603632550161	3.36426950383592	0.200290127872052
ENSG00000128805	-0.0413609475374122	3.01828430842653	0.0787662308018889
ENSG00000128891	-0.86661304363313	2.69108149212297	0.344912426817468
ENSG00000128908	-0.864460595340689	2.59604700754544	0.321509565021528
ENSG00000128917	-0.738728729257373	3.33805787541976	0.328437424290127
ENSG00000129003	-0.843782817182049	1.6232492903979	0.122772620168309
ENSG00000129028	-2.1763611250844	3.13113727377861	0.0570605167024201
ENSG00000129038	-1.16495866292471	3.29633605460205	0.391672709101465
ENSG00000129055	-0.75507963299858	3.53756725715268	0.234539060321768
ENSG00000129116	-0.785723120917252	2.58994960132571	0.288140091871775
ENSG00000129128	0.256578850036976	3.36595572266568	0.0315351578453236
ENSG00000129173	-1.31506403294266	1.73239375982297	0.110602971339607
ENSG00000129187	-0.139681183153189	2.72222246396973	0.0956944642704728
ENSG00000129195	-1.10878048087514	2.93826948346291	0.448122832950436
ENSG00000129235	-1.32655780948012	2.96236933567002	0.420311697576274
ENSG00000129250	-1.12362252943479	2.64542226934909	0.37470848277465
ENSG00000129292	-0.723342505309277	1.64836001098093	0.124241314509851
ENSG00000129351	-1.05155420307798	3.26007138798507	0.416434229704399
ENSG00000129534	-1.35964340322022	2.57749179983723	0.271593992047961
ENSG00000129562	-0.968470750805764	3.73965144370938	0.172295179100217
ENSG00000129636	-1.20768420592682	3.38255732190879	0.3375961529834
ENSG00000129680	-0.891276122669284	3.59350758933177	0.221155412812409
ENSG00000129932	-1.5374308532345	2.56288738129388	0.20829173904
ENSG00000129933	-1.65901201207598	3.11193427633268	0.239167156617355
ENSG00000130021	-0.722759466183704	3.26019068326996	0.339002562330621
ENSG00000130119	0.948268396083099	1.14612803567824	0.00281459956486016
ENSG00000130147	-0.376578828696264	2.77305469336426	0.163799669884014
ENSG00000130150	-1.53364483053798	3.27783833300205	0.266998231811623
ENSG00000130165	-1.87533112942042	2.2405492482826	0.0847664757467504
ENSG00000130176	-2.41119809686163	3.1274287778516	0.0386397676933303
ENSG00000130222	-1.91862880950497	3.53096768157191	0.0872443066051966
ENSG00000130227	-0.86206302905956	2.97150778171126	0.371268729802358
ENSG00000130254	-1.16229077682188	2.72263392253381	0.392946484062059
ENSG00000130332	-1.88928950475814	2.90768002424242	0.127641849049866
ENSG00000130340	-0.647146203866385	2.93094903116752	0.297215476248565
ENSG00000130348	-1.25246740717096	1.55022835305509	0.0863679535796797
ENSG00000130349	-1.386453155427	2.91354895790652	0.37673188929439
ENSG00000130396	-1.30165145624254	2.60638136511061	0.30290024570555
ENSG00000130402	-0.868776213037773	3.33223641549144	0.374276776655233
ENSG00000130479	-0.907261149014313	2.58263143948964	0.33477937580128
ENSG00000130508	-0.760318163992567	4.18372525804558	0.0350245921945885
ENSG00000130522	-0.486833818402416	3.09412159584056	0.230416019298524
ENSG00000130559	-1.19031950042212	4.41924510416498	0.0211911932278186
ENSG00000130560	-1.0310134251699	3.51335079880596	0.275823012179216
ENSG00000130635	-0.710743885040305	3.51686576149781	0.230543308652481
ENSG00000130669	-0.978114020847795	2.29556709996248	0.24654492163461
ENSG00000130684	-1.11684321518366	2.74036268949424	0.404697517741045
ENSG00000130707	-0.730967482780847	1.14612803567824	0.0308965512006787
ENSG00000130713	0.127334455747578	3.26517172319093	0.0432232442641487
ENSG00000130726	-0.783280459352331	3.59000541965133	0.21155503293958
ENSG00000130734	-1.33520562510034	3.17245697440059	0.388057132552196
ENSG00000130741	0.612650279418525	2.86952506285723	0.0138492870069485
ENSG00000130749	-1.29295066297953	0.740362689494244	0.0165610599797236
ENSG00000130758	-1.47193100998481	3.44746813094976	0.213795099719814
ENSG00000130766	-1.21244256890041	2.19865708695442	0.186156967076528
ENSG00000130813	-1.55678328936695	3.02510096104681	0.285151354430983
ENSG00000130816	-1.10502816557043	2.55810830163055	0.349662205573153
ENSG00000130821	-1.77512207851799	4.06589701092377	0.0293272067269314
ENSG00000130826	-1.59541061821593	2.49899936358015	0.17178123154379
ENSG00000130827	-0.0054972884029734	3.81964262761863	0.0248205347676319
ENSG00000130956	-1.46332077248586	3.22232621099081	0.308432449253633
ENSG00000131016	-1.65901201207598	2.0899051114394	0.101547412732841
ENSG00000131018	-1.10362543791483	2.60745502321467	0.367915055868054
ENSG00000131019	-0.0199764527573212	2.65465775464952	0.0700009972481577
ENSG00000131069	-1.79296262561279	1.36172783601759	0.0250235817381706
ENSG00000131080	-0.238858150194998	2.06445798922692	0.0626421183714944
ENSG00000131127	-1.56343059967671	2.34044411484012	0.151318695543676
ENSG00000131143	-1.66744075514178	2.89181611952486	0.206159877947532
ENSG00000131165	-1.07442235645345	3.36576868800219	0.360891267966638
ENSG00000131171	-0.937254910557275	2.32325210017169	0.245155433094426
ENSG00000131236	-0.702172766685898	2.97150778171126	0.320830707143142
ENSG00000131238	-1.25706569799904	2.21879799811174	0.172922354074093
ENSG00000131263	0.412780700815453	2.40053798939195	0.0171895330330008
ENSG00000131269	-0.428065710789295	2.21879799811174	0.128866075783837
ENSG00000131323	-1.43252258366734	3.73134697554595	0.121434457489652
ENSG00000131378	-0.580660664981766	2.69766516264767	0.244277053983442
ENSG00000131389	-1.00541863749566	3.00860017176192	0.43569176733443
ENSG00000131435	-0.861260781157895	3.13909160752382	0.397820133031463
ENSG00000131459	-2.32581345113779	3.44271488292848	0.0338618826502308
ENSG00000131508	-0.56423878576827	4.47735281669897	0.00862819956908625
ENSG00000131558	-1.18579623308819	2.53844805171022	0.309251418722071
ENSG00000131591	-1.74357791335603	4.32344805584193	0.0177178030107958
ENSG00000131626	-1.30386661732336	1.53147891704226	0.0786573629157942
ENSG00000131669	-1.18299764208309	3.69927390412083	0.180213379696282
ENSG00000131711	-1.05155420307798	3.06800022614517	0.453477540022938
ENSG00000131725	-1.24596928995843	2.60691852594829	0.320078636093192
ENSG00000131732	-1.04703228011905	2.73319726510657	0.403183149579695
ENSG00000131737	-1.68480546064648	3.12856080655932	0.227673460754564
ENSG00000131747	-1.10362543791483	2.10551018476997	0.186115009171986
ENSG00000131773	-0.856225849606075	3.1152775913959	0.393514265420853
ENSG00000131828	-0.751966578823131	3.26599637049508	0.354634040655377
ENSG00000131941	-1.91862880950497	3.01911629044707	0.123808839506167
ENSG00000131966	-0.766059213389712	3.36248247475117	0.331378171165025
ENSG00000132002	-1.1158925532369	3.54580175715928	0.259688824493601
ENSG00000132005	-1.9037114475705	3.19838213000829	0.13005242187032
ENSG00000132017	-1.53364483053798	2.79413935576777	0.25442573636957
ENSG00000132128	-1.7538401535982	1.68574173860226	0.0592245826432574
ENSG00000132153	-1.34319972901533	3.08188713942355	0.410374138944016
ENSG00000132155	-0.967446031220782	3.09968064110925	0.43198382772361
ENSG00000132170	-1.59541061821593	3.50947135210255	0.16509794159853
ENSG00000132294	-0.996249275005294	2.82736927305383	0.406639695611562
ENSG00000132300	-0.814862557572919	1.40654018043396	0.0696514261533793
ENSG00000132305	-0.938210737972968	2.1832698436828	0.198335735369148
ENSG00000132341	-1.16229077682188	2.70027093735644	0.385355810220396
ENSG00000132383	-2.32581345113779	2.75511226639507	0.0413441797607345
ENSG00000132386	-2.32581345113779	3.24526583945746	0.0429600874771578
ENSG00000132388	-1.28019424979654	2.98452731334379	0.43968678267433
ENSG00000132406	-1.48852170003944	3.17551181336345	0.312656684597178
ENSG00000132432	-0.460032339500683	2.54777470538782	0.153160388818877
ENSG00000132434	-1.70849542990876	3.20642106523799	0.215135776496045
ENSG00000132436	-0.0602146847364951	2.98609962505513	0.0856060964916582
ENSG00000132475	-0.727432636000014	3.03261876085072	0.334183274608119
ENSG00000132485	-0.195338481901183	3.19672872262329	0.12893732346521
ENSG00000132507	-0.93285024817502	3.38111508070985	0.354307297342074
ENSG00000132640	-0.807976147918699	1.66275783168157	0.133306101558491
ENSG00000132661	-1.07181143993246	3.48586332959733	0.290817258006038
ENSG00000132669	-0.635433557937363	2.72181061521255	0.270332242832965
ENSG00000132688	-1.06198390435033	3.95065688250451	0.100417865344218
ENSG00000132694	-1.23013704963347	4.08443327678654	0.0557270548141188
ENSG00000132740	-0.816782191306915	3.2964457942064	0.37560564612914
ENSG00000132780	-1.28864072862098	2.76117581315573	0.377309016575365
ENSG00000132792	-1.2577457825712	2.78354628227035	0.394891741889713
ENSG00000132823	-0.394637044853102	3.32725673542553	0.17704484962562
ENSG00000132824	-0.355394126394877	3.17969538332451	0.190239055896578
ENSG00000132912	-0.195975779756039	3.06520612805431	0.128177494332733
ENSG00000132950	-1.0590439201626	2.32531037171106	0.265597288737791
ENSG00000132952	-0.608291866085641	2.20002926655377	0.144904046014734
ENSG00000132963	-1.02475726386963	2.46089784275655	0.322504730861251
ENSG00000132964	-1.26915124161417	2.60691852594829	0.31182097199623
ENSG00000133026	-1.63781196794023	2.84041977773649	0.211318041595201
ENSG00000133030	-1.87533112942042	1.39794000867204	0.0238051738782729
ENSG00000133056	-2.04460790902001	3.5975855017522	0.0560475766906876
ENSG00000133059	-1.60268145190652	2.74780009086437	0.211917943338549
ENSG00000133065	-1.88928950475814	2.13353890837022	0.0765665371940866
ENSG00000133107	0.0711269333868354	0.176091259055681	0.00279262094409411
ENSG00000133111	-0.817259367832291	2.41580772763554	0.234805399972216
ENSG00000133114	-0.879737934958781	2.83154985199576	0.363661505080258
ENSG00000133119	-1.59541061821593	1.84509804001426	0.0984596427840586
ENSG00000133138	-1.37936876483985	1.14612803567824	0.0358009698594629
ENSG00000133142	-0.454363582172714	2.37291200297011	0.142440167363632
ENSG00000133193	-0.296261318205344	3.04198450148679	0.167406662218454
ENSG00000133195	-1.88928950475814	1.11394335230684	0.00850062602249414
ENSG00000133226	-0.803998169906449	3.42894429003557	0.308156934723474
ENSG00000133250	-1.2313741751891	2.86123561863404	0.426325047777845
ENSG00000133275	-0.615648713019065	2.51121470113639	0.211630783410559
ENSG00000133313	-0.681987163586287	1.8750612633917	0.130527727476984
ENSG00000133318	-1.35134374499565	3.65253641859303	0.168131846272189
ENSG00000133393	-2.06538076381382	2.86658267706355	0.0818261996685578
ENSG00000133398	-0.758013924498621	3.3842637857228	0.317152690413381
ENSG00000133422	-1.15963917962374	1.13033376849501	0.0308531314281907
ENSG00000133606	-1.2094674972356	2.00860017176192	0.148612732149254
ENSG00000133619	-0.954068580144996	4.00182021703833	0.0812062965741759
ENSG00000133704	-0.944608215800061	2.77851301173892	0.383982006722992
ENSG00000133706	-0.807283637371839	1.81624129999178	0.15320266931461
ENSG00000133739	-1.73750794897302	2.17172645365323	0.0988925451358987
ENSG00000133858	-0.57005070664241	2.03140846425162	0.116278992140849
ENSG00000133872	-0.979857950417815	2.9434945159061	0.415803411293299
ENSG00000133935	-1.25246740717096	3.2678754193189	0.382198975554365
ENSG00000134014	-1.68480546064648	3.10414555055401	0.225965351334494
ENSG00000134030	-0.967446031220782	3.43168534468601	0.324847541032071
ENSG00000134046	-0.486380273235893	2.89070039769887	0.228200126362525
ENSG00000134077	-0.706245976741938	3.56796690682315	0.207771185420766
ENSG00000134107	-1.69375531464448	3.54263872731516	0.128915405185837
ENSG00000134108	-0.688730358025721	3.44075170047919	0.255746899957587
ENSG00000134186	-0.823560286999563	2.96941591235398	0.35902283551892
ENSG00000134248	-1.29438062255195	3.32807365451316	0.333673312044074
ENSG00000134255	-0.876971457058978	3.57432070091531	0.229168889088209
ENSG00000134259	-1.055268867385	2.90417436828416	0.433379243973414
ENSG00000134265	-0.501684785572401	3.05576046468773	0.234854466549457
ENSG00000134294	-0.168666009399722	2.62634036737504	0.0842023310946776
ENSG00000134308	-0.700697633126056	2.66978161520854	0.279877313270764
ENSG00000134324	-1.86180744620625	3.46575451983388	0.114376641134809
ENSG00000134352	-1.04580465696664	2.8561244442423	0.422493580815909
ENSG00000134363	-1.02089892905547	2.80719666071095	0.409787671110079
ENSG00000134371	0.0539082489937837	2.83058866868514	0.0638314976107325
ENSG00000134440	-0.719290535835749	1.95182303531591	0.142771362248316
ENSG00000134452	-2.04460790902001	3.52917360326172	0.0675826339447676
ENSG00000134453	-1.31506403294266	2.87966920563205	0.407304279240983
ENSG00000134480	0.0290738949809286	2.80719666071095	0.0696951219959809
ENSG00000134504	-1.71795254456486	1.11394335230684	0.0153144825587061
ENSG00000134531	0.426503374933175	3.3533390953113	0.02098685716734
ENSG00000134569	-0.994438407089255	2.91566360350577	0.416500280991893
ENSG00000134574	-0.934098098027825	3.19769397508392	0.420929917336148
ENSG00000134575	-0.545191892694384	3.055378331375	0.250540307925378
ENSG00000134590	0.0676284174943577	3.03282014943856	0.0524053151577653
ENSG00000134597	-0.464385961065079	2.29225607135648	0.144267807190595
ENSG00000134644	-1.03376906483935	3.4852244001258	0.290600853827725
ENSG00000134684	-0.996249275005294	3.72036606107799	0.182351265639244
ENSG00000134690	-1.06538076381382	3.26481782300954	0.414586589519614
ENSG00000134697	-0.98336695970106	3.14441851860207	0.436020065039058
ENSG00000134748	-1.10878048087514	2.96284268120124	0.451658306139278
ENSG00000134759	-0.366154352820868	3.2464985807958	0.185283845819434
ENSG00000134779	-0.784164374650576	2.8521749044203	0.335273354090473
ENSG00000134851	-1.92787344246575	2.33745926129066	0.0794513902684752
ENSG00000134852	-1.69375531464448	1.86628733908419	0.0859176822822094
ENSG00000134871	-1.33520562510034	3.47107157361303	0.247059528187471
ENSG00000134884	-0.69467277609566	3.62034429975449	0.183185558357242
ENSG00000134901	-1.4851373507969	2.95109455684166	0.31971509582305
ENSG00000134909	-1.1106529068878	2.6941662959332	0.393182751732285
ENSG00000134954	-0.204568679889501	3.14566247070755	0.132855517809315
ENSG00000134986	-1.66744075514178	1.80277372529198	0.0865307934284915
ENSG00000134987	-1.40003284399384	3.00389116623691	0.382882179616202
ENSG00000134996	-0.369564374351869	3.01828430842653	0.194532359523214
ENSG00000135002	-1.52373476045989	3.0893751608161	0.30504910392158
ENSG00000135040	0.182979285966984	2.23172438332852	0.0247993955822148
ENSG00000135046	-0.693767536950834	3.13081605003474	0.324894487234434
ENSG00000135049	-1.02282381172627	1.64836001098093	0.121236495881537
ENSG00000135052	-1.58825950909416	1.96378782734556	0.100930168363924
ENSG00000135093	-2.41119809686163	3.64591327503384	0.020860359943153
ENSG00000135108	-0.728021986999859	1.72427586960079	0.135115798095365
ENSG00000135111	-0.591683146876599	3.68462097802697	0.137113331298243
ENSG00000135148	-1.44764872683488	3.27067883614471	0.295525850774933
ENSG00000135164	-0.301214726629733	2.28668096935493	0.087301084315637
ENSG00000135185	-0.405120410233861	1.91381385238372	0.0789698381440394
ENSG00000135211	-1.25575329370297	1.61278385671974	0.0965321849034804
ENSG00000135213	-0.446308446046847	4.28664730181106	0.0214149814433267
ENSG00000135250	-0.500984924963276	1.41497334797082	0.0523717273016956
ENSG00000135269	-1.67603632550161	3.19755621315354	0.232116739961916
ENSG00000135297	-1.99478531030847	3.78781456706302	0.0363124223099637
ENSG00000135315	-1.23450372058773	2.06069784035361	0.153471227238348
ENSG00000135318	-0.935673636007371	1.85125834871908	0.149255607985723
ENSG00000135365	-1.96004200773996	3.93891981224477	0.0260240353785925
ENSG00000135503	-1.09079809092764	4.37119720732229	0.0272275538787846
ENSG00000135541	-1.73750794897302	1.80955971463527	0.0756226240130576
ENSG00000135597	-0.951101343946158	1.60745502321467	0.113623790025521
ENSG00000135624	-0.963393900532671	3.38987455839099	0.349581157230287
ENSG00000135698	-0.55296865753459	2.3654879848909	0.167861225108392
ENSG00000135749	-1.50932114034228	3.08475496317935	0.314454608725834
ENSG00000135763	-0.371636120638897	2.51054501020661	0.11149939243999
ENSG00000135766	-0.79797285266588	2.66417170536193	0.311177457244452
ENSG00000135775	-1.62993407067587	3.34956890250868	0.22007916236089
ENSG00000135801	-1.4829207530203	1.83884909073726	0.110335658011387
ENSG00000135821	-1.21125814126141	2.76454971906447	0.397325765914894
ENSG00000135862	-0.558503616595366	2.77995705124691	0.250018432861915
ENSG00000135870	-0.938210737972968	1.07918124604762	0.0288154189441656
ENSG00000135899	-0.858862890997289	3.07990446766672	0.38961151561609
ENSG00000135900	-1.17034411106113	2.91986225355554	0.447663182602461
ENSG00000135903	-1.07660033771906	2.47348697006457	0.323862219486981
ENSG00000135905	-1.04297183430899	1.66275783168157	0.123021033701666
ENSG00000135913	-1.00356921198312	2.65896484266443	0.384090334157779
ENSG00000135919	-0.944939294294445	2.53655844257153	0.333989483845302
ENSG00000135932	-1.38822733778884	3.16893921383598	0.36314888321434
ENSG00000135940	-1.05569607568426	3.57553421831986	0.245329683678315
ENSG00000135953	-1.15281281595621	2.55930801090701	0.333528526636087
ENSG00000135972	-1.20474144323448	3.00987563371216	0.455987376655256
ENSG00000135974	-0.702728795756312	2.80821097292422	0.306213807795619
ENSG00000135976	-0.690890671651567	2.77887447200274	0.299494908634119
ENSG00000135999	-0.415197276702161	2.64196959770206	0.152176017138043
ENSG00000136010	-1.46332077248586	2.63898815934368	0.258479585836969
ENSG00000136026	-0.300553040786669	2.84198480459011	0.15067316265926
ENSG00000136044	-0.887582979561756	2.39093510710338	0.253681653198354
ENSG00000136048	-2.32581345113779	2.79761373015308	0.0391407136004615
ENSG00000136068	-1.44764872683488	3.56401472602912	0.175560497701668
ENSG00000136108	-0.805629890092349	2.83600745912553	0.339506558812899
ENSG00000136122	-1.47957960394088	2.08635983067475	0.120036167598795
ENSG00000136141	-1.49994506644593	2.65657729139611	0.244915215383537
ENSG00000136146	-0.979499164183503	3.21391600964402	0.426758500323287
ENSG00000136152	-1.35964340322022	3.10380372095596	0.397818957809696
ENSG00000136156	-0.673617034968559	2.74311762521474	0.286815735176414
ENSG00000136158	-0.465131706652196	2.44793286559218	0.147877301388484
ENSG00000136238	-0.391834185089476	2.8185557792978	0.179559742271131
ENSG00000136244	-1.81630553849888	2.44404479591808	0.096801818453734
ENSG00000136261	-1.1073656009154	3.0665122778566	0.45986001755216
ENSG00000136270	-0.690521784577449	3.80143801312404	0.119592888419104
ENSG00000136378	-2.71222809252561	3.41220846588168	0.0204744000743303
ENSG00000136381	-1.23450372058773	3.05461305455689	0.450276328122595
ENSG00000136436	-0.465453768643751	1.9216864754836	0.0890135325408356
ENSG00000136448	-1.55023619085833	3.59862638464165	0.140425290054134
ENSG00000136504	0.00632332503592676	1.86033800657099	0.0260974679743815
ENSG00000136527	-0.129691006768103	3.09342168516224	0.103960175045799
ENSG00000136536	-0.0544863731106371	1.60205999132796	0.0226579672288672
ENSG00000136560	-1.65901201207598	3.10856502373283	0.238863648512075
ENSG00000136636	-0.74804683287916	3.26916256543174	0.351658749041373
ENSG00000136643	-0.998792308515059	2.76900787094377	0.399892373875911
ENSG00000136699	-1.30533303583035	3.61188255551212	0.195879455317628
ENSG00000136715	-1.41216825003848	2.80922292168942	0.332552987392743
ENSG00000136718	-0.630554843546036	3.24402958903002	0.282465754205471
ENSG00000136720	-2.04460790902001	3.12040939455607	0.0872627482448711
ENSG00000136731	-0.78060959960486	2.73359846096134	0.317496770625157
ENSG00000136732	-1.543786327476	2.22659990520736	0.133044183382286
ENSG00000136758	-0.458552381287708	3.05556944006099	0.223000378691088
ENSG00000136770	-0.946222419414388	2.41497334797082	0.286065635840958
ENSG00000136810	-0.85701884201864	2.73759016628572	0.345840753625453
ENSG00000136816	-0.473226362845537	3.12417805547468	0.226034443871028
ENSG00000136824	0.153343216269673	1.76342799356294	0.0155068594024458
ENSG00000136826	-1.92787344246575	2.93222001387712	0.118361641400159
ENSG00000136830	-0.503207657486816	3.88320703335239	0.0736729310422407
ENSG00000136848	-1.59541061821593	2.49136169383427	0.171086022955966
ENSG00000136854	-1.58122424546052	4.20891140849425	0.0306771894896793
ENSG00000136859	-1.9037114475705	2.83218946106851	0.118853258899525
ENSG00000136867	-0.960705799985028	2.53466057582844	0.337751720832845
ENSG00000136869	0.34364292876418	3.36772854608698	0.0266111710207715
ENSG00000136870	-0.594542351496921	2.59988307207369	0.227725562660267
ENSG00000136888	-0.370946377235503	3.20221577580113	0.192866093665526
ENSG00000136891	-0.885613145685391	2.49554433754645	0.296558022022657
ENSG00000136937	-0.204508466122231	1.40654018043396	0.0228237112695053
ENSG00000136938	-0.429735174228976	3.10243370568134	0.215228698360669
ENSG00000136942	-1.02398807865559	3.57484119506338	0.244049769987016
ENSG00000136997	-0.816782191306915	3.24772783290972	0.385663612281009
ENSG00000137038	-0.809865517166925	2.92402070047407	0.350044603175415
ENSG00000137055	-0.427280349802867	2.80140371001736	0.192637083967677
ENSG00000137073	-0.882522148500562	2.54961623951909	0.314522542923217
ENSG00000137075	-1.232614834874	3.11793383503964	0.441207297645337
ENSG00000137106	-0.611580359298918	1.94200805302231	0.114998951126401
ENSG00000137124	-1.50577143889846	2.8228216453031	0.27780910531545
ENSG00000137166	-2.62684344680177	2.82380015374988	0.0276581360793552
ENSG00000137168	-0.635595990089489	3.41405367503095	0.239135145603585
ENSG00000137200	-0.709059618422443	3.21404867941194	0.336116798009437
ENSG00000137269	-1.18410735513292	2.86952506285723	0.435107589816633
ENSG00000137285	-2.06538076381382	0.740362689494244	0.00563749044914205
ENSG00000137288	-0.90548267162151	3.81644016795614	0.133325963717649
ENSG00000137309	-0.716997511982278	3.24029958200271	0.339329047617432
ENSG00000137393	-2.06538076381382	2.5092025223311	0.0769769817042994
ENSG00000137409	-1.19776691932479	3.35295391171009	0.354358559945329
ENSG00000137413	-1.80447726852639	3.47820563601188	0.122491917788407
ENSG00000137449	-0.95637561149863	2.03542973818455	0.165813649530721
ENSG00000137486	0.130734212253434	2.65127801399814	0.045494614486298
ENSG00000137497	-1.2233330778899	3.40773072802634	0.318356874265758
ENSG00000137500	-0.459078833346602	2.78103693862113	0.202450180797879
ENSG00000137513	-1.19776691932479	1.95904139232109	0.142216227085495
ENSG00000137547	-0.509434634725535	3.004751155591	0.238136074723019
ENSG00000137563	-1.0976194167175	2.23426412437879	0.227799336503011
ENSG00000137573	-1.08630934495705	2.46389298898591	0.316440400658577
ENSG00000137574	-0.427474901908254	3.06352099968999	0.215108762530756
ENSG00000137601	-1.70849542990876	3.23741805604624	0.212914933186788
ENSG00000137692	-0.441313449671544	2.89680169766492	0.209907606909114
ENSG00000137710	-2.3664107594778	2.39967372148104	0.0371473533876805
ENSG00000137714	-0.831431281120883	2.5556988947189	0.295369292392753
ENSG00000137760	-1.68480546064648	2.18041263283832	0.107255314526412
ENSG00000137764	-1.42659019285084	2.37839790094814	0.174591818917329
ENSG00000137776	-0.985132153957433	2.41912930774198	0.298787230751786
ENSG00000137801	-1.15021828919536	2.47055748521727	0.296966718572653
ENSG00000137821	-1.52373476045989	3.00086772153123	0.300003255421668
ENSG00000137962	-2.62684344680177	2.63296316816726	0.0284354623550457
ENSG00000138029	-1.8538555232334	3.33715964452686	0.141005851811892
ENSG00000138035	-1.05031374933167	0.740362689494244	0.015779558683243
ENSG00000138050	-0.663702815198278	3.52820943247741	0.210115020987991
ENSG00000138069	-1.038949000345	3.53313628827864	0.26667099219165
ENSG00000138071	-0.529161477334139	2.75434833571102	0.232541033205367
ENSG00000138074	-2.41119809686163	2.68304703823885	0.0346652535794759
ENSG00000138081	-1.54633738083458	3.33515689953474	0.244566503006232
ENSG00000138095	-0.852567734091947	3.09673626046247	0.389359949131246
ENSG00000138107	-0.740132390415799	2.84167225007363	0.321953405908469
ENSG00000138119	-1.00062146057856	2.63397315578967	0.378079273221523
ENSG00000138138	-0.449282582537696	2.86952506285723	0.210778472778441
ENSG00000138166	-0.444776629293542	3.16226561429802	0.216857034051698
ENSG00000138175	-1.84097473445331	3.76173995415115	0.0564486938139679
ENSG00000138182	-0.492143053084056	1.88649072517248	0.0894140646496934
ENSG00000138246	-0.764132294656086	2.91381385238372	0.336463919865737
ENSG00000138297	0.143902030710892	2.63948648926859	0.0424606231427611
ENSG00000138303	-0.145990303975696	2.93399316383124	0.110737761726067
ENSG00000138316	-1.81630553849888	2.7570162347313	0.133085946013549
ENSG00000138326	-1.57018123727815	2.49415459401844	0.180834130715269
ENSG00000138363	-0.57087131831467	3.38030171030518	0.217418345001101
ENSG00000138375	-2.23510683780595	3.55382236675385	0.0335918892765116
ENSG00000138376	-0.696488934741037	1.50514997831991	0.0918776125965647
ENSG00000138430	-1.14200473011729	1.21748394421391	0.036782655051557
ENSG00000138434	-1.02166265764815	2.49899936358015	0.336602248382779
ENSG00000138600	0.734950518199541	2.44169513564072	0.00614585986977161
ENSG00000138639	-0.407081293328493	2.64933485871214	0.14941490001219
ENSG00000138640	-1.49994506644593	2.35218251811136	0.162122692188247
ENSG00000138658	-0.981608911060731	3.09113915382575	0.435610471715907
ENSG00000138685	-0.118095182919608	3.20289680852953	0.101168829022318
ENSG00000138688	-1.30904609174122	2.01072386539177	0.132161097522309
ENSG00000138698	-1.19603093665495	2.75281643118827	0.397413169510584
ENSG00000138735	-1.00801609607724	2.39619934709574	0.293344858455838
ENSG00000138750	-1.31129939166004	2.64295887940979	0.316518999552595
ENSG00000138756	-1.32501807431958	2.23929947912689	0.154598326595633
ENSG00000138757	-0.687837408205046	2.80002935924413	0.301051223144759
ENSG00000138758	0.0173418682391769	3.2148438480477	0.0620360869681714
ENSG00000138760	-1.3664107594778	3.12710479836481	0.386779094091459
ENSG00000138768	-0.949803744381874	2.67577834167409	0.3727286244342
ENSG00000138771	-0.268815800108067	2.93247376467715	0.150425948831948
ENSG00000138777	-1.40003284399384	1.8228216453031	0.11559884691456
ENSG00000138801	-1.69017745360723	1.91645394854993	0.0880440292358175
ENSG00000138802	-0.801212883653978	3.29125782028815	0.371191152515735
ENSG00000138814	-0.739320046985953	3.24748226067705	0.350410788273417
ENSG00000138829	-1.07267025387986	2.82184092720045	0.42154850586989
ENSG00000138942	-1.07966203464729	3.04824753180397	0.456910349489326
ENSG00000139163	-1.08765715852497	2.4661258704182	0.318284888560141
ENSG00000139174	-0.929086040958546	2.67440181284528	0.365424355928006
ENSG00000139218	-0.89270348047335	2.72875947516787	0.359982299989276
ENSG00000139263	-0.754865772819811	1.63848925695464	0.126959819857315
ENSG00000139278	-0.490891212976478	2.93951925261862	0.231775236431026
ENSG00000139324	-1.77512207851799	3.19741840751002	0.18142273274015
ENSG00000139329	-0.869852684810344	3.10839587300746	0.396794105650333
ENSG00000139354	-0.746813424980987	1.44715803134222	0.081421964422986
ENSG00000139370	-1.22211861564507	2.95712819767681	0.449582562556615
ENSG00000139405	-0.642134889877012	3.7015248124845	0.14413308022306
ENSG00000139433	-1.44456728594044	3.59593690626917	0.163128315735009
ENSG00000139436	-1.56748665430034	3.7769915848564	0.0822456041869143
ENSG00000139438	-1.45281015793422	3.17854531451101	0.326815520135058
ENSG00000139514	-0.549062868358844	3.36455099535397	0.213533825659334
ENSG00000139517	-0.79797285266588	2.94250410616808	0.348592510202466
ENSG00000139644	-1.2577457825712	2.35983548233989	0.202087548106466
ENSG00000139651	-0.727044577764001	4.15586719178537	0.0392136192131605
ENSG00000139668	0.44538818290685	3.71916549408921	0.00625856317386356
ENSG00000139684	-1.26915124161417	2.98967224762387	0.442376153384529
ENSG00000139687	-0.874767184941354	3.54604886640173	0.246482369644977
ENSG00000139734	-1.26576280652624	2.32837960343874	0.190142692702311
ENSG00000139746	-0.893271869856112	2.82542611776782	0.367764601288052
ENSG00000139793	-1.12556019718686	3.00021709297223	0.457960994537872
ENSG00000139842	-0.532395741549492	3.04630001965297	0.246107851652726
ENSG00000139874	-0.56787605710822	2.34439227368511	0.166638796467979
ENSG00000139926	-0.477813068378213	3.00987563371216	0.228667136554055
ENSG00000139946	-1.10971568478033	2.57170883180869	0.353408022795168
ENSG00000139990	-0.883364687662629	3.58523506336578	0.225331231528868
ENSG00000140044	-0.949468938131175	2.40568778667278	0.282344134920991
ENSG00000140105	-1.87533112942042	3.79577577415874	0.0486194781069328
ENSG00000140153	-1.77512207851799	3.15866398081399	0.181659286456248
ENSG00000140157	-1.16495866292471	2.92298481570888	0.447745683750203
ENSG00000140319	0.107866095857094	2.11394335230684	0.0292179037944202
ENSG00000140350	-1.33282516122092	2.59879050676312	0.288944594859664
ENSG00000140374	-0.606666911541625	3.53932706353938	0.182521016540688
ENSG00000140386	-1.3837754649825	3.84683175282326	0.0936866745834678
ENSG00000140395	-1.386453155427	2.84229713432807	0.357415599681407
ENSG00000140396	-1.3837754649825	2.13193929521042	0.13221292373028
ENSG00000140416	-0.33805795900511	2.93726707221141	0.175062217611633
ENSG00000140443	-1.27256632184109	2.50310943667137	0.255457250557095
ENSG00000140450	-0.353070218278458	3.11627558758054	0.192647329739696
ENSG00000140464	-1.09215992933638	3.31196566036837	0.392436452981024
ENSG00000140521	-0.676381363674926	3.04960561259497	0.312635153301522
ENSG00000140525	-1.14609209266217	3.52608069180203	0.26692386498828
ENSG00000140548	-1.46867303496109	3.74044164494977	0.111868707418034
ENSG00000140598	-1.15227861714629	3.08026562733984	0.458726379011358
ENSG00000140612	-0.822342715127525	2.29114676173189	0.187708399595593
ENSG00000140694	-1.34971374799845	2.82672252016899	0.374821067352439
ENSG00000140718	-2.08719734212486	1.85125834871908	0.040732102159301
ENSG00000140740	-1.01442253233557	1.61804809671209	0.114977033939181
ENSG00000140750	-1.0967098744648	1.85733249643127	0.139161432496318
ENSG00000140829	-1.70849542990876	2.66931688056611	0.150289854083129
ENSG00000140836	-0.871211232942132	2.04532297878666	0.162296415061517
ENSG00000140859	-1.20357780547032	3.54095480892613	0.25254677565773
ENSG00000140937	-0.733729393359768	1.86923171973098	0.145333929742263
ENSG00000140941	-0.470402707666814	2.66181268553726	0.183154239154574
ENSG00000141027	-0.32936957145828	2.90471554527868	0.168193275314539
ENSG00000141030	-0.872854504550605	3.36614267681489	0.357313788445912
ENSG00000141198	-0.510497492899578	3.21031851982623	0.228649165145033
ENSG00000141232	-1.00914128465646	2.47202469770028	0.32497458708064
ENSG00000141252	-1.543786327476	2.10209052551184	0.11608131438484
ENSG00000141378	-2.71222809252561	2.79899573444388	0.0293492410296624
ENSG00000141385	-1.0967098744648	3.13814474417949	0.453540751065824
ENSG00000141425	-1.69923987036474	3.03282014943856	0.212424021756152
ENSG00000141428	-0.304230265754387	3.03662889536216	0.170482839563964
ENSG00000141456	-1.01631886095471	1.37106786227174	0.0566762481936089
ENSG00000141458	-1.62993407067587	3.27032939708986	0.24207431911472
ENSG00000141526	-1.60712313066203	3.37839790094814	0.217391762060314
ENSG00000141543	-1.11350889806888	2.57691695596521	0.353827788092829
ENSG00000141551	-1.41216825003848	3.99438314985568	0.0567797015794841
ENSG00000141560	-1.11113825437449	2.80174661921946	0.420193607736413
ENSG00000141564	-1.0298301972106	3.0565237240791	0.448442466861805
ENSG00000141580	-1.22949882270526	2.10890312766731	0.163759912480256
ENSG00000141582	-1.52131271946354	2.16879202031418	0.126451298754942
ENSG00000141664	-2.14972219208211	0.740362689494244	0.00638650210761702
ENSG00000141682	-1.28509740263836	3.37235958252432	0.314338827505259
ENSG00000141736	-1.7538401535982	3.33010925459283	0.177360617359569
ENSG00000141753	0.276244972223162	3.28023680960969	0.0301065719876162
ENSG00000141756	-2.08719734212486	2.27989498001164	0.0579517366561913
ENSG00000141759	-0.0916207913954979	3.352857562407	0.0826091726496213
ENSG00000141905	-1.21725364513546	2.62169546232928	0.33666425047533
ENSG00000142089	-1.02669936212853	3.84041977773649	0.139587318330068
ENSG00000142149	-2.32581345113779	0.778151250383644	0.0046645776470446
ENSG00000142156	-2.41119809686163	3.1360860973841	0.0389190829176554
ENSG00000142166	-0.0453645509323255	3.34966598409663	0.071938716220956
ENSG00000142173	-1.00356921198312	3.81845683990065	0.146962699352986
ENSG00000142178	-2.41119809686163	2.99891290435879	0.0318055470858829
ENSG00000142186	-1.8538555232334	4.32783894761966	0.0132596483917783
ENSG00000142227	-1.08186651919221	3.10414555055401	0.456827944635084
ENSG00000142507	-1.82846499971532	2.99321572047414	0.15283059085486
ENSG00000142544	-0.83044584885043	1.79239168949825	0.151591768001947
ENSG00000142627	-1.1158925532369	3.54648096953927	0.259688824493601
ENSG00000142634	-0.907848927001893	3.09621458534641	0.409459111406969
ENSG00000142655	-0.920462060184089	3.76525864960173	0.153919873636691
ENSG00000142676	-0.254963300616943	2.28330122870355	0.075023242232575
ENSG00000142731	-1.74357791335603	2.00646604224923	0.0847439442341156
ENSG00000142784	-1.0286501841788	3.21932250841934	0.431122139352149
ENSG00000142794	-1.80447726852639	2.89097959698969	0.151661757661867
ENSG00000142798	-0.886461708711475	3.07863803836967	0.399061561332658
ENSG00000142864	-0.51863948352778	2.70156798505593	0.216023742426501
ENSG00000142871	-0.224555094798627	2.9945371042985	0.137447684813453
ENSG00000142875	-1.1106529068878	2.83378437465648	0.427267140950665
ENSG00000142937	-0.413777595990997	3.89886224786234	0.053547435764097
ENSG00000143033	-0.770131160358707	2.09342168516224	0.149345891239376
ENSG00000143067	-0.300122351350791	3.17710343243654	0.17081235269918
ENSG00000143147	0.461619002112357	3.34380233316165	0.0176706200696181
ENSG00000143155	0.263105472603178	2.88024177589548	0.0291595507769027
ENSG00000143164	-1.01707457061478	3.57714698482753	0.243548063303795
ENSG00000143183	-0.320243090897954	1.63848925695464	0.0465985327181743
ENSG00000143190	-1.55678328936695	3.14519640611418	0.287615029156466
ENSG00000143294	-1.31356444363456	3.6456187382427	0.178977271291893
ENSG00000143322	-0.303937330192061	3.51686576149781	0.103052259450429
ENSG00000143324	-0.960362486107669	2.66791968531736	0.375848026893707
ENSG00000143337	-1.70849542990876	2.42569721336259	0.122795354836666
ENSG00000143341	-1.35134374499565	2.86923171973098	0.387197715744976
ENSG00000143344	-1.0999172105258	2.90390352669016	0.440731806283719
ENSG00000143384	0.0532234422862685	4.02508046530685	0.0109281173271183
ENSG00000143393	-1.03496308782151	3.55810830163055	0.253149884639257
ENSG00000143401	-1.32501807431958	2.58714949825434	0.284647149653759
ENSG00000143442	-1.32269265331213	2.94865743214132	0.418385118346067
ENSG00000143469	0.708454183032971	1.64345267648619	0.00320586427184977
ENSG00000143473	-0.578156978447117	2.52244423350632	0.202404868728151
ENSG00000143476	-0.841496436790302	1.8481891169914	0.155069673690407
ENSG00000143493	-0.947842645157436	1.69019608002851	0.130747483479601
ENSG00000143499	-1.055268867385	1.88649072517248	0.144209802557184
ENSG00000143507	-0.639721960464	2.77959649125782	0.281776171177115
ENSG00000143514	-0.896440613879915	3.16996817399689	0.412135180653776
ENSG00000143614	-0.924151941798465	3.52923780526966	0.25933760487285
ENSG00000143641	-0.881413851416696	2.54406804435028	0.312994177961343
ENSG00000143702	-0.976021142891154	3.01135895370661	0.42491743190671
ENSG00000143727	-0.623574994946835	2.74233228235715	0.269248960637675
ENSG00000143761	-0.707931973377083	3.59439255037543	0.197448860778234
ENSG00000143772	-1.50577143889846	3.04119523369681	0.316629507497562
ENSG00000143776	-0.615038674616719	3.15488024471876	0.279030389789722
ENSG00000143797	-1.6100760874052	2.39967372148104	0.152132536422941
ENSG00000143799	-0.831941637628695	2.69240623483363	0.329403937664672
ENSG00000143870	-0.745597281604426	3.17260293120986	0.356308238490306
ENSG00000143924	-1.09215992933638	3.20682587603185	0.436375280280363
ENSG00000143970	-0.777533978807365	2.46834733041216	0.242669173270598
ENSG00000143971	-0.82209304010448	2.50242711998443	0.273083501738669
ENSG00000144036	-0.558503616595366	1.93951925261862	0.103725771947956
ENSG00000144048	-0.329840854631471	2.82898195400792	0.15801171156254
ENSG00000144120	-0.966771864644905	3.15152306756494	0.431226981336118
ENSG00000144218	-1.11207855479973	2.49899936358015	0.323685905408544
ENSG00000144224	-1.14866201303352	3.17201880942456	0.4430191453387
ENSG00000144320	-0.448042732248337	1.30102999566398	0.0368619682486453
ENSG00000144366	-0.65220491185306	2.14612803567824	0.137709433168027
ENSG00000144381	-0.781942976297849	2.45939248775923	0.240475913840023
ENSG00000144468	-0.998792308515059	0.903089986991944	0.019568008633805
ENSG00000144535	-0.842001571594125	3.00667992774083	0.370965260056501
ENSG00000144566	-0.848674735173168	1.79588001734408	0.151449429867001
ENSG00000144580	-1.2420993021106	3.11461098423217	0.439103340657075
ENSG00000144597	-1.4654393186294	2.85278486868055	0.307887127772249
ENSG00000144642	-1.13695751376629	2.23299611039215	0.219200201559201
ENSG00000144655	-0.386007731367016	3.41912930774198	0.150782209869877
ENSG00000144659	-0.912620470225366	3.34262004255335	0.375283487943525
ENSG00000144674	-0.671199543048675	2.23044892137827	0.148994396155496
ENSG00000144711	-1.60268145190652	2.9903388547876	0.25546111972813
ENSG00000144736	-1.50577143889846	2.86893817833291	0.287864734350973
ENSG00000144741	-1.14866201303352	3.73826512242033	0.167930633681253
ENSG00000144749	-1.59541061821593	2.74973631556906	0.213933540422042
ENSG00000144810	-1.6100760874052	2.44247976906445	0.158923670785198
ENSG00000144857	-1.72762018851482	1.69019608002851	0.0639087210509796
ENSG00000144891	-2.71222809252561	1.82607480270083	0.0076698684434865
ENSG00000144959	-1.01707457061478	2.45484486000851	0.318228413015655
ENSG00000145012	-0.924446992017548	3.29994290002277	0.393654160243244
ENSG00000145016	-0.683569458500907	3.77096241146019	0.128771988004087
ENSG00000145022	-0.50111194782998	3.34966598409663	0.199475132958633
ENSG00000145041	-1.16764303929711	3.81881950754754	0.133091963832223
ENSG00000145247	-1.6813002832218	2.74741180788642	0.176259674564931
ENSG00000145332	-1.41216825003848	2.4814426285023	0.216371502661427
ENSG00000145348	-1.25706569799904	2.9804578922761	0.444959849254461
ENSG00000145375	-0.744370801128408	1.77085201164214	0.142773650799418
ENSG00000145390	-0.406614213641683	3.28284860283464	0.190158560737867
ENSG00000145414	-0.919856973223238	2.17172645365323	0.189096869910725
ENSG00000145425	-0.251482055201761	2.89542254603941	0.142305304362306
ENSG00000145431	-0.740532326560602	2.95424250943932	0.332803839498766
ENSG00000145494	-1.01403403727868	3.68743977454589	0.197013690347556
ENSG00000145555	0.243583049711969	1.54406804435028	0.00885738901359478
ENSG00000145592	-1.21845456015655	2.34439227368511	0.213691876140333
ENSG00000145604	-1.28864072862098	0.929418925714293	0.0295539215884224
ENSG00000145623	-1.81630553849888	2.09864372581706	0.0836104358683285
ENSG00000145632	-0.748467990455065	2.4432629874587	0.224832176780602
ENSG00000145675	-1.38201934000734	2.10890312766731	0.130210158875924
ENSG00000145715	-0.20322142088468	3.10687054447865	0.132341610786049
ENSG00000145725	-1.3927253189805	2.65753388755799	0.294398791385812
ENSG00000145730	-0.776438687941122	3.01786771896351	0.350962163166694
ENSG00000145734	-0.812234832580449	0.544068044350276	0.00921486063676806
ENSG00000145740	-0.6374962404427	1.50514997831991	0.0834083436532528
ENSG00000145741	-0.415014579286815	2.47712125471966	0.127729743329362
ENSG00000145781	-1.23956696902766	2.53339070801755	0.283576495636862
ENSG00000145782	-1.03974516947912	2.89542254603941	0.427793924608695
ENSG00000145817	-0.657505313263175	2.43216726944259	0.199038209202653
ENSG00000145919	-0.371199814011292	3.51936852704	0.11932995013728
ENSG00000145934	-2.06538076381382	3.08062648692181	0.0822702645389295
ENSG00000145982	-1.31734885661869	3.26387267686522	0.357238038254847
ENSG00000145996	-0.970176308828115	2.15986784709257	0.198523877047956
ENSG00000146072	-1.19891507078195	1.33243845991561	0.0488531133421345
ENSG00000146197	-1.69923987036474	3.3969835082752	0.181002875540211
ENSG00000146242	-0.645680045376312	3.03722723458227	0.297802050025081
ENSG00000146278	-0.867961479621742	2.36828688490213	0.235574329463509
ENSG00000146373	-1.18131959132619	3.3849802956513	0.340621236370505
ENSG00000146376	-0.480026098683042	2.92531209149965	0.226603675014087
ENSG00000146463	-1.03060980874771	2.7462448717202	0.403570005607052
ENSG00000146535	-0.0213648010627011	4.30966209966972	0.00694969356030257
ENSG00000146574	-2.71222809252561	2.77415185895471	0.0301381184699368
ENSG00000146592	-2.32581345113779	2.28443073384452	0.0287301908742103
ENSG00000146648	-1.34725264741672	1.37106786227174	0.0542686827123416
ENSG00000146674	-1.56343059967671	1.75966784468963	0.0987885119164338
ENSG00000146676	-1.62219653248839	2.80413943233535	0.211861475779186
ENSG00000146701	-1.77512207851799	3.39031676847084	0.155374984309775
ENSG00000146707	-1.41692254890088	3.03140846425162	0.372922122640164
ENSG00000146757	-1.28722951343018	2.10551018476997	0.147541411003523
ENSG00000146872	-0.847384785257838	3.3714373174041	0.350919007949456
ENSG00000147044	-2.04460790902001	1.82930377283102	0.0430599427039277
ENSG00000147065	-0.510497492899578	2.28216877830464	0.153379902875136
ENSG00000147100	-0.670001610539741	3.52724311638809	0.213319665407339
ENSG00000147121	-1.42172947051972	1.19033169817029	0.0372197835312373
ENSG00000147123	-1.32890407501189	2.26951294421792	0.157511980761434
ENSG00000147124	-0.392650787059479	1.38021124171161	0.0370669553873388
ENSG00000147130	-2.32581345113779	2.45024910831936	0.0457803805021514
ENSG00000147164	0.0916822803086649	2.28668096935493	0.0332027944878265
ENSG00000147202	-1.58122424546052	2.67394199863409	0.208622432747872
ENSG00000147224	-0.463641493834725	3.23929947912689	0.211791274572666
ENSG00000147383	-1.24596928995843	2.76529592969806	0.391343268153203
ENSG00000147400	-1.37239808533088	3.40993312333129	0.258218733116213
ENSG00000147416	-0.571142128521664	3.33785842904109	0.229897256712134
ENSG00000147454	-1.29655891436745	1.86033800657099	0.124112482779376
ENSG00000147459	-0.434393529990515	2.7279477095448	0.179670323249141
ENSG00000147526	-1.07615207418197	3.23741805604624	0.427179530291176
ENSG00000147533	-1.18861297522574	2.698535492562	0.379435610458754
ENSG00000147536	-0.491458389201847	1.87215627274829	0.0881964819104169
ENSG00000147677	-0.971536326177106	1.63346845557959	0.118451905347367
ENSG00000147679	-1.86180744620625	2.28555730900777	0.0879122596562155
ENSG00000147687	-1.2094674972356	2.46014581749175	0.264351418365445
ENSG00000147853	-0.678480968106543	2.18041263283832	0.142286069241316
ENSG00000147854	-0.524480568260849	1.21748394421391	0.0336638370667326
ENSG00000147883	-1.68480546064648	3.33984878303764	0.203838541287682
ENSG00000148019	-1.37068727952916	3.12287092286444	0.38589055991486
ENSG00000148053	-2.71222809252561	1.97081161087252	0.00808500682049461
ENSG00000148120	-0.1029351762716	3.70053065697859	0.0452002935539846
ENSG00000148143	-1.6100760874052	3.15563963375978	0.263719757466173
ENSG00000148153	-1.55023619085833	2.44947839918736	0.178652144164726
ENSG00000148229	-2.11016810119765	3.40951045226932	0.065661471339549
ENSG00000148300	-0.593252894613157	3.6368889069838	0.150272700393994
ENSG00000148303	-0.751555978227439	3.48981790830145	0.257032115476105
ENSG00000148331	-0.0525407469899157	4.07716797478194	0.0116834245686387
[truncated: 1,394 more rows]
