# Supplementary material for: The HSV-1 ICP22 protein selectively impairs histone repositioning upon Pol II transcription downstream of genes
Source: Nat Commun. 2023 Jul 31;14:4591. doi: 10.1038/s41467-023-40217-w (PMC10390501; doi:10.1038/s41467-023-40217-w)
Supplement: Supplementary file 8 — Source Data [file 41467_2023_40217_MOESM8_ESM.zip › SupFig9a.tsv]

bins	labels	Mock_8h_PAA_F_H1_1	HSV1_17_WT_8h_PAA_F_H1_1
B1	-3kb	0.00306019221576616	0.00294660174719366
B2		0.00306607680520799	0.00292701490527796
B3		0.00303690101516456	0.00287229989752731
B4		0.00294292442445912	0.00284975020484733
B5		0.00291563514772134	0.00281798261924989
B6		0.00279313083444298	0.00274539078772531
B7		0.00267107240653567	0.00267382616323361
B8		0.00252346650849619	0.00263356918786389
B9		0.00231384765873948	0.00250700156053811
B10		0.00209508625561306	0.0023623904479062
B11		0.00182577038524294	0.00225383777322671
B12		0.00156874108918342	0.00203843783294299
B13	TSS	0.00149748183649396	0.0019764389347157
B14		0.00159913168773429	0.00207427686375496
B15		0.00181436463099512	0.00218033461969156
B16		0.0019770032967133	0.00226847572474527
B17		0.00213521596804838	0.00231891583313131
B18		0.00221687304533852	0.00240067352743584
B19		0.00237094279308764	0.00243780349278224
B20		0.0024671594417253	0.00254854089114009
B21		0.00260249116299008	0.00256500447504246
B22		0.00262219117371889	0.00265241645265043
B23		0.00267572100748487	0.0026780896018401
B24		0.0027473926937526	0.00271456709875614
B25	3kb	0.00274695312584744	0.00278241195546822
B26		0.0028025207475685	0.00282746072951973
B27		0.00279873238939128	0.00285760844884453
B28		0.00281210519799865	0.00284536303935051
B29		0.00284113050982798	0.0028580191119582
B30		0.00283500103099295	0.0028380583565072
B31		0.0028336282641968	0.00289034788298558
B32		0.00283439979530631	0.0029202368527745
B33		0.00286090734435542	0.00292294758772327
B34		0.00285409426120918	0.00285370951927131
B35		0.00285502068809162	0.00287489532484938
B36		0.00284704872277605	0.00289286065739053
B37		0.0028654731783732	0.00289476940482178
B38		0.00289164167348305	0.00292048246178909
B39		0.00288770106066812	0.00295107337795036
B40		0.00290436067982264	0.00291639588969084
B41		0.00285916286539582	0.00294731886393511
B42		0.00288031814897478	0.00294344219315419
B43		0.00292029652794933	0.00292016750406335
B44		0.00288802172100811	0.00294004120728422
B45	20%	0.00289213601005628	0.00290589961283465
B46		0.00286821988674257	0.002944493406121
B47		0.0028997509570898	0.00293063702899299
B48		0.00292618482933614	0.00292913187620808
B49		0.0029289419970022	0.00292825196241835
B50		0.00293660415413424	0.00292961551323827
B51		0.00295262578474529	0.00292171965341094
B52		0.00292220258165901	0.00292133810139682
B53		0.00293015443340379	0.002979905472691
B54		0.00289782329463455	0.00295090038236076
B55		0.00290237338851923	0.00293229121481993
B56		0.00291234612196945	0.00294115643061094
B57		0.00289661871414006	0.00295239015779666
B58		0.00291165226044248	0.00291850495789056
B59		0.00291031505274269	0.00291227318671141
B60		0.00291724416330077	0.00296018918685141
B61		0.00294334466896194	0.00296789804856676
B62		0.00291031487861684	0.002951361182849
B63		0.00292490654841779	0.00295382361972882
B64		0.00289653240722294	0.00292657368910525
B65	40%	0.00291768142020532	0.0029550544541165
B66		0.00291800304768588	0.00294964635041355
B67		0.00294820981384158	0.00291927126239697
B68		0.00292890164825133	0.00294019447274029
B69		0.00297617878889878	0.00297282558394336
B70		0.00298934825272993	0.00294780561169074
B71		0.00297657256459766	0.00295056893236948
B72		0.00295627576802832	0.00296630007919146
B73		0.0029602788564843	0.00295998073578169
B74		0.0029542454708498	0.00294553400267392
B75		0.00296636948284722	0.00292478534938768
B76		0.0029350425092822	0.00295758117853175
B77		0.00293960805401601	0.00295957574267541
B78		0.00291111906515177	0.00297010577299462
B79		0.00294341084110467	0.00295582661449775
B80		0.0029309937963809	0.00299025962813466
B81		0.00294443600684985	0.0029479659485104
B82		0.00289796962162691	0.00297659612953954
B83		0.00290338969819512	0.00295204742610502
B84		0.00294763995594	0.00298847395562546
B85	60%	0.00293561420678023	0.00296875791877858
B86		0.00291634797312564	0.0029617066155829
B87		0.00295096230893721	0.00299879002087558
B88		0.00300251896338631	0.00299168639571352
B89		0.00300318235486357	0.00299718758634991
B90		0.00297184226178299	0.00303052246140881
B91		0.00300308180346723	0.00301852986212068
B92		0.00301828671556446	0.00300536784972663
B93		0.0030243145552408	0.00300533144400204
B94		0.0030208443782424	0.00300548279159653
B95		0.00301674885862043	0.00306768833870842
B96		0.00301454615165477	0.00303214770084201
B97		0.00301503864676778	0.00300608568584709
B98		0.0029939417012761	0.00299814629726805
B99		0.0030109233788991	0.00304507992249837
B100		0.00302206339090688	0.0030631471250938
B101		0.0029994399761165	0.00304326547382332
B102		0.00304973731615603	0.00305995552443255
B103		0.00303902713523674	0.00302865303687712
B104		0.00306059085870433	0.00302101343764468
B105	80%	0.00309268035582935	0.00303310469320746
B106		0.00305909586807798	0.00308753741060722
B107		0.0030444571736989	0.00305727662106033
B108		0.00301022329736252	0.00310099684679028
B109		0.00306573336615295	0.00310370943454698
B110		0.00306956247524137	0.00310554721897603
B111		0.00306630786616081	0.00309842013833798
B112		0.00308036212450225	0.00310235026418636
B113		0.00309190757189369	0.00310576330650363
B114		0.00311228506264223	0.00310526675103322
B115		0.00307780982837692	0.00308732373772806
B116		0.00309805222625186	0.00311820252028496
B117		0.00306992535819574	0.0031007619653132
B118		0.00305116019346847	0.00312583708460059
B119		0.00308097658308621	0.00312377728422541
B120		0.00305541341411494	0.00315174226060046
B121		0.00309926838103233	0.00316620905302092
B122		0.00308851477395252	0.00316072308963649
B123		0.00316087939063093	0.00314231061729803
B124		0.00315121842860353	0.00318346913162767
B125	-5kb	0.00320228231619903	0.00321245569681037
B126		0.00324067548478137	0.00323457799038801
B127		0.00318270408743095	0.00323740237507828
B128		0.00321619630907325	0.00325080838359001
B129		0.00320223351067019	0.00327906591807366
B130		0.0032092017146839	0.00329891275849336
B131		0.00321972921267379	0.00327734432061217
B132		0.00317490971947376	0.00328903599952091
B133		0.00316990744860358	0.00321182814571772
B134		0.00313124224894788	0.00311957786612798
B135	TTS	0.00298712264647858	0.00306737411074333
B136		0.00301098910158537	0.00312984455066543
B137		0.00304178772103035	0.00313182408660263
B138		0.00303465149987444	0.00308871199719145
B139		0.00301416558233375	0.0031024803050346
B140		0.00302922942309544	0.00308846790527333
B141		0.00302568205084119	0.00306774191740422
B142		0.00303549014063371	0.00305871324045302
B143		0.00302144507947719	0.0030349959508075
B144		0.00301651225357881	0.00305093212321268
B145	5kb	0.00303848945781177	0.00304255260714036
B146		0.00301084234536967	0.00304257495864793
B147		0.00304200105023202	0.00305088542675707
B148		0.00306781329760977	0.00306258106236219
B149		0.0030496792953639	0.00310135339410917
B150		0.00308283304538088	0.00308595428078649
B151		0.00306851604139707	0.0030691284997585
B152		0.00308368040289178	0.00307070893299263
B153		0.0030804083617973	0.0030874878765307
B154		0.00306871347546936	0.00307868594278875
B155	10kb	0.00308193906798574	0.00308388184687698
B156		0.00304675501017357	0.00303935027902614
B157		0.00308492074644287	0.00304647638789176
B158		0.00306554554548487	0.00304418610897594
B159		0.00306223832694986	0.00305827122378951
B160		0.00310654776314183	0.00305187687799504
B161		0.0030641612972611	0.00304817244453407
B162		0.00304373946690068	0.00307172850137247
B163		0.00307270546458802	0.00307676366891415
B164		0.00305186246978519	0.00306240571596923
B165		0.00309307275389243	0.00306091556277356
B166		0.00307524356798706	0.00305991282162715
B167		0.00309211003142244	0.00307929464551225
B168		0.00308780410373426	0.00305851129110112
B169		0.00306370265282688	0.00305312434893463
B170		0.00308376985840272	0.00303912532333743
B171		0.00305973403745703	0.00305648734853068
B172		0.00308791152644561	0.00304430357321457
B173		0.00307966408981161	0.00306232918981303
B174		0.00313659823700736	0.00307410146662424
B175	20kb	0.00306939377291366	0.00301588812850513
B176		0.00305150591946986	0.00305857938942524
B177		0.00308989976805192	0.00306065951665078
B178		0.00308894484481265	0.00304341641338153
B179		0.00305952538921833	0.00305078572798196
B180		0.0030704609034413	0.00306977800453689
B181		0.00306382930692975	0.00303296711840017
B182		0.00309873660210981	0.00304787439473103
B183		0.00307322732995199	0.00304293037568007
B184		0.0030804017630763	0.00305493612412931
B185		0.00305525089541165	0.00301074459896328
B186		0.00303483745886322	0.00303323270648336
B187		0.00307077765462834	0.00305067494322457
B188		0.00306327752093971	0.00304436287723425
B189		0.00306335999615344	0.00305260210311011
B190		0.00306122225840219	0.00302075584160146
B191		0.00308135960119615	0.00303235467096074
B192		0.00307440928183321	0.00303332407931441
B193		0.00306709350809914	0.0030182871629846
B194		0.00305189026593146	0.00302701629445612
B195	30kb	0.00307546639035079	0.00307496748927759
B196		0.00305646422178839	0.00301968724254028
B197		0.00305413500458734	0.00301918567571706
B198		0.00308157959010502	0.00305394288041265
B199		0.00308772643267309	0.00303288281431267
B200		0.00308236375853891	0.00305682075944434
B201		0.00307580188887657	0.00302832099598438
B202		0.00306958712044011	0.00303781495291879
B203		0.00306774432816741	0.0030539542956904
B204		0.00312108086298336	0.00306598288980108
B205		0.00308689191161189	0.00306487800496451
B206		0.00306771530833542	0.00304453260940798
B207		0.0030582968567179	0.00304207332946534
B208		0.00307667137633085	0.00303590186214164
B209		0.00307538564462745	0.0030675578355135
B210		0.00306379218803209	0.00301450461664087
B211		0.00308938760200815	0.00304271733503986
B212		0.00307300217003102	0.00305967499302385
B213		0.00308230860889854	0.00302561919309395
B214		0.00302522552778214	0.00302438906611488
B215	40kb	0.00305623268202071	0.00304083489910121
B216		0.00302231567229598	0.00303638059199755
B217		0.00304556184257425	0.0030182044737992
B218		0.00306736130814855	0.00302760432283221
B219		0.00307344195874778	0.00299774203253269
B220		0.00304004029597132	0.00300235793945621
B221		0.0030761352907541	0.00302323205053007
B222		0.00309712702726623	0.00304063460323262
B223		0.0030721588585199	0.00303213425682097
B224		0.00305429231579101	0.00303724659027824
B225		0.00306259890105895	0.00300964201986909
B226		0.00305492051635516	0.00300828762088334
B227		0.00307876500074189	0.00300846639362121
B228		0.0030452366421812	0.0030302414514211
B229		0.00306719920757959	0.00303727313651195
B230		0.00307269081767271	0.00301649637123231
B231		0.00302429778824294	0.00300664488746255
B232		0.00305694518995898	0.00301322639461601
B233		0.00305364270806006	0.00302287951880103
B234		0.00309632482039153	0.00303555153669843
B235	50kb	0.00304606275280322	0.00301210388290996
B236		0.0031088336501951	0.00308564132436107
B237		0.00302502140216757	0.00299011351523483
B238		0.00306640689873844	0.00301888139691347
B239		0.00304476163633929	0.00298444213755673
B240		0.00307148037923022	0.00302177185346562
B241		0.00308536825525701	0.00305686664475817
B242		0.0030980709242624	0.00301481290094911
B243		0.00305417734517871	0.00301545861669869
B244		0.00311525166992083	0.00304087090943776
B245		0.00309093433522456	0.00302372987936447
B246		0.00308650680415219	0.0030313333719976
B247		0.00309011601014546	0.0030394657757541
B248		0.00308196494439483	0.0030258336420209
B249		0.00306145866847034	0.00299755064724891
B250		0.0030866684469977	0.00305190178917833
B251		0.00304883419965298	0.00301904038099077
B252		0.00305181516669608	0.00303687583111731
B253		0.00305250755414966	0.00300472889609657
B254		0.00303834297285754	0.00304595067716858
B255	60kb	0.00304792254772417	0.00302518989301964
B256		0.00306758977220818	0.0029932633308501
B257		0.00306262465707973	0.0030385461470717
B258		0.0030554515875701	0.003050804033099
B259		0.00306980557775621	0.00301813092697377
B260		0.00303939943986158	0.00300986348454967
B261		0.00305263737749229	0.00300790883115784
B262		0.00306836748426163	0.00303036206866644
B263		0.0030958532756913	0.00304389477059172
B264		0.00308389587536877	0.00303944083399028
B265		0.00307553415899452	0.00305904092588329
B266		0.0030659997970189	0.00302248808824053
B267		0.00307812831283367	0.00303490080479924
B268		0.00306599617233784	0.0030024618280627
B269		0.00306795382899641	0.0030379528564986
B270		0.00309473730902567	0.00307266995099094
B271		0.00306701317591696	0.00303400735810308
B272		0.00306282091324597	0.00303446449759481
B273		0.00305209689186638	0.00301514921770048
B274		0.00308324232339183	0.00300906521468679
B275	70kb	0.00308917145125951	0.00304374683945295
B276		0.0030988695650339	0.00301747673016374
B277		0.00307887812930189	0.00304584162156568
B278		0.00309956281237615	0.00308301310341556
B279		0.00308428840537811	0.00305352406082562
B280		0.00308095718722782	0.00305722711789857
B281		0.00308527305908078	0.00303878337446617
B282		0.00308961627097208	0.00303489438665235
B283		0.00310220438236325	0.00304558638490184
B284		0.0030992816716523	0.00301667173561317
B285		0.00307507925112673	0.00305657590862019
B286		0.00307755927712336	0.00304740630964117
B287		0.00305592930379116	0.00302919802865886
B288		0.00308352358106192	0.00306098859302591
B289		0.00314958460628459	0.00305658143566196
B290		0.0031415654272201	0.00306373147010752
B291		0.0030998873198159	0.0030332379517704
B292		0.00309819859251226	0.00303728028816565
B293		0.00306409021214889	0.00305328857968621
B294		0.00309043269358485	0.00305004315842578
B295	80kb	0.00303613854872455	0.00306193286963004
B296		0.00305133576774713	0.00299836810183409
B297		0.00308691614249966	0.00303721852946552
B298		0.00308233450741401	0.00301637499739888
B299		0.00307662109634503	0.00304702931366758
B300		0.00305171384329476	0.00303650986309349
B301		0.00310343593868039	0.00302278320622046
B302		0.00308058710283981	0.00305888932791461
B303		0.00307614326653774	0.00306180065978355
B304		0.00305261857012742	0.00305060973342748
B305		0.00307642530141147	0.00302233654167519
B306		0.0030986530877194	0.00302847958284634
B307		0.00310723391386965	0.00306355390721011
B308		0.00315707075293013	0.0030669262729055
B309		0.00311260857137737	0.00303229625778879
B310		0.00308888602703036	0.00305871188561325
B311		0.00309979118111998	0.00307287792597961
B312		0.00311245555566566	0.00306926321925719
B313		0.00309128750215262	0.00306364272407411
B314		0.00310349056902998	0.00308199004695865
B315	90kb	0.00310766517630162	0.00305015180706912
B316		0.00311448507671152	0.00308227323910504
B317		0.00309808407666281	0.00303448672480449
B318		0.00310054288515598	0.0030438164695279
B319		0.00308616369411259	0.00304434100830678
B320		0.00307096927513402	0.00305520027681621
B321		0.00307560080529852	0.00305941056983041
B322		0.00310784609136174	0.00304780359872853
B323		0.00307888881521329	0.00306279169756221
B324		0.00308980595989327	0.00302914711904827
B325		0.00309480418984048	0.00307939186050287
B326		0.00307706661165697	0.00303947563797621
B327		0.00307601295872362	0.00303687304316954
B328		0.003102548522235	0.00303483860654874
B329		0.00307166145921785	0.00300438929678279
B330		0.00307507809873588	0.00306226711387824
B331		0.00307628339356041	0.00304242560682083
B332		0.0030866230775987	0.00307665386674694
B333		0.00311857444704501	0.00306088688376868
B334	100kb	0.00310253472981577	0.00305743896629142
