# Supplementary material for: The HSV-1 ICP22 protein selectively impairs histone repositioning upon Pol II transcription downstream of genes
Source: Nat Commun. 2023 Jul 31;14:4591. doi: 10.1038/s41467-023-40217-w (PMC10390501; doi:10.1038/s41467-023-40217-w)
Supplement: Supplementary file 8 — Source Data [file 41467_2023_40217_MOESM8_ESM.zip › SupFig9d.tsv]

bins	labels	Mock	WT str. 17	pvalues
B1	-3kb	0.00313736090201302	0.00279582915863717	1
B2		0.00309670904563156	0.00272838135276847	1
B3		0.00302704932402901	0.00267257838621477	1
B4		0.00288516655752924	0.00279057005535681	1
B5		0.00282550207178159	0.00271501681540866	1
B6		0.00265376149481016	0.00261788160272846	1
B7		0.00248154867857533	0.00253571146502764	0.000678358267740679
B8		0.00225461072750798	0.0024439896940364	5.09622338125969e-06
B9		0.00193441384558129	0.00224419610304168	8.57289221987411e-18
B10		0.00163710147360853	0.00209410408769374	1.07350095654571e-24
B11		0.00135156121549004	0.00190789481844856	4.69584594769717e-46
B12		0.00102342004857069	0.00165983663446104	1.0263916491158e-74
B13	TSS	0.00100005571202176	0.00154895580138552	7.64205040029032e-62
B14		0.00112270249638569	0.00166783398233648	1.36075890175649e-51
B15		0.00127138552275082	0.00175963722052846	5.525033668745e-36
B16		0.00142818010173685	0.0018075907648662	2.0271428402236e-26
B17		0.00163619524516378	0.0019275270257843	1.54965294970286e-15
B18		0.00179944395416052	0.00197898764900355	1.42273144401196e-08
B19		0.00191047228126082	0.00204194139431055	0.000370477253488206
B20		0.00209307530935832	0.00218081643624394	0.0035934938031754
B21		0.00227336335981143	0.00214045413897265	1
B22		0.0022561822420331	0.00226093611623411	1
B23		0.00219039207509367	0.00234381085621129	1.67335116954174e-07
B24		0.00239119407232664	0.00243379306920357	0.00546118761247704
B25	3kb	0.00242650651749696	0.00252456458689638	7.88783966498738e-07
B26		0.0025611167982865	0.00254451490479685	3.07343170340933e-05
B27		0.00257008582302334	0.00266106031901152	9.72191510436368e-06
B28		0.00248200146823834	0.00263541282929276	1.98268150603401e-11
B29	TSS	0.00256104470964675	0.0026082384984593	1.69625246450692e-06
B30		0.00252601575148897	0.00270626247910825	1.68110758858132e-12
B31		0.00257141916866151	0.00268216638613949	4.59057083864833e-08
B32	3kb	0.0025356093985103	0.00277057285475624	3.43482119214981e-17
B33		0.00260506603235446	0.00272246701196601	1.64524471649573e-08
B34		0.00271064317144627	0.00268218677019789	0.0014218729479439
B35		0.00259758852669977	0.00269888971490175	1.1948520849294e-09
B36	20%	0.00255574860183623	0.00272516731541868	2.49109015532997e-11
B37		0.00261645082171213	0.00284931390039426	1.67104982900113e-15
B38		0.00262574901095922	0.00280067319726881	3.26522525761306e-13
B39	40%	0.00271215568673624	0.00280810344454682	4.60176608913712e-06
B40		0.00270117220619371	0.00271668956509103	0.00160041328750059
B41		0.00271566754694235	0.00276357047413336	9.5833802502408e-08
B42		0.00266280231082969	0.00278143538780513	3.13690671166016e-07
B43	60%	0.0027043522383158	0.00275752058009563	2.53294457406388e-06
B44		0.00258402349983064	0.00277953486579674	1.81423554300064e-11
B45		0.00266800073507716	0.0026947037895173	4.87375545686068e-05
B46	80%	0.00259859239963401	0.00274685985329146	6.72133201452149e-11
B47		0.00257879363381607	0.00275487609992249	1.17369441824885e-11
B48		0.00264993279049458	0.00270921918620321	7.14759123228055e-06
B49		0.0027450082300224	0.00277666761399889	1.09173149261176e-08
B50	-5kb	0.00270490261042761	0.00275034173826738	0.000732804308532775
B51		0.00270242898139956	0.00269712217546618	0.000163085672635365
B52		0.00269885070700101	0.00271155761074013	2.24442346981852e-05
B53		0.00273311396507686	0.00277024549734024	3.74176749110812e-07
B54	TTS	0.00276587221940768	0.00272379531232469	0.0125799058353986
B55		0.00273046528628532	0.00283095969671104	4.1165514516448e-08
B56		0.00271925592018838	0.00279826188210612	8.09567506981629e-07
B57	5kb	0.00267284355090913	0.00275412686124048	2.73894428954184e-10
B58		0.00268615675786542	0.00280136458372275	5.16289848294431e-11
B59		0.00279216818260675	0.00278598199361405	1.20867305751251e-07
B60		0.00276544062592462	0.00291029867482685	1.89056106705336e-09
B61	10kb	0.00263554116959631	0.00280571644902051	1.31760978148686e-13
B62		0.00269536343720413	0.00288813743015245	1.67357446693557e-15
B63		0.00266643573863935	0.00285025291694583	1.48707056710035e-13
B64		0.00270874249160739	0.00280221316794536	1.15597500685257e-08
B65		0.002742276900426	0.00278505135261975	7.91549473004073e-08
B66		0.00279710288112256	0.00274032034575831	0.00095276856162382
B67		0.00281434909422254	0.00279552348334705	0.00155432832323741
B68	20kb	0.00274619638437435	0.00286446345630265	5.398589991383e-08
B69		0.00278876699043187	0.00284412166488879	6.38541939630828e-07
B70		0.00284717253649769	0.00274943641770373	0.00252591832821526
B71		0.00283058172240348	0.00286058047244418	1.43151858935768e-05
B72		0.00278480689670053	0.00281273013430883	1.24842921360028e-07
B73		0.00276861809553658	0.0028603501079315	1.72590610458619e-09
B74		0.00273357266448806	0.00288538254199368	4.59684189061245e-12
B75	30kb	0.00273087769484139	0.00280298432729171	1.77074091885096e-07
B76		0.00275587155488286	0.00284702651378542	3.17374067434884e-08
B77		0.00278139571632092	0.00284573390351849	1.00943778853086e-06
B78		0.00277768228715422	0.00284956400586526	4.30920478108551e-09
B79		0.00281597618511604	0.00287428285188759	2.46767766934196e-10
B80		0.00274301320996777	0.00289436786533314	1.79269511480298e-08
B81		0.00280364398941966	0.00288023112674428	5.87869425038896e-07
B82	40kb	0.00268599522808391	0.0028644189206716	2.46513461122437e-09
B83		0.00268413300741087	0.00283398501070012	1.67118951010794e-08
B84		0.00270626490956995	0.00283416316304282	9.33862193258919e-10
B85		0.00279481242987455	0.0028650502792314	2.13970216638229e-06
B86		0.00278635814399194	0.00286427285434576	1.26469219371205e-07
B87		0.00274517745387918	0.00282200852723388	2.8306362567555e-08
B88		0.00278540318488403	0.00288542261290818	4.38437963370668e-11
B89	50kb	0.00281700766675626	0.00288659303232248	3.49158194074953e-08
B90		0.00279529844371148	0.00289094298361931	5.5076220193504e-11
B91		0.00283661940132475	0.00286477481292484	7.3649369263348e-05
B92		0.00285977467078787	0.00286413274916848	1.56395707953081e-07
B93		0.00281391120758552	0.00289302421754615	2.54545783684651e-06
B94		0.00281828944798418	0.00284432416197164	3.07449469898855e-06
B95		0.00283842456815136	0.00292654937042231	3.19441774860731e-09
B96	60kb	0.00283621696389043	0.00286573847001267	9.907284160636e-08
B97		0.00287787841692884	0.00289859927484554	1.20393103122815e-05
B98		0.00281541669090056	0.00282636037160686	1.47711770021091e-06
B99		0.0028470357342731	0.00284993725919055	0.000333835323434442
B100		0.00286862032769202	0.00297623980669054	5.24183425626816e-09
B101		0.0028576446651378	0.00293198286617748	4.35059860948327e-06
B102		0.00288592005688892	0.00296622177696828	1.36490904091802e-08
B103		0.00286546519944568	0.00286481600498046	4.00453716319956e-05
B104	70kb	0.00287638606308297	0.00294293509059106	4.89170435785024e-05
B105		0.00288010209451433	0.00290380045196524	0.000155849032757832
B106		0.002901059599229	0.00292363638287106	5.18142732075417e-05
B107		0.00284267685057281	0.00288563555022573	3.77190049680348e-06
B108		0.00287110435564302	0.00294840683664695	1.73930317442023e-09
B109		0.00289171397076318	0.002948037967397	4.46078319692154e-08
B110		0.00283564968936955	0.00287607349829825	4.07085740846823e-06
B111	80kb	0.00287540373717584	0.00292472341512736	3.42425711493532e-05
B112		0.00287224751053894	0.00292373253732223	4.1329666309869e-06
B113		0.00290688767445227	0.00305457794269148	1.78773960507574e-11
B114		0.00297027658429342	0.00299869694694171	5.59663123423347e-06
B115		0.00295508531935502	0.00301209181026574	2.10882069618507e-05
B116		0.00298130471034109	0.00304306034443756	1.12240255556036e-05
B117		0.0028613698562659	0.00298442376485486	1.45465043446191e-07
B118	90kb	0.00289806395783617	0.0030319829078283	4.36019205156669e-10
B119		0.00296810531279963	0.00299079009288415	1.51169540733797e-06
B120		0.00295435113431339	0.00307487422406517	2.25774127116251e-08
B121		0.0029445675225359	0.00301952736924204	4.2568642386833e-08
B122		0.00294687056986527	0.00304370613034439	2.69830320415099e-08
B123		0.00310342722387836	0.00301192835527628	0.0230149353497019
B124		0.00307110345531043	0.00308595896932835	0.00562407325983191
B125	-5kb	0.00313905359366345	0.00308839497125494	0.133752707960616
B126		0.00309954045912161	0.00314261856300358	0.000103671295238128
B127		0.00305350674907986	0.0031714666132778	1.30648035325016e-07
B128		0.00312806349884182	0.0031657141699121	1.42838104231795e-06
B129		0.00307464645689031	0.00322106198508704	1.58135711514126e-10
B130		0.00311757496180038	0.00323640168975192	3.77313878172149e-08
B131		0.00307475116322679	0.0031229024856343	0.000149712315270434
B132		0.00302103763761827	0.00312431502551417	1.42453576595345e-10
B133		0.0030569050692309	0.00306413370115475	3.87125234047286e-05
B134		0.00296270772630864	0.00292186131953022	0.0362537586596272
B135	TTS	0.00292742768819721	0.00304903425098742	2.54789068298922e-08
B136		0.00300540065433599	0.00314202970241796	9.2766127429992e-11
B137		0.00307042921078046	0.00313443415141872	1.47407752366589e-07
B138		0.00310008744442173	0.00315353990212944	4.46679617741759e-05
B139		0.00309347184462213	0.00319053071779168	3.50188352954007e-08
B140		0.00311637931604404	0.00323004522716211	3.12823931654877e-09
B141		0.00308012372752955	0.00315223978406822	2.04605058489338e-06
B142		0.00316525123515334	0.00318840158454802	3.4255883229811e-05
B143		0.00317803961911056	0.00312208757792434	0.0288897670901015
B144		0.00320881928991682	0.00316021867701632	0.0164145596927096
B145	5kb	0.00318259661829672	0.00316806451795974	0.0134072510696495
B146		0.00310089031456716	0.00310891031002399	0.0010817781120459
B147		0.00322021850002409	0.0031500514294258	0.0546787591908008
B148		0.00325909575087796	0.00318585613559795	1
B149		0.00319754476528904	0.00327306157094675	4.50510194775695e-06
B150		0.00320628473100115	0.00317138530687499	0.0515054485738232
B151		0.00321289165214275	0.0031677267616273	0.0422333622227999
B152		0.00311818496622827	0.0031690049968721	0.000255498972024573
B153		0.00318556606134698	0.00329191215914424	4.2066392293128e-06
B154		0.00326953003988913	0.00320832348514146	0.11526688406642
B155	10kb	0.00317760206890542	0.0032292158111103	7.34704289994003e-05
B156		0.00321426076448553	0.00322677202223994	0.00644112485367208
B157		0.00322781737831501	0.00322995091506234	0.0179724067906769
B158		0.00317979270213406	0.00317069269657212	0.00040639326591343
B159		0.0031470188219082	0.00320061293646404	6.46875721782146e-06
B160		0.00316327421760463	0.00310580887169633	0.075396304090212
B161		0.00319087926351248	0.00310805542898738	1
B162		0.00310985675472517	0.0031741619406401	0.000600434359033492
B163		0.00317453896104636	0.00327101216904535	6.60260226519054e-07
B164		0.00314156151762315	0.00314077862631172	0.00535307742776613
B165		0.00321921845016832	0.0031264324878558	1
B166		0.00320828910406754	0.00317220577289491	0.0675672578535471
B167		0.00325653353721383	0.00322691340835691	0.00858680137868278
B168		0.00320316964753849	0.00316291295876299	0.582271478254328
B169		0.00321108928570513	0.00312956300229831	0.186550817022791
B170		0.003176017215132	0.00309119897574884	0.0578048863761918
B171		0.00326333252558898	0.00315014246808112	1
B172		0.00324328833367905	0.00316051628818062	0.211910751317276
B173		0.00321086810724648	0.00312206657206675	0.669194834174701
B174		0.00312473883606284	0.00314346177119394	6.7341200912208e-05
B175	20kb	0.00325001685309927	0.00310342919329438	1
B176		0.00318640169277267	0.00315885434358288	0.0866673571264474
B177		0.00316062690938871	0.00318037216235861	0.000476168593452406
B178		0.00319831452246072	0.00312213475749244	0.310830216696024
B179		0.00323939138938375	0.00304729939984438	1
B180		0.00318600367334412	0.00323521705003396	0.000120676744622984
B181		0.00318676953185296	0.0031213994030596	0.872905908751705
B182		0.00330119279249628	0.00316314800712963	1
B183		0.00322850651450498	0.00318484305582647	0.00636998914090509
B184		0.00314528904340725	0.00316096702353661	0.000716882866739475
B185		0.00318533692680073	0.00312833403139818	0.413173450789402
B186		0.00316419681110556	0.00315601198987624	0.00142441372442934
B187		0.00316664701490249	0.00315525207598967	0.000636096307008043
B188		0.00317040613883442	0.00313835899671483	0.00462777490870547
B189		0.00320606213607309	0.00319167800290802	0.00748277497222815
B190		0.00314318985665826	0.00314656262755186	0.0081589287716424
B191		0.00327536652268217	0.00307047947499122	1
B192		0.00327183316291547	0.00319180583009197	0.19510236159795
B193		0.0031718154384473	0.00311807642740947	0.13732859476593
B194		0.00315451526369601	0.00310738437329733	0.00459288220826499
B195	30kb	0.00323744302071684	0.00320014428899056	0.242910443034075
B196		0.00319483420345906	0.00310636663943583	1
B197		0.0032010446519578	0.00303655781572882	1
B198		0.00327458110552058	0.00321387611061903	0.105585081543256
B199		0.00321673660042745	0.00304037945000904	1
B200		0.00317239060321193	0.00312939409418418	0.0151833285150708
B201		0.00322591958431949	0.003074294016261	1
B202		0.00320260730480072	0.00313010893188312	1
B203		0.00309410324662332	0.00311482002892801	0.00335588420912866
B204		0.00319099308864323	0.00314927671972029	0.0589429408647422
B205		0.00324853361921314	0.0031911001455903	0.334779374304638
B206		0.00324269266548589	0.00318183323301141	0.0470594807503746
B207		0.00321865359546593	0.00320943750918847	0.002221605216732
B208		0.00315284291015745	0.00315676905774748	0.00214510540249871
B209		0.00318232100582162	0.00316266258430912	0.334477222089364
B210		0.0031674465542978	0.0031403830500354	0.0481477800112714
B211		0.00325213792358117	0.00315294391212275	1
B212		0.00328450797362341	0.00321088139424749	0.254734238550232
B213		0.00324576305952402	0.00312620512878111	1
B214		0.00318137315684691	0.00313159875752952	0.0166535354411115
B215	40kb	0.00320404986091246	0.00315976629227167	0.217906114782651
B216		0.00318556487400583	0.00315942718744298	0.0925277713327782
B217		0.00311561318834106	0.00309949753772689	0.0208840977022889
B218		0.003183777850488	0.00311578653636754	0.101677955375241
B219		0.00317002744969601	0.00309328078591314	0.453990351437796
B220		0.00317618699465423	0.00315863755792485	0.00095152888451655
B221		0.00326266681609074	0.00309357599910057	1
B222		0.00329487789049133	0.00315609959960404	1
B223		0.0032121708215528	0.00317771105716342	0.0142177764780888
B224		0.00318160758278967	0.00313516811149272	0.439506647759466
B225		0.00324481388391135	0.00312729726208205	1
B226		0.00320343888021805	0.00311745083571901	1
B227		0.00321935470338049	0.0031286695554045	1
B228		0.00321047359854689	0.00314600823495306	1
B229		0.00315298077360677	0.00312262462431669	0.0230340220090046
B230		0.0032179513442654	0.00308658282870462	1
B231		0.00316177561231638	0.00307643433255969	0.693209965551356
B232		0.00325150045558903	0.00309106959087547	1
B233		0.00311286438273925	0.00312058006254799	0.00712195507557139
B234		0.00317680235602928	0.00308180393126915	1
B235	50kb	0.0030958239028979	0.00314744480001741	2.59032346657217e-05
B236		0.00317733852678714	0.00315303815297907	0.116605187270808
B237		0.00311816788104688	0.00311889624864986	0.00136802388432958
B238		0.00321304506258491	0.00310675461933551	1
B239		0.00314998373391785	0.00309283850902177	0.380519404478873
B240		0.00321975650111367	0.0031724743122356	0.00736130292054835
B241		0.00326810202554281	0.00316549498923553	0.480400659721166
B242		0.00323821345461635	0.00318336717728397	0.0620521404339434
B243		0.00319045121265575	0.0031693540137971	0.00476605539934885
B244		0.00321844929902171	0.00321257501095064	0.00598975475996932
B245		0.00327018381110479	0.00314776634684793	1
B246		0.00330810968000681	0.00318525089276098	1
B247		0.00330111824679445	0.00320052854684329	1
B248		0.00321126973892379	0.00316155014765588	0.29548187217221
B249		0.00325890691870054	0.00311418028207278	1
B250		0.0032904010954423	0.00312456352110381	1
B251		0.0032391087936548	0.00313913150227267	1
B252		0.0032479230034649	0.00318620806597498	0.352909497709086
B253		0.00323267630315894	0.00308862377223683	1
B254		0.00320854103274067	0.00319435147718896	0.000404833166058618
B255	60kb	0.00316065738620303	0.0031204357699707	0.0175275150340732
B256		0.0031723784805335	0.00312275784980956	0.0196855544874117
B257		0.00324652142848828	0.00317625767908355	0.15069860485671
B258		0.00318693133900937	0.00316391223758411	0.0152415433748017
B259		0.00322677623451043	0.00322328634984376	0.0457909207717013
B260		0.00322056602159704	0.00312287822007006	1
B261		0.00324992537875773	0.00310944866845192	1
B262		0.00322780266956736	0.00310066520930886	1
B263		0.00326794048846902	0.00310026227510618	1
B264		0.00329733898212372	0.00318781252241887	1
B265		0.00329406585173006	0.00324941520338319	1
B266		0.00319858486992183	0.00314817622437495	0.274956238911991
B267		0.00322112020197763	0.00314226946941516	0.796728733220484
B268		0.00326365439313307	0.00316061594537939	1
B269		0.00316640409205155	0.0031645078182971	0.00939641621719984
B270		0.00317874097096298	0.00323614593628214	0.00135869538314189
B271		0.00317179342275926	0.00317801095813032	0.00860425362309924
B272		0.00324259773968492	0.00314054522154654	1
B273		0.00327787738186912	0.00313791112897534	1
B274		0.00318543045980305	0.00313367336557231	0.0559226027573561
B275	70kb	0.00319591627280122	0.003169542495131	0.0580272105246904
B276		0.00324927968906134	0.0031338462689084	1
B277		0.00318268086925102	0.00317776707430979	0.000341893386897582
B278		0.00323268639844885	0.00316157045144982	0.998907819057769
B279		0.003200814976019	0.00315633784786851	0.0872442715655799
B280		0.0032119326952147	0.00322003962775446	0.00797538100349351
B281		0.00323979068493647	0.00312452021879913	1
B282		0.0032712189879476	0.00320132984482016	0.523650452443064
B283		0.00321692118580712	0.00320316812629674	0.232178073055549
B284		0.00323119904026002	0.0031562660291072	1
B285		0.00320643620038459	0.0032268971073226	1.39568673929946e-05
B286		0.0032052059591159	0.0031554952055558	0.0441567763374545
B287		0.00322375615777235	0.00314843860762026	0.10857369203872
B288		0.00322622041839011	0.00319443498458279	0.0331349250908584
B289		0.00327242226885384	0.00316231664872164	1
B290		0.00330207181807919	0.00322007953500307	0.203273558295672
B291		0.00331911638038452	0.00318931521684655	1
B292		0.0032853083960031	0.00319306407986999	1
B293		0.00333250208344836	0.00314842712362962	1
B294		0.00326863663893932	0.00316957763961216	1
B295	80kb	0.00321024906676285	0.00326342727854006	2.09084405026922e-05
B296		0.00324297077271768	0.00311633583153996	1
B297		0.00329069316319851	0.00321549389405207	0.337913766994615
B298		0.00328495647070774	0.0031597774829815	1
B299		0.00322701388377907	0.00315609310208643	0.201061457432856
B300		0.00323092925554828	0.00317191994740283	0.683000904092668
B301		0.00324190898054233	0.00308738703175299	1
B302		0.00330381712405843	0.00320662031770686	1
B303		0.00327376790407603	0.00315749077376723	1
B304		0.00323423019764993	0.00317679431810782	0.6410380804911
B305		0.00324185085790711	0.00319217228219093	0.651348668570278
B306		0.00337013492565038	0.00312598674782592	1
B307		0.00326238009214275	0.00321982410012322	0.0455734751736411
B308		0.00341961428111996	0.00311118559176129	0.0419125520107912
B309		0.00324055259463244	0.00308610846211012	1
B310		0.00320291239884375	0.00311944787909357	1
B311		0.00327489660552423	0.00328224603732919	0.000350303330522521
B312		0.00335740063303379	0.0032392545591137	1
B313		0.00334539278427466	0.0032501751300213	1
B314		0.00315983380411228	0.00315162785448264	0.0329775820966902
B315	90kb	0.00320986379571287	0.00310973009906011	1
B316		0.00331737014706635	0.00315733728641632	1
B317		0.00323348605815091	0.00319501931024581	0.0973581123274262
B318		0.00324711226152746	0.00315238149600914	1
B319		0.00323750904925824	0.00314821660246052	1
B320		0.00320875388567745	0.00318598996396545	0.00185708441648196
B321		0.00327477012973847	0.00321059598803161	1
B322		0.00328119361148576	0.00313199106862824	1
B323		0.00317289488329219	0.00319908451758075	3.56591542726093e-05
B324		0.00328148899605825	0.00314945493822031	1
B325		0.00324731919510127	0.00323115637752185	0.494667305021409
B326		0.00322830386623284	0.00312804021253849	1
B327		0.00323656443785248	0.00316545672478099	0.189945721299544
B328		0.00319732847642901	0.00315766480927683	0.263532388277993
B329		0.00324880738519487	0.00313117696959666	1
B330		0.00326619938456245	0.00318004414269065	1
B331		0.00327280525799908	0.00319230346597871	1
B332		0.00329726483940245	0.00315710262253519	1
B333		0.00333460452700982	0.00319271363378429	1
B334	100kb	0.00330027695632727	0.00321340772384135	1
