# Supplementary material for: The HSV-1 ICP22 protein selectively impairs histone repositioning upon Pol II transcription downstream of genes
Source: Nat Commun. 2023 Jul 31;14:4591. doi: 10.1038/s41467-023-40217-w (PMC10390501; doi:10.1038/s41467-023-40217-w)
Supplement: Supplementary file 8 — Source Data [file 41467_2023_40217_MOESM8_ESM.zip › SupFig9e.tsv]

bins	labels	Mock	WT str. 17	pvalues
B1	-3kb	0.00434625551353062	0.00416480637087406	0.401320558263259
B2		0.0042046562560142	0.00401569875712073	0.0219646756651
B3		0.0040503243987678	0.00387372778960663	1
B4		0.00366510170507484	0.00355479263360472	0.000347162388143137
B5		0.00338443408095071	0.00338672996758069	7.4285118910713e-05
B6		0.00305671024494181	0.0031722932694705	2.34096200232055e-08
B7		0.00279590388110014	0.00287789527525163	1.3112316403049e-07
B8		0.00241127174236932	0.00250095190123817	8.15666393141864e-10
B9		0.00201225136952677	0.00209264844081878	1.4011962089692e-08
B10		0.00161615355084527	0.00180641515968354	6.94682076015266e-19
B11		0.00120553728936052	0.00150089160815406	1.19619989358313e-32
B12		0.000922763457638939	0.00126403213735157	2.40855965626188e-43
B13	TSS	0.000952906631306662	0.00124273532347769	1.63024853162276e-31
B14		0.00112604389123829	0.00125755361275078	2.94137791001288e-09
B15		0.00128901341872499	0.00134709401892505	7.94615369739227e-05
B16		0.00141886648591693	0.0013515509137933	0.0789706780474616
B17		0.00142197004821296	0.0014279290272484	0.0129717909516248
B18		0.00146084023004361	0.00143362329508302	0.405797217307202
B19		0.00156687312753086	0.00146054263220982	1
B20		0.00166979048876165	0.00154787990607482	1
B21		0.00162611685515238	0.00158515744460481	0.0334732809120819
B22		0.0016708710228326	0.00171431792703804	0.00103075909348053
B23		0.0016980707237501	0.00169188326251591	0.00584412630645287
B24		0.00165410199377235	0.00169038599597598	2.97855077220557e-07
B25	3kb	0.0017474392266688	0.00173391964163912	2.67110406907164e-07
B26		0.00170629908751349	0.00172325194426069	7.00690514183784e-12
B27		0.00170824454694535	0.00176733028840545	6.14478032589227e-18
B28		0.00168750411084263	0.00178147012949296	1.59627369971966e-16
B29		0.0016653272382466	0.00176256160393686	1.08458122562638e-13
B30		0.00166964374358429	0.00179751263560887	1.52970683030081e-23
B31		0.00177965044034384	0.00184201161971169	1.80843270534716e-14
B32		0.00175877923752637	0.00183258156266959	1.26847740849538e-15
B33		0.00171951860711707	0.00182987230923091	1.03973144656389e-19
B34		0.00175252508788478	0.00184605939216939	1.27216629588262e-20
B35		0.0018176928174074	0.00182395126354075	1.72264707446054e-11
B36		0.00173952556993527	0.00178267940414574	4.05956136069708e-14
B37		0.00174331192999216	0.0017612808527541	5.0513982942015e-11
B38		0.00173455592187056	0.00172552995043578	3.51161159891953e-16
B39		0.00172384742415597	0.00180490362868185	5.75860662946039e-18
B40		0.00169666580572303	0.00177216850150369	1.62707227162082e-22
B41		0.00171967889586385	0.00179246023270533	3.89542547352868e-17
B42		0.00173231536881425	0.00177472577461424	1.26778811054833e-13
B43		0.0017669818065889	0.00183904460924851	6.53547136911775e-19
B44		0.00169715220297119	0.00180167029059228	1.46960856026251e-16
B45	20%	0.00177004406441215	0.00176670695303429	9.75094918212187e-12
B46		0.00169182094141617	0.00173872806610304	1.07095321102334e-17
B47		0.00167624169668837	0.00178572241793864	7.57274370165573e-22
B48		0.00168560260537408	0.00173316111848916	3.86361455078762e-17
B49		0.0017247412221242	0.00183074900271205	1.95678495756456e-23
B50		0.00168886537796907	0.00175735012471989	2.09401765155312e-16
B51		0.00166268725640552	0.00174311932434789	4.32376722185444e-12
B52		0.00167210435804683	0.00177277914261698	1.63929361338346e-20
B53		0.0017052106135657	0.00180406432650506	1.43321476518739e-17
B54		0.00174209757776443	0.00180150195722224	6.39641877674305e-17
B55		0.00169510794486711	0.00177478214266714	2.19469749155794e-14
B56		0.00164286961717686	0.00181835489824262	2.88921519039539e-24
B57		0.00163987100295923	0.00178748888743213	6.37374596949875e-21
B58		0.00171833760678065	0.00183983161316186	1.23133093069688e-16
B59		0.00168999619394009	0.00186748162351841	5.75127363662093e-22
B60		0.00184157806239938	0.00191604976138947	1.58029317313522e-19
B61		0.00172672533980526	0.00174532072481204	4.95669532851845e-13
B62		0.00171922314508573	0.00176788296904521	5.77396161625919e-12
B63		0.00167556147200221	0.00177289579554988	7.26174654195904e-17
B64		0.00167920524708469	0.00175849797878327	1.74188565262198e-13
B65	40%	0.00170475411779893	0.00171169841049151	1.50725920549748e-08
B66		0.00163302903549288	0.00168454496947091	9.5696747143224e-15
B67		0.00161343202779172	0.00175271969559256	8.43267535248692e-21
B68		0.00161782771909158	0.00176084444632761	2.14539113785185e-16
B69		0.00167286938312399	0.00173697495053871	2.85702941945158e-16
B70		0.00167949913458905	0.00179311494216734	9.7819359805626e-20
B71		0.00170801497618773	0.0018138726335513	2.16868828314361e-17
B72		0.00167262882926837	0.00177217532778656	8.53892276933931e-17
B73		0.00163412629894143	0.00170843296956077	5.44058817554866e-15
B74		0.00165126091937148	0.00177816532227791	2.50067608255846e-19
B75		0.00160438661494193	0.00177836014762843	1.7830678050897e-28
B76		0.00158558049686963	0.00175693424772111	7.94926992323469e-23
B77		0.00160521511705362	0.00173574791253572	5.4741766338641e-16
B78		0.00162043661291653	0.0017626202708641	2.08919286279875e-20
B79		0.00163880287352561	0.00172622882244986	2.76542819295367e-18
B80		0.00166159299994684	0.00175356336070899	5.39435368982167e-17
B81		0.00161179866845102	0.00170991798993416	4.80027716962061e-16
B82		0.00162113241425453	0.00173080847890702	1.84847165414762e-17
B83		0.00161801351276756	0.00171367344156111	5.55695656515024e-14
B84		0.00165985620140301	0.00170954438646341	3.42667644959937e-17
B85	60%	0.00165197814265551	0.00171506484099505	5.23914743554578e-12
B86		0.00166816515698838	0.00171108292861265	2.8842582208442e-16
B87		0.00169620403403855	0.00173412343015211	1.83968495782928e-16
B88		0.00168511268477091	0.00178874502321668	8.11446145054019e-18
B89		0.00161054540058079	0.00177049536831406	1.90047002006562e-22
B90		0.00163070164475998	0.00180350968019224	5.22518722299187e-22
B91		0.00173059249080429	0.00179652967293686	1.58374463257151e-14
B92		0.00171314301108578	0.00177694221693471	8.42977404049689e-17
B93		0.00170429119810508	0.00175889749194629	1.25896329837293e-16
B94		0.00168961052294492	0.00168801843327945	2.57676486180601e-10
B95		0.00167472410123303	0.00175847075508932	3.64755118294219e-13
B96		0.00170766823865153	0.00180995077575665	3.1748253865841e-17
B97		0.00170804576368291	0.00180059738816448	1.04156238820221e-15
B98		0.00162544049588985	0.00173653592025777	6.6671490490189e-16
B99		0.00161920790317554	0.00179409206040241	4.79952449933501e-27
B100		0.00163341851577867	0.00174138341310234	1.18193393281165e-18
B101		0.00167575115554937	0.0017147994420902	2.27759137266603e-15
B102		0.00167500847813515	0.00178258367612364	4.7437183862538e-20
B103		0.00170606222251245	0.00177582200607679	3.63272250883355e-13
B104		0.00167410725175369	0.00171568634607668	4.73007858853909e-15
B105	80%	0.00164118098786453	0.00174769318115814	5.65261887707084e-17
B106		0.0016347204602255	0.00175564175722231	4.38488825382924e-18
B107		0.00162767945978924	0.00173816483982213	3.62251994054441e-14
B108		0.00164573481867419	0.00172461252699258	8.09258873031336e-16
B109		0.00161997645343182	0.00170067896340061	3.32194777490722e-15
B110		0.00165612260256891	0.00173043473184951	3.36619348122427e-16
B111		0.00171517880342184	0.00175461293951033	2.27391947008464e-11
B112		0.00173666008936282	0.00176121889200079	3.92282573306481e-11
B113		0.0016551016618994	0.00177371803856023	1.26357620668256e-19
B114		0.00171944322083629	0.00176692806553538	3.78737232288774e-13
B115		0.00172223965475236	0.00175801210742788	4.52065411238492e-12
B116		0.00180418784676958	0.00182474655569069	1.22671783470853e-13
B117		0.00174853849582454	0.00177444676468441	9.02673650172372e-13
B118		0.00168055291573355	0.00175239488649593	5.55180335316313e-14
B119		0.00168046472842196	0.0017605153635564	2.89871125432073e-16
B120		0.00173121884031508	0.0017522957758834	1.30217815977112e-06
B121		0.00164852726314459	0.00177338738451484	1.97648088936706e-15
B122		0.00169676058874864	0.00180431621544988	1.68074828407782e-13
B123		0.00177979328286564	0.0017960826825045	5.70079698133001e-11
B124		0.001769092258771	0.0017929600296385	8.47597429900299e-10
B125	-5kb	0.0017545662393043	0.00180906923148444	2.37745740846818e-17
B126		0.00173643457558761	0.00182246336544064	3.92261002040993e-14
B127		0.0017563570511873	0.00182287517744774	8.90525714064916e-13
B128		0.00187307967715876	0.00186110937778624	5.8256363464662e-09
B129		0.00187777388682364	0.0018577605347969	1.24332091504827e-05
B130		0.0018171398914378	0.00192102052099802	1.85429522379901e-14
B131		0.00180864618337955	0.00186832089791024	6.78801807317878e-13
B132		0.00182164409371114	0.00190463066604721	1.17118360541413e-14
B133		0.00188736734571482	0.0019256661785222	1.38116718378383e-11
B134		0.00185527941948141	0.00192797908241431	1.02115021011835e-12
B135	TTS	0.00183326702030793	0.00193772439142549	6.28532970200189e-17
B136		0.00189672110537852	0.00203187568590915	2.90466324400305e-17
B137		0.00199257402498463	0.00208528335600083	3.48217001376439e-16
B138		0.00208242110833859	0.00218098397852169	4.80601042948454e-16
B139		0.00216332085319159	0.00223063431890409	2.36760806563838e-14
B140		0.00223889120933469	0.00235484302977033	4.0728810622473e-19
B141		0.00233465173055872	0.00245922241981386	7.55206958325118e-16
B142		0.00245233334699967	0.00252113749907103	3.50498225249459e-13
B143		0.00256310975928787	0.00264377810593106	5.06873057959502e-16
B144		0.00268585751011427	0.00274871350141546	5.52076322679537e-11
B145	5kb	0.00272833207218201	0.00281976272865643	1.61936528825045e-11
B146		0.00288781373214556	0.00294382283424962	1.87267109431e-11
B147		0.002966368551567	0.00303214320882683	3.64019046059172e-09
B148		0.00312790806678969	0.00311476242827363	3.05800210574074e-06
B149		0.00323944417069879	0.00324827142611306	4.40830402973803e-09
B150		0.00329519438212478	0.00327483998064862	3.06082208055308e-05
B151		0.00334436206942825	0.0033517188936712	3.87551663284147e-08
B152		0.0033990901851264	0.00351035726568874	2.06016118596065e-12
B153		0.00346215454048137	0.0034922168953565	1.76915497546872e-09
B154		0.00360836175940088	0.00355712000594353	3.96798588445881e-05
B155	10kb	0.00354013679417728	0.00358809532915816	1.73693503560611e-11
B156		0.00364962438356462	0.00360931386338168	5.36596793625699e-08
B157		0.00359966127377691	0.00367626643981936	3.46538966277295e-10
B158		0.00365266014863714	0.00363037639277965	3.44962137435093e-06
B159		0.00376842607790091	0.00366320410852593	0.00149524800108814
B160		0.003702835045228	0.00362509219250326	0.00662643327224897
B161		0.00370042478463618	0.00359947899613962	7.14071869018497e-05
B162		0.00378733086502981	0.00376857700772614	3.88540274106323e-10
B163		0.00388116291196745	0.00382909640376233	3.38824436263119e-06
B164		0.00386684857629302	0.00378875219174615	0.000363629210308543
B165		0.00385852221335601	0.00383606555986761	9.24334220228577e-07
B166		0.00386494155875096	0.0038909782758228	2.75247311702193e-08
B167		0.00393126990819389	0.00386569207107734	0.000527398027162079
B168		0.00390970738788297	0.00382188872951393	0.0157826655418446
B169		0.00397088216906631	0.00386031527493923	0.00739469804985997
B170		0.00395896214634519	0.00387288821604137	0.0555057711021869
B171		0.00393572824368011	0.00389925064758621	5.71255044371352e-05
B172		0.00393117947666841	0.00388114476774579	1.83451611745933e-05
B173		0.00389733444522953	0.00384513227838007	0.00114450598288959
B174		0.0039234290525719	0.00389380802697959	0.000273860507416765
B175	20kb	0.00403473619046769	0.00395624437513463	0.00166272763222542
B176		0.00392803147690882	0.00392774834931499	4.70966411416968e-06
B177		0.00395276266401496	0.00393489554507605	0.00568448221280564
B178		0.00394222398692959	0.00387426768927127	0.017204213727292
B179		0.00393263793072108	0.00392390680853869	1.86865631815735e-06
B180		0.00397057041435813	0.00390823629169649	0.000140087750306139
B181		0.00398097463144293	0.00394930832967481	0.00924759716683742
B182		0.00385651314708137	0.00390135228412737	6.59796091497389e-08
B183		0.00396492788473536	0.00393558690601079	5.08775856972871e-05
B184		0.00394304006171191	0.00384198251533865	1
B185		0.00396120168325701	0.00392342753397003	0.00119843166684395
B186		0.00402869047672238	0.00389395266421923	0.374200017590437
B187		0.00401056449710973	0.00392785397612894	0.0720294789773158
B188		0.00397381057269982	0.00385788434138974	0.0276817596787537
B189		0.0038833083849944	0.00389140925636089	2.65640034824311e-06
B190		0.00385141083607957	0.00383853733856464	2.60367262809933e-05
B191		0.00388830233346264	0.00387784618549416	8.88214913291255e-06
B192		0.00396870595138112	0.00392921032286575	0.00367005627819899
B193		0.00388813084336201	0.00381752362573943	0.00563919390801351
B194		0.00381345263910602	0.00371068827775504	0.104083417971512
B195	30kb	0.00385064817489858	0.00377823334302637	0.000724658866089834
B196		0.00387745706991525	0.00377675733211315	0.25506183674518
B197		0.00387893656431658	0.00384569798267202	0.000198238558687412
B198		0.00391246604661828	0.00383331839708636	0.591301268976436
B199		0.00380535392815301	0.00385306945710316	3.14757057026108e-07
B200		0.00384945647596157	0.00386538810421436	1.92714498635669e-05
B201		0.00399556850200774	0.00386283353097514	1
B202		0.00392268459505738	0.00386157389618529	0.700154313704525
B203		0.00381914591093371	0.00381960715138769	3.70013242906482e-06
B204		0.00388501845900038	0.00389882970079276	0.0253412735654972
B205		0.00387043330967823	0.00382054798948619	0.0057901206900851
B206		0.00389418569960016	0.00383169146600583	0.0995461802037308
B207		0.00393719448833141	0.00386441025804057	0.0291897936661846
B208		0.00394808030759569	0.00393065331556039	0.00147408459458205
B209		0.00392026868104327	0.00385148154127148	0.0352300147825894
B210		0.00394979138566326	0.00382387931232633	1
B211		0.0039701728848002	0.00389243755459547	0.672168509994003
B212		0.00394750990505375	0.00385141540162604	0.0538268366756529
B213		0.00386432573620294	0.00392905621642105	1.37366059070132e-06
B214		0.00385747083011947	0.00381242124239053	0.0503520129881294
B215	40kb	0.00389344799468725	0.00385830003567443	0.000271042430456169
B216		0.00386134281256422	0.00385118029856525	0.0232876275978754
B217		0.00386256805736638	0.00386132357908262	0.000845167983301907
B218		0.00389849104212811	0.00388017411893977	0.0586099192197713
B219		0.00386496610247381	0.00385621640262022	8.58680831211037e-05
B220		0.00382771934158554	0.00387384714347143	1.37465918235448e-05
B221		0.00387726198787152	0.0039112074869954	4.66143414425935e-06
B222		0.00391449801163943	0.00384031676890517	0.0638525418496985
B223		0.00389636437272197	0.00389363606158466	0.0165982012105419
B224		0.00391178199245058	0.00386490107473351	0.0162750231562316
B225		0.00382586960989804	0.00379551162844904	0.000339422676406145
B226		0.00387332955896079	0.00382839327895205	0.218488218134122
B227		0.0039165789088171	0.00384028519747192	0.501948849560557
B228		0.00388120374117084	0.00382436766601544	0.093578472686623
B229		0.00389361631083203	0.00379424364203308	0.128861786425943
B230		0.00389207473654734	0.0038134686220708	0.635924444497117
B231		0.00380603876595788	0.00375816131780883	0.978331911451944
B232		0.00380496671422943	0.00375187634882042	0.0842785823357082
B233		0.00378146719358865	0.00376308890375834	0.168369927461282
B234		0.00383573672059451	0.00372190848123881	0.521908463192041
B235	50kb	0.00378655161143004	0.00382428154566795	6.07482817869414e-07
B236		0.00377655141517808	0.00375716102575285	0.00235557526753951
B237		0.00377313271607008	0.00369754422699325	1
B238		0.00381469118322191	0.00375443273107989	0.0311556429666269
B239		0.003849214226878	0.00382036701445156	0.0032422826575208
B240		0.00390662421831163	0.00379812547795811	0.235932242917318
B241		0.00391317778723138	0.00381606062517658	1
B242		0.00388851668584214	0.00385551609265222	0.00413096561785451
B243		0.00394239885582868	0.0038987408148211	0.286052793956047
B244		0.00392971960469051	0.00389222257902808	0.00644778228492546
B245		0.0038378898033642	0.00382594474242326	0.217599175910501
B246		0.00390152928975018	0.00388306944125709	0.0147856726744406
B247		0.0038743797937162	0.00383977940212261	0.436786476132781
B248		0.00382170811446185	0.00381227277415279	0.00757785588505983
B249		0.0038514566551065	0.00381324779603171	0.0386483485046518
B250		0.00398569528893446	0.00387012898823876	1
B251		0.00389785933471817	0.00384551414716196	0.0113385149902424
B252		0.00391276665761642	0.00379347761588087	0.324431982889401
B253		0.00380985788062327	0.00378449384131403	0.0675407653837892
B254		0.00387984338325408	0.00381725610747342	0.109951154549392
B255	60kb	0.00386894387767925	0.00386641527832144	8.61316114579232e-05
B256		0.00388337869958182	0.00388908425843341	0.000900359881636658
B257		0.00388562840379235	0.00382504227202895	0.204144301045364
B258		0.00392963898869446	0.0038097239346887	1
B259		0.00391660445224611	0.00378785362539692	1
B260		0.00396413004584757	0.00382429920580042	1
B261		0.00397880033356879	0.00392313142833172	0.0228866975764939
B262		0.00391148652992503	0.00389198389048235	0.000372868265422875
B263		0.00396498341720964	0.00387481408560724	1
B264		0.00394848192717632	0.00390644232525579	0.0410572839493116
B265		0.00396793527750128	0.0039196327021629	0.0400738919726367
B266		0.0039542485886091	0.00396120710867711	0.0224653834090906
B267		0.00389336017626907	0.00388474056677141	0.0374305410413406
B268		0.00393901652988119	0.00391520290196102	0.000797820010448483
B269		0.0039380551538784	0.00387754784460158	0.0561459343880251
B270		0.00389792876669695	0.00387940755423594	0.168860292684979
B271		0.00378469528891132	0.0038271611577994	5.15315589318065e-05
B272		0.00392570208904758	0.00381045144169757	1
B273		0.00402892671385702	0.00387091878907034	1
B274		0.0039162221377395	0.00383241852411656	1
B275	70kb	0.00383050369699499	0.00382445065238903	0.0480397748505657
B276		0.00390257110620517	0.00378597172648376	1
B277		0.00379114482577865	0.00380940481596627	0.00121239661520762
B278		0.00388918004887836	0.00383425857601631	0.00595271480347674
B279		0.0038906082054666	0.00379838372502787	1
B280		0.00381795758693437	0.00383322737000574	0.00879417457934764
B281		0.00387371414904653	0.00382431118289948	0.0016048314316082
B282		0.00390158331569261	0.00383475847229697	0.199104509328234
B283		0.00383905964703973	0.00379107748764296	0.498373597491909
B284		0.00391218736932516	0.00382315156094297	0.289440949642295
B285		0.00395867140767498	0.00394304169646676	0.00310409100727169
B286		0.00396917065486382	0.00389507317682541	0.539896516320727
B287		0.00392299645220387	0.00385633986919933	0.0294342604139391
B288		0.00399359804357787	0.00387563050709793	1
B289		0.00408061979253836	0.00396528313915947	1
B290		0.00402949409387809	0.00399164889169572	1.23542265068925e-05
B291		0.00412385854420984	0.00408645309606197	8.94907890118602e-05
B292		0.00405987789681397	0.00392860056426228	0.315937706491815
B293		0.0039889721412589	0.00391267068994992	0.00650233896679584
B294		0.00395456100022092	0.00393249906352332	0.000343388934244782
B295	80kb	0.00394703135465016	0.0038745864875112	0.0139452115157439
B296		0.0039185531647742	0.00387441460069783	0.0533156570794972
B297		0.00398248318296873	0.00387782746433188	1
B298		0.00395158330688506	0.00392739170373394	0.000207917337447782
B299		0.00406691819411307	0.0039298893379114	1
B300		0.00402622646952203	0.00402370796098887	0.000180288895963822
B301		0.00399041338743475	0.00390193096199683	1
B302		0.00408856706414493	0.00392473291221244	1
B303		0.0040135872121164	0.00389517706955876	1
B304		0.00404612028408161	0.00392812599072122	1
B305		0.00406872799044391	0.00397635578437666	0.121991312245879
B306		0.00411298062824674	0.00395242576262103	1
B307		0.00405811212843956	0.00393597248455012	0.868594998204655
B308		0.00430890748964991	0.00396240639972242	0.0253191983129272
B309		0.00402017049958661	0.00392767126591495	0.0029483026728007
B310		0.00401758587346206	0.00392395045871864	0.0991424786357659
B311		0.00409311028868572	0.00401192151244998	0.00670046649886853
B312		0.00413770286784021	0.00399571156540559	1
B313		0.0040929048833915	0.00395744365405044	1
B314		0.00404874035688743	0.00394063991825324	0.0455408641752904
B315	90kb	0.00399187288890845	0.0039600433468126	1.01477147091227e-05
B316		0.00390512411218131	0.00393774154350464	2.5488839523434e-09
B317		0.00392110915954668	0.00392905828431009	7.29272052431568e-05
B318		0.00398771388515029	0.00390830892511545	0.00393626060745697
B319		0.00399558229708995	0.00391847050424915	0.0130406580085518
B320		0.00401209780581889	0.00395865952951989	0.0037241323266145
B321		0.00407677593120307	0.00402402040454718	0.016738377332266
B322		0.00403058485163623	0.00387722247599429	1
B323		0.00398589379956526	0.00388794676694775	0.0106151900702655
B324		0.00394121454442164	0.00391867794420197	9.93911842683618e-06
B325		0.00410132431065766	0.00398192659750045	0.00994917610107392
B326		0.00413704775851475	0.00403934903197412	0.119707888166713
B327		0.00414398893330741	0.00403554749073438	0.00221884230007106
B328		0.00409306628486167	0.0039843644102363	0.375268890208167
B329		0.0040990617728026	0.00402231130538887	0.00734928622728042
B330		0.00417781361664802	0.00404689024660121	0.0245481841420664
B331		0.00427207967308314	0.00418898181501416	0.0680843290047462
B332		0.00417895230618294	0.00412771693827271	0.0130942685472649
B333		0.00428057554387374	0.0041594362045436	0.675038256216221
B334	100kb	0.00417601982797824	0.00406946672988352	0.174942035825608
