# Supplementary material for: The HSV-1 ICP22 protein selectively impairs histone repositioning upon Pol II transcription downstream of genes
Source: Nat Commun. 2023 Jul 31;14:4591. doi: 10.1038/s41467-023-40217-w (PMC10390501; doi:10.1038/s41467-023-40217-w)
Supplement: Supplementary file 8 — Source Data [file 41467_2023_40217_MOESM8_ESM.zip › SupFig9f.tsv]

bins	labels	Mock	WT str. 17	pvalues
B1	-3kb	0.0018150405436255	0.00175554623287401	1
B2		0.00176634795937575	0.00174935569025548	1
B3		0.00170040307975029	0.00162131822112549	1
B4		0.00164740623832516	0.00153055272793847	1
B5		0.00151539453327317	0.00143724584774216	1
B6		0.00142732674560578	0.00131482709206857	1
B7		0.00125085140013804	0.00119970080324649	1
B8		0.0010545402287277	0.00106224868403034	1
B9		0.000839567816547031	0.000920597214101165	1.53451816387921e-05
B10		0.000641071562216966	0.00075614605922761	4.95275989751095e-11
B11		0.000433788126650609	0.00059154533418683	1.95808825780843e-28
B12		0.000310922275270662	0.000485339350262491	6.6703762136323e-43
B13	TSS	0.000295203450579553	0.00043041600929124	8.37257549395748e-24
B14		0.000372365035263344	0.000459275717615073	9.42422523575948e-07
B15		0.000517964899752529	0.000533363704375995	1
B16		0.00069365371342923	0.000593823539777935	1.18520550867668e-08
B17		0.00100661767725003	0.000748892477390764	4.44801680695526e-40
B18		0.00131184948478725	0.00100830024255384	2.05432238360758e-41
B19		0.00165512366703202	0.00127774814326202	1.75177123184296e-51
B20		0.00202829203514565	0.00161402108796294	1.7318860189626e-44
B21		0.00237277371567657	0.00195943745889092	1.80293452375646e-39
B22		0.00261681513119465	0.00225531781329977	1.65066893502037e-22
B23		0.00280630731686012	0.00250274925439511	3.35725599941166e-17
B24		0.00298647783191931	0.00266753800560256	9.97774449529948e-13
B25	3kb	0.00324394275753826	0.00302075006392607	2.14744665762461e-05
B26		0.00339279872256154	0.0032742058053002	1
B27		0.00346135705593716	0.00335625270701386	1
B28		0.00351322400184922	0.00344857635030681	1
B29		0.00355760708085219	0.00353596512587002	1
B30		0.00368600092017407	0.00353236378027007	1
B31		0.00368291679973081	0.00359170334269246	1
B32		0.00366965181710553	0.00357364109252514	1
B33		0.00368205709291892	0.0036146698409351	1
B34		0.00365634318902126	0.00366050183880701	1
B35		0.00367358063941382	0.00362065506060709	1
B36		0.00366697555561164	0.00370041480328243	0.0709585287986005
B37		0.00373598903541644	0.00372528520647608	1
B38		0.00377557754514236	0.0037408215761089	1
B39		0.00379519574793715	0.00375444311612009	1
B40		0.00383788206010911	0.0037782885858921	1
B41		0.00383840215340228	0.00382728914164047	1
B42		0.00384116591141449	0.00382223850691666	1
B43		0.00384158345143155	0.00380981704923253	1
B44		0.00375441013757517	0.00378884717978116	0.0692114764896953
B45	20%	0.00378339687920149	0.00379986931670383	0.496312029632868
B46		0.00377081236036821	0.00384386047439394	0.00932576380384098
B47		0.00379298846788518	0.00379928596050533	0.449326322500653
B48		0.00385553075036771	0.00386521240435998	0.66963768348346
B49		0.00393249108501526	0.00392064060535844	1
B50		0.00392656965061622	0.0039395537990542	0.0019191094842266
B51		0.00393197866245149	0.00397037899578111	0.107444745044838
B52		0.00391304956670151	0.00391646825078344	1
B53		0.0039072943867259	0.0039783917603239	0.0237741660333097
B54		0.00395671324858196	0.00395923037055191	1
B55		0.0040149230540752	0.00401380470220821	1
B56		0.00403804798956269	0.00400607308028711	1
B57		0.00402466849515124	0.00399186299324115	1
B58		0.00410141427985506	0.00411505927542642	1
B59		0.0040773693104028	0.00412697014912207	0.144595771675081
B60		0.00420579423253314	0.00416813950133487	1
B61		0.00413439107757895	0.00410980571095118	1
B62		0.0041909528211655	0.00412734911388354	1
B63		0.00410349347400535	0.00408943125941203	1
B64		0.00414283058359746	0.00414420990042943	1
B65	40%	0.00412972950134145	0.00413655644732255	1
B66		0.00424561035309524	0.004251545514208	0.653992497156638
B67		0.00421802478037388	0.0041578879064147	1
B68		0.00420895696526699	0.00426149472295208	0.00782055455029985
B69		0.00428203423408018	0.00425174136900507	1
B70		0.00426960411796569	0.00429510236996337	0.11403270962021
B71		0.00427488950639655	0.00429876483105299	0.217438618486923
B72		0.00426255580715868	0.00427393788450101	1
B73		0.00424998175880847	0.00431883517554177	4.34058433392225e-05
B74		0.00432783283576726	0.00440590271551763	0.000950690785396119
B75		0.00429919880841467	0.00436205461364338	0.0678111636647042
B76		0.00434723686834828	0.00438610171795741	0.512129905607155
B77		0.00440625685557509	0.00442379620796709	0.176558576586467
B78		0.00443723053619345	0.00443289193724611	1
B79		0.00449762923255897	0.00446807284292836	1
B80		0.00448892353024804	0.00444203746856456	1
B81		0.00442922338621173	0.00440887582386161	1
B82		0.00449191754511503	0.00449933199178394	1
B83		0.00448577302218305	0.00445253937642029	1
B84		0.00453946699224419	0.00448494728437829	1
B85	60%	0.00452341207092479	0.00453268928128837	1
B86		0.00453792297114168	0.00453867825672874	1
B87		0.0046507674241866	0.0046368195491672	1
B88		0.00470015040418708	0.00467390686338029	1
B89		0.00468750816283693	0.00467854600488298	1
B90		0.00473656090855805	0.00470094190163588	1
B91		0.00466572830855924	0.00463670781986302	1
B92		0.00465232748409346	0.00469503884768312	0.967014125214412
B93		0.00467705348972581	0.00467562023725412	1
B94		0.0046641095825511	0.00466985071206192	1
B95		0.00481258416507436	0.00474076123811005	1
B96		0.00481139987024918	0.00478431576632166	1
B97		0.00485153093409953	0.00477094143202491	1
B98		0.00481660178436628	0.00469884695366283	1
B99		0.00485495938543263	0.0048166876304386	1
B100		0.00487632925854471	0.00482701304422513	1
B101		0.00487551667622266	0.00481920924660923	1
B102		0.00492120949358932	0.00481724376061071	1
B103		0.00491222319518606	0.00494336325231175	1
B104		0.00504457645558071	0.00496238138843957	1
B105	80%	0.00503490594370062	0.00503461277574578	1
B106		0.00500254320078169	0.00497949259930811	1
B107		0.00503560619910566	0.00499249420435329	1
B108		0.00503554290350258	0.00493892668979995	1
B109		0.00502549646883505	0.00499668676369504	1
B110		0.00504052663582556	0.00493346956459259	1
B111		0.00506324052679094	0.00504514139666395	1
B112		0.00519711689376161	0.00510025975604214	1
B113		0.00525518755624406	0.00517762815968662	1
B114		0.00529792905409385	0.00515614904576148	1
B115		0.00529630912225174	0.00526976840157081	1
B116		0.005289213448244	0.00521038832695832	1
B117		0.00521119228184264	0.00522857465681136	1
B118		0.00527831790282718	0.00522768874179462	1
B119		0.00533713557464495	0.00531811415470974	1
B120		0.00541203068906329	0.00536508396618623	1
B121		0.00542536693182049	0.00539878794156941	1
B122		0.00543150209220676	0.00537240071720529	1
B123		0.00551628671704596	0.00545852074233068	1
B124		0.00567222721376283	0.00557186180910516	1
B125	-5kb	0.00580791575232639	0.00565464967114171	1
B126		0.00581118078299538	0.00566809075460744	1
B127		0.00587663589377506	0.00575828604338133	1
B128		0.00593719947508252	0.00588309817161785	1
B129		0.00603110450046767	0.00594367830773029	1
B130		0.00609958042674671	0.00592041684482704	1
B131		0.00594605605367989	0.00581953053518326	1
B132		0.00575900636553929	0.00559960155053686	1
B133		0.0056587173180249	0.00547340022711034	1
B134		0.00547853499649931	0.00507248911982591	9.9012033454977e-13
B135	TTS	0.00497901451723166	0.00490923863983705	1
B136		0.00456210398217445	0.00463753516738819	0.00114832719205621
B137		0.00419147385287301	0.00431568749410961	3.77511015531477e-08
B138		0.00391203465519099	0.00397853625991788	0.000163019451523874
B139		0.00366098296484833	0.00371688771849494	3.84328184658657e-05
B140		0.00345673638357326	0.0035363560107867	1.68677256577583e-05
B141		0.00323080642081214	0.00334091146015904	6.47294462826889e-09
B142		0.00315089341387477	0.00321023802072354	1.64545595865763e-05
B143		0.00303315854053855	0.00307739144166008	9.97776005702531e-05
B144		0.00293097350375762	0.00301455879761125	1.44449800826578e-06
B145	5kb	0.00280934339726617	0.0029022135276331	9.60608475487577e-07
B146		0.00274368820616933	0.0028313153908526	1.32838703661316e-06
B147		0.00270387514853916	0.00274624997971642	0.00434696095276371
B148		0.00268713898196357	0.00274450301419708	0.000266551844795799
B149		0.00265431186579927	0.00274204187213661	8.54525565629745e-05
B150		0.00256331868237989	0.00263148173672917	7.72704809985222e-05
B151		0.00254445985859199	0.00264754525063254	1.22212426004795e-07
B152		0.00251574580411538	0.00258842142088861	0.00100377304544671
B153		0.00248809170738513	0.00256040569391269	2.71866897751587e-06
B154		0.00242206868504894	0.00247337589307634	0.015266591903061
B155	10kb	0.00241443788024216	0.00247207896921861	0.00439993076623042
B156		0.00238642673937008	0.00245920632600899	1.40200707515594e-05
B157		0.00236881716298004	0.0024403043473199	1.78428608939578e-05
B158		0.00233172519343886	0.00241396290065035	2.66101964019645e-07
B159		0.00232753578490794	0.00241435797549576	5.4301231431719e-05
B160		0.00231065159731998	0.00235101879267706	0.0565455996169682
B161		0.00227129102008454	0.00233437003506022	2.85379425758937e-05
B162		0.00224853683281899	0.00230055131662829	0.000172494342001391
B163		0.00226402326915072	0.00230930528204159	0.0170723692418206
B164		0.00226714870294189	0.00231290227787133	0.0174602568477381
B165		0.00226636258952465	0.00231668105361918	0.000994846979904533
B166		0.00223305993205466	0.00228229489093768	0.00192938225698275
B167		0.00223970171652484	0.00229461285374536	5.31692010107962e-05
B168		0.00225096275926878	0.0023011955457737	0.0494933878820945
B169		0.00221643942071906	0.0022806873803485	0.000180952997208411
B170		0.00222366880096643	0.00224740633937465	0.401347687186037
B171		0.00227210654030371	0.00228223843511399	0.200341037048255
B172		0.00225975901188142	0.00233715508785708	8.25442360568577e-06
B173		0.00226525854405047	0.00229627899432089	0.028929937569015
B174		0.00218520144611577	0.00226923619520288	1.69568349976644e-06
B175	20kb	0.00225693765794426	0.00229918619842121	0.00829879863192964
B176		0.00224468378337464	0.00229450003301531	0.0178903714532135
B177		0.0022696744893356	0.00231476958938937	0.00228651977168656
B178		0.00223485395180783	0.00228435192784603	0.00157582245060647
B179		0.00221688904237764	0.00225575680941502	0.00384126434212797
B180		0.00221282339352444	0.00222061255794187	0.167724484771814
B181		0.00222143292146714	0.00225845007177782	0.00457020547767393
B182		0.00223892351899444	0.002311811879235	8.5879027694866e-05
B183		0.00221878662380633	0.00224916517771636	0.320690202250898
B184		0.00214739606213981	0.00219055763989758	0.0150619793295544
B185		0.00218432884757161	0.00224920421845047	0.0187082427369567
B186		0.00217098498381167	0.00221399451797925	0.00297950762193987
B187		0.00214463250267896	0.00219611361593072	0.00185313402933312
B188		0.00214447871943618	0.00219115296095519	0.00234449876024119
B189		0.00218832624210688	0.00224205369399511	0.00141379740464241
B190		0.00218941352157483	0.002244001977039	0.00114616711193779
B191		0.00221900463298706	0.00224816307428522	0.254559833764223
B192		0.0022589758188315	0.00228406366114635	0.00219161067762642
B193		0.00221968631863006	0.00228672506496576	7.55208041610096e-06
B194		0.00219753983420227	0.00228803434678616	4.29145777435677e-05
B195	30kb	0.00223048373696784	0.0023161063006643	7.05156718619357e-06
B196		0.00224370836056306	0.00230477013394466	0.00167216693385871
B197		0.00224049154746018	0.00229002488437136	0.0163816210648662
B198		0.00224930736714113	0.00230031079130572	0.0069714095807674
B199		0.00221547773885216	0.00224016175946998	0.00146343026893751
B200		0.00218358889818279	0.0022454237465264	0.00050156831536627
B201		0.00218733375770842	0.00227906353276722	9.91665079774999e-07
B202		0.00219053434608259	0.00222710793642055	0.035310912897843
B203		0.00214300272528449	0.00220233649443365	7.60373254046375e-05
B204		0.00216124056036938	0.00221773692069781	0.00187648255661245
B205		0.00222619526383186	0.002265397333381	0.0117778485312061
B206		0.00225383381463592	0.00229058780116909	0.0459897521752158
B207		0.00223598370107286	0.00226731269395138	0.0409989237535757
B208		0.00225989778195476	0.00229391123360859	0.0264018045534314
B209		0.00220529278919311	0.00225790678839583	0.00361687457197471
B210		0.00220881856834334	0.00226166846591314	0.00024783300424072
B211		0.0022033040338011	0.00227825359065877	0.00112429550115018
B212		0.0022488914388037	0.00227149488740681	0.296699947773677
B213		0.00221010723014536	0.00226568423594887	0.00155361522101559
B214		0.00221481734402593	0.00225040408835888	0.0946788504207733
B215	40kb	0.00217160554210296	0.00222534515173526	0.000361094938137662
B216		0.00219770847208419	0.00224665828878095	0.00834880305631734
B217		0.00218827164992027	0.00219250919500964	1
B218		0.00222998083775911	0.00225420549793638	1
B219		0.00217124954603731	0.00226258931377033	5.5293395940193e-06
B220		0.00218413698447795	0.00222774773308305	0.0717028654747957
B221		0.0021966707960989	0.00224708645940773	0.00292524695323399
B222		0.00217606986098413	0.00225056172511492	0.000313698046883622
B223		0.00221928563345337	0.00227309617747521	0.00278863884966388
B224		0.00223611107614783	0.00227571803855895	0.374826239771583
B225		0.00219438500785806	0.00224505019604153	0.000679604243724859
B226		0.00223434829342596	0.00226327337427906	0.622742917711947
B227		0.00222669352716899	0.00225560172338297	0.0222334390767031
B228		0.0022681110577934	0.0022529300475653	1
B229		0.0022517612494516	0.00224774287045237	1
B230		0.00226424564801175	0.00225400320472484	1
B231		0.00221431839705766	0.00222750102200216	0.612705089497544
B232		0.00222456483896437	0.00224791240647913	0.0887560861271993
B233		0.00217982650721573	0.0021987255471176	1
B234		0.00214467839469609	0.0022178573756138	1.16805081289743e-05
B235	50kb	0.00217191251400956	0.0022587739158067	2.84299525605188e-05
B236		0.00223923522511429	0.0022228123145	1
B237		0.00217815386439529	0.00223217397231104	0.000337372503888198
B238		0.00221298197657834	0.0022227556019011	0.144834862849345
B239		0.0021985378395631	0.00220856376299291	0.361975731523159
B240		0.00224443110182939	0.00222757290130304	1
B241		0.00223229115911636	0.00224261872374554	1
B242		0.00226295588357327	0.00229263599880927	0.0186957664608728
B243		0.00223253658842558	0.00226956685489065	0.138412748232597
B244		0.0022120736623195	0.00225899517265821	0.0067874157105105
B245		0.00226115980673265	0.00227383611653694	0.0778384930293772
B246		0.00226070087468327	0.00229706219519984	0.00129135766511305
B247		0.00223013593111916	0.0022991905404013	8.81370882800971e-07
B248		0.00220350022182296	0.00226273860836268	9.92562610586788e-06
B249		0.00223679931123519	0.00224630552713604	1
B250		0.00224236423276823	0.002258804760512	0.00670117950558532
B251		0.0022537423834779	0.00227668016632631	0.0284267393064352
B252		0.00227628234619128	0.00225852676823075	1
B253		0.00221988169261501	0.0022396860978835	0.0445822209265188
B254		0.00224052103178492	0.00225556276513137	0.117545716808966
B255	60kb	0.00219970493871415	0.00222263243019589	0.0673421977964133
B256		0.00219760257066985	0.00227459577382614	2.55285226934989e-08
B257		0.00222280566343695	0.0022667084968082	0.584696444519747
B258		0.00220189021240002	0.00220095863769441	1
B259		0.00220200755273056	0.00224666529237816	0.0515379058950181
B260		0.00222986040559299	0.00225367397409491	0.0770323984362341
B261		0.00220851039064059	0.00226988746486196	0.00455451577807185
B262		0.00220306437999031	0.00223828143133061	0.02576718253432
B263		0.00223253872469671	0.00222093447139935	1
B264		0.00226984462948397	0.00227640477310056	1
B265		0.00224114661995645	0.00229928293950135	7.64319192483872e-05
B266		0.00223047095950113	0.00226915803638937	0.00175116631965797
B267		0.00229696887159675	0.00229353517958666	1
B268		0.00230619380453869	0.00232648378369706	0.00624884532915732
B269		0.00223007148646157	0.00227913215434062	0.000488463978781704
B270		0.00222930990125248	0.00225930087812817	0.00679458430741759
B271		0.00222487946052203	0.00226930215067146	0.00530608226329964
B272		0.00225262955130332	0.00224955524234541	1
B273		0.00226995098329961	0.00229350813877193	0.161620339833306
B274		0.00225769342673807	0.00225879700680406	1
B275	70kb	0.00224150250182458	0.00224492805146812	1
B276		0.00224580993789534	0.00225951496788217	0.370571633125518
B277		0.00223609068511156	0.00229635260212506	0.000131859618473138
B278		0.00226562422200109	0.00227157136687835	0.118287029635141
B279		0.00226006278074274	0.00227433533955863	0.0722335323949323
B280		0.00224186791528785	0.00223923328199725	1
B281		0.00223664366292851	0.00226773527038381	0.00345580384658001
B282		0.00226906900115786	0.00223725533317732	1
B283		0.00225646157927844	0.00223322426813792	1
B284		0.00225563839540691	0.00228804529200388	0.00214340745492554
B285		0.00229167410730095	0.00230565206441947	0.00323388547803615
B286		0.00223043760166407	0.00229018045336345	8.61816823723667e-05
B287		0.0022432128831873	0.00225926176872663	0.171091015786902
B288		0.00225385710923795	0.00228773421611467	0.0379401721916158
B289		0.00230173215463674	0.00232064137979738	0.344458269478907
B290		0.00226827671745095	0.00232399124184304	6.48698126095215e-05
B291		0.00231337728266977	0.00230069856279154	0.467190123056862
B292		0.00226523765404536	0.00228391848278935	0.0423269431123627
B293		0.00227617367989038	0.00232041579987661	0.00812237434899915
B294		0.00229208692977119	0.00230236410735184	0.0824714461881003
B295	80kb	0.00225334620446525	0.00227349484234606	0.00136183517966643
B296		0.00226173924303164	0.00226607828209079	0.0106366182284543
B297		0.00227780447523942	0.0023069050497715	0.00162780922592751
B298		0.00227537426943538	0.00231421273722101	0.00182572557088917
B299		0.00225786702724061	0.0023018022294206	0.0208120607320156
B300		0.00227570073410158	0.0022879828358323	1
B301		0.00225672002766036	0.00228735620968431	0.0214136553502404
B302		0.00229136877645439	0.00229745165898159	0.0670438874401821
B303		0.00229405970019611	0.00229630541502192	0.170673907660886
B304		0.00223857953054081	0.00226328179553446	0.0035451000418383
B305		0.00226885550933017	0.00227835241756708	1
B306		0.00227905343205299	0.00227479470856484	1
B307		0.0023016010014952	0.00230095854080669	0.255407970893328
B308		0.00250531473121237	0.00229340745565429	0.000187293928118617
B309		0.00223211240597189	0.00222613780394776	1
B310		0.00228613124683877	0.00229398497341018	0.177009606263842
B311		0.00234610062710497	0.00235798229471279	0.161573231161627
B312		0.00234850830489404	0.00237539394428507	0.0267586977922512
B313		0.00230323367532067	0.00235951582645914	0.00404894621390078
B314		0.00230561954955984	0.00231151102728969	1
B315	90kb	0.00227139658775281	0.00227863496431965	1
B316		0.00229253081573298	0.00234421123120218	2.71071788764702e-05
B317		0.00230367160585686	0.00232324187227675	0.00037162088375905
B318		0.00231829603954137	0.00236905062864289	0.000190151997054572
B319		0.00234669088778628	0.00236955887878995	0.25149525763376
B320		0.00237645710872979	0.00237062051406782	1
B321		0.00236190080709099	0.00236972803143388	1
B322		0.00233021950664566	0.00235143835775609	0.366191697003748
B323		0.00230735489761877	0.00231845194603039	0.0578590423555477
B324		0.00228669327573372	0.00230741043614307	1
B325		0.00230368093524932	0.00231022325072337	1
B326		0.0022812626983121	0.00225485577928509	1
B327		0.00232548758976457	0.00231020043048191	1
B328		0.0023011025100178	0.00229358641616013	1
B329		0.00230856080499532	0.00231942441232395	1
B330		0.00231731352163428	0.00234075893018386	0.218458171566908
B331		0.00236900226061831	0.00234496161945078	1
B332		0.00235567189743201	0.00236958549266047	1
B333		0.00237407299291873	0.00235091822271141	1
B334	100kb	0.00233228699019169	0.00238141835458226	0.00346932095647019
